# Supplementary material for: Analyzing the performance of deep learning splice prediction algorithms
Source: PLoS One. 2026 May 13;21(5):e0348885. doi: 10.1371/journal.pone.0348885 (PMC13170886; doi:10.1371/journal.pone.0348885)
Supplement: S1 File — The data used in the CI-SpliceAI benchmark analysis are available in CI-SpliceAI__Comparison at https://github.com/YStrauch/CI-SpliceAI__Comparison. (ZIP) [file pone.0348885.s001.zip]

Archive with 77 entries (61 files):
- CI-SpliceAI__Comparison-master/
- CI-SpliceAI__Comparison-master/.gitignore
- CI-SpliceAI__Comparison-master/LICENSE
- CI-SpliceAI__Comparison-master/README.md
- CI-SpliceAI__Comparison-master/analysis.sh
- CI-SpliceAI__Comparison-master/analysis/
- CI-SpliceAI__Comparison-master/analysis/predictions/
- CI-SpliceAI__Comparison-master/analysis/predictions/cis-fp-fn.eps
- CI-SpliceAI__Comparison-master/analysis/predictions/cis-fp-fn.png
- CI-SpliceAI__Comparison-master/analysis/predictions/pr-auc.eps
- CI-SpliceAI__Comparison-master/analysis/predictions/pr-auc.png
- CI-SpliceAI__Comparison-master/analysis/predictions/prauc-threshold-accuracy.csv
- CI-SpliceAI__Comparison-master/analysis/predictions/prauc-threshold-accuracy.md
- CI-SpliceAI__Comparison-master/analysis/predictions/prauc-threshold-accuracy.tex
- CI-SpliceAI__Comparison-master/analysis/predictions/predictive-error-change.txt
- CI-SpliceAI__Comparison-master/analysis/predictions/predictive-errors.png
- CI-SpliceAI__Comparison-master/analysis/predictions/variant-effects.md
- CI-SpliceAI__Comparison-master/analysis/predictions/variant-effects.tex
- CI-SpliceAI__Comparison-master/analysis/splicing/
- CI-SpliceAI__Comparison-master/analysis/splicing/CFTR.eps
- CI-SpliceAI__Comparison-master/analysis/splicing/CFTR.png
- CI-SpliceAI__Comparison-master/analysis/splicing/stats.txt
- CI-SpliceAI__Comparison-master/analysis/variants/
- CI-SpliceAI__Comparison-master/analysis/variants/consensus_regions.txt
- CI-SpliceAI__Comparison-master/analysis/variants/distance-label.eps
- CI-SpliceAI__Comparison-master/analysis/variants/distance-label.png
- CI-SpliceAI__Comparison-master/analysis/variants/pies.eps
- CI-SpliceAI__Comparison-master/analysis/variants/pies.png
- CI-SpliceAI__Comparison-master/analysis/variants/pies.svg
- CI-SpliceAI__Comparison-master/predict.sh
- CI-SpliceAI__Comparison-master/predictions/
- CI-SpliceAI__Comparison-master/predictions/cis.vcf
- CI-SpliceAI__Comparison-master/predictions/cis_train.vcf
- CI-SpliceAI__Comparison-master/predictions/joined/
- CI-SpliceAI__Comparison-master/predictions/joined/predictions.csv
- CI-SpliceAI__Comparison-master/predictions/joined/predictions.md
- CI-SpliceAI__Comparison-master/predictions/joined/predictions.tex
- CI-SpliceAI__Comparison-master/predictions/joined/predictors.txt
- CI-SpliceAI__Comparison-master/predictions/mes_sliding.vcf
- CI-SpliceAI__Comparison-master/predictions/mes_vep.vcf
- CI-SpliceAI__Comparison-master/predictions/mmsplice_pathogenicity.tsv
- CI-SpliceAI__Comparison-master/predictions/mmsplice_splicing_efficiency.tsv
- CI-SpliceAI__Comparison-master/predictions/spliceai.vcf
- CI-SpliceAI__Comparison-master/predictions/squirls.vcf
- CI-SpliceAI__Comparison-master/setup.sh
- CI-SpliceAI__Comparison-master/src/
- CI-SpliceAI__Comparison-master/src/CI-SpliceAI-TRAIN.pb
- CI-SpliceAI__Comparison-master/src/analysis/
- CI-SpliceAI__Comparison-master/src/analysis/predictions/
- CI-SpliceAI__Comparison-master/src/analysis/predictions/aggregate_predictions.py
- CI-SpliceAI__Comparison-master/src/analysis/predictions/cis-fp-fn.py
- CI-SpliceAI__Comparison-master/src/analysis/predictions/prauc-threshold-accuracy.py
- CI-SpliceAI__Comparison-master/src/analysis/predictions/predictive-errors.py
- CI-SpliceAI__Comparison-master/src/analysis/predictions/variant-effects.py
- CI-SpliceAI__Comparison-master/src/analysis/splicing/
- CI-SpliceAI__Comparison-master/src/analysis/splicing/CFTR.py
- CI-SpliceAI__Comparison-master/src/analysis/splicing/draw_gene.py
- CI-SpliceAI__Comparison-master/src/analysis/splicing/ml_data.py
- CI-SpliceAI__Comparison-master/src/analysis/variants/
- CI-SpliceAI__Comparison-master/src/analysis/variants/distance-label.py
- CI-SpliceAI__Comparison-master/src/analysis/variants/pies.py
- CI-SpliceAI__Comparison-master/src/binning.py
- CI-SpliceAI__Comparison-master/src/csv_to_vcf/
- CI-SpliceAI__Comparison-master/src/csv_to_vcf/convert.py
- CI-SpliceAI__Comparison-master/src/csv_to_vcf/main.sh
- CI-SpliceAI__Comparison-master/src/helpers.py
- CI-SpliceAI__Comparison-master/src/helpers.sh
- CI-SpliceAI__Comparison-master/src/predict/
- CI-SpliceAI__Comparison-master/src/predict/cis_train.py
- CI-SpliceAI__Comparison-master/src/predict/mes_sliding.py
- CI-SpliceAI__Comparison-master/src/predict/squirls-config.yml
- CI-SpliceAI__Comparison-master/src/setup/
- CI-SpliceAI__Comparison-master/src/setup/mmsplice.py
- CI-SpliceAI__Comparison-master/variants/
- CI-SpliceAI__Comparison-master/variants/variants.csv
- CI-SpliceAI__Comparison-master/variants/variants.vcf
- CI-SpliceAI__Comparison-master/variants/variants_mmsplice.vcf
