# Supplementary material for: Analyzing the performance of deep learning splice prediction algorithms
Source: PLoS One. 2026 May 13;21(5):e0348885. doi: 10.1371/journal.pone.0348885 (PMC13170886; doi:10.1371/journal.pone.0348885)
Supplement: S1 File — The data used in the CI-SpliceAI benchmark analysis are available in CI-SpliceAI__Comparison at https://github.com/YStrauch/CI-SpliceAI__Comparison. (ZIP) [file pone.0348885.s001.zip › CI-SpliceAI__Comparison-master/analysis.sh]

#!/bin/bash
source src/helpers.sh

# visualise clinical data, but no predictions
python src/analysis/variants/pies.py
python src/analysis/variants/distance-label.py

# visualise splice site predictions on CFTR (not variants)
python src/analysis/splicing/CFTR.py

# aggregate predictions
python src/analysis/predictions/aggregate_predictions.py

# and create all tables and figures
python src/analysis/predictions/prauc-threshold-accuracy.py
python src/analysis/predictions/predictive-errors.py
python src/analysis/predictions/variant-effects.py
python src/analysis/predictions/cis-fp-fn.py
