# Supplementary material for: Analyzing the performance of deep learning splice prediction algorithms
Source: PLoS One. 2026 May 13;21(5):e0348885. doi: 10.1371/journal.pone.0348885 (PMC13170886; doi:10.1371/journal.pone.0348885)
Supplement: S1 File — The data used in the CI-SpliceAI benchmark analysis are available in CI-SpliceAI__Comparison at https://github.com/YStrauch/CI-SpliceAI__Comparison. (ZIP) [file pone.0348885.s001.zip › CI-SpliceAI__Comparison-master/analysis/predictions/prauc-threshold-accuracy.csv]

Algorithm	Coverage	AUC-PR	AUC-ROC	Optimal Threshold	Accuracy
MES (Sliding)	100%	55.68%	52.97%	12.500	53.42%
SQUIRLS	100%	91.32%	91.17%	0.074	85.64%
MES (VEP)	58%	92.52%	89.15%	2.109	86.40%
MMSplice (Splicing Efficiency)	99%	93.03%	92.56%	1.119	87.23%
MMSplice (Pathogenicity)	99%	94.13%	92.84%	0.961	88.53%
SpliceAI	99%	96.21%	95.65%	0.300	90.88%
CI-SpliceAI	100%	97.25%	96.75%	0.190	92.17%
