# Supplementary material for: Analyzing the performance of deep learning splice prediction algorithms
Source: PLoS One. 2026 May 13;21(5):e0348885. doi: 10.1371/journal.pone.0348885 (PMC13170886; doi:10.1371/journal.pone.0348885)
Supplement: S1 File — The data used in the CI-SpliceAI benchmark analysis are available in CI-SpliceAI__Comparison at https://github.com/YStrauch/CI-SpliceAI__Comparison. (ZIP) [file pone.0348885.s001.zip › CI-SpliceAI__Comparison-master/analysis/predictions/prauc-threshold-accuracy.md]

| Algorithm                      | Coverage   | AUC-PR   | AUC-ROC   |   Optimal Threshold | Accuracy   |
|:-------------------------------|:-----------|:---------|:----------|--------------------:|:-----------|
| MES (Sliding)                  | 100%       | 55.68%   | 52.97%    |              12.5   | 53.42%     |
| SQUIRLS                        | 100%       | 91.32%   | 91.17%    |               0.074 | 85.64%     |
| MES (VEP)                      | 58%        | 92.52%   | 89.15%    |               2.109 | 86.40%     |
| MMSplice (Splicing Efficiency) | 99%        | 93.03%   | 92.56%    |               1.119 | 87.23%     |
| MMSplice (Pathogenicity)       | 99%        | 94.13%   | 92.84%    |               0.961 | 88.53%     |
| SpliceAI                       | 99%        | 96.21%   | 95.65%    |               0.3   | 90.88%     |
| CI-SpliceAI                    | 100%       | 97.25%   | 96.75%    |               0.19  | 92.17%     |
