# Supplementary material for: Analyzing the performance of deep learning splice prediction algorithms
Source: PLoS One. 2026 May 13;21(5):e0348885. doi: 10.1371/journal.pone.0348885 (PMC13170886; doi:10.1371/journal.pone.0348885)
Supplement: S1 File — The data used in the CI-SpliceAI benchmark analysis are available in CI-SpliceAI__Comparison at https://github.com/YStrauch/CI-SpliceAI__Comparison. (ZIP) [file pone.0348885.s001.zip › CI-SpliceAI__Comparison-master/analysis/predictions/prauc-threshold-accuracy.tex]

\begin{tabular}{llllll}
\toprule
{} & Coverage &  AUC-PR & AUC-ROC & Optimal Threshold & Accuracy \\
Algorithm                      &          &         &         &                   &          \\
\midrule
MES (Sliding)                  &     100\% &  55.68\% &  52.97\% &            12.500 &   53.42\% \\
SQUIRLS                        &     100\% &  91.32\% &  91.17\% &             0.074 &   85.64\% \\
MES (VEP)                      &      58\% &  92.52\% &  89.15\% &             2.109 &   86.40\% \\
MMSplice (Splicing Efficiency) &      99\% &  93.03\% &  92.56\% &             1.119 &   87.23\% \\
MMSplice (Pathogenicity)       &      99\% &  94.13\% &  92.84\% &             0.961 &   88.53\% \\
SpliceAI                       &      99\% &  96.21\% &  95.65\% &             0.300 &   90.88\% \\
CI-SpliceAI                    &     100\% &  97.25\% &  96.75\% &             0.190 &   92.17\% \\
\bottomrule
\end{tabular}
