# Supplementary material for: Analyzing the performance of deep learning splice prediction algorithms
Source: PLoS One. 2026 May 13;21(5):e0348885. doi: 10.1371/journal.pone.0348885 (PMC13170886; doi:10.1371/journal.pone.0348885)
Supplement: S1 File — The data used in the CI-SpliceAI benchmark analysis are available in CI-SpliceAI__Comparison at https://github.com/YStrauch/CI-SpliceAI__Comparison. (ZIP) [file pone.0348885.s001.zip › CI-SpliceAI__Comparison-master/analysis/predictions/variant-effects.md]

| Algorithm     | Acceptor Gain   | Acceptor Loss   | Donor Gain   | Donor Loss   |
|:--------------|:----------------|:----------------|:-------------|:-------------|
| MES (Sliding) | 0.00%           | 1.16%           | 2.33%        | 2.25%        |
| SpliceAI      | 87.50%          | 77.10%          | 79.07%       | 78.93%       |
| CI-SpliceAI   | 93.75%          | 78.55%          | 79.07%       | 82.02%       |
