# Supplementary material for: Analyzing the performance of deep learning splice prediction algorithms
Source: PLoS One. 2026 May 13;21(5):e0348885. doi: 10.1371/journal.pone.0348885 (PMC13170886; doi:10.1371/journal.pone.0348885)
Supplement: S1 File — The data used in the CI-SpliceAI benchmark analysis are available in CI-SpliceAI__Comparison at https://github.com/YStrauch/CI-SpliceAI__Comparison. (ZIP) [file pone.0348885.s001.zip › CI-SpliceAI__Comparison-master/analysis/predictions/variant-effects.tex]

\begin{tabular}{lllll}
\toprule
{} & Acceptor Gain & Acceptor Loss & Donor Gain & Donor Loss \\
Algorithm     &               &               &            &            \\
\midrule
MES (Sliding) &         0.00\% &         1.16\% &      2.33\% &      2.25\% \\
SpliceAI      &        87.50\% &        77.10\% &     79.07\% &     78.93\% \\
CI-SpliceAI   &        93.75\% &        78.55\% &     79.07\% &     82.02\% \\
\bottomrule
\end{tabular}
