# Supplementary material for: Analyzing the performance of deep learning splice prediction algorithms
Source: PLoS One. 2026 May 13;21(5):e0348885. doi: 10.1371/journal.pone.0348885 (PMC13170886; doi:10.1371/journal.pone.0348885)
Supplement: S1 File — The data used in the CI-SpliceAI benchmark analysis are available in CI-SpliceAI__Comparison at https://github.com/YStrauch/CI-SpliceAI__Comparison. (ZIP) [file pone.0348885.s001.zip › CI-SpliceAI__Comparison-master/predictions/cis.vcf]

##fileformat=VCFv4.2
##FILTER=<ID=PASS,Description="All filters passed">
##reference=GRCh38
##contig=<ID=chr1>
##contig=<ID=chr2>
##contig=<ID=chr3>
##contig=<ID=chr4>
##contig=<ID=chr5>
##contig=<ID=chr6>
##contig=<ID=chr7>
##contig=<ID=chr8>
##contig=<ID=chr9>
##contig=<ID=chr10>
##contig=<ID=chr11>
##contig=<ID=chr12>
##contig=<ID=chr13>
##contig=<ID=chr14>
##contig=<ID=chr15>
##contig=<ID=chr16>
##contig=<ID=chr17>
##contig=<ID=chr18>
##contig=<ID=chr19>
##contig=<ID=chr20>
##contig=<ID=chr21>
##contig=<ID=chr22>
##contig=<ID=chrX>
##bcftools_normVersion=1.12+htslib-1.12
##bcftools_normCommand=norm -m-both -o norm1.vcf.gz plain.vcf.gz; Date=Sat Mar 12 14:42:06 2022
##INFO=<ID=CI-SpliceAI,Number=.,Type=String,Description="CI-SpliceAI V1.0 variant annotation for a maximum distance of 5000 nucleotides from the variant; masking off; remove nucs outside tx all effects. Format: ALLELE|SYMBOL|DS_AG|DS_AL|DS_DG|DS_DL|DP_AG|DP_AL|DP_DG|DP_DL (DS=Delta Score, DP=Delta Position, AG/AL=Acceptor Gain/Acceptor Loss, DG/DL=Donor Gain/Donor Loss).">
#CHROM	POS	ID	REF	ALT	QUAL	FILTER	INFO
chr1	2303402	NM_003036.3:c.1211+2T>G	T	G	.	.	CI-SpliceAI=G|ENSG00000157933|0.01|0.86|0.15|0.99|1024|-117|19|-2
chr1	10627363	NM_004565.2:c.677G>A	G	A	.	.	CI-SpliceAI=A|ENSG00000142655|0.13|0.60|0.16|0.91|-2038|-91|-39|0
chr1	12001422	NM_014874.3:c.838C>T	C	T	.	.	CI-SpliceAI=T|ENSG00000116688|0.00|0.00|0.01|0.00|347|84|414|-2414
chr1	15440490	NM_007272.2:c.133-3C>A	C	A	.	.	CI-SpliceAI=A|ENSG00000162438|0.01|0.34|0.01|0.03|15|3|375|100
chr1	15445585	NM_007272.2:c.640-12G>A	G	A	.	.	CI-SpliceAI=A|ENSG00000162438|0.60|0.77|0.01|0.00|2|12|1361|62
chr1	21831803	NM_005529:c.11208-7G>A	C	T	.	.	CI-SpliceAI=T|ENSG00000142798|1.00|0.96|0.00|0.00|-2|-7|-151|396
chr1	25284574	NM_016124.4:c.150T>C	T	C	.	.	CI-SpliceAI=C|ENSG00000117616|0.00|0.00|0.01|0.00|177|211|-647|2394,C|ENSG00000187010|0.00|0.00|0.00|0.00|8|-2700|-607|-2562
chr1	25284758	NM_016124.4:c.334A>G	A	G	.	.	CI-SpliceAI=G|ENSG00000117616|0.19|0.08|0.04|0.00|-7|27|-136|-831,G|ENSG00000187010|0.00|0.20|0.28|0.71|-850|-185|-19|1
chr1	25284759	NM_016124.4:c.335G>C	G	C	.	.	CI-SpliceAI=C|ENSG00000117616|0.08|0.01|0.00|0.02|26|-8|2209|-137,C|ENSG00000187010|0.00|0.30|0.29|1.00|-851|-186|-20|0
chr1	25284759	NM_016124.4:c.335G>T	G	T	.	.	CI-SpliceAI=T|ENSG00000117616|0.00|0.05|0.00|0.08|15|26|-832|-137,T|ENSG00000187010|0.00|0.31|0.30|0.99|-851|-186|-20|0
chr1	25284760	NM_016124.4:c.335+1G>A	G	A	.	.	CI-SpliceAI=A|ENSG00000117616|0.38|0.12|0.19|0.00|-9|25|-138|-833,A|ENSG00000187010|0.00|0.35|0.32|1.00|-21|-187|-21|-1
chr1	25290639	NM_016124.4:c.336-2A>G	A	G	.	.	CI-SpliceAI=G|ENSG00000117616|0.01|0.00|0.00|0.00|179|-414|-3671|17,G|ENSG00000187010|0.40|0.98|0.04|0.19|-26|2|-147|152
chr1	25290639	NM_016124.4:c.336-2delA	AG	G	.	.	CI-SpliceAI=G|ENSG00000117616|0.00|0.01|0.00|0.00|2971|179|1030|17,G|ENSG00000187010|0.23|0.98|0.07|0.40|-26|2|-147|152
chr1	25290640	NM_016124.4:c.336-1G>A	G	A	.	.	CI-SpliceAI=A|ENSG00000117616|0.00|0.01|0.00|0.00|-3555|178|16|3311,A|ENSG00000187010|0.50|0.98|0.05|0.27|-27|1|-148|151
chr1	25290790	NM_016124.4:c.485A>G	A	G	.	.	CI-SpliceAI=G|ENSG00000117616|0.01|0.00|0.00|0.00|28|-278|-134|3726,G|ENSG00000187010|0.01|0.03|0.00|0.01|871|-149|1002|1
chr1	25290792	NM_016124.4:c.486+1G>A	G	A	.	.	CI-SpliceAI=A|ENSG00000117616|0.00|0.02|0.00|0.00|-31|26|877|-136,A|ENSG00000187010|0.00|0.77|0.02|1.00|-2427|-151|-300|-1
chr1	25290793	NM_016124.4:c.486+2T>A	T	A	.	.	CI-SpliceAI=A|ENSG00000117616|0.01|0.00|0.00|0.00|25|-32|-137|3641,A|ENSG00000187010|0.00|0.76|0.03|1.00|-2428|-152|-301|-2
chr1	25290794	NM_016124.4:c.486+3G>C	G	C	.	.	CI-SpliceAI=C|ENSG00000117616|0.05|0.00|0.00|0.00|24|-3441|-138|875,C|ENSG00000187010|0.00|0.65|0.02|0.96|-2429|-153|-302|-3
chr1	25290796	NM_016124.4:c.486+5G>A	G	A	.	.	CI-SpliceAI=A|ENSG00000117616|0.01|0.00|0.00|0.00|22|-35|-140|873,A|ENSG00000187010|0.00|0.68|0.03|1.00|-2431|-155|-304|-5
chr1	25301093	NM_016124.4:c.634G>C	G	C	.	.	CI-SpliceAI=C|ENSG00000117616|0.00|0.00|0.00|0.00|-4|3728|519|163,C|ENSG00000187010|0.01|0.00|0.51|0.98|-1316|427|11|0
chr1	25301093	NM_016124.4:c.634G>T	G	T	.	.	CI-SpliceAI=T|ENSG00000117616|0.00|0.00|0.00|0.00|-4|3728|163|378,T|ENSG00000187010|0.02|0.00|0.39|0.75|-1316|427|11|0
chr1	25301094	NM_016124.4:c.634+1G>A	G	A	.	.	CI-SpliceAI=A|ENSG00000117616|0.00|0.00|0.00|0.00|3496|2359|2387|162,A|ENSG00000187010|0.01|0.00|0.72|1.00|-1317|-214|15|-1
chr1	25301095	NM_016124.4:c.634+2T>A	T	A	.	.	CI-SpliceAI=A|ENSG00000117616|0.00|0.00|0.00|0.00|2358|3726|161|376,A|ENSG00000187010|0.01|0.00|0.83|1.00|-1318|425|14|-2
chr1	25301098	NM_016124.4:c.634+5G>A	G	A	.	.	CI-SpliceAI=A|ENSG00000117616|0.00|0.00|0.00|0.00|1056|3723|158|2383,A|ENSG00000187010|0.02|0.00|0.45|0.92|-1321|422|6|-5
chr1	25301098	NM_016124.4:c.634+5G>T	G	T	.	.	CI-SpliceAI=T|ENSG00000117616|0.00|0.00|0.00|0.00|3723|2355|3640|158,T|ENSG00000187010|0.02|0.00|0.41|0.82|-1321|422|6|-5
chr1	25301518	NM_016124.4:c.635-2A>G	A	G	.	.	CI-SpliceAI=G|ENSG00000117616|0.00|0.00|0.00|0.00|3303|1935|-47|1963,G|ENSG00000187010|0.14|1.00|0.00|0.05|33|2|2549|168
chr1	25301520	NM_016124.4:c.635G>T	G	T	.	.	CI-SpliceAI=T|ENSG00000117616|0.00|0.00|0.00|0.00|-183|3301|92|-264,T|ENSG00000187010|0.04|0.05|0.00|0.02|31|0|2547|-1644
chr1	25301521	NM_016124.4:c.636C>T	C	T	.	.	CI-SpliceAI=T|ENSG00000117616|0.00|0.00|0.00|0.00|3300|45|1960|-50,T|ENSG00000187010|0.01|0.00|0.00|0.00|-571|-1744|-428|-1645
chr1	25301685	NM_016124.4:c.800A>T	A	T	.	.	CI-SpliceAI=T|ENSG00000117616|0.00|0.00|0.00|0.00|3136|1768|1796|-429,T|ENSG00000187010|0.00|0.01|0.00|0.00|-1908|-735|2382|-2859
chr1	25301687	NM_016124.4:c.801+1G>A	G	A	.	.	CI-SpliceAI=A|ENSG00000117616|0.00|0.00|0.00|0.00|11|1766|-75|1794,A|ENSG00000187010|0.00|0.97|0.00|1.00|-991|-167|-38|-1
chr1	25303458	NM_016124.4:c.938C>T	C	T	.	.	CI-SpliceAI=T|ENSG00000117616|0.00|0.00|0.00|0.00|-2|1363|-89|-2202,T|ENSG00000187010|0.00|0.00|0.00|0.00|506|3173|609|3271
chr1	25303459	NM_016124.4:c.939G>A	G	A	.	.	CI-SpliceAI=A|ENSG00000117616|0.00|0.00|0.00|0.00|1131|1362|22|-90,A|ENSG00000187010|0.00|0.19|0.01|0.15|2187|-137|95|0
chr1	25303461	NM_016124.4:c.939+2T>A	T	A	.	.	CI-SpliceAI=A|ENSG00000117616|0.02|0.01|0.00|0.00|-8|1360|20|1012,A|ENSG00000187010|0.00|0.50|0.10|1.00|40|-139|93|-2
chr1	25306592	NM_016124.4:c.940-4A>C	A	C	.	.	CI-SpliceAI=C|ENSG00000117616|0.00|0.01|0.00|0.00|-1771|357|-30|304,C|ENSG00000187010|0.07|0.08|0.01|0.04|39|4|1224|137
chr1	25306597	NM_016124.4:c.941G>T	G	T	.	.	CI-SpliceAI=T|ENSG00000117616|0.00|0.01|0.00|0.01|67|352|-1859|-35,T|ENSG00000187010|0.01|0.02|0.02|0.01|-1|34|132|1219
chr1	25306729	NM_016124.4:c.1073T>C	T	C	.	.	CI-SpliceAI=C|ENSG00000117616|0.02|0.00|0.02|0.00|220|-2139|-167|-3248,C|ENSG00000187010|0.01|0.00|0.02|0.03|-98|918|-4|0
chr1	25306731	NM_016124.4:c.1073+2T>C	T	C	.	.	CI-SpliceAI=C|ENSG00000117616|0.01|0.00|0.02|0.00|218|2177|-169|-3250,C|ENSG00000187010|0.01|0.14|0.03|0.96|-2767|-135|2|-2
chr1	25316998	NM_016124.4:c.1074-2A>C	A	C	.	.	CI-SpliceAI=C|ENSG00000117616|0.00|0.00|0.00|0.00|185|-3393|-18|-1060,C|ENSG00000187010|0.10|0.98|0.00|0.77|15|2|1985|81
chr1	25317078	NM_016124.4:c.1152A>C	A	C	.	.	CI-SpliceAI=C|ENSG00000117616|0.00|0.00|0.00|0.00|105|1193|-98|-3669,C|ENSG00000187010|0.00|0.53|0.00|0.51|2841|-78|1905|1
chr1	25317080	NM_016124.4:c.1153+1G>A	G	A	.	.	CI-SpliceAI=A|ENSG00000117616|0.00|0.00|0.00|0.00|2138|103|983|-100,A|ENSG00000187010|0.00|0.93|0.01|0.99|-1819|-80|5|-1
chr1	25321881	NM_016124.4:c.1154-8T>A	T	A	.	.	CI-SpliceAI=A|ENSG00000117616|0.00|0.00|0.00|0.00|160|1345|-1099|1210,A|ENSG00000187010|0.00|0.79|0.00|0.75|3026|8|1567|81
chr1	25321889	NM_016124.4:c.1154G>C	G	C	.	.	CI-SpliceAI=C|ENSG00000117616|0.00|0.00|0.00|0.00|1337|-2671|-1107|1202,C|ENSG00000187010|0.00|0.87|0.00|0.90|3018|0|1559|73
chr1	25321961	NM_016124.4:c.1226A>T	A	T	.	.	CI-SpliceAI=T|ENSG00000117616|0.00|0.00|0.00|0.00|-1087|1265|1130|60,T|ENSG00000187010|0.00|0.39|0.00|0.49|2946|-72|1487|1
chr1	25321962	NM_016124.4:c.1227G>A	G	A	.	.	CI-SpliceAI=A|ENSG00000117616|0.00|0.00|0.00|0.00|1264|-3691|59|1129,A|ENSG00000187010|0.00|0.93|0.00|0.94|2945|-73|3101|0
chr1	26773899	NM_006015.4:c.4101+1G>T	G	T	.	.	CI-SpliceAI=T|ENSG00000117713|0.00|0.08|0.89|1.00|1048|-97|34|-1
chr1	29206760	NM_001024732.1:c.322+2T>G	A	C	.	.	CI-SpliceAI=C|ENSG00000116353|0.00|0.28|0.63|1.00|-2016|145|-12|2
chr1	42747800	NM_022356.3:c.1839-2A>C	T	G	.	.	CI-SpliceAI=G|ENSG00000117385|0.06|1.00|0.00|0.27|-8|-2|62|-77
chr1	42755070	NM_001146289.1:c.1224-80G>A	C	T	.	.	CI-SpliceAI=T|ENSG00000117385|0.11|0.01|0.73|0.27|-80|2242|3|95
chr1	50970498	NM_001262.2:c.129+1G>T	G	T	.	.	CI-SpliceAI=T|ENSG00000123080|0.00|0.44|0.17|0.80|-2562|-140|15|-1
chr1	63623761	NM_001172818.1:c.300+1G>A	G	A	.	.	CI-SpliceAI=A|ENSG00000079739|0.00|0.01|0.00|0.35|2032|-381|2136|-1
chr1	94011256	NM_000350.2:c.5584+6T>C	A	G	.	.	CI-SpliceAI=G|ENSG00000198691|0.00|0.00|0.10|0.61|1716|-251|11|6
chr1	146019740	NM_213653.3:c.98-6C>G	G	C	.	.	CI-SpliceAI=C|ENSG00000168509|0.00|0.10|0.00|0.09|-474|-6|-866|-42
chr1	149926665	NM_005850.4:c.417C>T	G	A	.	.	CI-SpliceAI=A|ENSG00000143368|0.07|0.00|0.21|0.01|-56|-11|2|-10
chr1	150558649	NM_019032.5:c.2559G>A	G	A	.	.	CI-SpliceAI=A|ENSG00000143382|0.03|0.27|0.09|0.67|-704|-176|37|0
chr1	156114969	NM_170707.4:c.51C>T	C	T	.	.	CI-SpliceAI=T|ENSG00000160789|0.00|0.00|0.00|0.00|40|-299|-6|305
chr1	156114976	NM_170707.4:c.58G>A	C	T	.	.	CI-SpliceAI=T|ENSG00000160789|0.00|0.00|0.00|0.00|33|-306|825|298
chr1	156114981	NM_170707.4:n.63C>T	G	A	.	.	CI-SpliceAI=A|ENSG00000160789|0.02|0.01|0.00|0.00|28|-311|293|45
chr1	156115060	NM_170707.4:c.142C>G	C	G	.	.	CI-SpliceAI=G|ENSG00000160789|0.00|0.00|0.00|0.00|-51|-390|214|-776
chr1	156115065	NM_170707.4:c.147G>A	G	A	.	.	CI-SpliceAI=A|ENSG00000160789|0.01|0.00|0.00|0.00|-395|-56|-3|-781
chr1	156115068	NM_170707.4:c.150C>T	C	T	.	.	CI-SpliceAI=T|ENSG00000160789|0.00|0.00|0.00|0.00|-625|-398|-6|206
chr1	156115076	NM_170707.4:c.158A>T	A	T	.	.	CI-SpliceAI=T|ENSG00000160789|0.00|0.01|0.01|0.00|-406|-67|-2|-14
chr1	156115179	NM_170707.4:c.261T>C	T	C	.	.	CI-SpliceAI=C|ENSG00000160789|0.00|0.00|0.00|0.00|-170|-509|95|3225
chr1	156115194	NM_170707.4:c.282-6A>T	T	A	.	.	CI-SpliceAI=A|ENSG00000160789|0.00|0.00|0.00|0.00|-524|-185|-1409|80
chr1	156115205	NM_170707.4:c.287C>G	C	G	.	.	CI-SpliceAI=G|ENSG00000160789|0.00|0.00|0.00|0.00|0|-535|69|-921
chr1	156115264	NM_170707.4:c.346G>C	C	G	.	.	CI-SpliceAI=G|ENSG00000160789|0.00|0.01|0.00|0.02|-821|-594|-1|10
chr1	156115274	NM_170707.4:c.356G>C	G	C	.	.	CI-SpliceAI=C|ENSG00000160789|0.00|0.06|0.02|0.32|3070|-604|-32|0
chr1	156130598	NM_170707.4:c.357-19T>C	T	C	.	.	CI-SpliceAI=C|ENSG00000160789|0.00|0.00|0.00|0.00|-82|32|-690|-314
chr1	156130740	NM_170707.4:c.480C>T	C	T	.	.	CI-SpliceAI=T|ENSG00000160789|0.00|0.00|0.02|0.00|-2|-110|-2|-518
chr1	156130756	NM_170707.4:c.496C>T	C	T	.	.	CI-SpliceAI=T|ENSG00000160789|0.00|0.00|0.00|0.00|-1787|-126|-848|8
chr1	156130773	NM_170707.4:c.513G>A	G	A	.	.	CI-SpliceAI=A|ENSG00000160789|0.00|0.00|0.19|0.00|-1804|-143|-9|-489
chr1	156134393	NM_170707.4:c.514-10T>C	T	C	.	.	CI-SpliceAI=C|ENSG00000160789|0.00|0.00|0.00|0.00|26|16|475|25
chr1	156134445	NM_170707.4:c.556G>A	G	A	.	.	CI-SpliceAI=A|ENSG00000160789|0.00|0.00|0.00|0.00|3|459|485|423
chr1	156134457	NM_170707.4:c.568C>T	C	T	.	.	CI-SpliceAI=T|ENSG00000160789|0.00|0.00|0.00|0.00|20|351|-2|473
chr1	156134462	NM_170707.4:c.573G>A	G	A	.	.	CI-SpliceAI=A|ENSG00000160789|0.00|0.00|0.00|0.00|2|15|-3|406
chr1	156134464	NM_170707.4:c.575A>G	A	G	.	.	CI-SpliceAI=G|ENSG00000160789|0.00|0.00|0.01|0.00|-45|-55|-5|466
chr1	156134497	NM_170707.4:c.608A>G	A	G	.	.	CI-SpliceAI=G|ENSG00000160789|0.00|0.00|0.00|0.00|1364|-20|1106|371
chr1	156134518	NM_170707.4:c.629T>G	T	G	.	.	CI-SpliceAI=G|ENSG00000160789|0.00|0.00|0.00|0.00|774|-25|350|5
chr1	156134533	NM_170707.4:c.639+5G>C	G	C	.	.	CI-SpliceAI=C|ENSG00000160789|0.00|0.00|0.32|0.04|1748|-130|-10|-5
chr1	156134753	NM_170707.4:c.640-52C>T	C	T	.	.	CI-SpliceAI=T|ENSG00000160789|0.00|0.00|0.00|0.00|1528|55|850|177
chr1	156134794	NM_170707.4:c.640-11A>C	A	C	.	.	CI-SpliceAI=C|ENSG00000160789|0.00|0.00|0.00|0.00|14|1487|74|518
chr1	156134795	NM_170707.4:c.640-10A>G	A	G	.	.	CI-SpliceAI=G|ENSG00000160789|1.00|0.96|0.04|0.01|1|10|16|135
chr1	156134796	NM_170707.4:c.640-9C>T	C	T	.	.	CI-SpliceAI=T|ENSG00000160789|0.00|0.00|0.00|0.00|12|108|72|134
chr1	156134808	NM_170707.4:c.643C>G	C	G	.	.	CI-SpliceAI=G|ENSG00000160789|0.01|0.00|0.00|0.01|0|3|122|60
chr1	156134809	NM_170707.4:c.644T>C	T	C	.	.	CI-SpliceAI=C|ENSG00000160789|0.00|0.00|0.00|0.00|-1|95|794|59
chr1	156134810	NM_170707.4:c.645G>C	G	C	.	.	CI-SpliceAI=C|ENSG00000160789|0.00|0.00|0.00|0.00|-2|1|58|1
chr1	156134846	NM_170707.4:c.681G>A	G	A	.	.	CI-SpliceAI=A|ENSG00000160789|0.00|0.00|0.00|0.03|2|4|-3|22
chr1	156134868	NM_170707.4:c.703C>G	C	G	.	.	CI-SpliceAI=G|ENSG00000160789|0.00|0.00|0.23|0.02|0|993|0|62
chr1	156134933	NM_170707.4:c.768G>A	G	A	.	.	CI-SpliceAI=A|ENSG00000160789|0.00|0.00|0.39|0.00|1348|928|-3|42
chr1	156134979	NM_170707.4:c.810+4C>A	C	A	.	.	CI-SpliceAI=A|ENSG00000160789|0.00|0.00|0.00|0.02|-75|1302|-298|-49
chr1	156135004	NM_170707.4:c.810+29G>T	G	T	.	.	CI-SpliceAI=T|ENSG00000160789|0.00|0.00|0.00|0.00|-100|1277|-28|-74
chr1	156135007	NM_170707.4:c.810+32T>C	T	C	.	.	CI-SpliceAI=C|ENSG00000160789|0.00|0.00|0.00|0.00|-76|1274|-196|-77
chr1	156135011	NM_170707.4:c.810+36C>T	C	T	.	.	CI-SpliceAI=T|ENSG00000160789|0.00|0.00|0.00|0.00|1270|-107|-81|-200
chr1	156135179	NM_170707.4:c.811-8C>T	C	T	.	.	CI-SpliceAI=T|ENSG00000160789|0.00|0.00|0.00|0.00|-311|682|-311|424
chr1	156135260	NM_170707.4:c.884C>T	C	T	.	.	CI-SpliceAI=T|ENSG00000160789|0.00|0.00|0.00|0.00|32|954|-392|-330
chr1	156135271	NM_170707.4:c.895A>G	A	G	.	.	CI-SpliceAI=G|ENSG00000160789|0.00|0.00|0.00|0.00|943|21|-403|-460
chr1	156135273	NM_170707.4:c.897C>G	C	G	.	.	CI-SpliceAI=G|ENSG00000160789|0.00|0.00|0.00|0.00|1008|19|39|-405
chr1	156135324	NM_170707.4:c.936+12C>T	C	T	.	.	CI-SpliceAI=T|ENSG00000160789|0.00|0.00|0.00|0.00|-45|-32|-12|-456
chr1	156135331	NM_170707.4:c.936+19C>T	C	T	.	.	CI-SpliceAI=T|ENSG00000160789|0.00|0.00|0.00|0.00|-39|530|-913|-463
chr1	156135894	NM_170707.4:c.937-7C>G	C	G	.	.	CI-SpliceAI=G|ENSG00000160789|0.28|0.00|0.00|0.00|-33|7|3208|-964
chr1	156135895	NM_170707.4:c.937-6C>T	C	T	.	.	CI-SpliceAI=T|ENSG00000160789|0.00|0.02|0.00|0.00|386|-34|-1027|3207
chr1	156135913	NM_170707.4:n.949C>T	G	A	.	.	CI-SpliceAI=A|ENSG00000160789|0.01|0.00|0.00|0.00|-52|0|-1045|98
chr1	156135918	NM_170707.4:c.954G>A	G	A	.	.	CI-SpliceAI=A|ENSG00000160789|0.00|0.00|0.00|0.00|19|-57|3184|-988
chr1	156135949	NM_170707.4:c.985C>A	C	A	.	.	CI-SpliceAI=A|ENSG00000160789|0.00|0.00|0.00|0.00|2|-88|-1081|3153
chr1	156136110	NM_170707.4:c.1146C>T	C	T	.	.	CI-SpliceAI=T|ENSG00000160789|0.00|0.01|1.00|0.98|171|104|-2|11
chr1	156136124	NM_170707.4:c.1157+3G>A	G	A	.	.	CI-SpliceAI=A|ENSG00000160789|0.00|0.01|0.00|0.00|-263|157|-1256|-113
chr1	156136127	NM_170707.4:c.1157+6C>G	C	G	.	.	CI-SpliceAI=G|ENSG00000160789|0.00|0.00|0.08|0.01|87|154|-19|-6
chr1	156136240	NM_170707.4:c.1184C>T	C	T	.	.	CI-SpliceAI=T|ENSG00000160789|0.01|0.00|0.00|0.00|41|-53|-1372|1703
chr1	156136243	NM_170707.4:c.1187A>T	A	T	.	.	CI-SpliceAI=T|ENSG00000160789|0.00|0.01|0.00|0.00|-29|38|-1375|193
chr1	156136279	NM_170707.4:c.1223A>C	A	C	.	.	CI-SpliceAI=C|ENSG00000160789|0.23|0.03|0.00|0.00|8|2|8|2823
chr1	156136283	NM_170707.4:c.1227A>G	A	G	.	.	CI-SpliceAI=G|ENSG00000160789|0.01|0.01|0.00|0.00|-69|-2|153|2819
chr1	156136293	NM_170707.4:c.1237G>A	G	A	.	.	CI-SpliceAI=A|ENSG00000160789|0.01|0.00|0.00|0.00|-79|-6|143|2809
chr1	156136293	NM_170707.4:c.1237G>T	G	T	.	.	CI-SpliceAI=T|ENSG00000160789|0.01|0.01|0.00|0.00|-79|-12|-6|143
chr1	156136368	NM_170707.4:c.1312G>A	G	A	.	.	CI-SpliceAI=A|ENSG00000160789|0.00|0.00|0.00|0.00|2|-87|1|68
chr1	156136371	NM_170707.4:c.1315C>T	C	T	.	.	CI-SpliceAI=T|ENSG00000160789|0.00|0.01|0.00|0.00|550|-90|-2|65
chr1	156136373	NM_170707.4:c.1317C>A	C	A	.	.	CI-SpliceAI=A|ENSG00000160789|0.00|0.00|0.00|0.00|-141|-92|-4|2729
chr1	156136386	NM_170707.4:c.1330G>A	G	A	.	.	CI-SpliceAI=A|ENSG00000160789|0.00|0.00|0.00|0.00|-105|3|2|-783
chr1	156136414	NM_170707.4:c.1358G>A	G	A	.	.	CI-SpliceAI=A|ENSG00000160789|0.00|0.00|0.00|0.00|-200|-133|-26|22
chr1	156136432	NM_170707.4:c.1376A>G	A	G	.	.	CI-SpliceAI=G|ENSG00000160789|0.00|0.00|0.00|0.00|1482|-151|1511|4
chr1	156136916	NM_170707.4:c.1381-5G>A	G	A	.	.	CI-SpliceAI=A|ENSG00000160789|0.74|0.09|0.00|0.00|2|5|1691|-2048
chr1	156136917	NM_170707.4:c.1381-4G>A	G	A	.	.	CI-SpliceAI=A|ENSG00000160789|0.00|0.00|0.00|0.00|10|28|102|2185
chr1	156136921	NM_170707.4:c.1381G>T	G	T	.	.	CI-SpliceAI=T|ENSG00000160789|0.00|0.00|0.00|0.00|-640|0|2181|101
chr1	156136982	NM_170707.4:c.1442A>G	A	G	.	.	CI-SpliceAI=G|ENSG00000160789|0.00|0.00|0.00|0.00|-701|-55|2120|40
chr1	156136985	NM_170707.4:c.1445G>A	G	A	.	.	CI-SpliceAI=A|ENSG00000160789|0.00|0.00|0.00|0.00|2|14|34|0
chr1	156136985	NM_170707.4:c.1445G>T	G	T	.	.	CI-SpliceAI=T|ENSG00000160789|0.00|0.00|0.00|0.00|14|-58|2117|37
chr1	156137022	NM_170707.4:c.1482G>A	G	A	.	.	CI-SpliceAI=A|ENSG00000160789|0.00|0.00|0.02|0.00|-95|-2|-3|0
chr1	156137027	NM_170707.4:c.1487C>T	C	T	.	.	CI-SpliceAI=T|ENSG00000160789|0.00|0.00|0.00|0.00|-813|-16|2075|916
chr1	156137028	NM_170707.4:c.1488G>A	G	A	.	.	CI-SpliceAI=A|ENSG00000160789|0.00|0.01|0.03|0.00|2052|-101|-9|0
chr1	156137034	NM_170707.4:c.1488+6T>G	T	G	.	.	CI-SpliceAI=G|ENSG00000160789|0.00|0.00|0.06|0.00|1468|-107|-15|-6
chr1	156137104	NM_170707.4:c.1489-9C>T	C	T	.	.	CI-SpliceAI=T|ENSG00000160789|0.00|0.00|0.00|0.00|-177|-823|-82|1998
chr1	156137225	NM_170707.4:c.1601C>G	C	G	.	.	CI-SpliceAI=G|ENSG00000160789|0.00|0.00|0.00|0.00|-944|689|1877|7
chr1	156137226	NM_170707.4:c.1602T>C	T	C	.	.	CI-SpliceAI=C|ENSG00000160789|0.00|0.00|0.00|0.00|-227|2151|10|-23
chr1	156137651	NM_170707.4:c.1609-3C>G	C	G	.	.	CI-SpliceAI=G|ENSG00000160789|0.16|0.13|0.04|0.00|7|3|1451|-448
chr1	156137709	NM_170707.4:c.1664A>G	A	G	.	.	CI-SpliceAI=G|ENSG00000160789|0.00|0.00|0.01|0.00|1371|205|1393|34
chr1	156138500	NM_170707.4:c.1711A>C	A	C	.	.	CI-SpliceAI=C|ENSG00000160789|0.00|0.00|0.00|0.01|580|2|80|602
chr1	156138601	NM_170707.4:c.1812A>T	A	T	.	.	CI-SpliceAI=T|ENSG00000160789|0.00|0.00|0.00|0.05|776|6|-2|6
chr1	156138610	NM_170707.4:c.1821G>A	G	A	.	.	CI-SpliceAI=A|ENSG00000160789|0.02|0.02|0.67|0.05|470|767|-3|147
chr1	156138611	NM_170707.4:c.1822G>A	G	A	.	.	CI-SpliceAI=A|ENSG00000160789|0.02|0.02|0.64|0.04|469|766|-4|146
chr1	156138613	NM_170707.4:c.1824C>T	C	T	.	.	CI-SpliceAI=T|ENSG00000160789|0.02|0.01|0.51|0.01|467|764|-6|144
chr1	156138626	NM_170707.4:c.1837T>C	T	C	.	.	CI-SpliceAI=C|ENSG00000160789|0.00|0.00|0.04|0.00|454|20|-19|131
chr1	156138646	NM_170707.4:c.1857T>C	T	C	.	.	CI-SpliceAI=C|ENSG00000160789|0.00|0.00|0.00|0.05|434|436|111|-39
chr1	156138659	NM_170707.4:c.1870C>T	C	T	.	.	CI-SpliceAI=T|ENSG00000160789|0.00|0.00|0.06|0.00|423|-13|-52|98
chr1	156138662	NM_170707.4:c.1873A>C	A	C	.	.	CI-SpliceAI=C|ENSG00000160789|0.00|0.00|0.00|0.03|-16|-748|-10|-55
chr1	156138662	NM_170707.4:c.1873A>T	A	T	.	.	CI-SpliceAI=T|ENSG00000160789|0.00|0.00|0.00|0.01|-16|-748|-10|-55
chr1	156138663	NM_170707.4:c.1874G>C	G	C	.	.	CI-SpliceAI=C|ENSG00000160789|0.00|0.00|0.00|0.01|714|417|-11|-56
chr1	156138678	NM_170707.4:c.1889G>T	G	T	.	.	CI-SpliceAI=T|ENSG00000160789|0.00|0.00|0.00|0.06|-32|699|-2|-71
chr1	156138692	NM_170707.4:n.1903C>T	G	A	.	.	CI-SpliceAI=A|ENSG00000160789|0.00|0.00|0.00|0.03|-778|388|-686|-85
chr1	156138733	NM_170707.4:c.1944G>A	G	A	.	.	CI-SpliceAI=A|ENSG00000160789|0.01|0.00|0.11|0.00|2|347|-126|24
chr1	156138757	NM_170707.4:c.1968G>A	G	A	.	.	CI-SpliceAI=A|ENSG00000160789|0.01|0.00|0.29|0.01|620|323|-150|0
chr1	156138794	NM_170707.4:c.1968+37C>T	C	T	.	.	CI-SpliceAI=T|ENSG00000160789|0.01|0.00|0.01|0.02|286|583|308|-187
chr1	156138795	NM_170707.4:c.1968+38G>A	G	A	.	.	CI-SpliceAI=A|ENSG00000160789|0.00|0.00|0.00|0.00|285|582|307|180
chr1	160283549	NM_001193644.1:c.161C>T	G	A	.	.	CI-SpliceAI=A|ENSG00000162735|0.01|0.00|0.02|0.00|672|-2254|277|1467
chr1	172573999	NM_014283.3:c.1157+1G>A	G	A	.	.	CI-SpliceAI=A|ENSG00000094975|0.01|0.68|0.08|1.00|25|-108|111|-1
chr1	197122044	NM_018136.4:c.3742-1G>C	C	G	.	.	CI-SpliceAI=G|ENSG00000066279|0.85|0.99|0.00|0.01|-36|-1|1181|-129
chr1	200565069	NM_014875.2:c.4071G>A	C	T	.	.	CI-SpliceAI=T|ENSG00000118193|0.00|0.25|0.11|0.43|-2634|184|4|0
chr1	215602099	NM_016121.3:c.1036_1073del	CCCTTGCGAATGAAAGATAATGATCTTCTTGTAACTGAA	A	.	.	CI-SpliceAI=A|ENSG00000136636|0.00|0.09|0.00|0.20|-6|-14|1422|102
chr1	215650556	NM_206933.2:c.14343+36C>G	G	C	.	.	CI-SpliceAI=C|ENSG00000042781|0.00|0.04|0.01|0.05|-1938|-80|6|36
chr1	231265290	NM_014236.3:c.569-3T>G	T	G	.	.	CI-SpliceAI=G|ENSG00000116906|0.00|0.96|0.02|0.94|-553|3|-368|130
chr1	235980495	NM_002508.2:c.3385+1G>A	C	T	.	.	CI-SpliceAI=T|ENSG00000116962|0.00|0.06|0.54|0.99|1628|-550|-52|1
chr1	243307837	NM_006642.2:c.741-152G>A	G	A	.	.	CI-SpliceAI=A|ENSG00000054282|0.34|0.00|0.25|0.00|-50|321|46|-2714
chr2	3580263	NM_001011.3:c.507+3A>G	A	G	.	.	CI-SpliceAI=G|ENSG00000171863|0.00|0.02|0.03|0.12|-1702|376|-45|-3
chr2	47414336	NM_000251.2:c.860_868del	GACAGTTTGA	A	.	.	CI-SpliceAI=A|ENSG00000095002|0.00|0.00|0.00|0.00|31|5|-1489|-307
chr2	47429942	NM_000251.2:c.1276+1G>A	G	A	.	.	CI-SpliceAI=A|ENSG00000095002|0.00|0.02|0.90|1.00|-189|-120|-49|-1
chr2	47478271	NM_000251.2:c.2211-1G>A	G	A	.	.	CI-SpliceAI=A|ENSG00000095002|0.43|0.99|0.01|0.15|2|1|-1180|248
chr2	47798789	NM_000179.2:c.806C>G	C	G	.	.	CI-SpliceAI=G|ENSG00000116062|0.00|0.00|0.01|0.00|1248|-174|-1|800,G|ENSG00000138081|0.00|0.00|0.00|0.00|2434|886|-816|767
chr2	47801023	NM_000179.2:c.3040_3042del	AAGT	T	.	.	CI-SpliceAI=T|ENSG00000116062|0.00|0.00|0.00|0.00|-986|-357|-732|-1434,T|ENSG00000138081|0.00|0.00|0.00|0.00|-1348|200|-1467|-108
chr2	47803663	NM_000179.2:c.3416G>A	G	A	.	.	CI-SpliceAI=A|ENSG00000116062|0.00|0.00|0.00|0.00|-69|-428|22|-392,A|ENSG00000138081|0.00|0.00|0.00|0.00|-2440|3745|-4107|-2547
chr2	47804894	NM_000179.2:c.3439-16C>T	C	T	.	.	CI-SpliceAI=T|ENSG00000116062|0.00|0.00|0.00|0.00|-1300|1885|133|1757,T|ENSG00000138081|0.00|0.00|0.00|0.00|3353|2514|3100|3301
chr2	63174669	NM_015910.5:c.2078+1G>T	C	A	.	.	CI-SpliceAI=A|ENSG00000143951|0.00|0.95|0.00|1.00|2373|163|2|1
chr2	74376741	NM_004082.4:c.414+1G>A	C	T	.	.	CI-SpliceAI=T|ENSG00000204843|0.01|0.01|0.21|0.38|21|-2401|-2|1
chr2	111997478	NM_006343.2:c.1604+2T>G	T	G	.	.	CI-SpliceAI=G|ENSG00000153208|0.00|0.99|0.00|0.99|-1105|-155|-3150|-2
chr2	112019523	NM_006343.2:c.2189+1G>T	G	T	.	.	CI-SpliceAI=T|ENSG00000153208|0.01|0.94|0.06|0.99|1013|-110|58|-1
chr2	112022400	NM_006343.2:c.2486+6T>A	T	A	.	.	CI-SpliceAI=A|ENSG00000153208|0.01|0.01|0.01|0.02|-38|-1796|1460|-6
chr2	165344914	NM_001040142.1:c.2919+3A>G	A	G	.	.	CI-SpliceAI=G|ENSG00000136531|0.00|0.00|0.18|0.36|-97|-359|-212|-3
chr2	166278327	NM_002977.3:c.2311-14T>G	A	C	.	.	CI-SpliceAI=C|ENSG00000169432|0.04|0.26|0.00|0.32|-1|-14|571|-187
chr2	169821942	NM_014168.2:c.224+1G>A	C	T	.	.	CI-SpliceAI=T|ENSG00000138382|0.09|0.58|0.05|1.00|377|115|-3|1
chr2	171473981	NM_025000.3:c.1091+6T>G	T	G	.	.	CI-SpliceAI=G|ENSG00000115827|0.00|0.98|0.00|0.92|2456|-115|-40|-6
chr2	188997223	NM_000090.3:c.1815+5G>A	G	A	.	.	CI-SpliceAI=A|ENSG00000168542|0.00|0.00|0.00|0.00|1451|128|1495|-1
chr2	189006384	NM_000090.3:c.3133G>A	G	A	.	.	CI-SpliceAI=A|ENSG00000168542|0.00|0.00|0.00|0.00|16|-39|1197|598
chr2	189572846	NM_014585.5:c.387C>T	G	A	.	.	CI-SpliceAI=A|ENSG00000138449|0.00|0.00|0.00|0.00|1114|115|96|-4
chr2	196778893	NM_012086.4:c.1390+3A>G	T	C	.	.	CI-SpliceAI=C|ENSG00000119041|0.01|0.13|0.29|0.42|-2275|174|90|3
chr2	201629229	NM_001044385.2:c.869+1G>A	C	T	.	.	CI-SpliceAI=T|ENSG00000155755|0.01|0.80|0.18|0.99|623|192|64|1
chr2	218661526	NM_001079866.1:c.441C>T	C	T	.	.	CI-SpliceAI=T|ENSG00000074582|0.01|0.01|0.63|0.13|-140|-811|-6|19
chr2	218814459	NM_000784.3:c.1263+1G>A	G	A	.	.	CI-SpliceAI=A|ENSG00000135929|0.00|0.83|0.00|1.00|199|-79|-1462|-1
chr2	219165165	NM_001144889.1:c.1167+4C>T	G	A	.	.	CI-SpliceAI=A|ENSG00000213901|0.00|0.00|0.00|0.00|-1662|-827|-932|3483
chr2	231206294	NM_025139.3:c.51+5G>T	G	T	.	.	CI-SpliceAI=T|ENSG00000135931|0.00|0.87|0.00|0.82|1840|-96|1646|-5
chr2	231262306	NM_025139.6:c.1027C>T	C	T	.	.	CI-SpliceAI=T|ENSG00000135931|0.00|0.00|0.00|0.00|-1403|-1763|96|92
chr3	10142189	NM_000551.3:c.340+2T>C	T	C	.	.	CI-SpliceAI=C|ENSG00000134086|0.01|0.00|0.23|0.91|574|-122|-306|-2
chr3	10146638	NM_000551.3:c.463+2T>C	T	C	.	.	CI-SpliceAI=C|ENSG00000134086|0.00|0.79|0.30|0.93|2066|-124|38|-2
chr3	25737407	NM_018297.3:c.930C>T	G	A	.	.	CI-SpliceAI=A|ENSG00000151092|0.03|0.00|0.64|0.40|-1007|2074|2|-73
chr3	36993627	NM_000249.2:c.80G>A	G	A	.	.	CI-SpliceAI=A|ENSG00000076242|0.01|0.00|0.02|0.01|613|6|130|36
chr3	36996624	NM_000249.2:c.122A>G	A	G	.	.	CI-SpliceAI=G|ENSG00000076242|0.09|0.04|0.00|0.01|0|-5|85|-2278
chr3	37020360	NM_000249.2:c.935A>C	A	C	.	.	CI-SpliceAI=C|ENSG00000076242|0.00|0.00|0.00|0.00|3506|-2854|103|3598
chr3	37048615	NM_000249.2:c.1989+6T>G	T	G	.	.	CI-SpliceAI=G|ENSG00000076242|0.00|0.04|0.14|0.24|-450|-98|25|-6
chr3	42176812	NM_001042646.1:c.287-2A>G	A	G	.	.	CI-SpliceAI=G|ENSG00000182606|0.14|1.00|0.00|0.59|18|2|18|78
chr3	47638723	NM_003074.3:c.2376+2T>C	A	G	.	.	CI-SpliceAI=G|ENSG00000173473|0.01|0.70|0.22|0.98|-2140|57|-51|2
chr3	49004858	NM_177939.2:c.888-3C>A	C	A	.	.	CI-SpliceAI=A|ENSG00000178467|0.51|0.64|0.04|0.01|-19|3|732|188
chr3	58148853	NM_001457.3:c.6091+1G>T	G	T	.	.	CI-SpliceAI=T|ENSG00000136068|0.01|0.01|0.19|1.00|942|-204|-9|-1
chr3	119382400	NM_020754.2:c.539+1G>A	G	A	.	.	CI-SpliceAI=A|ENSG00000031081|0.00|0.77|0.01|1.00|-835|-108|-24|-1
chr3	129507766	NM_052985.3:c.3039+4A>G	A	G	.	.	CI-SpliceAI=G|ENSG00000163913|0.02|0.33|0.01|0.36|1205|-98|-2349|-4
chr3	132689264	NM_153240.4:c.2694-2_2694-1delAG	CTG	G	.	.	CI-SpliceAI=G|ENSG00000113971|0.49|1.00|0.00|0.00|20|-1|-614|-190
chr3	196306939	NM_152773.4:c.317+4A>T	T	A	.	.	CI-SpliceAI=A|ENSG00000213123|0.03|0.22|0.87|0.96|-1148|73|17|4
chr4	664866	NM_000283.3:c.2130-15G>A	G	A	.	.	CI-SpliceAI=A|ENSG00000133256|0.06|0.66|0.00|0.47|-25|15|1381|78
chr4	16186778	NM_153365.2:c.846+2_846+3insT	T	TA	.	.	CI-SpliceAI=TA|ENSG00000169762|0.03|0.47|0.05|0.49|-174|100|-243|3
chr4	57032426	NM_001253835.1:c.830-1G>A	C	T	.	.	CI-SpliceAI=T|ENSG00000163453|0.00|0.22|0.00|0.99|305|-1090|765|0
chr4	106194717	NM_001163435.1:c.1897+1G>A	C	T	.	.	CI-SpliceAI=T|ENSG00000145348|0.00|0.56|0.00|0.68|-40|37|-99|1
chr4	122331325	NM_015312.2:c.11250-1G>A	G	A	.	.	CI-SpliceAI=A|ENSG00000138688|0.50|0.96|0.00|0.01|21|1|2505|216
chr4	127949802	NM_152778.2:c.198+2T>C	A	G	.	.	CI-SpliceAI=G|ENSG00000164073|0.00|0.96|0.00|0.96|3064|45|-1254|2
chr4	129039039	NM_144643.2:c.290+2T>C	A	G	.	.	CI-SpliceAI=G|ENSG00000151466|0.00|0.95|0.00|0.96|1905|57|1906|2
chr5	37139371	NM_023073.3:c.8471-1G>C	C	G	.	.	CI-SpliceAI=G|ENSG00000197603|0.01|0.75|0.00|0.75|-531|-1|1686|-31
chr5	74705325	NM_000521.3:c.771+5G>C	G	C	.	.	CI-SpliceAI=C|ENSG00000049860|0.00|0.89|0.00|0.91|-721|-106|35|-5
chr5	74716676	NM_000521.3:c.1169+3_1169+10delAAGTTGTT	AAGTTGTTT	T	.	.	CI-SpliceAI=T|ENSG00000049860|0.00|1.00|0.01|1.00|2084|-89|2344|-3
chr5	87374922	NM_002890.2:c.2011+6T>G	T	G	.	.	CI-SpliceAI=G|ENSG00000145715|0.00|0.21|0.63|0.78|-511|-82|-1|-6
chr5	88729356	NM_002397.4:c.835-9T>G	A	C	.	.	CI-SpliceAI=C|ENSG00000081189|1.00|1.00|0.02|0.00|-1|-9|855|-132
chr5	88731903	NM_002397.4:c.638-2A>G	T	C	.	.	CI-SpliceAI=C|ENSG00000081189|0.51|0.93|0.02|0.23|-35|-2|106|-174
chr5	112766412	NM_001127511.2:c.250+2T>C	T	C	.	.	CI-SpliceAI=C|ENSG00000134982|0.02|0.02|0.93|0.98|-2629|777|13|-2
chr5	112767263	NM_001354896.1:c.295C>T	C	T	.	.	CI-SpliceAI=T|ENSG00000134982|0.00|0.11|0.00|0.08|-1|-74|51|127
chr5	112775624	NM_000038.5:c.423-5_423-3delAAT	AATA	A	.	.	CI-SpliceAI=A|ENSG00000134982|0.01|0.00|0.00|0.00|-1|-1133|-244|113
chr5	112827921	NM_000038.5:c.1549-8A>G	A	G	.	.	CI-SpliceAI=G|ENSG00000134982|1.00|0.99|0.00|0.00|1|8|255|85
chr5	119475730	NM_000414.3:c.302+3_302+18delGAGTATTTCTTTTTCAinsTTTTTTAAAAAGTATATACTTTCCTCCTTTTACCCTATACAACATTGATT	GAGTATTTCTTTTTCA	TTTTTTAAAAAGTATATACTTTCCTCCTTTTACCCTATACAACATTGATT	.	.	CI-SpliceAI=TTTTTTAAAAAGTATATACTTTCCTCCTTTTACCCTATACAACATTGATT|ENSG00000133835|0.01|0.99|0.02|1.00|2068|-24|994|-3
chr5	128318876	NM_001999.3:c.4594+3A>G	T	C	.	.	CI-SpliceAI=C|ENSG00000138829|0.00|0.00|0.01|0.06|-1626|125|-2|3
chr5	134874531	NM_024715.3:c.103+1G>A	G	A	.	.	CI-SpliceAI=A|ENSG00000113621|0.02|0.00|0.62|0.95|468|474|-48|-1
chr5	138947482	NM_022464.4:c.1030-9G>A	C	T	.	.	CI-SpliceAI=T|ENSG00000120725|0.97|0.96|0.00|0.00|-2|-9|123|-77
chr5	151676131	NM_003118.3:c.57+1G>C	C	G	.	.	CI-SpliceAI=G|ENSG00000113140|0.00|0.99|0.00|0.99|-47|70|-110|1
chr6	24652982	NM_016614.2:c.807+1G>T	C	A	.	.	CI-SpliceAI=A|ENSG00000111802|0.00|0.36|0.57|1.00|-332|171|-11|1
chr6	26087518	NM_000410.3:c.76+2T>C	T	C	.	.	CI-SpliceAI=C|ENSG00000010704|0.03|0.08|0.16|0.99|1920|388|553|-2
chr6	33173502	NM_080680.2:c.2682G>A	C	T	.	.	CI-SpliceAI=T|ENSG00000204248|0.08|0.15|0.01|0.04|-67|-101|-154|0
chr6	36685748	NM_000389.4:c.446-3C>G	C	G	.	.	CI-SpliceAI=G|ENSG00000124762|0.01|0.98|0.00|0.93|1526|3|1043|-1202
chr6	42938085	NM_006586.3:c.496-5_496-4delAC	AAC	C	.	.	CI-SpliceAI=C|ENSG00000137161|0.09|0.01|0.00|0.00|-11|5|34|-2612
chr6	43045403	NM_014780.4:c.2863-1G>C	C	G	.	.	CI-SpliceAI=G|ENSG00000044090|0.69|1.00|0.00|0.04|37|-1|38|-176
chr6	43623932	NM_019096.3:c.1236+1G>A	C	T	.	.	CI-SpliceAI=T|ENSG00000172432|0.01|0.26|0.18|1.00|797|136|-2|1
chr6	64077298	NM_001142800.1:c.6571+4558A>G	T	C	.	.	CI-SpliceAI=C|ENSG00000188107|0.00|0.00|0.00|0.00|-1600|764|-2423|-2295
chr6	73615314	NM_012434:c.1111+1G>A	C	T	.	.	CI-SpliceAI=T|ENSG00000119899|0.00|0.86|0.00|0.90|-2280|133|-2551|1
chr6	121292052	NM_152730.4:c.1372+1G>T	C	A	.	.	CI-SpliceAI=A|ENSG00000146350|0.02|0.96|0.00|0.99|1042|141|1734|1
chr6	129315952	NM_000426.3:c.3924+2T>C	T	C	.	.	CI-SpliceAI=C|ENSG00000196569|0.00|0.14|0.38|0.99|-476|-190|-24|-2
chr6	131847776	NM_006208.2:c.241G>T	G	T	.	.	CI-SpliceAI=T|ENSG00000197594|0.00|0.42|0.00|0.56|2221|0|1758|72
chr6	157167185	NM_020732.3:c.3025G>T	G	T	.	.	CI-SpliceAI=T|ENSG00000049618|0.04|0.10|0.01|0.97|58|-145|-16|0
chr7	5982823	NM_000535.5:c.2174+1G>A	C	T	.	.	CI-SpliceAI=T|ENSG00000122512|0.00|0.59|0.01|1.00|3154|168|-3|1
chr7	16301467	NM_001101426.3:c.790-1G>C	C	G	.	.	CI-SpliceAI=G|ENSG00000214960|0.00|0.99|0.00|0.97|-17|-1|-432|-46
chr7	21706736	NM_001277115.1:c.6547-963G>A	G	A	.	.	CI-SpliceAI=A|ENSG00000105877|0.55|0.00|0.42|0.00|-36|1005|1|1099
chr7	30026304	NM_017946.3:c.197+5_197+8delGTAA	TTACT	T	.	.	CI-SpliceAI=T|ENSG00000106080|0.02|0.03|0.95|0.89|-378|128|-13|8
chr7	41966642	NM_000168.5:c.2432-1G>A	C	T	.	.	CI-SpliceAI=T|ENSG00000106571|0.59|0.99|0.01|0.00|-2|-1|3515|-2145
chr7	44111058	NM_001129.3:c.1630+1G>A	G	A	.	.	CI-SpliceAI=A|ENSG00000106624|0.01|0.00|0.94|1.00|-1413|-145|-23|-1
chr7	66994210	NM_016038.2:c.258+2T>C	A	G	.	.	CI-SpliceAI=G|ENSG00000126524|0.00|0.10|0.82|0.96|-806|72|10|2
chr7	87462423	NM_000443.3:c.286+335A>G	T	C	.	.	CI-SpliceAI=C|ENSG00000005471|0.10|0.00|0.20|0.00|115|-148|1|335
chr7	97855352	NM_133436.3:c.1137+1G>A	C	T	.	.	CI-SpliceAI=T|ENSG00000070669|0.00|0.01|0.99|1.00|-206|107|-44|1
chr7	100628224	NM_003227.3:c.1473G>A	C	T	.	.	CI-SpliceAI=T|ENSG00000106327|0.00|0.05|0.37|0.48|-793|-88|-21|0
chr7	107324533	NM_001161520.1:c.1120-12T>A	A	T	.	.	CI-SpliceAI=T|ENSG00000164597|0.99|0.99|0.01|0.01|-2|-12|113|-93
chr7	107961544	NM_002291.3:c.1985+5G>T	C	A	.	.	CI-SpliceAI=A|ENSG00000091136|0.00|0.01|0.39|0.88|1546|-895|60|5
chr7	116771990	NM_000245.2:c.3028+1G>A	G	A	.	.	CI-SpliceAI=A|ENSG00000105976|0.01|0.08|0.21|1.00|-492|-141|128|-1
chr7	116771990	NM_000245.2:c.3028+1G>C	G	C	.	.	CI-SpliceAI=C|ENSG00000105976|0.01|0.11|0.19|1.00|-492|-141|128|-1
chr7	116771990	NM_000245.2:c.3028+1G>T	G	T	.	.	CI-SpliceAI=T|ENSG00000105976|0.01|0.10|0.21|1.00|-492|-141|-80|-1
chr7	116771991	NM_000245.2:c.3028+2T>C	T	C	.	.	CI-SpliceAI=C|ENSG00000105976|0.01|0.12|0.19|0.99|-493|-142|-81|-2
chr7	116771991	NM_000245.2:c.3028+2T>G	T	G	.	.	CI-SpliceAI=G|ENSG00000105976|0.01|0.15|0.22|1.00|-493|-142|-81|-2
chr7	117509031	NM_000492.3:c.165-3C>T	C	T	.	.	CI-SpliceAI=T|ENSG00000001626|0.00|0.10|0.02|0.11|-3147|3|2539|111
chr7	117530893	NM_000492.3:c.274-6T>C	T	C	.	.	CI-SpliceAI=C|ENSG00000001626|0.00|0.01|0.00|0.02|3392|6|108|221
chr7	117531114	NM_000492.3:c.489G>A	G	A	.	.	CI-SpliceAI=A|ENSG00000001626|0.00|0.06|0.11|0.94|1781|-215|-93|0
chr7	117531115	NM_000492.3:c.489+1G>T	G	T	.	.	CI-SpliceAI=T|ENSG00000001626|0.00|0.06|0.12|0.94|1780|-216|-94|-1
chr7	117531117	NM_000492.3:c.489+3A>G	A	G	.	.	CI-SpliceAI=G|ENSG00000001626|0.00|0.07|0.07|0.82|1778|-218|-96|-3
chr7	117531118	NM_000492.3:c.489+4A>G	A	G	.	.	CI-SpliceAI=G|ENSG00000001626|0.00|0.07|0.06|0.60|1777|-219|-97|-4
chr7	117534275	NM_000492.3:c.490-1G>C	G	C	.	.	CI-SpliceAI=C|ENSG00000001626|0.99|1.00|0.04|0.00|10|1|668|51
chr7	117534366	NM_000492.3:c.579+1G>T	G	T	.	.	CI-SpliceAI=T|ENSG00000001626|0.00|0.85|0.10|1.00|-3467|-90|-54|-1
chr7	117535247	NM_000492.3:c.580-1G>T	G	T	.	.	CI-SpliceAI=T|ENSG00000001626|0.00|1.00|0.00|0.99|-55|1|-4133|164
chr7	117535412	NM_000492.3:c.743+1G>A	G	A	.	.	CI-SpliceAI=A|ENSG00000001626|0.00|0.29|0.05|1.00|-554|-164|-62|-1
chr7	117536534	NM_000492.3:c.744-14_744-3del	TGATTGATTTACA	A	.	.	CI-SpliceAI=A|ENSG00000001626|1.00|0.98|0.01|0.02|-18|14|2504|-1129
chr7	117536538	NM_000492.3:c.744-10_744-3del	TGATTTACA	A	.	.	CI-SpliceAI=A|ENSG00000001626|0.96|0.49|0.02|0.02|-22|10|2500|-1133
chr7	117536539	NM_000492.3:c.744-9_744-6del	GATTT	T	.	.	CI-SpliceAI=T|ENSG00000001626|0.00|0.00|0.00|0.00|2399|-1681|1295|-1134
chr7	117536542	NM_000492.3:c.744-9_744-6dup	T	TGATT	.	.	CI-SpliceAI=TGATT|ENSG00000001626|0.00|0.00|0.00|0.00|3629|82|-1137|1081
chr7	117540088	NM_000492.3:c.870-12T>A	T	A	.	.	CI-SpliceAI=A|ENSG00000001626|0.77|0.99|0.01|0.11|2|12|-2254|258
chr7	117540096	NM_000492.3:c.870-4A>G	A	G	.	.	CI-SpliceAI=G|ENSG00000001626|0.03|0.01|0.00|0.00|9|75|250|216
chr7	117540347	NM_000492.3:c.1116+1G>A	G	A	.	.	CI-SpliceAI=A|ENSG00000001626|0.02|0.03|0.97|0.98|-176|-242|-35|-1
chr7	117542108	NM_000492.3:c.1209G>A	G	A	.	.	CI-SpliceAI=A|ENSG00000001626|0.00|0.41|0.00|0.61|-1937|-92|-1762|0
chr7	117542110	NM_000492.3:c.1209+2T>G	T	G	.	.	CI-SpliceAI=G|ENSG00000001626|0.00|0.64|0.01|1.00|-1939|-94|-1|-2
chr7	117559462	NM_000492.3:c.1393-2A>G	A	G	.	.	CI-SpliceAI=G|ENSG00000001626|0.46|1.00|0.00|0.66|89|2|-58|193
chr7	117559655	NM_000492.3:c.1584G>A	G	A	.	.	CI-SpliceAI=A|ENSG00000001626|0.00|0.11|0.00|0.06|-1310|-191|-146|0
chr7	117587731	NM_000492.3:c.1585-8G>A	G	A	.	.	CI-SpliceAI=A|ENSG00000001626|0.99|0.96|0.01|0.00|2|8|1739|102
chr7	117587736	NM_000492.3:c.1585-3T>G	T	G	.	.	CI-SpliceAI=G|ENSG00000001626|0.84|0.96|0.02|0.03|1|3|1734|97
chr7	117587738	NM_000492.3:c.1585-1G>A	G	A	.	.	CI-SpliceAI=A|ENSG00000001626|0.78|1.00|0.02|0.33|2|1|1732|95
chr7	117587834	NM_000492.3:c.1679+1G>C	G	C	.	.	CI-SpliceAI=C|ENSG00000001626|0.00|0.91|0.02|1.00|2575|-95|1636|-1
chr7	117590440	NM_000492.3:c.1766+1G>A	G	A	.	.	CI-SpliceAI=A|ENSG00000001626|0.01|1.00|0.00|1.00|-1022|-87|1328|-1
chr7	117590442	NM_000492.3:c.1766+3A>G	A	G	.	.	CI-SpliceAI=G|ENSG00000001626|0.01|0.24|0.00|0.35|-1024|-89|1326|-3
chr7	117592658	NM_000492.3:c.2490+1G>A	G	A	.	.	CI-SpliceAI=A|ENSG00000001626|0.00|0.01|0.92|0.99|-476|-626|3|-1
chr7	117594930	NM_000492.3:c.2491G>T	G	T	.	.	CI-SpliceAI=T|ENSG00000001626|0.09|0.84|0.00|0.79|3|0|2166|128
chr7	117602820	NM_000492.3:c.2620-6T>C	T	C	.	.	CI-SpliceAI=C|ENSG00000001626|0.00|0.01|0.00|0.01|-767|6|962|43
chr7	117602868	NM_000492.3:c.2657+5G>A	G	A	.	.	CI-SpliceAI=A|ENSG00000001626|0.00|0.94|0.01|0.95|200|-42|256|-5
chr7	117603531	NM_000492.3:c.2658-1G>A	G	A	.	.	CI-SpliceAI=A|ENSG00000001626|0.01|1.00|0.00|0.88|-84|1|-824|251
chr7	117606670	NM_000492.3:c.2909-4A>G	A	G	.	.	CI-SpliceAI=G|ENSG00000001626|0.00|0.00|0.01|0.00|4|20|83|87
chr7	117606753	NM_000492.3:c.2988G>A	G	A	.	.	CI-SpliceAI=A|ENSG00000001626|0.00|0.43|0.00|0.40|-784|-79|24|0
chr7	117606754	NM_000492.3:c.2988+1G>A	G	A	.	.	CI-SpliceAI=A|ENSG00000001626|0.00|0.99|0.00|0.97|-785|-80|-1712|-1
chr7	117610518	NM_000492.3:c.2989-1G>A	G	A	.	.	CI-SpliceAI=A|ENSG00000001626|0.19|1.00|0.00|0.82|71|1|1758|151
chr7	117610518	NM_000492.3:c.2989-1G>T	G	T	.	.	CI-SpliceAI=T|ENSG00000001626|0.21|1.00|0.00|0.70|71|1|1758|151
chr7	117610672	NM_000492.3:c.3139+3A>G	A	G	.	.	CI-SpliceAI=G|ENSG00000001626|0.01|0.04|0.05|0.13|943|-153|11|-3
chr7	117614714	NM_000492.3:c.3468+1G>A	G	A	.	.	CI-SpliceAI=A|ENSG00000001626|0.02|0.99|0.00|0.99|-2069|-101|-2438|-1
chr7	117614715	NM_000492.3:c.3468+2dup	T	TT	.	.	CI-SpliceAI=TT|ENSG00000001626|0.01|0.99|0.00|0.99|-2070|-102|-2439|-2
chr7	117642437	NM_000492.3:c.3718-1G>A	G	A	.	.	CI-SpliceAI=A|ENSG00000001626|0.00|0.98|0.00|0.93|2|1|2479|156
chr7	117642594	NM_000492.3:c.3873+1G>A	G	A	.	.	CI-SpliceAI=A|ENSG00000001626|0.00|0.65|0.19|0.99|-761|-156|28|-1
chr7	117648320	NM_000492.3:c.3874-4522A>G	A	G	.	.	CI-SpliceAI=G|ENSG00000001626|0.01|0.00|0.02|0.00|1|-1205|125|2041
chr7	117665564	NM_000492.3:c.4242_4242+1delinsTT	GG	TT	.	.	CI-SpliceAI=TT|ENSG00000001626|0.00|0.98|0.01|1.00|-865|-105|1693|0
chr7	117665565	NM_000492.3:c.4242+1G>T	G	T	.	.	CI-SpliceAI=T|ENSG00000001626|0.00|0.89|0.08|1.00|-866|-106|-2|-1
chr7	139134654	NM_001144923.1:c.4-1G>C	G	C	.	.	CI-SpliceAI=C|ENSG00000105948|0.45|0.99|0.05|0.35|12|1|1000|138
chr7	141615468	NM_018238.3:c.424-3C>G	C	G	.	.	CI-SpliceAI=G|ENSG00000006530|0.00|0.67|0.00|0.79|-1294|3|-1276|97
chr8	38253129	NM_015214.2:c.1891+2dup	T	TT	.	.	CI-SpliceAI=TT|ENSG00000085788|0.00|0.34|0.21|0.94|-387|427|49|-2
chr8	38424509	NM_001174067.1:c.1029G>A	C	T	.	.	CI-SpliceAI=T|ENSG00000077782|0.05|0.01|0.69|0.81|-519|190|-192|0
chr8	42459895	NM_006749.3:c.613+1G>A	C	T	.	.	CI-SpliceAI=T|ENSG00000168575|0.00|0.18|0.23|0.99|2489|97|-41|1
chr8	51472306	NM_144651.4:c.695-2A>T	T	A	.	.	CI-SpliceAI=A|ENSG00000147485|0.98|1.00|0.00|0.03|59|-2|2666|-119
chr8	85465470	NM_000067.2:c.232+1G>A	G	A	.	.	CI-SpliceAI=A|ENSG00000104267|0.00|0.10|0.28|1.00|-737|-198|-117|-1
chr8	99766874	NM_017890.4:c.7226C>T	C	T	.	.	CI-SpliceAI=T|ENSG00000132549|0.00|0.00|0.00|0.00|-1593|-100|-1561|-474
chr9	5772741	NM_020829.3:c.3794G>C	G	C	.	.	CI-SpliceAI=C|ENSG00000107036|0.03|0.05|0.03|0.15|-286|-177|59|0
chr9	21970900	NM_000077.4:c.457+2T>C	A	G	.	.	CI-SpliceAI=G|ENSG00000147889|0.03|0.14|0.15|0.97|526|-2129|76|2
chr9	21970901	NM_000077.4:c.457+1G>A	C	T	.	.	CI-SpliceAI=T|ENSG00000147889|0.02|0.15|0.12|0.97|525|-2130|75|1
chr9	21970901	NM_000077.4:c.457+1G>T	C	A	.	.	CI-SpliceAI=A|ENSG00000147889|0.03|0.13|0.19|0.97|525|-2130|75|1
chr9	21971209	NM_000077.4:c.151-1G>A	C	T	.	.	CI-SpliceAI=T|ENSG00000147889|0.70|1.00|0.04|0.01|-2|-1|-2634|-307
chr9	21971209	NM_000077.4:c.151-1G>T	C	A	.	.	CI-SpliceAI=A|ENSG00000147889|0.78|1.00|0.05|0.09|-18|-1|-2634|120
chr9	21971210	NM_000077.4:c.151-2A>C	T	G	.	.	CI-SpliceAI=G|ENSG00000147889|0.60|1.00|0.05|0.09|-19|-2|-2635|119
chr9	95459794	NM_000264.4:c.2704-11C>T	G	A	.	.	CI-SpliceAI=A|ENSG00000185920|0.00|0.00|0.00|0.00|-23|3097|109|2537
chr9	95461999	NM_000264.3:c.2561-1G>A	C	T	.	.	CI-SpliceAI=T|ENSG00000185920|0.85|1.00|0.01|0.04|-2|-1|679|-143
chr9	99132727	NM_001306210.1:c.574G>C	G	C	.	.	CI-SpliceAI=C|ENSG00000106799|0.01|0.00|0.01|0.00|-230|1|12|-42
chr9	120419975	NM_001011649.1:c.4005-15A>G	T	C	.	.	CI-SpliceAI=C|ENSG00000136861|0.98|0.97|0.00|0.01|-1|-15|803|-2575
chr9	131506454	NM_007171.3:c.280+1G>T	G	T	.	.	CI-SpliceAI=T|ENSG00000130714|0.03|0.98|0.01|1.00|897|-51|-234|-1
chr9	131513335	NM_007171.3:c.1241+4_1241+7delAGTG	AGTGT	T	.	.	CI-SpliceAI=T|ENSG00000130714|0.05|0.15|0.44|0.99|-1294|-96|29|-4
chr9	132910567	NM_000368.4:c.1263+4C>T	G	A	.	.	CI-SpliceAI=A|ENSG00000165699|0.00|0.36|0.01|0.14|-3201|125|-31|4
chr9	132911576	NM_000368.4:c.914-24_914-8del	GGAAGAGAAGAACACAGG	G	.	.	CI-SpliceAI=G|ENSG00000165699|0.00|0.98|0.01|0.90|-463|-8|3023|-123
chr9	132923347	NM_000368.4:c.508+1G>T	C	A	.	.	CI-SpliceAI=A|ENSG00000165699|0.02|0.00|0.96|1.00|2392|-1911|-36|1
chr9	132925746	NM_000368.4:c.211-7T>G	A	C	.	.	CI-SpliceAI=C|ENSG00000165699|1.00|0.92|0.02|0.00|-1|-7|-159|-2019
chr9	134731526	NM_000093.3:c.1195G>A	G	A	.	.	CI-SpliceAI=A|ENSG00000130635|0.01|0.00|0.00|0.00|-26|9|601|-9
chr10	27208446	NM_145698.3:c.1205-1G>A	C	T	.	.	CI-SpliceAI=T|ENSG00000107897|0.98|1.00|0.00|0.00|-2|-1|3352|-44
chr10	33254026	NM_003873.5:c.981+2T>C	A	G	.	.	CI-SpliceAI=G|ENSG00000099250|0.00|0.03|0.00|0.83|2|168|-2470|2
chr10	33330706	NM_003873.5:c.248+2T>G	A	C	.	.	CI-SpliceAI=C|ENSG00000099250|0.00|0.13|0.23|1.00|816|176|-72|2
chr10	68416703	NM_001080449.2:c.3114+6delC	GG	G	.	.	CI-SpliceAI=G|ENSG00000138346|0.00|0.11|0.18|0.59|1705|-1596|-38|6
chr10	72133056	NM_001198800.1:c.871+1G>A	C	T	.	.	CI-SpliceAI=T|ENSG00000138303|0.00|0.96|0.00|0.99|1952|125|-65|1
chr10	87864404	NM_000314.4:c.-66_-64del	AAGC	C	.	.	CI-SpliceAI=C|ENSG00000171862|0.02|0.00|0.02|0.00|50|3005|-651|1390
chr10	87925500	NM_000314.4:c.165-13-10del	GT	T	.	.	CI-SpliceAI=T|ENSG00000171862|0.00|0.00|0.00|0.01|-3037|2834|61|3033
chr10	87931089	NM_000314.4:c.253G>C	G	C	.	.	CI-SpliceAI=C|ENSG00000171862|0.02|0.09|0.65|0.75|-2741|-43|4|0
chr10	87933132	NM_000314.4:c.373A>G	A	G	.	.	CI-SpliceAI=G|ENSG00000171862|0.00|0.00|0.00|0.00|-53|3736|119|3773
chr10	87952178	NM_000314.4:c.553C>G	C	G	.	.	CI-SpliceAI=G|ENSG00000171862|0.00|0.00|0.00|0.00|3323|-60|3397|81
chr10	87952218	NM_000314.4:c.593T>C	T	C	.	.	CI-SpliceAI=C|ENSG00000171862|0.00|0.00|0.00|0.00|3283|-1149|41|-1877
chr10	87957850	NM_000314.5:c.635-3C>A	C	A	.	.	CI-SpliceAI=A|ENSG00000171862|0.40|0.32|0.02|0.00|57|3|-2275|-95
chr10	87957850	NM_000314.5:c.635-3C>G	C	G	.	.	CI-SpliceAI=G|ENSG00000171862|0.46|0.74|0.03|0.00|57|3|-2275|169
chr10	87957851	NM_000314.6:c.635-2A>C	A	C	.	.	CI-SpliceAI=C|ENSG00000171862|0.87|1.00|0.02|0.00|10|2|-2276|168
chr10	87960922	NM_000314.4:c.830C>T	C	T	.	.	CI-SpliceAI=T|ENSG00000171862|0.03|0.00|0.00|0.00|15|-28|-2327|37
chr10	87961119	NM_000314.6:c.1026+1G>T	G	T	.	.	CI-SpliceAI=T|ENSG00000171862|0.00|0.01|0.02|1.00|67|-182|-2524|-1
chr10	87965285	NM_000314.6:c.1027-2A>T	A	T	.	.	CI-SpliceAI=T|ENSG00000171862|0.66|0.99|0.00|0.01|8|2|-1847|181
chr10	93625654	NM_006204.3:c.939+5G>A	G	A	.	.	CI-SpliceAI=A|ENSG00000095464|0.00|0.68|0.01|0.68|990|-79|40|-5
chr10	93629247	NM_006204.3:c.1072-11T>C	T	C	.	.	CI-SpliceAI=C|ENSG00000095464|0.08|0.01|0.00|0.01|-40|11|3557|58
chr10	100175939	NM_006459.3:c.430+6delAAGT	AC	C	.	.	CI-SpliceAI=C|ENSG00000107566|0.00|0.00|0.00|0.00|101|131|1738|3262
chr10	100827634	NM_000278.3:c.1202-2A>G	A	G	.	.	CI-SpliceAI=G|ENSG00000075891|0.00|0.01|0.00|0.01|-72|-91|159|1026
chr10	110901618	NM_001195305:c.38-6T>C	A	G	.	.	CI-SpliceAI=G|ENSG00000214413|0.01|0.23|0.00|0.19|-33|-6|-971|-80
chr10	133373241	NM_004092.3:c.88+5G>A	C	T	.	.	CI-SpliceAI=T|ENSG00000127884|0.02|0.00|0.80|0.96|-2129|-3299|-6|5
chr11	45910314	NM_004813.2:c.953-2A>T	T	A	.	.	CI-SpliceAI=A|ENSG00000121680|0.48|0.99|0.00|0.04|-137|-2|470|-49
chr11	45915463	NM_004813.2:c.460+5G>A	C	T	.	.	CI-SpliceAI=T|ENSG00000121680|0.01|0.93|0.00|0.97|-724|105|330|5
chr11	47331891	NM_000256.3:c.3815-10T>G	A	C	.	.	CI-SpliceAI=C|ENSG00000134571|0.01|0.45|0.00|0.49|72|-10|1724|-46
chr11	47331893	NM_000256.3:c.3815-12C>T	G	A	.	.	CI-SpliceAI=A|ENSG00000134571|0.04|0.00|0.06|0.00|-12|89|-48|-176
chr11	47331897	NM_000256.3:c.3815-16G>C	C	G	.	.	CI-SpliceAI=G|ENSG00000134571|0.02|0.00|0.03|0.00|-16|85|-52|1718
chr11	47331918	NM_000256.3:c.3815-37C>T	G	A	.	.	CI-SpliceAI=A|ENSG00000134571|0.01|0.00|0.00|0.00|-202|22|-73|161
chr11	47332074	NM_000256.3:c.3812G>A	C	T	.	.	CI-SpliceAI=T|ENSG00000134571|0.00|0.00|0.00|0.02|-358|-193|-2|5
chr11	47332095	NM_000256.3:c.3791G>A	C	T	.	.	CI-SpliceAI=T|ENSG00000134571|0.02|0.01|0.01|0.02|29|-214|3|1
chr11	47332106	NM_000256.3:c.3780C>T	G	A	.	.	CI-SpliceAI=A|ENSG00000134571|0.01|0.04|0.32|0.03|-225|18|2|-34
chr11	47332123	NM_000256.3:c.3763G>A	C	T	.	.	CI-SpliceAI=T|ENSG00000134571|0.00|0.04|0.01|0.01|594|1|-44|-278
chr11	47332136	NM_000256.3:c.3750C>G	G	C	.	.	CI-SpliceAI=C|ENSG00000134571|0.00|0.06|0.00|0.00|-255|-12|1|-40
chr11	47332140	NM_000256.3:c.3746G>T	C	A	.	.	CI-SpliceAI=A|ENSG00000134571|0.06|0.00|0.00|0.00|-16|-424|-44|-61
chr11	47332144	NM_000256.3:c.3742G>A	C	T	.	.	CI-SpliceAI=T|ENSG00000134571|0.06|0.00|0.02|0.01|-20|573|-299|-65
chr11	47332204	NM_000256.3:c.3682C>T	G	A	.	.	CI-SpliceAI=A|ENSG00000134571|0.02|0.00|0.00|0.00|-80|54|-359|-125
chr11	47332209	NM_000256.3:c.3677G>T	C	A	.	.	CI-SpliceAI=A|ENSG00000134571|0.01|0.00|0.00|0.00|-85|-493|-113|-563
chr11	47332270	NM_000256.3:c.3628-12C>G	G	C	.	.	CI-SpliceAI=C|ENSG00000134571|0.96|0.86|0.02|0.00|-1|-12|-425|-191
chr11	47332576	NM_000256.3:c.3617G>A	C	T	.	.	CI-SpliceAI=T|ENSG00000134571|0.00|0.00|0.00|0.00|-452|141|-10|-731
chr11	47332578	NM_000256.3:c.3615G>A	C	T	.	.	CI-SpliceAI=T|ENSG00000134571|0.00|0.00|0.01|0.00|139|-697|-1|-12
chr11	47332695	NM_000256.3:c.3498C>G	G	C	.	.	CI-SpliceAI=C|ENSG00000134571|0.00|0.02|0.00|0.00|0|22|-623|-599
chr11	47332701	NM_000256.3:c.3492C>T	G	A	.	.	CI-SpliceAI=A|ENSG00000134571|0.00|0.02|0.00|0.00|-577|16|-605|-856
chr11	47332808	NM_000256.3:c.3490+6G>A	C	T	.	.	CI-SpliceAI=T|ENSG00000134571|0.00|0.00|0.00|0.00|-91|162|-963|-729
chr11	47332811	NM_000256.3:c.3490+3G>A	C	T	.	.	CI-SpliceAI=T|ENSG00000134571|0.01|0.01|0.00|0.00|-94|-930|753|-966
chr11	47332878	NM_000256.3:c.3426G>A	C	T	.	.	CI-SpliceAI=T|ENSG00000134571|0.00|0.00|0.00|0.00|92|-1|-1033|-799
chr11	47332891	NM_000256.3:c.3413G>C	C	G	.	.	CI-SpliceAI=G|ENSG00000134571|0.00|0.00|0.00|0.00|79|174|-1046|-812
chr11	47333189	NM_000256.3:c.3330+5G>A	C	T	.	.	CI-SpliceAI=T|ENSG00000134571|0.01|0.01|0.05|0.06|-1065|-472|-6|5
chr11	47333189	NM_000256.3:c.3330+5G>C	C	G	.	.	CI-SpliceAI=G|ENSG00000134571|0.01|0.01|0.05|0.21|-1065|-219|-6|5
chr11	47333189	NM_000256.3:c.3330+5G>T	C	A	.	.	CI-SpliceAI=A|ENSG00000134571|0.01|0.01|0.01|0.11|-1065|-472|-6|5
chr11	47333245	NM_000256.3:c.3279C>T	G	A	.	.	CI-SpliceAI=A|ENSG00000134571|0.00|0.00|0.01|0.00|-1121|-275|2|370
chr11	47333300	NM_000256.3:c.3224C>G	G	C	.	.	CI-SpliceAI=C|ENSG00000134571|0.00|0.00|0.01|0.00|-583|-330|5|315
chr11	47333306	NM_000256.3:c.3218G>A	C	T	.	.	CI-SpliceAI=T|ENSG00000134571|0.00|0.00|0.00|0.00|-589|-336|-1|309
chr11	47333340	NM_000256.3:c.3191-7C>T	G	A	.	.	CI-SpliceAI=A|ENSG00000134571|0.00|0.00|0.00|0.00|-623|29|275|-1495
chr11	47333349	NM_000256.3:c.3191-16G>T	C	A	.	.	CI-SpliceAI=A|ENSG00000134571|0.01|0.00|0.00|0.00|-632|20|266|-1504
chr11	47333365	NM_000256.3:c.3191-32C>T	G	A	.	.	CI-SpliceAI=A|ENSG00000134571|0.00|0.00|0.00|0.00|-395|4|250|192
chr11	47333552	NM_000256.3:c.3190+5G>A	C	T	.	.	CI-SpliceAI=T|ENSG00000134571|0.00|0.00|0.91|0.99|-1428|-582|12|5
chr11	47333553	NM_000256.3:c.3190+4C>T	G	A	.	.	CI-SpliceAI=A|ENSG00000134571|0.00|0.00|0.08|0.22|-1429|-583|11|4
chr11	47333554	NM_000256.3:c.3190+3G>A	C	T	.	.	CI-SpliceAI=T|ENSG00000134571|0.00|0.00|0.00|0.01|-584|-1430|3|61
chr11	47333624	NM_000256.3:c.3123C>T	G	A	.	.	CI-SpliceAI=A|ENSG00000134571|0.01|0.00|0.14|0.04|1|-907|2|-67
chr11	47333631	NM_000256.3:c.3116A>G	T	C	.	.	CI-SpliceAI=C|ENSG00000134571|0.00|0.00|0.00|0.00|-661|-1750|5|-16
chr11	47333641	NM_000256.3:c.3106C>T	G	A	.	.	CI-SpliceAI=A|ENSG00000134571|0.00|0.00|0.00|0.00|-16|-671|52|-26
chr11	47333649	NM_000256.3:c.3098G>A	C	T	.	.	CI-SpliceAI=T|ENSG00000134571|0.01|0.00|0.00|0.00|-2|-24|-1|-34
chr11	47333657	NM_000256.3:c.3090G>A	C	T	.	.	CI-SpliceAI=T|ENSG00000134571|0.00|0.00|0.00|0.00|-940|-687|36|-42
chr11	47333682	NM_000256.3:c.3065G>A	C	T	.	.	CI-SpliceAI=T|ENSG00000134571|0.00|0.00|0.00|0.00|-965|52|11|-67
chr11	47333699	NM_000256.3:c.3048C>T	G	A	.	.	CI-SpliceAI=A|ENSG00000134571|0.00|0.00|0.01|0.00|-982|-7|2|-84
chr11	47333750	NM_000256.3:c.2997C>T	G	A	.	.	CI-SpliceAI=A|ENSG00000134571|0.00|0.00|0.00|0.00|-16|2|-1905|-57
chr11	47333757	NM_000256.3:c.2995-5C>G	G	C	.	.	CI-SpliceAI=C|ENSG00000134571|0.00|0.00|0.00|0.00|-132|-5|-1912|-142
chr11	47333764	NM_000256.3:c.2995-12T>C	A	G	.	.	CI-SpliceAI=G|ENSG00000134571|0.00|0.00|0.00|0.00|-139|267|-1919|-71
chr11	47333923	NM_000256.3:c.2993A>G	T	C	.	.	CI-SpliceAI=C|ENSG00000134571|0.00|0.16|0.74|0.72|-1206|87|35|-1
chr11	47333954	NM_000256.3:c.2962G>A	C	T	.	.	CI-SpliceAI=T|ENSG00000134571|0.00|0.00|0.09|0.01|77|56|4|-32
chr11	47333955	NM_000256.3:c.2961C>T	G	A	.	.	CI-SpliceAI=A|ENSG00000134571|0.00|0.00|0.00|0.00|76|-221|3|-340
chr11	47334002	NM_000256.3:c.2914C>T	G	A	.	.	CI-SpliceAI=A|ENSG00000134571|0.00|0.00|0.00|0.00|-9|29|-387|-309
chr11	47334022	NM_000256.3:c.2906-12C>T	G	A	.	.	CI-SpliceAI=A|ENSG00000134571|0.00|0.00|0.00|0.00|-1052|59|-2177|-64
chr11	47335007	NM_000256.3:c.2905+35A>C	T	G	.	.	CI-SpliceAI=G|ENSG00000134571|0.00|0.00|0.00|0.00|-976|176|35|-32
chr11	47335007	NM_000256.3:c.2905+35A>T	T	A	.	.	CI-SpliceAI=A|ENSG00000134571|0.00|0.00|0.00|0.00|-976|176|35|-32
chr11	47335037	NM_000256.3:c.2905+5G>T	C	A	.	.	CI-SpliceAI=A|ENSG00000134571|0.00|0.31|0.47|0.99|-1006|172|-62|5
chr11	47335061	NM_000256.3:c.2886G>A	C	T	.	.	CI-SpliceAI=T|ENSG00000134571|0.00|0.00|0.01|0.01|122|148|3|-19
chr11	47335070	NM_000256.3:c.2877G>A	C	T	.	.	CI-SpliceAI=T|ENSG00000134571|0.00|0.00|0.00|0.00|-2|113|-1455|-28
chr11	47335212	NM_000256.3:c.2738-3C>G	G	C	.	.	CI-SpliceAI=C|ENSG00000134571|0.69|0.89|0.00|0.02|-29|-3|-1519|-170
chr11	47335215	NM_000256.3:c.2738-6C>A	G	T	.	.	CI-SpliceAI=T|ENSG00000134571|0.02|0.00|0.00|0.00|-32|-6|-1600|-173
chr11	47335990	NM_000256.3:c.2624A>T	T	A	.	.	CI-SpliceAI=A|ENSG00000134571|0.00|0.00|0.00|0.00|1589|-807|-113|-948
chr11	47336031	NM_000256.3:c.2603-20C>G	G	C	.	.	CI-SpliceAI=C|ENSG00000134571|0.00|0.00|0.00|0.00|1548|-30|2191|2496
chr11	47337360	NM_000256.3:c.2602+31G>T	C	A	.	.	CI-SpliceAI=A|ENSG00000134571|0.00|0.00|0.00|0.00|219|-2151|31|862
chr11	47337363	NM_000256.3:c.2602+28C>T	G	A	.	.	CI-SpliceAI=A|ENSG00000134571|0.00|0.00|0.00|0.00|-2180|148|859|28
chr11	47337391	NM_000256.3:c.2602G>A	C	T	.	.	CI-SpliceAI=T|ENSG00000134571|0.00|0.09|0.03|0.02|-2208|188|45|0
chr11	47337392	NM_000256.3:c.2601C>A	G	T	.	.	CI-SpliceAI=T|ENSG00000134571|0.01|0.00|0.00|0.00|187|-2209|-1|830
chr11	47337392	NM_000256.3:c.2601C>G	G	C	.	.	CI-SpliceAI=C|ENSG00000134571|0.00|0.00|0.00|0.00|-2209|187|1128|-1
chr11	47337446	NM_000256.3:c.2547C>A	G	T	.	.	CI-SpliceAI=T|ENSG00000134571|0.00|0.02|0.02|0.00|1958|133|3|-55
chr11	47337460	NM_000256.3:c.2533C>T	G	A	.	.	CI-SpliceAI=A|ENSG00000134571|0.00|0.00|0.00|0.00|119|51|762|-69
chr11	47337676	NM_000256.3:c.2413+14C>T	G	A	.	.	CI-SpliceAI=A|ENSG00000134571|0.00|0.01|0.00|0.00|-69|-97|844|546
chr11	47337684	NM_000256.3:c.2413+6T>C	A	G	.	.	CI-SpliceAI=G|ENSG00000134571|0.01|0.03|0.01|0.13|-101|-105|-19|6
chr11	47337706	NM_000256.3:c.2397C>T	G	A	.	.	CI-SpliceAI=A|ENSG00000134571|0.01|0.00|0.02|0.00|-127|-99|2|-16
chr11	47337783	NM_000256.3:c.2320G>A	C	T	.	.	CI-SpliceAI=T|ENSG00000134571|0.00|0.00|0.00|0.00|11|-204|439|737
chr11	47337792	NM_000256.3:c.2311G>A	C	T	.	.	CI-SpliceAI=T|ENSG00000134571|0.00|0.00|0.00|0.00|-213|-7|728|430
chr11	47337814	NM_000256.3:c.2309-20G>A	C	T	.	.	CI-SpliceAI=T|ENSG00000134571|0.00|0.00|0.00|0.00|-235|11|713|408
chr11	47338517	NM_000256.3:c.2308+3G>A	C	T	.	.	CI-SpliceAI=T|ENSG00000134571|0.00|0.01|0.14|0.07|162|887|3|-295
chr11	47338520	NM_000256.3:c.2308G>A	C	T	.	.	CI-SpliceAI=T|ENSG00000134571|0.00|0.01|0.42|0.83|263|-941|-298|0
chr11	47338521	NM_000256.3:c.2307C>T	G	A	.	.	CI-SpliceAI=A|ENSG00000134571|0.00|0.00|0.08|0.13|883|-1010|6|-1
chr11	47338554	NM_000256.3:c.2274C>T	G	A	.	.	CI-SpliceAI=A|ENSG00000134571|0.00|0.00|0.21|0.27|229|-975|2|-34
chr11	47338594	NM_000256.3:c.2234A>G	T	C	.	.	CI-SpliceAI=C|ENSG00000134571|0.00|0.00|0.08|0.12|-1011|-987|-372|-74
chr11	47338667	NM_000256.3:c.2161A>T	T	A	.	.	CI-SpliceAI=A|ENSG00000134571|0.00|0.00|0.01|0.01|116|12|-445|-147
chr11	47338682	NM_000256.3:c.2149-3C>G	G	C	.	.	CI-SpliceAI=C|ENSG00000134571|0.67|0.81|0.04|0.22|101|-3|-460|-162
chr11	47338687	NM_000256.3:c.2149-8C>G	G	C	.	.	CI-SpliceAI=C|ENSG00000134571|0.01|0.00|0.00|0.03|96|-8|-465|-167
chr11	47339321	NM_000256.3:c.2148+3G>A	C	T	.	.	CI-SpliceAI=T|ENSG00000134571|0.01|0.00|0.01|0.00|83|-642|3|-12
chr11	47339353	NM_000256.3:c.2119G>A	C	T	.	.	CI-SpliceAI=T|ENSG00000134571|0.00|0.15|0.03|0.26|-674|51|3|-29
chr11	47339646	NM_000256.3:c.2067+5T>G	A	C	.	.	CI-SpliceAI=C|ENSG00000134571|0.00|0.00|0.00|0.00|114|-242|-1126|-1424
chr11	47339683	NM_000256.3:c.2035C>T	G	A	.	.	CI-SpliceAI=A|ENSG00000134571|0.00|0.00|0.00|0.00|47|-279|-1163|-359
chr11	47339801	NM_000256.3:c.1928-11G>A	C	T	.	.	CI-SpliceAI=T|ENSG00000134571|0.00|0.00|0.00|0.00|-397|-41|-477|-1579
chr11	47341113	NM_000256.3:c.1897+25G>A	C	T	.	.	CI-SpliceAI=T|ENSG00000134571|0.00|0.00|0.00|0.00|2149|-83|4|223
chr11	47341133	NM_000256.3:c.1897+5G>A	C	T	.	.	CI-SpliceAI=T|ENSG00000134571|0.00|0.01|0.41|0.29|-1729|-101|-11|5
chr11	47341286	NM_000256.3:c.1791-42G>A	C	T	.	.	CI-SpliceAI=T|ENSG00000134571|0.00|0.00|0.00|0.00|-254|1451|50|799
chr11	47341986	NM_000256.3:c.1790+5G>A	C	T	.	.	CI-SpliceAI=T|ENSG00000134571|0.00|0.03|0.60|1.00|1638|170|22|5
chr11	47341991	NM_000256.3:c.1790G>A	C	T	.	.	CI-SpliceAI=T|ENSG00000134571|0.00|0.02|0.30|0.30|1633|165|17|0
chr11	47341992	NM_000256.3:c.1789C>T	G	A	.	.	CI-SpliceAI=A|ENSG00000134571|0.00|0.00|0.02|0.01|1624|745|16|-1
chr11	47342055	NM_000256.3:c.1726G>A	C	T	.	.	CI-SpliceAI=T|ENSG00000134571|0.00|0.00|0.03|0.00|1569|682|3|-47
chr11	47342060	NM_000256.3:c.1721G>A	C	T	.	.	CI-SpliceAI=T|ENSG00000134571|0.00|0.00|0.00|0.00|1202|96|-2|-52
chr11	47342085	NM_000256.3:c.1696T>C	A	G	.	.	CI-SpliceAI=G|ENSG00000134571|0.00|0.00|0.00|0.00|12|652|-5|0
chr11	47342110	NM_000256.3:c.1671C>T	G	A	.	.	CI-SpliceAI=A|ENSG00000134571|0.00|0.00|0.02|0.00|627|46|6|-25
chr11	47342117	NM_000256.3:c.1664T>C	A	G	.	.	CI-SpliceAI=G|ENSG00000134571|0.00|0.00|0.00|0.00|39|1145|-1|-109
chr11	47342140	NM_000256.3:c.1641G>A	C	T	.	.	CI-SpliceAI=T|ENSG00000134571|0.00|0.00|0.00|0.00|597|11|3|-149
chr11	47342163	NM_000256.3:c.1625-7C>A	G	T	.	.	CI-SpliceAI=T|ENSG00000134571|0.00|0.00|0.00|0.00|574|-7|-827|-172
chr11	47342164	NM_000256.3:c.1625-8C>G	G	C	.	.	CI-SpliceAI=C|ENSG00000134571|0.00|0.00|0.00|0.00|573|-8|1096|-173
chr11	47342185	NM_000256.3:c.1625-29G>A	C	T	.	.	CI-SpliceAI=T|ENSG00000134571|0.00|0.00|0.00|0.00|-3|552|1075|-100
chr11	47342574	NM_000256.3:c.1624+4A>T	T	A	.	.	CI-SpliceAI=A|ENSG00000134571|0.03|0.02|0.06|0.39|1050|170|80|4
chr11	47342578	NM_000256.3:c.1624G>C	C	G	.	.	CI-SpliceAI=G|ENSG00000134571|0.01|0.01|0.00|0.02|1046|166|483|0
chr11	47342601	NM_000256.3:c.1601C>T	G	A	.	.	CI-SpliceAI=A|ENSG00000134571|0.00|0.00|0.02|0.00|661|136|2|-23
chr11	47342697	NM_000256.3:c.1505G>A	C	T	.	.	CI-SpliceAI=T|ENSG00000134571|0.00|0.00|0.00|0.00|16|47|563|192
chr11	47342750	NM_000256.3:c.1458-6G>A	C	T	.	.	CI-SpliceAI=T|ENSG00000134571|0.80|0.78|0.00|0.00|-2|-6|80|139
chr11	47342761	NM_000256.3:c.1458-17C>T	G	A	.	.	CI-SpliceAI=A|ENSG00000134571|0.00|0.01|0.00|0.00|863|-24|128|499
chr11	47342825	NM_000256.3:c.1457+5G>C	C	G	.	.	CI-SpliceAI=G|ENSG00000134571|0.00|0.27|0.04|0.71|353|110|64|5
chr11	47342827	NM_000256.3:c.1457+3G>C	C	G	.	.	CI-SpliceAI=G|ENSG00000134571|0.01|0.01|0.02|0.15|-90|-83|62|3
chr11	47342831	NM_000256.3:c.1456T>G	A	C	.	.	CI-SpliceAI=C|ENSG00000134571|0.00|0.00|0.00|0.00|-87|785|58|230
chr11	47342890	NM_000256.3:c.1397T>A	A	T	.	.	CI-SpliceAI=T|ENSG00000134571|0.00|0.00|0.03|0.00|372|-146|-1|-60
chr11	47342892	NM_000256.3:c.1395G>A	C	T	.	.	CI-SpliceAI=T|ENSG00000134571|0.00|0.00|0.02|0.01|-155|724|3|-62
chr11	47343017	NM_000256.3:c.1351+4G>A	C	T	.	.	CI-SpliceAI=T|ENSG00000134571|0.00|0.02|0.00|0.02|607|245|4|243
chr11	47343021	NM_000256.3:c.1351G>C	C	G	.	.	CI-SpliceAI=G|ENSG00000134571|0.02|0.01|0.74|0.87|241|603|40|0
chr11	47343052	NM_000256.3:c.1320C>T	G	A	.	.	CI-SpliceAI=A|ENSG00000134571|0.01|0.00|0.02|0.01|210|-308|9|-31
chr11	47343154	NM_000256.3:c.1227-9C>A	G	T	.	.	CI-SpliceAI=T|ENSG00000134571|0.04|0.01|0.01|0.00|108|470|106|3747
chr11	47343158	NM_000256.3:c.1227-13G>A	C	T	.	.	CI-SpliceAI=T|ENSG00000134571|0.99|0.91|0.03|0.00|-2|-13|102|-97
chr11	47343159	NM_000256.3:c.1227-14C>A	G	T	.	.	CI-SpliceAI=T|ENSG00000134571|0.43|0.02|0.03|0.00|-2|-14|101|3742
chr11	47343254	NM_000256.3:c.1226+6T>C	A	G	.	.	CI-SpliceAI=G|ENSG00000134571|0.01|0.15|0.00|0.06|370|8|10|6
chr11	47343268	NM_000256.3:c.1224-6C>A	G	T	.	.	CI-SpliceAI=T|ENSG00000134571|0.01|0.16|0.00|0.01|356|-6|212|-8
chr11	47343283	NM_000256.3:c.1224-21A>G	T	C	.	.	CI-SpliceAI=C|ENSG00000134571|0.68|0.20|0.00|0.03|-1|-21|-222|-23
chr11	47343295	NM_000256.3:c.1224-33G>A	C	T	.	.	CI-SpliceAI=T|ENSG00000134571|0.97|0.56|0.09|0.00|-2|-33|-35|-234
chr11	47343502	NM_000256.3:c.1213A>G	T	C	.	.	CI-SpliceAI=C|ENSG00000134571|0.04|0.01|1.00|1.00|-240|90|1|-10
chr11	47343614	NM_000256.3:c.1101G>T	C	A	.	.	CI-SpliceAI=A|ENSG00000134571|0.09|0.10|0.01|0.00|-22|10|-354|-21
chr11	47343632	NM_000256.3:c.1091-8G>A	C	T	.	.	CI-SpliceAI=T|ENSG00000134571|0.70|0.32|0.01|0.00|-16|-8|-39|480
chr11	47343636	NM_000256.3:c.1091-12G>A	C	T	.	.	CI-SpliceAI=T|ENSG00000134571|0.25|0.11|0.00|0.01|-20|-44|352|-376
chr11	47343659	NM_000256.3:c.1091-35C>A	G	T	.	.	CI-SpliceAI=T|ENSG00000134571|0.01|0.09|0.00|0.00|-43|-35|-399|-179
chr11	47346158	NM_000256.3:c.1090+49C>T	G	A	.	.	CI-SpliceAI=A|ENSG00000134571|0.01|0.00|0.00|0.00|231|483|469|1493
chr11	47346291	NM_000256.3:c.1006A>G	T	C	.	.	CI-SpliceAI=C|ENSG00000134571|0.00|0.05|0.00|0.00|738|79|736|1566
chr11	47346297	NM_000256.3:c.1000G>A	C	T	.	.	CI-SpliceAI=T|ENSG00000134571|0.00|0.01|0.00|0.01|732|73|604|330
chr11	47346298	NM_000256.3:c.999C>T	G	A	.	.	CI-SpliceAI=A|ENSG00000134571|0.00|0.04|0.00|0.00|86|72|603|329
chr11	47346337	NM_000256.3:c.960C>G	G	C	.	.	CI-SpliceAI=C|ENSG00000134571|0.00|0.11|0.01|0.00|1142|33|564|1520
chr11	47346379	NM_000256.3:c.927-9G>A	C	T	.	.	CI-SpliceAI=T|ENSG00000134571|0.03|0.50|0.01|0.03|-2|-9|648|248
chr11	47346380	NM_000256.3:c.927-10C>A	G	T	.	.	CI-SpliceAI=T|ENSG00000134571|0.03|0.35|0.01|0.02|261|-10|521|247
chr11	47346623	NM_000256.3:c.926+4A>G	T	C	.	.	CI-SpliceAI=C|ENSG00000134571|0.03|0.18|0.02|0.30|-46|21|278|4
chr11	47346629	NM_000256.3:c.924G>A	C	T	.	.	CI-SpliceAI=T|ENSG00000134571|0.03|0.02|0.00|0.00|-259|18|272|398
chr11	47346664	NM_000256.3:c.909-20C>T	G	A	.	.	CI-SpliceAI=A|ENSG00000134571|0.01|0.05|0.01|0.01|-294|-17|-37|363
chr11	47347037	NM_000256.3:c.906-8T>C	A	G	.	.	CI-SpliceAI=G|ENSG00000134571|0.01|0.01|0.19|0.02|-10|-46|-10|79
chr11	47347478	NM_000256.3:c.853G>A	C	T	.	.	CI-SpliceAI=T|ENSG00000134571|0.01|0.15|0.00|0.08|-5|1|-463|-52
chr11	47347493	NM_000256.3:c.852-14G>T	C	A	.	.	CI-SpliceAI=A|ENSG00000134571|0.16|0.13|0.05|0.01|-14|24|-67|-377
chr11	47347852	NM_000256.3:c.821+5G>A	C	T	.	.	CI-SpliceAI=T|ENSG00000134571|0.00|0.86|0.03|0.91|-1492|53|-143|5
chr11	47347857	NM_000256.3:c.821C>T	G	A	.	.	CI-SpliceAI=A|ENSG00000134571|0.03|0.00|0.01|0.01|48|-384|0|-206
chr11	47348381	NM_000256.3:c.772+43G>A	C	T	.	.	CI-SpliceAI=T|ENSG00000134571|0.01|0.00|0.01|0.00|-902|-1354|-730|-250
chr11	47348424	NM_000256.3:c.772G>A	C	T	.	.	CI-SpliceAI=T|ENSG00000134571|0.01|0.04|0.10|0.14|-907|-744|-169|0
chr11	47348426	NM_000256.3:c.770A>C	T	G	.	.	CI-SpliceAI=G|ENSG00000134571|0.02|0.00|0.02|0.00|-746|-487|-775|-2
chr11	47348438	NM_000256.3:c.758A>G	T	C	.	.	CI-SpliceAI=C|ENSG00000134571|0.00|0.00|0.00|0.00|-758|-959|-1537|-14
chr11	47348486	NM_000256.3:c.710A>C	T	G	.	.	CI-SpliceAI=G|ENSG00000134571|0.01|0.00|0.01|0.00|-806|-969|-835|1336
chr11	47348537	NM_000256.3:c.659A>G	T	C	.	.	CI-SpliceAI=C|ENSG00000134571|0.01|0.00|0.01|0.00|-857|-598|-886|1477
chr11	47348541	NM_000256.3:c.655G>C	C	G	.	.	CI-SpliceAI=G|ENSG00000134571|0.03|0.00|0.03|0.00|-861|-1514|-890|1281
chr11	47348541	NM_000256.3:c.655G>T	C	A	.	.	CI-SpliceAI=A|ENSG00000134571|0.04|0.00|0.05|0.00|-861|-1514|-890|1281
chr11	47348560	NM_000256.3:c.655-19C>T	G	A	.	.	CI-SpliceAI=A|ENSG00000134571|0.00|0.01|0.00|0.02|-19|-880|1262|-909
chr11	47349769	NM_000256.3:c.654+5G>A	C	T	.	.	CI-SpliceAI=T|ENSG00000134571|0.02|0.00|0.08|0.01|-2290|-2740|53|5
chr11	47349770	NM_000256.3:c.654+4G>A	C	T	.	.	CI-SpliceAI=T|ENSG00000134571|0.00|0.01|0.00|0.00|179|-2291|254|-2119
chr11	47349792	NM_000256.3:c.636C>G	G	C	.	.	CI-SpliceAI=C|ENSG00000134571|0.01|0.00|0.76|0.40|-2313|377|1|-18
chr11	47349824	NM_000256.3:c.604A>C	T	G	.	.	CI-SpliceAI=G|ENSG00000134571|0.00|0.00|0.00|0.00|-2345|77|-2173|-2
chr11	47349910	NM_000256.3:c.518C>A	G	T	.	.	CI-SpliceAI=T|ENSG00000134571|0.00|0.00|0.00|0.00|-9|-2230|104|-2259
chr11	47349932	NM_000256.3:c.506-10G>T	C	A	.	.	CI-SpliceAI=A|ENSG00000134571|0.00|0.00|0.00|0.01|199|-2252|-110|-2281
chr11	47350008	NM_000256.3:c.505+6T>G	A	C	.	.	CI-SpliceAI=C|ENSG00000134571|0.01|0.01|0.71|0.82|972|1491|0|6
chr11	47350009	NM_000256.3:c.505+5G>C	C	G	.	.	CI-SpliceAI=G|ENSG00000134571|0.01|0.02|0.87|0.97|971|103|15|5
chr11	47350015	NM_000256.3:c.504G>A	C	T	.	.	CI-SpliceAI=T|ENSG00000134571|0.00|0.00|0.02|0.01|154|116|-1|9
chr11	47350016	NM_000256.3:c.503T>C	A	G	.	.	CI-SpliceAI=G|ENSG00000134571|0.00|0.00|0.01|0.00|1483|1775|-2|8
chr11	47350018	NM_000256.3:c.501C>T	G	A	.	.	CI-SpliceAI=A|ENSG00000134571|0.00|0.00|0.01|0.00|151|94|-4|-10
chr11	47350036	NM_000256.3:c.483A>G	T	C	.	.	CI-SpliceAI=C|ENSG00000134571|0.00|0.00|0.00|0.00|76|133|-22|-2385
chr11	47350041	NM_000256.3:c.478C>T	G	A	.	.	CI-SpliceAI=A|ENSG00000134571|0.00|0.00|0.00|0.01|939|71|-33|-27
chr11	47350047	NM_000256.3:c.472G>T	C	A	.	.	CI-SpliceAI=A|ENSG00000134571|0.01|0.01|0.00|0.01|-15|65|1830|-33
chr11	47350048	NM_000256.3:c.471C>T	G	A	.	.	CI-SpliceAI=A|ENSG00000134571|0.01|0.01|0.00|0.00|121|64|-40|-34
chr11	47350077	NM_000256.3:c.442G>A	C	T	.	.	CI-SpliceAI=T|ENSG00000134571|0.47|0.32|0.00|0.00|-2|35|-63|1800
chr11	47350117	NM_000256.3:c.407-5C>T	G	A	.	.	CI-SpliceAI=A|ENSG00000134571|0.01|0.01|0.01|0.00|-5|52|-103|1760
chr11	47350497	NM_000256.3:c.406+5G>C	C	G	.	.	CI-SpliceAI=G|ENSG00000134571|0.01|0.03|0.00|0.12|1002|118|984|5
chr11	47350503	NM_000256.3:c.405A>G	T	C	.	.	CI-SpliceAI=C|ENSG00000134571|0.01|0.05|0.00|0.23|996|112|978|-1
chr11	47351241	NM_000256.3:c.290C>T	G	A	.	.	CI-SpliceAI=A|ENSG00000134571|0.01|0.01|0.99|0.93|283|28|2|-2
chr11	47351515	NM_000256.3:c.26-10G>A	C	T	.	.	CI-SpliceAI=T|ENSG00000134571|0.24|0.34|0.00|0.00|-16|-10|111|-272
chr11	47352620	NM_000256.3:c.25+3A>C	T	G	.	.	CI-SpliceAI=G|ENSG00000134571|0.02|0.03|0.12|0.02|-829|-1121|-14|3
chr11	47822082	NM_015231.1:c.1179+5G>A	C	T	.	.	CI-SpliceAI=T|ENSG00000030066|0.00|0.61|0.00|0.54|-264|82|-691|5
chr11	57739039	NM_001144012.2:c.500G>A	G	A	.	.	CI-SpliceAI=A|ENSG00000213593|0.00|0.45|0.07|0.71|-372|-65|-11|0
chr11	59787035	NM_004177.4:c.115-2A>G	A	G	.	.	CI-SpliceAI=G|ENSG00000166900|0.01|1.00|0.00|0.95|-99|2|713|101
chr11	59793515	NM_001178040.1:c.675+1delinsT	G	T	.	.	CI-SpliceAI=T|ENSG00000166900|0.01|0.01|0.44|0.98|1072|-120|-2|-1
chr11	61368594	NM_016464.4:c.377-3C>G	C	G	.	.	CI-SpliceAI=G|ENSG00000149483|0.99|0.98|0.05|0.00|1|3|111|-596
chr11	64805773	NM_130799.2:c.1050-3C>G	G	C	.	.	CI-SpliceAI=C|ENSG00000133895|0.61|1.00|0.00|0.02|-1|-3|-318|310
chr11	65589935	NM_001099409.1:c.4004-1G>A	G	A	.	.	CI-SpliceAI=A|ENSG00000173442|0.01|0.93|0.00|0.96|-150|1|-349|56
chr11	66511090	NM_024649.4:c.124+1G>A	G	A	.	.	CI-SpliceAI=A|ENSG00000256349|0.01|0.64|0.01|1.00|0|-77|3156|-1,A|ENSG00000174483|0.01|0.66|0.02|1.00|0|-77|3156|-1
chr11	66519596	NM_024649.4:c.592-21A>T	A	T	.	.	CI-SpliceAI=T|ENSG00000256349|0.13|0.23|0.01|0.00|25|21|-556|163,T|ENSG00000174483|0.13|0.23|0.01|0.00|25|21|-556|163
chr11	66523634	NM_024649.1:c.951+58C>T	C	T	.	.	CI-SpliceAI=T|ENSG00000256349|0.19|0.00|0.80|0.21|90|30|-2|-58,T|ENSG00000174483|0.19|0.00|0.80|0.21|90|30|-2|-58,T|ENSG00000174165|0.00|0.00|0.00|0.01|3372|-2168|-4|521
chr11	66524211	NM_024649.4:c.1110+329C>T	C	T	.	.	CI-SpliceAI=T|ENSG00000256349|0.00|0.00|0.00|0.00|-487|-547|-695|-145,T|ENSG00000174483|0.00|0.00|0.00|0.00|-487|-547|-695|-145,T|ENSG00000174165|0.01|0.02|0.01|0.03|2795|65|2725|-56
chr11	66696405	NM_006946.2:c.4150C>A	G	T	.	.	CI-SpliceAI=T|ENSG00000173898|0.00|0.00|0.00|0.00|-2|-21|25|523
chr11	67611569	NM_007103.3:c.1080G>A	G	A	.	.	CI-SpliceAI=A|ENSG00000167792|0.06|0.02|0.02|0.00|-166|-47|6|0
chr11	68389874	NM_002335.2:c.1413-7T>A	T	A	.	.	CI-SpliceAI=A|ENSG00000162337|0.00|0.37|0.00|0.35|24|7|-2088|178
chr11	68403483	NM_002335.3:c.1585G>T	G	T	.	.	CI-SpliceAI=T|ENSG00000162337|0.01|0.00|0.00|0.00|740|0|-607|134
chr11	86344724	NM_016401.3:c.539+3A>G	A	G	.	.	CI-SpliceAI=G|ENSG00000149196|0.00|0.78|0.01|0.85|-607|-121|-1|-3
chr11	108271249	NM_000051.3:c.2922-2A>T	A	T	.	.	CI-SpliceAI=T|ENSG00000149311|0.83|0.99|0.00|0.08|73|2|-767|157
chr11	112037460	NM_001931.4:c.975G>C	G	C	.	.	CI-SpliceAI=C|ENSG00000150768|0.01|0.01|0.97|0.91|-1946|-187|4|0
chr11	112089016	NM_003002.2:c.314+5G>A	G	A	.	.	CI-SpliceAI=A|ENSG00000204370|0.00|0.84|0.00|0.90|200|-149|-12|-5
chr12	12718315	NM_004064.4:c.475+1G>A	G	A	.	.	CI-SpliceAI=A|ENSG00000111276|0.01|0.08|0.44|0.99|98|2750|191|-1
chr12	32878545	NM_004572.3:c.337-2A>T	T	A	.	.	CI-SpliceAI=A|ENSG00000057294|0.87|1.00|0.00|0.01|-27|-2|-165|-699
chr12	102843790	NM_000277.1:c.1066-11G>A	C	T	.	.	CI-SpliceAI=T|ENSG00000171759|1.00|0.98|0.01|0.02|-2|-11|-144|285
chr12	110626360	NM_001082538.2:c.342-2A>G	A	G	.	.	CI-SpliceAI=G|ENSG00000204852|0.20|0.99|0.00|0.36|58|2|1864|132
chr12	115997226	NM_015335.4:c.2570-4_2574del	AACTGCTAAA	A	.	.	CI-SpliceAI=A|ENSG00000123066|0.98|1.00|0.00|0.00|-5|4|-132|-2410
chr12	119822819	NM_001206999.1:c.1111+1G>A	C	T	.	.	CI-SpliceAI=T|ENSG00000122966|0.00|0.57|0.25|1.00|2142|154|-3|1
chr12	119832768	NM_001206999.1:c.753+3A>T	T	A	.	.	CI-SpliceAI=A|ENSG00000122966|0.00|0.19|0.01|0.97|732|96|-41|3
chr12	123699702	NM_024809.3:c.1506-2A>G	A	G	.	.	CI-SpliceAI=G|ENSG00000168778|0.77|1.00|0.00|0.08|-102|2|-490|108
chr13	24885671	NM_018451.3:c.3302-1G>C	C	G	.	.	CI-SpliceAI=G|ENSG00000151849|0.00|0.97|0.01|0.98|-299|-1|598|-65
chr13	25530561	NM_016529.4:c.322-1G>T	G	T	.	.	CI-SpliceAI=T|ENSG00000132932|0.89|1.00|0.00|0.06|11|1|-842|99
chr13	32315668	NM_000059.3:c.-40+1G>A	G	A	.	.	CI-SpliceAI=A|ENSG00000139618|0.00|0.05|0.15|0.95|357|535|-100|-1
chr13	32316413	NM_000059.3:c.-39-9_-39-7del	GTTT	T	.	.	CI-SpliceAI=T|ENSG00000139618|0.04|0.02|0.04|0.11|-106|-210|-22|114
chr13	32316417	NM_000059.3:c.-39-5del	TG	G	.	.	CI-SpliceAI=G|ENSG00000139618|0.03|0.04|0.01|0.08|-20|5|-26|110
chr13	32316421	NM_000059.3:c.-39-1G>A	G	A	.	.	CI-SpliceAI=A|ENSG00000139618|0.22|1.00|0.18|0.53|-218|1|-30|106
chr13	32316450	NM_000059.3:c.-11C>T	C	T	.	.	CI-SpliceAI=T|ENSG00000139618|0.03|0.01|0.03|0.05|-247|-28|-59|77
chr13	32316522	NM_000059.3:c.62A>G	A	G	.	.	CI-SpliceAI=G|ENSG00000139618|0.00|0.00|0.00|0.02|-215|-1182|-131|5
chr13	32316527	NM_000059.3:c.67G>A	G	A	.	.	CI-SpliceAI=A|ENSG00000139618|0.01|0.50|0.51|0.89|-220|-105|-4|0
chr13	32316528	NM_000059.3:c.67+1G>A	G	A	.	.	CI-SpliceAI=A|ENSG00000139618|0.01|0.94|0.20|0.98|-221|-106|-74|-1
chr13	32316528	NM_000059.3:c.67+1G>T	G	T	.	.	CI-SpliceAI=T|ENSG00000139618|0.01|0.94|0.22|0.98|-221|-106|-74|-1
chr13	32316529	NM_000059.3:c.67+2T>C	T	C	.	.	CI-SpliceAI=C|ENSG00000139618|0.01|0.94|0.16|0.97|-222|-107|-75|-2
chr13	32316530	NM_000059.3:c.67+3A>G	A	G	.	.	CI-SpliceAI=G|ENSG00000139618|0.02|0.71|0.09|0.66|-223|-108|-139|-3
chr13	32316531	NM_000059.3:c.67+4T>C	T	C	.	.	CI-SpliceAI=C|ENSG00000139618|0.00|0.01|0.01|0.01|-109|-328|-4|-8
chr13	32319070	NM_000059.3:c.68-7del	TA	A	.	.	CI-SpliceAI=A|ENSG00000139618|0.01|0.01|0.00|0.00|-2867|13|-2543|-2913
chr13	32319070	NM_000059.3:c.68-7T>A	T	A	.	.	CI-SpliceAI=A|ENSG00000139618|0.01|0.00|0.00|0.01|40|7|-3257|255
chr13	32319088	NM_000059.3:c.79A>G	A	G	.	.	CI-SpliceAI=G|ENSG00000139618|0.02|0.00|0.00|0.00|-5|22|-1|-3026
chr13	32319176	NM_000059.3:c.167A>C	A	C	.	.	CI-SpliceAI=C|ENSG00000139618|0.00|0.00|0.00|0.00|-2973|-24|-2649|149
chr13	32319222	NM_000059.3:c.213T>C	T	C	.	.	CI-SpliceAI=C|ENSG00000139618|0.00|0.00|0.00|0.00|-139|7|-2936|103
chr13	32319232	NM_000059.3:c.223G>C	G	C	.	.	CI-SpliceAI=C|ENSG00000139618|0.00|0.00|0.00|0.00|-149|-22|-3565|93
chr13	32319289	NM_000059.3:c.280C>T	C	T	.	.	CI-SpliceAI=T|ENSG00000139618|0.00|0.00|0.00|0.00|1266|-212|-3227|36
chr13	32319330	NM_000059.3:c.316+5G>A	G	A	.	.	CI-SpliceAI=A|ENSG00000139618|0.00|0.21|0.01|0.36|-2645|-253|-39|-5
chr13	32319330	NM_000059.3:c.316+5G>C	G	C	.	.	CI-SpliceAI=C|ENSG00000139618|0.00|0.30|0.03|0.50|-2645|-253|-39|-5
chr13	32319331	NM_000059.3:c.316+6T>C	T	C	.	.	CI-SpliceAI=C|ENSG00000139618|0.00|0.01|0.00|0.01|-3128|-254|-3664|-6
chr13	32325064	NM_000059.3:c.317-12G>A	G	A	.	.	CI-SpliceAI=A|ENSG00000139618|0.00|0.00|0.00|0.00|-406|12|1218|120
chr13	32325184	NM_000059.3:c.425G>T	G	T	.	.	CI-SpliceAI=T|ENSG00000139618|0.00|0.99|0.01|0.99|144|-108|708|0
chr13	32325217	NM_000059.3:c.425+33A>G	A	G	.	.	CI-SpliceAI=G|ENSG00000139618|0.00|0.00|0.00|0.00|2597|1025|-2325|-33
chr13	32326077	NM_000059.3:c.426-24G>A	G	A	.	.	CI-SpliceAI=A|ENSG00000139618|0.00|0.00|0.00|0.00|24|1|73|-185
chr13	32326089	NM_000059.3:c.426-12_426-8del	GTTTTA	A	.	.	CI-SpliceAI=A|ENSG00000139618|0.00|0.16|0.00|0.44|1725|12|524|61
chr13	32326099	NM_000059.3:c.426-2A>T	A	T	.	.	CI-SpliceAI=T|ENSG00000139618|0.00|1.00|0.00|0.95|43|2|-207|51
chr13	32326108	NM_000059.3:c.433_435delGTT	GTTC	C	.	.	CI-SpliceAI=C|ENSG00000139618|0.00|0.02|0.00|0.02|1687|-7|505|42
chr13	32326116	NM_000059.3:c.441A>G	A	G	.	.	CI-SpliceAI=G|ENSG00000139618|0.00|0.00|0.00|0.00|1|-15|1|34
chr13	32326142	NM_000059.3:c.467A>G	A	G	.	.	CI-SpliceAI=G|ENSG00000139618|0.00|0.00|0.99|0.78|100|1672|-1|8
chr13	32326145	NM_000059.3:c.470_474del	AGTCAG	G	.	.	CI-SpliceAI=G|ENSG00000139618|0.00|0.12|0.00|0.27|1669|-44|468|5
chr13	32326148	NM_000059.3:c.473C>T	C	T	.	.	CI-SpliceAI=T|ENSG00000139618|0.00|0.26|0.00|0.69|1666|-47|-3|2
chr13	32326150	NM_000059.3:c.475G>A	G	A	.	.	CI-SpliceAI=A|ENSG00000139618|0.00|0.99|0.01|0.99|1664|-49|-5|0
chr13	32326151	NM_000059.3:c.475+1G>A	G	A	.	.	CI-SpliceAI=A|ENSG00000139618|0.00|1.00|0.00|0.99|1663|-50|462|-1
chr13	32326153	NM_000059.3:c.475+3A>G	A	G	.	.	CI-SpliceAI=G|ENSG00000139618|0.00|0.96|0.00|0.98|1661|-52|460|-3
chr13	32326153	NM_000059.3:c.475+3A>T	A	T	.	.	CI-SpliceAI=T|ENSG00000139618|0.00|0.93|0.00|0.98|1661|-52|460|-3
chr13	32326154	NM_000059.3:c.475+4del	TG	G	.	.	CI-SpliceAI=G|ENSG00000139618|0.00|0.80|0.00|0.75|1660|-53|459|-4
chr13	32326158	NM_000059.3:c.475+8dup	T	TT	.	.	CI-SpliceAI=TT|ENSG00000139618|0.00|0.01|0.00|0.00|-1082|341|-8|-266
chr13	32326176	NM_000059.3:c.475+26T>C	T	C	.	.	CI-SpliceAI=C|ENSG00000139618|0.00|0.00|0.00|0.00|1619|-75|437|-26
chr13	32326218	NM_000059.3:c.476-24A>G	A	G	.	.	CI-SpliceAI=G|ENSG00000139618|0.00|0.00|0.00|0.00|1|1577|-68|64
chr13	32326233	NM_000059.3:c.476-9dup	T	TT	.	.	CI-SpliceAI=TT|ENSG00000139618|0.00|0.01|0.00|0.00|1581|266|176|49
chr13	32326239	NM_000059.3:c.476-3C>A	C	A	.	.	CI-SpliceAI=A|ENSG00000139618|0.00|0.14|0.00|0.22|1575|3|-89|43
chr13	32326240	NM_000059.3:c.476-2A>G	A	G	.	.	CI-SpliceAI=G|ENSG00000139618|0.18|1.00|0.00|0.42|34|2|1673|42
chr13	32326272	NM_000059.3:c.506A>G	A	G	.	.	CI-SpliceAI=G|ENSG00000139618|0.00|0.00|0.01|0.01|1542|-30|0|10
chr13	32326282	NM_000059.3:c.516G>A	G	A	.	.	CI-SpliceAI=A|ENSG00000139618|0.01|0.98|0.00|0.97|1532|-40|1631|0
chr13	32326283	NM_000059.3:c.516+1G>A	G	A	.	.	CI-SpliceAI=A|ENSG00000139618|0.01|0.99|0.00|0.99|1531|-41|-40|-1
chr13	32326283	NM_000059.3:c.516+1G>T	G	T	.	.	CI-SpliceAI=T|ENSG00000139618|0.01|0.99|0.00|0.99|1531|-41|-40|-1
chr13	32326284	NM_000059.3:c.516+2T>C	T	C	.	.	CI-SpliceAI=C|ENSG00000139618|0.01|0.99|0.00|0.99|1530|-42|1629|-2
chr13	32326286	NM_000059.3:c.516+4_516+5del	AAT	T	.	.	CI-SpliceAI=T|ENSG00000139618|0.02|0.48|0.05|0.39|1528|-44|123|-4
chr13	32326296	NM_000059.3:c.516+14C>T	C	T	.	.	CI-SpliceAI=T|ENSG00000139618|0.00|0.00|0.00|0.00|-54|1518|-14|317
chr13	32326303	NM_000059.3:c.516+21A>T	A	T	.	.	CI-SpliceAI=T|ENSG00000139618|0.00|0.00|0.00|0.00|-61|-1227|-21|106
chr13	32326480	NM_000059.3:c.517-19C>T	C	T	.	.	CI-SpliceAI=T|ENSG00000139618|0.00|0.00|0.00|0.00|1334|19|-330|-198
chr13	32326497	NM_000059.3:c.517-2A>G	A	G	.	.	CI-SpliceAI=G|ENSG00000139618|0.00|0.99|0.00|0.99|11|2|-215|116
chr13	32326498	NM_000059.3:c.517-1G>A	G	A	.	.	CI-SpliceAI=A|ENSG00000139618|0.90|0.99|0.00|0.07|2|1|-216|115
chr13	32326499	NM_000059.3:c.517G>T	G	T	.	.	CI-SpliceAI=T|ENSG00000139618|0.00|0.09|0.00|0.14|37|0|-217|114
chr13	32326500	NM_000059.3:c.518del	GT	T	.	.	CI-SpliceAI=T|ENSG00000139618|0.01|0.00|0.00|0.00|1314|1295|113|43
chr13	32326500	NM_000059.3:c.518G>T	G	T	.	.	CI-SpliceAI=T|ENSG00000139618|0.00|0.00|0.00|0.00|-1|1295|113|-218
chr13	32326502	NM_000059.3:c.520C>T	C	T	.	.	CI-SpliceAI=T|ENSG00000139618|0.00|0.03|0.00|0.06|2945|-3|-220|111
chr13	32326503	NM_000059.3:c.521G>A	G	A	.	.	CI-SpliceAI=A|ENSG00000139618|0.00|0.00|0.00|0.00|5|-4|-221|110
chr13	32326555	NM_000059.3:c.573T>C	T	C	.	.	CI-SpliceAI=C|ENSG00000139618|0.00|0.00|0.00|0.00|-56|-11|-12|58
chr13	32326580	NM_000059.3:c.598A>G	A	G	.	.	CI-SpliceAI=G|ENSG00000139618|0.00|0.00|0.00|0.00|-81|1215|33|-298
chr13	32326599	NM_000059.3:c.617C>G	C	G	.	.	CI-SpliceAI=G|ENSG00000139618|0.00|0.02|0.00|0.02|2793|-100|-317|14
chr13	32326613	NM_000059.3:c.631G>A	G	A	.	.	CI-SpliceAI=A|ENSG00000139618|0.00|0.58|0.06|0.99|2549|-114|42|0
chr13	32326615	NM_000059.3:c.631+2T>G	T	G	.	.	CI-SpliceAI=G|ENSG00000139618|0.00|0.75|0.05|1.00|2547|-116|40|-2
chr13	32326616	NM_000059.3:c.631+3A>G	A	G	.	.	CI-SpliceAI=G|ENSG00000139618|0.00|0.33|0.00|0.59|2546|-117|690|-3
chr13	32326617	NM_000059.3:c.631+4A>G	A	G	.	.	CI-SpliceAI=G|ENSG00000139618|0.00|0.30|0.00|0.58|2830|-118|-335|-4
chr13	32326638	NM_000059.3:c.631+25C>T	C	T	.	.	CI-SpliceAI=T|ENSG00000139618|0.00|0.00|0.00|0.00|-139|529|-25|-95
chr13	32329374	NM_000059.3:c.632-69T>C	T	C	.	.	CI-SpliceAI=C|ENSG00000139618|0.00|0.00|0.00|0.00|-1560|18|-2761|118
chr13	32329434	NM_000059.3:c.632-9A>G	A	G	.	.	CI-SpliceAI=G|ENSG00000139618|0.00|0.00|0.00|0.00|9|-1639|-1521|-179
chr13	32329440	NM_000059.3:c.632-3C>G	C	G	.	.	CI-SpliceAI=G|ENSG00000139618|0.98|0.96|0.01|0.01|1|3|-185|52
chr13	32329442	NM_000059.3:c.632-1G>A	G	A	.	.	CI-SpliceAI=A|ENSG00000139618|0.96|1.00|0.02|0.09|5|1|-187|50
chr13	32329444	NM_000059.3:c.633C>T	C	T	.	.	CI-SpliceAI=T|ENSG00000139618|0.01|0.00|0.00|0.00|3|-1630|52|48
chr13	32329491	NM_000059.3:c.680C>T	C	T	.	.	CI-SpliceAI=T|ENSG00000139618|0.01|0.00|0.00|0.00|-44|-48|-236|-1578
chr13	32329493	NM_000059.3:c.681+1G>A	G	A	.	.	CI-SpliceAI=A|ENSG00000139618|0.01|0.79|0.37|1.00|-1679|-50|3|-1
chr13	32329496	NM_000059.3:c.681+4A>G	A	G	.	.	CI-SpliceAI=G|ENSG00000139618|0.01|0.00|0.96|0.99|-49|-104|0|-4
chr13	32329499	NM_000059.3:c.681+7A>T	A	T	.	.	CI-SpliceAI=T|ENSG00000139618|0.01|0.00|0.00|0.00|-52|-56|-244|-1586
chr13	32330907	NM_000059.3:c.682-12_682-11del	TAA	A	.	.	CI-SpliceAI=A|ENSG00000139618|0.00|0.00|0.00|0.00|23|-1515|117|123
chr13	32330907	NM_000059.3:c.682-12del	TA	A	.	.	CI-SpliceAI=A|ENSG00000139618|0.00|0.00|0.00|0.00|23|-1464|-331|123
chr13	32330910	NM_000059.3:c.682-9T>C	T	C	.	.	CI-SpliceAI=C|ENSG00000139618|0.00|0.00|0.00|0.00|20|-1463|-1418|114
chr13	32330915	NM_000059.3:c.682-4G>C	G	C	.	.	CI-SpliceAI=C|ENSG00000139618|0.00|0.00|0.00|0.00|15|4|-1660|109
chr13	32330917	NM_000059.3:c.682-2A>C	A	C	.	.	CI-SpliceAI=C|ENSG00000139618|0.18|1.00|0.00|0.61|75|2|-1662|113
chr13	32330917	NM_000059.3:c.682-2A>G	A	G	.	.	CI-SpliceAI=G|ENSG00000139618|0.18|1.00|0.00|0.65|75|2|-1662|113
chr13	32330967	NM_000059.3:c.730G>A	G	A	.	.	CI-SpliceAI=A|ENSG00000139618|0.01|0.00|0.00|0.00|25|-48|-1712|63
chr13	32331009	NM_000059.3:c.772C>A	C	A	.	.	CI-SpliceAI=A|ENSG00000139618|0.00|0.00|0.00|0.00|89|-17|21|15
chr13	32331031	NM_000059.3:c.793+1G>C	G	C	.	.	CI-SpliceAI=C|ENSG00000139618|0.01|0.99|0.01|1.00|-1584|-112|27|-1
chr13	32331076	NM_000059.3:c.793+46G>A	G	A	.	.	CI-SpliceAI=A|ENSG00000139618|0.00|0.00|0.00|0.00|22|374|106|-46
chr13	32332261	NM_000059.3:c.794-11T>C	T	C	.	.	CI-SpliceAI=C|ENSG00000139618|0.00|0.00|0.00|0.00|422|11|609|183
chr13	32332267	NM_000059.3:c.794-5_794-4insT	A	AT	.	.	CI-SpliceAI=AT|ENSG00000139618|0.00|0.00|0.00|0.00|-3|23|177|93
chr13	32332605	NM_000059.3:c.1127T>G	T	G	.	.	CI-SpliceAI=G|ENSG00000139618|0.00|0.00|0.00|0.00|309|78|77|-161
chr13	32332629	NM_000059.3:c.1151C>T	C	T	.	.	CI-SpliceAI=T|ENSG00000139618|0.00|0.00|0.00|0.00|54|285|53|-185
chr13	32332719	NM_000059.3:c.1241T>G	T	G	.	.	CI-SpliceAI=G|ENSG00000139618|0.00|0.00|0.00|0.00|-36|112|151|-37
chr13	32332769	NM_000059.3:c.1291A>C	A	C	.	.	CI-SpliceAI=C|ENSG00000139618|0.00|0.00|0.00|0.00|274|62|101|-87
chr13	32332873	NM_000059.3:c.1395A>C	A	C	.	.	CI-SpliceAI=C|ENSG00000139618|0.00|0.00|0.00|0.00|41|458|337|-3
chr13	32332958	NM_000059.3:c.1480G>A	G	A	.	.	CI-SpliceAI=A|ENSG00000139618|0.00|0.00|0.00|0.00|18|1|-88|252
chr13	32332992	NM_000059.3:c.1514T>C	T	C	.	.	CI-SpliceAI=C|ENSG00000139618|0.00|0.00|0.00|0.00|-16|51|50|-122
chr13	32333144	NM_000059.3:c.1666A>G	A	G	.	.	CI-SpliceAI=G|ENSG00000139618|0.00|0.00|0.00|0.00|-101|-230|66|-700
chr13	32333270	NM_000059.3:c.1792A>G	A	G	.	.	CI-SpliceAI=G|ENSG00000139618|0.00|0.00|0.00|0.00|1|13|117|-60
chr13	32333282	NM_000059.3:c.1804G>A	G	A	.	.	CI-SpliceAI=A|ENSG00000139618|0.00|0.00|0.00|0.00|2|1|372|105
chr13	32336214	NM_000059.3:c.1910-51G>T	G	T	.	.	CI-SpliceAI=T|ENSG00000139618|0.00|0.00|0.00|0.00|-311|1770|2795|1691
chr13	32336291	NM_000059.3:c.1936A>C	A	C	.	.	CI-SpliceAI=C|ENSG00000139618|0.00|0.00|0.00|0.00|-26|2|462|608
chr13	32337158	NM_000059.3:c.2803G>C	G	C	.	.	CI-SpliceAI=C|ENSG00000139618|0.00|0.00|0.00|0.00|55|826|-405|-3
chr13	32337165	NM_000059.3:c.2810A>C	A	C	.	.	CI-SpliceAI=C|ENSG00000139618|0.00|0.00|0.00|0.00|819|48|740|-10
chr13	32337387	NM_000059.3:c.3032C>G	C	G	.	.	CI-SpliceAI=G|ENSG00000139618|0.00|0.00|0.00|0.00|-174|597|518|-634
chr13	32337428	NM_000059.3:c.3073A>G	A	G	.	.	CI-SpliceAI=G|ENSG00000139618|0.00|0.00|0.00|0.00|556|-1182|-675|477
chr13	32341197	NM_000059.3:c.6841+1del	GT	T	.	.	CI-SpliceAI=T|ENSG00000139618|0.00|0.00|1.00|1.00|-101|-61|-2|-1
chr13	32344651	NM_000059.3:c.6935A>T	A	T	.	.	CI-SpliceAI=T|ENSG00000139618|0.01|0.11|0.05|0.19|497|-93|-2|2
chr13	32344654	NM_000059.3:c.6937+1G>T	G	T	.	.	CI-SpliceAI=T|ENSG00000139618|0.00|0.92|0.14|0.98|494|-96|40|-1
chr13	32344727	NM_000059.3:c.6937+74C>G	C	G	.	.	CI-SpliceAI=G|ENSG00000139618|0.00|0.00|0.00|0.00|-32|-166|-295|515
chr13	32346801	NM_000059.3:c.6938-26T>C	T	C	.	.	CI-SpliceAI=C|ENSG00000139618|0.00|0.00|0.00|0.00|475|-1653|-2148|-1559
chr13	32346818	NM_000059.3:c.6938-9_6938-6del	GTTTC	C	.	.	CI-SpliceAI=C|ENSG00000139618|0.03|0.04|0.03|0.11|-1670|9|-1576|78
chr13	32346823	NM_000059.3:c.6938-4C>T	C	T	.	.	CI-SpliceAI=T|ENSG00000139618|0.01|0.00|0.01|0.00|-1675|4|-1581|73
chr13	32346824	NM_000059.3:c.6938-3T>C	T	C	.	.	CI-SpliceAI=C|ENSG00000139618|0.01|0.00|0.01|0.00|-1676|15|-1582|72
chr13	32346895	NM_000059.3:c.7006C>T	C	T	.	.	CI-SpliceAI=T|ENSG00000139618|0.01|0.00|0.01|0.00|-1747|-68|-1653|1
chr13	32346896	NM_000059.3:c.7007G>A	G	A	.	.	CI-SpliceAI=A|ENSG00000139618|0.04|0.41|0.02|0.35|-1748|-69|-11|0
chr13	32346896	NM_000059.3:c.7007G>C	G	C	.	.	CI-SpliceAI=C|ENSG00000139618|0.03|0.46|0.01|0.43|-1748|-69|-11|0
chr13	32346897	NM_000059.3:c.7007+1G>C	G	C	.	.	CI-SpliceAI=C|ENSG00000139618|0.01|0.99|0.00|1.00|-1749|-70|-2465|-1
chr13	32346930	NM_000059.3:c.7007+34A>G	A	G	.	.	CI-SpliceAI=G|ENSG00000139618|0.00|0.00|0.00|0.00|-1782|-103|-1688|-34
chr13	32354799	NM_000059.3:c.7008-62A>G	A	G	.	.	CI-SpliceAI=G|ENSG00000139618|0.00|0.00|0.00|0.00|62|-3604|-468|2731
chr13	32354817	NM_000059.3:c.7008-44A>G	A	G	.	.	CI-SpliceAI=G|ENSG00000139618|0.00|0.00|0.00|0.00|-3622|1611|-486|2713
chr13	32354817	NM_000059.3:c.7008-44A>T	A	T	.	.	CI-SpliceAI=T|ENSG00000139618|0.00|0.00|0.00|0.00|2664|1611|-457|-1065
chr13	32354859	NM_000059.3:c.7008-2A>G	A	G	.	.	CI-SpliceAI=G|ENSG00000139618|0.93|1.00|0.01|0.01|12|2|2671|429
chr13	32354859	NM_000059.3:c.7008-2A>T	A	T	.	.	CI-SpliceAI=T|ENSG00000139618|0.98|1.00|0.00|0.01|12|2|2671|429
chr13	32354870	NM_000059.3:c.7017G>C	G	C	.	.	CI-SpliceAI=C|ENSG00000139618|0.00|0.00|0.00|0.00|-6|2611|-539|2660
chr13	32354874	NM_000059.3:c.7021C>T	C	T	.	.	CI-SpliceAI=T|ENSG00000139618|0.00|0.00|0.00|0.00|1554|-13|-993|-543
chr13	32354906	NM_000059.3:c.7053A>T	A	T	.	.	CI-SpliceAI=T|ENSG00000139618|0.00|0.00|0.00|0.00|-45|1522|-575|2624
chr13	32355095	NM_000059.3:c.7242A>T	A	T	.	.	CI-SpliceAI=T|ENSG00000139618|0.01|0.00|0.00|0.00|12|-234|193|2435
chr13	32355172	NM_000059.3:c.7319A>G	A	G	.	.	CI-SpliceAI=G|ENSG00000139618|0.00|0.00|0.00|0.00|-65|1256|116|2358
chr13	32355294	NM_000059.3:c.7435+6G>A	G	A	.	.	CI-SpliceAI=A|ENSG00000139618|0.00|0.00|0.01|0.00|2187|-433|2236|-6
chr13	32355296	NM_000059.3:c.7435+8A>G	A	G	.	.	CI-SpliceAI=G|ENSG00000139618|0.00|0.00|0.00|0.00|2185|-435|2234|-8
chr13	32355302	NM_000059.3:c.7435+14A>G	A	G	.	.	CI-SpliceAI=G|ENSG00000139618|0.00|0.00|0.00|0.00|2179|-441|2228|-9
chr13	32356424	NM_000059.3:c.7436-4A>T	A	T	.	.	CI-SpliceAI=T|ENSG00000139618|0.01|0.00|0.00|0.00|4|1057|1405|1106
chr13	32356426	NM_000059.3:c.7436-2A>G	A	G	.	.	CI-SpliceAI=G|ENSG00000139618|0.68|0.97|0.02|0.03|15|2|1104|183
chr13	32356426	NM_000059.3:c.7436-2A>T	A	T	.	.	CI-SpliceAI=T|ENSG00000139618|0.95|0.97|0.01|0.00|15|2|1104|1403
chr13	32356455	NM_000059.3:c.7463G>A	G	A	.	.	CI-SpliceAI=A|ENSG00000139618|0.00|0.00|0.00|0.01|-27|56|154|1075
chr13	32356496	NM_000059.3:c.7504C>T	C	T	.	.	CI-SpliceAI=T|ENSG00000139618|0.09|0.08|0.02|0.01|15|-68|1034|113
chr13	32356497	NM_000059.3:c.7505G>A	G	A	.	.	CI-SpliceAI=A|ENSG00000139618|0.01|0.02|0.00|0.00|14|-69|-312|112
chr13	32356551	NM_000059.3:c.7559G>A	G	A	.	.	CI-SpliceAI=A|ENSG00000139618|0.00|0.03|0.02|0.02|-140|-123|979|58
chr13	32356578	NM_000059.3:c.7586G>A	G	A	.	.	CI-SpliceAI=A|ENSG00000139618|0.01|0.00|0.00|0.01|-150|903|31|952
chr13	32356602	NM_000059.3:c.7610A>G	A	G	.	.	CI-SpliceAI=G|ENSG00000139618|0.00|0.00|0.00|0.00|879|-535|1327|928
chr13	32356609	NM_000059.3:c.7617G>A	G	A	.	.	CI-SpliceAI=A|ENSG00000139618|0.00|0.47|0.03|0.37|-542|-181|921|0
chr13	32356610	NM_000059.3:c.7617+1G>A	G	A	.	.	CI-SpliceAI=A|ENSG00000139618|0.00|0.97|0.02|0.99|-543|-182|920|-1
chr13	32356610	NM_000059.3:c.7617+1G>T	G	T	.	.	CI-SpliceAI=T|ENSG00000139618|0.00|0.97|0.01|1.00|-543|-182|920|-1
chr13	32356611	NM_000059.3:c.7617+2T>G	T	G	.	.	CI-SpliceAI=G|ENSG00000139618|0.00|0.97|0.01|1.00|-544|-183|919|-2
chr13	32356623	NM_000059.3:c.7617+14_7617+15delTA	TAC	C	.	.	CI-SpliceAI=C|ENSG00000139618|0.00|0.00|0.00|0.01|-195|858|926|907
chr13	32357741	NM_000059.3:c.7618-1G>A	G	A	.	.	CI-SpliceAI=A|ENSG00000139618|0.73|1.00|0.09|0.00|45|1|-211|88
chr13	32357756	NM_000059.3:c.7632C>T	C	T	.	.	CI-SpliceAI=T|ENSG00000139618|0.05|0.00|0.02|0.00|-275|-14|-226|73
chr13	32357807	NM_000059.3:c.7683G>A	G	A	.	.	CI-SpliceAI=A|ENSG00000139618|0.02|0.01|0.00|0.00|14|1|-277|22
chr13	32357919	NM_000059.3:c.7795_7797delGAA	GAAT	T	.	.	CI-SpliceAI=T|ENSG00000139618|0.03|0.00|0.01|0.00|-438|-111|-90|-389
chr13	32357929	NM_000059.3:c.7805G>C	G	C	.	.	CI-SpliceAI=C|ENSG00000139618|0.11|0.01|0.44|0.99|-448|-187|-100|0
chr13	32357935	NM_000059.3:c.7805+6C>G	C	G	.	.	CI-SpliceAI=G|ENSG00000139618|0.00|0.02|0.01|0.00|-193|-454|-6|-106
chr13	32362483	NM_000059.3:c.7806-40A>G	A	G	.	.	CI-SpliceAI=G|ENSG00000139618|0.00|0.00|0.00|0.00|85|40|210|59
chr13	32362508	NM_000059.3:c.7806-15delC	CT	T	.	.	CI-SpliceAI=T|ENSG00000139618|0.00|0.01|0.01|0.00|35|15|185|34
chr13	32362514	NM_000059.3:c.7806-9T>G	T	G	.	.	CI-SpliceAI=G|ENSG00000139618|0.15|0.97|0.00|0.81|1|9|862|179
chr13	32362521	NM_000059.3:c.7806-2A>G	A	G	.	.	CI-SpliceAI=G|ENSG00000139618|0.16|0.97|0.00|0.84|22|2|955|172
chr13	32362524	NM_000059.3:c.7807G>C	G	C	.	.	CI-SpliceAI=C|ENSG00000139618|0.00|0.01|0.00|0.01|19|-1|18|169
chr13	32362537	NM_000059.3:c.7820C>T	C	T	.	.	CI-SpliceAI=T|ENSG00000139618|0.00|0.01|0.00|0.00|6|-14|839|156
chr13	32362539	NM_000059.3:c.7822C>G	C	G	.	.	CI-SpliceAI=G|ENSG00000139618|0.00|0.00|0.00|0.00|4|-16|837|3
chr13	32362645	NM_000059.3:c.7928C>G	C	G	.	.	CI-SpliceAI=G|ENSG00000139618|0.00|0.03|0.01|0.02|-53|-122|-1|48
chr13	32362650	NM_000059.3:c.7933A>G	A	G	.	.	CI-SpliceAI=G|ENSG00000139618|0.02|0.00|0.03|0.00|-127|-600|43|726
chr13	32362671	NM_000059.3:c.7954_7956delGTG	GTGC	C	.	.	CI-SpliceAI=C|ENSG00000139618|0.01|0.00|0.02|0.00|-148|-128|22|-129
chr13	32362692	NM_000059.3:c.7975A>G	A	G	.	.	CI-SpliceAI=G|ENSG00000139618|0.00|0.73|0.00|0.80|1|-169|-169|1
chr13	32362693	NM_000059.3:c.7976G>A	G	A	.	.	CI-SpliceAI=A|ENSG00000139618|0.00|0.95|0.00|0.94|749|-170|-170|0
chr13	32362693	NM_000059.3:c.7976G>C	G	C	.	.	CI-SpliceAI=C|ENSG00000139618|0.00|0.96|0.00|0.95|600|-170|-170|0
chr13	32362696	NM_000059.3:c.7976+3_7976+4del	AAG	G	.	.	CI-SpliceAI=G|ENSG00000139618|0.00|0.96|0.00|0.96|700|-173|-173|-3
chr13	32362698	NM_000059.3:c.7976+5G>T	G	T	.	.	CI-SpliceAI=T|ENSG00000139618|0.00|0.96|0.00|0.95|744|-175|678|-5
chr13	32362716	NM_000059.3:c.7976+23C>T	C	T	.	.	CI-SpliceAI=T|ENSG00000139618|0.00|0.00|0.00|0.00|-193|-666|-23|-174
chr13	32362728	NM_000059.3:c.7976+35C>A	C	A	.	.	CI-SpliceAI=A|ENSG00000139618|0.00|0.01|0.00|0.01|451|-205|648|-35
chr13	32363172	NM_000059.3:c.7977-7C>G	C	G	.	.	CI-SpliceAI=G|ENSG00000139618|1.00|0.96|0.00|0.00|1|7|-479|361
chr13	32363173	NM_000059.3:c.7977-6T>G	T	G	.	.	CI-SpliceAI=G|ENSG00000139618|0.00|0.00|0.01|0.00|-650|6|-480|360
chr13	32363175	NM_000059.3:c.7977-4_7977-3del	TTA	A	.	.	CI-SpliceAI=A|ENSG00000139618|0.00|0.00|0.01|0.00|-652|-607|-482|358
chr13	32363178	NM_000059.3:c.7977-1G>C	G	C	.	.	CI-SpliceAI=C|ENSG00000139618|0.62|0.63|0.00|0.01|22|1|838|355
chr13	32363196	NM_000059.3:c.7994A>G	A	G	.	.	CI-SpliceAI=G|ENSG00000139618|0.00|0.00|0.00|0.00|-673|-17|-503|337
chr13	32363225	NM_000059.3:c.8023A>G	A	G	.	.	CI-SpliceAI=G|ENSG00000139618|0.01|0.00|0.80|0.04|145|-1175|-1|308
chr13	32363259	NM_000059.3:c.8057T>C	T	C	.	.	CI-SpliceAI=C|ENSG00000139618|0.00|0.00|0.00|0.00|-80|-736|8|-566
chr13	32363364	NM_000059.3:c.8162T>G	T	G	.	.	CI-SpliceAI=G|ENSG00000139618|0.00|0.00|0.00|0.00|51|6|-1|-671
chr13	32363369	NM_000059.3:c.8167G>C	G	C	.	.	CI-SpliceAI=C|ENSG00000139618|0.00|0.00|0.00|0.00|21|1|75|164
chr13	32363370	NM_000059.3:c.8168A>G	A	G	.	.	CI-SpliceAI=G|ENSG00000139618|0.00|0.00|0.06|0.01|3585|-191|-1|163
chr13	32363370	NM_000059.3:c.8168A>T	A	T	.	.	CI-SpliceAI=T|ENSG00000139618|0.00|0.00|0.00|0.00|-847|0|-677|163
chr13	32363384	NM_000059.3:c.8182G>A	G	A	.	.	CI-SpliceAI=A|ENSG00000139618|0.00|0.00|0.00|0.00|3571|-14|149|-691
chr13	32363394	NM_000059.3:c.8192A>G	A	G	.	.	CI-SpliceAI=G|ENSG00000139618|0.00|0.00|0.00|0.00|-24|21|-852|-701
chr13	32363460	NM_000059.3:c.8258T>C	T	C	.	.	CI-SpliceAI=C|ENSG00000139618|0.00|0.00|0.00|0.00|964|-937|-767|73
chr13	32363533	NM_000059.3:c.8331G>A	G	A	.	.	CI-SpliceAI=A|ENSG00000139618|0.00|0.01|0.01|0.62|-1010|-354|21|0
chr13	32363535	NM_000059.3:c.8331+2T>C	T	C	.	.	CI-SpliceAI=C|ENSG00000139618|0.00|0.03|0.03|0.87|-1012|-356|19|-2
chr13	32363555	NM_000059.3:c.8331+22G>C	G	C	.	.	CI-SpliceAI=C|ENSG00000139618|0.00|0.00|0.00|0.00|-1032|3400|-862|-79
chr13	32370348	NM_000059.3:c.8332-54T>G	T	G	.	.	CI-SpliceAI=G|ENSG00000139618|0.00|0.00|0.00|0.00|68|152|-952|209
chr13	32370401	NM_000059.3:c.8332-1G>A	G	A	.	.	CI-SpliceAI=A|ENSG00000139618|0.98|1.00|0.01|0.04|15|1|-1005|156
chr13	32370448	NM_000059.3:c.8378G>T	G	T	.	.	CI-SpliceAI=T|ENSG00000139618|0.06|0.01|0.02|0.02|19|-46|-1052|109
chr13	32370456	NM_000059.3:c.8386C>T	C	T	.	.	CI-SpliceAI=T|ENSG00000139618|0.01|0.00|0.01|0.00|11|-54|-1060|101
chr13	32370530	NM_000059.3:c.8460A>C	A	C	.	.	CI-SpliceAI=C|ENSG00000139618|0.01|0.00|0.00|0.02|-30|-1160|27|-1134
chr13	32370530	NM_000059.3:c.8460A>G	A	G	.	.	CI-SpliceAI=G|ENSG00000139618|0.01|0.00|0.00|0.01|-30|-1160|27|-1134
chr13	32370556	NM_000059.3:c.8486A>G	A	G	.	.	CI-SpliceAI=G|ENSG00000139618|0.00|0.03|0.03|0.16|-1186|-154|-29|1
chr13	32370556	NM_000059.3:c.8486A>T	A	T	.	.	CI-SpliceAI=T|ENSG00000139618|0.00|0.14|0.03|0.32|73|-154|-29|1
chr13	32370557	NM_000059.3:c.8487G>A	G	A	.	.	CI-SpliceAI=A|ENSG00000139618|0.00|0.54|0.15|0.77|72|-155|-30|0
chr13	32370557	NM_000059.3:c.8487G>C	G	C	.	.	CI-SpliceAI=C|ENSG00000139618|0.00|0.65|0.11|0.87|72|-155|-30|0
chr13	32370558	NM_000059.3:c.8487+1G>A	G	A	.	.	CI-SpliceAI=A|ENSG00000139618|0.00|0.87|0.06|1.00|71|-156|-31|-1
chr13	32370559	NM_000059.3:c.8487+2T>C	T	C	.	.	CI-SpliceAI=C|ENSG00000139618|0.00|0.86|0.04|0.99|70|-157|-32|-2
chr13	32370560	NM_000059.3:c.8487+3A>G	A	G	.	.	CI-SpliceAI=G|ENSG00000139618|0.00|0.26|0.03|0.36|69|-158|-33|-3
chr13	32370565	NM_000059.3:c.8487+8G>A	G	A	.	.	CI-SpliceAI=A|ENSG00000139618|0.00|0.00|0.00|0.00|-65|-1195|263|-1169
chr13	32370638	NM_000059.3:c.8487+81C>T	C	T	.	.	CI-SpliceAI=T|ENSG00000139618|0.00|0.00|0.00|0.00|15|-138|190|-1242
chr13	32370661	NM_000059.3:c.8487+104G>A	G	A	.	.	CI-SpliceAI=A|ENSG00000139618|0.00|0.00|0.00|0.00|-8|-1829|167|-1265
chr13	32370954	NM_000059.3:c.8488-2A>G	A	G	.	.	CI-SpliceAI=G|ENSG00000139618|0.20|0.98|0.00|0.03|14|2|871|146
chr13	32370955	NM_000059.3:c.8488-1G>A	G	A	.	.	CI-SpliceAI=A|ENSG00000139618|0.14|0.98|0.00|0.03|-1|1|870|145
chr13	32370971	NM_000059.3:c.8503T>C	T	C	.	.	CI-SpliceAI=C|ENSG00000139618|0.00|0.00|0.00|0.00|-15|-318|-1575|-143
chr13	32371101	NM_000059.3:c.8632+1G>A	G	A	.	.	CI-SpliceAI=A|ENSG00000139618|0.00|0.36|0.60|1.00|-98|-145|16|-1
chr13	32376646	NM_000059.3:c.8633-24_8634del	TTAATAATCCTTTTGTTTTCTTAGAAA	A	.	.	CI-SpliceAI=A|ENSG00000139618|0.84|1.00|0.00|0.12|-9|24|1374|145
chr13	32376654	NM_000059.3:c.8633-16C>G	C	G	.	.	CI-SpliceAI=G|ENSG00000139618|0.00|0.00|0.00|0.00|16|-1311|2861|1366
chr13	32376668	NM_000059.3:c.8633-2A>G	A	G	.	.	CI-SpliceAI=G|ENSG00000139618|0.24|1.00|0.00|0.10|45|2|1352|123
chr13	32376723	NM_000059.3:c.8686C>T	C	T	.	.	CI-SpliceAI=T|ENSG00000139618|0.00|0.00|0.00|0.00|-1380|-53|114|68
chr13	32376791	NM_000059.3:c.8754G>A	G	A	.	.	CI-SpliceAI=A|ENSG00000139618|0.01|0.00|0.89|0.99|3010|-121|46|0
chr13	32376791	NM_000059.3:c.8754G>C	G	C	.	.	CI-SpliceAI=C|ENSG00000139618|0.01|0.00|0.94|0.99|3010|-121|46|0
chr13	32376792	NM_000059.3:c.8754+1G>A	G	A	.	.	CI-SpliceAI=A|ENSG00000139618|0.01|0.00|0.95|1.00|3009|-122|45|-1
chr13	32376792	NM_000059.3:c.8754+1G>C	G	C	.	.	CI-SpliceAI=C|ENSG00000139618|0.01|0.00|0.92|1.00|3009|-122|45|-1
chr13	32376794	NM_000059.3:c.8754+3G>C	G	C	.	.	CI-SpliceAI=C|ENSG00000139618|0.01|0.00|0.55|0.38|3007|-124|43|-3
chr13	32376795	NM_000059.3:c.8754+4A>G	A	G	.	.	CI-SpliceAI=G|ENSG00000139618|0.01|0.00|0.63|0.40|3006|-125|42|-4
chr13	32376796	NM_000059.3:c.8754+5G>A	G	A	.	.	CI-SpliceAI=A|ENSG00000139618|0.01|0.00|0.68|0.90|3005|-126|41|-5
chr13	32376796	NM_000059.3:c.8754+5G>T	G	T	.	.	CI-SpliceAI=T|ENSG00000139618|0.01|0.00|0.57|0.90|3005|-126|41|-5
chr13	32379316	NM_000059.3:c.8755-1G>A	G	A	.	.	CI-SpliceAI=A|ENSG00000139618|0.99|1.00|0.00|0.02|2|1|-1296|199
chr13	32379361	NM_000059.3:c.8799G>A	G	A	.	.	CI-SpliceAI=A|ENSG00000139618|0.00|0.00|0.00|0.00|670|440|154|-1
chr13	32379392	NM_000059.3:c.8830A>T	A	T	.	.	CI-SpliceAI=T|ENSG00000139618|0.00|0.00|0.00|0.00|412|639|521|123
chr13	32379412	NM_000059.3:c.8850G>T	G	T	.	.	CI-SpliceAI=T|ENSG00000139618|0.00|0.00|0.00|0.00|619|389|103|-1392
chr13	32379413	NM_000059.3:c.8851G>A	G	A	.	.	CI-SpliceAI=A|ENSG00000139618|0.00|0.00|0.00|0.00|618|388|102|500
chr13	32379413	NM_000059.3:c.8851G>T	G	T	.	.	CI-SpliceAI=T|ENSG00000139618|0.00|0.00|0.00|0.00|618|388|102|500
chr13	32379455	NM_000059.3:c.8893G>T	G	T	.	.	CI-SpliceAI=T|ENSG00000139618|0.00|0.02|0.67|0.64|295|346|-2|60
chr13	32379510	NM_000059.3:c.8948_8953+5del	ATTCAGGTAAGT	T	.	.	CI-SpliceAI=T|ENSG00000139618|0.01|0.04|0.99|0.99|240|291|-2|5
chr13	32379516	NM_000059.3:c.8953+1G>T	G	T	.	.	CI-SpliceAI=T|ENSG00000139618|0.01|0.01|0.54|0.99|515|264|3|-1
chr13	32379517	NM_000059.3:c.8953+2T>G	T	G	.	.	CI-SpliceAI=G|ENSG00000139618|0.01|0.03|0.57|0.99|514|-200|2|-2
chr13	32379613	NM_000059.3:c.8953+98T>C	T	C	.	.	CI-SpliceAI=C|ENSG00000139618|0.00|0.00|0.00|0.00|418|137|-170|300
chr13	32379745	NM_000059.3:c.8954-5A>G	A	G	.	.	CI-SpliceAI=G|ENSG00000139618|0.96|0.93|0.00|0.00|1|5|168|103
chr13	32379747	NM_000059.3:c.8954-3C>G	C	G	.	.	CI-SpliceAI=G|ENSG00000139618|0.32|0.97|0.00|0.02|54|3|3382|166
chr13	32379749	NM_000059.3:c.8954-1_8955delinsAA	GTT	AA	.	.	CI-SpliceAI=AA|ENSG00000139618|0.30|0.97|0.00|0.03|52|1|3380|164
chr13	32379759	NM_000059.3:c.8963G>A	G	A	.	.	CI-SpliceAI=A|ENSG00000139618|0.02|0.04|0.00|0.00|-9|42|154|-244
chr13	32379834	NM_000059.3:c.9038C>T	C	T	.	.	CI-SpliceAI=T|ENSG00000139618|0.00|0.20|0.00|0.03|16|-33|-319|79
chr13	32379844	NM_000059.3:c.9048_9053del	TAAAAGT	T	.	.	CI-SpliceAI=T|ENSG00000139618|0.01|0.01|0.00|0.00|187|-43|69|4
chr13	32379880	NM_000059.3:c.9084_9086delAGC	AGCG	G	.	.	CI-SpliceAI=G|ENSG00000139618|0.00|0.17|0.00|0.05|151|-79|-32|33
chr13	32379900	NM_000059.3:c.9104A>C	A	C	.	.	CI-SpliceAI=C|ENSG00000139618|0.01|0.00|0.00|0.00|-150|114|13|-3
chr13	32379900	NM_000059.3:c.9104A>G	A	G	.	.	CI-SpliceAI=G|ENSG00000139618|0.00|0.01|0.00|0.00|131|-99|-385|13
chr13	32379904	NM_000059.3:c.9108A>G	A	G	.	.	CI-SpliceAI=G|ENSG00000139618|0.00|0.04|0.00|0.00|127|-103|-1884|9
chr13	32379912	NM_000059.3:c.9116C>T	C	T	.	.	CI-SpliceAI=T|ENSG00000139618|0.00|0.14|0.00|0.03|3127|-111|-64|1
chr13	32379913	NM_000059.3:c.9117G>A	G	A	.	.	CI-SpliceAI=A|ENSG00000139618|0.02|0.84|0.00|0.95|118|-163|-65|0
chr13	32379914	NM_000059.3:c.9117+1G>A	G	A	.	.	CI-SpliceAI=A|ENSG00000139618|0.02|0.92|0.00|1.00|117|-164|-66|-1
chr13	32379914	NM_000059.3:c.9117+1G>T	G	T	.	.	CI-SpliceAI=T|ENSG00000139618|0.02|0.94|0.00|1.00|117|-164|-17|-1
chr13	32379915	NM_000059.3:c.9117+2T>A	T	A	.	.	CI-SpliceAI=A|ENSG00000139618|0.02|0.83|0.01|1.00|116|-165|14|-2
chr13	32379915	NM_000059.3:c.9117+2T>C	T	C	.	.	CI-SpliceAI=C|ENSG00000139618|0.02|0.89|0.00|1.00|116|-165|-67|-2
chr13	32380003	NM_000059.3:c.9118-4_9118-2delinsTTT	GTA	TTT	.	.	CI-SpliceAI=TTT|ENSG00000139618|0.99|1.00|0.00|0.00|11|4|99|-90
chr13	32380005	NM_000059.3:c.9118-2A>G	A	G	.	.	CI-SpliceAI=G|ENSG00000139618|0.77|1.00|0.00|0.00|9|2|-92|-157
chr13	32380105	NM_000059.3:c.9216G>A	G	A	.	.	CI-SpliceAI=A|ENSG00000139618|0.01|0.00|0.00|0.00|-74|-91|-3|-590
chr13	32380107	NM_000059.3:c.9218A>G	A	G	.	.	CI-SpliceAI=G|ENSG00000139618|0.01|0.01|0.01|0.00|-306|-76|-5|38
chr13	32380131	NM_000059.3:c.9242T>C	T	C	.	.	CI-SpliceAI=C|ENSG00000139618|0.01|0.01|0.00|0.00|-100|-330|14|-218
chr13	32380138	NM_000059.3:c.9249_9256+8del	AAAAACAGGTAATGCAC	C	.	.	CI-SpliceAI=C|ENSG00000139618|0.00|0.26|0.10|1.00|2901|-131|-36|7
chr13	32380145	NM_000059.3:c.9256G>T	G	T	.	.	CI-SpliceAI=T|ENSG00000139618|0.00|0.05|0.05|0.11|2894|-114|-43|0
chr13	32380146	NM_000059.3:c.9256+1G>A	G	A	.	.	CI-SpliceAI=A|ENSG00000139618|0.00|0.06|0.11|0.99|2893|-345|-44|-1
chr13	32380203	NM_000059.3:c.9256+58A>T	A	T	.	.	CI-SpliceAI=T|ENSG00000139618|0.00|0.00|0.00|0.00|-402|-172|-58|3828
chr13	32394576	NM_000059.3:c.9257-113T>G	T	G	.	.	CI-SpliceAI=G|ENSG00000139618|0.00|0.00|0.00|0.00|-267|1415|-333|-218
chr13	32394606	NM_000059.3:c.9257-83G>A	G	A	.	.	CI-SpliceAI=A|ENSG00000139618|0.00|0.00|0.00|0.00|1385|83|-248|-363
chr13	32394673	NM_000059.3:c.9257-16T>C	T	C	.	.	CI-SpliceAI=C|ENSG00000139618|0.00|0.00|0.00|0.00|43|-533|-315|1443
chr13	32394679	NM_000059.3:c.9257-10dup	T	TT	.	.	CI-SpliceAI=TT|ENSG00000139618|0.00|0.00|0.00|0.00|200|-539|31|1437
chr13	32394688	NM_000059.3:c.9257-1G>C	G	C	.	.	CI-SpliceAI=C|ENSG00000139618|1.00|0.99|0.01|0.00|28|1|1428|245
chr13	32394707	NM_000059.3:c.9275A>G	A	G	.	.	CI-SpliceAI=G|ENSG00000139618|0.00|0.00|0.00|0.00|9|-398|-349|3
chr13	32394799	NM_000059.3:c.9367A>G	A	G	.	.	CI-SpliceAI=G|ENSG00000139618|0.04|0.00|0.01|0.00|1|-110|-441|134
chr13	32394888	NM_000059.3:c.9456G>T	G	T	.	.	CI-SpliceAI=T|ENSG00000139618|0.00|0.00|0.00|0.00|-9|-748|1228|-56
chr13	32394936	NM_000059.3:c.9501+3A>T	A	T	.	.	CI-SpliceAI=T|ENSG00000139618|0.01|0.01|0.01|0.01|1055|-247|1180|-3
chr13	32394937	NM_000059.3:c.9501+4A>G	A	G	.	.	CI-SpliceAI=G|ENSG00000139618|0.00|0.00|0.00|0.00|1054|-58|-579|-1116
chr13	32394942	NM_000059.3:c.9501+9A>C	A	C	.	.	CI-SpliceAI=C|ENSG00000139618|0.00|0.00|0.00|0.00|-633|-802|-5|1174
chr13	32396885	NM_000059.3:c.9502-13C>G	C	G	.	.	CI-SpliceAI=G|ENSG00000139618|0.04|0.54|0.01|0.24|-894|13|-769|159
chr13	32396886	NM_000059.3:c.9502-12T>G	T	G	.	.	CI-SpliceAI=G|ENSG00000139618|0.01|0.04|0.00|0.00|-895|1700|-770|158
chr13	32396896	NM_000059.3:c.9502-2A>C	A	C	.	.	CI-SpliceAI=C|ENSG00000139618|0.30|1.00|0.01|0.02|-68|2|-780|148
chr13	32396946	NM_000059.3:c.9550C>G	C	G	.	.	CI-SpliceAI=G|ENSG00000139618|0.00|0.00|0.00|0.00|-955|1640|-830|98
chr13	32396982	NM_000059.3:c.9586A>G	A	G	.	.	CI-SpliceAI=G|ENSG00000139618|0.00|0.00|0.00|0.00|1604|-991|62|-866
chr13	32397000	NM_000059.3:c.9604C>T	C	T	.	.	CI-SpliceAI=T|ENSG00000139618|0.00|0.00|0.00|0.00|-1009|1586|-884|48
chr13	32397001	NM_000059.3:c.9605C>T	C	T	.	.	CI-SpliceAI=T|ENSG00000139618|0.00|0.00|0.00|0.00|-1010|1585|-885|43
chr13	32398097	NM_000059.3:c.9649-65_9649-62delACTT	ACTTT	T	.	.	CI-SpliceAI=T|ENSG00000139618|0.03|0.00|0.00|0.00|41|489|-43|80
chr13	32398142	NM_000059.3:c.9649-20C>T	C	T	.	.	CI-SpliceAI=T|ENSG00000139618|0.00|0.02|0.00|0.00|20|444|-3784|-2026
chr13	32398160	NM_000059.3:c.9649-2A>G	A	G	.	.	CI-SpliceAI=G|ENSG00000139618|0.52|1.00|0.00|0.00|64|2|563|-1116
chr13	32398243	NM_000059.3:c.9730G>A	G	A	.	.	CI-SpliceAI=A|ENSG00000139618|0.00|0.00|0.00|0.00|343|-81|-1195|-66
chr13	32398418	NM_000059.3:c.9905G>A	G	A	.	.	CI-SpliceAI=A|ENSG00000139618|0.00|0.00|0.00|0.00|168|-19|-59|-1370
chr13	32398558	NM_000059.3:c.10045A>G	A	G	.	.	CI-SpliceAI=G|ENSG00000139618|0.00|0.03|0.00|0.00|-159|28|165|-2442
chr13	32398608	NM_000059.3:c.10095delCinsGAATTATATCT	C	GAATTATATCT	.	.	CI-SpliceAI=GAATTATATCT|ENSG00000139618|0.00|0.11|0.00|0.00|-353|-22|-431|115
chr13	32398623	NM_000059.3:c.10110G>A	G	A	.	.	CI-SpliceAI=A|ENSG00000139618|0.00|0.01|0.00|0.00|-399|-37|100|-833
chr13	32398762	NM_000059.3:c.10249T>C	T	C	.	.	CI-SpliceAI=C|ENSG00000139618|0.01|0.00|0.00|0.00|-176|-39|-39|-2646
chr13	36331419	NM_001142294.1:c.988A>G	T	C	.	.	CI-SpliceAI=C|ENSG00000133104|0.02|0.00|0.55|0.31|152|1807|5|-20
chr13	39682163	NM_020751.2:c.695-8T>G	T	G	.	.	CI-SpliceAI=G|ENSG00000133103|0.76|0.97|0.00|0.31|1|8|-656|101
chr13	39699477	NM_020751.2:c.1167-24A>G	A	G	.	.	CI-SpliceAI=G|ENSG00000133103|0.56|0.73|0.00|0.01|-13|24|25|141
chr13	48379655	NM_000321.2:c.1389+5G>C	G	C	.	.	CI-SpliceAI=C|ENSG00000139687|0.01|0.99|0.01|1.00|565|-61|123|-5
chr13	48463840	NM_000321.2:c.2211+5G>T	G	T	.	.	CI-SpliceAI=T|ENSG00000139687|0.00|0.30|0.35|0.67|869|-109|12|-5
chr13	110212573	NM_001845.4:c.324+1G>A	C	T	.	.	CI-SpliceAI=T|ENSG00000187498|0.00|0.55|0.17|0.82|-1370|45|-3|1
chr14	21302102	NM_020366.3:c.491-386C>T	C	T	.	.	CI-SpliceAI=T|ENSG00000092200|0.00|0.01|0.00|0.01|285|386|454|482
chr14	24260059	NM_000359.2:c.758-1G>C	C	G	.	.	CI-SpliceAI=G|ENSG00000092295|0.99|0.99|0.01|0.00|-3|-1|2410|3447
chr14	74245159	NM_182894.2:c.456-6C>G	C	G	.	.	CI-SpliceAI=G|ENSG00000119614|0.78|0.54|0.01|0.00|28|6|-3297|129
chr14	77298688	NM_013382.5:c.1006+1G>A	C	T	.	.	CI-SpliceAI=T|ENSG00000009830|0.03|0.02|0.88|0.99|-354|83|-25|1
chr14	77299955	NM_013382.5:c.817-394A>G	T	C	.	.	CI-SpliceAI=C|ENSG00000009830|0.92|0.00|0.64|0.00|214|-1621|1|-69
chr14	95117622	NM_030621.4:c.1509G>A	C	T	.	.	CI-SpliceAI=T|ENSG00000100697|0.00|0.56|0.03|0.57|444|132|385|0
chr15	31063089	NM_002420.5:c.899+29G>A	C	T	.	.	CI-SpliceAI=T|ENSG00000134160|0.01|0.00|0.71|0.33|2003|203|-1|29
chr15	40774356	NM_018163.2:c.681G>A	C	T	.	.	CI-SpliceAI=T|ENSG00000104129|0.03|0.04|0.02|0.03|546|80|934|0
chr15	40937416	NM_019074.3:c.1944-2del	AG	G	.	.	CI-SpliceAI=G|ENSG00000128917|0.46|1.00|0.00|0.08|9|2|371|110
chr15	48412646	NM_000138.4:c.8149G>A	C	T	.	.	CI-SpliceAI=T|ENSG00000166147|0.00|0.00|0.00|0.00|-1388|11|-3|-77
chr15	48415550	NM_000138.4:c.8037C>G	G	C	.	.	CI-SpliceAI=C|ENSG00000166147|0.00|0.00|0.00|0.01|3853|217|3804|-14
chr15	48415671	NM_000138.4:c.7916A>G	T	C	.	.	CI-SpliceAI=C|ENSG00000166147|0.00|0.00|0.00|0.00|2319|96|718|-135
chr15	48420752	NM_000138.4:c.7754T>C	A	G	.	.	CI-SpliceAI=G|ENSG00000166147|0.00|0.00|0.00|0.00|-1349|100|-1398|-65
chr15	48421593	NM_000138.4:c.7664G>T	C	A	.	.	CI-SpliceAI=A|ENSG00000166147|0.00|0.00|0.00|0.00|-2190|93|2|-35
chr15	48421624	NM_000138.4:c.7633C>T	G	A	.	.	CI-SpliceAI=A|ENSG00000166147|0.00|0.00|0.00|0.00|18|-2221|-1079|-2270
chr15	48421651	NM_000138.4:c.7606G>A	C	T	.	.	CI-SpliceAI=T|ENSG00000166147|0.19|0.00|0.00|0.00|-2|35|-1106|-93
chr15	48421675	NM_000138.4:c.7582T>C	A	G	.	.	CI-SpliceAI=G|ENSG00000166147|0.00|0.01|0.00|0.00|11|-2272|-117|-2321
chr15	48421950	NM_000138.4:c.7570+2T>G	A	C	.	.	CI-SpliceAI=C|ENSG00000166147|0.00|0.60|0.06|1.00|1597|118|-31|2
chr15	48425443	NM_000138.4:c.7379A>G	T	C	.	.	CI-SpliceAI=C|ENSG00000166147|0.06|0.01|0.00|0.00|-1|48|-1895|-74
chr15	48427560	NM_000138.4:c.7204+7C>G	G	C	.	.	CI-SpliceAI=C|ENSG00000166147|0.00|0.00|0.00|0.00|383|163|322|7
chr15	48427567	NM_000138.4:c.7204G>C	C	G	.	.	CI-SpliceAI=G|ENSG00000166147|0.01|0.38|0.08|0.75|-1067|206|81|0
chr15	48427568	NM_000138.4:c.7203A>G	T	C	.	.	CI-SpliceAI=C|ENSG00000166147|0.04|0.03|0.03|0.01|375|205|80|-1
chr15	48427768	NM_000138.4:c.7003C>T	G	A	.	.	CI-SpliceAI=A|ENSG00000166147|0.03|0.00|0.04|0.00|175|2008|114|-201
chr15	48428472	NM_000138.4:c.6872-1G>A	C	T	.	.	CI-SpliceAI=T|ENSG00000166147|0.06|0.99|0.02|0.10|-529|-1|-590|-126
chr15	48430727	NM_000138.4:c.6815A>G	T	C	.	.	CI-SpliceAI=C|ENSG00000166147|0.00|0.00|0.00|0.00|-2784|-29|1|-2103
chr15	48430805	NM_000138.4:c.6740-3C>G	G	C	.	.	CI-SpliceAI=C|ENSG00000166147|1.00|0.99|0.00|0.00|-1|-3|-2923|-134
chr15	48432911	NM_000138.4:c.6694T>C	A	G	.	.	CI-SpliceAI=G|ENSG00000166147|0.00|0.02|0.00|0.00|-207|1301|-45|1197
chr15	48437004	NM_000138.4:c.6453C>T	G	A	.	.	CI-SpliceAI=A|ENSG00000166147|0.01|0.00|0.38|0.31|383|-26|2|-43
chr15	48437765	NM_000138.4:c.6313+3A>T	T	A	.	.	CI-SpliceAI=A|ENSG00000166147|0.00|0.30|0.40|0.84|1157|152|-54|3
chr15	48437830	NM_000138.4:c.6251G>C	C	G	.	.	CI-SpliceAI=G|ENSG00000166147|0.00|0.00|0.01|0.00|87|-1942|-62|-508
chr15	48437920	NM_000138.4:c.6164-3C>T	G	A	.	.	CI-SpliceAI=A|ENSG00000166147|0.01|0.11|0.00|0.25|1002|-3|-2071|-152
chr15	48441726	NM_000138.4:c.6158G>A	C	T	.	.	CI-SpliceAI=T|ENSG00000166147|0.00|0.00|0.00|0.00|33|-2804|3|-5
chr15	48444547	NM_000138.4:c.6031T>G	A	C	.	.	CI-SpliceAI=C|ENSG00000166147|0.00|0.00|0.01|0.00|957|92|72|-6
chr15	48444652	NM_000138.4:c.5926G>A	C	T	.	.	CI-SpliceAI=T|ENSG00000166147|0.00|0.00|0.00|0.00|-13|775|724|-33
chr15	48445459	NM_000138.4:c.5834G>A	C	T	.	.	CI-SpliceAI=T|ENSG00000166147|0.00|0.00|0.00|0.00|-18|-32|-83|1
chr15	48445504	NM_000138.4:c.5789A>G	T	C	.	.	CI-SpliceAI=C|ENSG00000166147|0.00|0.00|0.00|0.00|0|-77|-128|-1342
chr15	48446701	NM_000138.4:c.5788+5G>A	C	T	.	.	CI-SpliceAI=T|ENSG00000166147|0.00|0.37|0.04|0.64|1353|121|-28|5
chr15	48446787	NM_000138.4:c.5707G>A	C	T	.	.	CI-SpliceAI=T|ENSG00000166147|0.00|0.00|0.00|0.00|1267|35|-75|-81
chr15	48446816	NM_000138.4:c.5678A>G	T	C	.	.	CI-SpliceAI=C|ENSG00000166147|0.00|0.00|0.00|0.00|1238|6|-104|-110
chr15	48448812	NM_000138.4:c.5627G>A	C	T	.	.	CI-SpliceAI=T|ENSG00000166147|0.00|0.00|0.00|0.00|-758|44|-8|236
chr15	48452610	NM_000138.4:c.5497T>C	A	G	.	.	CI-SpliceAI=G|ENSG00000166147|0.00|0.00|0.00|0.00|91|3650|-48|-6
chr15	48456682	NM_000138.4:c.5377T>C	A	G	.	.	CI-SpliceAI=G|ENSG00000166147|0.00|0.00|0.00|0.00|80|-422|-45|3564
chr15	48456687	NM_000138.4:c.5372G>T	C	A	.	.	CI-SpliceAI=A|ENSG00000166147|0.00|0.00|0.00|0.00|-12|-427|17|-50
chr15	48460246	NM_000138.4:c.5296G>A	C	T	.	.	CI-SpliceAI=T|ENSG00000166147|0.02|0.72|0.00|0.92|2723|71|4|0
chr15	48463943	NM_000138.4:c.5021G>A	C	T	.	.	CI-SpliceAI=T|ENSG00000166147|0.00|0.00|0.00|0.00|39|-974|1635|-3697
chr15	48465559	NM_000138.4:c.4942+3_4942+9del	ACCATTTA	A	.	.	CI-SpliceAI=A|ENSG00000166147|0.00|0.00|0.93|0.99|-1577|266|-4|9
chr15	48465826	NM_000138.4:c.4780G>A	C	T	.	.	CI-SpliceAI=T|ENSG00000166147|0.00|0.00|0.00|0.00|-2|-1|-248|2112
chr15	48467933	NM_000138.4:c.4747+5G>A	C	T	.	.	CI-SpliceAI=T|ENSG00000166147|0.00|0.08|0.79|0.98|178|169|53|5
chr15	48468400	NM_000138.4:c.4582+5_4582+12del	TTAAGGTCT	T	.	.	CI-SpliceAI=T|ENSG00000166147|0.00|0.01|0.01|0.13|-289|134|16|12
chr15	48468412	NM_000138.4:c.4582G>T	C	A	.	.	CI-SpliceAI=A|ENSG00000166147|0.00|0.12|0.01|0.09|-310|122|4|0
chr15	48470750	NM_000138.4:c.4343A>G	T	C	.	.	CI-SpliceAI=C|ENSG00000166147|0.00|0.00|0.01|0.01|35|6|-280|-116
chr15	48470803	NM_000138.4:c.4337-48dup	T	TA	.	.	CI-SpliceAI=TA|ENSG00000166147|0.00|0.00|0.00|0.00|772|-2701|67|-333
chr15	48474369	NM_000138.4:c.4096G>A	C	T	.	.	CI-SpliceAI=T|ENSG00000166147|0.00|0.00|0.00|0.00|-29|218|-3499|-93
chr15	48474584	NM_000138.4:c.4031G>A	C	T	.	.	CI-SpliceAI=T|ENSG00000166147|0.00|0.00|0.00|0.00|3703|3|-308|-56
chr15	48474588	NM_000138.4:c.4027G>A	C	T	.	.	CI-SpliceAI=T|ENSG00000166147|0.00|0.00|0.00|0.00|-4|-1|150|-60
chr15	48474641	NM_000138.4:c.3974A>T	T	A	.	.	CI-SpliceAI=A|ENSG00000166147|0.00|0.00|0.00|0.00|9|-54|3508|-37
chr15	48481655	NM_000138.4:c.3964G>C	C	G	.	.	CI-SpliceAI=G|ENSG00000166147|0.00|0.03|0.02|0.92|814|125|6|0
chr15	48481656	NM_000138.4:c.3963A>G	T	C	.	.	CI-SpliceAI=C|ENSG00000166147|0.00|0.00|0.39|0.20|-2052|124|5|-1
chr15	48483884	NM_000138.4:c.3772C>T	G	A	.	.	CI-SpliceAI=A|ENSG00000166147|0.00|0.00|0.00|0.00|-14|-49|-2223|6
chr15	48483942	NM_000138.4:c.3713_3714delinsCA	GT	TG	.	.	CI-SpliceAI=TG|ENSG00000166147|0.00|0.00|0.00|0.00|-2|-17|-2287|-120
chr15	48485374	NM_000138.4:c.3712G>A	C	T	.	.	CI-SpliceAI=T|ENSG00000166147|0.00|0.01|0.00|0.02|1518|122|-4|0
chr15	48487131	NM_000138.4:c.3533A>G	T	C	.	.	CI-SpliceAI=C|ENSG00000166147|0.00|0.00|0.00|0.00|6|267|1|7
chr15	48487155	NM_000138.4:c.3509G>A	C	T	.	.	CI-SpliceAI=T|ENSG00000166147|0.00|0.00|0.00|0.00|879|243|-2330|1260
chr15	48487309	NM_000138.4:c.3463+3A>C	T	G	.	.	CI-SpliceAI=G|ENSG00000166147|0.00|0.01|0.70|0.09|892|128|-31|3
chr15	48487431	NM_000138.4:c.3344A>G	T	C	.	.	CI-SpliceAI=C|ENSG00000166147|0.00|0.00|0.00|0.00|-54|-33|1|984
chr15	48488118	NM_000138.4:c.3332G>A	C	T	.	.	CI-SpliceAI=T|ENSG00000166147|0.00|0.00|0.00|0.00|83|-84|297|-5
chr15	48488182	NM_000138.4:c.3268C>T	G	A	.	.	CI-SpliceAI=A|ENSG00000166147|0.00|0.00|0.00|0.00|19|-148|233|-213
chr15	48488254	NM_000138.4:c.3209-13T>A	A	T	.	.	CI-SpliceAI=T|ENSG00000166147|0.97|1.00|0.01|0.00|-2|-13|-285|161
chr15	48488379	NM_000138.4:c.3197G>C	C	G	.	.	CI-SpliceAI=G|ENSG00000166147|0.00|0.00|0.00|0.00|114|2513|-11|36
chr15	48488452	NM_000138.4:c.3124G>C	C	G	.	.	CI-SpliceAI=G|ENSG00000166147|0.00|0.00|0.00|0.00|41|59|-37|0
chr15	48489980	NM_000138.4:c.2953G>A	C	T	.	.	CI-SpliceAI=T|ENSG00000166147|0.00|0.00|0.00|0.00|-2|-7|71|-12
chr15	48489981	NM_000138.4:c.2952C>A	G	T	.	.	CI-SpliceAI=T|ENSG00000166147|0.00|0.00|0.00|0.00|-2|-8|70|-13
chr15	48490006	NM_000138.4:c.2927G>A	C	T	.	.	CI-SpliceAI=T|ENSG00000166147|0.00|0.00|0.00|0.00|886|28|-2037|-1591
chr15	48495155	NM_000138.4:c.2645C>T	G	A	.	.	CI-SpliceAI=A|ENSG00000166147|0.00|0.00|0.00|0.00|105|-919|-32|-2388
chr15	48495162	NM_000138.4:c.2638G>A	C	T	.	.	CI-SpliceAI=T|ENSG00000166147|0.00|0.00|0.01|0.00|-2|-926|-39|-35
chr15	48496150	NM_000138.4:c.2369G>A	C	T	.	.	CI-SpliceAI=T|ENSG00000166147|0.00|0.00|0.00|0.00|1220|50|2835|-1027
chr15	48497266	NM_000138.4:c.2293G>A	C	T	.	.	CI-SpliceAI=T|ENSG00000166147|0.01|0.01|0.60|0.54|352|125|4|0
chr15	48505069	NM_000138.4:c.1916G>A	C	T	.	.	CI-SpliceAI=T|ENSG00000166147|0.00|0.00|0.00|0.00|78|-1130|7|-1282
chr15	48505076	NM_000138.4:c.1909T>C	A	G	.	.	CI-SpliceAI=G|ENSG00000166147|0.00|0.00|0.00|0.01|89|-1137|-39|-1289
chr15	48505102	NM_000138.4:c.1883G>A	C	T	.	.	CI-SpliceAI=T|ENSG00000166147|0.00|0.00|0.00|0.01|-25|-1163|-65|-1315
chr15	48505139	NM_000138.4:c.1846G>A	C	T	.	.	CI-SpliceAI=T|ENSG00000166147|0.00|0.00|0.01|0.00|-1200|26|-1352|-104
chr15	48510125	NM_000138.4:c.1633C>T	G	A	.	.	CI-SpliceAI=A|ENSG00000166147|0.00|0.00|0.00|0.00|-16|24|1057|-90
chr15	48510163	NM_000138.4:c.1595A>G	T	C	.	.	CI-SpliceAI=C|ENSG00000166147|0.00|0.00|0.00|0.00|533|36|1019|433
chr15	48513549	NM_000138.4:c.1588G>A	C	T	.	.	CI-SpliceAI=T|ENSG00000166147|0.02|0.00|0.06|0.09|534|-2853|84|0
chr15	48513627	NM_000138.4:c.1510T>C	A	G	.	.	CI-SpliceAI=G|ENSG00000166147|0.00|0.00|0.00|0.01|1865|456|-15|6
chr15	48515429	NM_000138.4:c.1426T>A	A	T	.	.	CI-SpliceAI=T|ENSG00000166147|0.00|0.00|0.00|0.00|931|933|1110|-60
chr15	48516341	NM_000138.4:c.1169C>T	G	A	.	.	CI-SpliceAI=A|ENSG00000166147|0.00|0.00|0.00|0.00|19|21|-2364|-10
chr15	48516364	NM_000138.4:c.1148-2A>G	T	C	.	.	CI-SpliceAI=C|ENSG00000166147|0.80|0.99|0.00|0.07|-4|-2|-995|-181
chr15	48520818	NM_000138.4:c.989-1G>A	C	T	.	.	CI-SpliceAI=T|ENSG00000166147|0.88|1.00|0.00|0.13|-13|-1|-500|-159
chr15	48537611	NM_000138.4:c.736G>A	C	T	.	.	CI-SpliceAI=T|ENSG00000166147|0.00|0.31|0.14|0.87|-53|197|-321|0
chr15	48537707	NM_000138.4:c.640G>A	C	T	.	.	CI-SpliceAI=T|ENSG00000166147|0.01|0.01|0.00|0.00|-373|101|-430|-96
chr15	48596279	NM_000138.4:c.538+4A>G	T	C	.	.	CI-SpliceAI=C|ENSG00000166147|0.00|0.03|0.00|0.05|132|99|1|4
chr15	48600138	NM_000138.4:c.442+1G>A	C	T	.	.	CI-SpliceAI=T|ENSG00000166147|0.00|0.93|0.01|0.79|3309|96|-3243|1
chr15	48600148	NM_000138.4:c.433T>C	A	G	.	.	CI-SpliceAI=G|ENSG00000166147|0.05|0.00|0.17|0.00|86|529|-9|857
chr15	48600217	NM_000138.4:c.364C>T	G	A	.	.	CI-SpliceAI=A|ENSG00000166147|0.00|0.45|0.00|0.37|322|17|-3007|-78
chr15	48613001	NM_000138.4:c.247+9A>G	T	C	.	.	CI-SpliceAI=C|ENSG00000166147|0.00|0.00|0.91|0.76|118|919|5|9
chr15	48613073	NM_000138.4:c.184C>T	G	A	.	.	CI-SpliceAI=A|ENSG00000166147|0.00|0.00|0.00|0.00|-2247|19|-2345|-63
chr15	55340602	NM_004855.4:c.847-10A>G	A	G	.	.	CI-SpliceAI=G|ENSG00000069943|1.00|0.68|0.03|0.00|1|10|221|3093,G|ENSG00000260916|0.00|0.00|0.00|0.00|-248|-150|137|481
chr15	63634733	NM_003922.3:c.12570G>A	C	T	.	.	CI-SpliceAI=T|ENSG00000103657|0.00|0.01|0.17|0.91|-67|155|-20|0
chr15	67181384	NM_005902.3:c.802C>T	C	T	.	.	CI-SpliceAI=T|ENSG00000166949|0.00|0.00|0.00|0.00|35|-220|-3683|-1291
chr15	72351132	NM_000520.4:c.672+1G>T	C	A	.	.	CI-SpliceAI=A|ENSG00000213614|0.00|1.00|0.00|1.00|-439|102|2|1
chr15	72712242	NM_033028.3:c.157-2A>G	A	G	.	.	CI-SpliceAI=G|ENSG00000140463|0.28|1.00|0.01|0.64|-50|2|2640|65
chr15	76225926	NM_001127716.1:c.737_739del	TTGT	T	.	.	CI-SpliceAI=T|ENSG00000140374|0.00|0.00|0.00|0.00|-61|1582|1212|1466
chr15	93002171	NM_001271.3:c.4138-6T>G	T	G	.	.	CI-SpliceAI=G|ENSG00000173575|0.00|0.00|0.01|0.00|-1282|6|2580|-1126
chr16	1457355	NM_001287.5:c.739-18G>A	C	T	.	.	CI-SpliceAI=T|ENSG00000103249|0.03|0.23|0.00|0.00|82|-18|602|339
chr16	1571535	NM_014714.3:c.1525-1G>A	C	T	.	.	CI-SpliceAI=T|ENSG00000187535|0.98|1.00|0.01|0.12|-2|-1|126|-128
chr16	2079554	NM_000548.3:c.3285-3C>G	C	G	.	.	CI-SpliceAI=G|ENSG00000103197|0.00|0.77|0.01|0.43|-91|3|251|115
chr16	2084714	NM_000548.3:c.4492A>C	A	C	.	.	CI-SpliceAI=C|ENSG00000103197|0.00|0.15|0.15|0.19|-2359|237|-253|1
chr16	2114167	NM_001009944.2:c.2853+2_2853+3del	CAC	C	.	.	CI-SpliceAI=C|ENSG00000008710|0.00|0.07|0.38|1.00|-883|758|-275|3
chr16	2116141	NM_001009944.2:c.1723-23T>C	A	G	.	.	CI-SpliceAI=G|ENSG00000008710|0.01|0.03|0.03|0.01|-1216|-23|-763|385
chr16	23613999	NM_024675.3:c.3201+5G>C	C	G	.	.	CI-SpliceAI=G|ENSG00000083093|0.00|0.95|0.00|0.96|493|92|-56|5
chr16	23629638	NM_024675.3:c.2514+2T>C	A	G	.	.	CI-SpliceAI=G|ENSG00000083093|0.01|0.09|0.38|0.88|321|831|-104|2
chr16	70255728	NM_001605.2:c.2286G>A	C	T	.	.	CI-SpliceAI=T|ENSG00000090861|0.02|0.00|0.93|0.98|2211|108|-8|0
chr16	75541466	NM_001077418.2:c.665-11T>C	A	G	.	.	CI-SpliceAI=G|ENSG00000205084|0.01|0.70|0.00|0.44|92|-11|-11|-116
chr16	78424869	NM_016373.1:c.606-1G>A	G	A	.	.	CI-SpliceAI=A|ENSG00000186153|0.20|0.99|0.00|0.45|2|1|873|186
chr16	88710287	NM_001012759.1:c.282+5G>A	G	A	.	.	CI-SpliceAI=A|ENSG00000174177|0.02|0.86|0.05|0.69|-199|-64|-100|-5
chr16	88713447	NM_001012762.1:c.873G>A	G	A	.	.	CI-SpliceAI=A|ENSG00000174177|0.01|0.23|0.12|0.61|1187|-135|4|0
chr16	88716447	NM_001142864.2:c.6963C>T	G	A	.	.	CI-SpliceAI=A|ENSG00000103335|0.00|0.00|0.00|0.00|451|36|-476|-80
chr16	88717032	NM_001142864.2:c.6651C>A	G	T	.	.	CI-SpliceAI=T|ENSG00000103335|0.00|0.00|0.00|0.00|-83|-134|-9|256
chr16	89281031	NM_001256182.1:c.5511G>A	C	T	.	.	CI-SpliceAI=T|ENSG00000167522|0.00|0.00|0.00|0.00|123|222|-1015|-1959
chr16	89805278	NM_000135.2:c.709+2T>C	A	G	.	.	CI-SpliceAI=G|ENSG00000187741|0.02|0.60|0.12|0.94|2603|114|-28|2
chr17	2674291	NM_000430.3:c.900+3A>G	A	G	.	.	CI-SpliceAI=G|ENSG00000007168|0.00|0.01|0.02|0.03|-256|79|-195|-3
chr17	2676612	NM_000430.3:c.1002+6T>A	T	A	.	.	CI-SpliceAI=A|ENSG00000007168|0.01|0.63|0.01|0.67|-2242|-107|1027|-6
chr17	6707026	NM_177550.3:c.231+2T>G	A	C	.	.	CI-SpliceAI=C|ENSG00000141485|0.00|0.77|0.06|0.94|-2999|130|123|2
chr17	7669692	NM_000546.5:c.1101-2A>C	T	G	.	.	CI-SpliceAI=G|ENSG00000141510|0.02|0.30|0.00|0.11|-12|-2|-2652|-21
chr17	7670716	NM_000546.5:c.994-1G>A	C	T	.	.	CI-SpliceAI=T|ENSG00000141510|0.99|1.00|0.02|0.00|43|-1|-1045|-107
chr17	7670716	NM_000546.5:c.994-1G>C	C	G	.	.	CI-SpliceAI=G|ENSG00000141510|0.99|1.00|0.02|0.00|43|-1|-1045|-107
chr17	7670717	NM_000546.5:c.994-2A>G	T	C	.	.	CI-SpliceAI=C|ENSG00000141510|0.99|1.00|0.01|0.00|42|-2|-1046|-108
chr17	7673533	NM_000546.5:c.993+2T>G	A	C	.	.	CI-SpliceAI=C|ENSG00000141510|0.00|0.30|0.02|1.00|-2774|75|-310|2
chr17	7673534	NM_000546.5:c.993+1G>A	C	T	.	.	CI-SpliceAI=T|ENSG00000141510|0.00|0.32|0.02|1.00|-2775|74|-311|1
chr17	7673534	NM_000546.5:c.993+1G>T	C	A	.	.	CI-SpliceAI=A|ENSG00000141510|0.00|0.33|0.02|1.00|-2775|74|-311|1
chr17	7673609	NM_000546.5:c.920-1G>A	C	T	.	.	CI-SpliceAI=T|ENSG00000141510|0.18|1.00|0.00|0.63|-20|-1|198|-74
chr17	7673700	NM_000546.5:c.919+1G>C	C	G	.	.	CI-SpliceAI=G|ENSG00000141510|0.00|0.19|0.02|1.00|-38|137|107|1
chr17	7673700	NM_000546.5:c.919+1G>T	C	A	.	.	CI-SpliceAI=A|ENSG00000141510|0.00|0.14|0.43|0.98|-38|137|2|1
chr17	7673838	NM_000546.5:c.783-1G>T	C	A	.	.	CI-SpliceAI=A|ENSG00000141510|0.72|1.00|0.00|0.00|2|-1|1021|-137
chr17	7673839	NM_000546.5:c.783-2A>C	T	G	.	.	CI-SpliceAI=G|ENSG00000141510|0.77|1.00|0.00|0.00|1|-2|-32|-138
chr17	7673839	NM_000546.5:c.783-2A>T	T	A	.	.	CI-SpliceAI=A|ENSG00000141510|0.94|1.00|0.00|0.00|1|-2|1020|-138
chr17	7673897	NM_000546.4:c.783-60G>A	C	T	.	.	CI-SpliceAI=T|ENSG00000141510|0.00|0.00|0.00|0.00|-558|-84|962|-90
chr17	7674180	NM_000546.5:c.782+1G>T	C	A	.	.	CI-SpliceAI=A|ENSG00000141510|0.00|0.06|0.04|1.00|-604|110|2|1
chr17	7674181	NM_000546.5:c.782G>C	C	G	.	.	CI-SpliceAI=G|ENSG00000141510|0.00|0.04|0.01|0.64|-552|-368|-7|0
chr17	7674291	NM_000546.5:c.673-1G>A	C	T	.	.	CI-SpliceAI=T|ENSG00000141510|0.63|1.00|0.00|0.02|-2|-1|505|-110
chr17	7674292	NM_000546.5:c.673-2A>C	T	G	.	.	CI-SpliceAI=G|ENSG00000141510|0.96|1.00|0.00|0.01|47|-2|504|567
chr17	7674292	NM_000546.5:c.673-2A>G	T	C	.	.	CI-SpliceAI=C|ENSG00000141510|0.84|1.00|0.00|0.01|47|-2|504|567
chr17	7674292	NM_000546.5:c.673-2A>T	T	A	.	.	CI-SpliceAI=A|ENSG00000141510|0.92|1.00|0.00|0.01|47|-2|504|567
chr17	7674857	NM_000546.5:c.672+2T>G	A	C	.	.	CI-SpliceAI=C|ENSG00000141510|0.00|0.35|0.32|0.98|-1044|114|-3|2
chr17	7674858	NM_000546.5:c.672+1G>A	C	T	.	.	CI-SpliceAI=T|ENSG00000141510|0.00|0.01|0.80|0.98|-1045|113|-4|1
chr17	7674858	NM_000546.5:c.672+1G>T	C	A	.	.	CI-SpliceAI=A|ENSG00000141510|0.00|0.05|0.71|0.98|-1045|113|-4|1
chr17	7674859	NM_000546.5:c.672G>A	C	T	.	.	CI-SpliceAI=T|ENSG00000141510|0.00|0.03|0.61|0.97|-1046|112|-5|0
chr17	7674859	NM_000546.5:c.672G>T	C	A	.	.	CI-SpliceAI=A|ENSG00000141510|0.00|0.12|0.60|0.98|-1046|112|-5|0
chr17	7674908	NM_000546.4:c.623A>G	T	C	.	.	CI-SpliceAI=C|ENSG00000141510|0.00|0.00|0.00|0.00|-1095|63|-54|1086
chr17	7674972	NM_000546.5:c.560-1G>A	C	T	.	.	CI-SpliceAI=T|ENSG00000141510|0.48|1.00|0.00|0.38|-18|-1|1222|-113
chr17	7675051	NM_000546.5:c.559+2T>A	A	T	.	.	CI-SpliceAI=T|ENSG00000141510|0.00|0.22|0.61|1.00|-1238|-80|48|2
chr17	7675052	NM_000546.5:c.559+1G>A	C	T	.	.	CI-SpliceAI=T|ENSG00000141510|0.00|0.38|0.44|1.00|-1239|-81|47|1
chr17	7675053	NM_000546.5:c.559G>C	C	G	.	.	CI-SpliceAI=G|ENSG00000141510|0.00|0.10|0.16|0.20|-1714|-82|46|0
chr17	7675237	NM_000546.5:c.376-1G>A	C	T	.	.	CI-SpliceAI=T|ENSG00000141510|0.98|1.00|0.01|0.02|-22|-1|757|957
chr17	7675238	NM_000546.5:c.376-2A>G	T	C	.	.	CI-SpliceAI=C|ENSG00000141510|0.66|0.99|0.01|0.02|-23|-2|756|956
chr17	7675238	NM_000546.5:c.376-2A>T	T	A	.	.	CI-SpliceAI=A|ENSG00000141510|0.97|0.99|0.01|0.02|-23|-2|756|956
chr17	7675989	NM_000546.5:c.375+5G>A	C	T	.	.	CI-SpliceAI=T|ENSG00000141510|0.02|0.03|0.16|0.83|630|283|205|5
chr17	7675992	NM_000546.5:c.375+2T>C	A	G	.	.	CI-SpliceAI=G|ENSG00000141510|0.02|0.03|0.17|0.83|627|280|202|2
chr17	7675992	NM_000546.5:c.375+2T>G	A	C	.	.	CI-SpliceAI=C|ENSG00000141510|0.01|0.03|0.19|0.83|627|280|202|2
chr17	7675993	NM_000546.5:c.375+1G>A	C	T	.	.	CI-SpliceAI=T|ENSG00000141510|0.01|0.03|0.18|0.83|626|279|201|1
chr17	7675993	NM_000546.5:c.375+1G>T	C	A	.	.	CI-SpliceAI=A|ENSG00000141510|0.01|0.04|0.18|0.83|626|279|201|1
chr17	7675994	NM_000546.5:c.375G>A	C	T	.	.	CI-SpliceAI=T|ENSG00000141510|0.02|0.03|0.16|0.75|625|278|200|0
chr17	7675994	NM_000546.5:c.375G>T	C	A	.	.	CI-SpliceAI=A|ENSG00000141510|0.02|0.03|0.15|0.77|625|278|200|0
chr17	7675995	NM_000546.5:c.374C>T	G	A	.	.	CI-SpliceAI=A|ENSG00000141510|0.01|0.01|0.04|0.06|624|277|199|-1
chr17	8015846	NM_000180.3:c.3043+5G>A	G	A	.	.	CI-SpliceAI=A|ENSG00000132518|0.00|0.53|0.06|0.94|1869|-103|1|-5
chr17	8175756	NM_032354.3:c.274+1G>A	C	T	.	.	CI-SpliceAI=T|ENSG00000179029|0.00|0.08|0.00|0.22|1|101|-1236|1
chr17	29250298	NM_005208.4:c.213C>T	C	T	.	.	CI-SpliceAI=T|ENSG00000108255|0.01|0.01|0.79|0.74|-145|-116|-2|2
chr17	31170002	NM_001128147.2:c.586+5G>A	G	A	.	.	CI-SpliceAI=A|ENSG00000196712|0.01|0.58|0.00|0.66|-5|-111|-2670|-5
chr17	31200598	NM_001042492.2:c.1062+3A>G	A	G	.	.	CI-SpliceAI=G|ENSG00000196712|0.00|0.49|0.02|0.60|410|-176|900|-3
chr17	31219119	NM_000267.3:c.1641+1G>A	G	A	.	.	CI-SpliceAI=A|ENSG00000196712|0.02|0.36|0.09|1.00|-526|-114|82|-1
chr17	31258504	NM_000267.3:c.4269+2T>C	T	C	.	.	CI-SpliceAI=C|ENSG00000196712|0.00|0.71|0.07|0.80|-1929|-160|-15|-2
chr17	31357294	NM_001042492.2:c.7895A>G	A	G	.	.	CI-SpliceAI=G|ENSG00000196712|0.00|0.04|0.04|0.13|1186|-25|-1|75
chr17	43045732	NM_007294.2:c.5538G>A	C	T	.	.	CI-SpliceAI=T|ENSG00000012048|0.00|0.00|0.02|0.00|1971|70|-70|1911
chr17	43045804	NM_007294.3:c.5468-2A>G	T	C	.	.	CI-SpliceAI=C|ENSG00000012048|0.99|1.00|0.00|0.04|-13|-2|1214|1839
chr17	43045807	NM_007294.3:c.5468-5T>A	A	T	.	.	CI-SpliceAI=T|ENSG00000012048|0.01|0.01|0.02|0.01|1896|-5|-145|1836
chr17	43045810	NM_007294.3:c.5468-8G>A	C	T	.	.	CI-SpliceAI=T|ENSG00000012048|0.00|0.00|0.00|0.00|1893|-8|-148|1833
chr17	43045812	NM_007294.3:c.5468-10C>A	G	T	.	.	CI-SpliceAI=T|ENSG00000012048|0.01|0.01|0.02|0.01|1891|-10|-150|1831
chr17	43047638	NM_007294.3:c.5467+5G>C	C	G	.	.	CI-SpliceAI=G|ENSG00000012048|0.00|0.32|0.00|0.38|2552|65|65|5
chr17	43047641	NM_007294.3:c.5467+2T>C	A	G	.	.	CI-SpliceAI=G|ENSG00000012048|0.00|0.66|0.19|0.90|2549|62|-3|2
chr17	43047642	NM_007294.3:c.5467+1G>A	C	T	.	.	CI-SpliceAI=T|ENSG00000012048|0.00|0.57|0.32|0.90|2548|61|-4|1
chr17	43047643	NM_007294.3:c.5467G>A	C	T	.	.	CI-SpliceAI=T|ENSG00000012048|0.00|0.71|0.09|0.86|2547|60|-5|0
chr17	43047657	NM_007294.3:c.5453A>G	T	C	.	.	CI-SpliceAI=C|ENSG00000012048|0.00|0.20|0.00|0.28|2533|46|2405|-14
chr17	43047676	NM_007294.2:c.5434C>G	G	C	.	.	CI-SpliceAI=C|ENSG00000012048|0.01|0.08|0.00|0.14|0|27|2386|-33
chr17	43047679	NM_007294.3:c.5431C>A	G	T	.	.	CI-SpliceAI=T|ENSG00000012048|0.05|0.00|0.07|0.00|24|-3|-36|24
chr17	43047685	NM_007294.3:c.5425G>T	C	A	.	.	CI-SpliceAI=A|ENSG00000012048|0.01|0.00|0.00|0.03|-9|-2712|2377|-42
chr17	43047699	NM_007294.2:c.5411T>A	A	T	.	.	CI-SpliceAI=T|ENSG00000012048|0.00|0.03|0.00|0.02|-23|4|4|-56
chr17	43047702	NM_007294.3:c.5408G>C	C	G	.	.	CI-SpliceAI=G|ENSG00000012048|0.00|0.01|0.00|0.03|7|1|1415|-59
chr17	43047703	NM_007294.3:c.5407G>T	C	A	.	.	CI-SpliceAI=A|ENSG00000012048|0.00|0.11|0.00|0.06|-27|0|1414|-60
chr17	43047705	NM_007294.3:c.5407-2A>G	T	C	.	.	CI-SpliceAI=C|ENSG00000012048|0.16|0.89|0.00|0.50|-29|-2|1412|-62
chr17	43049076	NM_007294.2:c.5406+45C>A	G	T	.	.	CI-SpliceAI=T|ENSG00000012048|0.00|0.00|0.00|0.00|-1373|118|-3414|-111
chr17	43049088	NM_007294.2:c.5406+33A>T	T	A	.	.	CI-SpliceAI=A|ENSG00000012048|0.00|0.00|0.00|0.00|-3546|-1385|33|-123
chr17	43049113	NM_007294.3:c.5406+8T>C	A	G	.	.	CI-SpliceAI=G|ENSG00000012048|0.00|0.00|0.00|0.00|847|-1437|-148|8
chr17	43049116	NM_007294.3:c.5406+5G>A	C	T	.	.	CI-SpliceAI=T|ENSG00000012048|0.01|0.19|0.93|0.99|1074|78|-151|5
chr17	43049116	NM_007294.3:c.5406+5G>C	C	G	.	.	CI-SpliceAI=G|ENSG00000012048|0.01|0.17|0.94|1.00|1074|78|-151|5
chr17	43049117	NM_007294.3:c.5406+4A>G	T	C	.	.	CI-SpliceAI=C|ENSG00000012048|0.00|0.10|0.14|0.17|1073|77|-152|4
chr17	43049118	NM_007294.3:c.5406+3A>T	T	A	.	.	CI-SpliceAI=A|ENSG00000012048|0.01|0.53|0.53|0.94|1072|76|-153|3
chr17	43049119	NM_007294.3:c.5406+2del	AC	C	.	.	CI-SpliceAI=C|ENSG00000012048|0.01|0.13|0.87|1.00|1071|75|-154|2
chr17	43049119	NM_007294.3:c.5406+2T>G	A	C	.	.	CI-SpliceAI=C|ENSG00000012048|0.01|0.37|0.88|1.00|1071|75|-154|2
chr17	43049120	NM_007294.3:c.5406+1G>A	C	T	.	.	CI-SpliceAI=T|ENSG00000012048|0.01|0.32|0.82|1.00|1070|74|-155|1
chr17	43049193	NM_007294.3:c.5334T>C	A	G	.	.	CI-SpliceAI=G|ENSG00000012048|0.00|0.00|0.01|0.00|-22|-1490|-1550|-3531
chr17	43049194	NM_007294.3:c.5333A>G	T	C	.	.	CI-SpliceAI=C|ENSG00000012048|0.00|0.00|0.00|0.00|1974|-1491|-229|-1551
chr17	43049195	NM_007294.3:c.5333-1G>T	C	A	.	.	CI-SpliceAI=A|ENSG00000012048|0.11|1.00|0.01|0.75|-24|-1|587|-74
chr17	43049197	NM_007294.3:c.5333-3T>G	A	C	.	.	CI-SpliceAI=C|ENSG00000012048|0.01|0.94|0.00|0.72|993|-3|585|-76
chr17	43049200	NM_007294.3:c.5333-6T>G	A	C	.	.	CI-SpliceAI=C|ENSG00000012048|0.87|0.59|0.01|0.09|-1|-6|862|-79
chr17	43051024	NM_007294.2:c.5332+39C>T	G	A	.	.	CI-SpliceAI=A|ENSG00000012048|0.00|0.00|0.00|0.00|144|93|-962|2820
chr17	43051050	NM_007294.3:c.5332+13G>T	C	A	.	.	CI-SpliceAI=A|ENSG00000012048|0.00|0.00|0.00|0.00|-3347|67|-1268|13
chr17	43051061	NM_007294.3:c.5332+2T>A	A	T	.	.	CI-SpliceAI=T|ENSG00000012048|0.00|0.99|0.01|1.00|3347|56|-2096|2
chr17	43051062	NM_007294.3:c.5331_5332+1delinsCAACAT	CCT	ATGTTG	.	.	CI-SpliceAI=ATGTTG|ENSG00000012048|0.00|0.98|0.01|1.00|3346|55|-2097|1
chr17	43051062	NM_007294.3:c.5332+1G>A	C	T	.	.	CI-SpliceAI=T|ENSG00000012048|0.00|0.99|0.01|1.00|3346|55|-2097|1
chr17	43051063	NM_007294.3:c.5332G>A	C	T	.	.	CI-SpliceAI=T|ENSG00000012048|0.00|0.51|0.01|0.45|3345|54|-2098|0
chr17	43051063	NM_007294.3:c.5332G>T	C	A	.	.	CI-SpliceAI=A|ENSG00000012048|0.00|0.94|0.01|0.92|3345|54|-2098|0
chr17	43051118	NM_007294.3:c.5278-1G>A	C	T	.	.	CI-SpliceAI=T|ENSG00000012048|0.65|0.99|0.00|0.30|-9|-1|-1336|-55
chr17	43051118	NM_007294.3:c.5278-1G>C	C	G	.	.	CI-SpliceAI=G|ENSG00000012048|0.68|0.99|0.00|0.28|-9|-1|-1336|-55
chr17	43051118	NM_007294.3:c.5278-1G>T	C	A	.	.	CI-SpliceAI=A|ENSG00000012048|0.63|0.99|0.00|0.33|-9|-1|-1336|-55
chr17	43051119	NM_007294.3:c.5278-2del	TG	G	.	.	CI-SpliceAI=G|ENSG00000012048|0.87|0.99|0.01|0.05|-10|-2|-1057|-56
chr17	43051121	NM_007294.3:c.5278-6_5278-4del	GAAG	G	.	.	CI-SpliceAI=G|ENSG00000012048|0.01|0.00|0.00|0.01|-4|-931|-58|-1059
chr17	43056974	NM_007294.2:c.5277+78G>A	C	T	.	.	CI-SpliceAI=T|ENSG00000012048|0.00|0.00|0.00|0.00|-2566|-3008|78|274
chr17	43057046	NM_007294.3:c.5277+6G>C	C	G	.	.	CI-SpliceAI=G|ENSG00000012048|0.00|0.00|0.00|0.00|-3080|468|-3202|340
chr17	43057051	NM_007294.3:c.5277+1G>A	C	T	.	.	CI-SpliceAI=T|ENSG00000012048|0.00|0.65|0.06|0.99|-3085|84|-86|1
chr17	43057077	NM_007294.3:c.5252G>A	C	T	.	.	CI-SpliceAI=T|ENSG00000012048|0.00|0.00|0.00|0.00|-2669|437|-1|10
chr17	43057078	NM_007294.2:c.5251C>A	G	T	.	.	CI-SpliceAI=T|ENSG00000012048|0.00|0.00|0.00|0.00|-3112|57|817|-26
chr17	43057122	NM_007294.3:c.5207T>C	A	G	.	.	CI-SpliceAI=G|ENSG00000012048|0.00|0.00|0.00|0.00|13|-3156|264|2
chr17	43057131	NM_007294.3:c.5198A>G	T	C	.	.	CI-SpliceAI=C|ENSG00000012048|0.00|0.00|0.00|0.00|-2723|-13|764|-3245
chr17	43057136	NM_007294.3:c.5194-1G>T	C	A	.	.	CI-SpliceAI=A|ENSG00000012048|0.84|1.00|0.00|0.13|-14|-1|-3250|-84
chr17	43057141	NM_007294.3:c.5194-6T>C	A	G	.	.	CI-SpliceAI=G|ENSG00000012048|0.00|0.00|0.00|0.00|-3175|-6|754|-89
chr17	43057147	NM_007294.3:c.5194-12G>A	C	T	.	.	CI-SpliceAI=T|ENSG00000012048|1.00|0.93|0.00|0.00|-2|-12|748|-95
chr17	43063269	NM_007294.2:c.5193+64T>G	A	C	.	.	CI-SpliceAI=C|ENSG00000012048|0.00|0.00|0.00|0.00|682|640|67|605
chr17	43063331	NM_007294.3:c.5193+2del	AC	C	.	.	CI-SpliceAI=C|ENSG00000012048|0.00|0.98|0.00|1.00|2828|42|76|2
chr17	43063331	NM_007294.3:c.5193+2T>G	A	C	.	.	CI-SpliceAI=C|ENSG00000012048|0.00|0.98|0.01|1.00|2828|42|76|2
chr17	43063332	NM_007294.3:c.5193+1del	CC	C	.	.	CI-SpliceAI=C|ENSG00000012048|0.00|0.02|0.99|1.00|2827|41|2|1
chr17	43063369	NM_007294.3:c.5157G>T	C	A	.	.	CI-SpliceAI=A|ENSG00000012048|0.01|0.00|0.00|0.00|582|4|505|-36
chr17	43063372	NM_007294.3:c.5154G>T	C	A	.	.	CI-SpliceAI=A|ENSG00000012048|0.00|0.01|0.00|0.01|537|579|-39|502
chr17	43063373	NM_007294.3:c.5153G>C	C	G	.	.	CI-SpliceAI=G|ENSG00000012048|0.00|0.01|0.00|0.01|578|0|517|-40
chr17	43063374	NM_007294.3:c.5153-1G>A	C	T	.	.	CI-SpliceAI=T|ENSG00000012048|0.99|1.00|0.00|0.00|-2|-1|-3227|500
chr17	43063375	NM_007294.3:c.5153-2del	TA	A	.	.	CI-SpliceAI=A|ENSG00000012048|0.34|1.00|0.00|0.39|166|-2|32|-42
chr17	43063379	NM_007294.3:c.5153-6C>A	G	T	.	.	CI-SpliceAI=T|ENSG00000012048|0.01|0.01|0.00|0.01|572|-6|28|-46
chr17	43063386	NM_007294.2:c.5153-13A>G	T	C	.	.	CI-SpliceAI=C|ENSG00000012048|0.00|0.00|0.00|0.00|523|2773|-53|488
chr17	43063399	NM_007294.3:c.5153-26A>G	T	C	.	.	CI-SpliceAI=C|ENSG00000012048|0.01|0.27|0.00|0.38|142|-26|8|-66
chr17	43063407	NM_007294.2:c.5153-34T>G	A	C	.	.	CI-SpliceAI=C|ENSG00000012048|0.02|0.01|0.00|0.01|134|544|0|467
chr17	43063780	NM_007294.2:c.5152+94T>G	A	C	.	.	CI-SpliceAI=C|ENSG00000012048|0.00|0.02|0.00|0.01|2136|171|-19|94
chr17	43063789	NM_007294.2:c.5152+85delT	AA	A	.	.	CI-SpliceAI=A|ENSG00000012048|0.00|0.01|0.00|0.01|-367|162|-28|85
chr17	43063868	NM_007294.3:c.5152+6T>C	A	G	.	.	CI-SpliceAI=G|ENSG00000012048|0.01|0.94|0.00|0.94|2048|83|-461|6
chr17	43063869	NM_007294.3:c.5152+5G>A	C	T	.	.	CI-SpliceAI=T|ENSG00000012048|0.01|0.94|0.00|0.96|2047|82|-462|5
chr17	43063869	NM_007294.3:c.5152+5G>C	C	G	.	.	CI-SpliceAI=G|ENSG00000012048|0.01|0.94|0.00|0.96|2047|82|-462|5
chr17	43063873	NM_007294.3:c.5152+1G>C	C	G	.	.	CI-SpliceAI=G|ENSG00000012048|0.01|0.94|0.00|0.96|2043|78|-466|1
chr17	43063909	NM_007294.3:c.5117G>A	C	T	.	.	CI-SpliceAI=T|ENSG00000012048|0.01|0.02|0.02|0.00|3786|0|-35|1857
chr17	43063910	NM_007294.2:c.5116G>A	C	T	.	.	CI-SpliceAI=T|ENSG00000012048|0.01|0.02|0.02|0.00|3785|-1|-36|1856
chr17	43063930	NM_007294.3:c.5096G>A	C	T	.	.	CI-SpliceAI=T|ENSG00000012048|0.01|0.42|0.00|0.33|1986|21|1836|-56
chr17	43063946	NM_007294.2:c.5078_5080delCTG	CAGC	C	.	.	CI-SpliceAI=C|ENSG00000012048|0.01|0.26|0.00|0.23|1970|5|1820|-72
chr17	43063946	NM_007294.2:c.5080G>A	C	T	.	.	CI-SpliceAI=T|ENSG00000012048|0.01|0.35|0.00|0.20|1970|5|1820|-72
chr17	43063953	NM_007294.3:c.5075-2A>G	T	C	.	.	CI-SpliceAI=C|ENSG00000012048|0.01|0.94|0.00|0.92|1963|-2|-546|-79
chr17	43063957	NM_007294.3:c.5075-6C>A	G	T	.	.	CI-SpliceAI=T|ENSG00000012048|0.01|0.65|0.00|0.55|1959|-6|1809|-83
chr17	43063959	NM_007294.3:c.5075-8T>G	A	C	.	.	CI-SpliceAI=C|ENSG00000012048|0.45|0.93|0.00|0.26|-1|-8|1807|-85
chr17	43063960	NM_007294.3:c.5075-9A>T	T	A	.	.	CI-SpliceAI=A|ENSG00000012048|0.05|0.01|0.03|0.00|-9|8|-86|1806
chr17	43067516	NM_007294.2:c.5074+92T>C	A	G	.	.	CI-SpliceAI=G|ENSG00000012048|0.00|0.00|0.00|0.00|179|-3565|92|-3642
chr17	43067601	NM_007294.3:c.5074+7C>T	G	A	.	.	CI-SpliceAI=A|ENSG00000012048|0.03|0.00|0.02|0.00|94|-1685|7|-1835
chr17	43067602	NM_007294.3:c.5074+6C>G	G	C	.	.	CI-SpliceAI=C|ENSG00000012048|0.03|0.00|0.03|0.00|93|-1686|6|-1836
chr17	43067603	NM_007294.3:c.5074+5A>T	T	A	.	.	CI-SpliceAI=A|ENSG00000012048|0.02|0.00|0.02|0.00|92|-1444|5|-1837
chr17	43067605	NM_007294.3:c.5074+3A>G	T	C	.	.	CI-SpliceAI=C|ENSG00000012048|0.00|0.73|0.00|0.93|944|90|-150|3
chr17	43067607	NM_007294.3:c.5074+1G>A	C	T	.	.	CI-SpliceAI=T|ENSG00000012048|0.00|0.76|0.01|0.95|942|88|-152|1
chr17	43067607	NM_007294.3:c.5074+1G>T	C	A	.	.	CI-SpliceAI=A|ENSG00000012048|0.00|0.75|0.01|0.95|-1691|88|-152|1
chr17	43067608	NM_007294.3:c.5074G>A	C	T	.	.	CI-SpliceAI=T|ENSG00000012048|0.00|0.65|0.01|0.95|-1942|87|-153|0
chr17	43067608	NM_007294.3:c.5074G>C	C	G	.	.	CI-SpliceAI=G|ENSG00000012048|0.00|0.67|0.01|0.95|-1942|87|-153|0
chr17	43067608	NM_007294.3:c.5074G>T	C	A	.	.	CI-SpliceAI=A|ENSG00000012048|0.00|0.75|0.00|0.95|-1692|87|-153|0
chr17	43067610	NM_007294.3:c.5072C>A	G	T	.	.	CI-SpliceAI=T|ENSG00000012048|0.00|0.00|0.00|0.00|-3659|-1451|-3720|-2
chr17	43067610	NM_007294.3:c.5072C>G	G	C	.	.	CI-SpliceAI=C|ENSG00000012048|0.00|0.14|0.00|0.18|-1694|85|-1844|-2
chr17	43067610	NM_007294.3:c.5072C>T	G	A	.	.	CI-SpliceAI=A|ENSG00000012048|0.00|0.58|0.00|0.72|-1694|85|-1844|-2
chr17	43067611	NM_007294.2:c.5071A>G	T	C	.	.	CI-SpliceAI=C|ENSG00000012048|0.00|0.01|0.00|0.07|-1695|84|-1845|-3
chr17	43067618	NM_007294.2:c.5062_5064delGTT	AACA	A	.	.	CI-SpliceAI=A|ENSG00000012048|0.01|0.00|0.00|0.05|77|264|-3744|-10
chr17	43067658	NM_007294.3:c.5024C>T	G	A	.	.	CI-SpliceAI=A|ENSG00000012048|0.01|0.00|0.00|0.00|37|-1742|-3784|-50
chr17	43067663	NM_007294.2:c.5017_5019delCAC	GTGG	G	.	.	CI-SpliceAI=G|ENSG00000012048|0.00|0.08|0.00|0.17|-1747|32|-1897|-55
chr17	43067688	NM_007294.2:c.4994T>A	A	T	.	.	CI-SpliceAI=T|ENSG00000012048|0.02|0.00|0.00|0.01|7|194|-3814|-80
chr17	43067694	NM_007294.3:c.4988T>A	A	T	.	.	CI-SpliceAI=T|ENSG00000012048|0.01|0.47|0.00|0.43|-2|1|-1928|-86
chr17	43067695	NM_007294.3:c.4987A>T	T	A	.	.	CI-SpliceAI=A|ENSG00000012048|0.00|0.65|0.00|0.75|-1779|0|-1929|-87
chr17	43067696	NM_007294.3:c.4987-1G>A	C	T	.	.	CI-SpliceAI=T|ENSG00000012048|0.01|0.95|0.00|0.95|853|-1|-1935|-88
chr17	43067697	NM_007294.3:c.4987-2A>G	T	C	.	.	CI-SpliceAI=C|ENSG00000012048|0.01|0.95|0.00|0.95|852|-2|3166|-89
chr17	43067698	NM_007294.3:c.4987-3C>G	G	C	.	.	CI-SpliceAI=C|ENSG00000012048|0.01|0.95|0.00|0.95|851|-3|-1932|-90
chr17	43067699	NM_007294.3:c.4987-4del	AA	A	.	.	CI-SpliceAI=A|ENSG00000012048|0.00|0.90|0.00|0.93|-1783|-4|-1933|-91
chr17	43067700	NM_007294.3:c.4987-5T>A	A	T	.	.	CI-SpliceAI=T|ENSG00000012048|0.00|0.94|0.00|0.95|849|-5|-1934|-92
chr17	43067701	NM_007294.3:c.4987-6T>C	A	G	.	.	CI-SpliceAI=G|ENSG00000012048|0.00|0.91|0.00|0.94|-1785|-6|-1935|-93
chr17	43067706	NM_007294.3:c.4987-11T>C	A	G	.	.	CI-SpliceAI=G|ENSG00000012048|0.00|0.37|0.00|0.37|-1790|-11|-1940|-98
chr17	43070922	NM_007294.3:c.4986+6T>C	A	G	.	.	CI-SpliceAI=G|ENSG00000012048|0.00|0.06|0.20|0.65|0|-3227|-59|6
chr17	43070922	NM_007294.3:c.4986+6T>G	A	C	.	.	CI-SpliceAI=C|ENSG00000012048|0.00|0.04|0.70|0.97|0|-3227|0|6
chr17	43070923	NM_007294.3:c.4986+5G>A	C	T	.	.	CI-SpliceAI=T|ENSG00000012048|0.00|0.04|0.46|1.00|379|-3228|-1|5
chr17	43070923	NM_007294.3:c.4986+5G>T	C	A	.	.	CI-SpliceAI=A|ENSG00000012048|0.00|0.05|0.37|1.00|379|-3228|-1|5
chr17	43070924	NM_007294.3:c.4986+4A>G	T	C	.	.	CI-SpliceAI=C|ENSG00000012048|0.00|0.07|0.22|0.71|378|-3229|-61|4
chr17	43070925	NM_007294.3:c.4986+3G>C	C	G	.	.	CI-SpliceAI=G|ENSG00000012048|0.00|0.06|0.20|0.95|-3|-3230|-62|3
chr17	43070927	NM_007294.3:c.4986+1G>T	C	A	.	.	CI-SpliceAI=A|ENSG00000012048|0.00|0.09|0.29|1.00|-5|-3232|-64|1
chr17	43070929	NM_007294.3:c.4985T>C	A	G	.	.	CI-SpliceAI=G|ENSG00000012048|0.00|0.00|0.00|0.00|-3234|3592|-7|-66
chr17	43070958	NM_007294.2:c.4956G>A	C	T	.	.	CI-SpliceAI=T|ENSG00000012048|0.00|0.00|0.00|0.00|-3263|280|-3350|-30
chr17	43070958	NM_007294.3:c.4955_4956delinsAA	CA	TT	.	.	CI-SpliceAI=TT|ENSG00000012048|0.00|0.00|0.00|0.00|280|-3263|-3350|-95
chr17	43071046	NM_007294.3:c.4868C>G	G	C	.	.	CI-SpliceAI=C|ENSG00000012048|0.00|0.02|0.44|0.02|190|-3351|1|-118
chr17	43071073	NM_007294.2:c.4841C>T	G	A	.	.	CI-SpliceAI=A|ENSG00000012048|0.00|0.00|0.00|0.00|-3378|96|-3465|-151
chr17	43071102	NM_007294.2:c.4812A>G	T	C	.	.	CI-SpliceAI=C|ENSG00000012048|0.00|0.00|0.00|0.00|7|-8|-180|-3494
chr17	43071232	NM_007294.2:c.4682C>T	G	A	.	.	CI-SpliceAI=A|ENSG00000012048|0.00|0.00|0.00|0.00|-3537|4|-3624|512
chr17	43071246	NM_007294.3:c.4676-8C>G	G	C	.	.	CI-SpliceAI=C|ENSG00000012048|0.00|0.00|0.00|0.00|-77|-10|-3638|-324
chr17	43074330	NM_007294.3:c.4675+1G>A	C	T	.	.	CI-SpliceAI=T|ENSG00000012048|0.00|0.02|0.97|1.00|162|2281|12|1
chr17	43074331	NM_007294.3:c.4675G>A	C	T	.	.	CI-SpliceAI=T|ENSG00000012048|0.00|0.01|0.97|0.95|161|2280|11|0
chr17	43074331	NM_007294.3:c.4675G>C	C	G	.	.	CI-SpliceAI=G|ENSG00000012048|0.00|0.01|0.97|0.99|161|2280|11|0
chr17	43074353	NM_007294.2:c.4653T>C	A	G	.	.	CI-SpliceAI=G|ENSG00000012048|0.00|0.00|0.00|0.00|2258|132|-22|-11
chr17	43074370	NM_007294.2:c.4636G>A	C	T	.	.	CI-SpliceAI=T|ENSG00000012048|0.00|0.00|0.00|0.00|543|2241|46|-28
chr17	43074522	NM_007294.3:c.4485-1G>C	C	G	.	.	CI-SpliceAI=G|ENSG00000012048|0.79|0.99|0.00|0.24|-30|-1|-2778|-191
chr17	43076473	NM_007294.3:c.4484+15T>C	A	G	.	.	CI-SpliceAI=G|ENSG00000012048|0.00|0.00|0.00|0.00|116|2926|531|-2131
chr17	43076474	NM_007294.2:c.4484+14A>G	T	C	.	.	CI-SpliceAI=C|ENSG00000012048|0.00|0.01|0.00|0.00|608|140|530|2860
chr17	43076487	NM_007294.3:c.4484+1G>A	C	T	.	.	CI-SpliceAI=T|ENSG00000012048|0.00|0.95|0.01|1.00|-1574|127|-1339|1
chr17	43076487	NM_007294.3:c.4484+1G>T	C	A	.	.	CI-SpliceAI=A|ENSG00000012048|0.00|0.95|0.01|1.00|-1574|127|-1339|1
chr17	43076488	NM_007294.3:c.4484G>A	C	T	.	.	CI-SpliceAI=T|ENSG00000012048|0.02|0.40|0.02|0.16|594|123|516|2846
chr17	43076488	NM_007294.3:c.4484G>C	C	G	.	.	CI-SpliceAI=G|ENSG00000012048|0.01|0.49|0.02|0.29|594|123|516|0
chr17	43076488	NM_007294.3:c.4484G>T	C	A	.	.	CI-SpliceAI=A|ENSG00000012048|0.00|0.59|0.01|0.34|-1575|123|516|0
chr17	43076527	NM_007294.2:c.4445A>G	T	C	.	.	CI-SpliceAI=C|ENSG00000012048|0.02|0.03|0.03|0.04|555|84|477|2807
chr17	43076579	NM_007294.3:c.4393A>G	T	C	.	.	CI-SpliceAI=C|ENSG00000012048|0.08|0.02|0.01|0.01|18|503|2755|425
chr17	43076616	NM_007294.3:c.4358-2del	TT	T	.	.	CI-SpliceAI=T|ENSG00000012048|0.10|0.06|0.02|0.00|-5|-19|2718|388
chr17	43076624	NM_007294.3:c.4358-10C>T	G	A	.	.	CI-SpliceAI=A|ENSG00000012048|0.04|0.05|0.01|0.01|-13|-27|2710|380
chr17	43076641	NM_007294.3:c.4358-31_4358-27del	TACTTT	T	.	.	CI-SpliceAI=T|ENSG00000012048|0.42|0.24|0.05|0.05|-44|-27|363|2693
chr17	43082345	NM_007294.2:c.4357+59C>A	G	T	.	.	CI-SpliceAI=T|ENSG00000012048|0.00|0.00|0.00|0.00|227|-2946|59|-3011
chr17	43082394	NM_007294.2:c.4357+10G>A	C	T	.	.	CI-SpliceAI=T|ENSG00000012048|0.00|0.01|0.00|0.00|181|178|-3060|6
chr17	43082398	NM_007294.3:c.4357+6T>C	A	G	.	.	CI-SpliceAI=G|ENSG00000012048|0.02|0.12|0.01|0.00|174|177|-3064|6
chr17	43082402	NM_007294.3:c.4357+1dup	A	AC	.	.	CI-SpliceAI=AC|ENSG00000012048|0.05|0.04|0.99|1.00|170|173|1|2
chr17	43082403	NM_007294.3:c.4357+1del	CC	C	.	.	CI-SpliceAI=C|ENSG00000012048|0.00|0.27|0.88|1.00|2420|172|2|1
chr17	43082403	NM_007294.3:c.4357+1G>A	C	T	.	.	CI-SpliceAI=T|ENSG00000012048|0.01|0.81|0.04|0.96|454|172|-1|1
chr17	43082403	NM_007294.3:c.4357+1G>T	C	A	.	.	CI-SpliceAI=A|ENSG00000012048|0.01|0.81|0.27|0.93|454|172|2|1
chr17	43082418	NM_007294.3:c.4343G>A	C	T	.	.	CI-SpliceAI=T|ENSG00000012048|0.00|0.00|0.00|0.00|154|-3019|-3084|2770
chr17	43090922	NM_007294.3:c.4185+2_4185+22delinsA	CACACACACACACGCTTTTTA	T	.	.	CI-SpliceAI=T|ENSG00000012048|0.08|0.38|0.67|1.00|-569|110|-35|22
chr17	43090941	NM_007294.3:c.4185_4185+3del	TACCT	T	.	.	CI-SpliceAI=T|ENSG00000012048|0.00|0.94|0.05|1.00|-588|91|-54|3
chr17	43090941	NM_007294.3:c.4185+3A>T	T	A	.	.	CI-SpliceAI=A|ENSG00000012048|0.04|0.71|0.01|0.80|-588|91|-54|3
chr17	43090944	NM_007294.3:c.4185G>A	C	T	.	.	CI-SpliceAI=T|ENSG00000012048|0.02|0.71|0.04|0.81|-591|88|-57|0
chr17	43090944	NM_007294.3:c.4185G>C	C	G	.	.	CI-SpliceAI=G|ENSG00000012048|0.01|0.85|0.02|0.92|-591|88|-57|0
chr17	43091032	NM_007294.3:c.4097G>A	C	T	.	.	CI-SpliceAI=T|ENSG00000012048|0.01|0.07|0.00|0.00|-679|0|-797|-88
chr17	43091034	NM_007294.3:c.4097-2A>G	T	C	.	.	CI-SpliceAI=C|ENSG00000012048|0.99|0.99|0.00|0.00|-1|-2|803|-799
chr17	43091043	NM_007294.3:c.4097-11T>C	A	G	.	.	CI-SpliceAI=G|ENSG00000012048|0.01|0.01|0.00|0.00|-690|-11|-808|669
chr17	43091061	NM_007294.2:c.4097-29C>T	G	A	.	.	CI-SpliceAI=A|ENSG00000012048|0.00|0.00|0.00|0.00|-708|572|374|3683
chr17	43091432	NM_007294.3:c.4096+3A>G	T	C	.	.	CI-SpliceAI=C|ENSG00000012048|0.00|0.06|0.36|0.93|707|201|-42|3
chr17	43091434	NM_007294.3:c.4096+1G>A	C	T	.	.	CI-SpliceAI=T|ENSG00000012048|0.00|0.07|0.38|0.99|705|199|-44|1
chr17	43091686	NM_007294.3:c.3845A>T	T	A	.	.	CI-SpliceAI=A|ENSG00000012048|0.09|0.00|0.02|0.00|-53|-1333|26|-296
chr17	43092484	NM_007294.3:c.3047A>G	T	C	.	.	CI-SpliceAI=C|ENSG00000012048|0.00|0.00|0.00|0.00|-1452|-851|1036|2260
chr17	43093800	NM_007294.3:c.1731A>G	T	C	.	.	CI-SpliceAI=C|ENSG00000012048|0.00|0.00|0.00|0.00|-2167|-3447|944|-2088
chr17	43094862	NM_007294.3:c.671-2A>C	T	G	.	.	CI-SpliceAI=G|ENSG00000012048|0.05|0.99|0.00|0.10|-22|-2|942|-118
chr17	43095838	NM_007294.3:c.670+8C>T	G	A	.	.	CI-SpliceAI=A|ENSG00000012048|0.00|0.00|0.09|0.03|105|729|2|8
chr17	43095845	NM_007294.3:c.670+1delG	CC	C	.	.	CI-SpliceAI=C|ENSG00000012048|0.05|0.07|1.00|0.97|77|98|2|1
chr17	43095848	NM_007294.3:c.668A>G	T	C	.	.	CI-SpliceAI=C|ENSG00000012048|0.00|0.29|0.03|0.20|1738|74|-44|-2
chr17	43095904	NM_007294.3:c.612G>C	C	G	.	.	CI-SpliceAI=G|ENSG00000012048|0.01|0.00|0.01|0.00|18|1682|-58|-100
chr17	43095924	NM_007294.3:c.594-2A>C	T	G	.	.	CI-SpliceAI=G|ENSG00000012048|0.42|0.95|0.01|0.75|19|-2|-1180|-78
chr17	43095926	NM_007294.3:c.594-4A>G	T	C	.	.	CI-SpliceAI=C|ENSG00000012048|0.03|0.00|0.01|0.00|17|-4|-80|1318
chr17	43095937	NM_007294.2:c.594-15G>C	C	G	.	.	CI-SpliceAI=G|ENSG00000012048|0.04|0.03|0.02|0.00|-15|6|-91|1556
chr17	43095956	NM_007294.2:c.594-34T>C	A	G	.	.	CI-SpliceAI=G|ENSG00000012048|0.01|0.01|0.00|0.00|-34|-13|-110|-152
chr17	43097236	NM_007294.3:c.593+8A>G	T	C	.	.	CI-SpliceAI=C|ENSG00000012048|0.00|0.01|0.01|0.01|350|-99|257|8
chr17	43097240	NM_007294.3:c.593+4A>G	T	C	.	.	CI-SpliceAI=C|ENSG00000012048|0.01|0.18|0.02|0.30|487|49|253|4
chr17	43097241	NM_007294.3:c.593+3G>A	C	T	.	.	CI-SpliceAI=T|ENSG00000012048|0.00|0.01|0.00|0.01|48|345|3|252
chr17	43097246	NM_007294.3:c.591C>T	G	A	.	.	CI-SpliceAI=A|ENSG00000012048|0.01|0.04|0.02|0.08|481|43|247|-2
chr17	43097249	NM_007294.2:c.588T>C	A	G	.	.	CI-SpliceAI=G|ENSG00000012048|0.00|0.00|0.00|0.00|-112|340|-5|-143
chr17	43097280	NM_007294.2:c.557C>A	G	T	.	.	CI-SpliceAI=T|ENSG00000012048|0.01|0.02|0.01|0.04|306|-1358|213|-36
chr17	43097285	NM_007294.2:c.552T>C	A	G	.	.	CI-SpliceAI=G|ENSG00000012048|0.00|0.00|0.00|0.00|-1363|301|-41|208
chr17	43097292	NM_007294.3:c.548-3del	AA	A	.	.	CI-SpliceAI=A|ENSG00000012048|0.01|0.01|0.01|0.06|294|-3|-186|-48
chr17	43097306	NM_007294.2:c.548-17G>T	C	A	.	.	CI-SpliceAI=A|ENSG00000012048|0.00|0.01|0.00|0.01|-1384|280|-62|187
chr17	43099768	NM_007294.3:c.547+7G>A	C	T	.	.	CI-SpliceAI=T|ENSG00000012048|0.00|0.04|0.01|0.01|-2479|109|7|-2275
chr17	43099769	NM_007294.3:c.547+6G>A	C	T	.	.	CI-SpliceAI=T|ENSG00000012048|0.00|0.04|0.01|0.01|-2480|108|6|-2276
chr17	43099772	NM_007294.3:c.547+3A>T	T	A	.	.	CI-SpliceAI=A|ENSG00000012048|0.01|0.94|0.02|0.95|-2183|108|-10|3
chr17	43099773	NM_007294.3:c.547+2T>A	A	T	.	.	CI-SpliceAI=T|ENSG00000012048|0.01|0.96|0.15|0.97|-2184|107|-11|2
chr17	43099773	NM_007294.3:c.547+2T>C	A	G	.	.	CI-SpliceAI=G|ENSG00000012048|0.01|0.94|0.17|0.97|-2184|107|-11|2
chr17	43099786	NM_007294.2:c.536A>G	T	C	.	.	CI-SpliceAI=C|ENSG00000012048|0.06|0.00|0.01|0.02|91|94|-2293|-11
chr17	43099813	NM_007294.3:c.509G>A	C	T	.	.	CI-SpliceAI=T|ENSG00000012048|0.00|0.01|0.01|0.06|-2224|67|-2320|-38
chr17	43099874	NM_007294.2:c.448A>G	T	C	.	.	CI-SpliceAI=C|ENSG00000012048|0.06|0.00|0.00|0.01|3|6|-2381|-99
chr17	43099883	NM_007294.3:c.442-3T>G	A	C	.	.	CI-SpliceAI=C|ENSG00000012048|0.46|0.96|0.00|0.00|66|-3|-3436|-2390
chr17	43099896	NM_007294.2:c.442-16T>G	A	C	.	.	CI-SpliceAI=C|ENSG00000012048|0.05|0.02|0.01|0.04|-19|-16|-2403|-121
chr17	43099905	NM_007294.2:c.442-25G>A	C	T	.	.	CI-SpliceAI=T|ENSG00000012048|0.01|0.11|0.02|0.01|-25|-28|-130|-2412
chr17	43104071	NM_007294.2:c.441+51T>C	A	G	.	.	CI-SpliceAI=G|ENSG00000012048|0.00|0.00|0.00|0.00|944|885|-731|806
chr17	43104104	NM_007294.2:c.441+18C>T	G	A	.	.	CI-SpliceAI=A|ENSG00000012048|0.00|0.00|0.00|0.00|852|2429|773|2352
chr17	43104120	NM_007294.3:c.441+2T>A	A	T	.	.	CI-SpliceAI=T|ENSG00000012048|0.16|0.08|0.17|0.99|836|141|748|2
chr17	43104120	NM_007294.3:c.441+2T>G	A	C	.	.	CI-SpliceAI=C|ENSG00000012048|0.17|0.07|0.17|0.99|836|141|748|2
chr17	43104121	NM_007294.3:c.441+1G>A	C	T	.	.	CI-SpliceAI=T|ENSG00000012048|0.16|0.08|0.17|0.99|835|140|747|1
chr17	43104134	NM_007294.2:c.429A>C	T	G	.	.	CI-SpliceAI=G|ENSG00000012048|0.00|0.02|0.00|0.02|-192|822|-12|734
chr17	43104147	NM_007294.2:c.416A>G	T	C	.	.	CI-SpliceAI=C|ENSG00000012048|0.00|0.05|0.00|0.04|104|809|-25|721
chr17	43104262	NM_007294.3:c.302-1G>A	C	T	.	.	CI-SpliceAI=T|ENSG00000012048|0.98|1.00|0.23|0.01|-11|-1|615|-140
chr17	43104263	NM_007294.3:c.302-2del	TG	G	.	.	CI-SpliceAI=G|ENSG00000012048|0.99|1.00|0.25|0.01|-12|-2|614|-141
chr17	43104264	NM_007294.3:c.302-3C>G	G	C	.	.	CI-SpliceAI=C|ENSG00000012048|1.00|1.00|0.10|0.00|-1|-3|604|-80
chr17	43104266	NM_007294.3:c.302-5T>C	A	G	.	.	CI-SpliceAI=G|ENSG00000012048|0.04|0.00|0.06|0.00|690|-324|602|120
chr17	43104861	NM_007294.3:c.301+7G>A	C	T	.	.	CI-SpliceAI=T|ENSG00000012048|0.36|0.00|0.42|0.12|95|-423|7|16
chr17	43104862	NM_007294.3:c.301+6T>C	A	G	.	.	CI-SpliceAI=G|ENSG00000012048|0.00|0.42|0.07|0.55|24|94|-100|6
chr17	43104867	NM_007294.3:c.301+1G>C	C	G	.	.	CI-SpliceAI=G|ENSG00000012048|0.00|0.44|0.01|0.56|-616|89|10|1
chr17	43104883	NM_007294.3:c.286G>A	C	T	.	.	CI-SpliceAI=T|ENSG00000012048|0.00|0.34|0.00|0.30|-632|73|73|-15
chr17	43104883	NM_007294.3:c.286G>C	C	G	.	.	CI-SpliceAI=G|ENSG00000012048|0.00|0.03|0.01|0.06|3|73|-121|-15
chr17	43104914	NM_007294.2:c.255G>A	C	T	.	.	CI-SpliceAI=T|ENSG00000012048|0.15|0.00|0.11|0.00|42|-653|-46|42
chr17	43104938	NM_007294.2:c.231G>A	C	T	.	.	CI-SpliceAI=T|ENSG00000012048|0.00|0.10|0.00|0.07|-52|18|9|-70
chr17	43104957	NM_007294.3:c.213-1G>A	C	T	.	.	CI-SpliceAI=T|ENSG00000012048|0.13|0.64|0.00|0.44|58|-1|47|-89
chr17	43104958	NM_007294.3:c.213-2A>C	T	G	.	.	CI-SpliceAI=G|ENSG00000012048|0.47|0.64|0.01|0.14|57|-2|-15|-90
chr17	43104958	NM_007294.3:c.213-2A>G	T	C	.	.	CI-SpliceAI=C|ENSG00000012048|0.13|0.64|0.00|0.38|57|-2|46|-90
chr17	43104961	NM_007294.3:c.213-5T>G	A	C	.	.	CI-SpliceAI=C|ENSG00000012048|0.03|0.64|0.00|0.51|54|-5|-839|-93
chr17	43104967	NM_007294.3:c.213-11T>G	A	C	.	.	CI-SpliceAI=C|ENSG00000012048|0.02|0.64|0.00|0.48|48|-11|37|-99
chr17	43104968	NM_007294.3:c.213-12A>G	T	C	.	.	CI-SpliceAI=C|ENSG00000012048|0.12|0.63|0.00|0.40|-1|-12|-1|-100
chr17	43104970	NM_007294.3:c.213-14C>G	G	C	.	.	CI-SpliceAI=C|ENSG00000012048|0.02|0.62|0.00|0.45|45|-14|34|-102
chr17	43104971	NM_007294.2:c.213-15A>G	T	C	.	.	CI-SpliceAI=C|ENSG00000012048|0.03|0.61|0.00|0.44|44|-15|33|-103
chr17	43106433	NM_007294.2:c.212+23T>A	A	T	.	.	CI-SpliceAI=T|ENSG00000012048|0.00|0.03|0.00|0.07|-1418|100|-2|23
chr17	43106453	NM_007294.3:c.212+3A>G	T	C	.	.	CI-SpliceAI=C|ENSG00000012048|0.00|0.40|0.32|0.76|-338|80|25|3
chr17	43106454	NM_007294.3:c.212+2T>C	A	G	.	.	CI-SpliceAI=G|ENSG00000012048|0.00|0.43|0.33|0.86|-339|79|24|2
chr17	43106455	NM_007294.3:c.212+1G>A	C	T	.	.	CI-SpliceAI=T|ENSG00000012048|0.00|0.22|0.44|0.86|-340|78|23|1
chr17	43106455	NM_007294.3:c.212+1G>C	C	G	.	.	CI-SpliceAI=G|ENSG00000012048|0.00|0.19|0.45|0.86|-340|78|23|1
chr17	43106455	NM_007294.3:c.212+1G>T	C	A	.	.	CI-SpliceAI=A|ENSG00000012048|0.00|0.12|0.46|0.86|-340|78|23|1
chr17	43106456	NM_007294.3:c.211dup	C	CT	.	.	CI-SpliceAI=CT|ENSG00000012048|0.03|0.00|0.00|0.03|77|-341|-1694|-1588
chr17	43106456	NM_007294.3:c.212G>A	C	T	.	.	CI-SpliceAI=T|ENSG00000012048|0.00|0.21|0.43|0.86|-341|77|22|0
chr17	43106456	NM_007294.3:c.212G>T	C	A	.	.	CI-SpliceAI=A|ENSG00000012048|0.00|0.04|0.50|0.86|-341|77|22|0
chr17	43106457	NM_007294.3:c.211A>G	T	C	.	.	CI-SpliceAI=C|ENSG00000012048|0.00|0.38|0.34|0.80|-342|76|21|-1
chr17	43106469	NM_007294.2:c.199G>T	C	A	.	.	CI-SpliceAI=A|ENSG00000012048|0.03|0.00|0.18|0.15|64|-2031|9|-13
chr17	43106477	NM_007294.2:c.191G>A	C	T	.	.	CI-SpliceAI=T|ENSG00000012048|0.01|0.02|0.10|0.29|56|-1521|-21|1
chr17	43106479	NM_007294.3:c.189A>T	T	A	.	.	CI-SpliceAI=A|ENSG00000012048|0.00|0.07|0.11|0.22|-1464|54|-23|-1
chr17	43106528	NM_007294.2:c.140G>T	C	A	.	.	CI-SpliceAI=A|ENSG00000012048|0.00|0.07|0.00|0.06|-2586|5|-658|-50
chr17	43106534	NM_007294.3:c.135-1G>C	C	G	.	.	CI-SpliceAI=G|ENSG00000012048|0.01|0.88|0.00|0.86|-29|-1|-2148|-78
chr17	43106539	NM_007294.3:c.135-6T>G	A	C	.	.	CI-SpliceAI=C|ENSG00000012048|0.00|0.60|0.00|0.34|-424|-6|-669|-83
chr17	43106545	NM_007294.3:c.135-15_135-12del	AAAGA	A	.	.	CI-SpliceAI=A|ENSG00000012048|0.00|0.06|0.00|0.11|3019|-12|-101|-67
chr17	43115720	NM_007294.3:c.134+3_134+6del	ACTTA	A	.	.	CI-SpliceAI=A|ENSG00000012048|0.00|0.98|0.00|0.98|-3118|59|-3233|6
chr17	43115723	NM_007294.3:c.134+3A>C	T	G	.	.	CI-SpliceAI=G|ENSG00000012048|0.00|0.98|0.00|0.98|-3121|56|-3236|3
chr17	43115723	NM_007294.3:c.134+3A>T	T	A	.	.	CI-SpliceAI=A|ENSG00000012048|0.00|0.97|0.00|0.98|-3121|56|-3236|3
chr17	43115725	NM_007294.3:c.134+1G>A	C	T	.	.	CI-SpliceAI=T|ENSG00000012048|0.00|0.98|0.00|0.98|-3123|54|712|1
chr17	43115727	NM_007294.3:c.133A>C	T	G	.	.	CI-SpliceAI=G|ENSG00000012048|0.00|0.10|0.00|0.07|-3125|52|-3240|-1
chr17	43115728	NM_007294.3:c.132C>T	G	A	.	.	CI-SpliceAI=A|ENSG00000012048|0.00|0.04|0.86|0.89|-3126|51|2|-2
chr17	43115750	NM_007294.2:c.110C>G	G	C	.	.	CI-SpliceAI=C|ENSG00000012048|0.01|0.00|0.01|0.00|29|-3148|-24|-3263
chr17	43115780	NM_007294.3:c.81-1G>C	C	G	.	.	CI-SpliceAI=G|ENSG00000012048|0.49|0.98|0.00|0.07|-8|-1|-3293|-54
chr17	43115785	NM_007294.3:c.81-6T>A	A	T	.	.	CI-SpliceAI=T|ENSG00000012048|0.98|0.93|0.01|0.00|-2|-6|-59|-3298
chr17	43115785	NM_007294.3:c.81-6T>C	A	G	.	.	CI-SpliceAI=G|ENSG00000012048|0.00|0.00|0.00|0.00|-287|-6|3336|-59
chr17	43115788	NM_007294.3:c.81-9C>G	G	C	.	.	CI-SpliceAI=C|ENSG00000012048|0.99|0.98|0.01|0.00|-1|-9|-62|-3301
chr17	43115790	NM_007294.3:c.81-11del	AG	G	.	.	CI-SpliceAI=G|ENSG00000012048|0.01|0.00|0.00|0.00|3475|-292|-64|-3303
chr17	43115791	NM_007294.3:c.81-12C>G	G	C	.	.	CI-SpliceAI=C|ENSG00000012048|0.00|0.01|0.00|0.01|3474|-12|-3304|-65
chr17	43115791	NM_007294.3:c.81-12del	GG	G	.	.	CI-SpliceAI=G|ENSG00000012048|0.01|0.00|0.00|0.00|3474|-293|-65|3330
chr17	43115792	NM_007294.2:c.81-13C>A	G	T	.	.	CI-SpliceAI=T|ENSG00000012048|0.00|0.02|0.00|0.01|-3190|-13|-3305|-66
chr17	43115792	NM_007294.2:c.81-13C>G	G	C	.	.	CI-SpliceAI=C|ENSG00000012048|0.00|0.03|0.00|0.02|3473|-13|-3305|-66
chr17	43115793	NM_007294.3:c.81-14C>T	G	A	.	.	CI-SpliceAI=A|ENSG00000012048|0.00|0.00|0.00|0.00|3472|-14|-3306|-67
chr17	43115828	NM_007294.2:c.81-49A>C	T	G	.	.	CI-SpliceAI=G|ENSG00000012048|0.00|0.01|0.00|0.01|3437|-49|-3341|-102
chr17	43115844	NM_007294.3:c.81-65G>C	C	G	.	.	CI-SpliceAI=G|ENSG00000012048|0.00|0.01|0.00|0.01|-3242|-65|-3357|-118
chr17	43124011	NM_007294.3:c.80+3_80+6del	ACTTA	A	.	.	CI-SpliceAI=A|ENSG00000012048|0.00|0.98|0.01|0.96|2642|104|-2453|6
chr17	43124016	NM_007294.3:c.80+1G>A	C	T	.	.	CI-SpliceAI=T|ENSG00000012048|0.00|0.98|0.01|0.96|-963|99|-2458|1
chr17	43124061	NM_007294.3:c.36A>G	T	C	.	.	CI-SpliceAI=C|ENSG00000012048|0.01|0.00|0.02|0.00|54|-2385|-44|1210
chr17	43124076	NM_007294.2:c.21C>T	G	A	.	.	CI-SpliceAI=A|ENSG00000012048|0.00|0.01|0.00|0.02|895|39|661|-59
chr17	43124078	NM_007294.3:c.19C>T	G	A	.	.	CI-SpliceAI=A|ENSG00000012048|0.01|0.24|0.01|0.27|-2402|37|-2520|-61
chr17	43124125	NM_007294.3:c.-19-10T>C	A	G	.	.	CI-SpliceAI=G|ENSG00000012048|0.00|0.05|0.01|0.04|-23|-10|612|-108
chr17	44257981	NM_000342.4:c.1282+5G>C	C	G	.	.	CI-SpliceAI=G|ENSG00000004939|0.02|0.16|0.36|0.29|-1131|-174|75|5
chr17	46033197	NM_015443.3:c.2725-5T>G	A	C	.	.	CI-SpliceAI=C|ENSG00000120071|0.01|0.90|0.01|0.59|24|-5|-714|-117
chr17	46066537	NM_015443.3:c.1848G>A	C	T	.	.	CI-SpliceAI=T|ENSG00000120071|0.00|0.00|0.70|0.97|424|-2685|-4|0
chr17	50168577	NM_000023.2:c.584+5G>A	G	A	.	.	CI-SpliceAI=A|ENSG00000108823|0.02|0.05|0.25|0.51|1346|564|80|-5
chr17	50191786	NM_000088.3:c.2127+2T>A	A	T	.	.	CI-SpliceAI=T|ENSG00000108821|0.00|0.01|0.76|1.00|923|100|-24|2
chr17	50277743	NM_001168215:c.95+3A>G	A	G	.	.	CI-SpliceAI=G|ENSG00000167105|0.01|0.04|0.16|0.25|-456|-28|211|-3
chr17	75751112	NM_000213.3:c.3793+1G>C	G	C	.	.	CI-SpliceAI=C|ENSG00000132470|0.02|0.01|0.72|1.00|-957|2653|-52|-1
chr17	76733217	NM_001080510.3:c.322+2T>C	T	C	.	.	CI-SpliceAI=C|ENSG00000181038|0.01|0.49|0.20|0.82|-3255|76|-96|-2,C|ENSG00000267168|0.06|0.06|0.33|0.40|2973|76|160|-2
chr17	82906053	NM_005993.4:c.1922G>C	G	C	.	.	CI-SpliceAI=C|ENSG00000141556|0.01|0.92|0.01|0.98|-1383|-117|9|0
chr18	49097401	NM_017653.3:c.1860+1G>A	C	T	.	.	CI-SpliceAI=T|ENSG00000141627|0.01|0.84|0.06|1.00|2058|114|-53|1
chr18	70028821	NM_173630.3:c.5746-20A>G	T	C	.	.	CI-SpliceAI=C|ENSG00000176225|0.02|0.27|0.00|0.10|324|-20|-617|-97
chr18	70135176	NM_173630.3:c.2885+8A>G	T	C	.	.	CI-SpliceAI=C|ENSG00000176225|0.00|0.08|0.28|0.63|83|104|1|8
chr19	11021724	NM_001128844.1:c.2617-1G>A	G	A	.	.	CI-SpliceAI=A|ENSG00000127616|0.11|0.99|0.00|0.01|13|1|-999|243
chr19	11034913	NM_001128844.1:c.3952-1G>C	G	C	.	.	CI-SpliceAI=C|ENSG00000127616|0.95|1.00|0.01|0.03|21|1|2045|219
chr19	11214650	NM_020812.3:c.4107-1G>C	C	G	.	.	CI-SpliceAI=G|ENSG00000130158|0.99|0.99|0.00|0.00|-8|-1|737|-97
chr19	12669127	NM_016145.3:c.156+1G>T	C	A	.	.	CI-SpliceAI=A|ENSG00000269590|0.01|0.17|0.77|1.00|-702|106|20|1,A|ENSG00000123154|0.00|0.00|0.01|0.00|-35|628|42|556,A|ENSG00000105583|0.00|0.09|0.85|1.00|-516|116|20|1
chr19	12896908	NM_013976.2:c.853-2A>G	A	G	.	.	CI-SpliceAI=G|ENSG00000105607|0.16|1.00|0.00|0.03|-49|2|30|105
chr19	13913639	NM_017721.4:c.748+1G>T	G	T	.	.	CI-SpliceAI=T|ENSG00000132024|0.01|0.10|0.19|1.00|-800|-235|3|-1
chr19	43744768	NM_019108.2:c.701+4A>G	T	C	.	.	CI-SpliceAI=C|ENSG00000105771|0.00|0.35|0.04|0.54|2427|116|59|4
chr19	44949158	NM_000483.4:c.216-1G>A	G	A	.	.	CI-SpliceAI=A|ENSG00000224916|0.44|0.98|0.00|0.22|2|1|-3957|-298,A|ENSG00000234906|0.31|0.97|0.00|0.26|2|1|-2065|-298
chr19	49862369	NM_007254.3:c.1029+2T>C	A	G	.	.	CI-SpliceAI=G|ENSG00000039650|0.03|0.93|0.05|0.98|-132|94|169|2
chr19	49864320	NM_007254.3:c.578+4A>G	T	C	.	.	CI-SpliceAI=C|ENSG00000039650|0.31|0.00|0.64|0.14|-84|2309|1|4
chr19	50407108	NM_001308632.1:c.1620C>T	C	T	.	.	CI-SpliceAI=T|ENSG00000062822|0.00|0.00|0.00|0.00|-357|1599|66|42
chr19	50414813	NM_002691.3:c.2389-2A>T	A	T	.	.	CI-SpliceAI=T|ENSG00000062822|0.72|1.00|0.01|0.01|28|2|789|177
chr19	54123711	NM_015629.3:c.528-38C>T	C	T	.	.	CI-SpliceAI=T|ENSG00000105618|0.00|0.01|0.00|0.00|-257|-5|-151|-838
chr20	10412712	NM_018848.3:c.803T>G	A	C	.	.	CI-SpliceAI=C|ENSG00000125863|0.00|0.00|0.00|0.00|1207|-12|-182|1084
chr20	10412766	NM_018848.3:c.749G>A	C	T	.	.	CI-SpliceAI=T|ENSG00000125863|0.00|0.00|0.00|0.00|1165|627|-236|1030
chr20	25307961	NM_015600.4:c.867+5G>A	C	T	.	.	CI-SpliceAI=T|ENSG00000100997|0.00|0.94|0.01|0.92|272|84|-1919|5
chr21	44330349	NM_001271441.1:c.1000-23A>T	T	A	.	.	CI-SpliceAI=A|ENSG00000160226|0.02|0.04|0.02|0.02|-530|567|114|1499
chr21	44331842	NM_004928.2:c.545+1G>A	C	T	.	.	CI-SpliceAI=T|ENSG00000160226|0.00|0.13|0.01|0.94|1076|172|-100|1
chr21	46119852	NM_058175.2:c.1332+2T>C	T	C	.	.	CI-SpliceAI=C|ENSG00000142173|0.00|0.73|0.02|0.67|614|-64|37|-2
chr21	46121493	NM_001849.3:c.1459-63G>A	G	A	.	.	CI-SpliceAI=A|ENSG00000142173|0.00|0.00|0.00|0.00|566|1382|-29|-937
chr21	46126238	NM_001849.3:c.2422+1G>A	G	A	.	.	CI-SpliceAI=A|ENSG00000142173|0.00|0.23|0.70|0.99|-972|265|59|-1
chr22	18078604	NM_001127649.2:c.228C>T	C	T	.	.	CI-SpliceAI=T|ENSG00000215193|0.14|0.01|0.99|0.96|-308|575|-2|2
chr22	23793689	NM_003073.3:c.362+1G>C	G	C	.	.	CI-SpliceAI=C|ENSG00000099956|0.04|0.07|0.14|1.00|-882|-130|-46|-1
chr22	23801082	NM_003073.3:c.500+1G>A	G	A	.	.	CI-SpliceAI=A|ENSG00000099956|0.00|0.09|0.01|0.44|-323|-138|-112|-1
chr22	29363107	NM_001166019.1:c.38-1G>A	C	T	.	.	CI-SpliceAI=T|ENSG00000100280|0.99|0.99|0.00|0.02|-2|-1|3037|-106
chr22	29639213	NM_000268.3:c.363+1G>A	G	A	.	.	CI-SpliceAI=A|ENSG00000186575|0.01|0.22|0.20|0.99|-2155|-123|118|-1
chr22	41514735	NM_001098.2:c.526-642C>T	C	T	.	.	CI-SpliceAI=T|ENSG00000100412|0.00|0.00|0.00|0.00|-2073|1084|1122|1131
chrX	38287248	NM_001034853.1:c.1754-3G>C	G	C	.	.	CI-SpliceAI=C|ENSG00000250349|0.00|0.00|0.00|0.00|3534|2639|3606|339,C|ENSG00000156313|0.04|0.26|0.01|0.12|-5|-3|617|-154
chrX	38322853	NM_001034853.1:c.247G>T	C	A	.	.	CI-SpliceAI=A|ENSG00000250349|0.00|0.00|0.00|0.00|1256|-28|-2649|-2791,A|ENSG00000156313|0.00|0.93|0.00|0.97|569|92|618|0
chrX	70035390	NM_001399.4:c.957C>G	C	G	.	.	CI-SpliceAI=G|ENSG00000158813|0.08|0.00|0.02|0.01|1790|-32|1108|199
chrX	71375242	NM_001286074.1:c.488C>A	C	A	.	.	CI-SpliceAI=A|ENSG00000147133|0.01|0.00|0.00|0.00|2|-75|2579|41
chrX	130140644	NM_004208.3:c.697-27T>G	A	C	.	.	CI-SpliceAI=C|ENSG00000156709|0.01|0.05|0.01|0.07|-776|-27|-644|-111
chrX	139785224	NM_173694.4:c.1675+2T>C	A	G	.	.	CI-SpliceAI=G|ENSG00000101974|0.03|0.82|0.01|0.99|-1360|75|-1476|2
chrX	154362058	NM_001110556.1:c.2747A>T	T	A	.	.	CI-SpliceAI=A|ENSG00000196924|0.00|0.00|0.00|0.00|-12|298|-60|174
chrX	154769320	NM_001363.3:c.915+10G>A	G	A	.	.	CI-SpliceAI=A|ENSG00000130826|0.01|0.00|0.39|0.14|-1018|-153|1|-10
