# Supplementary material for: Analyzing the performance of deep learning splice prediction algorithms
Source: PLoS One. 2026 May 13;21(5):e0348885. doi: 10.1371/journal.pone.0348885 (PMC13170886; doi:10.1371/journal.pone.0348885)
Supplement: S1 File — The data used in the CI-SpliceAI benchmark analysis are available in CI-SpliceAI__Comparison at https://github.com/YStrauch/CI-SpliceAI__Comparison. (ZIP) [file pone.0348885.s001.zip › CI-SpliceAI__Comparison-master/predictions/cis_train.vcf]

##fileformat=VCFv4.2
##FILTER=<ID=PASS,Description="All filters passed">
##reference=GRCh38
##contig=<ID=chr1>
##contig=<ID=chr2>
##contig=<ID=chr3>
##contig=<ID=chr4>
##contig=<ID=chr5>
##contig=<ID=chr6>
##contig=<ID=chr7>
##contig=<ID=chr8>
##contig=<ID=chr9>
##contig=<ID=chr10>
##contig=<ID=chr11>
##contig=<ID=chr12>
##contig=<ID=chr13>
##contig=<ID=chr14>
##contig=<ID=chr15>
##contig=<ID=chr16>
##contig=<ID=chr17>
##contig=<ID=chr18>
##contig=<ID=chr19>
##contig=<ID=chr20>
##contig=<ID=chr21>
##contig=<ID=chr22>
##contig=<ID=chrX>
##bcftools_normVersion=1.12+htslib-1.12
##bcftools_normCommand=norm -m-both -o norm1.vcf.gz plain.vcf.gz; Date=Sat Mar 12 14:42:06 2022
##INFO=<ID=CI-SpliceAI,Number=.,Type=String,Description="CI-SpliceAI V1.0 variant annotation for a maximum distance of 5000 nucleotides from the variant; masking off; remove nucs outside tx all effects. Format: ALLELE|SYMBOL|DS_AG|DS_AL|DS_DG|DS_DL|DP_AG|DP_AL|DP_DG|DP_DL (DS=Delta Score, DP=Delta Position, AG/AL=Acceptor Gain/Acceptor Loss, DG/DL=Donor Gain/Donor Loss).">
#CHROM	POS	ID	REF	ALT	QUAL	FILTER	INFO
chr1	2303402	NM_003036.3:c.1211+2T>G	T	G	.	.	CI-SpliceAI=G|ENSG00000157933|0.00|0.84|0.18|0.99|-453|-117|19|-2
chr1	10627363	NM_004565.2:c.677G>A	G	A	.	.	CI-SpliceAI=A|ENSG00000142655|0.09|0.43|0.07|0.72|-2038|-91|-39|0
chr1	12001422	NM_014874.3:c.838C>T	C	T	.	.	CI-SpliceAI=T|ENSG00000116688|0.00|0.00|0.01|0.00|347|-21|414|17
chr1	15440490	NM_007272.2:c.133-3C>A	C	A	.	.	CI-SpliceAI=A|ENSG00000162438|0.01|0.16|0.01|0.06|15|3|375|100
chr1	15445585	NM_007272.2:c.640-12G>A	G	A	.	.	CI-SpliceAI=A|ENSG00000162438|0.81|0.68|0.02|0.00|2|12|1361|62
chr1	21831803	NM_005529:c.11208-7G>A	C	T	.	.	CI-SpliceAI=T|ENSG00000142798|0.98|0.94|0.00|0.00|-2|-7|-151|692
chr1	25284574	NM_016124.4:c.150T>C	T	C	.	.	CI-SpliceAI=C|ENSG00000117616|0.00|0.02|0.01|0.02|-553|211|-647|48,C|ENSG00000187010|0.03|0.00|0.00|0.00|-4|-1|185|-607
chr1	25284758	NM_016124.4:c.334A>G	A	G	.	.	CI-SpliceAI=G|ENSG00000117616|0.16|0.10|0.07|0.00|-7|27|-136|850,G|ENSG00000187010|0.00|0.18|0.23|0.70|-2769|-185|-19|1
chr1	25284759	NM_016124.4:c.335G>C	G	C	.	.	CI-SpliceAI=C|ENSG00000117616|0.14|0.03|0.00|0.01|26|-8|-832|-137,C|ENSG00000187010|0.00|0.44|0.22|0.96|198|-186|-20|0
chr1	25284759	NM_016124.4:c.335G>T	G	T	.	.	CI-SpliceAI=T|ENSG00000117616|0.00|0.05|0.00|0.09|0|26|-1196|-137,T|ENSG00000187010|0.00|0.44|0.33|0.98|198|-186|-20|0
chr1	25284760	NM_016124.4:c.335+1G>A	G	A	.	.	CI-SpliceAI=A|ENSG00000117616|0.26|0.15|0.13|0.00|-9|25|-138|-885,A|ENSG00000187010|0.00|0.57|0.18|0.99|197|-187|-21|-1
chr1	25290639	NM_016124.4:c.336-2A>G	A	G	.	.	CI-SpliceAI=G|ENSG00000117616|0.02|0.00|0.00|0.00|179|-3286|1030|17,G|ENSG00000187010|0.20|0.97|0.01|0.49|-26|2|-147|152
chr1	25290639	NM_016124.4:c.336-2delA	AG	G	.	.	CI-SpliceAI=G|ENSG00000117616|0.03|0.00|0.00|0.00|179|1145|3312|17,G|ENSG00000187010|0.11|0.97|0.03|0.51|-26|2|-147|152
chr1	25290640	NM_016124.4:c.336-1G>A	G	A	.	.	CI-SpliceAI=A|ENSG00000117616|0.00|0.01|0.00|0.00|-415|178|16|3311,A|ENSG00000187010|0.21|0.97|0.01|0.50|-27|1|-148|151
chr1	25290790	NM_016124.4:c.485A>G	A	G	.	.	CI-SpliceAI=G|ENSG00000117616|0.01|0.00|0.00|0.00|28|994|-134|2,G|ENSG00000187010|0.00|0.07|0.01|0.12|871|-149|1002|1
chr1	25290792	NM_016124.4:c.486+1G>A	G	A	.	.	CI-SpliceAI=A|ENSG00000117616|0.00|0.04|0.00|0.00|-31|26|-2207|-136,A|ENSG00000187010|0.00|0.79|0.00|0.98|-2427|-151|-15|-1
chr1	25290793	NM_016124.4:c.486+2T>A	T	A	.	.	CI-SpliceAI=A|ENSG00000117616|0.00|0.00|0.00|0.00|25|-32|-137|-31,A|ENSG00000187010|0.00|0.76|0.00|0.98|-2428|-152|-16|-2
chr1	25290794	NM_016124.4:c.486+3G>C	G	C	.	.	CI-SpliceAI=C|ENSG00000117616|0.08|0.00|0.00|0.00|24|-1959|-138|-2198,C|ENSG00000187010|0.00|0.62|0.01|0.83|-2429|-153|998|-3
chr1	25290796	NM_016124.4:c.486+5G>A	G	A	.	.	CI-SpliceAI=A|ENSG00000117616|0.00|0.00|0.00|0.00|2814|22|3337|873,A|ENSG00000187010|0.00|0.72|0.01|0.98|-2431|-155|5|-5
chr1	25301093	NM_016124.4:c.634G>C	G	C	.	.	CI-SpliceAI=C|ENSG00000117616|0.00|0.00|0.00|0.00|-4|3728|2388|163,C|ENSG00000187010|0.00|0.00|0.66|0.86|-1316|-147|16|0
chr1	25301093	NM_016124.4:c.634G>T	G	T	.	.	CI-SpliceAI=T|ENSG00000117616|0.00|0.00|0.00|0.00|-4|244|2388|163,T|ENSG00000187010|0.00|0.01|0.50|0.61|-1316|-147|16|0
chr1	25301094	NM_016124.4:c.634+1G>A	G	A	.	.	CI-SpliceAI=A|ENSG00000117616|0.00|0.00|0.00|0.00|3043|3727|-21|162,A|ENSG00000187010|0.00|0.00|0.85|1.00|-2375|-148|15|-1
chr1	25301095	NM_016124.4:c.634+2T>A	T	A	.	.	CI-SpliceAI=A|ENSG00000117616|0.00|0.00|0.00|0.00|3726|242|-173|161,A|ENSG00000187010|0.00|0.00|0.89|1.00|-1318|-149|14|-2
chr1	25301098	NM_016124.4:c.634+5G>A	G	A	.	.	CI-SpliceAI=A|ENSG00000117616|0.00|0.00|0.00|0.00|3723|239|-25|158,A|ENSG00000187010|0.01|0.01|0.46|0.78|-1321|-152|11|-5
chr1	25301098	NM_016124.4:c.634+5G>T	G	T	.	.	CI-SpliceAI=T|ENSG00000117616|0.00|0.00|0.00|0.00|-2909|3723|2383|158,T|ENSG00000187010|0.01|0.01|0.50|0.71|-1321|-152|6|-5
chr1	25301518	NM_016124.4:c.635-2A>G	A	G	.	.	CI-SpliceAI=G|ENSG00000117616|0.00|0.00|0.00|0.00|3303|-2951|-262|1851,G|ENSG00000187010|0.07|0.99|0.00|0.17|33|2|1041|168
chr1	25301520	NM_016124.4:c.635G>T	G	T	.	.	CI-SpliceAI=T|ENSG00000117616|0.00|0.00|0.00|0.00|46|3301|1961|-264,T|ENSG00000187010|0.02|0.15|0.00|0.05|31|0|1039|166
chr1	25301521	NM_016124.4:c.636C>T	C	T	.	.	CI-SpliceAI=T|ENSG00000117616|0.00|0.00|0.00|0.00|2667|3300|1848|-265,T|ENSG00000187010|0.01|0.00|0.00|0.00|-1|-88|165|-1645
chr1	25301685	NM_016124.4:c.800A>T	A	T	.	.	CI-SpliceAI=T|ENSG00000117616|0.00|0.00|0.00|0.00|3136|-348|-73|1796,T|ENSG00000187010|0.00|0.02|0.00|0.03|1637|-165|2382|1
chr1	25301687	NM_016124.4:c.801+1G>A	G	A	.	.	CI-SpliceAI=A|ENSG00000117616|0.00|0.00|0.00|0.00|-350|3134|-75|1794,A|ENSG00000187010|0.00|0.90|0.01|0.99|1330|-167|-55|-1
chr1	25303458	NM_016124.4:c.938C>T	C	T	.	.	CI-SpliceAI=T|ENSG00000117616|0.00|0.00|0.00|0.00|-2|-5|23|-89,T|ENSG00000187010|0.00|0.00|0.00|0.00|360|-136|3020|3271
chr1	25303459	NM_016124.4:c.939G>A	G	A	.	.	CI-SpliceAI=A|ENSG00000117616|0.00|0.00|0.00|0.00|3490|1362|22|-90,A|ENSG00000187010|0.00|0.20|0.02|0.17|42|-137|95|0
chr1	25303461	NM_016124.4:c.939+2T>A	T	A	.	.	CI-SpliceAI=A|ENSG00000117616|0.02|0.00|0.01|0.00|1360|850|-92|20,A|ENSG00000187010|0.00|0.62|0.11|1.00|40|-139|93|-2
chr1	25306592	NM_016124.4:c.940-4A>C	A	C	.	.	CI-SpliceAI=C|ENSG00000117616|0.02|0.00|0.01|0.01|357|-1771|304|-30,C|ENSG00000187010|0.17|0.29|0.00|0.10|39|4|-114|137
chr1	25306597	NM_016124.4:c.941G>T	G	T	.	.	CI-SpliceAI=T|ENSG00000117616|0.00|0.00|0.01|0.00|-1776|352|-35|299,T|ENSG00000187010|0.06|0.10|0.05|0.01|-1|34|132|-119
chr1	25306729	NM_016124.4:c.1073T>C	T	C	.	.	CI-SpliceAI=C|ENSG00000117616|0.02|0.00|0.03|0.00|220|2179|-167|3062,C|ENSG00000187010|0.03|0.00|0.07|0.04|-98|-403|-4|0
chr1	25306731	NM_016124.4:c.1073+2T>C	T	C	.	.	CI-SpliceAI=C|ENSG00000117616|0.03|0.00|0.03|0.00|218|2177|-169|2015,C|ENSG00000187010|0.00|0.33|0.06|0.88|-2767|-135|2|-2
chr1	25316998	NM_016124.4:c.1074-2A>C	A	C	.	.	CI-SpliceAI=C|ENSG00000117616|0.00|0.00|0.00|0.01|185|2220|-133|2132,C|ENSG00000187010|0.28|0.94|0.00|0.71|15|2|1985|81
chr1	25317078	NM_016124.4:c.1152A>C	A	C	.	.	CI-SpliceAI=C|ENSG00000117616|0.00|0.00|0.00|0.00|2140|1193|0|2052,C|ENSG00000187010|0.00|0.50|0.00|0.48|1856|-78|136|1
chr1	25317080	NM_016124.4:c.1153+1G>A	G	A	.	.	CI-SpliceAI=A|ENSG00000117616|0.00|0.00|0.00|0.00|1191|2138|-1142|2050,A|ENSG00000187010|0.00|0.91|0.03|0.96|36|-80|5|-1
chr1	25321881	NM_016124.4:c.1154-8T>A	T	A	.	.	CI-SpliceAI=A|ENSG00000117616|0.00|0.00|0.00|0.01|-388|1345|-438|1210,A|ENSG00000187010|0.00|0.52|0.00|0.48|-1962|8|2478|81
chr1	25321889	NM_016124.4:c.1154G>C	G	C	.	.	CI-SpliceAI=C|ENSG00000117616|0.00|0.00|0.00|0.00|206|1337|132|1202,C|ENSG00000187010|0.00|0.61|0.00|0.61|-1970|0|2470|73
chr1	25321961	NM_016124.4:c.1226A>T	A	T	.	.	CI-SpliceAI=T|ENSG00000117616|0.00|0.00|0.00|0.00|-2743|80|-3898|60,T|ENSG00000187010|0.00|0.43|0.00|0.39|-2042|-72|2065|1
chr1	25321962	NM_016124.4:c.1227G>A	G	A	.	.	CI-SpliceAI=A|ENSG00000117616|0.00|0.00|0.00|0.00|79|-3173|1129|-519,A|ENSG00000187010|0.00|0.62|0.00|0.64|-2043|-73|2397|0
chr1	26773899	NM_006015.4:c.4101+1G>T	G	T	.	.	CI-SpliceAI=T|ENSG00000117713|0.00|0.31|0.56|1.00|-523|-97|34|-1
chr1	29206760	NM_001024732.1:c.322+2T>G	A	C	.	.	CI-SpliceAI=C|ENSG00000116353|0.00|0.11|0.81|1.00|-2016|145|-12|2
chr1	42747800	NM_022356.3:c.1839-2A>C	T	G	.	.	CI-SpliceAI=G|ENSG00000117385|0.08|1.00|0.00|0.09|-19|-2|1083|-77
chr1	42755070	NM_001146289.1:c.1224-80G>A	C	T	.	.	CI-SpliceAI=T|ENSG00000117385|0.09|0.00|0.60|0.15|147|-56|3|95
chr1	50970498	NM_001262.2:c.129+1G>T	G	T	.	.	CI-SpliceAI=T|ENSG00000123080|0.00|0.46|0.08|0.70|118|-140|15|-1
chr1	63623761	NM_001172818.1:c.300+1G>A	G	A	.	.	CI-SpliceAI=A|ENSG00000079739|0.00|0.01|0.00|0.02|59|-381|3|-1
chr1	94011256	NM_000350.2:c.5584+6T>C	A	G	.	.	CI-SpliceAI=G|ENSG00000198691|0.00|0.01|0.13|0.75|810|129|11|6
chr1	146019740	NM_213653.3:c.98-6C>G	G	C	.	.	CI-SpliceAI=C|ENSG00000168509|0.00|0.11|0.00|0.14|-87|-6|36|-42
chr1	149926665	NM_005850.4:c.417C>T	G	A	.	.	CI-SpliceAI=A|ENSG00000143368|0.13|0.00|0.50|0.04|-56|-11|2|-10
chr1	150558649	NM_019032.5:c.2559G>A	G	A	.	.	CI-SpliceAI=A|ENSG00000143382|0.00|0.39|0.07|0.58|-15|-176|37|0
chr1	156114969	NM_170707.4:c.51C>T	C	T	.	.	CI-SpliceAI=T|ENSG00000160789|0.01|0.00|0.00|0.00|40|-299|-6|-685
chr1	156114976	NM_170707.4:c.58G>A	C	T	.	.	CI-SpliceAI=T|ENSG00000160789|0.01|0.00|0.00|0.00|33|-306|146|-692
chr1	156114981	NM_170707.4:n.63C>T	G	A	.	.	CI-SpliceAI=A|ENSG00000160789|0.01|0.00|0.00|0.00|28|-538|293|-697
chr1	156115060	NM_170707.4:c.142C>G	C	G	.	.	CI-SpliceAI=G|ENSG00000160789|0.00|0.00|0.00|0.00|0|-617|0|214
chr1	156115065	NM_170707.4:c.147G>A	G	A	.	.	CI-SpliceAI=A|ENSG00000160789|0.00|0.00|0.00|0.00|-395|-56|-3|209
chr1	156115068	NM_170707.4:c.150C>T	C	T	.	.	CI-SpliceAI=T|ENSG00000160789|0.00|0.00|0.00|0.00|-398|-59|-6|174
chr1	156115076	NM_170707.4:c.158A>T	A	T	.	.	CI-SpliceAI=T|ENSG00000160789|0.00|0.00|0.01|0.00|-406|-67|-2|46
chr1	156115179	NM_170707.4:c.261T>C	T	C	.	.	CI-SpliceAI=C|ENSG00000160789|0.00|0.00|0.00|0.00|-170|-2399|95|-895
chr1	156115194	NM_170707.4:c.282-6A>T	T	A	.	.	CI-SpliceAI=A|ENSG00000160789|0.00|0.00|0.00|0.00|2|-524|80|48
chr1	156115205	NM_170707.4:c.287C>G	C	G	.	.	CI-SpliceAI=G|ENSG00000160789|0.00|0.00|0.00|0.00|0|-535|-1|69
chr1	156115264	NM_170707.4:c.346G>C	C	G	.	.	CI-SpliceAI=G|ENSG00000160789|0.00|0.01|0.00|0.02|2748|-594|-22|10
chr1	156115274	NM_170707.4:c.356G>C	G	C	.	.	CI-SpliceAI=C|ENSG00000160789|0.00|0.06|0.02|0.18|1304|-604|-32|0
chr1	156130598	NM_170707.4:c.357-19T>C	T	C	.	.	CI-SpliceAI=C|ENSG00000160789|0.00|0.00|0.00|0.00|56|19|-690|-93
chr1	156130740	NM_170707.4:c.480C>T	C	T	.	.	CI-SpliceAI=T|ENSG00000160789|0.00|0.00|0.07|0.01|-1771|25|-2|33
chr1	156130756	NM_170707.4:c.496C>T	C	T	.	.	CI-SpliceAI=T|ENSG00000160789|0.00|0.00|0.00|0.00|-1787|-126|-39|17
chr1	156130773	NM_170707.4:c.513G>A	G	A	.	.	CI-SpliceAI=A|ENSG00000160789|0.00|0.00|0.16|0.02|-1804|-156|-9|0
chr1	156134393	NM_170707.4:c.514-10T>C	T	C	.	.	CI-SpliceAI=C|ENSG00000160789|0.00|0.00|0.00|0.00|-40|20|288|25
chr1	156134445	NM_170707.4:c.556G>A	G	A	.	.	CI-SpliceAI=A|ENSG00000160789|0.00|0.00|0.00|0.00|3|-32|78|-27
chr1	156134457	NM_170707.4:c.568C>T	C	T	.	.	CI-SpliceAI=T|ENSG00000160789|0.00|0.00|0.00|0.00|20|-54|-2|66
chr1	156134462	NM_170707.4:c.573G>A	G	A	.	.	CI-SpliceAI=A|ENSG00000160789|0.00|0.00|0.00|0.00|2|15|-3|-44
chr1	156134464	NM_170707.4:c.575A>G	A	G	.	.	CI-SpliceAI=G|ENSG00000160789|0.00|0.00|0.00|0.00|13|-61|-5|-224
chr1	156134497	NM_170707.4:c.608A>G	A	G	.	.	CI-SpliceAI=G|ENSG00000160789|0.00|0.00|0.00|0.00|-1869|-1|-79|26
chr1	156134518	NM_170707.4:c.629T>G	T	G	.	.	CI-SpliceAI=G|ENSG00000160789|0.00|0.00|0.00|0.00|-1890|-115|-100|5
chr1	156134533	NM_170707.4:c.639+5G>C	G	C	.	.	CI-SpliceAI=C|ENSG00000160789|0.00|0.00|0.22|0.03|-1905|-130|-10|-5
chr1	156134753	NM_170707.4:c.640-52C>T	C	T	.	.	CI-SpliceAI=T|ENSG00000160789|0.00|0.00|0.00|0.00|52|55|-230|115
chr1	156134794	NM_170707.4:c.640-11A>C	A	C	.	.	CI-SpliceAI=C|ENSG00000160789|0.00|0.00|0.00|0.00|11|14|-376|74
chr1	156134795	NM_170707.4:c.640-10A>G	A	G	.	.	CI-SpliceAI=G|ENSG00000160789|1.00|0.98|0.00|0.00|1|10|73|-272
chr1	156134796	NM_170707.4:c.640-9C>T	C	T	.	.	CI-SpliceAI=T|ENSG00000160789|0.00|0.00|0.00|0.00|12|1065|72|134
chr1	156134808	NM_170707.4:c.643C>G	C	G	.	.	CI-SpliceAI=G|ENSG00000160789|0.00|0.00|0.00|0.00|0|1053|-1|60
chr1	156134809	NM_170707.4:c.644T>C	T	C	.	.	CI-SpliceAI=C|ENSG00000160789|0.00|0.00|0.00|0.00|-4|-1|2|59
chr1	156134810	NM_170707.4:c.645G>C	G	C	.	.	CI-SpliceAI=C|ENSG00000160789|0.00|0.00|0.00|0.00|-2|-5|58|33
chr1	156134846	NM_170707.4:c.681G>A	G	A	.	.	CI-SpliceAI=A|ENSG00000160789|0.00|0.00|0.01|0.01|2|4|-3|22
chr1	156134868	NM_170707.4:c.703C>G	C	G	.	.	CI-SpliceAI=G|ENSG00000160789|0.00|0.00|0.13|0.00|0|36|0|62
chr1	156134933	NM_170707.4:c.768G>A	G	A	.	.	CI-SpliceAI=A|ENSG00000160789|0.00|0.00|0.14|0.00|1348|-2|-3|42
chr1	156134979	NM_170707.4:c.810+4C>A	C	A	.	.	CI-SpliceAI=A|ENSG00000160789|0.00|0.00|0.00|0.01|-75|1302|-4|-111
chr1	156135004	NM_170707.4:c.810+29G>T	G	T	.	.	CI-SpliceAI=T|ENSG00000160789|0.00|0.00|0.00|0.00|857|1277|-35|-136
chr1	156135007	NM_170707.4:c.810+32T>C	T	C	.	.	CI-SpliceAI=C|ENSG00000160789|0.00|0.00|0.00|0.00|854|1274|-32|-139
chr1	156135011	NM_170707.4:c.810+36C>T	C	T	.	.	CI-SpliceAI=T|ENSG00000160789|0.00|0.00|0.00|0.00|850|-107|-143|-81
chr1	156135179	NM_170707.4:c.811-8C>T	C	T	.	.	CI-SpliceAI=T|ENSG00000160789|0.00|0.00|0.00|0.00|-275|682|-311|1543
chr1	156135260	NM_170707.4:c.884C>T	C	T	.	.	CI-SpliceAI=T|ENSG00000160789|0.00|0.00|0.00|0.00|-1|-4|-2|-392
chr1	156135271	NM_170707.4:c.895A>G	A	G	.	.	CI-SpliceAI=G|ENSG00000160789|0.00|0.00|0.00|0.00|590|21|-43|-403
chr1	156135273	NM_170707.4:c.897C>G	C	G	.	.	CI-SpliceAI=G|ENSG00000160789|0.00|0.00|0.00|0.00|588|19|-45|-405
chr1	156135324	NM_170707.4:c.936+12C>T	C	T	.	.	CI-SpliceAI=T|ENSG00000160789|0.00|0.00|0.00|0.00|537|-32|-9|-456
chr1	156135331	NM_170707.4:c.936+19C>T	C	T	.	.	CI-SpliceAI=T|ENSG00000160789|0.00|0.00|0.00|0.00|-179|956|-23|-463
chr1	156135894	NM_170707.4:c.937-7C>G	C	G	.	.	CI-SpliceAI=G|ENSG00000160789|0.26|0.01|0.00|0.00|-33|7|117|227
chr1	156135895	NM_170707.4:c.937-6C>T	C	T	.	.	CI-SpliceAI=T|ENSG00000160789|0.00|0.04|0.00|0.00|6|-34|226|827
chr1	156135913	NM_170707.4:n.949C>T	G	A	.	.	CI-SpliceAI=A|ENSG00000160789|0.01|0.00|0.00|0.00|-52|0|208|36
chr1	156135918	NM_170707.4:c.954G>A	G	A	.	.	CI-SpliceAI=A|ENSG00000160789|0.00|0.00|0.00|0.00|296|-57|-3|31
chr1	156135949	NM_170707.4:c.985C>A	C	A	.	.	CI-SpliceAI=A|ENSG00000160789|0.00|0.00|0.00|0.00|-88|6|172|0
chr1	156136110	NM_170707.4:c.1146C>T	C	T	.	.	CI-SpliceAI=T|ENSG00000160789|0.00|0.01|0.99|0.98|77|171|-2|11
chr1	156136124	NM_170707.4:c.1157+3G>A	G	A	.	.	CI-SpliceAI=A|ENSG00000160789|0.00|0.01|0.01|0.00|90|157|-3|-113
chr1	156136127	NM_170707.4:c.1157+6C>G	C	G	.	.	CI-SpliceAI=G|ENSG00000160789|0.00|0.01|0.01|0.13|-266|154|-19|-6
chr1	156136240	NM_170707.4:c.1184C>T	C	T	.	.	CI-SpliceAI=T|ENSG00000160789|0.01|0.00|0.00|0.00|41|-26|-1372|-119
chr1	156136243	NM_170707.4:c.1187A>T	A	T	.	.	CI-SpliceAI=T|ENSG00000160789|0.00|0.00|0.00|0.00|44|-29|-122|145
chr1	156136279	NM_170707.4:c.1223A>C	A	C	.	.	CI-SpliceAI=C|ENSG00000160789|0.15|0.05|0.00|0.00|8|2|-158|109
chr1	156136283	NM_170707.4:c.1227A>G	A	G	.	.	CI-SpliceAI=G|ENSG00000160789|0.00|0.02|0.00|0.00|-69|-2|-162|4
chr1	156136293	NM_170707.4:c.1237G>A	G	A	.	.	CI-SpliceAI=A|ENSG00000160789|0.02|0.00|0.00|0.00|-12|60|-172|95
chr1	156136293	NM_170707.4:c.1237G>T	G	T	.	.	CI-SpliceAI=T|ENSG00000160789|0.02|0.00|0.01|0.00|-6|-12|-6|95
chr1	156136368	NM_170707.4:c.1312G>A	G	A	.	.	CI-SpliceAI=A|ENSG00000160789|0.01|0.00|0.00|0.00|2|-87|1|68
chr1	156136371	NM_170707.4:c.1315C>T	C	T	.	.	CI-SpliceAI=T|ENSG00000160789|0.00|0.01|0.01|0.00|-28|-90|-2|17
chr1	156136373	NM_170707.4:c.1317C>A	C	A	.	.	CI-SpliceAI=A|ENSG00000160789|0.00|0.00|0.00|0.00|-30|-92|-4|63
chr1	156136386	NM_170707.4:c.1330G>A	G	A	.	.	CI-SpliceAI=A|ENSG00000160789|0.00|0.00|0.00|0.00|-105|0|2|1557
chr1	156136414	NM_170707.4:c.1358G>A	G	A	.	.	CI-SpliceAI=A|ENSG00000160789|0.00|0.00|0.00|0.00|2|-133|1|-26
chr1	156136432	NM_170707.4:c.1376A>G	A	G	.	.	CI-SpliceAI=G|ENSG00000160789|0.00|0.00|0.00|0.00|1482|-151|-44|4
chr1	156136916	NM_170707.4:c.1381-5G>A	G	A	.	.	CI-SpliceAI=A|ENSG00000160789|0.98|0.13|0.00|0.00|2|5|103|1691
chr1	156136917	NM_170707.4:c.1381-4G>A	G	A	.	.	CI-SpliceAI=A|ENSG00000160789|0.00|0.00|0.00|0.00|4|10|102|1026
chr1	156136921	NM_170707.4:c.1381G>T	G	T	.	.	CI-SpliceAI=T|ENSG00000160789|0.00|0.00|0.00|0.00|993|0|1022|98
chr1	156136982	NM_170707.4:c.1442A>G	A	G	.	.	CI-SpliceAI=G|ENSG00000160789|0.00|0.00|0.00|0.00|932|-701|37|-861
chr1	156136985	NM_170707.4:c.1445G>A	G	A	.	.	CI-SpliceAI=A|ENSG00000160789|0.00|0.00|0.00|0.00|2|14|34|0
chr1	156136985	NM_170707.4:c.1445G>T	G	T	.	.	CI-SpliceAI=T|ENSG00000160789|0.00|0.00|0.00|0.00|14|-704|958|0
chr1	156137022	NM_170707.4:c.1482G>A	G	A	.	.	CI-SpliceAI=A|ENSG00000160789|0.00|0.00|0.06|0.00|892|104|-3|0
chr1	156137027	NM_170707.4:c.1487C>T	C	T	.	.	CI-SpliceAI=T|ENSG00000160789|0.00|0.00|0.00|0.00|887|-746|916|-906
chr1	156137028	NM_170707.4:c.1488G>A	G	A	.	.	CI-SpliceAI=A|ENSG00000160789|0.00|0.00|0.07|0.01|886|-747|-9|0
chr1	156137034	NM_170707.4:c.1488+6T>G	T	G	.	.	CI-SpliceAI=G|ENSG00000160789|0.00|0.00|0.20|0.01|880|-753|-15|-6
chr1	156137104	NM_170707.4:c.1489-9C>T	C	T	.	.	CI-SpliceAI=T|ENSG00000160789|0.00|0.00|0.00|0.00|9|810|-85|839
chr1	156137225	NM_170707.4:c.1601C>G	C	G	.	.	CI-SpliceAI=G|ENSG00000160789|0.00|0.00|0.00|0.00|689|-112|11|-206
chr1	156137226	NM_170707.4:c.1602T>C	T	C	.	.	CI-SpliceAI=C|ENSG00000160789|0.00|0.00|0.00|0.00|-113|688|10|717
chr1	156137651	NM_170707.4:c.1609-3C>G	C	G	.	.	CI-SpliceAI=G|ENSG00000160789|0.13|0.15|0.07|0.00|7|3|292|92
chr1	156137709	NM_170707.4:c.1664A>G	A	G	.	.	CI-SpliceAI=G|ENSG00000160789|0.01|0.00|0.04|0.00|205|-51|234|34
chr1	156138500	NM_170707.4:c.1711A>C	A	C	.	.	CI-SpliceAI=C|ENSG00000160789|0.00|0.00|0.01|0.00|5|2|107|257
chr1	156138601	NM_170707.4:c.1812A>T	A	T	.	.	CI-SpliceAI=T|ENSG00000160789|0.00|0.00|0.01|0.11|-687|144|-2|6
chr1	156138610	NM_170707.4:c.1821G>A	G	A	.	.	CI-SpliceAI=A|ENSG00000160789|0.05|0.00|0.56|0.08|135|-696|-3|147
chr1	156138611	NM_170707.4:c.1822G>A	G	A	.	.	CI-SpliceAI=A|ENSG00000160789|0.04|0.00|0.56|0.06|134|-697|-4|146
chr1	156138613	NM_170707.4:c.1824C>T	C	T	.	.	CI-SpliceAI=T|ENSG00000160789|0.04|0.00|0.46|0.04|132|33|-6|144
chr1	156138626	NM_170707.4:c.1837T>C	T	C	.	.	CI-SpliceAI=C|ENSG00000160789|0.00|0.01|0.09|0.00|119|20|-19|131
chr1	156138646	NM_170707.4:c.1857T>C	T	C	.	.	CI-SpliceAI=C|ENSG00000160789|0.00|0.00|0.00|0.09|731|0|111|-39
chr1	156138659	NM_170707.4:c.1870C>T	C	T	.	.	CI-SpliceAI=T|ENSG00000160789|0.01|0.01|0.12|0.02|86|-13|-52|98
chr1	156138662	NM_170707.4:c.1873A>C	A	C	.	.	CI-SpliceAI=C|ENSG00000160789|0.01|0.00|0.00|0.04|-16|2|95|-55
chr1	156138662	NM_170707.4:c.1873A>T	A	T	.	.	CI-SpliceAI=T|ENSG00000160789|0.01|0.00|0.02|0.00|11|2|-55|95
chr1	156138663	NM_170707.4:c.1874G>C	G	C	.	.	CI-SpliceAI=C|ENSG00000160789|0.00|0.00|0.00|0.00|10|-17|-56|151
chr1	156138678	NM_170707.4:c.1889G>T	G	T	.	.	CI-SpliceAI=T|ENSG00000160789|0.02|0.01|0.01|0.20|-32|67|79|-71
chr1	156138692	NM_170707.4:n.1903C>T	G	A	.	.	CI-SpliceAI=A|ENSG00000160789|0.00|0.00|0.00|0.02|-46|53|65|-85
chr1	156138733	NM_170707.4:c.1944G>A	G	A	.	.	CI-SpliceAI=A|ENSG00000160789|0.07|0.01|0.19|0.02|2|12|-126|24
chr1	156138757	NM_170707.4:c.1968G>A	G	A	.	.	CI-SpliceAI=A|ENSG00000160789|0.01|0.02|0.32|0.12|36|-111|-150|0
chr1	156138794	NM_170707.4:c.1968+37C>T	C	T	.	.	CI-SpliceAI=T|ENSG00000160789|0.00|0.00|0.00|0.01|-49|-880|-2|-187
chr1	156138795	NM_170707.4:c.1968+38G>A	G	A	.	.	CI-SpliceAI=A|ENSG00000160789|0.00|0.00|0.01|0.00|-881|582|-188|-38
chr1	160283549	NM_001193644.1:c.161C>T	G	A	.	.	CI-SpliceAI=A|ENSG00000162735|0.01|0.01|0.01|0.02|1227|90|582|-19
chr1	172573999	NM_014283.3:c.1157+1G>A	G	A	.	.	CI-SpliceAI=A|ENSG00000094975|0.01|0.69|0.22|1.00|-309|-108|111|-1
chr1	197122044	NM_018136.4:c.3742-1G>C	C	G	.	.	CI-SpliceAI=G|ENSG00000066279|0.79|0.91|0.01|0.01|-36|-1|-177|-129
chr1	200565069	NM_014875.2:c.4071G>A	C	T	.	.	CI-SpliceAI=T|ENSG00000118193|0.00|0.49|0.03|0.59|-2634|184|4|0
chr1	215602099	NM_016121.3:c.1036_1073del	CCCTTGCGAATGAAAGATAATGATCTTCTTGTAACTGAA	A	.	.	CI-SpliceAI=A|ENSG00000136636|0.00|0.15|0.00|0.14|-316|-14|-484|102
chr1	215650556	NM_206933.2:c.14343+36C>G	G	C	.	.	CI-SpliceAI=C|ENSG00000042781|0.00|0.03|0.00|0.06|-595|245|6|36
chr1	231265290	NM_014236.3:c.569-3T>G	T	G	.	.	CI-SpliceAI=G|ENSG00000116906|0.03|0.95|0.01|0.90|-553|3|-368|130
chr1	235980495	NM_002508.2:c.3385+1G>A	C	T	.	.	CI-SpliceAI=T|ENSG00000116962|0.00|0.00|0.37|0.99|891|-2507|-52|1
chr1	243307837	NM_006642.2:c.741-152G>A	G	A	.	.	CI-SpliceAI=A|ENSG00000054282|0.46|0.00|0.43|0.00|-50|163|46|-1
chr2	3580263	NM_001011.3:c.507+3A>G	A	G	.	.	CI-SpliceAI=G|ENSG00000171863|0.00|0.03|0.02|0.07|-1702|542|-45|-3
chr2	47414336	NM_000251.2:c.860_868del	GACAGTTTGA	A	.	.	CI-SpliceAI=A|ENSG00000095002|0.00|0.00|0.00|0.00|-60|5|-44|82
chr2	47429942	NM_000251.2:c.1276+1G>A	G	A	.	.	CI-SpliceAI=A|ENSG00000095002|0.00|0.01|0.85|1.00|296|-120|-49|-1
chr2	47478271	NM_000251.2:c.2211-1G>A	G	A	.	.	CI-SpliceAI=A|ENSG00000095002|0.21|0.95|0.02|0.19|2|1|-1180|248
chr2	47798789	NM_000179.2:c.806C>G	C	G	.	.	CI-SpliceAI=G|ENSG00000116062|0.00|0.00|0.02|0.00|-174|1049|-1|800,G|ENSG00000138081|0.00|0.00|0.00|0.00|-3558|-1|-3626|-1120
chr2	47801023	NM_000179.2:c.3040_3042del	AAGT	T	.	.	CI-SpliceAI=T|ENSG00000116062|0.00|0.00|0.00|0.00|-1185|-662|-1059|-1434,T|ENSG00000138081|0.00|0.00|0.00|0.00|200|-178|-744|-3050
chr2	47803663	NM_000179.2:c.3416G>A	G	A	.	.	CI-SpliceAI=A|ENSG00000116062|0.01|0.00|0.00|0.00|-69|-492|22|-392,A|ENSG00000138081|0.00|0.00|0.00|0.00|328|-2440|2171|-3384
chr2	47804894	NM_000179.2:c.3439-16C>T	C	T	.	.	CI-SpliceAI=T|ENSG00000116062|0.00|0.00|0.00|0.00|16|-1723|133|-1623,T|ENSG00000138081|0.00|0.00|0.00|0.00|3353|2514|3301|3100
chr2	63174669	NM_015910.5:c.2078+1G>T	C	A	.	.	CI-SpliceAI=A|ENSG00000143951|0.00|0.95|0.00|0.99|-37|163|-35|1
chr2	74376741	NM_004082.4:c.414+1G>A	C	T	.	.	CI-SpliceAI=T|ENSG00000204843|0.00|0.05|0.07|0.09|725|21|-2|1
chr2	111997478	NM_006343.2:c.1604+2T>G	T	G	.	.	CI-SpliceAI=G|ENSG00000153208|0.00|0.95|0.00|0.98|2006|-155|31|-2
chr2	112019523	NM_006343.2:c.2189+1G>T	G	T	.	.	CI-SpliceAI=T|ENSG00000153208|0.00|0.86|0.25|0.99|1013|-110|58|-1
chr2	112022400	NM_006343.2:c.2486+6T>A	T	A	.	.	CI-SpliceAI=A|ENSG00000153208|0.00|0.17|0.01|0.12|1407|-142|1460|-6
chr2	165344914	NM_001040142.1:c.2919+3A>G	A	G	.	.	CI-SpliceAI=G|ENSG00000136531|0.00|0.00|0.33|0.40|3169|-218|-212|-3
chr2	166278327	NM_002977.3:c.2311-14T>G	A	C	.	.	CI-SpliceAI=C|ENSG00000169432|0.01|0.63|0.00|0.54|-1|-14|-1135|-187
chr2	169821942	NM_014168.2:c.224+1G>A	C	T	.	.	CI-SpliceAI=T|ENSG00000138382|0.01|0.94|0.01|0.99|-789|115|-3|1
chr2	171473981	NM_025000.3:c.1091+6T>G	T	G	.	.	CI-SpliceAI=G|ENSG00000115827|0.00|0.94|0.00|0.93|-3160|-115|2568|-6
chr2	188997223	NM_000090.3:c.1815+5G>A	G	A	.	.	CI-SpliceAI=A|ENSG00000168542|0.00|0.00|0.00|0.00|1451|-58|1495|-5
chr2	189006384	NM_000090.3:c.3133G>A	G	A	.	.	CI-SpliceAI=A|ENSG00000168542|0.00|0.00|0.00|0.00|-178|16|1558|66
chr2	189572846	NM_014585.5:c.387C>T	G	A	.	.	CI-SpliceAI=A|ENSG00000138449|0.00|0.00|0.00|0.00|979|115|19|0
chr2	196778893	NM_012086.4:c.1390+3A>G	T	C	.	.	CI-SpliceAI=C|ENSG00000119041|0.02|0.12|0.30|0.55|-1326|174|90|3
chr2	201629229	NM_001044385.2:c.869+1G>A	C	T	.	.	CI-SpliceAI=T|ENSG00000155755|0.00|0.67|0.19|0.98|2097|192|64|1
chr2	218661526	NM_001079866.1:c.441C>T	C	T	.	.	CI-SpliceAI=T|ENSG00000074582|0.00|0.00|0.33|0.17|-365|-120|-6|19
chr2	218814459	NM_000784.3:c.1263+1G>A	G	A	.	.	CI-SpliceAI=A|ENSG00000135929|0.00|0.89|0.00|0.99|158|-79|-28|-1
chr2	219165165	NM_001144889.1:c.1167+4C>T	G	A	.	.	CI-SpliceAI=A|ENSG00000213901|0.00|0.00|0.00|0.00|-827|257|-932|4
chr2	231206294	NM_025139.3:c.51+5G>T	G	T	.	.	CI-SpliceAI=T|ENSG00000135931|0.00|0.75|0.00|0.70|605|-96|-140|-5
chr2	231262306	NM_025139.6:c.1027C>T	C	T	.	.	CI-SpliceAI=T|ENSG00000135931|0.00|0.00|0.00|0.00|-1763|0|96|92
chr3	10142189	NM_000551.3:c.340+2T>C	T	C	.	.	CI-SpliceAI=C|ENSG00000134086|0.03|0.00|0.22|0.71|574|-122|832|-2
chr3	10146638	NM_000551.3:c.463+2T>C	T	C	.	.	CI-SpliceAI=C|ENSG00000134086|0.00|0.66|0.14|0.91|30|-124|38|-2
chr3	25737407	NM_018297.3:c.930C>T	G	A	.	.	CI-SpliceAI=A|ENSG00000151092|0.00|0.00|0.83|0.40|2074|1360|2|-73
chr3	36993627	NM_000249.2:c.80G>A	G	A	.	.	CI-SpliceAI=A|ENSG00000076242|0.01|0.00|0.02|0.01|613|-63|719|36
chr3	36996624	NM_000249.2:c.122A>G	A	G	.	.	CI-SpliceAI=G|ENSG00000076242|0.11|0.01|0.00|0.01|0|-5|85|-2278
chr3	37020360	NM_000249.2:c.935A>C	A	C	.	.	CI-SpliceAI=C|ENSG00000076242|0.00|0.00|0.00|0.00|-1|-45|-2611|-3007
chr3	37048615	NM_000249.2:c.1989+6T>G	T	G	.	.	CI-SpliceAI=G|ENSG00000076242|0.00|0.09|0.32|0.08|1195|-101|25|-6
chr3	42176812	NM_001042646.1:c.287-2A>G	A	G	.	.	CI-SpliceAI=G|ENSG00000182606|0.11|1.00|0.00|0.62|18|2|1714|78
chr3	47638723	NM_003074.3:c.2376+2T>C	A	G	.	.	CI-SpliceAI=G|ENSG00000173473|0.00|0.66|0.25|0.99|-2591|57|-51|2
chr3	49004858	NM_177939.2:c.888-3C>A	C	A	.	.	CI-SpliceAI=A|ENSG00000178467|0.46|0.56|0.04|0.02|-19|3|859|188
chr3	58148853	NM_001457.3:c.6091+1G>T	G	T	.	.	CI-SpliceAI=T|ENSG00000136068|0.01|0.01|0.09|1.00|942|-204|119|-1
chr3	119382400	NM_020754.2:c.539+1G>A	G	A	.	.	CI-SpliceAI=A|ENSG00000031081|0.00|0.75|0.05|0.99|782|-108|-24|-1
chr3	129507766	NM_052985.3:c.3039+4A>G	A	G	.	.	CI-SpliceAI=G|ENSG00000163913|0.02|0.19|0.01|0.22|-1048|-98|1690|-4
chr3	132689264	NM_153240.4:c.2694-2_2694-1delAG	CTG	G	.	.	CI-SpliceAI=G|ENSG00000113971|0.75|1.00|0.00|0.00|20|-1|1264|-190
chr3	196306939	NM_152773.4:c.317+4A>T	T	A	.	.	CI-SpliceAI=A|ENSG00000213123|0.00|0.44|0.47|0.98|1441|73|17|4
chr4	664866	NM_000283.3:c.2130-15G>A	G	A	.	.	CI-SpliceAI=A|ENSG00000133256|0.11|0.37|0.00|0.37|2|15|15|78
chr4	16186778	NM_153365.2:c.846+2_846+3insT	T	TA	.	.	CI-SpliceAI=TA|ENSG00000169762|0.01|0.35|0.06|0.21|-174|100|1442|3
chr4	57032426	NM_001253835.1:c.830-1G>A	C	T	.	.	CI-SpliceAI=T|ENSG00000163453|0.00|0.21|0.00|0.93|266|-1090|34|0
chr4	106194717	NM_001163435.1:c.1897+1G>A	C	T	.	.	CI-SpliceAI=T|ENSG00000145348|0.00|0.47|0.01|0.46|-46|37|-99|1
chr4	122331325	NM_015312.2:c.11250-1G>A	G	A	.	.	CI-SpliceAI=A|ENSG00000138688|0.67|1.00|0.00|0.05|21|1|1427|216
chr4	127949802	NM_152778.2:c.198+2T>C	A	G	.	.	CI-SpliceAI=G|ENSG00000164073|0.00|0.88|0.00|0.87|-2234|45|-413|2
chr4	129039039	NM_144643.2:c.290+2T>C	A	G	.	.	CI-SpliceAI=G|ENSG00000151466|0.00|0.97|0.00|0.90|1173|57|-42|2
chr5	37139371	NM_023073.3:c.8471-1G>C	C	G	.	.	CI-SpliceAI=G|ENSG00000197603|0.00|0.40|0.00|0.26|-531|-1|294|-31
chr5	74705325	NM_000521.3:c.771+5G>C	G	C	.	.	CI-SpliceAI=C|ENSG00000049860|0.00|0.93|0.02|0.96|-3225|-106|35|-5
chr5	74716676	NM_000521.3:c.1169+3_1169+10delAAGTTGTT	AAGTTGTTT	T	.	.	CI-SpliceAI=T|ENSG00000049860|0.01|0.98|0.01|1.00|2121|-89|2295|-3
chr5	87374922	NM_002890.2:c.2011+6T>G	T	G	.	.	CI-SpliceAI=G|ENSG00000145715|0.00|0.31|0.52|0.97|1060|-82|-1|-6
chr5	88729356	NM_002397.4:c.835-9T>G	A	C	.	.	CI-SpliceAI=C|ENSG00000081189|1.00|0.99|0.05|0.00|-1|-9|855|-132
chr5	88731903	NM_002397.4:c.638-2A>G	T	C	.	.	CI-SpliceAI=C|ENSG00000081189|0.10|0.99|0.03|0.48|-35|-2|-1692|-174
chr5	112766412	NM_001127511.2:c.250+2T>C	T	C	.	.	CI-SpliceAI=C|ENSG00000134982|0.05|0.01|0.96|0.97|-2629|-86|13|-2
chr5	112767263	NM_001354896.1:c.295C>T	C	T	.	.	CI-SpliceAI=T|ENSG00000134982|0.00|0.12|0.00|0.21|-1|-74|2023|127
chr5	112775624	NM_000038.5:c.423-5_423-3delAAT	AATA	A	.	.	CI-SpliceAI=A|ENSG00000134982|0.01|0.00|0.00|0.00|5|1|-1021|113
chr5	112827921	NM_000038.5:c.1549-8A>G	A	G	.	.	CI-SpliceAI=G|ENSG00000134982|0.98|0.97|0.00|0.02|1|8|255|85
chr5	119475730	NM_000414.3:c.302+3_302+18delGAGTATTTCTTTTTCAinsTTTTTTAAAAAGTATATACTTTCCTCCTTTTACCCTATACAACATTGATT	GAGTATTTCTTTTTCA	TTTTTTAAAAAGTATATACTTTCCTCCTTTTACCCTATACAACATTGATT	.	.	CI-SpliceAI=TTTTTTAAAAAGTATATACTTTCCTCCTTTTACCCTATACAACATTGATT|ENSG00000133835|0.00|0.96|0.01|0.99|720|-24|994|-3
chr5	128318876	NM_001999.3:c.4594+3A>G	T	C	.	.	CI-SpliceAI=C|ENSG00000138829|0.00|0.08|0.01|0.15|149|125|-2|3
chr5	134874531	NM_024715.3:c.103+1G>A	G	A	.	.	CI-SpliceAI=A|ENSG00000113621|0.04|0.00|0.49|0.92|468|-1|-48|-1
chr5	138947482	NM_022464.4:c.1030-9G>A	C	T	.	.	CI-SpliceAI=T|ENSG00000120725|0.97|0.90|0.00|0.00|-2|-9|548|725
chr5	151676131	NM_003118.3:c.57+1G>C	C	G	.	.	CI-SpliceAI=G|ENSG00000113140|0.01|0.98|0.02|0.98|-1318|70|-110|1
chr6	24652982	NM_016614.2:c.807+1G>T	C	A	.	.	CI-SpliceAI=A|ENSG00000111802|0.00|0.41|0.27|1.00|491|171|-11|1
chr6	26087518	NM_000410.3:c.76+2T>C	T	C	.	.	CI-SpliceAI=C|ENSG00000010704|0.00|0.02|0.16|0.95|1920|388|553|-2
chr6	33173502	NM_080680.2:c.2682G>A	C	T	.	.	CI-SpliceAI=T|ENSG00000204248|0.16|0.04|0.01|0.03|-67|-101|-154|0
chr6	36685748	NM_000389.4:c.446-3C>G	C	G	.	.	CI-SpliceAI=G|ENSG00000124762|0.01|0.91|0.00|0.73|-1676|3|588|-1202
chr6	42938085	NM_006586.3:c.496-5_496-4delAC	AAC	C	.	.	CI-SpliceAI=C|ENSG00000137161|0.02|0.09|0.00|0.00|-115|5|34|122
chr6	43045403	NM_014780.4:c.2863-1G>C	C	G	.	.	CI-SpliceAI=G|ENSG00000044090|0.36|0.99|0.02|0.02|37|-1|-217|-176
chr6	43623932	NM_019096.3:c.1236+1G>A	C	T	.	.	CI-SpliceAI=T|ENSG00000172432|0.00|0.21|0.03|1.00|1130|136|-26|1
chr6	64077298	NM_001142800.1:c.6571+4558A>G	T	C	.	.	CI-SpliceAI=C|ENSG00000188107|0.00|0.00|0.00|0.00|1256|764|1423|-2423
chr6	73615314	NM_012434:c.1111+1G>A	C	T	.	.	CI-SpliceAI=T|ENSG00000119899|0.00|0.91|0.00|0.84|-2430|133|-2551|1
chr6	121292052	NM_152730.4:c.1372+1G>T	C	A	.	.	CI-SpliceAI=A|ENSG00000146350|0.01|0.95|0.00|0.98|1042|141|2|1
chr6	129315952	NM_000426.3:c.3924+2T>C	T	C	.	.	CI-SpliceAI=C|ENSG00000196569|0.00|0.21|0.33|0.98|3102|-190|-94|-2
chr6	131847776	NM_006208.2:c.241G>T	G	T	.	.	CI-SpliceAI=T|ENSG00000197594|0.00|0.69|0.00|0.60|1299|0|1326|72
chr6	157167185	NM_020732.3:c.3025G>T	G	T	.	.	CI-SpliceAI=T|ENSG00000049618|0.04|0.25|0.02|0.92|58|-145|-16|0
chr7	5982823	NM_000535.5:c.2174+1G>A	C	T	.	.	CI-SpliceAI=T|ENSG00000122512|0.00|0.24|0.24|0.99|1680|168|-3|1
chr7	16301467	NM_001101426.3:c.790-1G>C	C	G	.	.	CI-SpliceAI=G|ENSG00000214960|0.00|0.99|0.00|0.96|-17|-1|32|-46
chr7	21706736	NM_001277115.1:c.6547-963G>A	G	A	.	.	CI-SpliceAI=A|ENSG00000105877|0.49|0.00|0.37|0.00|-36|927|1|-2228
chr7	30026304	NM_017946.3:c.197+5_197+8delGTAA	TTACT	T	.	.	CI-SpliceAI=T|ENSG00000106080|0.01|0.08|0.97|0.80|-378|229|-13|8
chr7	41966642	NM_000168.5:c.2432-1G>A	C	T	.	.	CI-SpliceAI=T|ENSG00000106571|0.60|0.98|0.00|0.01|-2|-1|1859|954
chr7	44111058	NM_001129.3:c.1630+1G>A	G	A	.	.	CI-SpliceAI=A|ENSG00000106624|0.00|0.00|0.88|0.97|-1043|-145|-23|-1
chr7	66994210	NM_016038.2:c.258+2T>C	A	G	.	.	CI-SpliceAI=G|ENSG00000126524|0.00|0.40|0.51|0.75|-806|131|10|2
chr7	87462423	NM_000443.3:c.286+335A>G	T	C	.	.	CI-SpliceAI=C|ENSG00000005471|0.31|0.00|0.17|0.00|115|352|1|335
chr7	97855352	NM_133436.3:c.1137+1G>A	C	T	.	.	CI-SpliceAI=T|ENSG00000070669|0.02|0.18|0.94|1.00|892|107|-44|1
chr7	100628224	NM_003227.3:c.1473G>A	C	T	.	.	CI-SpliceAI=T|ENSG00000106327|0.00|0.02|0.26|0.59|1148|-88|-21|0
chr7	107324533	NM_001161520.1:c.1120-12T>A	A	T	.	.	CI-SpliceAI=T|ENSG00000164597|0.97|0.96|0.00|0.02|-2|-12|-2914|-93
chr7	107961544	NM_002291.3:c.1985+5G>T	C	A	.	.	CI-SpliceAI=A|ENSG00000091136|0.01|0.00|0.68|0.62|-1252|-215|31|5
chr7	116771990	NM_000245.2:c.3028+1G>A	G	A	.	.	CI-SpliceAI=A|ENSG00000105976|0.00|0.12|0.51|0.99|-492|-141|128|-1
chr7	116771990	NM_000245.2:c.3028+1G>C	G	C	.	.	CI-SpliceAI=C|ENSG00000105976|0.00|0.15|0.40|0.99|-492|-141|128|-1
chr7	116771990	NM_000245.2:c.3028+1G>T	G	T	.	.	CI-SpliceAI=T|ENSG00000105976|0.00|0.17|0.39|0.99|-492|-141|-80|-1
chr7	116771991	NM_000245.2:c.3028+2T>C	T	C	.	.	CI-SpliceAI=C|ENSG00000105976|0.00|0.15|0.37|0.99|-493|-142|127|-2
chr7	116771991	NM_000245.2:c.3028+2T>G	T	G	.	.	CI-SpliceAI=G|ENSG00000105976|0.00|0.17|0.41|0.99|-493|-142|-81|-2
chr7	117509031	NM_000492.3:c.165-3C>T	C	T	.	.	CI-SpliceAI=T|ENSG00000001626|0.00|0.41|0.00|0.32|-1683|3|1392|111
chr7	117530893	NM_000492.3:c.274-6T>C	T	C	.	.	CI-SpliceAI=C|ENSG00000001626|0.00|0.05|0.00|0.04|10|6|825|221
chr7	117531114	NM_000492.3:c.489G>A	G	A	.	.	CI-SpliceAI=A|ENSG00000001626|0.00|0.15|0.12|0.88|289|-215|-93|0
chr7	117531115	NM_000492.3:c.489+1G>T	G	T	.	.	CI-SpliceAI=T|ENSG00000001626|0.00|0.14|0.11|0.88|19|-216|-94|-1
chr7	117531117	NM_000492.3:c.489+3A>G	A	G	.	.	CI-SpliceAI=G|ENSG00000001626|0.00|0.13|0.10|0.79|286|-218|-96|-3
chr7	117531118	NM_000492.3:c.489+4A>G	A	G	.	.	CI-SpliceAI=G|ENSG00000001626|0.00|0.09|0.10|0.57|1208|-219|-97|-4
chr7	117534275	NM_000492.3:c.490-1G>C	G	C	.	.	CI-SpliceAI=C|ENSG00000001626|0.98|1.00|0.00|0.02|10|1|1136|-3161
chr7	117534366	NM_000492.3:c.579+1G>T	G	T	.	.	CI-SpliceAI=T|ENSG00000001626|0.00|0.88|0.05|1.00|-1471|-90|3|-1
chr7	117535247	NM_000492.3:c.580-1G>T	G	T	.	.	CI-SpliceAI=T|ENSG00000001626|0.00|0.95|0.00|0.92|-55|1|-2848|164
chr7	117535412	NM_000492.3:c.743+1G>A	G	A	.	.	CI-SpliceAI=A|ENSG00000001626|0.00|0.66|0.01|0.93|218|-164|-62|-1
chr7	117536534	NM_000492.3:c.744-14_744-3del	TGATTGATTTACA	A	.	.	CI-SpliceAI=A|ENSG00000001626|0.98|0.96|0.02|0.00|-18|14|2504|139
chr7	117536538	NM_000492.3:c.744-10_744-3del	TGATTTACA	A	.	.	CI-SpliceAI=A|ENSG00000001626|0.92|0.58|0.02|0.00|-22|10|2500|135
chr7	117536539	NM_000492.3:c.744-9_744-6del	GATTT	T	.	.	CI-SpliceAI=T|ENSG00000001626|0.00|0.01|0.00|0.00|-23|-1291|2499|3773
chr7	117536542	NM_000492.3:c.744-9_744-6dup	T	TGATT	.	.	CI-SpliceAI=TGATT|ENSG00000001626|0.00|0.01|0.00|0.01|82|-1294|3770|2496
chr7	117540088	NM_000492.3:c.870-12T>A	T	A	.	.	CI-SpliceAI=A|ENSG00000001626|0.72|0.99|0.02|0.12|2|12|-1050|258
chr7	117540096	NM_000492.3:c.870-4A>G	A	G	.	.	CI-SpliceAI=G|ENSG00000001626|0.04|0.01|0.00|0.00|9|-1158|216|-1058
chr7	117540347	NM_000492.3:c.1116+1G>A	G	A	.	.	CI-SpliceAI=A|ENSG00000001626|0.03|0.03|0.90|0.98|-1409|-176|-35|-1
chr7	117542108	NM_000492.3:c.1209G>A	G	A	.	.	CI-SpliceAI=A|ENSG00000001626|0.00|0.26|0.01|0.84|-2191|-92|20|0
chr7	117542110	NM_000492.3:c.1209+2T>G	T	G	.	.	CI-SpliceAI=G|ENSG00000001626|0.00|0.41|0.01|1.00|-2193|-94|-23|-2
chr7	117559462	NM_000492.3:c.1393-2A>G	A	G	.	.	CI-SpliceAI=G|ENSG00000001626|0.32|0.99|0.00|0.44|89|2|-58|193
chr7	117559655	NM_000492.3:c.1584G>A	G	A	.	.	CI-SpliceAI=A|ENSG00000001626|0.00|0.11|0.00|0.16|-2626|-191|-146|0
chr7	117587731	NM_000492.3:c.1585-8G>A	G	A	.	.	CI-SpliceAI=A|ENSG00000001626|0.99|0.93|0.00|0.00|2|8|1739|102
chr7	117587736	NM_000492.3:c.1585-3T>G	T	G	.	.	CI-SpliceAI=G|ENSG00000001626|0.57|0.93|0.00|0.01|1|3|-5|97
chr7	117587738	NM_000492.3:c.1585-1G>A	G	A	.	.	CI-SpliceAI=A|ENSG00000001626|0.76|1.00|0.00|0.17|2|1|1732|95
chr7	117587834	NM_000492.3:c.1679+1G>C	G	C	.	.	CI-SpliceAI=C|ENSG00000001626|0.00|0.90|0.02|1.00|1584|-95|-29|-1
chr7	117590440	NM_000492.3:c.1766+1G>A	G	A	.	.	CI-SpliceAI=A|ENSG00000001626|0.03|0.93|0.00|0.93|-1022|-87|1328|-1
chr7	117590442	NM_000492.3:c.1766+3A>G	A	G	.	.	CI-SpliceAI=G|ENSG00000001626|0.02|0.40|0.00|0.48|-1024|-89|1326|-3
chr7	117592658	NM_000492.3:c.2490+1G>A	G	A	.	.	CI-SpliceAI=A|ENSG00000001626|0.00|0.07|0.82|0.99|983|-724|3|-1
chr7	117594930	NM_000492.3:c.2491G>T	G	T	.	.	CI-SpliceAI=T|ENSG00000001626|0.16|0.74|0.00|0.68|3|0|1727|128
chr7	117602820	NM_000492.3:c.2620-6T>C	T	C	.	.	CI-SpliceAI=C|ENSG00000001626|0.00|0.02|0.01|0.02|-767|6|962|43
chr7	117602868	NM_000492.3:c.2657+5G>A	G	A	.	.	CI-SpliceAI=A|ENSG00000001626|0.00|0.92|0.01|0.98|-2561|-42|68|-5
chr7	117603531	NM_000492.3:c.2658-1G>A	G	A	.	.	CI-SpliceAI=A|ENSG00000001626|0.01|0.95|0.00|0.85|-84|1|2785|251
chr7	117606670	NM_000492.3:c.2909-4A>G	A	G	.	.	CI-SpliceAI=G|ENSG00000001626|0.01|0.01|0.00|0.00|4|20|83|-2888
chr7	117606753	NM_000492.3:c.2988G>A	G	A	.	.	CI-SpliceAI=A|ENSG00000001626|0.00|0.43|0.00|0.71|-784|-79|-948|0
chr7	117606754	NM_000492.3:c.2988+1G>A	G	A	.	.	CI-SpliceAI=A|ENSG00000001626|0.00|0.97|0.00|0.99|-785|-80|23|-1
chr7	117610518	NM_000492.3:c.2989-1G>A	G	A	.	.	CI-SpliceAI=A|ENSG00000001626|0.11|1.00|0.00|0.68|71|1|-348|151
chr7	117610518	NM_000492.3:c.2989-1G>T	G	T	.	.	CI-SpliceAI=T|ENSG00000001626|0.18|1.00|0.00|0.53|23|1|-348|151
chr7	117610672	NM_000492.3:c.3139+3A>G	A	G	.	.	CI-SpliceAI=G|ENSG00000001626|0.00|0.14|0.01|0.28|943|-153|11|-3
chr7	117614714	NM_000492.3:c.3468+1G>A	G	A	.	.	CI-SpliceAI=A|ENSG00000001626|0.00|0.90|0.00|0.92|-2625|-101|-131|-1
chr7	117614715	NM_000492.3:c.3468+2dup	T	TT	.	.	CI-SpliceAI=TT|ENSG00000001626|0.00|0.90|0.00|0.92|-2086|-102|382|-2
chr7	117642437	NM_000492.3:c.3718-1G>A	G	A	.	.	CI-SpliceAI=A|ENSG00000001626|0.01|0.99|0.00|0.93|2|1|-45|156
chr7	117642594	NM_000492.3:c.3873+1G>A	G	A	.	.	CI-SpliceAI=A|ENSG00000001626|0.00|0.65|0.16|0.99|-2644|-156|28|-1
chr7	117648320	NM_000492.3:c.3874-4522A>G	A	G	.	.	CI-SpliceAI=G|ENSG00000001626|0.00|0.00|0.00|0.00|1|26|125|2873
chr7	117665564	NM_000492.3:c.4242_4242+1delinsTT	GG	TT	.	.	CI-SpliceAI=TT|ENSG00000001626|0.00|0.99|0.00|1.00|-281|-105|1693|0
chr7	117665565	NM_000492.3:c.4242+1G>T	G	T	.	.	CI-SpliceAI=T|ENSG00000001626|0.00|0.94|0.03|1.00|-282|-106|-2|-1
chr7	139134654	NM_001144923.1:c.4-1G>C	G	C	.	.	CI-SpliceAI=C|ENSG00000105948|0.57|0.99|0.18|0.66|12|1|1000|67
chr7	141615468	NM_018238.3:c.424-3C>G	C	G	.	.	CI-SpliceAI=G|ENSG00000006530|0.00|0.70|0.00|0.69|-1437|3|-1416|97
chr8	38253129	NM_015214.2:c.1891+2dup	T	TT	.	.	CI-SpliceAI=TT|ENSG00000085788|0.00|0.10|0.14|0.82|-387|427|49|-2
chr8	38424509	NM_001174067.1:c.1029G>A	C	T	.	.	CI-SpliceAI=T|ENSG00000077782|0.02|0.01|0.71|0.61|-519|190|-192|0
chr8	42459895	NM_006749.3:c.613+1G>A	C	T	.	.	CI-SpliceAI=T|ENSG00000168575|0.00|0.24|0.35|1.00|347|97|-41|1
chr8	51472306	NM_144651.4:c.695-2A>T	T	A	.	.	CI-SpliceAI=A|ENSG00000147485|0.72|0.99|0.00|0.36|59|-2|-1661|-119
chr8	85465470	NM_000067.2:c.232+1G>A	G	A	.	.	CI-SpliceAI=A|ENSG00000104267|0.00|0.04|0.27|1.00|-900|-198|-117|-1
chr8	99766874	NM_017890.4:c.7226C>T	C	T	.	.	CI-SpliceAI=T|ENSG00000132549|0.00|0.00|0.00|0.00|-1428|-4|-62|96
chr9	5772741	NM_020829.3:c.3794G>C	G	C	.	.	CI-SpliceAI=C|ENSG00000107036|0.05|0.03|0.08|0.07|-286|-177|59|0
chr9	21970900	NM_000077.4:c.457+2T>C	A	G	.	.	CI-SpliceAI=G|ENSG00000147889|0.00|0.03|0.09|0.75|-66|-2129|76|2
chr9	21970901	NM_000077.4:c.457+1G>A	C	T	.	.	CI-SpliceAI=T|ENSG00000147889|0.00|0.03|0.09|0.75|-67|-2130|75|1
chr9	21970901	NM_000077.4:c.457+1G>T	C	A	.	.	CI-SpliceAI=A|ENSG00000147889|0.00|0.03|0.11|0.75|-67|-2130|75|1
chr9	21971209	NM_000077.4:c.151-1G>A	C	T	.	.	CI-SpliceAI=T|ENSG00000147889|0.91|1.00|0.04|0.01|-2|-1|120|3469
chr9	21971209	NM_000077.4:c.151-1G>T	C	A	.	.	CI-SpliceAI=A|ENSG00000147889|0.82|1.00|0.05|0.01|-18|-1|120|3469
chr9	21971210	NM_000077.4:c.151-2A>C	T	G	.	.	CI-SpliceAI=G|ENSG00000147889|0.77|1.00|0.06|0.01|-19|-2|119|3468
chr9	95459794	NM_000264.4:c.2704-11C>T	G	A	.	.	CI-SpliceAI=A|ENSG00000185920|0.00|0.00|0.00|0.00|3097|-122|109|-1592
chr9	95461999	NM_000264.3:c.2561-1G>A	C	T	.	.	CI-SpliceAI=T|ENSG00000185920|0.89|1.00|0.05|0.03|-2|-1|875|-143
chr9	99132727	NM_001306210.1:c.574G>C	G	C	.	.	CI-SpliceAI=C|ENSG00000106799|0.05|0.00|0.03|0.00|-230|-2687|12|-42
chr9	120419975	NM_001011649.1:c.4005-15A>G	T	C	.	.	CI-SpliceAI=C|ENSG00000136861|0.93|0.70|0.00|0.02|-1|-15|-2575|-187
chr9	131506454	NM_007171.3:c.280+1G>T	G	T	.	.	CI-SpliceAI=T|ENSG00000130714|0.00|0.77|0.13|1.00|-271|-51|37|-1
chr9	131513335	NM_007171.3:c.1241+4_1241+7delAGTG	AGTGT	T	.	.	CI-SpliceAI=T|ENSG00000130714|0.00|0.25|0.54|0.99|-698|-96|66|-4
chr9	132910567	NM_000368.4:c.1263+4C>T	G	A	.	.	CI-SpliceAI=A|ENSG00000165699|0.00|0.16|0.00|0.29|-32|122|886|4
chr9	132911576	NM_000368.4:c.914-24_914-8del	GGAAGAGAAGAACACAGG	G	.	.	CI-SpliceAI=G|ENSG00000165699|0.10|0.97|0.00|0.92|-463|-8|-565|-123
chr9	132923347	NM_000368.4:c.508+1G>T	C	A	.	.	CI-SpliceAI=A|ENSG00000165699|0.01|0.00|0.99|1.00|2392|-1911|-36|1
chr9	132925746	NM_000368.4:c.211-7T>G	A	C	.	.	CI-SpliceAI=C|ENSG00000165699|0.99|0.90|0.03|0.01|-1|-7|-159|-2019
chr9	134731526	NM_000093.3:c.1195G>A	G	A	.	.	CI-SpliceAI=A|ENSG00000130635|0.00|0.00|0.00|0.00|-1408|-30|-9|-2728
chr10	27208446	NM_145698.3:c.1205-1G>A	C	T	.	.	CI-SpliceAI=T|ENSG00000107897|0.99|1.00|0.00|0.00|-2|-1|2368|-44
chr10	33254026	NM_003873.5:c.981+2T>C	A	G	.	.	CI-SpliceAI=G|ENSG00000099250|0.00|0.04|0.00|0.69|-256|168|-123|2
chr10	33330706	NM_003873.5:c.248+2T>G	A	C	.	.	CI-SpliceAI=C|ENSG00000099250|0.01|0.23|0.09|1.00|2769|176|-140|2
chr10	68416703	NM_001080449.2:c.3114+6delC	GG	G	.	.	CI-SpliceAI=G|ENSG00000138346|0.00|0.01|0.26|0.22|2510|152|-38|6
chr10	72133056	NM_001198800.1:c.871+1G>A	C	T	.	.	CI-SpliceAI=T|ENSG00000138303|0.00|0.98|0.00|0.99|-1811|125|-65|1
chr10	87864404	NM_000314.4:c.-66_-64del	AAGC	C	.	.	CI-SpliceAI=C|ENSG00000171862|0.01|0.00|0.03|0.00|50|-154|-651|220
chr10	87925500	NM_000314.4:c.165-13-10del	GT	T	.	.	CI-SpliceAI=T|ENSG00000171862|0.00|0.00|0.00|0.00|13|-1509|57|61
chr10	87931089	NM_000314.4:c.253G>C	G	C	.	.	CI-SpliceAI=C|ENSG00000171862|0.00|0.20|0.72|0.65|1180|-43|4|0
chr10	87933132	NM_000314.4:c.373A>G	A	G	.	.	CI-SpliceAI=G|ENSG00000171862|0.00|0.00|0.00|0.00|-119|-137|3773|3056
chr10	87952178	NM_000314.4:c.553C>G	C	G	.	.	CI-SpliceAI=G|ENSG00000171862|0.00|0.00|0.00|0.00|-920|-60|1139|81
chr10	87952218	NM_000314.4:c.593T>C	T	C	.	.	CI-SpliceAI=C|ENSG00000171862|0.00|0.00|0.00|0.00|-100|-960|41|2319
chr10	87957850	NM_000314.5:c.635-3C>A	C	A	.	.	CI-SpliceAI=A|ENSG00000171862|0.17|0.29|0.01|0.02|57|3|-2275|169
chr10	87957850	NM_000314.5:c.635-3C>G	C	G	.	.	CI-SpliceAI=G|ENSG00000171862|0.31|0.86|0.02|0.05|57|3|-2275|169
chr10	87957851	NM_000314.6:c.635-2A>C	A	C	.	.	CI-SpliceAI=C|ENSG00000171862|0.94|0.99|0.01|0.01|10|2|-2276|168
chr10	87960922	NM_000314.4:c.830C>T	C	T	.	.	CI-SpliceAI=T|ENSG00000171862|0.05|0.00|0.00|0.00|15|-28|2516|-8
chr10	87961119	NM_000314.6:c.1026+1G>T	G	T	.	.	CI-SpliceAI=T|ENSG00000171862|0.01|0.02|0.03|1.00|-2616|-182|-2|-1
chr10	87965285	NM_000314.6:c.1027-2A>T	A	T	.	.	CI-SpliceAI=T|ENSG00000171862|0.53|0.98|0.00|0.02|8|2|973|181
chr10	93625654	NM_006204.3:c.939+5G>A	G	A	.	.	CI-SpliceAI=A|ENSG00000095464|0.00|0.85|0.03|0.94|-2222|-79|40|-5
chr10	93629247	NM_006204.3:c.1072-11T>C	T	C	.	.	CI-SpliceAI=C|ENSG00000095464|0.02|0.04|0.00|0.04|-371|11|996|58
chr10	100175939	NM_006459.3:c.430+6delAAGT	AC	C	.	.	CI-SpliceAI=C|ENSG00000107566|0.00|0.05|0.00|0.01|2668|183|-433|6
chr10	100827634	NM_000278.3:c.1202-2A>G	A	G	.	.	CI-SpliceAI=G|ENSG00000075891|0.01|0.00|0.00|0.00|-72|1703|-175|1026
chr10	110901618	NM_001195305:c.38-6T>C	A	G	.	.	CI-SpliceAI=G|ENSG00000214413|0.00|0.31|0.01|0.39|-33|-6|-592|-80
chr10	133373241	NM_004092.3:c.88+5G>A	C	T	.	.	CI-SpliceAI=T|ENSG00000127884|0.07|0.00|0.84|0.93|-1522|-2518|-6|5
chr11	45910314	NM_004813.2:c.953-2A>T	T	A	.	.	CI-SpliceAI=A|ENSG00000121680|0.33|0.81|0.00|0.01|-137|-2|1585|584
chr11	45915463	NM_004813.2:c.460+5G>A	C	T	.	.	CI-SpliceAI=T|ENSG00000121680|0.00|0.75|0.00|0.79|-779|105|293|5
chr11	47331891	NM_000256.3:c.3815-10T>G	A	C	.	.	CI-SpliceAI=C|ENSG00000134571|0.06|0.43|0.00|0.29|49|-10|686|-46
chr11	47331893	NM_000256.3:c.3815-12C>T	G	A	.	.	CI-SpliceAI=A|ENSG00000134571|0.06|0.01|0.11|0.00|-12|47|-48|-176
chr11	47331897	NM_000256.3:c.3815-16G>C	C	G	.	.	CI-SpliceAI=G|ENSG00000134571|0.02|0.01|0.03|0.00|-16|32|-52|735
chr11	47331918	NM_000256.3:c.3815-37C>T	G	A	.	.	CI-SpliceAI=A|ENSG00000134571|0.02|0.01|0.01|0.01|-37|11|154|-73
chr11	47332074	NM_000256.3:c.3812G>A	C	T	.	.	CI-SpliceAI=T|ENSG00000134571|0.01|0.00|0.01|0.03|50|310|-2|22
chr11	47332095	NM_000256.3:c.3791G>A	C	T	.	.	CI-SpliceAI=T|ENSG00000134571|0.01|0.00|0.02|0.05|29|289|3|1
chr11	47332106	NM_000256.3:c.3780C>T	G	A	.	.	CI-SpliceAI=A|ENSG00000134571|0.00|0.02|0.33|0.04|2|18|2|-34
chr11	47332123	NM_000256.3:c.3763G>A	C	T	.	.	CI-SpliceAI=T|ENSG00000134571|0.00|0.01|0.01|0.01|135|1|-27|-278
chr11	47332136	NM_000256.3:c.3750C>G	G	C	.	.	CI-SpliceAI=C|ENSG00000134571|0.00|0.02|0.00|0.01|248|-12|-291|-64
chr11	47332140	NM_000256.3:c.3746G>T	C	A	.	.	CI-SpliceAI=A|ENSG00000134571|0.06|0.00|0.00|0.00|-16|118|-68|-295
chr11	47332144	NM_000256.3:c.3742G>A	C	T	.	.	CI-SpliceAI=T|ENSG00000134571|0.06|0.00|0.01|0.01|-20|114|-299|-72
chr11	47332204	NM_000256.3:c.3682C>T	G	A	.	.	CI-SpliceAI=A|ENSG00000134571|0.01|0.00|0.00|0.00|-80|54|-359|-132
chr11	47332209	NM_000256.3:c.3677G>T	C	A	.	.	CI-SpliceAI=A|ENSG00000134571|0.00|0.00|0.00|0.00|-85|49|-364|-137
chr11	47332270	NM_000256.3:c.3628-12C>G	G	C	.	.	CI-SpliceAI=C|ENSG00000134571|0.96|0.89|0.02|0.01|-1|-12|-425|-198
chr11	47332576	NM_000256.3:c.3617G>A	C	T	.	.	CI-SpliceAI=T|ENSG00000134571|0.00|0.00|0.00|0.00|141|97|-10|-480
chr11	47332578	NM_000256.3:c.3615G>A	C	T	.	.	CI-SpliceAI=T|ENSG00000134571|0.00|0.00|0.01|0.00|139|-194|-1|54
chr11	47332695	NM_000256.3:c.3498C>G	G	C	.	.	CI-SpliceAI=C|ENSG00000134571|0.02|0.00|0.00|0.00|22|-22|1|869
chr11	47332701	NM_000256.3:c.3492C>T	G	A	.	.	CI-SpliceAI=A|ENSG00000134571|0.00|0.01|0.00|0.00|1|16|2|-856
chr11	47332808	NM_000256.3:c.3490+6G>A	C	T	.	.	CI-SpliceAI=T|ENSG00000134571|0.01|0.00|0.00|0.00|-91|-927|64|1
chr11	47332811	NM_000256.3:c.3490+3G>A	C	T	.	.	CI-SpliceAI=T|ENSG00000134571|0.00|0.01|0.00|0.00|-930|-94|3|-966
chr11	47332878	NM_000256.3:c.3426G>A	C	T	.	.	CI-SpliceAI=T|ENSG00000134571|0.00|0.00|0.00|0.00|-161|-1|-6|-64
chr11	47332891	NM_000256.3:c.3413G>C	C	G	.	.	CI-SpliceAI=G|ENSG00000134571|0.00|0.00|0.00|0.00|-174|82|-1046|-19
chr11	47333189	NM_000256.3:c.3330+5G>A	C	T	.	.	CI-SpliceAI=T|ENSG00000134571|0.00|0.01|0.08|0.06|-1065|-216|-6|5
chr11	47333189	NM_000256.3:c.3330+5G>C	C	G	.	.	CI-SpliceAI=G|ENSG00000134571|0.00|0.01|0.05|0.09|-1065|-216|-6|5
chr11	47333189	NM_000256.3:c.3330+5G>T	C	A	.	.	CI-SpliceAI=A|ENSG00000134571|0.00|0.01|0.07|0.07|-1065|-216|-6|5
chr11	47333245	NM_000256.3:c.3279C>T	G	A	.	.	CI-SpliceAI=A|ENSG00000134571|0.00|0.00|0.00|0.00|-26|23|2|448
chr11	47333300	NM_000256.3:c.3224C>G	G	C	.	.	CI-SpliceAI=C|ENSG00000134571|0.00|0.00|0.08|0.00|13|33|5|264
chr11	47333306	NM_000256.3:c.3218G>A	C	T	.	.	CI-SpliceAI=T|ENSG00000134571|0.00|0.00|0.02|0.00|7|17|-1|258
chr11	47333340	NM_000256.3:c.3191-7C>T	G	A	.	.	CI-SpliceAI=A|ENSG00000134571|0.00|0.00|0.00|0.00|-7|29|224|-1495
chr11	47333349	NM_000256.3:c.3191-16G>T	C	A	.	.	CI-SpliceAI=A|ENSG00000134571|0.00|0.00|0.00|0.00|-16|20|215|-1504
chr11	47333365	NM_000256.3:c.3191-32C>T	G	A	.	.	CI-SpliceAI=A|ENSG00000134571|0.00|0.00|0.00|0.00|-32|4|199|-60
chr11	47333552	NM_000256.3:c.3190+5G>A	C	T	.	.	CI-SpliceAI=T|ENSG00000134571|0.00|0.00|0.78|0.95|-183|73|12|5
chr11	47333553	NM_000256.3:c.3190+4C>T	G	A	.	.	CI-SpliceAI=A|ENSG00000134571|0.00|0.00|0.39|0.21|1630|72|11|4
chr11	47333554	NM_000256.3:c.3190+3G>A	C	T	.	.	CI-SpliceAI=T|ENSG00000134571|0.00|0.00|0.01|0.07|71|-837|3|10
chr11	47333624	NM_000256.3:c.3123C>T	G	A	.	.	CI-SpliceAI=A|ENSG00000134571|0.02|0.00|0.53|0.06|1|1559|2|-67
chr11	47333631	NM_000256.3:c.3116A>G	T	C	.	.	CI-SpliceAI=C|ENSG00000134571|0.00|0.00|0.00|0.00|121|-17|-67|-16
chr11	47333641	NM_000256.3:c.3106C>T	G	A	.	.	CI-SpliceAI=A|ENSG00000134571|0.01|0.00|0.01|0.00|-16|-27|52|317
chr11	47333649	NM_000256.3:c.3098G>A	C	T	.	.	CI-SpliceAI=T|ENSG00000134571|0.03|0.01|0.01|0.00|-2|-24|-34|44
chr11	47333657	NM_000256.3:c.3090G>A	C	T	.	.	CI-SpliceAI=T|ENSG00000134571|0.00|0.00|0.01|0.00|-32|-43|-93|-100
chr11	47333682	NM_000256.3:c.3065G>A	C	T	.	.	CI-SpliceAI=T|ENSG00000134571|0.00|0.00|0.00|0.00|-57|70|11|-125
chr11	47333699	NM_000256.3:c.3048C>T	G	A	.	.	CI-SpliceAI=A|ENSG00000134571|0.00|0.00|0.03|0.03|-74|53|2|-6
chr11	47333750	NM_000256.3:c.2997C>T	G	A	.	.	CI-SpliceAI=A|ENSG00000134571|0.00|0.01|0.00|0.01|-4|2|-186|-57
chr11	47333757	NM_000256.3:c.2995-5C>G	G	C	.	.	CI-SpliceAI=C|ENSG00000134571|0.00|0.01|0.00|0.01|-132|-5|-142|-64
chr11	47333764	NM_000256.3:c.2995-12T>C	A	G	.	.	CI-SpliceAI=G|ENSG00000134571|0.00|0.00|0.00|0.01|-139|-12|-149|-71
chr11	47333923	NM_000256.3:c.2993A>G	T	C	.	.	CI-SpliceAI=C|ENSG00000134571|0.00|0.23|0.55|0.64|-148|87|35|-1
chr11	47333954	NM_000256.3:c.2962G>A	C	T	.	.	CI-SpliceAI=T|ENSG00000134571|0.00|0.01|0.29|0.02|1229|56|4|-32
chr11	47333955	NM_000256.3:c.2961C>T	G	A	.	.	CI-SpliceAI=A|ENSG00000134571|0.00|0.00|0.04|0.00|1228|55|3|-33
chr11	47334002	NM_000256.3:c.2914C>T	G	A	.	.	CI-SpliceAI=A|ENSG00000134571|0.00|0.00|0.00|0.01|1181|8|457|-44
chr11	47334022	NM_000256.3:c.2906-12C>T	G	A	.	.	CI-SpliceAI=A|ENSG00000134571|0.00|0.00|0.00|0.00|-12|1161|-64|953
chr11	47335007	NM_000256.3:c.2905+35A>C	T	G	.	.	CI-SpliceAI=G|ENSG00000134571|0.00|0.00|0.00|0.01|202|143|35|-32
chr11	47335007	NM_000256.3:c.2905+35A>T	T	A	.	.	CI-SpliceAI=A|ENSG00000134571|0.00|0.00|0.00|0.01|176|143|35|-32
chr11	47335037	NM_000256.3:c.2905+5G>T	C	A	.	.	CI-SpliceAI=A|ENSG00000134571|0.00|0.49|0.49|0.99|-16|172|-62|5
chr11	47335061	NM_000256.3:c.2886G>A	C	T	.	.	CI-SpliceAI=T|ENSG00000134571|0.00|0.01|0.06|0.02|142|148|3|-19
chr11	47335070	NM_000256.3:c.2877G>A	C	T	.	.	CI-SpliceAI=T|ENSG00000134571|0.00|0.02|0.00|0.01|-2|139|-95|-28
chr11	47335212	NM_000256.3:c.2738-3C>G	G	C	.	.	CI-SpliceAI=C|ENSG00000134571|0.45|0.75|0.00|0.02|-29|-3|-237|-170
chr11	47335215	NM_000256.3:c.2738-6C>A	G	T	.	.	CI-SpliceAI=T|ENSG00000134571|0.12|0.02|0.00|0.00|-32|-6|-240|-173
chr11	47335990	NM_000256.3:c.2624A>T	T	A	.	.	CI-SpliceAI=A|ENSG00000134571|0.00|0.00|0.00|0.00|-9|-44|2537|2232
chr11	47336031	NM_000256.3:c.2603-20C>G	G	C	.	.	CI-SpliceAI=C|ENSG00000134571|0.00|0.00|0.00|0.00|-848|-20|-2073|2496
chr11	47337360	NM_000256.3:c.2602+31G>T	C	A	.	.	CI-SpliceAI=A|ENSG00000134571|0.00|0.00|0.00|0.00|223|219|31|76
chr11	47337363	NM_000256.3:c.2602+28C>T	G	A	.	.	CI-SpliceAI=A|ENSG00000134571|0.00|0.00|0.00|0.00|-2154|216|73|28
chr11	47337391	NM_000256.3:c.2602G>A	C	T	.	.	CI-SpliceAI=T|ENSG00000134571|0.00|0.05|0.05|0.05|-2182|188|45|0
chr11	47337392	NM_000256.3:c.2601C>A	G	T	.	.	CI-SpliceAI=T|ENSG00000134571|0.00|0.00|0.00|0.00|191|187|-1|44
chr11	47337392	NM_000256.3:c.2601C>G	G	C	.	.	CI-SpliceAI=C|ENSG00000134571|0.00|0.00|0.00|0.00|981|187|44|-1
chr11	47337446	NM_000256.3:c.2547C>A	G	T	.	.	CI-SpliceAI=T|ENSG00000134571|0.00|0.00|0.08|0.01|927|133|3|-55
chr11	47337460	NM_000256.3:c.2533C>T	G	A	.	.	CI-SpliceAI=A|ENSG00000134571|0.00|0.00|0.00|0.00|913|123|2|-24
chr11	47337676	NM_000256.3:c.2413+14C>T	G	A	.	.	CI-SpliceAI=A|ENSG00000134571|0.00|0.00|0.00|0.00|-69|-93|2|-11
chr11	47337684	NM_000256.3:c.2413+6T>C	A	G	.	.	CI-SpliceAI=G|ENSG00000134571|0.00|0.02|0.04|0.07|-173|-105|-19|6
chr11	47337706	NM_000256.3:c.2397C>T	G	A	.	.	CI-SpliceAI=A|ENSG00000134571|0.00|0.00|0.01|0.00|119|-123|2|-16
chr11	47337783	NM_000256.3:c.2320G>A	C	T	.	.	CI-SpliceAI=T|ENSG00000134571|0.00|0.00|0.00|0.00|-200|42|439|-751
chr11	47337792	NM_000256.3:c.2311G>A	C	T	.	.	CI-SpliceAI=T|ENSG00000134571|0.00|0.00|0.00|0.00|2|33|430|198
chr11	47337814	NM_000256.3:c.2309-20G>A	C	T	.	.	CI-SpliceAI=T|ENSG00000134571|0.00|0.00|0.00|0.00|11|-49|-124|408
chr11	47338517	NM_000256.3:c.2308+3G>A	C	T	.	.	CI-SpliceAI=T|ENSG00000134571|0.00|0.01|0.06|0.14|-934|887|3|-295
chr11	47338520	NM_000256.3:c.2308G>A	C	T	.	.	CI-SpliceAI=T|ENSG00000134571|0.01|0.02|0.57|0.85|884|-147|7|0
chr11	47338521	NM_000256.3:c.2307C>T	G	A	.	.	CI-SpliceAI=A|ENSG00000134571|0.01|0.00|0.09|0.09|-148|-126|6|-1
chr11	47338554	NM_000256.3:c.2274C>T	G	A	.	.	CI-SpliceAI=A|ENSG00000134571|0.01|0.00|0.13|0.09|-181|-4|2|-34
chr11	47338594	NM_000256.3:c.2234A>G	T	C	.	.	CI-SpliceAI=C|ENSG00000134571|0.00|0.00|0.11|0.06|-221|85|1|-74
chr11	47338667	NM_000256.3:c.2161A>T	T	A	.	.	CI-SpliceAI=A|ENSG00000134571|0.00|0.00|0.00|0.00|737|12|6|-147
chr11	47338682	NM_000256.3:c.2149-3C>G	G	C	.	.	CI-SpliceAI=C|ENSG00000134571|0.70|0.71|0.14|0.04|101|-3|-460|-162
chr11	47338687	NM_000256.3:c.2149-8C>G	G	C	.	.	CI-SpliceAI=C|ENSG00000134571|0.01|0.01|0.02|0.00|96|-8|-465|-167
chr11	47339321	NM_000256.3:c.2148+3G>A	C	T	.	.	CI-SpliceAI=T|ENSG00000134571|0.05|0.00|0.05|0.00|83|-1742|3|-12
chr11	47339353	NM_000256.3:c.2119G>A	C	T	.	.	CI-SpliceAI=T|ENSG00000134571|0.00|0.27|0.06|0.29|407|51|3|-29
chr11	47339646	NM_000256.3:c.2067+5T>G	A	C	.	.	CI-SpliceAI=C|ENSG00000134571|0.00|0.00|0.00|0.01|144|-242|0|-1424
chr11	47339683	NM_000256.3:c.2035C>T	G	A	.	.	CI-SpliceAI=A|ENSG00000134571|0.00|0.00|0.00|0.00|47|-279|-32|-1461
chr11	47339801	NM_000256.3:c.1928-11G>A	C	T	.	.	CI-SpliceAI=T|ENSG00000134571|0.00|0.00|0.00|0.00|-11|-22|-1579|2207
chr11	47341113	NM_000256.3:c.1897+25G>A	C	T	.	.	CI-SpliceAI=T|ENSG00000134571|0.00|0.00|0.01|0.00|-1709|-81|4|-110
chr11	47341133	NM_000256.3:c.1897+5G>A	C	T	.	.	CI-SpliceAI=T|ENSG00000134571|0.00|0.00|0.51|0.44|-101|2491|-11|5
chr11	47341286	NM_000256.3:c.1791-42G>A	C	T	.	.	CI-SpliceAI=T|ENSG00000134571|0.00|0.00|0.00|0.00|-42|4|50|1782
chr11	47341986	NM_000256.3:c.1790+5G>A	C	T	.	.	CI-SpliceAI=T|ENSG00000134571|0.00|0.02|0.86|0.97|228|170|22|5
chr11	47341991	NM_000256.3:c.1790G>A	C	T	.	.	CI-SpliceAI=T|ENSG00000134571|0.00|0.01|0.38|0.31|1271|165|17|0
chr11	47341992	NM_000256.3:c.1789C>T	G	A	.	.	CI-SpliceAI=A|ENSG00000134571|0.00|0.00|0.05|0.02|1270|164|16|-1
chr11	47342055	NM_000256.3:c.1726G>A	C	T	.	.	CI-SpliceAI=T|ENSG00000134571|0.00|0.00|0.07|0.01|101|1207|3|30
chr11	47342060	NM_000256.3:c.1721G>A	C	T	.	.	CI-SpliceAI=T|ENSG00000134571|0.00|0.00|0.00|0.00|-2|96|-2|-69
chr11	47342085	NM_000256.3:c.1696T>C	A	G	.	.	CI-SpliceAI=G|ENSG00000134571|0.00|0.00|0.00|0.00|71|1177|-94|31
chr11	47342110	NM_000256.3:c.1671C>T	G	A	.	.	CI-SpliceAI=A|ENSG00000134571|0.00|0.00|0.07|0.01|1152|46|6|-25
chr11	47342117	NM_000256.3:c.1664T>C	A	G	.	.	CI-SpliceAI=G|ENSG00000134571|0.00|0.00|0.00|0.00|39|1145|-1|944
chr11	47342140	NM_000256.3:c.1641G>A	C	T	.	.	CI-SpliceAI=T|ENSG00000134571|0.00|0.00|0.00|0.01|1122|16|3|-24
chr11	47342163	NM_000256.3:c.1625-7C>A	G	T	.	.	CI-SpliceAI=T|ENSG00000134571|0.00|0.01|0.00|0.00|51|-7|898|-47
chr11	47342164	NM_000256.3:c.1625-8C>G	G	C	.	.	CI-SpliceAI=C|ENSG00000134571|0.01|0.01|0.00|0.00|50|-8|897|-173
chr11	47342185	NM_000256.3:c.1625-29G>A	C	T	.	.	CI-SpliceAI=T|ENSG00000134571|0.00|0.00|0.00|0.00|-3|-29|-69|-100
chr11	47342574	NM_000256.3:c.1624+4A>T	T	A	.	.	CI-SpliceAI=A|ENSG00000134571|0.00|0.01|0.01|0.34|688|170|48|4
chr11	47342578	NM_000256.3:c.1624G>C	C	G	.	.	CI-SpliceAI=G|ENSG00000134571|0.00|0.00|0.00|0.04|684|166|25|0
chr11	47342601	NM_000256.3:c.1601C>T	G	A	.	.	CI-SpliceAI=A|ENSG00000134571|0.00|0.00|0.04|0.00|1023|143|2|-23
chr11	47342697	NM_000256.3:c.1505G>A	C	T	.	.	CI-SpliceAI=T|ENSG00000134571|0.00|0.00|0.00|0.00|-2|-11|795|0
chr11	47342750	NM_000256.3:c.1458-6G>A	C	T	.	.	CI-SpliceAI=T|ENSG00000134571|0.91|0.59|0.00|0.00|-2|-6|742|-742
chr11	47342761	NM_000256.3:c.1458-17C>T	G	A	.	.	CI-SpliceAI=A|ENSG00000134571|0.00|0.00|0.00|0.00|-5|863|128|731
chr11	47342825	NM_000256.3:c.1457+5G>C	C	G	.	.	CI-SpliceAI=G|ENSG00000134571|0.00|0.72|0.03|0.78|799|110|64|5
chr11	47342827	NM_000256.3:c.1457+3G>C	C	G	.	.	CI-SpliceAI=G|ENSG00000134571|0.00|0.13|0.02|0.14|797|108|62|3
chr11	47342831	NM_000256.3:c.1456T>G	A	C	.	.	CI-SpliceAI=C|ENSG00000134571|0.00|0.00|0.00|0.00|431|104|58|-1
chr11	47342890	NM_000256.3:c.1397T>A	A	T	.	.	CI-SpliceAI=T|ENSG00000134571|0.00|0.00|0.04|0.00|-2|-146|-1|5
chr11	47342892	NM_000256.3:c.1395G>A	C	T	.	.	CI-SpliceAI=T|ENSG00000134571|0.00|0.01|0.06|0.02|5|43|3|-62
chr11	47343017	NM_000256.3:c.1351+4G>A	C	T	.	.	CI-SpliceAI=T|ENSG00000134571|0.00|0.04|0.01|0.08|128|245|4|44
chr11	47343021	NM_000256.3:c.1351G>C	C	G	.	.	CI-SpliceAI=G|ENSG00000134571|0.04|0.02|0.70|0.68|241|124|40|0
chr11	47343052	NM_000256.3:c.1320C>T	G	A	.	.	CI-SpliceAI=A|ENSG00000134571|0.01|0.00|0.03|0.01|210|93|16|-31
chr11	47343154	NM_000256.3:c.1227-9C>A	G	T	.	.	CI-SpliceAI=T|ENSG00000134571|0.03|0.03|0.00|0.00|108|-9|-8|106
chr11	47343158	NM_000256.3:c.1227-13G>A	C	T	.	.	CI-SpliceAI=T|ENSG00000134571|0.98|0.88|0.01|0.00|-2|-13|-12|102
chr11	47343159	NM_000256.3:c.1227-14C>A	G	T	.	.	CI-SpliceAI=T|ENSG00000134571|0.30|0.06|0.00|0.00|-2|-14|-13|-98
chr11	47343254	NM_000256.3:c.1226+6T>C	A	G	.	.	CI-SpliceAI=G|ENSG00000134571|0.01|0.06|0.00|0.06|370|8|-193|6
chr11	47343268	NM_000256.3:c.1224-6C>A	G	T	.	.	CI-SpliceAI=T|ENSG00000134571|0.01|0.14|0.00|0.01|19|-6|-4|-8
chr11	47343283	NM_000256.3:c.1224-21A>G	T	C	.	.	CI-SpliceAI=C|ENSG00000134571|0.79|0.10|0.00|0.01|-1|-21|-137|-23
chr11	47343295	NM_000256.3:c.1224-33G>A	C	T	.	.	CI-SpliceAI=T|ENSG00000134571|0.98|0.45|0.01|0.00|-2|-33|-35|-234
chr11	47343502	NM_000256.3:c.1213A>G	T	C	.	.	CI-SpliceAI=C|ENSG00000134571|0.02|0.01|1.00|0.95|122|694|1|-10
chr11	47343614	NM_000256.3:c.1101G>T	C	A	.	.	CI-SpliceAI=A|ENSG00000134571|0.30|0.10|0.00|0.01|-22|10|-118|-21
chr11	47343632	NM_000256.3:c.1091-8G>A	C	T	.	.	CI-SpliceAI=T|ENSG00000134571|0.39|0.25|0.01|0.00|-16|-8|-39|-372
chr11	47343636	NM_000256.3:c.1091-12G>A	C	T	.	.	CI-SpliceAI=T|ENSG00000134571|0.06|0.03|0.01|0.00|-20|-44|-43|-376
chr11	47343659	NM_000256.3:c.1091-35C>A	G	T	.	.	CI-SpliceAI=T|ENSG00000134571|0.00|0.04|0.00|0.00|-49|-35|3368|-66
chr11	47346158	NM_000256.3:c.1090+49C>T	G	A	.	.	CI-SpliceAI=A|ENSG00000134571|0.00|0.00|0.00|0.00|212|871|469|743
chr11	47346291	NM_000256.3:c.1006A>G	T	C	.	.	CI-SpliceAI=C|ENSG00000134571|0.00|0.01|0.00|0.00|-12|79|336|-10
chr11	47346297	NM_000256.3:c.1000G>A	C	T	.	.	CI-SpliceAI=T|ENSG00000134571|0.01|0.00|0.00|0.00|73|87|1354|5
chr11	47346298	NM_000256.3:c.999C>T	G	A	.	.	CI-SpliceAI=A|ENSG00000134571|0.00|0.01|0.00|0.00|-19|72|1353|4
chr11	47346337	NM_000256.3:c.960C>G	G	C	.	.	CI-SpliceAI=C|ENSG00000134571|0.00|0.05|0.01|0.00|304|33|290|690
chr11	47346379	NM_000256.3:c.927-9G>A	C	T	.	.	CI-SpliceAI=T|ENSG00000134571|0.11|0.36|0.00|0.00|10|-9|248|648
chr11	47346380	NM_000256.3:c.927-10C>A	G	T	.	.	CI-SpliceAI=T|ENSG00000134571|0.03|0.23|0.01|0.00|-20|-10|247|647
chr11	47346623	NM_000256.3:c.926+4A>G	T	C	.	.	CI-SpliceAI=C|ENSG00000134571|0.01|0.25|0.00|0.47|-46|18|-2511|4
chr11	47346629	NM_000256.3:c.924G>A	C	T	.	.	CI-SpliceAI=T|ENSG00000134571|0.01|0.01|0.03|0.00|-259|15|-2|-6
chr11	47346664	NM_000256.3:c.909-20C>T	G	A	.	.	CI-SpliceAI=A|ENSG00000134571|0.00|0.02|0.00|0.02|-275|-20|-2552|-37
chr11	47347037	NM_000256.3:c.906-8T>C	A	G	.	.	CI-SpliceAI=G|ENSG00000134571|0.08|0.00|0.01|0.01|-8|643|-10|79
chr11	47347478	NM_000256.3:c.853G>A	C	T	.	.	CI-SpliceAI=T|ENSG00000134571|0.04|0.04|0.00|0.07|-5|1|-851|-52
chr11	47347493	NM_000256.3:c.852-14G>T	C	A	.	.	CI-SpliceAI=A|ENSG00000134571|0.03|0.17|0.04|0.01|-14|24|-67|-866
chr11	47347852	NM_000256.3:c.821+5G>A	C	T	.	.	CI-SpliceAI=T|ENSG00000134571|0.00|0.86|0.01|0.96|-825|53|-143|5
chr11	47347857	NM_000256.3:c.821C>T	G	A	.	.	CI-SpliceAI=A|ENSG00000134571|0.00|0.00|0.00|0.00|46|48|-956|-206
chr11	47348381	NM_000256.3:c.772+43G>A	C	T	.	.	CI-SpliceAI=T|ENSG00000134571|0.01|0.00|0.00|0.00|-701|-59|-250|-126
chr11	47348424	NM_000256.3:c.772G>A	C	T	.	.	CI-SpliceAI=T|ENSG00000134571|0.02|0.01|0.12|0.37|-744|-1783|-169|0
chr11	47348426	NM_000256.3:c.770A>C	T	G	.	.	CI-SpliceAI=G|ENSG00000134571|0.01|0.00|0.01|0.01|-746|-1785|-775|-2
chr11	47348438	NM_000256.3:c.758A>G	T	C	.	.	CI-SpliceAI=C|ENSG00000134571|0.00|0.00|0.00|0.00|-758|103|-787|38
chr11	47348486	NM_000256.3:c.710A>C	T	G	.	.	CI-SpliceAI=G|ENSG00000134571|0.01|0.00|0.01|0.00|-806|55|-835|-62
chr11	47348537	NM_000256.3:c.659A>G	T	C	.	.	CI-SpliceAI=C|ENSG00000134571|0.00|0.00|0.00|0.00|-857|-1510|-886|1285
chr11	47348541	NM_000256.3:c.655G>C	C	G	.	.	CI-SpliceAI=G|ENSG00000134571|0.02|0.00|0.02|0.00|-861|0|-890|1281
chr11	47348541	NM_000256.3:c.655G>T	C	A	.	.	CI-SpliceAI=A|ENSG00000134571|0.02|0.00|0.03|0.00|-861|0|-890|1281
chr11	47348560	NM_000256.3:c.655-19C>T	G	A	.	.	CI-SpliceAI=A|ENSG00000134571|0.00|0.01|0.00|0.01|-1533|-880|1262|-909
chr11	47349769	NM_000256.3:c.654+5G>A	C	T	.	.	CI-SpliceAI=T|ENSG00000134571|0.00|0.00|0.07|0.02|-2089|343|53|5
chr11	47349770	NM_000256.3:c.654+4G>A	C	T	.	.	CI-SpliceAI=T|ENSG00000134571|0.00|0.00|0.00|0.00|145|-2090|254|52
chr11	47349792	NM_000256.3:c.636C>G	G	C	.	.	CI-SpliceAI=C|ENSG00000134571|0.00|0.00|0.90|0.23|-2112|109|1|-18
chr11	47349824	NM_000256.3:c.604A>C	T	G	.	.	CI-SpliceAI=G|ENSG00000134571|0.00|0.00|0.00|0.00|1156|-12|-1693|-2
chr11	47349910	NM_000256.3:c.518C>A	G	T	.	.	CI-SpliceAI=T|ENSG00000134571|0.00|0.00|0.00|0.00|5|187|114|-1779
chr11	47349932	NM_000256.3:c.506-10G>T	C	A	.	.	CI-SpliceAI=A|ENSG00000134571|0.00|0.00|0.00|0.00|-17|165|92|-1801
chr11	47350008	NM_000256.3:c.505+6T>G	A	C	.	.	CI-SpliceAI=C|ENSG00000134571|0.00|0.06|0.81|0.76|972|104|0|6
chr11	47350009	NM_000256.3:c.505+5G>C	C	G	.	.	CI-SpliceAI=G|ENSG00000134571|0.00|0.42|0.48|0.98|1496|103|15|5
chr11	47350015	NM_000256.3:c.504G>A	C	T	.	.	CI-SpliceAI=T|ENSG00000134571|0.00|0.00|0.00|0.01|97|965|3|9
chr11	47350016	NM_000256.3:c.503T>C	A	G	.	.	CI-SpliceAI=G|ENSG00000134571|0.00|0.00|0.00|0.00|96|964|-2|8
chr11	47350018	NM_000256.3:c.501C>T	G	A	.	.	CI-SpliceAI=A|ENSG00000134571|0.00|0.00|0.02|0.00|151|94|6|-4
chr11	47350036	NM_000256.3:c.483A>G	T	C	.	.	CI-SpliceAI=C|ENSG00000134571|0.00|0.00|0.00|0.00|76|944|-12|-28
chr11	47350041	NM_000256.3:c.478C>T	G	A	.	.	CI-SpliceAI=A|ENSG00000134571|0.00|0.01|0.00|0.00|-9|71|-33|-27
chr11	47350047	NM_000256.3:c.472G>T	C	A	.	.	CI-SpliceAI=A|ENSG00000134571|0.01|0.01|0.00|0.00|-15|65|-23|-33
chr11	47350048	NM_000256.3:c.471C>T	G	A	.	.	CI-SpliceAI=A|ENSG00000134571|0.00|0.01|0.00|0.00|-16|64|-40|-34
chr11	47350077	NM_000256.3:c.442G>A	C	T	.	.	CI-SpliceAI=T|ENSG00000134571|0.50|0.28|0.00|0.00|-2|35|-1946|-53
chr11	47350117	NM_000256.3:c.407-5C>T	G	A	.	.	CI-SpliceAI=A|ENSG00000134571|0.02|0.02|0.01|0.00|-5|14|-93|385
chr11	47350497	NM_000256.3:c.406+5G>C	C	G	.	.	CI-SpliceAI=G|ENSG00000134571|0.01|0.10|0.00|0.14|1002|118|159|5
chr11	47350503	NM_000256.3:c.405A>G	T	C	.	.	CI-SpliceAI=C|ENSG00000134571|0.01|0.23|0.00|0.25|996|112|153|-1
chr11	47351241	NM_000256.3:c.290C>T	G	A	.	.	CI-SpliceAI=A|ENSG00000134571|0.00|0.00|1.00|0.92|258|28|2|-2
chr11	47351515	NM_000256.3:c.26-10G>A	C	T	.	.	CI-SpliceAI=T|ENSG00000134571|0.27|0.55|0.00|0.00|-16|-10|111|-34
chr11	47352620	NM_000256.3:c.25+3A>C	T	G	.	.	CI-SpliceAI=G|ENSG00000134571|0.03|0.00|0.19|0.09|-1121|-188|-14|3
chr11	47822082	NM_015231.1:c.1179+5G>A	C	T	.	.	CI-SpliceAI=T|ENSG00000030066|0.00|0.65|0.00|0.63|799|82|-364|5
chr11	57739039	NM_001144012.2:c.500G>A	G	A	.	.	CI-SpliceAI=A|ENSG00000213593|0.01|0.64|0.00|0.78|151|-65|91|0
chr11	59787035	NM_004177.4:c.115-2A>G	A	G	.	.	CI-SpliceAI=G|ENSG00000166900|0.02|0.99|0.00|0.88|8|2|713|101
chr11	59793515	NM_001178040.1:c.675+1delinsT	G	T	.	.	CI-SpliceAI=T|ENSG00000166900|0.02|0.00|0.43|0.99|1072|-120|9|-1
chr11	61368594	NM_016464.4:c.377-3C>G	C	G	.	.	CI-SpliceAI=G|ENSG00000149483|0.98|0.97|0.00|0.04|1|3|-776|111
chr11	64805773	NM_130799.2:c.1050-3C>G	G	C	.	.	CI-SpliceAI=C|ENSG00000133895|0.72|0.95|0.00|0.00|-1|-3|-318|-138
chr11	65589935	NM_001099409.1:c.4004-1G>A	G	A	.	.	CI-SpliceAI=A|ENSG00000173442|0.00|0.57|0.00|0.68|2|1|-115|56
chr11	66511090	NM_024649.4:c.124+1G>A	G	A	.	.	CI-SpliceAI=A|ENSG00000256349|0.00|0.38|0.01|1.00|0|-77|-28|-1,A|ENSG00000174483|0.00|0.40|0.01|1.00|647|-77|-28|-1
chr11	66519596	NM_024649.4:c.592-21A>T	A	T	.	.	CI-SpliceAI=T|ENSG00000256349|0.11|0.05|0.00|0.01|25|21|1780|152,T|ENSG00000174483|0.11|0.05|0.00|0.01|25|21|1780|152
chr11	66523634	NM_024649.1:c.951+58C>T	C	T	.	.	CI-SpliceAI=T|ENSG00000256349|0.11|0.00|0.79|0.51|90|-929|-2|-58,T|ENSG00000174483|0.11|0.00|0.79|0.51|90|-929|-2|-58,T|ENSG00000174165|0.00|0.00|0.00|0.00|-2195|642|3302|521
chr11	66524211	NM_024649.4:c.1110+329C>T	C	T	.	.	CI-SpliceAI=T|ENSG00000256349|0.00|0.00|0.00|0.00|-487|1876|-635|-329,T|ENSG00000174483|0.00|0.00|0.00|0.00|-487|1876|-635|-329,T|ENSG00000174165|0.00|0.03|0.00|0.02|-2772|65|2725|-56
chr11	66696405	NM_006946.2:c.4150C>A	G	T	.	.	CI-SpliceAI=T|ENSG00000173898|0.01|0.00|0.00|0.00|-2|-21|523|25
chr11	67611569	NM_007103.3:c.1080G>A	G	A	.	.	CI-SpliceAI=A|ENSG00000167792|0.00|0.10|0.03|0.02|281|-166|-21|0
chr11	68389874	NM_002335.2:c.1413-7T>A	T	A	.	.	CI-SpliceAI=A|ENSG00000162337|0.00|0.28|0.00|0.19|-1196|7|1725|178
chr11	68403483	NM_002335.3:c.1585G>T	G	T	.	.	CI-SpliceAI=T|ENSG00000162337|0.02|0.00|0.02|0.00|-1408|0|933|-129
chr11	86344724	NM_016401.3:c.539+3A>G	A	G	.	.	CI-SpliceAI=G|ENSG00000149196|0.00|0.71|0.04|0.76|-607|-121|-1|-3
chr11	108271249	NM_000051.3:c.2922-2A>T	A	T	.	.	CI-SpliceAI=T|ENSG00000149311|0.70|0.99|0.01|0.22|73|2|-767|157
chr11	112037460	NM_001931.4:c.975G>C	G	C	.	.	CI-SpliceAI=C|ENSG00000150768|0.00|0.01|0.82|0.58|273|-187|4|0
chr11	112089016	NM_003002.2:c.314+5G>A	G	A	.	.	CI-SpliceAI=A|ENSG00000204370|0.00|0.85|0.00|0.90|293|-149|319|-5
chr12	12718315	NM_004064.4:c.475+1G>A	G	A	.	.	CI-SpliceAI=A|ENSG00000111276|0.00|0.04|0.42|0.97|128|2750|191|-1
chr12	32878545	NM_004572.3:c.337-2A>T	T	A	.	.	CI-SpliceAI=A|ENSG00000057294|0.41|0.99|0.00|0.07|-27|-2|-2068|-699
chr12	102843790	NM_000277.1:c.1066-11G>A	C	T	.	.	CI-SpliceAI=T|ENSG00000171759|1.00|0.98|0.12|0.00|-2|-11|-144|-706
chr12	110626360	NM_001082538.2:c.342-2A>G	A	G	.	.	CI-SpliceAI=G|ENSG00000204852|0.22|0.99|0.03|0.64|58|2|1864|132
chr12	115997226	NM_015335.4:c.2570-4_2574del	AACTGCTAAA	A	.	.	CI-SpliceAI=A|ENSG00000123066|0.99|0.99|0.00|0.00|-5|4|-216|-750
chr12	119822819	NM_001206999.1:c.1111+1G>A	C	T	.	.	CI-SpliceAI=T|ENSG00000122966|0.00|0.41|0.11|0.98|1508|154|-3|1
chr12	119832768	NM_001206999.1:c.753+3A>T	T	A	.	.	CI-SpliceAI=A|ENSG00000122966|0.00|0.29|0.01|0.98|638|96|-41|3
chr12	123699702	NM_024809.3:c.1506-2A>G	A	G	.	.	CI-SpliceAI=G|ENSG00000168778|0.69|1.00|0.00|0.13|-102|2|-1122|108
chr13	24885671	NM_018451.3:c.3302-1G>C	C	G	.	.	CI-SpliceAI=G|ENSG00000151849|0.00|0.93|0.00|0.85|220|-1|73|-65
chr13	25530561	NM_016529.4:c.322-1G>T	G	T	.	.	CI-SpliceAI=T|ENSG00000132932|0.61|0.98|0.00|0.36|11|1|2248|99
chr13	32315668	NM_000059.3:c.-40+1G>A	G	A	.	.	CI-SpliceAI=A|ENSG00000139618|0.00|0.05|0.13|0.92|347|-328|-100|-1
chr13	32316413	NM_000059.3:c.-39-9_-39-7del	GTTT	T	.	.	CI-SpliceAI=T|ENSG00000139618|0.01|0.02|0.01|0.04|-210|-1073|-22|-256
chr13	32316417	NM_000059.3:c.-39-5del	TG	G	.	.	CI-SpliceAI=G|ENSG00000139618|0.01|0.01|0.02|0.04|-214|5|-26|-260
chr13	32316421	NM_000059.3:c.-39-1G>A	G	A	.	.	CI-SpliceAI=A|ENSG00000139618|0.04|0.99|0.21|0.66|-218|1|-30|106
chr13	32316450	NM_000059.3:c.-11C>T	C	T	.	.	CI-SpliceAI=T|ENSG00000139618|0.01|0.01|0.01|0.02|-247|-1110|-59|-388
chr13	32316522	NM_000059.3:c.62A>G	A	G	.	.	CI-SpliceAI=G|ENSG00000139618|0.00|0.00|0.01|0.01|1260|-1182|-68|-460
chr13	32316527	NM_000059.3:c.67G>A	G	A	.	.	CI-SpliceAI=A|ENSG00000139618|0.01|0.14|0.76|0.86|1255|-105|-4|0
chr13	32316528	NM_000059.3:c.67+1G>A	G	A	.	.	CI-SpliceAI=A|ENSG00000139618|0.01|0.72|0.17|0.99|-325|-106|-74|-1
chr13	32316528	NM_000059.3:c.67+1G>T	G	T	.	.	CI-SpliceAI=T|ENSG00000139618|0.01|0.73|0.19|1.00|-325|-106|-74|-1
chr13	32316529	NM_000059.3:c.67+2T>C	T	C	.	.	CI-SpliceAI=C|ENSG00000139618|0.01|0.73|0.17|0.96|-326|-107|-138|-2
chr13	32316530	NM_000059.3:c.67+3A>G	A	G	.	.	CI-SpliceAI=G|ENSG00000139618|0.01|0.35|0.11|0.43|1252|-108|-139|-3
chr13	32316531	NM_000059.3:c.67+4T>C	T	C	.	.	CI-SpliceAI=C|ENSG00000139618|0.00|0.00|0.00|0.00|-109|154|-469|-8
chr13	32319070	NM_000059.3:c.68-7del	TA	A	.	.	CI-SpliceAI=A|ENSG00000139618|0.01|0.00|0.00|0.00|-15|-3730|1633|255
chr13	32319070	NM_000059.3:c.68-7T>A	T	A	.	.	CI-SpliceAI=A|ENSG00000139618|0.00|0.01|0.00|0.01|-1288|7|1633|255
chr13	32319088	NM_000059.3:c.79A>G	A	G	.	.	CI-SpliceAI=G|ENSG00000139618|0.00|0.00|0.00|0.00|-11|5|-1|237
chr13	32319176	NM_000059.3:c.167A>C	A	C	.	.	CI-SpliceAI=C|ENSG00000139618|0.00|0.00|0.00|0.00|-1394|-99|-1313|149
chr13	32319222	NM_000059.3:c.213T>C	T	C	.	.	CI-SpliceAI=C|ENSG00000139618|0.00|0.00|0.00|0.00|-1440|-145|1481|103
chr13	32319232	NM_000059.3:c.223G>C	G	C	.	.	CI-SpliceAI=C|ENSG00000139618|0.00|0.00|0.00|0.00|-1450|-155|59|93
chr13	32319289	NM_000059.3:c.280C>T	C	T	.	.	CI-SpliceAI=T|ENSG00000139618|0.00|0.00|0.00|0.00|-1507|-212|1414|36
chr13	32319330	NM_000059.3:c.316+5G>A	G	A	.	.	CI-SpliceAI=A|ENSG00000139618|0.02|0.38|0.01|0.46|-1548|-253|-39|-5
chr13	32319330	NM_000059.3:c.316+5G>C	G	C	.	.	CI-SpliceAI=C|ENSG00000139618|0.02|0.55|0.01|0.70|-1548|-253|-39|-5
chr13	32319331	NM_000059.3:c.316+6T>C	T	C	.	.	CI-SpliceAI=C|ENSG00000139618|0.01|0.02|0.00|0.02|-1549|-254|1372|-6
chr13	32325064	NM_000059.3:c.317-12G>A	G	A	.	.	CI-SpliceAI=A|ENSG00000139618|0.00|0.00|0.00|0.00|16|12|1086|120
chr13	32325184	NM_000059.3:c.425G>T	G	T	.	.	CI-SpliceAI=T|ENSG00000139618|0.00|0.95|0.02|0.97|382|-108|708|0
chr13	32325217	NM_000059.3:c.425+33A>G	A	G	.	.	CI-SpliceAI=G|ENSG00000139618|0.00|0.00|0.00|0.00|349|-141|933|-33
chr13	32326077	NM_000059.3:c.426-24G>A	G	A	.	.	CI-SpliceAI=A|ENSG00000139618|0.03|0.01|0.03|0.00|24|1|73|-185
chr13	32326089	NM_000059.3:c.426-12_426-8del	GTTTTA	A	.	.	CI-SpliceAI=A|ENSG00000139618|0.00|0.52|0.00|0.58|-1013|12|524|61
chr13	32326099	NM_000059.3:c.426-2A>T	A	T	.	.	CI-SpliceAI=T|ENSG00000139618|0.01|0.94|0.00|0.91|25|2|1814|51
chr13	32326108	NM_000059.3:c.433_435delGTT	GTTC	C	.	.	CI-SpliceAI=C|ENSG00000139618|0.00|0.06|0.00|0.03|-30|-7|1805|42
chr13	32326116	NM_000059.3:c.441A>G	A	G	.	.	CI-SpliceAI=G|ENSG00000139618|0.00|0.04|0.00|0.04|1|-15|-224|34
chr13	32326142	NM_000059.3:c.467A>G	A	G	.	.	CI-SpliceAI=G|ENSG00000139618|0.04|0.00|0.98|0.43|-41|-418|-1|8
chr13	32326145	NM_000059.3:c.470_474del	AGTCAG	G	.	.	CI-SpliceAI=G|ENSG00000139618|0.00|0.43|0.00|0.48|38|-44|468|5
chr13	32326148	NM_000059.3:c.473C>T	C	T	.	.	CI-SpliceAI=T|ENSG00000139618|0.00|0.69|0.00|0.75|35|-47|-3|2
chr13	32326150	NM_000059.3:c.475G>A	G	A	.	.	CI-SpliceAI=A|ENSG00000139618|0.00|0.92|0.00|0.94|33|-49|-5|0
chr13	32326151	NM_000059.3:c.475+1G>A	G	A	.	.	CI-SpliceAI=A|ENSG00000139618|0.00|0.94|0.00|0.95|32|-50|392|-1
chr13	32326153	NM_000059.3:c.475+3A>G	A	G	.	.	CI-SpliceAI=G|ENSG00000139618|0.00|0.92|0.00|0.91|30|-52|-1|-3
chr13	32326153	NM_000059.3:c.475+3A>T	A	T	.	.	CI-SpliceAI=T|ENSG00000139618|0.00|0.92|0.00|0.93|30|-52|390|-3
chr13	32326154	NM_000059.3:c.475+4del	TG	G	.	.	CI-SpliceAI=G|ENSG00000139618|0.00|0.74|0.00|0.66|-588|-53|1759|-4
chr13	32326158	NM_000059.3:c.475+8dup	T	TT	.	.	CI-SpliceAI=TT|ENSG00000139618|0.01|0.00|0.00|0.01|-57|116|124|-8
chr13	32326176	NM_000059.3:c.475+26T>C	T	C	.	.	CI-SpliceAI=C|ENSG00000139618|0.00|0.00|0.00|0.00|-610|-75|106|-26
chr13	32326218	NM_000059.3:c.476-24A>G	A	G	.	.	CI-SpliceAI=G|ENSG00000139618|0.02|0.00|0.00|0.00|1|24|-68|64
chr13	32326233	NM_000059.3:c.476-9dup	T	TT	.	.	CI-SpliceAI=TT|ENSG00000139618|0.00|0.01|0.00|0.01|9|-132|49|-83
chr13	32326239	NM_000059.3:c.476-3C>A	C	A	.	.	CI-SpliceAI=A|ENSG00000139618|0.01|0.19|0.00|0.24|-138|3|1674|43
chr13	32326240	NM_000059.3:c.476-2A>G	A	G	.	.	CI-SpliceAI=G|ENSG00000139618|0.17|0.98|0.00|0.26|15|2|1673|42
chr13	32326272	NM_000059.3:c.506A>G	A	G	.	.	CI-SpliceAI=G|ENSG00000139618|0.00|0.01|0.09|0.01|-171|-30|0|10
chr13	32326282	NM_000059.3:c.516G>A	G	A	.	.	CI-SpliceAI=A|ENSG00000139618|0.00|0.96|0.00|0.96|-204|-40|1631|0
chr13	32326283	NM_000059.3:c.516+1G>A	G	A	.	.	CI-SpliceAI=A|ENSG00000139618|0.00|0.98|0.00|0.99|-205|-41|1630|-1
chr13	32326283	NM_000059.3:c.516+1G>T	G	T	.	.	CI-SpliceAI=T|ENSG00000139618|0.00|0.98|0.00|0.99|-205|-41|330|-1
chr13	32326284	NM_000059.3:c.516+2T>C	T	C	.	.	CI-SpliceAI=C|ENSG00000139618|0.00|0.97|0.00|0.98|-206|-42|1629|-2
chr13	32326286	NM_000059.3:c.516+4_516+5del	AAT	T	.	.	CI-SpliceAI=T|ENSG00000139618|0.02|0.63|0.00|0.55|-185|-44|1627|-4
chr13	32326296	NM_000059.3:c.516+14C>T	C	T	.	.	CI-SpliceAI=T|ENSG00000139618|0.00|0.01|0.00|0.00|-54|-195|-14|-146
chr13	32326303	NM_000059.3:c.516+21A>T	A	T	.	.	CI-SpliceAI=T|ENSG00000139618|0.00|0.00|0.00|0.00|-61|-202|-21|-153
chr13	32326480	NM_000059.3:c.517-19C>T	C	T	.	.	CI-SpliceAI=T|ENSG00000139618|0.00|0.00|0.00|0.00|-379|28|133|-208
chr13	32326497	NM_000059.3:c.517-2A>G	A	G	.	.	CI-SpliceAI=G|ENSG00000139618|0.00|0.98|0.00|0.97|2950|2|-215|116
chr13	32326498	NM_000059.3:c.517-1G>A	G	A	.	.	CI-SpliceAI=A|ENSG00000139618|0.80|0.98|0.00|0.11|2|1|1415|115
chr13	32326499	NM_000059.3:c.517G>T	G	T	.	.	CI-SpliceAI=T|ENSG00000139618|0.00|0.22|0.00|0.20|2948|0|-217|114
chr13	32326500	NM_000059.3:c.518del	GT	T	.	.	CI-SpliceAI=T|ENSG00000139618|0.00|0.01|0.00|0.00|-399|-1|113|-350
chr13	32326500	NM_000059.3:c.518G>T	G	T	.	.	CI-SpliceAI=T|ENSG00000139618|0.02|0.00|0.01|0.00|-1|1314|113|1413
chr13	32326502	NM_000059.3:c.520C>T	C	T	.	.	CI-SpliceAI=T|ENSG00000139618|0.00|0.10|0.00|0.08|2945|-3|1411|111
chr13	32326503	NM_000059.3:c.521G>A	G	A	.	.	CI-SpliceAI=A|ENSG00000139618|0.00|0.01|0.00|0.01|2944|-4|1410|110
chr13	32326555	NM_000059.3:c.573T>C	T	C	.	.	CI-SpliceAI=C|ENSG00000139618|0.00|0.00|0.00|0.00|-56|2892|58|1358
chr13	32326580	NM_000059.3:c.598A>G	A	G	.	.	CI-SpliceAI=G|ENSG00000139618|0.01|0.00|0.01|0.00|-81|1234|33|1333
chr13	32326599	NM_000059.3:c.617C>G	C	G	.	.	CI-SpliceAI=G|ENSG00000139618|0.00|0.05|0.00|0.04|1215|-100|-1|14
chr13	32326613	NM_000059.3:c.631G>A	G	A	.	.	CI-SpliceAI=A|ENSG00000139618|0.00|0.87|0.01|0.97|2834|-114|42|0
chr13	32326615	NM_000059.3:c.631+2T>G	T	G	.	.	CI-SpliceAI=G|ENSG00000139618|0.00|0.92|0.00|0.98|2832|-116|40|-2
chr13	32326616	NM_000059.3:c.631+3A>G	A	G	.	.	CI-SpliceAI=G|ENSG00000139618|0.00|0.64|0.01|0.76|2831|-117|39|-3
chr13	32326617	NM_000059.3:c.631+4A>G	A	G	.	.	CI-SpliceAI=G|ENSG00000139618|0.00|0.59|0.00|0.68|2830|-118|38|-4
chr13	32326638	NM_000059.3:c.631+25C>T	C	T	.	.	CI-SpliceAI=T|ENSG00000139618|0.00|0.00|0.01|0.00|-139|1176|-25|17
chr13	32329374	NM_000059.3:c.632-69T>C	T	C	.	.	CI-SpliceAI=C|ENSG00000139618|0.00|0.00|0.00|0.00|-1560|73|-1461|118
chr13	32329434	NM_000059.3:c.632-9A>G	A	G	.	.	CI-SpliceAI=G|ENSG00000139618|0.00|0.01|0.00|0.00|9|13|58|-1521
chr13	32329440	NM_000059.3:c.632-3C>G	C	G	.	.	CI-SpliceAI=G|ENSG00000139618|0.85|0.98|0.01|0.18|1|3|-1527|52
chr13	32329442	NM_000059.3:c.632-1G>A	G	A	.	.	CI-SpliceAI=A|ENSG00000139618|0.74|0.99|0.01|0.20|5|1|-1529|50
chr13	32329444	NM_000059.3:c.633C>T	C	T	.	.	CI-SpliceAI=T|ENSG00000139618|0.00|0.01|0.00|0.00|-1630|3|48|-3162
chr13	32329491	NM_000059.3:c.680C>T	C	T	.	.	CI-SpliceAI=T|ENSG00000139618|0.00|0.01|0.00|0.01|-1677|-48|-2|1
chr13	32329493	NM_000059.3:c.681+1G>A	G	A	.	.	CI-SpliceAI=A|ENSG00000139618|0.02|0.91|0.04|0.99|-1679|-50|3|-1
chr13	32329496	NM_000059.3:c.681+4A>G	A	G	.	.	CI-SpliceAI=G|ENSG00000139618|0.01|0.02|0.94|0.88|-1682|-53|0|-4
chr13	32329499	NM_000059.3:c.681+7A>T	A	T	.	.	CI-SpliceAI=T|ENSG00000139618|0.00|0.01|0.00|0.01|-1685|-56|-1586|-7
chr13	32330907	NM_000059.3:c.682-12_682-11del	TAA	A	.	.	CI-SpliceAI=A|ENSG00000139618|0.00|0.00|0.00|0.00|-13|12|-1415|123
chr13	32330907	NM_000059.3:c.682-12del	TA	A	.	.	CI-SpliceAI=A|ENSG00000139618|0.00|0.00|0.00|0.00|85|12|-2994|123
chr13	32330910	NM_000059.3:c.682-9T>C	T	C	.	.	CI-SpliceAI=C|ENSG00000139618|0.00|0.00|0.00|0.00|82|9|-2997|120
chr13	32330915	NM_000059.3:c.682-4G>C	G	C	.	.	CI-SpliceAI=C|ENSG00000139618|0.00|0.00|0.00|0.00|77|4|-3002|115
chr13	32330917	NM_000059.3:c.682-2A>C	A	C	.	.	CI-SpliceAI=C|ENSG00000139618|0.27|1.00|0.00|0.59|75|2|-3004|113
chr13	32330917	NM_000059.3:c.682-2A>G	A	G	.	.	CI-SpliceAI=G|ENSG00000139618|0.27|0.99|0.00|0.62|75|2|-3004|113
chr13	32330967	NM_000059.3:c.730G>A	G	A	.	.	CI-SpliceAI=A|ENSG00000139618|0.01|0.00|0.00|0.00|25|-48|-3054|63
chr13	32331009	NM_000059.3:c.772C>A	C	A	.	.	CI-SpliceAI=A|ENSG00000139618|0.00|0.00|0.00|0.00|10|-17|1435|-3096
chr13	32331031	NM_000059.3:c.793+1G>C	G	C	.	.	CI-SpliceAI=C|ENSG00000139618|0.00|0.98|0.01|1.00|67|-112|27|-1
chr13	32331076	NM_000059.3:c.793+46G>A	G	A	.	.	CI-SpliceAI=A|ENSG00000139618|0.00|0.00|0.00|0.00|22|-84|2311|-46
chr13	32332261	NM_000059.3:c.794-11T>C	T	C	.	.	CI-SpliceAI=C|ENSG00000139618|0.00|0.00|0.00|0.00|165|11|-646|183
chr13	32332267	NM_000059.3:c.794-5_794-4insT	A	AT	.	.	CI-SpliceAI=AT|ENSG00000139618|0.00|0.00|0.00|0.00|159|5|36|177
chr13	32332605	NM_000059.3:c.1127T>G	T	G	.	.	CI-SpliceAI=G|ENSG00000139618|0.00|0.00|0.00|0.00|-179|78|-1|-161
chr13	32332629	NM_000059.3:c.1151C>T	C	T	.	.	CI-SpliceAI=T|ENSG00000139618|0.00|0.00|0.00|0.00|54|202|53|-185
chr13	32332719	NM_000059.3:c.1241T>G	T	G	.	.	CI-SpliceAI=G|ENSG00000139618|0.00|0.00|0.00|0.00|-36|257|-275|-37
chr13	32332769	NM_000059.3:c.1291A>C	A	C	.	.	CI-SpliceAI=C|ENSG00000139618|0.00|0.00|0.00|0.00|-86|62|618|-325
chr13	32332873	NM_000059.3:c.1395A>C	A	C	.	.	CI-SpliceAI=C|ENSG00000139618|0.00|0.00|0.00|0.00|-42|56|514|-3
chr13	32332958	NM_000059.3:c.1480G>A	G	A	.	.	CI-SpliceAI=A|ENSG00000139618|0.00|0.00|0.00|0.00|18|85|18|429
chr13	32332992	NM_000059.3:c.1514T>C	T	C	.	.	CI-SpliceAI=C|ENSG00000139618|0.00|0.00|0.00|0.00|-16|2911|50|-548
chr13	32333144	NM_000059.3:c.1666A>G	A	G	.	.	CI-SpliceAI=G|ENSG00000139618|0.00|0.00|0.00|0.00|1|2759|243|-700
chr13	32333270	NM_000059.3:c.1792A>G	A	G	.	.	CI-SpliceAI=G|ENSG00000139618|0.00|0.00|0.00|0.00|1|2633|117|-60
chr13	32333282	NM_000059.3:c.1804G>A	G	A	.	.	CI-SpliceAI=A|ENSG00000139618|0.00|0.00|0.00|0.00|2621|1|-72|105
chr13	32336214	NM_000059.3:c.1910-51G>T	G	T	.	.	CI-SpliceAI=T|ENSG00000139618|0.00|0.00|0.00|0.00|51|281|539|13
chr13	32336291	NM_000059.3:c.1936A>C	A	C	.	.	CI-SpliceAI=C|ENSG00000139618|0.00|0.00|0.00|0.00|-1|2|462|-1129
chr13	32337158	NM_000059.3:c.2803G>C	G	C	.	.	CI-SpliceAI=C|ENSG00000139618|0.00|0.00|0.00|0.00|55|-92|747|-3
chr13	32337165	NM_000059.3:c.2810A>C	A	C	.	.	CI-SpliceAI=C|ENSG00000139618|0.00|0.00|0.00|0.00|-99|819|740|-10
chr13	32337387	NM_000059.3:c.3032C>G	C	G	.	.	CI-SpliceAI=G|ENSG00000139618|0.00|0.00|0.00|0.00|-174|597|78|-232
chr13	32337428	NM_000059.3:c.3073A>G	A	G	.	.	CI-SpliceAI=G|ENSG00000139618|0.00|0.00|0.00|0.00|556|-933|477|-529
chr13	32341197	NM_000059.3:c.6841+1del	GT	T	.	.	CI-SpliceAI=T|ENSG00000139618|0.00|0.00|1.00|0.99|-213|-61|-2|-1
chr13	32344651	NM_000059.3:c.6935A>T	A	T	.	.	CI-SpliceAI=T|ENSG00000139618|0.01|0.61|0.02|0.56|44|-93|-2|2
chr13	32344654	NM_000059.3:c.6937+1G>T	G	T	.	.	CI-SpliceAI=T|ENSG00000139618|0.00|0.89|0.01|0.87|41|-96|40|-1
chr13	32344727	NM_000059.3:c.6937+74C>G	C	G	.	.	CI-SpliceAI=G|ENSG00000139618|0.00|0.00|0.01|0.00|-169|17|-74|-33
chr13	32346801	NM_000059.3:c.6938-26T>C	T	C	.	.	CI-SpliceAI=C|ENSG00000139618|0.00|0.00|0.00|0.00|-2243|26|-2148|95
chr13	32346818	NM_000059.3:c.6938-9_6938-6del	GTTTC	C	.	.	CI-SpliceAI=C|ENSG00000139618|0.01|0.05|0.02|0.08|-2260|9|-2165|78
chr13	32346823	NM_000059.3:c.6938-4C>T	C	T	.	.	CI-SpliceAI=T|ENSG00000139618|0.00|0.00|0.01|0.00|-2265|4|-2170|73
chr13	32346824	NM_000059.3:c.6938-3T>C	T	C	.	.	CI-SpliceAI=C|ENSG00000139618|0.01|0.00|0.01|0.00|-2266|3|-2171|72
chr13	32346895	NM_000059.3:c.7006C>T	C	T	.	.	CI-SpliceAI=T|ENSG00000139618|0.01|0.00|0.01|0.00|-2337|-68|-2242|1
chr13	32346896	NM_000059.3:c.7007G>A	G	A	.	.	CI-SpliceAI=A|ENSG00000139618|0.00|0.48|0.01|0.44|380|-69|-11|0
chr13	32346896	NM_000059.3:c.7007G>C	G	C	.	.	CI-SpliceAI=C|ENSG00000139618|0.00|0.50|0.01|0.45|380|-69|-11|0
chr13	32346897	NM_000059.3:c.7007+1G>C	G	C	.	.	CI-SpliceAI=C|ENSG00000139618|0.00|0.97|0.01|1.00|852|-70|-12|-1
chr13	32346930	NM_000059.3:c.7007+34A>G	A	G	.	.	CI-SpliceAI=G|ENSG00000139618|0.00|0.00|0.00|0.00|-58|-103|-2277|-34
chr13	32354799	NM_000059.3:c.7008-62A>G	A	G	.	.	CI-SpliceAI=G|ENSG00000139618|0.00|0.00|0.00|0.00|62|1712|111|2731
chr13	32354817	NM_000059.3:c.7008-44A>G	A	G	.	.	CI-SpliceAI=G|ENSG00000139618|0.00|0.00|0.00|0.00|44|1694|471|1792
chr13	32354817	NM_000059.3:c.7008-44A>T	A	T	.	.	CI-SpliceAI=T|ENSG00000139618|0.00|0.00|0.00|0.00|44|1611|471|1792
chr13	32354859	NM_000059.3:c.7008-2A>G	A	G	.	.	CI-SpliceAI=G|ENSG00000139618|0.59|0.99|0.01|0.03|12|2|1750|429
chr13	32354859	NM_000059.3:c.7008-2A>T	A	T	.	.	CI-SpliceAI=T|ENSG00000139618|0.79|0.99|0.01|0.02|12|2|1750|429
chr13	32354870	NM_000059.3:c.7017G>C	G	C	.	.	CI-SpliceAI=C|ENSG00000139618|0.00|0.00|0.00|0.00|-9|2611|418|1739
chr13	32354874	NM_000059.3:c.7021C>T	C	T	.	.	CI-SpliceAI=T|ENSG00000139618|0.00|0.01|0.00|0.00|1554|-13|1735|414
chr13	32354906	NM_000059.3:c.7053A>T	A	T	.	.	CI-SpliceAI=T|ENSG00000139618|0.00|0.00|0.00|0.00|-45|2575|382|1703
chr13	32355095	NM_000059.3:c.7242A>T	A	T	.	.	CI-SpliceAI=T|ENSG00000139618|0.02|0.00|0.00|0.00|12|-234|-157|2454
chr13	32355172	NM_000059.3:c.7319A>G	A	G	.	.	CI-SpliceAI=G|ENSG00000139618|0.00|0.00|0.00|0.00|-65|1339|116|1013
chr13	32355294	NM_000059.3:c.7435+6G>A	G	A	.	.	CI-SpliceAI=A|ENSG00000139618|0.00|0.01|0.00|0.01|1217|2187|1315|2236
chr13	32355296	NM_000059.3:c.7435+8A>G	A	G	.	.	CI-SpliceAI=G|ENSG00000139618|0.00|0.01|0.00|0.01|1215|2185|1313|2234
chr13	32355302	NM_000059.3:c.7435+14A>G	A	G	.	.	CI-SpliceAI=G|ENSG00000139618|0.00|0.00|0.00|0.00|1209|2179|1307|-14
chr13	32356424	NM_000059.3:c.7436-4A>T	A	T	.	.	CI-SpliceAI=T|ENSG00000139618|0.01|0.01|0.00|0.01|87|-13|-1136|185
chr13	32356426	NM_000059.3:c.7436-2A>G	A	G	.	.	CI-SpliceAI=G|ENSG00000139618|0.56|0.95|0.01|0.15|15|2|1123|183
chr13	32356426	NM_000059.3:c.7436-2A>T	A	T	.	.	CI-SpliceAI=T|ENSG00000139618|0.87|0.95|0.00|0.00|15|2|183|1123
chr13	32356455	NM_000059.3:c.7463G>A	G	A	.	.	CI-SpliceAI=A|ENSG00000139618|0.01|0.01|0.02|0.00|-27|56|154|1075
chr13	32356496	NM_000059.3:c.7504C>T	C	T	.	.	CI-SpliceAI=T|ENSG00000139618|0.06|0.08|0.00|0.12|15|-68|1053|113
chr13	32356497	NM_000059.3:c.7505G>A	G	A	.	.	CI-SpliceAI=A|ENSG00000139618|0.02|0.02|0.00|0.02|14|-69|1052|112
chr13	32356551	NM_000059.3:c.7559G>A	G	A	.	.	CI-SpliceAI=A|ENSG00000139618|0.00|0.03|0.00|0.05|-1690|-40|998|58
chr13	32356578	NM_000059.3:c.7586G>A	G	A	.	.	CI-SpliceAI=A|ENSG00000139618|0.01|0.00|0.01|0.00|-150|-67|31|952
chr13	32356602	NM_000059.3:c.7610A>G	A	G	.	.	CI-SpliceAI=G|ENSG00000139618|0.01|0.00|0.01|0.00|-91|-1741|7|947
chr13	32356609	NM_000059.3:c.7617G>A	G	A	.	.	CI-SpliceAI=A|ENSG00000139618|0.00|0.58|0.00|0.43|888|-181|-92|0
chr13	32356610	NM_000059.3:c.7617+1G>A	G	A	.	.	CI-SpliceAI=A|ENSG00000139618|0.00|0.93|0.00|0.95|1176|-182|-93|-1
chr13	32356610	NM_000059.3:c.7617+1G>T	G	T	.	.	CI-SpliceAI=T|ENSG00000139618|0.00|0.93|0.00|0.95|1176|-182|-2|-1
chr13	32356611	NM_000059.3:c.7617+2T>G	T	G	.	.	CI-SpliceAI=G|ENSG00000139618|0.00|0.93|0.00|0.95|1229|-183|-94|-2
chr13	32356623	NM_000059.3:c.7617+14_7617+15delTA	TAC	C	.	.	CI-SpliceAI=C|ENSG00000139618|0.00|0.02|0.01|0.00|-195|858|-14|907
chr13	32357741	NM_000059.3:c.7618-1G>A	G	A	.	.	CI-SpliceAI=A|ENSG00000139618|0.57|0.99|0.06|0.09|45|1|-211|188
chr13	32357756	NM_000059.3:c.7632C>T	C	T	.	.	CI-SpliceAI=T|ENSG00000139618|0.02|0.01|0.01|0.01|-275|-14|-226|73
chr13	32357807	NM_000059.3:c.7683G>A	G	A	.	.	CI-SpliceAI=A|ENSG00000139618|0.01|0.00|0.00|0.00|14|1|-1198|22
chr13	32357919	NM_000059.3:c.7795_7797delGAA	GAAT	T	.	.	CI-SpliceAI=T|ENSG00000139618|0.03|0.01|0.04|0.01|-438|-177|-90|10
chr13	32357929	NM_000059.3:c.7805G>C	G	C	.	.	CI-SpliceAI=C|ENSG00000139618|0.01|0.21|0.39|0.95|-448|-187|-100|0
chr13	32357935	NM_000059.3:c.7805+6C>G	C	G	.	.	CI-SpliceAI=G|ENSG00000139618|0.00|0.02|0.01|0.02|-193|-454|-6|-106
chr13	32362483	NM_000059.3:c.7806-40A>G	A	G	.	.	CI-SpliceAI=G|ENSG00000139618|0.02|0.00|0.01|0.00|40|696|210|214
chr13	32362508	NM_000059.3:c.7806-15delC	CT	T	.	.	CI-SpliceAI=T|ENSG00000139618|0.00|0.01|0.00|0.00|35|15|1508|185
chr13	32362514	NM_000059.3:c.7806-9T>G	T	G	.	.	CI-SpliceAI=G|ENSG00000139618|0.09|0.86|0.00|0.81|1|9|862|179
chr13	32362521	NM_000059.3:c.7806-2A>G	A	G	.	.	CI-SpliceAI=G|ENSG00000139618|0.13|0.86|0.00|0.81|22|2|855|172
chr13	32362524	NM_000059.3:c.7807G>C	G	C	.	.	CI-SpliceAI=C|ENSG00000139618|0.00|0.06|0.00|0.06|3|-1|2999|169
chr13	32362537	NM_000059.3:c.7820C>T	C	T	.	.	CI-SpliceAI=T|ENSG00000139618|0.00|0.04|0.00|0.04|6|-14|5|156
chr13	32362539	NM_000059.3:c.7822C>G	C	G	.	.	CI-SpliceAI=G|ENSG00000139618|0.00|0.00|0.00|0.00|4|-16|-372|154
chr13	32362645	NM_000059.3:c.7928C>G	C	G	.	.	CI-SpliceAI=G|ENSG00000139618|0.00|0.04|0.02|0.05|7|-122|-1|48
chr13	32362650	NM_000059.3:c.7933A>G	A	G	.	.	CI-SpliceAI=G|ENSG00000139618|0.09|0.00|0.08|0.00|-127|2|43|-108
chr13	32362671	NM_000059.3:c.7954_7956delGTG	GTGC	C	.	.	CI-SpliceAI=C|ENSG00000139618|0.06|0.00|0.01|0.00|-148|-10|22|-1
chr13	32362692	NM_000059.3:c.7975A>G	A	G	.	.	CI-SpliceAI=G|ENSG00000139618|0.00|0.70|0.00|0.76|52|-169|40|1
chr13	32362693	NM_000059.3:c.7976G>A	G	A	.	.	CI-SpliceAI=A|ENSG00000139618|0.00|0.84|0.00|0.87|624|-170|39|0
chr13	32362693	NM_000059.3:c.7976G>C	G	C	.	.	CI-SpliceAI=C|ENSG00000139618|0.00|0.84|0.00|0.87|624|-170|39|0
chr13	32362696	NM_000059.3:c.7976+3_7976+4del	AAG	G	.	.	CI-SpliceAI=G|ENSG00000139618|0.00|0.85|0.00|0.88|674|-173|36|-3
chr13	32362698	NM_000059.3:c.7976+5G>T	G	T	.	.	CI-SpliceAI=T|ENSG00000139618|0.00|0.85|0.00|0.87|619|-175|34|-5
chr13	32362716	NM_000059.3:c.7976+23C>T	C	T	.	.	CI-SpliceAI=T|ENSG00000139618|0.03|0.00|0.03|0.00|-193|28|-23|-174
chr13	32362728	NM_000059.3:c.7976+35C>A	C	A	.	.	CI-SpliceAI=A|ENSG00000139618|0.00|0.01|0.00|0.01|1985|-205|-186|-35
chr13	32363172	NM_000059.3:c.7977-7C>G	C	G	.	.	CI-SpliceAI=G|ENSG00000139618|0.97|0.85|0.01|0.00|1|7|-479|361
chr13	32363173	NM_000059.3:c.7977-6T>G	T	G	.	.	CI-SpliceAI=G|ENSG00000139618|0.03|0.01|0.02|0.00|-650|6|-480|360
chr13	32363175	NM_000059.3:c.7977-4_7977-3del	TTA	A	.	.	CI-SpliceAI=A|ENSG00000139618|0.03|0.01|0.02|0.00|-652|4|-482|358
chr13	32363178	NM_000059.3:c.7977-1G>C	G	C	.	.	CI-SpliceAI=C|ENSG00000139618|0.18|0.79|0.01|0.10|22|1|838|355
chr13	32363196	NM_000059.3:c.7994A>G	A	G	.	.	CI-SpliceAI=G|ENSG00000139618|0.01|0.00|0.01|0.00|-673|-17|-503|337
chr13	32363225	NM_000059.3:c.8023A>G	A	G	.	.	CI-SpliceAI=G|ENSG00000139618|0.05|0.06|0.91|0.07|145|-702|-1|308
chr13	32363259	NM_000059.3:c.8057T>C	T	C	.	.	CI-SpliceAI=C|ENSG00000139618|0.00|0.01|0.00|0.00|-80|-736|274|-566
chr13	32363364	NM_000059.3:c.8162T>G	T	G	.	.	CI-SpliceAI=G|ENSG00000139618|0.00|0.00|0.00|0.00|-185|-841|169|-671
chr13	32363369	NM_000059.3:c.8167G>C	G	C	.	.	CI-SpliceAI=C|ENSG00000139618|0.00|0.00|0.00|0.00|46|-846|647|164
chr13	32363370	NM_000059.3:c.8168A>G	A	G	.	.	CI-SpliceAI=G|ENSG00000139618|0.01|0.00|0.08|0.02|-847|3585|-1|163
chr13	32363370	NM_000059.3:c.8168A>T	A	T	.	.	CI-SpliceAI=T|ENSG00000139618|0.00|0.00|0.00|0.00|-847|-191|-677|163
chr13	32363384	NM_000059.3:c.8182G>A	G	A	.	.	CI-SpliceAI=A|ENSG00000139618|0.00|0.00|0.00|0.00|-861|-205|-691|149
chr13	32363394	NM_000059.3:c.8192A>G	A	G	.	.	CI-SpliceAI=G|ENSG00000139618|0.00|0.00|0.00|0.00|-215|-871|139|-701
chr13	32363460	NM_000059.3:c.8258T>C	T	C	.	.	CI-SpliceAI=C|ENSG00000139618|0.00|0.00|0.00|0.00|-937|-281|556|73
chr13	32363533	NM_000059.3:c.8331G>A	G	A	.	.	CI-SpliceAI=A|ENSG00000139618|0.00|0.06|0.02|0.70|1893|-354|21|0
chr13	32363535	NM_000059.3:c.8331+2T>C	T	C	.	.	CI-SpliceAI=C|ENSG00000139618|0.00|0.07|0.04|0.89|1891|-356|19|-2
chr13	32363555	NM_000059.3:c.8331+22G>C	G	C	.	.	CI-SpliceAI=C|ENSG00000139618|0.00|0.00|0.00|0.00|-376|-1032|-111|-22
chr13	32370348	NM_000059.3:c.8332-54T>G	T	G	.	.	CI-SpliceAI=G|ENSG00000139618|0.00|0.00|0.00|0.00|-978|54|-952|209
chr13	32370401	NM_000059.3:c.8332-1G>A	G	A	.	.	CI-SpliceAI=A|ENSG00000139618|0.96|0.99|0.00|0.02|15|1|-1005|156
chr13	32370448	NM_000059.3:c.8378G>T	G	T	.	.	CI-SpliceAI=T|ENSG00000139618|0.02|0.04|0.00|0.03|19|-46|-2|109
chr13	32370456	NM_000059.3:c.8386C>T	C	T	.	.	CI-SpliceAI=T|ENSG00000139618|0.01|0.01|0.00|0.00|11|-54|-1060|101
chr13	32370530	NM_000059.3:c.8460A>C	A	C	.	.	CI-SpliceAI=C|ENSG00000139618|0.01|0.00|0.01|0.00|-128|-1160|27|-1134
chr13	32370530	NM_000059.3:c.8460A>G	A	G	.	.	CI-SpliceAI=G|ENSG00000139618|0.00|0.00|0.00|0.00|-128|-1160|27|-1134
chr13	32370556	NM_000059.3:c.8486A>G	A	G	.	.	CI-SpliceAI=G|ENSG00000139618|0.01|0.19|0.00|0.17|-1186|-154|-29|1
chr13	32370556	NM_000059.3:c.8486A>T	A	T	.	.	CI-SpliceAI=T|ENSG00000139618|0.00|0.27|0.01|0.31|-1186|-154|-29|1
chr13	32370557	NM_000059.3:c.8487G>A	G	A	.	.	CI-SpliceAI=A|ENSG00000139618|0.00|0.75|0.03|0.83|72|-155|-30|0
chr13	32370557	NM_000059.3:c.8487G>C	G	C	.	.	CI-SpliceAI=C|ENSG00000139618|0.00|0.80|0.03|0.91|72|-155|-30|0
chr13	32370558	NM_000059.3:c.8487+1G>A	G	A	.	.	CI-SpliceAI=A|ENSG00000139618|0.00|0.91|0.02|0.99|71|-156|-31|-1
chr13	32370559	NM_000059.3:c.8487+2T>C	T	C	.	.	CI-SpliceAI=C|ENSG00000139618|0.00|0.89|0.01|0.94|70|-157|-32|-2
chr13	32370560	NM_000059.3:c.8487+3A>G	A	G	.	.	CI-SpliceAI=G|ENSG00000139618|0.00|0.41|0.01|0.39|-1190|-158|-33|-3
chr13	32370565	NM_000059.3:c.8487+8G>A	G	A	.	.	CI-SpliceAI=A|ENSG00000139618|0.00|0.00|0.00|0.00|-163|-1195|-8|-1169
chr13	32370638	NM_000059.3:c.8487+81C>T	C	T	.	.	CI-SpliceAI=T|ENSG00000139618|0.00|0.00|0.00|0.00|15|-138|-81|190
chr13	32370661	NM_000059.3:c.8487+104G>A	G	A	.	.	CI-SpliceAI=A|ENSG00000139618|0.00|0.00|0.00|0.00|-8|-259|167|-104
chr13	32370954	NM_000059.3:c.8488-2A>G	A	G	.	.	CI-SpliceAI=G|ENSG00000139618|0.18|0.98|0.00|0.09|14|2|2180|146
chr13	32370955	NM_000059.3:c.8488-1G>A	G	A	.	.	CI-SpliceAI=A|ENSG00000139618|0.15|0.98|0.00|0.13|-1|1|2179|145
chr13	32370971	NM_000059.3:c.8503T>C	T	C	.	.	CI-SpliceAI=C|ENSG00000139618|0.00|0.00|0.00|0.00|-15|-3|129|2163
chr13	32371101	NM_000059.3:c.8632+1G>A	G	A	.	.	CI-SpliceAI=A|ENSG00000139618|0.00|0.30|0.64|1.00|1917|-145|16|-1
chr13	32376646	NM_000059.3:c.8633-24_8634del	TTAATAATCCTTTTGTTTTCTTAGAAA	A	.	.	CI-SpliceAI=A|ENSG00000139618|0.40|1.00|0.00|0.18|-9|24|311|145
chr13	32376654	NM_000059.3:c.8633-16C>G	C	G	.	.	CI-SpliceAI=G|ENSG00000139618|0.00|0.00|0.00|0.00|16|3147|183|-1444
chr13	32376668	NM_000059.3:c.8633-2A>G	A	G	.	.	CI-SpliceAI=G|ENSG00000139618|0.08|1.00|0.00|0.15|9|2|289|123
chr13	32376723	NM_000059.3:c.8686C>T	C	T	.	.	CI-SpliceAI=T|ENSG00000139618|0.00|0.00|0.01|0.00|3078|-53|114|68
chr13	32376791	NM_000059.3:c.8754G>A	G	A	.	.	CI-SpliceAI=A|ENSG00000139618|0.00|0.01|0.90|0.97|-1210|-121|46|0
chr13	32376791	NM_000059.3:c.8754G>C	G	C	.	.	CI-SpliceAI=C|ENSG00000139618|0.00|0.01|0.89|0.97|-1210|2959|46|0
chr13	32376792	NM_000059.3:c.8754+1G>A	G	A	.	.	CI-SpliceAI=A|ENSG00000139618|0.00|0.02|0.90|0.99|-1211|-122|45|-1
chr13	32376792	NM_000059.3:c.8754+1G>C	G	C	.	.	CI-SpliceAI=C|ENSG00000139618|0.00|0.02|0.91|0.99|-1211|-122|45|-1
chr13	32376794	NM_000059.3:c.8754+3G>C	G	C	.	.	CI-SpliceAI=C|ENSG00000139618|0.00|0.01|0.68|0.48|-1213|-124|43|-3
chr13	32376795	NM_000059.3:c.8754+4A>G	A	G	.	.	CI-SpliceAI=G|ENSG00000139618|0.00|0.02|0.68|0.37|-1214|-125|42|-4
chr13	32376796	NM_000059.3:c.8754+5G>A	G	A	.	.	CI-SpliceAI=A|ENSG00000139618|0.00|0.01|0.63|0.81|-1453|2954|41|-5
chr13	32376796	NM_000059.3:c.8754+5G>T	G	T	.	.	CI-SpliceAI=T|ENSG00000139618|0.00|0.02|0.66|0.73|-1215|-126|41|-5
chr13	32379316	NM_000059.3:c.8755-1G>A	G	A	.	.	CI-SpliceAI=A|ENSG00000139618|0.97|0.99|0.04|0.01|2|1|597|199
chr13	32379361	NM_000059.3:c.8799G>A	G	A	.	.	CI-SpliceAI=A|ENSG00000139618|0.00|0.01|0.00|0.01|-44|389|154|552
chr13	32379392	NM_000059.3:c.8830A>T	A	T	.	.	CI-SpliceAI=T|ENSG00000139618|0.01|0.00|0.01|0.00|358|-75|521|123
chr13	32379412	NM_000059.3:c.8850G>T	G	T	.	.	CI-SpliceAI=T|ENSG00000139618|0.00|0.01|0.00|0.00|-95|338|103|501
chr13	32379413	NM_000059.3:c.8851G>A	G	A	.	.	CI-SpliceAI=A|ENSG00000139618|0.00|0.01|0.00|0.01|-96|337|102|500
chr13	32379413	NM_000059.3:c.8851G>T	G	T	.	.	CI-SpliceAI=T|ENSG00000139618|0.00|0.01|0.00|0.00|-52|337|102|500
chr13	32379455	NM_000059.3:c.8893G>T	G	T	.	.	CI-SpliceAI=T|ENSG00000139618|0.04|0.00|0.71|0.54|295|-138|-2|60
chr13	32379510	NM_000059.3:c.8948_8953+5del	ATTCAGGTAAGT	T	.	.	CI-SpliceAI=T|ENSG00000139618|0.06|0.01|0.95|1.00|240|-193|-2|5
chr13	32379516	NM_000059.3:c.8953+1G>T	G	T	.	.	CI-SpliceAI=T|ENSG00000139618|0.10|0.04|0.55|1.00|234|-199|3|-1
chr13	32379517	NM_000059.3:c.8953+2T>G	T	G	.	.	CI-SpliceAI=G|ENSG00000139618|0.09|0.08|0.62|0.99|233|-200|2|-2
chr13	32379613	NM_000059.3:c.8953+98T>C	T	C	.	.	CI-SpliceAI=C|ENSG00000139618|0.00|0.01|0.00|0.00|188|137|-2776|300
chr13	32379745	NM_000059.3:c.8954-5A>G	A	G	.	.	CI-SpliceAI=G|ENSG00000139618|0.38|0.36|0.06|0.00|1|5|168|-2908
chr13	32379747	NM_000059.3:c.8954-3C>G	C	G	.	.	CI-SpliceAI=G|ENSG00000139618|0.11|0.39|0.00|0.12|54|3|-232|166
chr13	32379749	NM_000059.3:c.8954-1_8955delinsAA	GTT	AA	.	.	CI-SpliceAI=AA|ENSG00000139618|0.23|0.39|0.00|0.15|52|1|-265|164
chr13	32379759	NM_000059.3:c.8963G>A	G	A	.	.	CI-SpliceAI=A|ENSG00000139618|0.09|0.00|0.05|0.00|-9|42|154|-2922
chr13	32379834	NM_000059.3:c.9038C>T	C	T	.	.	CI-SpliceAI=T|ENSG00000139618|0.00|0.21|0.00|0.35|197|-33|-2997|79
chr13	32379844	NM_000059.3:c.9048_9053del	TAAAAGT	T	.	.	CI-SpliceAI=T|ENSG00000139618|0.10|0.00|0.07|0.00|-43|170|69|4
chr13	32379880	NM_000059.3:c.9084_9086delAGC	AGCG	G	.	.	CI-SpliceAI=G|ENSG00000139618|0.00|0.19|0.00|0.27|151|-79|-365|33
chr13	32379900	NM_000059.3:c.9104A>C	A	C	.	.	CI-SpliceAI=C|ENSG00000139618|0.07|0.00|0.04|0.00|-99|114|13|-3
chr13	32379900	NM_000059.3:c.9104A>G	A	G	.	.	CI-SpliceAI=G|ENSG00000139618|0.00|0.01|0.00|0.02|-150|-99|-1|13
chr13	32379904	NM_000059.3:c.9108A>G	A	G	.	.	CI-SpliceAI=G|ENSG00000139618|0.00|0.08|0.00|0.11|127|-103|-3067|9
chr13	32379912	NM_000059.3:c.9116C>T	C	T	.	.	CI-SpliceAI=T|ENSG00000139618|0.00|0.19|0.00|0.31|119|-162|-3075|1
chr13	32379913	NM_000059.3:c.9117G>A	G	A	.	.	CI-SpliceAI=A|ENSG00000139618|0.00|0.38|0.00|0.82|118|-163|16|0
chr13	32379914	NM_000059.3:c.9117+1G>A	G	A	.	.	CI-SpliceAI=A|ENSG00000139618|0.00|0.38|0.00|0.83|126|-164|15|-1
chr13	32379914	NM_000059.3:c.9117+1G>T	G	T	.	.	CI-SpliceAI=T|ENSG00000139618|0.00|0.38|0.00|0.83|126|-164|15|-1
chr13	32379915	NM_000059.3:c.9117+2T>A	T	A	.	.	CI-SpliceAI=A|ENSG00000139618|0.00|0.37|0.03|0.83|116|-165|14|-2
chr13	32379915	NM_000059.3:c.9117+2T>C	T	C	.	.	CI-SpliceAI=C|ENSG00000139618|0.00|0.38|0.01|0.83|116|-165|14|-2
chr13	32380003	NM_000059.3:c.9118-4_9118-2delinsTTT	GTA	TTT	.	.	CI-SpliceAI=TTT|ENSG00000139618|0.98|1.00|0.00|0.02|11|4|-74|-90
chr13	32380005	NM_000059.3:c.9118-2A>G	A	G	.	.	CI-SpliceAI=G|ENSG00000139618|0.80|1.00|0.00|0.01|9|2|-76|-92
chr13	32380105	NM_000059.3:c.9216G>A	G	A	.	.	CI-SpliceAI=A|ENSG00000139618|0.03|0.01|0.03|0.00|-355|-74|-3|40
chr13	32380107	NM_000059.3:c.9218A>G	A	G	.	.	CI-SpliceAI=G|ENSG00000139618|0.02|0.01|0.06|0.00|-357|-76|-5|38
chr13	32380131	NM_000059.3:c.9242T>C	T	C	.	.	CI-SpliceAI=C|ENSG00000139618|0.00|0.02|0.00|0.02|-100|-330|14|-218
chr13	32380138	NM_000059.3:c.9249_9256+8del	AAAAACAGGTAATGCAC	C	.	.	CI-SpliceAI=C|ENSG00000139618|0.00|0.42|0.16|1.00|2901|-131|-36|7
chr13	32380145	NM_000059.3:c.9256G>T	G	T	.	.	CI-SpliceAI=T|ENSG00000139618|0.00|0.14|0.09|0.32|-341|-138|-43|0
chr13	32380146	NM_000059.3:c.9256+1G>A	G	A	.	.	CI-SpliceAI=A|ENSG00000139618|0.00|0.41|0.13|1.00|2893|-139|-44|-1
chr13	32380203	NM_000059.3:c.9256+58A>T	A	T	.	.	CI-SpliceAI=T|ENSG00000139618|0.00|0.00|0.00|0.00|-453|-402|-290|-58
chr13	32394576	NM_000059.3:c.9257-113T>G	T	G	.	.	CI-SpliceAI=G|ENSG00000139618|0.00|0.00|0.00|0.00|169|-267|-218|-827
chr13	32394606	NM_000059.3:c.9257-83G>A	G	A	.	.	CI-SpliceAI=A|ENSG00000139618|0.00|0.00|0.00|0.00|83|-297|327|-248
chr13	32394673	NM_000059.3:c.9257-16T>C	T	C	.	.	CI-SpliceAI=C|ENSG00000139618|0.00|0.00|0.00|0.00|16|-364|260|-315
chr13	32394679	NM_000059.3:c.9257-10dup	T	TT	.	.	CI-SpliceAI=TT|ENSG00000139618|0.00|0.00|0.00|0.00|-539|-370|-321|-166
chr13	32394688	NM_000059.3:c.9257-1G>C	G	C	.	.	CI-SpliceAI=C|ENSG00000139618|0.93|0.99|0.03|0.01|28|1|-330|245
chr13	32394707	NM_000059.3:c.9275A>G	A	G	.	.	CI-SpliceAI=G|ENSG00000139618|0.00|0.00|0.00|0.00|9|-398|-349|3
chr13	32394799	NM_000059.3:c.9367A>G	A	G	.	.	CI-SpliceAI=G|ENSG00000139618|0.10|0.00|0.01|0.00|1|-110|-441|134
chr13	32394888	NM_000059.3:c.9456G>T	G	T	.	.	CI-SpliceAI=T|ENSG00000139618|0.00|0.00|0.00|0.00|-9|-579|-530|1228
chr13	32394936	NM_000059.3:c.9501+3A>T	A	T	.	.	CI-SpliceAI=T|ENSG00000139618|0.01|0.04|0.03|0.03|1055|-247|31|-3
chr13	32394937	NM_000059.3:c.9501+4A>G	A	G	.	.	CI-SpliceAI=G|ENSG00000139618|0.00|0.00|0.00|0.00|-628|-248|1179|-4
chr13	32394942	NM_000059.3:c.9501+9A>C	A	C	.	.	CI-SpliceAI=C|ENSG00000139618|0.00|0.00|0.00|0.00|-253|1049|-584|1174
chr13	32396885	NM_000059.3:c.9502-13C>G	C	G	.	.	CI-SpliceAI=G|ENSG00000139618|0.15|0.59|0.00|0.17|1|13|-769|159
chr13	32396886	NM_000059.3:c.9502-12T>G	T	G	.	.	CI-SpliceAI=G|ENSG00000139618|0.01|0.01|0.00|0.00|-895|12|-770|158
chr13	32396896	NM_000059.3:c.9502-2A>C	A	C	.	.	CI-SpliceAI=C|ENSG00000139618|0.28|0.99|0.01|0.15|30|2|-780|148
chr13	32396946	NM_000059.3:c.9550C>G	C	G	.	.	CI-SpliceAI=G|ENSG00000139618|0.00|0.00|0.00|0.00|1640|-48|-830|-2588
chr13	32396982	NM_000059.3:c.9586A>G	A	G	.	.	CI-SpliceAI=G|ENSG00000139618|0.00|0.00|0.00|0.00|-84|1604|-2624|-866
chr13	32397000	NM_000059.3:c.9604C>T	C	T	.	.	CI-SpliceAI=T|ENSG00000139618|0.00|0.00|0.00|0.00|1586|-102|-884|44
chr13	32397001	NM_000059.3:c.9605C>T	C	T	.	.	CI-SpliceAI=T|ENSG00000139618|0.00|0.00|0.00|0.00|-1010|-103|-885|23
chr13	32398097	NM_000059.3:c.9649-65_9649-62delACTT	ACTTT	T	.	.	CI-SpliceAI=T|ENSG00000139618|0.00|0.01|0.00|0.00|127|489|626|-1981
chr13	32398142	NM_000059.3:c.9649-20C>T	C	T	.	.	CI-SpliceAI=T|ENSG00000139618|0.03|0.05|0.00|0.00|20|444|-2026|581
chr13	32398160	NM_000059.3:c.9649-2A>G	A	G	.	.	CI-SpliceAI=G|ENSG00000139618|0.28|0.96|0.00|0.00|426|2|563|-1116
chr13	32398243	NM_000059.3:c.9730G>A	G	A	.	.	CI-SpliceAI=A|ENSG00000139618|0.03|0.01|0.00|0.00|7|-81|480|-1199
chr13	32398418	NM_000059.3:c.9905G>A	G	A	.	.	CI-SpliceAI=A|ENSG00000139618|0.00|0.01|0.00|0.00|-256|168|-2302|-628
chr13	32398558	NM_000059.3:c.10045A>G	A	G	.	.	CI-SpliceAI=G|ENSG00000139618|0.00|0.04|0.00|0.00|-420|28|-2442|165
chr13	32398608	NM_000059.3:c.10095delCinsGAATTATATCT	C	GAATTATATCT	.	.	CI-SpliceAI=GAATTATATCT|ENSG00000139618|0.01|0.10|0.00|0.00|3|-22|-818|115
chr13	32398623	NM_000059.3:c.10110G>A	G	A	.	.	CI-SpliceAI=A|ENSG00000139618|0.00|0.00|0.00|0.00|-37|0|-264|100
chr13	32398762	NM_000059.3:c.10249T>C	T	C	.	.	CI-SpliceAI=C|ENSG00000139618|0.00|0.00|0.00|0.00|-176|-600|-403|-39
chr13	36331419	NM_001142294.1:c.988A>G	T	C	.	.	CI-SpliceAI=C|ENSG00000133104|0.00|0.00|0.71|0.16|177|1077|5|-20
chr13	39682163	NM_020751.2:c.695-8T>G	T	G	.	.	CI-SpliceAI=G|ENSG00000133103|0.49|0.95|0.00|0.57|1|8|507|101
chr13	39699477	NM_020751.2:c.1167-24A>G	A	G	.	.	CI-SpliceAI=G|ENSG00000133103|0.67|0.76|0.00|0.00|-13|24|1409|141
chr13	48379655	NM_000321.2:c.1389+5G>C	G	C	.	.	CI-SpliceAI=C|ENSG00000139687|0.00|0.95|0.01|0.98|27|-61|123|-5
chr13	48463840	NM_000321.2:c.2211+5G>T	G	T	.	.	CI-SpliceAI=T|ENSG00000139687|0.00|0.30|0.15|0.50|869|-109|12|-5
chr13	110212573	NM_001845.4:c.324+1G>A	C	T	.	.	CI-SpliceAI=T|ENSG00000187498|0.00|0.73|0.17|0.98|-1370|45|-3|1
chr14	21302102	NM_020366.3:c.491-386C>T	C	T	.	.	CI-SpliceAI=T|ENSG00000092200|0.00|0.01|0.00|0.00|-1136|386|482|706
chr14	24260059	NM_000359.2:c.758-1G>C	C	G	.	.	CI-SpliceAI=G|ENSG00000092295|0.97|0.95|0.01|0.00|-3|-1|-119|56
chr14	74245159	NM_182894.2:c.456-6C>G	C	G	.	.	CI-SpliceAI=G|ENSG00000119614|0.61|0.59|0.00|0.00|28|6|-511|129
chr14	77298688	NM_013382.5:c.1006+1G>A	C	T	.	.	CI-SpliceAI=T|ENSG00000009830|0.05|0.11|0.87|0.99|-354|83|-25|1
chr14	77299955	NM_013382.5:c.817-394A>G	T	C	.	.	CI-SpliceAI=C|ENSG00000009830|0.90|0.00|0.97|0.00|214|-1621|1|-69
chr14	95117622	NM_030621.4:c.1509G>A	C	T	.	.	CI-SpliceAI=T|ENSG00000100697|0.02|0.34|0.01|0.35|444|132|-15|0
chr15	31063089	NM_002420.5:c.899+29G>A	C	T	.	.	CI-SpliceAI=T|ENSG00000134160|0.00|0.00|0.56|0.34|2564|203|-1|29
chr15	40774356	NM_018163.2:c.681G>A	C	T	.	.	CI-SpliceAI=T|ENSG00000104129|0.01|0.11|0.01|0.09|546|80|-401|0
chr15	40937416	NM_019074.3:c.1944-2del	AG	G	.	.	CI-SpliceAI=G|ENSG00000128917|0.69|0.99|0.00|0.06|9|2|196|110
chr15	48412646	NM_000138.4:c.8149G>A	C	T	.	.	CI-SpliceAI=T|ENSG00000166147|0.00|0.00|0.00|0.00|-3|11|-3|-77
chr15	48415550	NM_000138.4:c.8037C>G	G	C	.	.	CI-SpliceAI=C|ENSG00000166147|0.00|0.00|0.00|0.00|1313|217|2256|-14
chr15	48415671	NM_000138.4:c.7916A>G	T	C	.	.	CI-SpliceAI=C|ENSG00000166147|0.00|0.00|0.00|0.00|1192|96|718|3683
chr15	48420752	NM_000138.4:c.7754T>C	A	G	.	.	CI-SpliceAI=G|ENSG00000166147|0.00|0.00|0.00|0.01|-2762|54|-207|-65
chr15	48421593	NM_000138.4:c.7664G>T	C	A	.	.	CI-SpliceAI=A|ENSG00000166147|0.00|0.02|0.00|0.01|1954|93|2|-35
chr15	48421624	NM_000138.4:c.7633C>T	G	A	.	.	CI-SpliceAI=A|ENSG00000166147|0.00|0.00|0.00|0.00|-2221|62|-937|-66
chr15	48421651	NM_000138.4:c.7606G>A	C	T	.	.	CI-SpliceAI=T|ENSG00000166147|0.15|0.12|0.00|0.02|-2|35|-964|-93
chr15	48421675	NM_000138.4:c.7582T>C	A	G	.	.	CI-SpliceAI=G|ENSG00000166147|0.01|0.00|0.01|0.00|11|-2272|-117|-2321
chr15	48421950	NM_000138.4:c.7570+2T>G	A	C	.	.	CI-SpliceAI=C|ENSG00000166147|0.02|0.66|0.11|1.00|1597|118|-2|2
chr15	48425443	NM_000138.4:c.7379A>G	T	C	.	.	CI-SpliceAI=C|ENSG00000166147|0.11|0.01|0.00|0.00|-1|48|-1895|-74
chr15	48427560	NM_000138.4:c.7204+7C>G	G	C	.	.	CI-SpliceAI=C|ENSG00000166147|0.00|0.00|0.00|0.00|383|213|322|7
chr15	48427567	NM_000138.4:c.7204G>C	C	G	.	.	CI-SpliceAI=G|ENSG00000166147|0.00|0.64|0.08|0.89|1955|206|81|0
chr15	48427568	NM_000138.4:c.7203A>G	T	C	.	.	CI-SpliceAI=C|ENSG00000166147|0.00|0.33|0.01|0.30|1954|205|80|-1
chr15	48427768	NM_000138.4:c.7003C>T	G	A	.	.	CI-SpliceAI=A|ENSG00000166147|0.02|0.01|0.01|0.01|175|5|114|-201
chr15	48428472	NM_000138.4:c.6872-1G>A	C	T	.	.	CI-SpliceAI=T|ENSG00000166147|0.06|0.96|0.02|0.01|9|-1|-397|-126
chr15	48430727	NM_000138.4:c.6815A>G	T	C	.	.	CI-SpliceAI=C|ENSG00000166147|0.00|0.00|0.00|0.00|-2256|-2246|1|-56
chr15	48430805	NM_000138.4:c.6740-3C>G	G	C	.	.	CI-SpliceAI=C|ENSG00000166147|1.00|0.99|0.00|0.00|-1|-3|-2923|-130
chr15	48432911	NM_000138.4:c.6694T>C	A	G	.	.	CI-SpliceAI=G|ENSG00000166147|0.00|0.01|0.00|0.00|77|1301|-45|1197
chr15	48437004	NM_000138.4:c.6453C>T	G	A	.	.	CI-SpliceAI=A|ENSG00000166147|0.02|0.00|0.60|0.38|383|73|2|-43
chr15	48437765	NM_000138.4:c.6313+3A>T	T	A	.	.	CI-SpliceAI=A|ENSG00000166147|0.00|0.15|0.53|0.81|-36|152|-54|3
chr15	48437830	NM_000138.4:c.6251G>C	C	G	.	.	CI-SpliceAI=G|ENSG00000166147|0.00|0.00|0.03|0.00|87|1092|-62|-119
chr15	48437920	NM_000138.4:c.6164-3C>T	G	A	.	.	CI-SpliceAI=A|ENSG00000166147|0.00|0.08|0.00|0.28|1002|-3|-633|-152
chr15	48441726	NM_000138.4:c.6158G>A	C	T	.	.	CI-SpliceAI=T|ENSG00000166147|0.00|0.00|0.00|0.00|11|-104|3|-5
chr15	48444547	NM_000138.4:c.6031T>G	A	C	.	.	CI-SpliceAI=C|ENSG00000166147|0.00|0.00|0.04|0.00|880|113|72|-6
chr15	48444652	NM_000138.4:c.5926G>A	C	T	.	.	CI-SpliceAI=T|ENSG00000166147|0.00|0.00|0.00|0.01|-13|8|724|-33
chr15	48445459	NM_000138.4:c.5834G>A	C	T	.	.	CI-SpliceAI=T|ENSG00000166147|0.00|0.00|0.00|0.00|5|116|-83|1
chr15	48445504	NM_000138.4:c.5789A>G	T	C	.	.	CI-SpliceAI=C|ENSG00000166147|0.00|0.02|0.00|0.00|0|-77|-128|-885
chr15	48446701	NM_000138.4:c.5788+5G>A	C	T	.	.	CI-SpliceAI=T|ENSG00000166147|0.00|0.26|0.07|0.39|1353|121|-28|5
chr15	48446787	NM_000138.4:c.5707G>A	C	T	.	.	CI-SpliceAI=T|ENSG00000166147|0.00|0.00|0.00|0.00|-1360|35|-114|-81
chr15	48446816	NM_000138.4:c.5678A>G	T	C	.	.	CI-SpliceAI=C|ENSG00000166147|0.00|0.00|0.00|0.00|-1|6|1|-110
chr15	48448812	NM_000138.4:c.5627G>A	C	T	.	.	CI-SpliceAI=T|ENSG00000166147|0.00|0.00|0.00|0.00|98|81|-1508|236
chr15	48452610	NM_000138.4:c.5497T>C	A	G	.	.	CI-SpliceAI=G|ENSG00000166147|0.00|0.00|0.00|0.00|91|3650|-48|-6
chr15	48456682	NM_000138.4:c.5377T>C	A	G	.	.	CI-SpliceAI=G|ENSG00000166147|0.01|0.00|0.01|0.00|80|1596|-45|1504
chr15	48456687	NM_000138.4:c.5372G>T	C	A	.	.	CI-SpliceAI=A|ENSG00000166147|0.00|0.00|0.00|0.00|-12|75|17|-50
chr15	48460246	NM_000138.4:c.5296G>A	C	T	.	.	CI-SpliceAI=T|ENSG00000166147|0.01|0.83|0.01|0.94|2723|71|4|0
chr15	48463943	NM_000138.4:c.5021G>A	C	T	.	.	CI-SpliceAI=T|ENSG00000166147|0.00|0.00|0.00|0.00|78|-9|7|1612
chr15	48465559	NM_000138.4:c.4942+3_4942+9del	ACCATTTA	A	.	.	CI-SpliceAI=A|ENSG00000166147|0.00|0.01|0.81|0.98|-9|134|-4|9
chr15	48465826	NM_000138.4:c.4780G>A	C	T	.	.	CI-SpliceAI=T|ENSG00000166147|0.00|0.00|0.00|0.00|32|-1|-36|-271
chr15	48467933	NM_000138.4:c.4747+5G>A	C	T	.	.	CI-SpliceAI=T|ENSG00000166147|0.00|0.04|0.82|0.94|-37|169|53|5
chr15	48468400	NM_000138.4:c.4582+5_4582+12del	TTAAGGTCT	T	.	.	CI-SpliceAI=T|ENSG00000166147|0.00|0.04|0.05|0.19|1610|134|16|12
chr15	48468412	NM_000138.4:c.4582G>T	C	A	.	.	CI-SpliceAI=A|ENSG00000166147|0.00|0.10|0.01|0.10|1598|122|4|0
chr15	48470750	NM_000138.4:c.4343A>G	T	C	.	.	CI-SpliceAI=C|ENSG00000166147|0.00|0.00|0.02|0.00|1615|6|-280|-116
chr15	48470803	NM_000138.4:c.4337-48dup	T	TA	.	.	CI-SpliceAI=TA|ENSG00000166147|0.00|0.00|0.00|0.00|1562|2878|-2817|-333
chr15	48474369	NM_000138.4:c.4096G>A	C	T	.	.	CI-SpliceAI=T|ENSG00000166147|0.00|0.00|0.00|0.01|-29|8|-2897|-93
chr15	48474584	NM_000138.4:c.4031G>A	C	T	.	.	CI-SpliceAI=T|ENSG00000166147|0.00|0.00|0.00|0.00|1252|3|20|-308
chr15	48474588	NM_000138.4:c.4027G>A	C	T	.	.	CI-SpliceAI=T|ENSG00000166147|0.00|0.00|0.00|0.00|-4|-1|-312|16
chr15	48474641	NM_000138.4:c.3974A>T	T	A	.	.	CI-SpliceAI=A|ENSG00000166147|0.00|0.00|0.00|0.00|1195|9|1127|-365
chr15	48481655	NM_000138.4:c.3964G>C	C	G	.	.	CI-SpliceAI=G|ENSG00000166147|0.00|0.19|0.00|0.95|814|125|-2309|0
chr15	48481656	NM_000138.4:c.3963A>G	T	C	.	.	CI-SpliceAI=C|ENSG00000166147|0.00|0.05|0.10|0.22|813|124|5|-1
chr15	48483884	NM_000138.4:c.3772C>T	G	A	.	.	CI-SpliceAI=A|ENSG00000166147|0.00|0.00|0.00|0.00|-14|12|-3|6
chr15	48483942	NM_000138.4:c.3713_3714delinsCA	GT	TG	.	.	CI-SpliceAI=TG|ENSG00000166147|0.00|0.00|0.00|0.00|-2|1|-1526|-40
chr15	48485374	NM_000138.4:c.3712G>A	C	T	.	.	CI-SpliceAI=T|ENSG00000166147|0.00|0.03|0.01|0.03|1518|122|-4|0
chr15	48487131	NM_000138.4:c.3533A>G	T	C	.	.	CI-SpliceAI=C|ENSG00000166147|0.00|0.00|0.00|0.00|6|69|1|3
chr15	48487155	NM_000138.4:c.3509G>A	C	T	.	.	CI-SpliceAI=T|ENSG00000166147|0.00|0.00|0.00|0.00|-263|45|-2330|-80
chr15	48487309	NM_000138.4:c.3463+3A>C	T	G	.	.	CI-SpliceAI=G|ENSG00000166147|0.00|0.00|0.79|0.32|557|128|-31|3
chr15	48487431	NM_000138.4:c.3344A>G	T	C	.	.	CI-SpliceAI=C|ENSG00000166147|0.00|0.00|0.01|0.00|1|435|1|-32
chr15	48488118	NM_000138.4:c.3332G>A	C	T	.	.	CI-SpliceAI=T|ENSG00000166147|0.00|0.00|0.00|0.00|83|-252|1933|-329
chr15	48488182	NM_000138.4:c.3268C>T	G	A	.	.	CI-SpliceAI=A|ENSG00000166147|0.00|0.00|0.00|0.00|19|-316|233|-393
chr15	48488254	NM_000138.4:c.3209-13T>A	A	T	.	.	CI-SpliceAI=T|ENSG00000166147|0.99|0.96|0.00|0.00|-2|-13|-465|161
chr15	48488379	NM_000138.4:c.3197G>C	C	G	.	.	CI-SpliceAI=G|ENSG00000166147|0.00|0.00|0.00|0.00|114|-513|-11|36
chr15	48488452	NM_000138.4:c.3124G>C	C	G	.	.	CI-SpliceAI=G|ENSG00000166147|0.00|0.00|0.00|0.00|-11|41|-37|0
chr15	48489980	NM_000138.4:c.2953G>A	C	T	.	.	CI-SpliceAI=T|ENSG00000166147|0.00|0.00|0.00|0.00|-2|-7|-1565|-12
chr15	48489981	NM_000138.4:c.2952C>A	G	T	.	.	CI-SpliceAI=T|ENSG00000166147|0.01|0.00|0.00|0.00|-2|-8|70|-13
chr15	48490006	NM_000138.4:c.2927G>A	C	T	.	.	CI-SpliceAI=T|ENSG00000166147|0.00|0.00|0.00|0.00|886|-47|-1591|45
chr15	48495155	NM_000138.4:c.2645C>T	G	A	.	.	CI-SpliceAI=A|ENSG00000166147|0.00|0.00|0.00|0.00|-2229|105|-951|-28
chr15	48495162	NM_000138.4:c.2638G>A	C	T	.	.	CI-SpliceAI=T|ENSG00000166147|0.00|0.00|0.00|0.00|-2|98|-952|-35
chr15	48496150	NM_000138.4:c.2369G>A	C	T	.	.	CI-SpliceAI=T|ENSG00000166147|0.00|0.00|0.00|0.00|75|50|-1023|-44
chr15	48497266	NM_000138.4:c.2293G>A	C	T	.	.	CI-SpliceAI=T|ENSG00000166147|0.01|0.20|0.52|0.67|1772|125|4|0
chr15	48505069	NM_000138.4:c.1916G>A	C	T	.	.	CI-SpliceAI=T|ENSG00000166147|0.00|0.00|0.00|0.00|78|-1386|7|-1282
chr15	48505076	NM_000138.4:c.1909T>C	A	G	.	.	CI-SpliceAI=G|ENSG00000166147|0.00|0.00|0.00|0.00|71|-1393|-51|-1289
chr15	48505102	NM_000138.4:c.1883G>A	C	T	.	.	CI-SpliceAI=T|ENSG00000166147|0.00|0.00|0.00|0.00|-25|-1419|-77|-1474
chr15	48505139	NM_000138.4:c.1846G>A	C	T	.	.	CI-SpliceAI=T|ENSG00000166147|0.00|0.00|0.00|0.00|-1456|8|-1352|-114
chr15	48510125	NM_000138.4:c.1633C>T	G	A	.	.	CI-SpliceAI=A|ENSG00000166147|0.00|0.00|0.00|0.00|-16|24|-90|-81
chr15	48510163	NM_000138.4:c.1595A>G	T	C	.	.	CI-SpliceAI=C|ENSG00000166147|0.00|0.00|0.00|0.00|36|-14|1|-119
chr15	48513549	NM_000138.4:c.1588G>A	C	T	.	.	CI-SpliceAI=T|ENSG00000166147|0.01|0.01|0.07|0.25|534|119|84|0
chr15	48513627	NM_000138.4:c.1510T>C	A	G	.	.	CI-SpliceAI=G|ENSG00000166147|0.00|0.00|0.00|0.01|41|2054|-15|6
chr15	48515429	NM_000138.4:c.1426T>A	A	T	.	.	CI-SpliceAI=T|ENSG00000166147|0.00|0.00|0.00|0.01|63|252|-42|6
chr15	48516341	NM_000138.4:c.1169C>T	G	A	.	.	CI-SpliceAI=A|ENSG00000166147|0.00|0.00|0.00|0.00|-66|21|-704|-10
chr15	48516364	NM_000138.4:c.1148-2A>G	T	C	.	.	CI-SpliceAI=C|ENSG00000166147|0.91|1.00|0.00|0.01|-4|-2|-727|-181
chr15	48520818	NM_000138.4:c.989-1G>A	C	T	.	.	CI-SpliceAI=T|ENSG00000166147|0.45|0.99|0.00|0.46|-13|-1|-1958|-159
chr15	48537611	NM_000138.4:c.736G>A	C	T	.	.	CI-SpliceAI=T|ENSG00000166147|0.00|0.30|0.10|0.88|-53|197|-321|0
chr15	48537707	NM_000138.4:c.640G>A	C	T	.	.	CI-SpliceAI=T|ENSG00000166147|0.00|0.00|0.00|0.01|-373|101|-417|-96
chr15	48596279	NM_000138.4:c.538+4A>G	T	C	.	.	CI-SpliceAI=C|ENSG00000166147|0.00|0.20|0.00|0.24|1840|99|133|4
chr15	48600138	NM_000138.4:c.442+1G>A	C	T	.	.	CI-SpliceAI=T|ENSG00000166147|0.00|0.79|0.00|0.84|-2788|96|-2928|1
chr15	48600148	NM_000138.4:c.433T>C	A	G	.	.	CI-SpliceAI=G|ENSG00000166147|0.14|0.00|0.12|0.00|86|3299|-9|1239
chr15	48600217	NM_000138.4:c.364C>T	G	A	.	.	CI-SpliceAI=A|ENSG00000166147|0.00|0.40|0.00|0.52|3230|17|-3007|-78
chr15	48613001	NM_000138.4:c.247+9A>G	T	C	.	.	CI-SpliceAI=C|ENSG00000166147|0.00|0.00|0.81|0.39|-2175|919|5|9
chr15	48613073	NM_000138.4:c.184C>T	G	A	.	.	CI-SpliceAI=A|ENSG00000166147|0.00|0.00|0.00|0.00|-2247|19|-2345|-63
chr15	55340602	NM_004855.4:c.847-10A>G	A	G	.	.	CI-SpliceAI=G|ENSG00000069943|0.91|0.49|0.20|0.00|1|10|221|1159,G|ENSG00000260916|0.00|0.00|0.00|0.00|-523|-150|-24|137
chr15	63634733	NM_003922.3:c.12570G>A	C	T	.	.	CI-SpliceAI=T|ENSG00000103657|0.00|0.01|0.14|0.82|2910|-1619|-20|0
chr15	67181384	NM_005902.3:c.802C>T	C	T	.	.	CI-SpliceAI=T|ENSG00000166949|0.00|0.00|0.00|0.00|2283|-143|2435|69
chr15	72351132	NM_000520.4:c.672+1G>T	C	A	.	.	CI-SpliceAI=A|ENSG00000213614|0.00|0.98|0.00|1.00|-516|102|2|1
chr15	72712242	NM_033028.3:c.157-2A>G	A	G	.	.	CI-SpliceAI=G|ENSG00000140463|0.31|1.00|0.01|0.61|-50|2|1880|65
chr15	76225926	NM_001127716.1:c.737_739del	TTGT	T	.	.	CI-SpliceAI=T|ENSG00000140374|0.00|0.00|0.00|0.00|3|-1|399|1787
chr15	93002171	NM_001271.3:c.4138-6T>G	T	G	.	.	CI-SpliceAI=G|ENSG00000173575|0.00|0.00|0.00|0.00|173|6|255|-1633
chr16	1457355	NM_001287.5:c.739-18G>A	C	T	.	.	CI-SpliceAI=T|ENSG00000103249|0.04|0.10|0.00|0.01|82|-18|-1658|339
chr16	1571535	NM_014714.3:c.1525-1G>A	C	T	.	.	CI-SpliceAI=T|ENSG00000187535|0.98|1.00|0.01|0.01|-2|-1|-2728|-128
chr16	2079554	NM_000548.3:c.3285-3C>G	C	G	.	.	CI-SpliceAI=G|ENSG00000103197|0.03|0.86|0.01|0.31|-91|3|251|115
chr16	2084714	NM_000548.3:c.4492A>C	A	C	.	.	CI-SpliceAI=C|ENSG00000103197|0.00|0.06|0.27|0.30|579|237|-253|1
chr16	2114167	NM_001009944.2:c.2853+2_2853+3del	CAC	C	.	.	CI-SpliceAI=C|ENSG00000008710|0.00|0.01|0.77|1.00|-129|1458|-32|3
chr16	2116141	NM_001009944.2:c.1723-23T>C	A	G	.	.	CI-SpliceAI=G|ENSG00000008710|0.03|0.04|0.04|0.00|912|-23|-763|385
chr16	23613999	NM_024675.3:c.3201+5G>C	C	G	.	.	CI-SpliceAI=G|ENSG00000083093|0.00|0.89|0.00|0.87|5|92|-56|5
chr16	23629638	NM_024675.3:c.2514+2T>C	A	G	.	.	CI-SpliceAI=G|ENSG00000083093|0.00|0.07|0.12|0.95|-35|321|135|2
chr16	70255728	NM_001605.2:c.2286G>A	C	T	.	.	CI-SpliceAI=T|ENSG00000090861|0.02|0.00|0.91|0.77|-1245|108|-8|0
chr16	75541466	NM_001077418.2:c.665-11T>C	A	G	.	.	CI-SpliceAI=G|ENSG00000205084|0.01|0.52|0.00|0.41|92|-11|1389|-116
chr16	78424869	NM_016373.1:c.606-1G>A	G	A	.	.	CI-SpliceAI=A|ENSG00000186153|0.28|0.98|0.00|0.40|2|1|1235|186
chr16	88710287	NM_001012759.1:c.282+5G>A	G	A	.	.	CI-SpliceAI=A|ENSG00000174177|0.07|0.72|0.17|0.76|-199|-64|-100|-5
chr16	88713447	NM_001012762.1:c.873G>A	G	A	.	.	CI-SpliceAI=A|ENSG00000174177|0.00|0.24|0.12|0.74|184|-135|-90|0
chr16	88716447	NM_001142864.2:c.6963C>T	G	A	.	.	CI-SpliceAI=A|ENSG00000103335|0.00|0.00|0.00|0.00|272|-195|-476|155
chr16	88717032	NM_001142864.2:c.6651C>A	G	T	.	.	CI-SpliceAI=T|ENSG00000103335|0.00|0.00|0.00|0.00|-83|-161|-226|-9
chr16	89281031	NM_001256182.1:c.5511G>A	C	T	.	.	CI-SpliceAI=T|ENSG00000167522|0.00|0.00|0.00|0.00|-2|222|-1959|-35
chr16	89805278	NM_000135.2:c.709+2T>C	A	G	.	.	CI-SpliceAI=G|ENSG00000187741|0.00|0.31|0.37|0.68|50|114|-28|2
chr17	2674291	NM_000430.3:c.900+3A>G	A	G	.	.	CI-SpliceAI=G|ENSG00000007168|0.01|0.23|0.07|0.29|-975|-231|-195|-3
chr17	2676612	NM_000430.3:c.1002+6T>A	T	A	.	.	CI-SpliceAI=A|ENSG00000007168|0.00|0.63|0.00|0.71|-2175|-107|-36|-6
chr17	6707026	NM_177550.3:c.231+2T>G	A	C	.	.	CI-SpliceAI=C|ENSG00000141485|0.01|0.38|0.03|0.71|-58|130|-21|2
chr17	7669692	NM_000546.5:c.1101-2A>C	T	G	.	.	CI-SpliceAI=G|ENSG00000141510|0.02|0.12|0.00|0.03|-12|-2|-2891|-21
chr17	7670716	NM_000546.5:c.994-1G>A	C	T	.	.	CI-SpliceAI=T|ENSG00000141510|0.98|1.00|0.01|0.00|43|-1|-1045|-107
chr17	7670716	NM_000546.5:c.994-1G>C	C	G	.	.	CI-SpliceAI=G|ENSG00000141510|0.98|1.00|0.01|0.00|43|-1|-1045|-107
chr17	7670717	NM_000546.5:c.994-2A>G	T	C	.	.	CI-SpliceAI=C|ENSG00000141510|0.99|1.00|0.01|0.00|42|-2|-1046|-108
chr17	7673533	NM_000546.5:c.993+2T>G	A	C	.	.	CI-SpliceAI=C|ENSG00000141510|0.00|0.29|0.05|1.00|280|75|-310|2
chr17	7673534	NM_000546.5:c.993+1G>A	C	T	.	.	CI-SpliceAI=T|ENSG00000141510|0.00|0.27|0.05|0.99|279|74|-311|1
chr17	7673534	NM_000546.5:c.993+1G>T	C	A	.	.	CI-SpliceAI=A|ENSG00000141510|0.00|0.32|0.05|1.00|279|74|-311|1
chr17	7673609	NM_000546.5:c.920-1G>A	C	T	.	.	CI-SpliceAI=T|ENSG00000141510|0.32|1.00|0.00|0.31|-20|-1|572|-74
chr17	7673700	NM_000546.5:c.919+1G>C	C	G	.	.	CI-SpliceAI=G|ENSG00000141510|0.00|0.22|0.06|1.00|-56|137|107|1
chr17	7673700	NM_000546.5:c.919+1G>T	C	A	.	.	CI-SpliceAI=A|ENSG00000141510|0.00|0.29|0.05|1.00|-56|137|107|1
chr17	7673838	NM_000546.5:c.783-1G>T	C	A	.	.	CI-SpliceAI=A|ENSG00000141510|0.92|0.97|0.00|0.01|2|-1|1021|-31
chr17	7673839	NM_000546.5:c.783-2A>C	T	G	.	.	CI-SpliceAI=G|ENSG00000141510|0.93|0.99|0.00|0.00|1|-2|1020|2355
chr17	7673839	NM_000546.5:c.783-2A>T	T	A	.	.	CI-SpliceAI=A|ENSG00000141510|0.91|0.99|0.00|0.01|1|-2|1020|-32
chr17	7673897	NM_000546.4:c.783-60G>A	C	T	.	.	CI-SpliceAI=T|ENSG00000141510|0.00|0.00|0.00|0.00|-57|-60|962|-90
chr17	7674180	NM_000546.5:c.782+1G>T	C	A	.	.	CI-SpliceAI=A|ENSG00000141510|0.00|0.13|0.08|1.00|-159|110|2|1
chr17	7674181	NM_000546.5:c.782G>C	C	G	.	.	CI-SpliceAI=G|ENSG00000141510|0.00|0.10|0.01|0.76|-160|109|-37|0
chr17	7674291	NM_000546.5:c.673-1G>A	C	T	.	.	CI-SpliceAI=T|ENSG00000141510|0.68|1.00|0.00|0.24|-2|-1|563|-110
chr17	7674292	NM_000546.5:c.673-2A>C	T	G	.	.	CI-SpliceAI=G|ENSG00000141510|0.86|1.00|0.00|0.20|47|-2|562|-111
chr17	7674292	NM_000546.5:c.673-2A>G	T	C	.	.	CI-SpliceAI=C|ENSG00000141510|0.71|1.00|0.00|0.24|47|-2|562|-111
chr17	7674292	NM_000546.5:c.673-2A>T	T	A	.	.	CI-SpliceAI=A|ENSG00000141510|0.80|1.00|0.00|0.21|47|-2|562|-111
chr17	7674857	NM_000546.5:c.672+2T>G	A	C	.	.	CI-SpliceAI=C|ENSG00000141510|0.00|0.51|0.11|0.95|358|114|-3|2
chr17	7674858	NM_000546.5:c.672+1G>A	C	T	.	.	CI-SpliceAI=T|ENSG00000141510|0.00|0.19|0.75|0.95|-1080|113|-4|1
chr17	7674858	NM_000546.5:c.672+1G>T	C	A	.	.	CI-SpliceAI=A|ENSG00000141510|0.00|0.27|0.55|0.95|357|113|-4|1
chr17	7674859	NM_000546.5:c.672G>A	C	T	.	.	CI-SpliceAI=T|ENSG00000141510|0.00|0.25|0.43|0.93|-1081|112|-5|0
chr17	7674859	NM_000546.5:c.672G>T	C	A	.	.	CI-SpliceAI=A|ENSG00000141510|0.00|0.17|0.66|0.95|-1081|112|-5|0
chr17	7674908	NM_000546.4:c.623A>G	T	C	.	.	CI-SpliceAI=C|ENSG00000141510|0.00|0.00|0.00|0.00|-1569|63|-49|-54
chr17	7674972	NM_000546.5:c.560-1G>A	C	T	.	.	CI-SpliceAI=T|ENSG00000141510|0.29|0.96|0.00|0.30|-18|-1|1022|-113
chr17	7675051	NM_000546.5:c.559+2T>A	A	T	.	.	CI-SpliceAI=T|ENSG00000141510|0.01|0.31|0.63|1.00|1017|-80|48|2
chr17	7675052	NM_000546.5:c.559+1G>A	C	T	.	.	CI-SpliceAI=T|ENSG00000141510|0.01|0.31|0.62|1.00|1016|-81|47|1
chr17	7675053	NM_000546.5:c.559G>C	C	G	.	.	CI-SpliceAI=G|ENSG00000141510|0.00|0.11|0.24|0.17|1015|-82|46|0
chr17	7675237	NM_000546.5:c.376-1G>A	C	T	.	.	CI-SpliceAI=T|ENSG00000141510|0.94|1.00|0.01|0.02|-22|-1|-378|957
chr17	7675238	NM_000546.5:c.376-2A>G	T	C	.	.	CI-SpliceAI=C|ENSG00000141510|0.73|1.00|0.01|0.01|-23|-2|-379|956
chr17	7675238	NM_000546.5:c.376-2A>T	T	A	.	.	CI-SpliceAI=A|ENSG00000141510|0.96|1.00|0.01|0.01|-23|-2|-379|956
chr17	7675989	NM_000546.5:c.375+5G>A	C	T	.	.	CI-SpliceAI=T|ENSG00000141510|0.00|0.03|0.17|0.93|-774|283|205|5
chr17	7675992	NM_000546.5:c.375+2T>C	A	G	.	.	CI-SpliceAI=G|ENSG00000141510|0.00|0.03|0.18|0.93|-777|280|202|2
chr17	7675992	NM_000546.5:c.375+2T>G	A	C	.	.	CI-SpliceAI=C|ENSG00000141510|0.00|0.03|0.20|0.94|-777|280|202|2
chr17	7675993	NM_000546.5:c.375+1G>A	C	T	.	.	CI-SpliceAI=T|ENSG00000141510|0.00|0.03|0.18|0.94|-778|279|201|1
chr17	7675993	NM_000546.5:c.375+1G>T	C	A	.	.	CI-SpliceAI=A|ENSG00000141510|0.00|0.03|0.20|0.94|-778|279|201|1
chr17	7675994	NM_000546.5:c.375G>A	C	T	.	.	CI-SpliceAI=T|ENSG00000141510|0.00|0.03|0.18|0.88|-779|278|200|0
chr17	7675994	NM_000546.5:c.375G>T	C	A	.	.	CI-SpliceAI=A|ENSG00000141510|0.00|0.03|0.18|0.89|-779|278|200|0
chr17	7675995	NM_000546.5:c.374C>T	G	A	.	.	CI-SpliceAI=A|ENSG00000141510|0.00|0.01|0.09|0.10|-780|73|199|-1
chr17	8015846	NM_000180.3:c.3043+5G>A	G	A	.	.	CI-SpliceAI=A|ENSG00000132518|0.00|0.26|0.04|0.84|2274|-103|1|-5
chr17	8175756	NM_032354.3:c.274+1G>A	C	T	.	.	CI-SpliceAI=T|ENSG00000179029|0.00|0.05|0.00|0.23|-1775|270|-1885|1
chr17	29250298	NM_005208.4:c.213C>T	C	T	.	.	CI-SpliceAI=T|ENSG00000108255|0.02|0.00|0.66|0.39|-145|-116|-2|2
chr17	31170002	NM_001128147.2:c.586+5G>A	G	A	.	.	CI-SpliceAI=A|ENSG00000196712|0.00|0.74|0.00|0.68|542|-111|757|-5
chr17	31200598	NM_001042492.2:c.1062+3A>G	A	G	.	.	CI-SpliceAI=G|ENSG00000196712|0.00|0.60|0.00|0.62|153|-176|-78|-3
chr17	31219119	NM_000267.3:c.1641+1G>A	G	A	.	.	CI-SpliceAI=A|ENSG00000196712|0.00|0.33|0.22|1.00|-526|-114|93|-1
chr17	31258504	NM_000267.3:c.4269+2T>C	T	C	.	.	CI-SpliceAI=C|ENSG00000196712|0.00|0.75|0.07|0.92|-2334|-160|-72|-2
chr17	31357294	NM_001042492.2:c.7895A>G	A	G	.	.	CI-SpliceAI=G|ENSG00000196712|0.01|0.04|0.08|0.09|1186|-25|-1|75
chr17	43045732	NM_007294.2:c.5538G>A	C	T	.	.	CI-SpliceAI=T|ENSG00000012048|0.00|0.00|0.01|0.01|1971|-1085|1911|-70
chr17	43045804	NM_007294.3:c.5468-2A>G	T	C	.	.	CI-SpliceAI=C|ENSG00000012048|0.97|0.99|0.02|0.00|-13|-2|1839|-142
chr17	43045807	NM_007294.3:c.5468-5T>A	A	T	.	.	CI-SpliceAI=T|ENSG00000012048|0.01|0.01|0.02|0.01|1896|-5|1836|-145
chr17	43045810	NM_007294.3:c.5468-8G>A	C	T	.	.	CI-SpliceAI=T|ENSG00000012048|0.00|0.00|0.00|0.00|1893|-8|1833|3311
chr17	43045812	NM_007294.3:c.5468-10C>A	G	T	.	.	CI-SpliceAI=T|ENSG00000012048|0.01|0.01|0.02|0.00|1891|-10|1831|3309
chr17	43047638	NM_007294.3:c.5467+5G>C	C	G	.	.	CI-SpliceAI=G|ENSG00000012048|0.00|0.43|0.00|0.46|-11|65|-10|5
chr17	43047641	NM_007294.3:c.5467+2T>C	A	G	.	.	CI-SpliceAI=G|ENSG00000012048|0.00|0.61|0.10|0.72|-3|62|-3|2
chr17	43047642	NM_007294.3:c.5467+1G>A	C	T	.	.	CI-SpliceAI=T|ENSG00000012048|0.00|0.64|0.09|0.72|-4|61|-4|1
chr17	43047643	NM_007294.3:c.5467G>A	C	T	.	.	CI-SpliceAI=T|ENSG00000012048|0.00|0.70|0.01|0.71|-2|60|-5|0
chr17	43047657	NM_007294.3:c.5453A>G	T	C	.	.	CI-SpliceAI=C|ENSG00000012048|0.00|0.39|0.00|0.44|-14|46|46|-14
chr17	43047676	NM_007294.2:c.5434C>G	G	C	.	.	CI-SpliceAI=C|ENSG00000012048|0.03|0.28|0.00|0.34|0|27|1617|-33
chr17	43047679	NM_007294.3:c.5431C>A	G	T	.	.	CI-SpliceAI=T|ENSG00000012048|0.11|0.01|0.19|0.00|24|-3|-36|24
chr17	43047685	NM_007294.3:c.5425G>T	C	A	.	.	CI-SpliceAI=A|ENSG00000012048|0.03|0.21|0.00|0.24|-9|18|1608|-42
chr17	43047699	NM_007294.2:c.5411T>A	A	T	.	.	CI-SpliceAI=T|ENSG00000012048|0.01|0.00|0.03|0.00|-23|52|-56|-61
chr17	43047702	NM_007294.3:c.5408G>C	C	G	.	.	CI-SpliceAI=G|ENSG00000012048|0.00|0.00|0.00|0.07|1|-2347|2080|-59
chr17	43047703	NM_007294.3:c.5407G>T	C	A	.	.	CI-SpliceAI=A|ENSG00000012048|0.01|0.25|0.00|0.23|-27|0|1590|-60
chr17	43047705	NM_007294.3:c.5407-2A>G	T	C	.	.	CI-SpliceAI=C|ENSG00000012048|0.05|0.79|0.00|0.51|-29|-2|1588|-62
chr17	43049076	NM_007294.2:c.5406+45C>A	G	T	.	.	CI-SpliceAI=T|ENSG00000012048|0.00|0.00|0.00|0.00|-1373|-53|-1433|-111
chr17	43049088	NM_007294.2:c.5406+33A>T	T	A	.	.	CI-SpliceAI=A|ENSG00000012048|0.00|0.00|0.00|0.00|1102|-65|33|-123
chr17	43049113	NM_007294.3:c.5406+8T>C	A	G	.	.	CI-SpliceAI=G|ENSG00000012048|0.00|0.00|0.00|0.00|-1410|81|-1470|8
chr17	43049116	NM_007294.3:c.5406+5G>A	C	T	.	.	CI-SpliceAI=T|ENSG00000012048|0.02|0.14|0.77|0.94|1074|78|-151|5
chr17	43049116	NM_007294.3:c.5406+5G>C	C	G	.	.	CI-SpliceAI=G|ENSG00000012048|0.02|0.13|0.77|0.98|1074|78|-151|5
chr17	43049117	NM_007294.3:c.5406+4A>G	T	C	.	.	CI-SpliceAI=C|ENSG00000012048|0.02|0.03|0.10|0.07|1073|77|-152|4
chr17	43049118	NM_007294.3:c.5406+3A>T	T	A	.	.	CI-SpliceAI=A|ENSG00000012048|0.01|0.23|0.43|0.76|1072|76|-153|3
chr17	43049119	NM_007294.3:c.5406+2del	AC	C	.	.	CI-SpliceAI=C|ENSG00000012048|0.05|0.06|0.89|1.00|-1416|75|-154|2
chr17	43049119	NM_007294.3:c.5406+2T>G	A	C	.	.	CI-SpliceAI=C|ENSG00000012048|0.02|0.15|0.72|1.00|1071|75|-154|2
chr17	43049120	NM_007294.3:c.5406+1G>A	C	T	.	.	CI-SpliceAI=T|ENSG00000012048|0.02|0.17|0.70|0.99|1070|74|-155|1
chr17	43049193	NM_007294.3:c.5334T>C	A	G	.	.	CI-SpliceAI=G|ENSG00000012048|0.02|0.00|0.02|0.00|-1490|1|-1550|-72
chr17	43049194	NM_007294.3:c.5333A>G	T	C	.	.	CI-SpliceAI=C|ENSG00000012048|0.00|0.02|0.00|0.02|0|-1491|-3532|-1551
chr17	43049195	NM_007294.3:c.5333-1G>T	C	A	.	.	CI-SpliceAI=A|ENSG00000012048|0.06|1.00|0.00|0.94|-24|-1|587|-74
chr17	43049197	NM_007294.3:c.5333-3T>G	A	C	.	.	CI-SpliceAI=C|ENSG00000012048|0.02|0.90|0.00|0.95|993|-3|2054|-76
chr17	43049200	NM_007294.3:c.5333-6T>G	A	C	.	.	CI-SpliceAI=C|ENSG00000012048|0.73|0.61|0.01|0.14|-1|-6|582|-79
chr17	43051024	NM_007294.2:c.5332+39C>T	G	A	.	.	CI-SpliceAI=A|ENSG00000012048|0.00|0.00|0.00|0.00|85|-834|39|-962
chr17	43051050	NM_007294.3:c.5332+13G>T	C	A	.	.	CI-SpliceAI=A|ENSG00000012048|0.00|0.00|0.00|0.00|-860|67|-988|13
chr17	43051061	NM_007294.3:c.5332+2T>A	A	T	.	.	CI-SpliceAI=T|ENSG00000012048|0.00|0.98|0.01|0.99|-1161|56|-1279|2
chr17	43051062	NM_007294.3:c.5331_5332+1delinsCAACAT	CCT	ATGTTG	.	.	CI-SpliceAI=ATGTTG|ENSG00000012048|0.00|0.97|0.01|0.99|-1162|55|-1280|1
chr17	43051062	NM_007294.3:c.5332+1G>A	C	T	.	.	CI-SpliceAI=T|ENSG00000012048|0.00|0.98|0.01|0.99|-1162|55|-1280|1
chr17	43051063	NM_007294.3:c.5332G>A	C	T	.	.	CI-SpliceAI=T|ENSG00000012048|0.01|0.23|0.01|0.21|-873|54|-1281|0
chr17	43051063	NM_007294.3:c.5332G>T	C	A	.	.	CI-SpliceAI=A|ENSG00000012048|0.00|0.81|0.01|0.71|-873|54|-1281|0
chr17	43051118	NM_007294.3:c.5278-1G>A	C	T	.	.	CI-SpliceAI=T|ENSG00000012048|0.89|0.99|0.01|0.26|-9|-1|-1336|-55
chr17	43051118	NM_007294.3:c.5278-1G>C	C	G	.	.	CI-SpliceAI=G|ENSG00000012048|0.93|0.99|0.01|0.19|-9|-1|-1336|-55
chr17	43051118	NM_007294.3:c.5278-1G>T	C	A	.	.	CI-SpliceAI=A|ENSG00000012048|0.91|0.99|0.01|0.23|-9|-1|-1336|-55
chr17	43051119	NM_007294.3:c.5278-2del	TG	G	.	.	CI-SpliceAI=G|ENSG00000012048|0.93|0.99|0.01|0.11|-10|-2|-1337|-56
chr17	43051121	NM_007294.3:c.5278-6_5278-4del	GAAG	G	.	.	CI-SpliceAI=G|ENSG00000012048|0.00|0.00|0.00|0.00|-4|-12|-58|-1059
chr17	43056974	NM_007294.2:c.5277+78G>A	C	T	.	.	CI-SpliceAI=T|ENSG00000012048|0.00|0.00|0.00|0.00|-2566|148|-2762|-9
chr17	43057046	NM_007294.3:c.5277+6G>C	C	G	.	.	CI-SpliceAI=G|ENSG00000012048|0.00|0.00|0.00|0.00|-3080|89|41|849
chr17	43057051	NM_007294.3:c.5277+1G>A	C	T	.	.	CI-SpliceAI=T|ENSG00000012048|0.00|0.60|0.12|0.99|-2643|84|-86|1
chr17	43057077	NM_007294.3:c.5252G>A	C	T	.	.	CI-SpliceAI=T|ENSG00000012048|0.00|0.00|0.00|0.00|935|1|-1|10
chr17	43057078	NM_007294.2:c.5251C>A	G	T	.	.	CI-SpliceAI=T|ENSG00000012048|0.00|0.00|0.00|0.00|-3112|57|-3234|817
chr17	43057122	NM_007294.3:c.5207T>C	A	G	.	.	CI-SpliceAI=G|ENSG00000012048|0.00|0.00|0.00|0.00|13|-3156|773|-3278
chr17	43057131	NM_007294.3:c.5198A>G	T	C	.	.	CI-SpliceAI=C|ENSG00000012048|0.00|0.00|0.00|0.00|4|-9|-2814|-79
chr17	43057136	NM_007294.3:c.5194-1G>T	C	A	.	.	CI-SpliceAI=A|ENSG00000012048|0.76|1.00|0.00|0.17|-14|-1|-2819|-84
chr17	43057141	NM_007294.3:c.5194-6T>C	A	G	.	.	CI-SpliceAI=G|ENSG00000012048|0.00|0.00|0.00|0.00|43|-6|-3297|-89
chr17	43057147	NM_007294.3:c.5194-12G>A	C	T	.	.	CI-SpliceAI=T|ENSG00000012048|0.98|0.87|0.00|0.02|-2|-12|-2830|-95
chr17	43063269	NM_007294.2:c.5193+64T>G	A	C	.	.	CI-SpliceAI=C|ENSG00000012048|0.00|0.00|0.00|0.00|682|104|605|64
chr17	43063331	NM_007294.3:c.5193+2del	AC	C	.	.	CI-SpliceAI=C|ENSG00000012048|0.00|0.94|0.01|0.99|210|42|76|2
chr17	43063331	NM_007294.3:c.5193+2T>G	A	C	.	.	CI-SpliceAI=C|ENSG00000012048|0.00|0.96|0.00|0.99|210|42|76|2
chr17	43063332	NM_007294.3:c.5193+1del	CC	C	.	.	CI-SpliceAI=C|ENSG00000012048|0.00|0.13|0.88|0.99|2584|41|2|1
chr17	43063369	NM_007294.3:c.5157G>T	C	A	.	.	CI-SpliceAI=A|ENSG00000012048|0.01|0.00|0.01|0.01|582|4|505|-36
chr17	43063372	NM_007294.3:c.5154G>T	C	A	.	.	CI-SpliceAI=A|ENSG00000012048|0.00|0.05|0.00|0.02|1|579|-39|502
chr17	43063373	NM_007294.3:c.5153G>C	C	G	.	.	CI-SpliceAI=G|ENSG00000012048|0.02|0.01|0.01|0.01|578|0|501|-40
chr17	43063374	NM_007294.3:c.5153-1G>A	C	T	.	.	CI-SpliceAI=T|ENSG00000012048|0.96|1.00|0.00|0.00|-2|-1|500|-41
chr17	43063375	NM_007294.3:c.5153-2del	TA	A	.	.	CI-SpliceAI=A|ENSG00000012048|0.19|0.99|0.00|0.67|-13|-2|32|-42
chr17	43063379	NM_007294.3:c.5153-6C>A	G	T	.	.	CI-SpliceAI=T|ENSG00000012048|0.02|0.01|0.01|0.01|572|-6|495|-46
chr17	43063386	NM_007294.2:c.5153-13A>G	T	C	.	.	CI-SpliceAI=C|ENSG00000012048|0.00|0.00|0.00|0.00|-13|565|-53|488
chr17	43063399	NM_007294.3:c.5153-26A>G	T	C	.	.	CI-SpliceAI=C|ENSG00000012048|0.01|0.39|0.00|0.41|142|-26|8|-66
chr17	43063407	NM_007294.2:c.5153-34T>G	A	C	.	.	CI-SpliceAI=C|ENSG00000012048|0.02|0.00|0.01|0.01|544|-34|467|-74
chr17	43063780	NM_007294.2:c.5152+94T>G	A	C	.	.	CI-SpliceAI=C|ENSG00000012048|0.00|0.03|0.00|0.01|2139|171|-19|94
chr17	43063789	NM_007294.2:c.5152+85delT	AA	A	.	.	CI-SpliceAI=A|ENSG00000012048|0.00|0.02|0.00|0.00|2127|162|85|101
chr17	43063868	NM_007294.3:c.5152+6T>C	A	G	.	.	CI-SpliceAI=G|ENSG00000012048|0.00|0.63|0.00|0.73|2243|83|-107|6
chr17	43063869	NM_007294.3:c.5152+5G>A	C	T	.	.	CI-SpliceAI=T|ENSG00000012048|0.00|0.64|0.00|0.76|2242|82|21|5
chr17	43063869	NM_007294.3:c.5152+5G>C	C	G	.	.	CI-SpliceAI=G|ENSG00000012048|0.00|0.64|0.00|0.76|2242|82|21|5
chr17	43063873	NM_007294.3:c.5152+1G>C	C	G	.	.	CI-SpliceAI=G|ENSG00000012048|0.00|0.64|0.00|0.76|2238|78|17|1
chr17	43063909	NM_007294.3:c.5117G>A	C	T	.	.	CI-SpliceAI=T|ENSG00000012048|0.07|0.01|0.03|0.00|42|0|-35|-19
chr17	43063910	NM_007294.2:c.5116G>A	C	T	.	.	CI-SpliceAI=T|ENSG00000012048|0.18|0.01|0.12|0.00|41|-1|-36|-1
chr17	43063930	NM_007294.3:c.5096G>A	C	T	.	.	CI-SpliceAI=T|ENSG00000012048|0.00|0.33|0.00|0.34|1989|21|2680|-56
chr17	43063946	NM_007294.2:c.5078_5080delCTG	CAGC	C	.	.	CI-SpliceAI=C|ENSG00000012048|0.00|0.19|0.00|0.16|1973|5|2664|-72
chr17	43063946	NM_007294.2:c.5080G>A	C	T	.	.	CI-SpliceAI=T|ENSG00000012048|0.00|0.28|0.00|0.25|1973|5|2664|-72
chr17	43063953	NM_007294.3:c.5075-2A>G	T	C	.	.	CI-SpliceAI=C|ENSG00000012048|0.00|0.64|0.00|0.72|2158|-2|221|-79
chr17	43063957	NM_007294.3:c.5075-6C>A	G	T	.	.	CI-SpliceAI=T|ENSG00000012048|0.00|0.39|0.00|0.42|1962|-6|2653|-83
chr17	43063959	NM_007294.3:c.5075-8T>G	A	C	.	.	CI-SpliceAI=C|ENSG00000012048|0.39|0.63|0.00|0.30|-1|-8|2651|-85
chr17	43063960	NM_007294.3:c.5075-9A>T	T	A	.	.	CI-SpliceAI=A|ENSG00000012048|0.33|0.01|0.21|0.00|-9|1959|-86|1806
chr17	43067516	NM_007294.2:c.5074+92T>C	A	G	.	.	CI-SpliceAI=G|ENSG00000012048|0.00|0.01|0.00|0.02|91|179|-61|92
chr17	43067601	NM_007294.3:c.5074+7C>T	G	A	.	.	CI-SpliceAI=A|ENSG00000012048|0.05|0.00|0.08|0.00|94|6|7|-146
chr17	43067602	NM_007294.3:c.5074+6C>G	G	C	.	.	CI-SpliceAI=C|ENSG00000012048|0.07|0.00|0.10|0.00|93|5|6|-147
chr17	43067603	NM_007294.3:c.5074+5A>T	T	A	.	.	CI-SpliceAI=A|ENSG00000012048|0.04|0.00|0.04|0.00|92|4|5|-148
chr17	43067605	NM_007294.3:c.5074+3A>G	T	C	.	.	CI-SpliceAI=C|ENSG00000012048|0.00|0.64|0.01|0.80|-1939|90|-150|3
chr17	43067607	NM_007294.3:c.5074+1G>A	C	T	.	.	CI-SpliceAI=T|ENSG00000012048|0.00|0.68|0.01|0.81|-21|88|-152|1
chr17	43067607	NM_007294.3:c.5074+1G>T	C	A	.	.	CI-SpliceAI=A|ENSG00000012048|0.00|0.72|0.00|0.81|-21|88|-152|1
chr17	43067608	NM_007294.3:c.5074G>A	C	T	.	.	CI-SpliceAI=T|ENSG00000012048|0.00|0.70|0.00|0.80|-1942|87|-153|0
chr17	43067608	NM_007294.3:c.5074G>C	C	G	.	.	CI-SpliceAI=G|ENSG00000012048|0.00|0.71|0.00|0.80|-22|87|-153|0
chr17	43067608	NM_007294.3:c.5074G>T	C	A	.	.	CI-SpliceAI=A|ENSG00000012048|0.00|0.75|0.00|0.80|-22|87|-153|0
chr17	43067610	NM_007294.3:c.5072C>A	G	T	.	.	CI-SpliceAI=T|ENSG00000012048|0.00|0.06|0.00|0.07|-1694|85|-1844|-2
chr17	43067610	NM_007294.3:c.5072C>G	G	C	.	.	CI-SpliceAI=C|ENSG00000012048|0.00|0.42|0.00|0.45|-1944|85|-155|-2
chr17	43067610	NM_007294.3:c.5072C>T	G	A	.	.	CI-SpliceAI=A|ENSG00000012048|0.00|0.59|0.00|0.73|-1944|85|-2201|-2
chr17	43067611	NM_007294.2:c.5071A>G	T	C	.	.	CI-SpliceAI=C|ENSG00000012048|0.00|0.13|0.00|0.12|-1|84|1|-3
chr17	43067618	NM_007294.2:c.5062_5064delGTT	AACA	A	.	.	CI-SpliceAI=A|ENSG00000012048|0.02|0.00|0.00|0.02|77|-11|-3744|-10
chr17	43067658	NM_007294.3:c.5024C>T	G	A	.	.	CI-SpliceAI=A|ENSG00000012048|0.00|0.04|0.00|0.06|-51|37|-1892|-50
chr17	43067663	NM_007294.2:c.5017_5019delCAC	GTGG	G	.	.	CI-SpliceAI=G|ENSG00000012048|0.00|0.04|0.00|0.15|-1744|32|-208|-55
chr17	43067688	NM_007294.2:c.4994T>A	A	T	.	.	CI-SpliceAI=T|ENSG00000012048|0.03|0.00|0.03|0.00|7|-81|-80|-233
chr17	43067694	NM_007294.3:c.4988T>A	A	T	.	.	CI-SpliceAI=T|ENSG00000012048|0.01|0.36|0.00|0.42|-2|1|-1928|-86
chr17	43067695	NM_007294.3:c.4987A>T	T	A	.	.	CI-SpliceAI=A|ENSG00000012048|0.00|0.65|0.00|0.63|-88|0|-1929|-87
chr17	43067696	NM_007294.3:c.4987-1G>A	C	T	.	.	CI-SpliceAI=T|ENSG00000012048|0.00|0.86|0.00|0.81|-110|-1|-2287|-88
chr17	43067697	NM_007294.3:c.4987-2A>G	T	C	.	.	CI-SpliceAI=C|ENSG00000012048|0.00|0.86|0.00|0.80|-111|-2|-2288|-89
chr17	43067698	NM_007294.3:c.4987-3C>G	G	C	.	.	CI-SpliceAI=C|ENSG00000012048|0.00|0.86|0.00|0.80|-91|-3|-2289|-90
chr17	43067699	NM_007294.3:c.4987-4del	AA	A	.	.	CI-SpliceAI=A|ENSG00000012048|0.00|0.80|0.00|0.78|-92|-4|-2290|-91
chr17	43067700	NM_007294.3:c.4987-5T>A	A	T	.	.	CI-SpliceAI=T|ENSG00000012048|0.00|0.85|0.00|0.80|-93|-5|-2291|-92
chr17	43067701	NM_007294.3:c.4987-6T>C	A	G	.	.	CI-SpliceAI=G|ENSG00000012048|0.00|0.80|0.00|0.77|-94|-6|-2292|-93
chr17	43067706	NM_007294.3:c.4987-11T>C	A	G	.	.	CI-SpliceAI=G|ENSG00000012048|0.00|0.45|0.00|0.50|-2040|-11|-1940|-98
chr17	43070922	NM_007294.3:c.4986+6T>C	A	G	.	.	CI-SpliceAI=G|ENSG00000012048|0.00|0.05|0.11|0.46|-2373|-3227|0|6
chr17	43070922	NM_007294.3:c.4986+6T>G	A	C	.	.	CI-SpliceAI=C|ENSG00000012048|0.00|0.04|0.65|0.93|-2373|-3227|0|6
chr17	43070923	NM_007294.3:c.4986+5G>A	C	T	.	.	CI-SpliceAI=T|ENSG00000012048|0.00|0.10|0.43|0.98|-2374|-3228|-1|5
chr17	43070923	NM_007294.3:c.4986+5G>T	C	A	.	.	CI-SpliceAI=A|ENSG00000012048|0.00|0.09|0.42|0.98|-2374|-3228|-1|5
chr17	43070924	NM_007294.3:c.4986+4A>G	T	C	.	.	CI-SpliceAI=C|ENSG00000012048|0.00|0.10|0.17|0.77|-2375|-3229|-61|4
chr17	43070925	NM_007294.3:c.4986+3G>C	C	G	.	.	CI-SpliceAI=G|ENSG00000012048|0.00|0.09|0.32|0.89|-2376|-3230|-3|3
chr17	43070927	NM_007294.3:c.4986+1G>T	C	A	.	.	CI-SpliceAI=A|ENSG00000012048|0.00|0.10|0.37|0.98|-2378|-3232|-5|1
chr17	43070929	NM_007294.3:c.4985T>C	A	G	.	.	CI-SpliceAI=G|ENSG00000012048|0.00|0.00|0.00|0.00|309|-3234|-1|-7
chr17	43070958	NM_007294.2:c.4956G>A	C	T	.	.	CI-SpliceAI=T|ENSG00000012048|0.00|0.00|0.01|0.01|-2409|-3263|-36|-3350
chr17	43070958	NM_007294.3:c.4955_4956delinsAA	CA	TT	.	.	CI-SpliceAI=TT|ENSG00000012048|0.00|0.00|0.00|0.00|280|-3263|-30|-3350
chr17	43071046	NM_007294.3:c.4868C>G	G	C	.	.	CI-SpliceAI=C|ENSG00000012048|0.00|0.01|0.56|0.13|192|-3351|1|-118
chr17	43071073	NM_007294.2:c.4841C>T	G	A	.	.	CI-SpliceAI=A|ENSG00000012048|0.00|0.00|0.00|0.00|229|165|-3465|-30
chr17	43071102	NM_007294.2:c.4812A>G	T	C	.	.	CI-SpliceAI=C|ENSG00000012048|0.00|0.00|0.00|0.00|-1|-14|-174|3229
chr17	43071232	NM_007294.2:c.4682C>T	G	A	.	.	CI-SpliceAI=A|ENSG00000012048|0.00|0.00|0.00|0.00|-3537|70|-304|-211
chr17	43071246	NM_007294.3:c.4676-8C>G	G	C	.	.	CI-SpliceAI=C|ENSG00000012048|0.02|0.01|0.00|0.00|56|-8|-3638|-324
chr17	43074330	NM_007294.3:c.4675+1G>A	C	T	.	.	CI-SpliceAI=T|ENSG00000012048|0.00|0.08|0.86|0.96|583|191|12|1
chr17	43074331	NM_007294.3:c.4675G>A	C	T	.	.	CI-SpliceAI=T|ENSG00000012048|0.00|0.02|0.89|0.93|582|2280|11|0
chr17	43074331	NM_007294.3:c.4675G>C	C	G	.	.	CI-SpliceAI=G|ENSG00000012048|0.00|0.02|0.89|0.94|582|2280|11|0
chr17	43074353	NM_007294.2:c.4653T>C	A	G	.	.	CI-SpliceAI=G|ENSG00000012048|0.00|0.00|0.01|0.00|2258|560|-11|63
chr17	43074370	NM_007294.2:c.4636G>A	C	T	.	.	CI-SpliceAI=T|ENSG00000012048|0.00|0.01|0.00|0.03|543|151|46|-39
chr17	43074522	NM_007294.3:c.4485-1G>C	C	G	.	.	CI-SpliceAI=G|ENSG00000012048|0.78|0.97|0.00|0.26|-30|-1|322|-191
chr17	43076473	NM_007294.3:c.4484+15T>C	A	G	.	.	CI-SpliceAI=G|ENSG00000012048|0.01|0.00|0.00|0.00|124|141|-2142|2861
chr17	43076474	NM_007294.2:c.4484+14A>G	T	C	.	.	CI-SpliceAI=C|ENSG00000012048|0.00|0.01|0.00|0.00|608|137|530|14
chr17	43076487	NM_007294.3:c.4484+1G>A	C	T	.	.	CI-SpliceAI=T|ENSG00000012048|0.00|0.92|0.02|1.00|-1644|127|-28|1
chr17	43076487	NM_007294.3:c.4484+1G>T	C	A	.	.	CI-SpliceAI=A|ENSG00000012048|0.00|0.93|0.01|1.00|-1644|127|-28|1
chr17	43076488	NM_007294.3:c.4484G>A	C	T	.	.	CI-SpliceAI=T|ENSG00000012048|0.02|0.39|0.04|0.33|594|126|516|0
chr17	43076488	NM_007294.3:c.4484G>C	C	G	.	.	CI-SpliceAI=G|ENSG00000012048|0.01|0.51|0.03|0.48|594|126|516|0
chr17	43076488	NM_007294.3:c.4484G>T	C	A	.	.	CI-SpliceAI=A|ENSG00000012048|0.00|0.67|0.03|0.66|-1575|126|516|0
chr17	43076527	NM_007294.2:c.4445A>G	T	C	.	.	CI-SpliceAI=C|ENSG00000012048|0.02|0.06|0.02|0.01|555|70|477|-39
chr17	43076579	NM_007294.3:c.4393A>G	T	C	.	.	CI-SpliceAI=C|ENSG00000012048|0.06|0.08|0.00|0.01|18|32|-91|425
chr17	43076616	NM_007294.3:c.4358-2del	TT	T	.	.	CI-SpliceAI=T|ENSG00000012048|0.31|0.27|0.00|0.00|-5|-19|2718|-2285
chr17	43076624	NM_007294.3:c.4358-10C>T	G	A	.	.	CI-SpliceAI=A|ENSG00000012048|0.14|0.09|0.00|0.02|-13|-27|-136|380
chr17	43076641	NM_007294.3:c.4358-31_4358-27del	TACTTT	T	.	.	CI-SpliceAI=T|ENSG00000012048|0.30|0.27|0.03|0.01|-44|-27|363|-153
chr17	43082345	NM_007294.2:c.4357+59C>A	G	T	.	.	CI-SpliceAI=T|ENSG00000012048|0.00|0.00|0.00|0.00|230|-2946|59|-3011
chr17	43082394	NM_007294.2:c.4357+10G>A	C	T	.	.	CI-SpliceAI=T|ENSG00000012048|0.00|0.00|0.00|0.00|-2995|181|-3060|6
chr17	43082398	NM_007294.3:c.4357+6T>C	A	G	.	.	CI-SpliceAI=G|ENSG00000012048|0.01|0.05|0.01|0.01|-2999|174|-3064|6
chr17	43082402	NM_007294.3:c.4357+1dup	A	AC	.	.	CI-SpliceAI=AC|ENSG00000012048|0.01|0.04|0.99|1.00|-3003|170|1|2
chr17	43082403	NM_007294.3:c.4357+1del	CC	C	.	.	CI-SpliceAI=C|ENSG00000012048|0.01|0.12|0.98|1.00|-3004|169|2|1
chr17	43082403	NM_007294.3:c.4357+1G>A	C	T	.	.	CI-SpliceAI=T|ENSG00000012048|0.00|0.86|0.03|0.99|-1766|172|-70|1
chr17	43082403	NM_007294.3:c.4357+1G>T	C	A	.	.	CI-SpliceAI=A|ENSG00000012048|0.00|0.88|0.05|1.00|-1766|172|2|1
chr17	43082418	NM_007294.3:c.4343G>A	C	T	.	.	CI-SpliceAI=T|ENSG00000012048|0.00|0.00|0.00|0.00|-3019|154|3185|-14
chr17	43090922	NM_007294.3:c.4185+2_4185+22delinsA	CACACACACACACGCTTTTTA	T	.	.	CI-SpliceAI=T|ENSG00000012048|0.00|0.73|0.30|0.99|-2039|110|-35|22
chr17	43090941	NM_007294.3:c.4185_4185+3del	TACCT	T	.	.	CI-SpliceAI=T|ENSG00000012048|0.00|0.94|0.01|0.99|-56|91|-54|3
chr17	43090941	NM_007294.3:c.4185+3A>T	T	A	.	.	CI-SpliceAI=A|ENSG00000012048|0.00|0.94|0.01|0.96|-56|91|-706|3
chr17	43090944	NM_007294.3:c.4185G>A	C	T	.	.	CI-SpliceAI=T|ENSG00000012048|0.00|0.95|0.01|0.98|-2|88|-709|0
chr17	43090944	NM_007294.3:c.4185G>C	C	G	.	.	CI-SpliceAI=G|ENSG00000012048|0.00|0.96|0.01|0.99|-59|88|-709|0
chr17	43091032	NM_007294.3:c.4097G>A	C	T	.	.	CI-SpliceAI=T|ENSG00000012048|0.00|0.17|0.00|0.07|259|0|-797|-88
chr17	43091034	NM_007294.3:c.4097-2A>G	T	C	.	.	CI-SpliceAI=C|ENSG00000012048|0.99|0.98|0.01|0.00|-1|-2|401|-799
chr17	43091043	NM_007294.3:c.4097-11T>C	A	G	.	.	CI-SpliceAI=G|ENSG00000012048|0.00|0.04|0.00|0.02|248|-11|-808|392
chr17	43091061	NM_007294.2:c.4097-29C>T	G	A	.	.	CI-SpliceAI=A|ENSG00000012048|0.00|0.00|0.00|0.00|572|-28|374|-28
chr17	43091432	NM_007294.3:c.4096+3A>G	T	C	.	.	CI-SpliceAI=C|ENSG00000012048|0.00|0.24|0.03|0.83|1637|201|-10|3
chr17	43091434	NM_007294.3:c.4096+1G>A	C	T	.	.	CI-SpliceAI=T|ENSG00000012048|0.00|0.24|0.06|0.89|1635|199|-12|1
chr17	43091686	NM_007294.3:c.3845A>T	T	A	.	.	CI-SpliceAI=A|ENSG00000012048|0.11|0.00|0.04|0.00|-53|1218|26|-11
chr17	43092484	NM_007294.3:c.3047A>G	T	C	.	.	CI-SpliceAI=C|ENSG00000012048|0.00|0.00|0.00|0.00|-851|-2131|-14|-1049
chr17	43093800	NM_007294.3:c.1731A>G	T	C	.	.	CI-SpliceAI=C|ENSG00000012048|0.00|0.00|0.00|0.00|1060|-2167|944|-1963
chr17	43094862	NM_007294.3:c.671-2A>C	T	G	.	.	CI-SpliceAI=G|ENSG00000012048|0.27|0.99|0.00|0.07|-22|-2|369|-118
chr17	43095838	NM_007294.3:c.670+8C>T	G	A	.	.	CI-SpliceAI=A|ENSG00000012048|0.02|0.00|0.36|0.02|84|46|2|8
chr17	43095845	NM_007294.3:c.670+1delG	CC	C	.	.	CI-SpliceAI=C|ENSG00000012048|0.05|0.01|1.00|0.95|77|1744|2|1
chr17	43095848	NM_007294.3:c.668A>G	T	C	.	.	CI-SpliceAI=C|ENSG00000012048|0.00|0.39|0.00|0.32|-294|74|-44|-2
chr17	43095904	NM_007294.3:c.612G>C	C	G	.	.	CI-SpliceAI=G|ENSG00000012048|0.00|0.00|0.01|0.00|-20|18|-58|1589
chr17	43095924	NM_007294.3:c.594-2A>C	T	G	.	.	CI-SpliceAI=G|ENSG00000012048|0.08|0.95|0.00|0.84|19|-2|-486|-78
chr17	43095926	NM_007294.3:c.594-4A>G	T	C	.	.	CI-SpliceAI=C|ENSG00000012048|0.01|0.00|0.00|0.00|17|-4|-108|-80
chr17	43095937	NM_007294.2:c.594-15G>C	C	G	.	.	CI-SpliceAI=G|ENSG00000012048|0.03|0.00|0.03|0.00|-15|6|-91|2202
chr17	43095956	NM_007294.2:c.594-34T>C	A	G	.	.	CI-SpliceAI=G|ENSG00000012048|0.00|0.01|0.01|0.00|-34|-13|-110|1537
chr17	43097236	NM_007294.3:c.593+8A>G	T	C	.	.	CI-SpliceAI=C|ENSG00000012048|0.00|0.01|0.00|0.00|-669|53|-25|8
chr17	43097240	NM_007294.3:c.593+4A>G	T	C	.	.	CI-SpliceAI=C|ENSG00000012048|0.01|0.27|0.01|0.30|346|49|253|4
chr17	43097241	NM_007294.3:c.593+3G>A	C	T	.	.	CI-SpliceAI=T|ENSG00000012048|0.02|0.01|0.01|0.00|2636|-674|3|-794
chr17	43097246	NM_007294.3:c.591C>T	G	A	.	.	CI-SpliceAI=A|ENSG00000012048|0.01|0.17|0.01|0.19|340|43|247|-2
chr17	43097249	NM_007294.2:c.588T>C	A	G	.	.	CI-SpliceAI=G|ENSG00000012048|0.01|0.00|0.01|0.00|40|340|-5|244
chr17	43097280	NM_007294.2:c.557C>A	G	T	.	.	CI-SpliceAI=T|ENSG00000012048|0.01|0.09|0.00|0.11|309|9|213|-36
chr17	43097285	NM_007294.2:c.552T>C	A	G	.	.	CI-SpliceAI=G|ENSG00000012048|0.03|0.01|0.01|0.00|4|304|-41|208
chr17	43097292	NM_007294.3:c.548-3del	AA	A	.	.	CI-SpliceAI=A|ENSG00000012048|0.01|0.07|0.01|0.09|297|-3|201|-48
chr17	43097306	NM_007294.2:c.548-17G>T	C	A	.	.	CI-SpliceAI=A|ENSG00000012048|0.01|0.00|0.00|0.00|2571|283|-62|187
chr17	43099768	NM_007294.3:c.547+7G>A	C	T	.	.	CI-SpliceAI=T|ENSG00000012048|0.01|0.00|0.01|0.01|112|-2182|7|-2275
chr17	43099769	NM_007294.3:c.547+6G>A	C	T	.	.	CI-SpliceAI=T|ENSG00000012048|0.01|0.00|0.01|0.01|111|123|6|-2276
chr17	43099772	NM_007294.3:c.547+3A>T	T	A	.	.	CI-SpliceAI=A|ENSG00000012048|0.00|0.96|0.01|0.97|-57|108|-2279|3
chr17	43099773	NM_007294.3:c.547+2T>A	A	T	.	.	CI-SpliceAI=T|ENSG00000012048|0.00|0.96|0.01|0.98|-58|107|-2280|2
chr17	43099773	NM_007294.3:c.547+2T>C	A	G	.	.	CI-SpliceAI=G|ENSG00000012048|0.00|0.96|0.01|0.98|-2267|107|-11|2
chr17	43099786	NM_007294.2:c.536A>G	T	C	.	.	CI-SpliceAI=C|ENSG00000012048|0.00|0.02|0.00|0.01|163|94|-2293|-11
chr17	43099813	NM_007294.3:c.509G>A	C	T	.	.	CI-SpliceAI=T|ENSG00000012048|0.00|0.04|0.01|0.02|136|64|-2320|-38
chr17	43099874	NM_007294.2:c.448A>G	T	C	.	.	CI-SpliceAI=C|ENSG00000012048|0.01|0.01|0.00|0.01|75|6|-2381|-99
chr17	43099883	NM_007294.3:c.442-3T>G	A	C	.	.	CI-SpliceAI=C|ENSG00000012048|0.55|0.96|0.00|0.03|66|-3|-1744|-108
chr17	43099896	NM_007294.2:c.442-16T>G	A	C	.	.	CI-SpliceAI=C|ENSG00000012048|0.07|0.16|0.01|0.04|53|-19|-2403|-121
chr17	43099905	NM_007294.2:c.442-25G>A	C	T	.	.	CI-SpliceAI=T|ENSG00000012048|0.02|0.01|0.01|0.01|-25|44|-130|-2412
chr17	43104071	NM_007294.2:c.441+51T>C	A	G	.	.	CI-SpliceAI=G|ENSG00000012048|0.00|0.00|0.00|0.00|-132|885|51|797
chr17	43104104	NM_007294.2:c.441+18C>T	G	A	.	.	CI-SpliceAI=A|ENSG00000012048|0.00|0.00|0.00|0.00|852|147|764|2374
chr17	43104120	NM_007294.3:c.441+2T>A	A	T	.	.	CI-SpliceAI=T|ENSG00000012048|0.15|0.02|0.16|1.00|836|141|748|2
chr17	43104120	NM_007294.3:c.441+2T>G	A	C	.	.	CI-SpliceAI=C|ENSG00000012048|0.16|0.03|0.17|1.00|836|141|748|2
chr17	43104121	NM_007294.3:c.441+1G>A	C	T	.	.	CI-SpliceAI=T|ENSG00000012048|0.16|0.03|0.17|0.99|835|140|747|1
chr17	43104134	NM_007294.2:c.429A>C	T	G	.	.	CI-SpliceAI=G|ENSG00000012048|0.00|0.01|0.00|0.01|127|822|-12|734
chr17	43104147	NM_007294.2:c.416A>G	T	C	.	.	CI-SpliceAI=C|ENSG00000012048|0.00|0.04|0.00|0.03|35|809|-25|721
chr17	43104262	NM_007294.3:c.302-1G>A	C	T	.	.	CI-SpliceAI=T|ENSG00000012048|0.97|0.99|0.25|0.01|-11|-1|606|-140
chr17	43104263	NM_007294.3:c.302-2del	TG	G	.	.	CI-SpliceAI=G|ENSG00000012048|0.99|1.00|0.24|0.01|-12|-2|605|-141
chr17	43104264	NM_007294.3:c.302-3C>G	G	C	.	.	CI-SpliceAI=C|ENSG00000012048|1.00|1.00|0.13|0.00|-1|-3|604|-142
chr17	43104266	NM_007294.3:c.302-5T>C	A	G	.	.	CI-SpliceAI=G|ENSG00000012048|0.05|0.00|0.05|0.00|690|-5|602|-144
chr17	43104861	NM_007294.3:c.301+7G>A	C	T	.	.	CI-SpliceAI=T|ENSG00000012048|0.48|0.00|0.48|0.02|95|-610|7|16
chr17	43104862	NM_007294.3:c.301+6T>C	A	G	.	.	CI-SpliceAI=G|ENSG00000012048|0.00|0.37|0.02|0.48|24|94|-100|6
chr17	43104867	NM_007294.3:c.301+1G>C	C	G	.	.	CI-SpliceAI=G|ENSG00000012048|0.00|0.31|0.01|0.50|-616|89|-105|1
chr17	43104883	NM_007294.3:c.286G>A	C	T	.	.	CI-SpliceAI=T|ENSG00000012048|0.00|0.23|0.00|0.22|-632|73|-497|-15
chr17	43104883	NM_007294.3:c.286G>C	C	G	.	.	CI-SpliceAI=G|ENSG00000012048|0.00|0.05|0.00|0.10|3|73|-6|-15
chr17	43104914	NM_007294.2:c.255G>A	C	T	.	.	CI-SpliceAI=T|ENSG00000012048|0.20|0.00|0.19|0.00|42|-663|-46|0
chr17	43104938	NM_007294.2:c.231G>A	C	T	.	.	CI-SpliceAI=T|ENSG00000012048|0.00|0.11|0.00|0.10|77|18|18|-70
chr17	43104957	NM_007294.3:c.213-1G>A	C	T	.	.	CI-SpliceAI=T|ENSG00000012048|0.01|0.48|0.00|0.48|58|-1|47|-89
chr17	43104958	NM_007294.3:c.213-2A>C	T	G	.	.	CI-SpliceAI=G|ENSG00000012048|0.16|0.48|0.00|0.32|57|-2|-15|-90
chr17	43104958	NM_007294.3:c.213-2A>G	T	C	.	.	CI-SpliceAI=C|ENSG00000012048|0.02|0.48|0.00|0.47|57|-2|46|-90
chr17	43104961	NM_007294.3:c.213-5T>G	A	C	.	.	CI-SpliceAI=C|ENSG00000012048|0.00|0.48|0.00|0.49|54|-5|-777|-93
chr17	43104967	NM_007294.3:c.213-11T>G	A	C	.	.	CI-SpliceAI=C|ENSG00000012048|0.00|0.48|0.00|0.49|48|-11|-783|-99
chr17	43104968	NM_007294.3:c.213-12A>G	T	C	.	.	CI-SpliceAI=C|ENSG00000012048|0.04|0.48|0.00|0.46|-1|-12|-784|-100
chr17	43104970	NM_007294.3:c.213-14C>G	G	C	.	.	CI-SpliceAI=C|ENSG00000012048|0.00|0.48|0.00|0.48|45|-14|-786|-102
chr17	43104971	NM_007294.2:c.213-15A>G	T	C	.	.	CI-SpliceAI=C|ENSG00000012048|0.00|0.48|0.00|0.48|44|-15|-787|-103
chr17	43106433	NM_007294.2:c.212+23T>A	A	T	.	.	CI-SpliceAI=T|ENSG00000012048|0.01|0.00|0.00|0.00|100|-1477|45|23
chr17	43106453	NM_007294.3:c.212+3A>G	T	C	.	.	CI-SpliceAI=C|ENSG00000012048|0.00|0.35|0.18|0.75|-338|80|25|3
chr17	43106454	NM_007294.3:c.212+2T>C	A	G	.	.	CI-SpliceAI=G|ENSG00000012048|0.00|0.42|0.13|0.76|-339|79|24|2
chr17	43106455	NM_007294.3:c.212+1G>A	C	T	.	.	CI-SpliceAI=T|ENSG00000012048|0.00|0.27|0.25|0.77|-340|78|23|1
chr17	43106455	NM_007294.3:c.212+1G>C	C	G	.	.	CI-SpliceAI=G|ENSG00000012048|0.00|0.24|0.25|0.77|-340|78|23|1
chr17	43106455	NM_007294.3:c.212+1G>T	C	A	.	.	CI-SpliceAI=A|ENSG00000012048|0.00|0.16|0.35|0.77|-344|78|23|1
chr17	43106456	NM_007294.3:c.211dup	C	CT	.	.	CI-SpliceAI=CT|ENSG00000012048|0.01|0.01|0.02|0.03|77|-1500|-1588|0
chr17	43106456	NM_007294.3:c.212G>A	C	T	.	.	CI-SpliceAI=T|ENSG00000012048|0.00|0.26|0.29|0.76|-345|77|22|0
chr17	43106456	NM_007294.3:c.212G>T	C	A	.	.	CI-SpliceAI=A|ENSG00000012048|0.00|0.12|0.38|0.76|-345|77|22|0
chr17	43106457	NM_007294.3:c.211A>G	T	C	.	.	CI-SpliceAI=C|ENSG00000012048|0.00|0.36|0.17|0.75|-346|76|21|-1
chr17	43106469	NM_007294.2:c.199G>T	C	A	.	.	CI-SpliceAI=A|ENSG00000012048|0.00|0.01|0.17|0.13|2069|64|9|-13
chr17	43106477	NM_007294.2:c.191G>A	C	T	.	.	CI-SpliceAI=T|ENSG00000012048|0.01|0.00|0.17|0.46|56|-1521|-21|1
chr17	43106479	NM_007294.3:c.189A>T	T	A	.	.	CI-SpliceAI=A|ENSG00000012048|0.00|0.03|0.11|0.35|-520|54|-23|-1
chr17	43106528	NM_007294.2:c.140G>T	C	A	.	.	CI-SpliceAI=A|ENSG00000012048|0.00|0.01|0.00|0.03|-23|5|-658|-72
chr17	43106534	NM_007294.3:c.135-1G>C	C	G	.	.	CI-SpliceAI=G|ENSG00000012048|0.00|0.93|0.00|0.76|-29|-1|485|-78
chr17	43106539	NM_007294.3:c.135-6T>G	A	C	.	.	CI-SpliceAI=C|ENSG00000012048|0.00|0.50|0.00|0.52|-424|-6|480|-83
chr17	43106545	NM_007294.3:c.135-15_135-12del	AAAGA	A	.	.	CI-SpliceAI=A|ENSG00000012048|0.00|0.09|0.00|0.09|-430|-12|-76|-67
chr17	43115720	NM_007294.3:c.134+3_134+6del	ACTTA	A	.	.	CI-SpliceAI=A|ENSG00000012048|0.00|0.97|0.00|0.99|-1479|59|-2600|6
chr17	43115723	NM_007294.3:c.134+3A>C	T	G	.	.	CI-SpliceAI=G|ENSG00000012048|0.00|0.96|0.00|0.97|-1482|56|-2603|3
chr17	43115723	NM_007294.3:c.134+3A>T	T	A	.	.	CI-SpliceAI=A|ENSG00000012048|0.00|0.95|0.00|0.96|-1482|56|-2603|3
chr17	43115725	NM_007294.3:c.134+1G>A	C	T	.	.	CI-SpliceAI=T|ENSG00000012048|0.00|0.97|0.00|0.99|-1484|54|-2605|1
chr17	43115727	NM_007294.3:c.133A>C	T	G	.	.	CI-SpliceAI=G|ENSG00000012048|0.00|0.08|0.00|0.06|-2406|52|-334|-1
chr17	43115728	NM_007294.3:c.132C>T	G	A	.	.	CI-SpliceAI=A|ENSG00000012048|0.00|0.06|0.81|0.74|-2407|51|2|-2
chr17	43115750	NM_007294.2:c.110C>G	G	C	.	.	CI-SpliceAI=C|ENSG00000012048|0.01|0.00|0.01|0.00|29|-5|-24|-357
chr17	43115780	NM_007294.3:c.81-1G>C	C	G	.	.	CI-SpliceAI=G|ENSG00000012048|0.39|0.98|0.00|0.04|-8|-1|-387|-54
chr17	43115785	NM_007294.3:c.81-6T>A	A	T	.	.	CI-SpliceAI=T|ENSG00000012048|0.97|0.79|0.00|0.00|-2|-6|-59|-392
chr17	43115785	NM_007294.3:c.81-6T>C	A	G	.	.	CI-SpliceAI=G|ENSG00000012048|0.00|0.00|0.00|0.00|-6|-13|-59|-392
chr17	43115788	NM_007294.3:c.81-9C>G	G	C	.	.	CI-SpliceAI=C|ENSG00000012048|1.00|0.97|0.01|0.00|-1|-9|-62|-395
chr17	43115790	NM_007294.3:c.81-11del	AG	G	.	.	CI-SpliceAI=G|ENSG00000012048|0.00|0.00|0.00|0.00|-11|-3|-64|-397
chr17	43115791	NM_007294.3:c.81-12C>G	G	C	.	.	CI-SpliceAI=C|ENSG00000012048|0.00|0.01|0.00|0.01|-4|-12|-398|-65
chr17	43115791	NM_007294.3:c.81-12del	GG	G	.	.	CI-SpliceAI=G|ENSG00000012048|0.00|0.00|0.00|0.00|27|-12|184|-65
chr17	43115792	NM_007294.2:c.81-13C>A	G	T	.	.	CI-SpliceAI=T|ENSG00000012048|0.00|0.02|0.00|0.01|-2|-13|-399|-66
chr17	43115792	NM_007294.2:c.81-13C>G	G	C	.	.	CI-SpliceAI=C|ENSG00000012048|0.00|0.02|0.00|0.01|26|-13|-399|-66
chr17	43115793	NM_007294.3:c.81-14C>T	G	A	.	.	CI-SpliceAI=A|ENSG00000012048|0.00|0.00|0.00|0.00|25|-14|-400|-67
chr17	43115828	NM_007294.2:c.81-49A>C	T	G	.	.	CI-SpliceAI=G|ENSG00000012048|0.00|0.00|0.00|0.00|-2507|-49|-435|-102
chr17	43115844	NM_007294.3:c.81-65G>C	C	G	.	.	CI-SpliceAI=G|ENSG00000012048|0.00|0.01|0.00|0.00|-2523|-65|-451|-118
chr17	43124011	NM_007294.3:c.80+3_80+6del	ACTTA	A	.	.	CI-SpliceAI=A|ENSG00000012048|0.00|0.97|0.01|0.96|2806|104|-2453|6
chr17	43124016	NM_007294.3:c.80+1G>A	C	T	.	.	CI-SpliceAI=T|ENSG00000012048|0.00|0.97|0.01|0.96|2801|99|-2458|1
chr17	43124061	NM_007294.3:c.36A>G	T	C	.	.	CI-SpliceAI=C|ENSG00000012048|0.01|0.00|0.02|0.00|54|389|-44|-2503
chr17	43124076	NM_007294.2:c.21C>T	G	A	.	.	CI-SpliceAI=A|ENSG00000012048|0.00|0.01|0.00|0.02|374|39|1195|-59
chr17	43124078	NM_007294.3:c.19C>T	G	A	.	.	CI-SpliceAI=A|ENSG00000012048|0.00|0.20|0.00|0.29|2739|37|-2520|-61
chr17	43124125	NM_007294.3:c.-19-10T>C	A	G	.	.	CI-SpliceAI=G|ENSG00000012048|0.04|0.03|0.00|0.07|-23|-10|-2567|-108
chr17	44257981	NM_000342.4:c.1282+5G>C	C	G	.	.	CI-SpliceAI=G|ENSG00000004939|0.00|0.11|0.24|0.64|-86|-174|75|5
chr17	46033197	NM_015443.3:c.2725-5T>G	A	C	.	.	CI-SpliceAI=C|ENSG00000120071|0.02|0.79|0.00|0.57|29|-5|174|-117
chr17	46066537	NM_015443.3:c.1848G>A	C	T	.	.	CI-SpliceAI=T|ENSG00000120071|0.00|0.01|0.47|0.66|424|195|-4|0
chr17	50168577	NM_000023.2:c.584+5G>A	G	A	.	.	CI-SpliceAI=A|ENSG00000108823|0.01|0.09|0.60|0.57|171|-203|80|-5
chr17	50191786	NM_000088.3:c.2127+2T>A	A	T	.	.	CI-SpliceAI=T|ENSG00000108821|0.00|0.04|0.68|1.00|923|100|-24|2
chr17	50277743	NM_001168215:c.95+3A>G	A	G	.	.	CI-SpliceAI=G|ENSG00000167105|0.00|0.02|0.05|0.12|-456|-28|211|-3
chr17	75751112	NM_000213.3:c.3793+1G>C	G	C	.	.	CI-SpliceAI=C|ENSG00000132470|0.02|0.00|0.40|1.00|-1001|-426|-52|-1
chr17	76733217	NM_001080510.3:c.322+2T>C	T	C	.	.	CI-SpliceAI=C|ENSG00000181038|0.00|0.52|0.06|0.94|-3255|76|-99|-2,C|ENSG00000267168|0.02|0.32|0.30|0.64|1162|76|-99|-2
chr17	82906053	NM_005993.4:c.1922G>C	G	C	.	.	CI-SpliceAI=C|ENSG00000141556|0.00|0.94|0.00|0.96|-1383|-117|9|0
chr18	49097401	NM_017653.3:c.1860+1G>A	C	T	.	.	CI-SpliceAI=T|ENSG00000141627|0.06|0.87|0.02|1.00|1432|114|-53|1
chr18	70028821	NM_173630.3:c.5746-20A>G	T	C	.	.	CI-SpliceAI=C|ENSG00000176225|0.01|0.11|0.00|0.11|324|-20|-617|-97
chr18	70135176	NM_173630.3:c.2885+8A>G	T	C	.	.	CI-SpliceAI=C|ENSG00000176225|0.08|0.00|0.38|0.51|104|1820|1|8
chr19	11021724	NM_001128844.1:c.2617-1G>A	G	A	.	.	CI-SpliceAI=A|ENSG00000127616|0.36|0.97|0.00|0.01|13|1|1523|69
chr19	11034913	NM_001128844.1:c.3952-1G>C	G	C	.	.	CI-SpliceAI=C|ENSG00000127616|0.84|1.00|0.00|0.00|21|1|2045|-158
chr19	11214650	NM_020812.3:c.4107-1G>C	C	G	.	.	CI-SpliceAI=G|ENSG00000130158|0.93|1.00|0.00|0.00|-8|-1|737|-97
chr19	12669127	NM_016145.3:c.156+1G>T	C	A	.	.	CI-SpliceAI=A|ENSG00000269590|0.00|0.20|0.70|1.00|-1979|106|20|1,A|ENSG00000123154|0.00|0.00|0.01|0.00|-35|1584|42|1484,A|ENSG00000105583|0.00|0.10|0.79|1.00|-814|106|20|1
chr19	12896908	NM_013976.2:c.853-2A>G	A	G	.	.	CI-SpliceAI=G|ENSG00000105607|0.10|1.00|0.00|0.13|-49|2|276|105
chr19	13913639	NM_017721.4:c.748+1G>T	G	T	.	.	CI-SpliceAI=T|ENSG00000132024|0.00|0.39|0.09|1.00|54|-235|3|-1
chr19	43744768	NM_019108.2:c.701+4A>G	T	C	.	.	CI-SpliceAI=C|ENSG00000105771|0.00|0.56|0.08|0.86|522|116|59|4
chr19	44949158	NM_000483.4:c.216-1G>A	G	A	.	.	CI-SpliceAI=A|ENSG00000224916|0.61|0.95|0.00|0.09|2|1|-1847|-298,A|ENSG00000234906|0.63|0.95|0.00|0.12|2|1|-1847|-298
chr19	49862369	NM_007254.3:c.1029+2T>C	A	G	.	.	CI-SpliceAI=G|ENSG00000039650|0.01|0.78|0.20|0.91|-132|94|169|2
chr19	49864320	NM_007254.3:c.578+4A>G	T	C	.	.	CI-SpliceAI=C|ENSG00000039650|0.18|0.00|0.55|0.01|-84|32|1|-19
chr19	50407108	NM_001308632.1:c.1620C>T	C	T	.	.	CI-SpliceAI=T|ENSG00000062822|0.00|0.00|0.00|0.00|-357|37|-2|42
chr19	50414813	NM_002691.3:c.2389-2A>T	A	T	.	.	CI-SpliceAI=T|ENSG00000062822|0.75|0.99|0.01|0.01|28|2|746|177
chr19	54123711	NM_015629.3:c.528-38C>T	C	T	.	.	CI-SpliceAI=T|ENSG00000105618|0.00|0.00|0.00|0.00|38|-473|-474|127
chr20	10412712	NM_018848.3:c.803T>G	A	C	.	.	CI-SpliceAI=C|ENSG00000125863|0.00|0.00|0.03|0.00|1219|-12|-182|1084
chr20	10412766	NM_018848.3:c.749G>A	C	T	.	.	CI-SpliceAI=T|ENSG00000125863|0.00|0.00|0.03|0.00|-3|-66|-236|1030
chr20	25307961	NM_015600.4:c.867+5G>A	C	T	.	.	CI-SpliceAI=T|ENSG00000100997|0.00|0.90|0.00|0.92|553|84|136|5
chr21	44330349	NM_001271441.1:c.1000-23A>T	T	A	.	.	CI-SpliceAI=A|ENSG00000160226|0.02|0.04|0.00|0.01|-530|-23|-306|1494
chr21	44331842	NM_004928.2:c.545+1G>A	C	T	.	.	CI-SpliceAI=T|ENSG00000160226|0.00|0.05|0.22|0.97|-512|-926|6|1
chr21	46119852	NM_058175.2:c.1332+2T>C	T	C	.	.	CI-SpliceAI=C|ENSG00000142173|0.01|0.76|0.01|0.87|-1485|-64|37|-2
chr21	46121493	NM_001849.3:c.1459-63G>A	G	A	.	.	CI-SpliceAI=A|ENSG00000142173|0.00|0.00|0.00|0.00|615|-978|-26|665
chr21	46126238	NM_001849.3:c.2422+1G>A	G	A	.	.	CI-SpliceAI=A|ENSG00000142173|0.00|0.11|0.65|0.98|1835|265|59|-1
chr22	18078604	NM_001127649.2:c.228C>T	C	T	.	.	CI-SpliceAI=T|ENSG00000215193|0.12|0.01|0.99|0.94|-199|575|-2|2
chr22	23793689	NM_003073.3:c.362+1G>C	G	C	.	.	CI-SpliceAI=C|ENSG00000099956|0.01|0.07|0.13|0.99|-882|-130|-46|-1
chr22	23801082	NM_003073.3:c.500+1G>A	G	A	.	.	CI-SpliceAI=A|ENSG00000099956|0.00|0.09|0.00|0.43|789|-138|1|-1
chr22	29363107	NM_001166019.1:c.38-1G>A	C	T	.	.	CI-SpliceAI=T|ENSG00000100280|0.97|0.99|0.00|0.01|-2|-1|3037|229
chr22	29639213	NM_000268.3:c.363+1G>A	G	A	.	.	CI-SpliceAI=A|ENSG00000186575|0.00|0.36|0.10|0.97|-2155|-123|118|-1
chr22	41514735	NM_001098.2:c.526-642C>T	C	T	.	.	CI-SpliceAI=T|ENSG00000100412|0.00|0.00|0.00|0.00|-906|180|-1936|252
chrX	38287248	NM_001034853.1:c.1754-3G>C	G	C	.	.	CI-SpliceAI=C|ENSG00000250349|0.00|0.00|0.00|0.00|2639|-252|2726|339,C|ENSG00000156313|0.00|0.22|0.00|0.26|-5|-3|-1510|-154
chrX	38322853	NM_001034853.1:c.247G>T	C	A	.	.	CI-SpliceAI=A|ENSG00000250349|0.00|0.00|0.00|0.00|-2899|-28|-2791|-2649,A|ENSG00000156313|0.00|0.88|0.00|0.96|569|92|642|0
chrX	70035390	NM_001399.4:c.957C>G	C	G	.	.	CI-SpliceAI=G|ENSG00000158813|0.14|0.01|0.03|0.00|0|-32|199|6
chrX	71375242	NM_001286074.1:c.488C>A	C	A	.	.	CI-SpliceAI=A|ENSG00000147133|0.02|0.00|0.00|0.00|2|17|2480|41
chrX	130140644	NM_004208.3:c.697-27T>G	A	C	.	.	CI-SpliceAI=C|ENSG00000156709|0.00|0.08|0.00|0.09|-254|-27|-521|-111
chrX	139785224	NM_173694.4:c.1675+2T>C	A	G	.	.	CI-SpliceAI=G|ENSG00000101974|0.01|0.94|0.01|0.99|-1360|75|-1476|2
chrX	154362058	NM_001110556.1:c.2747A>T	T	A	.	.	CI-SpliceAI=A|ENSG00000196924|0.00|0.00|0.00|0.00|-12|-2|174|218
chrX	154769320	NM_001363.3:c.915+10G>A	G	A	.	.	CI-SpliceAI=A|ENSG00000130826|0.00|0.00|0.69|0.10|-669|-153|1|-10
