# Supplementary material for: Analyzing the performance of deep learning splice prediction algorithms
Source: PLoS One. 2026 May 13;21(5):e0348885. doi: 10.1371/journal.pone.0348885 (PMC13170886; doi:10.1371/journal.pone.0348885)
Supplement: S1 File — The data used in the CI-SpliceAI benchmark analysis are available in CI-SpliceAI__Comparison at https://github.com/YStrauch/CI-SpliceAI__Comparison. (ZIP) [file pone.0348885.s001.zip › CI-SpliceAI__Comparison-master/predictions/joined/predictions.csv]

ID	#CHROM	POS	REF	ALT	strand	SpliceAffecting	Origin	Observation	Comments	AL	DL	AG	DG	effect_type	CI-SpliceAI	CI-SpliceAI_AG	CI-SpliceAI_AL	CI-SpliceAI_DG	CI-SpliceAI_DL	SpliceAI	SpliceAI_AG	SpliceAI_AL	SpliceAI_DG	SpliceAI_DL	MES (VEP)	MES (Sliding)	MES (Sliding)_AG	MES (Sliding)_AL	MES (Sliding)_DG	MES (Sliding)_DL	SQUIRLS	MMSplice (Pathogenicity)	MMSplice (Splicing Efficiency)
NM_003036.3:c.1211+2T>G	1	2303402	T	G	+	1	Wai et al.	Intronic Alternative 5' Splice Site						alternative donor	0.9900000095367432	1024.0	-117.0	19.0	-2.0	0.9900000095367432	508.0	-117.0	19.0	-2.0	7.647	12.109999656677246	-19.0	-17.0	-7.0	-3.0	0.921332	0.9999733552130702	5.5266861280344175
NM_004565.2:c.677G>A	1	10627363	G	A	+	1	Maddirevula et al.	Skipping; r.587_678del;p.(Ala196Glufs*103)		10627272.0	10627363.0			skip	0.9100000262260437	-2038.0	-91.0	-39.0	0.0	0.9100000262260437	-2038.0	-91.0	-39.0	0.0	7.182	10.40999984741211	-18.0	-19.0	-4.0	-7.0	0.995168	0.999993507892419	6.283102255402368
NM_014874.3:c.838C>T	1	12001422	C	T	+	0	Wai et al.							normal	0.009999999776482582	347.0	84.0	414.0	-2414.0	0.0	-2629.0	-21.0	414.0	86.0		12.760000228881836	-5.0	-3.0	-4.0	-6.0	0.005646	0.4325060287936197	0.3588177289065559
NM_007272.2:c.133-3C>A	1	15440490	C	A	+	1	Leman et al.	exon 3 skipping of strong intensity		15440493.0	15440590.0			skip	0.3400000035762787	15.0	3.0	375.0	100.0	0.30000001192092896	15.0	3.0	1698.0	100.0	5.058	12.579999923706055	-5.0	-3.0	-5.0	-6.0	0.100294	0.999967496182937	1.4789059143553978
NM_007272.2:c.640-12G>A	1	15445585	G	A	+	1	Leman et al.	use of a de novo splice site 10 nt upstream from 3' ss	Strauch: Changed observation to 10nt ustream (from 11nt upsteam in the original publication)	15445597.0		15445587.0		alternative acceptor	0.7699999809265137	2.0	12.0	1361.0	62.0	0.8799999952316284	2.0	12.0	-1114.0	-700.0	4.12	15.100000381469727	-18.0	-19.0	-4.0	-7.0	0.996609	0.998918262835394	1.2979394362813133
NM_005529:c.11208-7G>A	1	21831803	C	T	-	1	Maddirevula et al.	Skipping; r.11208_11209insGAGCA:p.(Phe3737Glufs*26)		21831796.0	21831652.0			skip	1.0	-2.0	-7.0	-151.0	396.0	0.9800000190734863	-2.0	-7.0	261.0	396.0	3.248	12.890000343322754	-5.0	-3.0	-4.0	-1.0	0.999861	0.844788277852999	0.6234304916198845
NM_016124.4:c.150T>C	1	25284574	T	C	+	0	Leman et al.							normal	0.009999999776482582	177.0	211.0	-647.0	2394.0	0.10999999940395355	-4.0	-1.0	185.0	-2562.0	0.339	12.59000015258789	-3.0	-5.0	-1.0	-4.0	0.007233	0.6321142756010474	0.07743311419268865
NM_016124.4:c.334A>G	1	25284758	A	G	+	1	Leman et al.	exon 2 skipping of low intensity and use of cryptic splice site at 20 nt upstream from 5' ss						multiple	0.7099999785423279	-7.0	-185.0	-19.0	1.0	0.6899999976158142	1.0	-185.0	-19.0	1.0	3.475	9.579999923706055	-19.0	-18.0	-2.0	-4.0	0.266291	0.9983768461126521	2.6307633662827996
NM_016124.4:c.335G>C	1	25284759	G	C	+	1	Leman et al.	exon 2 skipping and use of cryptic splice site at 20 nt upstream from 5' ss						multiple	1.0	26.0	-186.0	-20.0	0.0	0.9700000286102295	-17.0	-186.0	-20.0	0.0	8.965	10.430000305175781	-17.0	-5.0	-5.0	-2.0	0.991	0.9999999110326919	7.088558308379978
NM_016124.4:c.335G>T	1	25284759	G	T	+	1	Leman et al.	exon 2 skipping of strong intensity and use of cryptic splice site at 20 nt upstream from 5' ss						multiple	0.9900000095367432	15.0	-186.0	-20.0	0.0	0.9700000286102295	-17.0	-186.0	-20.0	0.0	11.016	11.020000457763672	-17.0	-19.0	-3.0	-2.0	0.990968	0.999999968349934	7.473608708386685
NM_016124.4:c.335+1G>A	1	25284760	G	A	+	1	Leman et al.	exon 2 skipping of strong intensity and use of cryptic splice site at 20 nt upstream from 5' ss						multiple	1.0	-9.0	-187.0	-21.0	-1.0	0.9700000286102295	-18.0	-187.0	-21.0	-1.0	8.182	14.989999771118164	-17.0	-19.0	-6.0	-7.0	0.979949	0.9999938736307543	5.0229509219153385
NM_016124.4:c.336-2A>G	1	25290639	A	G	+	1	Leman et al.	exon 2 skipping of low intensity and use of two cryptic splice site at 28 nt upstream and 21 nt downstream from 3' ss						multiple	0.9800000190734863	-26.0	2.0	-147.0	152.0	0.9399999976158142	-26.0	2.0	-112.0	152.0	7.955	15.65999984741211	-19.0	-18.0	-7.0	-4.0	0.937924	0.9999847936869899	1.6052333426301182
NM_016124.4:c.336-2delA	1	25290639	AG	G	+	1	Leman et al.	exon 2 skipping of low intensity and use of cryptic splice site at 28 nt upstream (In-frame) from 3' ss						multiple	0.9800000190734863	-26.0	2.0	-147.0	152.0	0.9399999976158142	-26.0	2.0	-112.0	152.0		56.9900016784668	-22.0	-15.0	-7.0	-6.0	0.968501	0.9999950631035982	1.8519255649363762
NM_016124.4:c.336-1G>A	1	25290640	G	A	+	1	Leman et al.	exon 2 skipping of low intensity and use of two cryptic splice site at 28 nt upstream and 21 nt downstream from 3' ss						multiple	0.9800000190734863	-27.0	1.0	-148.0	151.0	0.9399999976158142	-27.0	1.0	-113.0	151.0	8.75	15.9399995803833	-17.0	-19.0	-4.0	-7.0	0.91865	0.9998126535354168	1.297016768662205
NM_016124.4:c.485A>G	1	25290790	A	G	+	0	Leman et al.							normal	0.029999999329447746	28.0	-149.0	-134.0	1.0	0.14000000059604645	-730.0	-149.0	-1433.0	1.0	1.337	17.600000381469727	-19.0	-17.0	-7.0	-6.0	0.027076	0.8552514445521158	1.1185786719271666
NM_016124.4:c.486+1G>A	1	25290792	G	A	+	1	Leman et al.	exon 3 skipping of strong intensity and use of cryptic splice site 48 nt upstream from 5' ss						multiple	1.0	-31.0	-151.0	-300.0	-1.0	0.9300000071525574	-1198.0	-151.0	-15.0	-1.0	8.182	13.65999984741211	-17.0	-19.0	-6.0	-2.0	0.982207	0.9999974440555396	5.50311807460778
NM_016124.4:c.486+2T>A	1	25290793	T	A	+	1	Leman et al.	exon 3 skipping of strong intensity and use of cryptic splice site 48 nt upstream from 5' ss						multiple	1.0	25.0	-152.0	-301.0	-2.0	0.9300000071525574	-1199.0	-152.0	-16.0	-2.0	8.183	10.649999618530273	-18.0	-14.0	-5.0	-3.0	0.974525	0.9999989035296536	5.831552841327512
NM_016124.4:c.486+3G>C	1	25290794	G	C	+	1	Leman et al.	exon 3 skipping of low intensity		25290641.0	25290791.0			skip	0.9599999785423279	24.0	-153.0	-302.0	-3.0	0.7400000095367432	-2429.0	-153.0	-17.0	-3.0	3.988	16.489999771118164	-17.0	-5.0	-3.0	-2.0	0.96194	0.99999466850834	5.217803338354948
NM_016124.4:c.486+5G>A	1	25290796	G	A	+	1	Leman et al.	exon 3 skipping of strong intensity		25290641.0	25290791.0			skip	1.0	22.0	-155.0	-304.0	-5.0	0.9200000166893005	-2431.0	-155.0	-19.0	-5.0	12.277	12.279999732971191	-18.0	-19.0	-4.0	-7.0	0.714711	0.9999997862640918	6.4660929103746785
NM_016124.4:c.634G>C	1	25301093	G	C	+	1	Leman et al.	use of two cryptic splice site at 11- and 16 nt downstream from 5' ss						alternative donor	0.9800000190734863	-1316.0	3728.0	11.0	0.0	0.8700000047683716	-1316.0	262.0	16.0	0.0	3.419	11.210000038146973	-17.0	-5.0	-6.0	-3.0	0.994088	0.9485083902172299	2.1783989649340643
NM_016124.4:c.634G>T	1	25301093	G	T	+	1	Leman et al.	use of two cryptic splice site at 11- and 16 nt downstream from 5' ss						alternative donor	0.75	-1316.0	3728.0	11.0	0.0	0.7599999904632568	-1316.0	-143.0	16.0	0.0	4.561	15.4399995803833	-17.0	-19.0	-3.0	-7.0	0.993446	0.9970827768446197	3.4379577555225738
NM_016124.4:c.634+1G>A	1	25301094	G	A	+	1	Leman et al.	exon 4 skipping of low intensity and use of two cryptic splice site at 11- and 16 nt downstream from 5' ss						multiple	1.0	-1317.0	2359.0	15.0	-1.0	1.0	-144.0	261.0	15.0	-1.0	8.182	9.720000267028809	-17.0	-19.0	-6.0	-3.0	0.972652	0.9999992487684896	6.118782983059263
NM_016124.4:c.634+2T>A	1	25301095	T	A	+	1	Leman et al.	exon 4 skipping of low intensity and use of two cryptic splice site at 11- and 16 nt downstream from 5' ss						multiple	1.0	-1318.0	3726.0	14.0	-2.0	1.0	-1318.0	260.0	14.0	-2.0	8.183	20.31999969482422	-18.0	-4.0	-4.0	-3.0	0.970978	0.9999992094017596	6.098962072332413
NM_016124.4:c.634+5G>A	1	25301098	G	A	+	1	Leman et al.	use of two cryptic splice site at 11- and 16 nt downstream from 5' ss						alternative donor	0.9200000166893005	-1321.0	3723.0	6.0	-5.0	0.7699999809265137	-1321.0	-148.0	6.0	-5.0	4.886	12.880000114440918	-17.0	-19.0	-4.0	-2.0	0.949097	0.9918262119007384	2.5085818145081094
NM_016124.4:c.634+5G>T	1	25301098	G	T	+	1	Leman et al.	use of two cryptic splice site at 11- and 16 nt downstream from 5' ss						alternative donor	0.8199999928474426	-1321.0	2355.0	6.0	-5.0	0.7799999713897705	-1321.0	-148.0	6.0	-5.0	3.397	12.970000267028809	-17.0	-19.0	-3.0	-2.0	0.962672	0.9883140803634198	2.3684882808604946
NM_016124.4:c.635-2A>G	1	25301518	A	G	+	1	Leman et al.	exon 5 skipped		25301520.0	25301686.0			skip	1.0	33.0	2.0	-47.0	168.0	1.0	-85.0	2.0	692.0	-2692.0	7.955	16.260000228881836	-19.0	-17.0	-7.0	-4.0	0.934867	0.9980261115373821	1.1930955010639777
NM_016124.4:c.635G>T	1	25301520	G	T	+	1	Leman et al.	exon 5 skipping of low intensity		25301520.0	25301686.0			skip	0.05000000074505806	31.0	0.0	92.0	-1644.0	0.18000000715255737	-87.0	-570.0	2547.0	-2694.0	1.566	15.420000076293945	-17.0	-19.0	-3.0	-5.0	0.990244	0.9749978374673925	0.8591293742563354
NM_016124.4:c.636C>T	1	25301521	C	T	+	0	Leman et al.							normal	0.009999999776482582	-571.0	45.0	1960.0	-50.0	0.03999999910593033	-571.0	-166.0	-417.0	-1645.0	1.148	10.880000114440918	-5.0	-3.0	-4.0	-1.0	0.011122	0.03007128470174411	0.04592594662061597
NM_016124.4:c.800A>T	1	25301685	A	T	+	0	Leman et al.							normal	0.009999999776482582	3136.0	-735.0	1796.0	-429.0	0.019999999552965164	1332.0	-735.0	2382.0	-2859.0	1.325	10.84000015258789	-11.0	-18.0	-3.0	-4.0	0.070501	0.5705022839353928	1.1134532856514394
NM_016124.4:c.801+1G>A	1	25301687	G	A	+	1	Leman et al.	exon 5 skipped		25301520.0	25301686.0			skip	1.0	11.0	-167.0	-75.0	-1.0	1.0	78.0	-167.0	-38.0	-1.0	8.182	19.579999923706055	-17.0	-19.0	-6.0	-2.0	0.981161	0.9999976428671237	6.120457842296289
NM_016124.4:c.938C>T	1	25303458	C	T	+	0	Leman et al.							normal	0.0	-2.0	1363.0	-89.0	-2202.0	0.009999999776482582	43.0	3138.0	1236.0	3271.0	0.649	12.010000228881836	-5.0	-3.0	-4.0	-1.0	0.008528	0.5907364566844293	0.8981316385963793
NM_016124.4:c.939G>A	1	25303459	G	A	+	1	Leman et al.	exon 6 skipping of strong intensity		25303322.0	25303459.0			skip	0.1899999976158142	1131.0	-137.0	95.0	0.0	0.3400000035762787	42.0	-137.0	99.0	0.0	4.198	15.119999885559082	-18.0	-19.0	-4.0	-7.0	0.992312	0.9988034967029333	4.141705138290786
NM_016124.4:c.939+2T>A	1	25303461	T	A	+	1	Leman et al.	exon 6 skipping of strong intensity and use of two cryptic splice sites at 95- and 99 nt downstream from 5' ss						multiple	1.0	-8.0	-139.0	93.0	-2.0	0.9900000095367432	40.0	-139.0	97.0	-2.0	8.183	19.670000076293945	-18.0	-4.0	-5.0	-3.0	0.986619	0.9999992412389254	6.318781993419606
NM_016124.4:c.940-4A>C	1	25306592	A	C	+	0	Leman et al.							normal	0.07999999821186066	39.0	4.0	1224.0	137.0	0.28999999165534973	39.0	4.0	1220.0	137.0	0.027	16.959999084472656	-3.0	-5.0	-1.0	-5.0	0.008549	0.9859784830438687	0.31979213975310666
NM_016124.4:c.941G>T	1	25306597	G	T	+	0	Leman et al.							normal	0.019999999552965164	-1.0	34.0	132.0	-35.0	0.18000000715255737	-1.0	34.0	132.0	1215.0	1.295	12.0	-17.0	-19.0	-3.0	-7.0	0.346991	0.47413163651682266	0.39566515308337225
NM_016124.4:c.1073T>C	1	25306729	T	C	+	0	Leman et al.							normal	0.029999999329447746	220.0	-2139.0	-167.0	0.0	0.12999999523162842	-98.0	437.0	-4.0	0.0	1.537	12.760000228881836	-3.0	-5.0	-6.0	-2.0	0.067956	0.9345133190901985	0.33387634927928883
NM_016124.4:c.1073+2T>C	1	25306731	T	C	+	1	Leman et al.	exon 7 skipping of strong intensity		25306596.0	25306729.0			skip	0.9599999785423279	218.0	-135.0	2.0	-2.0	0.75	-2913.0	-135.0	2.0	-2.0	7.754	12.039999961853027	-3.0	-5.0	-6.0	-2.0	0.984849	0.9548270387067469	0.8216224291807547
NM_016124.4:c.1074-2A>C	1	25316998	A	C	+	1	Leman et al.	exon 8 skipping of strong intensity and use of cryptic splice site at 13 nt downstream from 3' ss						multiple	0.9800000190734863	15.0	2.0	-18.0	81.0	0.9300000071525574	15.0	2.0	15.0	81.0	8.042	12.0600004196167	-3.0	-18.0	-1.0	-5.0	0.942829	0.9999297069046806	1.5576483978942266
NM_016124.4:c.1152A>C	1	25317078	A	C	+	1	Leman et al.	exon 8 skipping of strong intensity		25317000.0	25317079.0			skip	0.5299999713897705	105.0	-78.0	-98.0	1.0	0.44999998807907104	38.0	-78.0	214.0	1.0	1.413	11.170000076293945	-3.0	-5.0	-1.0	-4.0	0.272553	0.35880499630485224	0.4858125887094734
NM_016124.4:c.1153+1G>A	1	25317080	G	A	+	1	Leman et al.	exon 8 skipped		25317000.0	25317079.0			skip	0.9900000095367432	2138.0	-80.0	5.0	-1.0	0.9700000286102295	36.0	-80.0	5.0	-1.0	8.182	12.180000305175781	-17.0	-19.0	-6.0	-2.0	0.980591	0.9999936621201979	5.594376238923164
NM_016124.4:c.1154-8T>A	1	25321881	T	A	+	1	Leman et al.	exon 9 skipping of low intensity		25321889.0	25321962.0			skip	0.7900000214576721	160.0	8.0	-1099.0	81.0	0.7099999785423279	-1962.0	8.0	8.0	81.0	1.416	17.6299991607666	-18.0	-4.0	-5.0	-3.0	0.063267	0.9992196650304375	0.6423101644955458
NM_016124.4:c.1154G>C	1	25321889	G	C	+	1	Leman et al.	exon 9 skipping of low intensity		25321889.0	25321962.0			skip	0.8999999761581421	1337.0	0.0	-1107.0	73.0	0.8399999737739563	-1970.0	0.0	775.0	73.0	1.917	23.209999084472656	-17.0	-5.0	-3.0	-2.0	0.572791	0.9998549631087643	0.648932756742135
NM_016124.4:c.1226A>T	1	25321961	A	T	+	1	Leman et al.	exon 9 skipping of low intensity		25321889.0	25321962.0			skip	0.49000000953674316	-1087.0	-72.0	1130.0	1.0	0.44999998807907104	-2042.0	-72.0	-72.0	1.0	1.09	15.649999618530273	-4.0	-18.0	-3.0	-4.0	0.250902	0.9590061360775065	1.6612627239777418
NM_016124.4:c.1227G>A	1	25321962	G	A	+	1	Leman et al.	exon 8 skipping of strong intensity	Strauch: Excluded from variant effect analysis - annotation doesn't match neighbouring effect annotations					skip	0.9399999976158142	1264.0	-73.0	59.0	0.0	0.8399999737739563	-2043.0	-73.0	22.0	0.0	3.654	8.75	-18.0	-19.0	-4.0	-7.0	0.921211	0.9987847655807573	4.220081254659497
NM_006015.4:c.4101+1G>T	1	26773899	G	T	+	1	MutSpliceDB	Intron inclusion between exons 17 & 18						retention	1.0	1048.0	-97.0	34.0	-1.0	1.0	1594.0	-97.0	34.0	-1.0	8.504	18.75	-17.0	-19.0	-3.0	-7.0	0.972611	0.9999999864427358	7.855167275221622
NM_001024732.1:c.322+2T>G	1	29206760	A	C	-	1	Maddirevula et al.	Skipping; r.324_325insAGGAACCCACAGGG:p.(Asp109Argfs*30); r.179_322del:p.(Thr61_Gly108del)		29206905.0	29206762.0			skip	1.0	-2016.0	145.0	-12.0	2.0	1.0	812.0	145.0	-12.0	2.0	7.647	13.829999923706055	-3.0	-5.0	-1.0	-5.0	0.626583	0.99999811809833	5.7655978507426004
NM_022356.3:c.1839-2A>C	1	42747800	T	G	-	1	Maddirevula et al.	Skipping; r.1839_1914del:p.(Ser613Argfs*24)		42747798.0	42747723.0			skip	1.0	-8.0	-2.0	62.0	-77.0	0.9900000095367432	95.0	-2.0	-547.0	-77.0	8.042	14.369999885559082	-19.0	-4.0	-5.0	-3.0	0.937378	0.9999992379303896	1.551915660468224
NM_001146289.1:c.1224-80G>A	1	42755070	C	T	-	1	Wai et al.	Intronic Alternative 5' Splice Site, Intronic Alternative 3' Splice Site, Intron Retention						multiple	0.7300000190734863	-80.0	2242.0	3.0	95.0	0.6200000047683716	-80.0	1382.0	3.0	95.0		10.40999984741211	-4.0	-3.0	-4.0	-6.0	0.026874	0.8961484326943796	0.12411239563643181
NM_001262.2:c.129+1G>T	1	50970498	G	T	+	1	MutSpliceDB	Intron inclusion between exons 2 & 3						retention	0.800000011920929	-2562.0	-140.0	15.0	-1.0	0.7599999904632568	15.0	-140.0	15.0	-1.0	8.504	18.170000076293945	-17.0	-19.0	-3.0	-2.0	0.996087	0.9999999965405424	8.05481019745991
NM_001172818.1:c.300+1G>A	1	63623761	G	A	+	1	Maddirevula et al.	Skipping; r.1_300del:p.?	Strauch: Excluded from variant effect analysis - exon is first in transcript					skip	0.3499999940395355	2032.0	-381.0	2136.0	-1.0	0.07999999821186066	-381.0	-104.0	3.0	-1.0	8.182	10.34000015258789	-17.0	-19.0	-6.0	-2.0	0.998764	0.999993357145684	4.606803931340414
NM_000350.2:c.5584+6T>C	1	94011256	A	G	-	1	Ellingford et al. [100K]	exon skip: NM_000350.2:r.5461_5584del	Strauch: Assumed to be skipping exon 39	94011385.0	94011262.0			skip	0.6100000143051147	1716.0	-251.0	11.0	6.0	0.44999998807907104	3434.0	-327.0	11.0	6.0	1.272	16.899999618530273	-19.0	-17.0	-7.0	-4.0	0.418574	0.9953107086529266	2.03719609372077
NM_213653.3:c.98-6C>G	1	146019740	G	C	-	0	Leman et al.							normal	0.10000000149011612	-474.0	-6.0	-866.0	-42.0						0.809	23.690000534057617	-17.0	-5.0	-6.0	-2.0	0.019676	0.9907163082584901	0.5212213854448303
NM_005850.4:c.417C>T	1	149926665	G	A	-	1	Wai et al.	Exonic Alternative 5' Splice Site, Exonic Alternative 3' Splice Site						alternative acceptor	0.20999999344348907	-56.0	-11.0	2.0	-10.0	0.3700000047683716	-124.0	54.0	2.0	-133.0		14.430000305175781	-17.0	-19.0	-4.0	-2.0	0.251626	0.873622904963879	0.32735613318167894
NM_019032.5:c.2559G>A	1	150558649	G	A	+	1	Wai et al.	Upstream Skipped Exon		150558473.0	150558649.0			skip	0.6700000166893005	-704.0	-176.0	37.0	0.0	0.6100000143051147	-15.0	-176.0	37.0	0.0	3.707	9.229999542236328	-17.0	-19.0	-4.0	-3.0	0.935612	0.9966807098604064	3.442248427049703
NM_170707.4:c.51C>T	1	156114969	C	T	+	0	Ito et al. [Clinical]	P-Val:1						normal	0.0	40.0	-299.0	-6.0	305.0	0.0	3375.0	3405.0	273.0	153.0		10.680000305175781	-5.0	-3.0	-4.0	-6.0	0.006605	0.9435474377977754	0.5643273415508839
NM_170707.4:c.58G>A	1	156114976	C	T	+	0	Ito et al. [ExAC Only]	P-Val:1						normal	0.0	33.0	-306.0	825.0	298.0	0.0	33.0	3036.0	312.0	266.0		14.65999984741211	-5.0	-3.0	-4.0	-1.0	0.006948	0.9462273596071978	0.12248809929900793
NM_170707.4:n.63C>T	1	156114981	G	A	+	0	Ito et al. [Clinical]	P-Val:1						normal	0.019999999552965164	28.0	-311.0	293.0	45.0	0.0	3031.0	28.0	307.0	261.0		15.390000343322754	-18.0	-19.0	-4.0	-7.0	0.007034	0.9447688217975693	0.28888884492039046
NM_170707.4:c.142C>G	1	156115060	C	G	+	0	Ito et al. [ExAC only]	P-Val:1						normal	0.0	-51.0	-390.0	214.0	-776.0	0.0	3284.0	2952.0	0.0	182.0		15.149999618530273	-5.0	-17.0	-3.0	-6.0	0.009857	0.9280154378584576	0.328654307815119
NM_170707.4:c.147G>A	1	156115065	G	A	+	0	Ito et al. [Clinical]	P-Val:1						normal	0.009999999776482582	-395.0	-56.0	-3.0	-781.0	0.0	2947.0	-56.0	-3.0	177.0	4.192	15.380000114440918	-18.0	-19.0	-4.0	-2.0	0.007592	0.9298475459410779	0.32467819153620153
NM_170707.4:c.150C>T	1	156115068	C	T	+	0	Ito et al. [Clinical]	P-Val:1						normal	0.0	-625.0	-398.0	-6.0	206.0	0.0	2944.0	1194.0	-6.0	174.0	7.754	12.460000038146973	-4.0	-3.0	-4.0	-6.0	0.010547	0.9959921395571792	1.2755873478877018
NM_170707.4:c.158A>T	1	156115076	A	T	+	0	Ito et al. [Clinical]	P-Val:1						normal	0.009999999776482582	-406.0	-67.0	-2.0	-14.0	0.019999999552965164	2936.0	-67.0	-2.0	46.0	2.08	17.280000686645508	-4.0	-18.0	-3.0	-5.0	0.219597	0.8915105464175196	0.4521845871264836
NM_170707.4:c.261T>C	1	156115179	T	C	+	0	Ito et al. [Clinical]	P-Val:1						normal	0.0	-170.0	-509.0	95.0	3225.0	0.009999999776482582	214.0	2833.0	63.0	-57.0		16.479999542236328	-3.0	-4.0	-1.0	-4.0	0.006609	0.19807792108377933	0.07659624027915693
NM_170707.4:c.282-6A>T	1	156115194	T	A	+	0	Ito et al. [ExAC Only]	P-Val:1						normal	0.0	-524.0	-185.0	-1409.0	80.0	0.0	3150.0	2818.0	48.0	80.0		14.0600004196167	-18.0	-4.0	-5.0	-4.0	0.007197	0.19227105066432962	0.4111427525871274
NM_170707.4:c.287C>G	1	156115205	C	G	+	0	Ito et al. [ExAC Only]	P-Val:1						normal	0.0	0.0	-535.0	69.0	-921.0	0.029999999329447746	2807.0	-196.0	-5.0	37.0		18.829999923706055	-5.0	-17.0	-5.0	-1.0	0.036627	0.19080868588084343	0.523422236911553
NM_170707.4:c.346G>C	1	156115264	C	G	+	0	Ito et al. [ExAC Only]	P-Val:1						normal	0.019999999552965164	-821.0	-594.0	-1.0	10.0	0.15000000596046448	-255.0	2748.0	-22.0	10.0		15.0600004196167	-5.0	-17.0	-2.0	-3.0	0.018489	0.19101899929328467	0.5072341484135785
NM_170707.4:c.356G>C	1	156115274	G	C	+	1	Ito et al. [Clinical]	P-Val:3.67E-06						unknown disruption	0.3199999928474426	3070.0	-604.0	-32.0	0.0	0.4699999988079071	-265.0	2738.0	-32.0	0.0	1.935	9.180000305175781	-3.0	-5.0	-5.0	-3.0	0.997047	0.9827458223946921	2.601687445164574
NM_170707.4:c.357-19T>C	1	156130598	T	C	+	0	Ito et al. [Clinical]	P-Val:1						normal	0.0	-82.0	32.0	-690.0	-314.0	0.0	-1629.0	-3862.0	-1913.0	-93.0	0.075	14.890000343322754	-3.0	-5.0	-5.0	-4.0	0.006944	0.26899075290760127	0.17736895660371366
NM_170707.4:c.480C>T	1	156130740	C	T	+	1	Ito et al. [ExAC only]	P-Val:2.46E-07						unknown disruption	0.019999999552965164	-2.0	-110.0	-2.0	-518.0	0.5400000214576721	-2233.0	-4004.0	-2.0	33.0		14.670000076293945	-4.0	-3.0	-4.0	-6.0	0.010183	0.2515925089373661	0.6054107895380738
NM_170707.4:c.496C>T	1	156130756	C	T	+	0	Ito et al. [Clinical]	P-Val:1						normal	0.0	-1787.0	-126.0	-848.0	8.0	0.009999999776482582	-1787.0	-4020.0	-39.0	-251.0		9.079999923706055	-4.0	-3.0	-2.0	-1.0	0.005678	0.2464879590196535	0.9299325765338241
NM_170707.4:c.513G>A	1	156130773	G	A	+	1	Ito et al. [Clinical]	P-Val:1.90E-41						unknown disruption	0.1899999976158142	-1804.0	-143.0	-9.0	-489.0	0.44999998807907104	68.0	-4037.0	-9.0	-268.0	4.714	9.229999542236328	-17.0	-19.0	-4.0	-3.0	0.995364	0.9994290244309542	4.422086337682147
NM_170707.4:c.514-10T>C	1	156134393	T	C	+	0	Ito et al. [ExAC Only]	P-Val:0.06508031						normal	0.0	26.0	16.0	475.0	25.0	0.009999999776482582	-173.0	1135.0	130.0	25.0	0.638	8.75	-3.0	-4.0	-5.0	-4.0	0.006813	0.9423401042276278	0.27656291314209774
NM_170707.4:c.556G>A	1	156134445	G	A	+	0	Ito et al. [Clinical]	P-Val:1						normal	0.0	3.0	459.0	485.0	423.0	0.0	-225.0	-32.0	-27.0	78.0		8.75	-18.0	-19.0	-4.0	-7.0	0.053085	0.9294601636466286	0.8400812698611271
NM_170707.4:c.568C>T	1	156134457	C	T	+	0	Ito et al. [Clinical]	P-Val:1						normal	0.0	20.0	351.0	-2.0	473.0	0.019999999552965164	1824.0	-44.0	-39.0	66.0		16.68000030517578	-4.0	-3.0	-4.0	-1.0	0.007696	0.8829546596981702	1.0614694841019416
NM_170707.4:c.573G>A	1	156134462	G	A	+	0	Ito et al. [ExAC Only]	P-Val:1						normal	0.0	2.0	15.0	-3.0	406.0	0.0	1399.0	-49.0	-1480.0	61.0		14.520000457763672	-17.0	-19.0	-4.0	-7.0	0.007132	0.879860063146253	1.4134771820372187
NM_170707.4:c.575A>G	1	156134464	A	G	+	0	Ito et al. [Clinical]	P-Val:1						normal	0.009999999776482582	-45.0	-55.0	-5.0	466.0	0.03999999910593033	1817.0	-61.0	-46.0	59.0		10.460000038146973	-19.0	-18.0	-2.0	-1.0	0.040024	0.8712711274186534	2.3510876095148157
NM_170707.4:c.608A>G	1	156134497	A	G	+	0	Ito et al. [Clinical]	P-Val:1						normal	0.0	1364.0	-20.0	1106.0	371.0	0.0	-84.0	-277.0	26.0	371.0		15.680000305175781	-19.0	-17.0	-2.0	-4.0	0.006571	0.9337223810750622	0.8340862884880202
NM_170707.4:c.629T>G	1	156134518	T	G	+	0	Ito et al. [Clinical]	P-Val:1						normal	0.0	774.0	-25.0	350.0	5.0	0.05000000074505806	-165.0	-115.0	-100.0	5.0		13.210000038146973	-19.0	-17.0	-2.0	-3.0	0.005626	0.6910338452275766	0.6555014911734165
NM_170707.4:c.639+5G>C	1	156134533	G	C	+	0	Ito et al. [ExAC only]	P-Val:0.00668						normal	0.3199999928474426	1748.0	-130.0	-10.0	-5.0	0.6000000238418579	1748.0	-130.0	-10.0	-5.0	4.002	9.329999923706055	-17.0	-19.0	-1.0	-5.0	0.962117	0.9953572672107064	2.302089549692713
NM_170707.4:c.640-52C>T	1	156134753	C	T	+	0	Ito et al. [Clinical]	P-Val:1						normal	0.0	1528.0	55.0	850.0	177.0	0.0	4.0	1108.0	-230.0	115.0		13.65999984741211	-5.0	-3.0	-2.0	-1.0	0.006015	0.6715519785965148	0.12248809929900793
NM_170707.4:c.640-11A>C	1	156134794	A	C	+	0	Ito et al. [Clinical]	P-Val:1						normal	0.0	14.0	1487.0	74.0	518.0	0.0	11.0	1067.0	-271.0	74.0	1.437	11.859999656677246	-3.0	-5.0	-5.0	-5.0	0.006253	0.2898320031609199	0.0051476959553
NM_170707.4:c.640-10A>G	1	156134795	A	G	+	1	Ito et al. [Clinical]	P-Val:4.44E-55						unknown disruption	1.0	1.0	10.0	16.0	135.0	1.0	1.0	10.0	73.0	-272.0	5.391	15.90999984741211	-19.0	-17.0	-7.0	-1.0	0.999916	0.9999623982736607	1.3379990850229413
NM_170707.4:c.640-9C>T	1	156134796	C	T	+	0	Ito et al. [ExAC Only]	P-Val:1						normal	0.0	12.0	108.0	72.0	134.0	0.0	12.0	1485.0	72.0	1829.0	0.417	12.260000228881836	-5.0	-3.0	-2.0	-6.0	0.006267	0.796957491360312	0.295616933849636
NM_170707.4:c.643C>G	1	156134808	C	G	+	0	Ito et al. [Clinical]	P-Val:1						normal	0.009999999776482582	0.0	3.0	122.0	60.0	0.009999999776482582	0.0	-395.0	-285.0	60.0		17.719999313354492	-5.0	-17.0	-2.0	-1.0	0.217843	0.670133542955448	0.7757840189103576
NM_170707.4:c.644T>C	1	156134809	T	C	+	0	Ito et al. [Clinical]	P-Val:1						normal	0.0	-1.0	95.0	794.0	59.0	0.0	1472.0	-1.0	-286.0	59.0		14.850000381469727	-3.0	-4.0	-1.0	-4.0	0.015387	0.6784264639053006	0.32683070624144805
NM_170707.4:c.645G>C	1	156134810	G	C	+	0	Ito et al. [ExAC Only]	P-Val:1						normal	0.0	-2.0	1.0	58.0	1.0	0.0	1471.0	1051.0	-287.0	120.0		21.709999084472656	-17.0	-5.0	-1.0	-2.0	0.005589	0.6805574683872706	0.2104923102360049
NM_170707.4:c.681G>A	1	156134846	G	A	+	0	Ito et al. [ExAC Only]	P-Val:1						normal	0.029999999329447746	2.0	4.0	-3.0	22.0	0.029999999329447746	-38.0	-1985.0	-323.0	22.0		12.010000228881836	-18.0	-14.0	-4.0	-7.0	0.010928	0.664783879213383	1.0623497685753485
NM_170707.4:c.703C>G	1	156134868	C	G	+	0	Ito et al. [ExAC only]	P-Val:0.0444						normal	0.23000000417232513	0.0	993.0	0.0	62.0	0.550000011920929	993.0	284.0	0.0	62.0		13.670000076293945	-5.0	-17.0	-3.0	-5.0	0.533358	0.6616829392996365	1.2274170547035081
NM_170707.4:c.768G>A	1	156134933	G	A	+	1	Ito et al. [Clinical]	P-Val:0.000718						unknown disruption	0.38999998569488525	1348.0	928.0	-3.0	42.0	0.8999999761581421	1348.0	928.0	-3.0	-410.0		13.369999885559082	-18.0	-19.0	-4.0	-7.0	0.021492	0.6646890761231475	1.0674074030043768
NM_170707.4:c.810+4C>A	1	156134979	C	A	+	0	Ito et al. [ExAC Only]	P-Val:0.814194						normal	0.019999999552965164	-75.0	1302.0	-298.0	-49.0	0.05000000074505806	173.0	1308.0	-456.0	-49.0	1.168	13.5	-5.0	-3.0	-5.0	-6.0	0.010979	0.05625009352761249	0.5766610468367683
NM_170707.4:c.810+29G>T	1	156135004	G	T	+	0	Ito et al. [ExAC only]	P-Val:1						normal	0.0	-100.0	1277.0	-28.0	-74.0	0.0	857.0	1283.0	-481.0	-74.0		19.350000381469727	-17.0	-19.0	-3.0	-2.0	0.006094	0.2650625544600309	0.12248809929900793
NM_170707.4:c.810+32T>C	1	156135007	T	C	+	0	Ito et al. [ExAC only]	P-Val:1						normal	0.0	-76.0	1274.0	-196.0	-77.0	0.009999999776482582	1274.0	521.0	-484.0	-77.0		9.0600004196167	-3.0	-5.0	-5.0	-4.0	0.006078	0.2644068556350331	0.12248809929900793
NM_170707.4:c.810+36C>T	1	156135011	C	T	+	0	Ito et al. [ExAC only]	P-Val:1						normal	0.0	1270.0	-107.0	-81.0	-200.0	0.0	850.0	1276.0	-81.0	-488.0		15.670000076293945	-4.0	-3.0	-4.0	-1.0	0.006079	0.26538542178574137	0.12248809929900793
NM_170707.4:c.811-8C>T	1	156135179	C	T	+	0	Ito et al. [ExAC Only]	P-Val:1						normal	0.0	-311.0	682.0	-311.0	424.0	0.0	1102.0	-27.0	-311.0	1840.0	0.184	13.979999542236328	-5.0	-8.0	-4.0	-6.0	0.006286	0.6287595663840565	0.10869609607748891
NM_170707.4:c.884C>T	1	156135260	C	T	+	0	Ito et al. [ExAC Only]	P-Val:1						normal	0.0	32.0	954.0	-392.0	-330.0	0.0	601.0	927.0	-737.0	1365.0		11.220000267028809	-5.0	-3.0	-4.0	-6.0	0.00561	0.8481977461639453	0.4039312792647246
NM_170707.4:c.895A>G	1	156135271	A	G	+	0	Ito et al. [Clinical]	P-Val:1						normal	0.0	943.0	21.0	-403.0	-460.0	0.0	1010.0	257.0	1451.0	-748.0		8.989999771118164	-19.0	-18.0	-7.0	-4.0	0.005597	0.849858737241738	0.13247441219784314
NM_170707.4:c.897C>G	1	156135273	C	G	+	0	Ito et al. [ExAC Only]	P-Val:1						normal	0.0	1008.0	19.0	39.0	-405.0	0.0	588.0	6.0	-750.0	-343.0		12.210000038146973	-19.0	-17.0	-3.0	-1.0	0.005541	0.8489200398728343	0.28618808642691485
NM_170707.4:c.936+12C>T	1	156135324	C	T	+	0	Ito et al. [Clinical]	P-Val:1						normal	0.0	-45.0	-32.0	-12.0	-456.0	0.0	537.0	204.0	-9.0	279.0		13.880000114440918	-5.0	-3.0	-2.0	-5.0	0.006996	0.8490614816565607	0.4011530766319536
NM_170707.4:c.936+19C>T	1	156135331	C	T	+	0	Ito et al. [Clinical]	P-Val:1						normal	0.0	-39.0	530.0	-913.0	-463.0	0.0	956.0	530.0	-808.0	-401.0		17.209999084472656	-5.0	-3.0	-4.0	-6.0	0.006954	0.8521060187455711	0.12248809929900793
NM_170707.4:c.937-7C>G	1	156135894	C	G	+	1	Ito et al. [Clinical]	P-Val:3.79E-07						unknown disruption	0.2800000011920929	-33.0	7.0	3208.0	-964.0	0.3499999940395355	-33.0	7.0	1637.0	-77.0	2.467	20.950000762939453	-5.0	-17.0	-2.0	-6.0	0.009721	0.9628092241865237	0.6599678110337024
NM_170707.4:c.937-6C>T	1	156135895	C	T	+	0	Ito et al. [ExAC Only]	P-Val:1						normal	0.019999999552965164	386.0	-34.0	-1027.0	3207.0	0.28999999165534973	6.0	-34.0	-78.0	1124.0	1.405	13.670000076293945	-5.0	-3.0	-4.0	-1.0	0.014302	0.4086326534062743	0.2096783329047508
NM_170707.4:n.949C>T	1	156135913	G	A	+	0	Ito et al. [ExAC Only]	P-Val:1						normal	0.009999999776482582	-52.0	0.0	-1045.0	98.0	0.009999999776482582	0.0	-52.0	208.0	712.0		13.8100004196167	-17.0	-19.0	-6.0	-7.0	0.00604	0.4112814894474161	0.0740683376459139
NM_170707.4:c.954G>A	1	156135918	G	A	+	0	Ito et al. [Clinical]	P-Val:1						normal	0.0	19.0	-57.0	3184.0	-988.0	0.019999999552965164	-57.0	-5.0	1101.0	804.0		8.75	-18.0	-19.0	-4.0	-2.0	0.00557	0.405809290406731	0.47023247663918294
NM_170707.4:c.985C>A	1	156135949	C	A	+	0	Ito et al. [ExAC only]	P-Val:1						normal	0.0	2.0	-88.0	-1081.0	3153.0	0.0	-88.0	332.0	676.0	773.0		15.489999771118164	-5.0	-11.0	-5.0	-6.0	0.011151	0.40977085140937364	0.1269320496951468
NM_170707.4:c.1146C>T	1	156136110	C	T	+	1	Ito et al. [Clinical]	P-Val:1.34E-41						unknown disruption	1.0	171.0	104.0	-2.0	11.0	0.9800000190734863	77.0	177.0	-2.0	11.0		14.670000076293945	-4.0	-3.0	-4.0	-6.0	0.144135	0.40631138597792343	0.42666273946658373
NM_170707.4:c.1157+3G>A	1	156136124	G	A	+	0	Ito et al. [ExAC Only]	P-Val:1						normal	0.009999999776482582	-263.0	157.0	-1256.0	-113.0	0.019999999552965164	157.0	1232.0	-3.0	-16.0	2.673	11.979999542236328	-18.0	-19.0	-4.0	-2.0	0.016796	0.8503617441014623	1.4826336446427202
NM_170707.4:c.1157+6C>G	1	156136127	C	G	+	0	Ito et al. [Clinical]	P-Val:0.08364655						normal	0.07999999821186066	87.0	154.0	-19.0	-6.0	0.07999999821186066	-266.0	154.0	-1.0	-6.0	1.912	13.09000015258789	-5.0	-17.0	-3.0	-1.0	0.009052	0.8644234053429788	0.7344910273847897
NM_170707.4:c.1184C>T	1	156136240	C	T	+	0	Ito et al. [Clinical]	P-Val:1						normal	0.009999999776482582	41.0	-53.0	-1372.0	1703.0	0.07000000029802322	41.0	-53.0	482.0	196.0		10.859999656677246	-4.0	-3.0	-4.0	-6.0	0.005905	0.8578815990545191	0.27644871047126907
NM_170707.4:c.1187A>T	1	156136243	A	T	+	0	Ito et al. [ExAC only]	P-Val:1						normal	0.009999999776482582	-29.0	38.0	-1375.0	193.0	0.009999999776482582	7.0	38.0	382.0	-122.0		20.68000030517578	-14.0	-8.0	-3.0	-5.0	0.00579	0.8581763577153143	0.14048157122607854
NM_170707.4:c.1223A>C	1	156136279	A	C	+	0	Ito et al. [Clinical]	P-Val:1						normal	0.23000000417232513	8.0	2.0	8.0	2823.0	0.3799999952316284	8.0	2.0	157.0	443.0		11.739999771118164	-3.0	-18.0	-6.0	-5.0	0.005608	0.8583360237326927	0.11069000090217908
NM_170707.4:c.1227A>G	1	156136283	A	G	+	0	Ito et al. [ExAC only]	P-Val:1						normal	0.009999999776482582	-69.0	-2.0	153.0	2819.0	0.029999999329447746	-69.0	4.0	-175.0	439.0		12.9399995803833	-19.0	-18.0	-7.0	-4.0	0.005546	0.8585274958171281	0.0919575473080823
NM_170707.4:c.1237G>A	1	156136293	G	A	+	0	Ito et al. [ExAC Only]	P-Val:1						normal	0.009999999776482582	-79.0	-6.0	143.0	2809.0	0.15000000596046448	-12.0	74.0	-185.0	429.0		10.640000343322754	-17.0	-19.0	-4.0	-2.0	0.012638	0.859483381045195	0.46532700233803503
NM_170707.4:c.1237G>T	1	156136293	G	T	+	0	Ito et al. [ExAC only]	P-Val:1						normal	0.009999999776482582	-79.0	-12.0	-6.0	143.0	0.15000000596046448	-12.0	-432.0	-6.0	332.0		15.59000015258789	-17.0	-19.0	-3.0	-3.0	0.017357	0.8586152975444422	0.297309096268012
NM_170707.4:c.1312G>A	1	156136368	G	A	+	0	Ito et al. [ExAC Only]	P-Val:1						normal	0.0	2.0	-87.0	1.0	68.0	0.10000000149011612	2.0	-81.0	181.0	-260.0		15.930000305175781	-17.0	-19.0	-4.0	-2.0	0.108836	0.8585087152833434	0.09379585566293702
NM_170707.4:c.1315C>T	1	156136371	C	T	+	0	Ito et al. [Clinical]	P-Val:1						normal	0.009999999776482582	550.0	-90.0	-2.0	65.0	0.20000000298023224	-4.0	-90.0	-2.0	65.0		15.510000228881836	-4.0	-3.0	-4.0	-1.0	0.007881	0.8579639234885016	0.23850090437194948
NM_170707.4:c.1317C>A	1	156136373	C	A	+	0	Ito et al. [Clinical]	P-Val:1						normal	0.0	-141.0	-92.0	-4.0	2729.0	0.009999999776482582	-92.0	-159.0	-4.0	349.0		12.399999618530273	-5.0	-11.0	-5.0	-3.0	0.005691	0.8585934447749162	0.08550060353431396
NM_170707.4:c.1330G>A	1	156136386	G	A	+	0	Ito et al. [ExAC Only]	P-Val:1						normal	0.0	-105.0	3.0	2.0	-783.0	0.009999999776482582	-199.0	-99.0	2.0	336.0		9.75	-17.0	-19.0	-4.0	-7.0	0.146502	0.8585408931940197	0.09064603776536505
NM_170707.4:c.1358G>A	1	156136414	G	A	+	0	Ito et al. [ExAC Only]	P-Val:1						normal	0.0	-200.0	-133.0	-26.0	22.0	0.009999999776482582	-553.0	-133.0	211.0	22.0		13.180000305175781	-17.0	-19.0	-4.0	-2.0	0.005628	0.8579811709451666	0.2305422181510809
NM_170707.4:c.1376A>G	1	156136432	A	G	+	0	Ito et al. [Clinical]	P-Val:1						normal	0.0	1482.0	-151.0	1511.0	4.0	0.019999999552965164	-145.0	-218.0	117.0	4.0		12.010000228881836	-19.0	-17.0	-3.0	-6.0	0.008068	0.8583343213708191	0.8411793585125865
NM_170707.4:c.1381-5G>A	1	156136916	G	A	+	1	Ito et al. [Clinical]	P-Val:3.35E-22						unknown disruption	0.7400000095367432	2.0	5.0	1691.0	-2048.0	0.9700000286102295	2.0	11.0	-291.0	-194.0	1.717	12.010000228881836	-17.0	-19.0	-4.0	-7.0	0.995103	0.9644292821907087	0.795950854290829
NM_170707.4:c.1381-4G>A	1	156136917	G	A	+	0	Ito et al. [ExAC Only]	P-Val:1						normal	0.0	10.0	28.0	102.0	2185.0	0.009999999776482582	209.0	10.0	-195.0	102.0	0.462	14.510000228881836	-17.0	-19.0	-6.0	-7.0	0.006435	0.8580569265651912	0.144641086846914
NM_170707.4:c.1381G>T	1	156136921	G	T	+	1	Ito et al. [Clinical]	P-Val:0.000288						unknown disruption	0.0	-640.0	0.0	2181.0	101.0	0.019999999552965164	6.0	205.0	98.0	-199.0	2.477	16.899999618530273	-17.0	-19.0	-3.0	-5.0	0.994202	0.9955419314307765	1.1957501490230906
NM_170707.4:c.1442A>G	1	156136982	A	G	+	0	Ito et al. [Clinical]	P-Val:1						normal	0.0	-701.0	-55.0	2120.0	40.0	0.0	-701.0	17.0	961.0	-260.0		9.569999694824219	-19.0	-18.0	-2.0	-4.0	0.005645	0.8586410689799122	0.28400852160419704
NM_170707.4:c.1445G>A	1	156136985	G	A	+	0	Ito et al. [Clinical]	P-Val:1						normal	0.0	2.0	14.0	34.0	0.0	0.009999999776482582	-704.0	141.0	102.0	34.0		12.109999656677246	-17.0	-19.0	-4.0	-2.0	0.005628	0.857817437172674	0.5014558239429456
NM_170707.4:c.1445G>T	1	156136985	G	T	+	0	Ito et al. [Clinical]	P-Val:1						normal	0.0	14.0	-58.0	2117.0	37.0	0.0	14.0	141.0	958.0	34.0		15.619999885559082	-17.0	-19.0	-3.0	-2.0	0.005609	0.8577429265537675	0.5723212391506888
NM_170707.4:c.1482G>A	1	156137022	G	A	+	0	Ito et al. [ExAC only]	P-Val:0.495						normal	0.019999999552965164	-95.0	-2.0	-3.0	0.0	0.6499999761581421	71.0	104.0	-3.0	65.0		14.520000457763672	-18.0	-19.0	-4.0	-7.0	0.007311	0.8570592358742224	1.2559048894254943
NM_170707.4:c.1487C>T	1	156137027	C	T	+	0	Ito et al. [ExAC only]	P-Val:1						normal	0.0	-813.0	-16.0	2075.0	916.0	0.05000000074505806	-100.0	99.0	-8.0	-305.0	1.328	11.739999771118164	-5.0	-3.0	-4.0	-1.0	0.07028	0.8581133371459787	1.3232923536638759
NM_170707.4:c.1488G>A	1	156137028	G	A	+	0	Ito et al. [Clinical]	P-Val:0.0118						normal	0.029999999329447746	2052.0	-101.0	-9.0	0.0	0.5199999809265137	-747.0	98.0	-9.0	-306.0	3.113	8.75	-18.0	-19.0	-4.0	-3.0	0.975858	0.9859406972483967	3.41601393204753
NM_170707.4:c.1488+6T>G	1	156137034	T	G	+	0	Ito et al. [Clinical]	P-Val:0.00143						normal	0.05999999865889549	1468.0	-107.0	-15.0	-6.0	0.5899999737739563	-753.0	92.0	-15.0	-312.0	2.258	11.329999923706055	-19.0	-17.0	-3.0	-3.0	0.84718	0.8571827569353647	1.6033794128990237
NM_170707.4:c.1489-9C>T	1	156137104	C	T	+	0	Ito et al. [Clinical]	P-Val:1						normal	0.0	-177.0	-823.0	-82.0	1998.0	0.0	-11.0	810.0	-85.0	839.0	0.026	8.75	-4.0	-3.0	-2.0	-5.0	0.00632	0.8581708150900021	0.13717444534988216
NM_170707.4:c.1601C>G	1	156137225	C	G	+	0	Ito et al. [Clinical]	P-Val:1						normal	0.0	-944.0	689.0	1877.0	7.0	0.009999999776482582	-99.0	433.0	11.0	-206.0		15.520000457763672	-5.0	-17.0	-3.0	-1.0	0.005661	0.8581245945399026	0.17438692810725986
NM_170707.4:c.1602T>C	1	156137226	T	C	+	0	Ito et al. [ExAC Only]	P-Val:1						normal	0.0	-227.0	2151.0	10.0	-23.0	0.029999999329447746	-939.0	688.0	10.0	717.0		11.619999885559082	-3.0	-5.0	-1.0	-4.0	0.005611	0.858615988568913	0.21591977513542848
NM_170707.4:c.1609-3C>G	1	156137651	C	G	+	1	Ito et al. [Clinical]	P-Val:1.25E-16						unknown disruption	0.1599999964237213	7.0	3.0	1451.0	-448.0	0.8100000023841858	7.0	3.0	-929.0	292.0	11.902	13.65999984741211	-5.0	-17.0	-2.0	-5.0	0.419745	0.9999984936671888	1.4510590334695437
NM_170707.4:c.1664A>G	1	156137709	A	G	+	0	Ito et al. [Clinical]	P-Val:1						normal	0.009999999776482582	1371.0	205.0	1393.0	34.0	0.17000000178813934	-51.0	205.0	-1.0	-178.0		13.779999732971191	-19.0	-17.0	-7.0	-4.0	0.640172	0.924891922551661	2.0801712599791378
NM_170707.4:c.1711A>C	1	156138500	A	C	+	0	Ito et al. [Clinical]	P-Val:1						normal	0.009999999776482582	580.0	2.0	80.0	602.0	0.019999999552965164	5.0	2.0	107.0	-557.0		14.649999618530273	-3.0	-5.0	-3.0	-5.0	0.005866	0.9204319573517038	0.17028960401285728
NM_170707.4:c.1812A>T	1	156138601	A	T	+	0	Ito et al. [ExAC only]	P-Val:1						normal	0.05000000074505806	776.0	6.0	-2.0	6.0	0.07999999821186066	45.0	481.0	-2.0	6.0		15.989999771118164	-10.0	-18.0	-3.0	-5.0	0.008948	0.9051531039268764	0.9155599318589275
NM_170707.4:c.1821G>A	1	156138610	G	A	+	1	Ito et al. [Clinical]	P-Val:1.64E-30						unknown disruption	0.6700000166893005	470.0	767.0	-3.0	147.0	0.09000000357627869	472.0	36.0	-3.0	147.0	1.812	13.350000381469727	-18.0	-19.0	-4.0	-7.0	0.028197	0.9053336088457675	1.4554748284747938
NM_170707.4:c.1822G>A	1	156138611	G	A	+	1	Ito et al. [Clinical]	P-Val:2.51E-26						unknown disruption	0.6399999856948853	469.0	766.0	-4.0	146.0	0.09000000357627869	471.0	35.0	-4.0	146.0	1.536	11.739999771118164	-17.0	-19.0	-4.0	-2.0	0.130351	0.9058215547779555	2.212796074108172
NM_170707.4:c.1824C>T	1	156138613	C	T	+	1	Ito et al. [Clinical]	P-Val:4.19E-23						unknown disruption	0.5099999904632568	467.0	764.0	-6.0	144.0	0.09000000357627869	469.0	33.0	-6.0	144.0	0.498	12.270000457763672	-4.0	-3.0	-4.0	-6.0	0.108984	0.9052246670487394	0.9725590739003575
NM_170707.4:c.1837T>C	1	156138626	T	C	+	0	Ito et al. [Clinical]	P-Val:1						normal	0.03999999910593033	454.0	20.0	-19.0	131.0	0.05999999865889549	119.0	20.0	-19.0	131.0		16.809999465942383	-3.0	-5.0	-5.0	-4.0	0.007243	0.9053951012279937	0.274593939653535
NM_170707.4:c.1857T>C	1	156138646	T	C	+	0	Ito et al. [Clinical]	P-Val:1						normal	0.05000000074505806	434.0	436.0	111.0	-39.0	0.05999999865889549	731.0	0.0	111.0	-39.0		12.1899995803833	-3.0	-5.0	-6.0	-4.0	0.007156	0.9059070529292993	0.12248809929900793
NM_170707.4:c.1870C>T	1	156138659	C	T	+	0	Ito et al. [Clinical]	P-Val:1						normal	0.05999999865889549	423.0	-13.0	-52.0	98.0	0.03999999910593033	5.0	-13.0	-52.0	98.0		12.670000076293945	-5.0	-3.0	-2.0	-6.0	0.008524	0.9055881508575647	0.14088581614789236
NM_170707.4:c.1873A>C	1	156138662	A	C	+	0	Ito et al. [Clinical]	P-Val:1						normal	0.029999999329447746	-16.0	-748.0	-10.0	-55.0	0.09000000357627869	-16.0	83.0	95.0	-55.0		11.039999961853027	-3.0	-18.0	-3.0	-5.0	0.008556	0.9058184310793528	0.12248809929900793
NM_170707.4:c.1873A>T	1	156138662	A	T	+	0	Ito et al. [ExAC Only]	P-Val:1						normal	0.009999999776482582	-16.0	-748.0	-10.0	-55.0	0.03999999910593033	-16.0	2.0	-55.0	1053.0		15.869999885559082	-4.0	-8.0	-3.0	-5.0	0.008664	0.9055631295018846	0.1582409103477547
NM_170707.4:c.1874G>C	1	156138663	G	C	+	0	Ito et al. [Clinical]	P-Val:1						normal	0.009999999776482582	714.0	417.0	-11.0	-56.0	0.019999999552965164	-17.0	82.0	-56.0	1052.0		20.260000228881836	-17.0	-5.0	-6.0	-3.0	0.012925	0.9054651180854454	0.226135765587056
NM_170707.4:c.1889G>T	1	156138678	G	T	+	0	Ito et al. [ExAC Only]	P-Val:1						normal	0.05999999865889549	-32.0	699.0	-2.0	-71.0	0.10999999940395355	-32.0	67.0	79.0	-71.0		15.430000305175781	-17.0	-19.0	-3.0	-5.0	0.029583	0.9063986663166548	0.4231675494854289
NM_170707.4:n.1903C>T	1	156138692	G	A	+	0	Ito et al. [ExAC only]	P-Val:1						normal	0.029999999329447746	-778.0	388.0	-686.0	-85.0	0.029999999329447746	-46.0	53.0	65.0	-85.0		8.75	-17.0	-19.0	-4.0	-3.0	0.009117	0.9055636952448392	0.15784032375102516
NM_170707.4:c.1944G>A	1	156138733	G	A	+	0	Ito et al. [ExAC only]	P-Val:1						normal	0.10999999940395355	2.0	347.0	-126.0	24.0	0.3700000047683716	2.0	12.0	-126.0	24.0		14.180000305175781	-18.0	-19.0	-4.0	-7.0	0.008969	0.9053302728661919	0.3194450051869061
NM_170707.4:c.1968G>A	1	156138757	G	A	+	1	Ito et al. [Clinical]	P-Val:1.84E-07						unknown disruption	0.28999999165534973	620.0	323.0	-150.0	0.0	0.07999999821186066	36.0	-111.0	-150.0	0.0	1.578	8.75	-18.0	-19.0	-4.0	-7.0	0.810162	0.9828710263429384	3.001045881983942
NM_170707.4:c.1968+37C>T	1	156138794	C	T	+	0	Ito et al. [Clinical]	P-Val:1						normal	0.019999999552965164	286.0	583.0	308.0	-187.0	0.019999999552965164	-1.0	-148.0	-2.0	20.0		12.789999961853027	-5.0	-3.0	-4.0	-6.0	0.039317	0.9052938999042426	0.20212800722141588
NM_170707.4:c.1968+38G>A	1	156138795	G	A	+	0	Ito et al. [ExAC only]	P-Val:1						normal	0.0	285.0	582.0	307.0	180.0	0.019999999552965164	287.0	-50.0	-188.0	19.0		15.819999694824219	-18.0	-19.0	-4.0	-7.0	0.008405	0.9057261613792901	0.12248809929900793
NM_001193644.1:c.161C>T	1	160283549	G	A	-	1	Maddirevula et al.	Skipping; r.71_180del:p.(Ser24Argfs*18)	Strauch: Removed annotation 'p.(Ser54Leu)' from ID	160283639.0	160283530.0			skip	0.019999999552965164	672.0	-2254.0	277.0	1467.0	0.10999999940395355	1227.0	90.0	-21.0	-19.0		15.979999542236328	-18.0	-19.0	-4.0	-7.0	0.014458	0.9049164588861356	0.7131411466201873
NM_014283.3:c.1157+1G>A	1	172573999	G	A	+	1	Maddirevula et al.	Skipping; r.1050_1157del:p.(Trp350*)		172573891.0	172573998.0			skip	1.0	25.0	-108.0	111.0	-1.0	0.9599999785423279	-2573.0	-108.0	111.0	-1.0	8.182	9.15999984741211	-18.0	-19.0	-6.0	-3.0	0.998847	0.9999548082986743	4.355441574993917
NM_018136.4:c.3742-1G>C	1	197122044	C	G	-	1	Maddirevula et al.	Skipping; r.3739_3775del:p.(Lys1247Glyfs*9)		197122043.0	197121915.0			skip	0.9900000095367432	-36.0	-1.0	1181.0	-129.0	0.9700000286102295	-36.0	-1.0	57.0	-177.0	8.064	12.84000015258789	-5.0	-17.0	-2.0	-1.0	0.046302	0.9999711498485773	1.182244453435737
NM_014875.2:c.4071G>A	1	200565069	C	T	-	1	Maddirevula et al. [PM28892560]	Skipping; r.3887_4071del:p.(Leu1296Trpfs*46)		200565253.0	200565069.0			skip	0.4300000071525574	-2634.0	184.0	4.0	0.0	0.6299999952316284	0.0	184.0	4.0	0.0	4.325	11.800000190734863	-4.0	-3.0	-4.0	-1.0	0.987405	0.9999725757241889	4.9811652358016865
NM_016121.3:c.1036_1073del	1	215602099	CCCTTGCGAATGAAAGATAATGATCTTCTTGTAACTGAA	A	+	1	Maddirevula et al.	Skipping; r.1036_1073del:p.(Pro346Thrfs*4)	Strauch: Removed annotation ':p.(Pro346Thrfs*4)' from ID	215602085.0	215602201.0			skip	0.20000000298023224	-6.0	-14.0	1422.0	102.0	0.05999999865889549	-614.0	-14.0	-2265.0	102.0		41.56999969482422	-43.0	-14.0	-11.0	21.0	0.005682	0.47258752588836866	1.3641236329063602
NM_206933.2:c.14343+36C>G	1	215650556	G	C	-	0	Ellingford et al. [100K]							normal	0.05000000074505806	-1938.0	-80.0	6.0	36.0	0.03999999910593033	245.0	-80.0	6.0	-154.0		19.649999618530273	-17.0	-5.0	-6.0	-3.0	0.008435	0.5294078073584797	0.12248809929900793
NM_014236.3:c.569-3T>G	1	231265290	T	G	+	1	Maddirevula et al. [PM20681997]	Skipping; r.570_697del:p.(Asp190Glufs*7)		231265293.0	231265420.0			skip	0.9599999785423279	-553.0	3.0	-368.0	130.0	0.8399999737739563	130.0	3.0	-579.0	130.0	6.435	13.210000038146973	-19.0	-4.0	-5.0	-3.0	0.154154	0.9999997927984804	2.015041412520589
NM_002508.2:c.3385+1G>A	1	235980495	C	T	-	1	Maddirevula et al. [PM25558065]	Skipping; r.3380_3385del:p.(Asp1127_Ala1128del)		235980653.0	235980496.0			skip	0.9900000095367432	1628.0	-550.0	-52.0	1.0	0.9900000095367432	1683.0	-834.0	-52.0	1.0	8.182	10.100000381469727	-5.0	-3.0	-4.0	-5.0	0.983769	0.9998314614804913	3.9741095442237917
NM_006642.2:c.741-152G>A	1	243307837	G	A	+	1	Maddirevula et al.	Retention; r.740_741ins741-202_741-1;p.Arg247Serfs*23						retention	0.3400000035762787	-50.0	321.0	46.0	-2714.0	0.3799999952316284	-50.0	-3121.0	46.0	340.0		12.59000015258789	-17.0	-19.0	-6.0	-7.0	0.006158	0.1198526815524716	1.2631720345516795
NM_001011.3:c.507+3A>G	2	3580263	A	G	+	0	Wai et al.							normal	0.11999999731779099	-1702.0	376.0	-45.0	-3.0	0.07999999821186066	-1702.0	542.0	-45.0	-3.0	4.308	9.470000267028809	-19.0	-18.0	-7.0	-4.0	0.138054	0.9827115776702102	1.8860226166920835
NM_000251.2:c.860_868del	2	47414336	GACAGTTTGA	A	+	0	Wai et al.		Strauch: Original position annotation is 1bp off					normal	0.0	31.0	5.0	-1489.0	-307.0	0.0	-450.0	-60.0	-307.0	-533.0		38.029998779296875	-30.0	-1.0	7.0	-2.0	0.005623	0.24347058142459913	0.3246197060186315
NM_000251.2:c.1276+1G>A	2	47429942	G	A	+	1	MutSpliceDB	Intron inclusion between exons 7 & 8						retention	1.0	-189.0	-120.0	-49.0	-1.0	1.0	-1393.0	-120.0	-49.0	-1.0	8.182	13.569999694824219	-17.0	-19.0	-5.0	-2.0	0.989449	0.9999911556648355	4.959508967223984
NM_000251.2:c.2211-1G>A	2	47478271	G	A	+	1	MutSpliceDB	Intron inclusion between exons 13 & 14						retention	0.9900000095367432	2.0	1.0	-1180.0	248.0	0.9800000190734863	-280.0	1.0	-337.0	248.0	8.75	15.859999656677246	-17.0	-19.0	-1.0	-7.0	0.984023	0.9999452961910199	1.4728547713777755
NM_000179.2:c.806C>G	2	47798789	C	G	+	0	Wai et al.							normal	0.009999999776482582	1248.0	-174.0	-1.0	800.0	0.009999999776482582	1248.0	-174.0	-1.0	478.0		18.799999237060547	-5.0	-17.0	-7.0	-6.0	0.012582	0.9130391770249504	0.27834921035255666
NM_000179.2:c.3040_3042del	2	47801023	AAGT	T	+	0	Wai et al.		Strauch: Original position annotation is 1bp off					normal	0.0	-986.0	-357.0	-732.0	-1434.0	0.009999999776482582	2148.0	2077.0	2248.0	132.0		35.61000061035156	-22.0	-14.0	-8.0	-1.0	0.008233	0.9128973137393513	0.1581860354714904
NM_000179.2:c.3416G>A	2	47803663	G	A	+	0	Wai et al.							normal	0.0	-69.0	-428.0	22.0	-392.0	0.019999999552965164	-69.0	-492.0	-2508.0	-392.0		8.800000190734863	-18.0	-19.0	-4.0	-2.0	0.064727	0.9956067334073159	2.229739934233958
NM_000179.2:c.3439-16C>T	2	47804894	C	T	+	0	Wai et al.							normal	0.0	-1300.0	1885.0	133.0	1757.0	0.0	16.0	-386.0	-3739.0	-1623.0	0.261	8.75	-4.0	-3.0	-4.0	-5.0	0.006393	0.12635882181947744	0.1270743934974075
NM_015910.5:c.2078+1G>T	2	63174669	C	A	-	1	Maddirevula et al.	Skipping; r.1916_2078del:p.(Glu639Aspfs*3)		63174832.0	63174670.0			skip	1.0	2373.0	163.0	2.0	1.0	0.9700000286102295	2.0	163.0	2.0	1.0	8.504	18.579999923706055	-5.0	-3.0	-5.0	-6.0	0.363199	0.9999999981205929	8.766244881831957
NM_004082.4:c.414+1G>A	2	74376741	C	T	-	0	Wai et al.	Normal (constitutive triple Skipped Exon)						normal	0.3799999952316284	21.0	-2401.0	-2.0	1.0	0.05999999865889549	223.0	21.0	-2.0	1.0	8.182	13.130000114440918	-5.0	-3.0	-7.0	-5.0	0.968415	0.9921702011832781	2.9535237473932634
NM_006343.2:c.1604+2T>G	2	111997478	T	G	+	1	Maddirevula et al.	Skipping; r.1451_1604del:p.(Trp485Metfs*10)		111997323.0	111997476.0			skip	0.9900000095367432	-1105.0	-155.0	-3150.0	-2.0	0.9599999785423279	-2352.0	-155.0	42.0	-2.0	7.647	13.520000457763672	-19.0	-17.0	-7.0	-3.0	0.984606	0.9999982589771967	5.552624284080443
NM_006343.2:c.2189+1G>T	2	112019523	G	T	+	1	Maddirevula et al. [PM17301963 ]	Skipping; r.2080_2189del:p.(His694Valfs*4)		112019413.0	112019522.0			skip	0.9900000095367432	1013.0	-110.0	58.0	-1.0	0.9800000190734863	58.0	-110.0	58.0	-1.0	8.504	19.030000686645508	-17.0	-19.0	-3.0	-2.0	0.998373	0.9999986551654565	5.453454987151274
NM_006343.2:c.2486+6T>A	2	112022400	T	A	+	1	Ellingford et al. [100K]	cryptic splice site, exon truncation & intron inclusion: NM_006343.2:r.2350_2486delins2454_2486+111						multiple	0.019999999552965164	-38.0	-1796.0	1460.0	-6.0	0.6700000166893005	-667.0	-142.0	105.0	-6.0	5.153	16.530000686645508	-18.0	-14.0	-4.0	-3.0	0.917916	0.9993617755165868	3.4969758639109885
NM_001040142.1:c.2919+3A>G	2	165344914	A	G	+	1	Ellingford et al. [100K]	exon skip: NM_001040142.1:r.2563_2919del; cryptic splice site, exon truncation: NM_001040142.1:r.2563_2710del						multiple	0.36000001430511475	-97.0	-359.0	-212.0	-3.0	0.5699999928474426	3169.0	1145.0	-212.0	-3.0	4.035	8.75	-19.0	-18.0	-3.0	-4.0	0.917629	0.9991208416757925	3.0910214600577333
NM_002977.3:c.2311-14T>G	2	166278327	A	C	-	1	Maddirevula et al.	Skipping; r.2311_2484del:p.(Val771_Leu828del)		166278313.0	166278140.0			skip	0.3199999928474426	-1.0	-14.0	571.0	-187.0	0.6200000047683716	-1.0	-14.0	-1344.0	-187.0	2.307	14.069999694824219	-3.0	-5.0	-6.0	-5.0	0.987934	0.9999468619009761	1.1224523881531132
NM_014168.2:c.224+1G>A	2	169821942	C	T	-	1	Maddirevula et al.	Skipping; r.110_224del:p.(Ala37Glyfs*8)	Strauch: Removed annotation 'p. (Ala37Glyfs*8) ' from ID	169822057.0	169821943.0			skip	1.0	377.0	115.0	-3.0	1.0	0.9900000095367432	377.0	115.0	13.0	1.0	8.182	14.960000038146973	-5.0	-3.0	-2.0	-6.0	0.983573	0.9999786516538067	4.672679237870041
NM_025000.3:c.1091+6T>G	2	171473981	T	G	+	1	Maddirevula et al. [PM19026396]	Skipping; r.1092_1182del:p.(Val365Metfs*14)		171473866.0	171473975.0			skip	0.9800000190734863	2456.0	-115.0	-40.0	-6.0	0.8500000238418579	2969.0	-115.0	20.0	-6.0	3.245	18.459999084472656	-19.0	-17.0	-2.0	-3.0	0.053698	0.9968156728521107	2.909829629833409
NM_000090.3:c.1815+5G>A	2	188997223	G	A	+	0	Wai et al.							normal	0.0	1451.0	128.0	1495.0	-1.0	0.0	25.0	-58.0	669.0	-1041.0	2.861	8.75	-18.0	-19.0	-4.0	-2.0	0.581898	0.9921214856194583	2.87572933639945
NM_000090.3:c.3133G>A	2	189006384	G	A	+	0	Wai et al.							normal	0.0	16.0	-39.0	1197.0	598.0	0.0	-2117.0	-178.0	598.0	66.0		15.760000228881836	-18.0	-19.0	-4.0	-2.0	0.005596	0.4152994431912961	0.19157373935324495
NM_014585.5:c.387C>T	2	189572846	G	A	-	0	Leman et al.							normal	0.0	1114.0	115.0	96.0	-4.0	0.009999999776482582	979.0	-3290.0	-1127.0	-3490.0	1.629	11.140000343322754	-18.0	-19.0	-4.0	-7.0	0.008856	0.9514667133031092	1.5829166624839994
NM_012086.4:c.1390+3A>G	2	196778893	T	C	-	1	Maddirevula et al. [PM28940097]	Skipping; r.1219_1500del p.(Pro407_Gln500del)		196779067.0	196778896.0			skip	0.41999998688697815	-2275.0	174.0	90.0	3.0	0.6499999761581421	2.0	174.0	90.0	3.0	3.389	15.619999885559082	-3.0	-4.0	-1.0	-4.0	0.983924	0.961177692651568	1.6631576441359683
NM_001044385.2:c.869+1G>A	2	201629229	C	T	-	1	Maddirevula et al. [PM22693042 ]	Skipping; r.678_869del:p.(Met227_Arg290del)		201629421.0	201629230.0			skip	0.9900000095367432	623.0	192.0	64.0	1.0	0.9599999785423279	645.0	192.0	64.0	1.0	8.182	9.15999984741211	-5.0	-3.0	-2.0	-5.0	0.980517	0.9999960332009304	5.299939172416212
NM_001079866.1:c.441C>T	2	218661526	C	T	+	1	Maddirevula et al.	Skipping; r.436_460delGTTTTCTTCAACATCCTGGAGGAAG:p.(Val146Leufs*4)	Strauch: Removed annotation '(p.Phe147=)' from ID	218661406.0	218661545.0			skip	0.6299999952316284	-140.0	-811.0	-6.0	19.0	0.3499999940395355	-365.0	-140.0	-6.0	19.0	2.982	9.979999542236328	-5.0	-3.0	-4.0	-1.0	0.042163	0.8897703265788768	0.7608365599065924
NM_000784.3:c.1263+1G>A	2	218814459	G	A	+	1	Maddirevula et al.	Skipping; r.1185_1263del:p.(Leu396Profs*29)		218814380.0	218814458.0			skip	1.0	199.0	-79.0	-1462.0	-1.0	0.9800000190734863	199.0	-79.0	3.0	-1.0	8.182	12.890000343322754	-17.0	-19.0	-4.0	-2.0	0.987877	0.9999949695919759	5.11990251198085
NM_001144889.1:c.1167+4C>T	2	219165165	G	A	-	1	Maddirevula et al.	Skipping; r.914_1167del:p.(Glu306Trpfs*57)		219165422.0	219165169.0			skip	0.0	-1662.0	-827.0	-932.0	3483.0	0.019999999552965164	278.0	-1662.0	19.0	4.0	0.853	15.770000457763672	-18.0	-19.0	-6.0	-2.0	0.159078	0.8575285179961047	1.4009370901934983
NM_025139.3:c.51+5G>T	2	231206294	G	T	+	1	Maddirevula et al.	Skipping; r.1_51del:p.(Met1_Glu17del)	Strauch: Removed annotation 'p.?' from ID	231206198.0	231206289.0			skip	0.8700000047683716	1840.0	-96.0	1646.0	-5.0	0.8600000143051147	-309.0	-96.0	-140.0	-5.0	3.879	15.770000457763672	-17.0	-19.0	-3.0	-2.0	0.663097	0.9949666589377394	2.67850582128976
NM_025139.6:c.1027C>T	2	231262306	C	T	+	1	Maddirevula et al.	Skipping; r.1_135del:p.?	Strauch: Removed annotation '(p.Arg343Cys)' from ID	231262306.0	231262398.0			skip	0.0	-1403.0	-1763.0	96.0	92.0	0.009999999776482582	-1403.0	-94.0	407.0	96.0	0.339	16.06999969482422	-5.0	-3.0	-4.0	-1.0	0.013295	0.5055767545158248	0.3500074807957212
NM_000551.3:c.340+2T>C	3	10142189	T	C	+	1	MutSpliceDB	Intron inclusion between exons 1 & 2						retention	0.9100000262260437	574.0	-122.0	-306.0	-2.0	0.8899999856948853	84.0	574.0	134.0	-2.0	7.754	15.149999618530273	-3.0	-4.0	-1.0	-4.0	0.996808	0.5884135540006712	1.3059387555331647
NM_000551.3:c.463+2T>C	3	10146638	T	C	+	1	MutSpliceDB	Intron inclusion between exons 2 & 3						retention	0.9300000071525574	2066.0	-124.0	38.0	-2.0	0.9599999785423279	-2281.0	-124.0	38.0	-2.0	7.754	14.84000015258789	-3.0	-5.0	-1.0	-4.0	0.991965	0.976369054869387	2.0408242083629746
NM_018297.3:c.930C>T	3	25737407	G	A	-	1	Wai et al.	Exonic Alternative 5' Splice Site						alternative donor	0.6399999856948853	-1007.0	2074.0	2.0	-73.0	0.9700000286102295	3043.0	1360.0	2.0	-73.0		14.15999984741211	-18.0	-19.0	-4.0	-7.0	0.332582	0.3950600692119774	0.8540964121178046
NM_000249.2:c.80G>A	3	36993627	G	A	+	0	Wai et al.							normal	0.019999999552965164	613.0	6.0	130.0	36.0	0.029999999329447746	450.0	613.0	-143.0	36.0		14.869999885559082	-18.0	-19.0	-4.0	-7.0	0.044307	0.47475634924853727	0.4142934850659704
NM_000249.2:c.122A>G	3	36996624	A	G	+	1	Wai et al.	Exonic Alternative 3' Splice Site						alternative acceptor	0.09000000357627869	0.0	-5.0	85.0	-2278.0	0.009999999776482582	-1.0	-5.0	-322.0	-1721.0	1.576	12.4399995803833	-19.0	-17.0	-2.0	-6.0	0.120715	0.14588033388819216	0.6196947198296764
NM_000249.2:c.935A>C	3	37020360	A	C	+	0	Wai et al.							normal	0.0	3506.0	-2854.0	103.0	3598.0	0.0	3506.0	-45.0	-296.0	103.0		19.010000228881836	-3.0	-5.0	-6.0	-5.0	0.028184	0.24341807136085059	0.01084778962930845
NM_000249.2:c.1989+6T>G	3	37048615	T	G	+	0	Wai et al.							normal	0.23999999463558197	-450.0	-98.0	25.0	-6.0	0.5400000214576721	-450.0	-101.0	25.0	402.0	2.76	18.559999465942383	-19.0	-17.0	-2.0	-3.0	0.044572	0.9970485827208254	2.612656412078101
NM_001042646.1:c.287-2A>G	3	42176812	A	G	+	1	Maddirevula et al.	Skipping; r.287_363del:p.(Leu96Glnfs*46)		42176814.0	42176890.0			skip	1.0	18.0	2.0	18.0	78.0	1.0	18.0	2.0	-43.0	78.0	7.955	13.819999694824219	-19.0	-17.0	-7.0	-4.0	0.97547	0.9999888806086836	1.855374530585814
NM_003074.3:c.2376+2T>C	3	47638723	A	G	-	1	MutSpliceDB	Intron inclusion between exons 22 & 23						retention	0.9800000190734863	-2140.0	57.0	-51.0	2.0	0.8399999737739563	-51.0	57.0	-51.0	2.0	7.754	11.199999809265137	-19.0	-17.0	-2.0	-4.0	0.975978	0.9632692127162946	1.9179650908101864
NM_177939.2:c.888-3C>A	3	49004858	C	A	+	1	Maddirevula et al.	Skipping; r.889_1073+1del;p.(Arg296_Arg358delinsSer)		49004861.0	49005046.0			skip	0.6399999856948853	-19.0	3.0	732.0	188.0	0.5600000023841858	-140.0	3.0	859.0	188.0	3.819	14.369999885559082	-5.0	-3.0	-5.0	-1.0	0.165522	0.9989869182111191	1.0260716129443899
NM_001457.3:c.6091+1G>T	3	58148853	G	T	+	1	Wai et al.	Exonic Alternative 5' Splice Site						alternative donor	1.0	942.0	-204.0	-9.0	-1.0	1.0	-624.0	942.0	119.0	-1.0	8.504	21.899999618530273	-17.0	-19.0	-3.0	-2.0	0.978729	0.9999999209899733	6.717248088177433
NM_020754.2:c.539+1G>A	3	119382400	G	A	+	1	Maddirevula et al.	Skipping; r.433_540del:p.(Thr145_Arg180del)		119382292.0	119382399.0			skip	1.0	-835.0	-108.0	-24.0	-1.0	0.9900000095367432	30.0	-108.0	246.0	-1.0	8.182	14.079999923706055	-17.0	-19.0	-6.0	-7.0	0.998856	0.9998631962176465	3.8662778434471026
NM_052985.3:c.3039+4A>G	3	129507766	A	G	+	1	Wai et al.	Upstream Skipped Exon		129507668.0	129507762.0			skip	0.36000001430511475	1205.0	-98.0	-2349.0	-4.0	0.5299999713897705	-1712.0	-98.0	1690.0	-4.0	2.697	13.229999542236328	-19.0	-17.0	-7.0	-4.0	0.958937	0.9864724899296471	2.554311497785599
NM_153240.4:c.2694-2_2694-1delAG	3	132689264	CTG	G	-	1	Maddirevula et al.	Skipping; r.2694_2883del;p.(Gly899Profs*2)		132689263.0	132689074.0			skip	1.0	20.0	-1.0	-614.0	-190.0	1.0	20.0	-1.0	-547.0	331.0		30.360000610351562	1.0	-1.0	1.0	-6.0	0.0139	0.9998617391986656	1.5672321893734538
NM_152773.4:c.317+4A>T	3	196306939	T	A	-	1	Maddirevula et al.	Skipping; r.248_317del:p.(Glu83Alafs*21)		196307012.0	196306943.0			skip	0.9599999785423279	-1148.0	73.0	17.0	4.0	0.9599999785423279	-28.0	73.0	17.0	4.0	6.829	17.1200008392334	-11.0	-4.0	-5.0	-3.0	0.025054	0.9999985834469174	5.617654939624047
NM_000283.3:c.2130-15G>A	4	664866	G	A	+	1	Ellingford et al. [100K]	single exon skip: NM_000283.3:r.2130_2193del; dual exon skip: NM_000283.3:r.2130_2268del						skip	0.6600000262260437	-25.0	15.0	1381.0	78.0	0.25999999046325684	2.0	15.0	1381.0	78.0	1.762	11.640000343322754	-18.0	-19.0	-4.0	-7.0	0.716658	0.9996896240291124	1.003695537023338
NM_153365.2:c.846+2_846+3insT	4	16186778	T	TA	-	1	Maddirevula et al. [PM27878435]	Skipping; r.712_846del:p.?		16186878.0	16186781.0			skip	0.49000000953674316	-174.0	100.0	-243.0	3.0	0.2800000011920929	-174.0	100.0	1446.0	3.0		34.56999969482422	-7.0	-8.0	-4.0	-7.0	0.953712	0.9999998137763078	6.691692913622122
NM_001253835.1:c.830-1G>A	4	57032426	C	T	-	1	Maddirevula et al. [PM21835307]	Skipping; r.830_849del;829_830in829+7:p.?	Strauch: Excluded from variant effect analysis - first exon of transcript					skip	0.9900000095367432	305.0	-1090.0	765.0	0.0	0.9300000071525574	144.0	-1090.0	127.0	0.0	7.931	11.630000114440918	-5.0	-3.0	-4.0	-5.0	0.992302	0.9999997204900033	7.030193936709529
NM_001163435.1:c.1897+1G>A	4	106194717	C	T	-	1	Maddirevula et al.	Skipping; r.1861_1897del:p.(Leu621Metfs*28)		106194754.0	106194718.0			skip	0.6800000071525574	-40.0	37.0	-99.0	1.0	0.7200000286102295	-1031.0	37.0	2403.0	1.0	8.182	11.670000076293945	-4.0	-3.0	-2.0	-1.0	0.978599	0.9999932543113109	5.3171857901320045
NM_015312.2:c.11250-1G>A	4	122331325	G	A	+	1	Maddirevula et al. [PM28749478]	Skipping; r.11250_11465del:p.(His3751_Arg3822del)		122331326.0	122331541.0			skip	0.9599999785423279	21.0	1.0	2505.0	216.0	1.0	21.0	1.0	-2964.0	216.0	8.75	15.020000457763672	-17.0	-19.0	-4.0	-7.0	0.996758	0.9999993035452938	2.0696858015939563
NM_152778.2:c.198+2T>C	4	127949802	A	G	-	1	Maddirevula et al.	Skipping; r.153_196del:p.(Gly52_Lys66del)		127949847.0	127949804.0			skip	0.9599999785423279	3064.0	45.0	-1254.0	2.0	0.9599999785423279	3058.0	45.0	3055.0	2.0	7.754	12.1899995803833	-19.0	-17.0	-2.0	-4.0	0.953508	0.9306568298023589	1.4649251296762293
NM_144643.2:c.290+2T>C	4	129039039	A	G	-	1	Maddirevula et al. [PM24285566]	Skipping; r.235_290del:p.(Lys79Valfs*4)		129039096.0	129039041.0			skip	0.9599999785423279	1905.0	57.0	1906.0	2.0	0.949999988079071	1173.0	57.0	-42.0	2.0	7.754	12.829999923706055	-19.0	-18.0	-2.0	-4.0	0.98725	0.9813877514208224	2.0418691900442383
NM_023073.3:c.8471-1G>C	5	37139371	C	G	-	1	Maddirevula et al.	Skipping; r.8300_8470del:p.(Val2767_Pro2823del)		37139370.0	37139340.0			skip	0.75	-531.0	-1.0	1686.0	-31.0	0.800000011920929	-520.0	-1.0	294.0	-31.0	8.064	12.180000305175781	-5.0	-17.0	-2.0	-1.0	0.024569	0.9999715785629543	1.602923695910307
NM_000521.3:c.771+5G>C	5	74705325	G	C	+	1	Maddirevula et al.	Skipping; r.670_771del:p.(Asp224_Lys257del)		74705219.0	74705320.0			skip	0.9100000262260437	-721.0	-106.0	35.0	-5.0	0.9700000286102295	-721.0	-106.0	35.0	-5.0	7.231	10.930000305175781	-3.0	-5.0	-1.0	-3.0	0.96493	0.9999999030686887	6.545233121982564
NM_000521.3:c.1169+3_1169+10delAAGTTGTT	5	74716676	AAGTTGTTT	T	+	1	Maddirevula et al.	Skipping; r.1083_1169del:p.(Glu362_Lys390del)		74716587.0	74716673.0			skip	1.0	2084.0	-89.0	2344.0	-3.0	0.9900000095367432	2100.0	-89.0	22.0	-3.0		39.939998626708984	6.0	-17.0	1.0	-5.0	0.948503	0.9999999883616014	7.909486899658858
NM_002890.2:c.2011+6T>G	5	87374922	T	G	+	1	Wai et al.	Upstream Skipped Exon, Double Skipped Exon upstream						skip	0.7799999713897705	-511.0	-82.0	-1.0	-6.0	0.9399999976158142	-751.0	-82.0	-1.0	-6.0	3.264	18.559999465942383	-19.0	-17.0	-2.0	-3.0	0.806777	0.9986757354285328	2.799422639994971
NM_002397.4:c.835-9T>G	5	88729356	A	C	-	1	Wai et al.	Intronic Alternative 3' Splice Site						alternative acceptor	1.0	-1.0	-9.0	855.0	-132.0	1.0	-1.0	-9.0	855.0	-132.0	6.143	17.75	-3.0	-5.0	-6.0	-5.0	0.998411	0.9998086884996227	1.5260251101128477
NM_002397.4:c.638-2A>G	5	88731903	T	C	-	1	Wai et al.	Downstream Skipped Exon		88731901.0	88731729.0			skip	0.9300000071525574	-35.0	-2.0	106.0	-174.0	0.9900000095367432	-35.0	-2.0	-1846.0	-174.0	7.955	10.59000015258789	-3.0	-5.0	-1.0	-2.0	0.961219	0.9999998443173581	1.7879267678092308
NM_001127511.2:c.250+2T>C	5	112766412	T	C	+	1	MutSpliceDB	Intron inclusion between exons 2 & 3						retention	0.9800000190734863	-2629.0	777.0	13.0	-2.0	0.9900000095367432	-2629.0	777.0	13.0	-2.0	7.754	12.760000228881836	-3.0	-4.0	-6.0	-4.0	0.993125	0.994579568812018	2.479091741697745
NM_001354896.1:c.295C>T	5	112767263	C	T	+	0	Wai et al.							normal	0.10999999940395355	-1.0	-74.0	51.0	127.0	0.07000000029802322	-1.0	-74.0	-57.0	127.0		11.449999809265137	-5.0	-3.0	-4.0	-6.0	0.005627	0.9422948496443541	0.5184853272103063
NM_000038.5:c.423-5_423-3delAAT	5	112775624	AATA	A	+	1	Maddirevula et al. [PM25676610 ]	Skipping; r.423_531del:p.(Arg141Serfs*8)		112775629.0	112775737.0			skip	0.009999999776482582	-1.0	-1133.0	-244.0	113.0	0.05000000074505806	-275.0	5.0	-392.0	113.0		35.36000061035156	-24.0	-15.0	-10.0	-1.0	0.452315	0.02867136103355951	0.09924199025837026
NM_000038.5:c.1549-8A>G	5	112827921	A	G	+	1	Wai et al.	Intronic Alternative 3' Splice Site						alternative acceptor	1.0	1.0	8.0	255.0	85.0	0.9900000095367432	1.0	8.0	255.0	85.0	6.161	11.220000267028809	-19.0	-17.0	-2.0	-4.0	0.998272	0.9999385509350306	1.4903844293573723
NM_000414.3:c.302+3_302+18delGAGTATTTCTTTTTCAinsTTTTTTAAAAAGTATATACTTTCCTCCTTTTACCCTATACAACATTGATT	5	119475730	GAGTATTTCTTTTTCA	TTTTTTAAAAAGTATATACTTTCCTCCTTTTACCCTATACAACATTGATT	+	1	Maddirevula et al. [PM20681997]	Skipping; r.281_302del:p.(Asp94Glufs*3)		119475706.0	119475727.0			skip	1.0	2068.0	-24.0	994.0	-3.0							37.81999969482422	-3.0	-21.0	-6.0	-1.0	0.994077	0.9999999999966518	11.39034739979779
NM_001999.3:c.4594+3A>G	5	128318876	T	C	-	1	Wai et al.	Upstream Skipped Exon, Double Skipped Exon upstream and downstream						skip	0.05999999865889549	-1626.0	125.0	-2.0	3.0	0.20999999344348907	149.0	125.0	-2.0	3.0	3.64	13.039999961853027	-3.0	-4.0	-1.0	-4.0	0.927984	0.9863765554763323	2.0849557283066504
NM_024715.3:c.103+1G>A	5	134874531	G	A	+	1	Maddirevula et al.	Skipping; r.1_103del:p.?	Strauch: Excluded from variant effect analysis - first exon of transcript					skip	0.949999988079071	468.0	474.0	-48.0	-1.0	0.8100000023841858	-442.0	468.0	-48.0	-1.0	8.182	11.59000015258789	-17.0	-19.0	-4.0	-2.0	0.981241	0.9999994188486783	6.5488208965717805
NM_022464.4:c.1030-9G>A	5	138947482	C	T	-	1	Maddirevula et al.	Skipping; r.1032_1033insATGGCAG:p.(Phe345Metfs*9)	Strauch: Removed annotation 'p.Phe345Alafs*9' from ID; Strauch: Excluded from variant effect analysis - first exon of transcript					skip	0.9700000286102295	-2.0	-9.0	123.0	-77.0	0.9700000286102295	-2.0	-9.0	548.0	-77.0	7.391	9.119999885559082	-5.0	-3.0	-4.0	-6.0	0.999899	0.9983647070665155	0.6364129876980764
NM_003118.3:c.57+1G>C	5	151676131	C	G	-	1	Maddirevula et al. [PM27023906]	Skipping; r.1_57del:p.?		151676201.0	151676132.0			skip	0.9900000095367432	-47.0	70.0	-110.0	1.0	0.9800000190734863	-47.0	70.0	-110.0	1.0	8.273	14.670000076293945	-5.0	-17.0	-7.0	-1.0	0.01072	0.9999932562963902	5.309753757900622
NM_016614.2:c.807+1G>T	6	24652982	C	A	-	1	Maddirevula et al.	Skipping; r.640_807del:p.(Asn214_Glu269del)		24653153.0	24652983.0			skip	1.0	-332.0	171.0	-11.0	1.0	1.0	-434.0	171.0	-11.0	1.0	8.504	15.229999542236328	-5.0	-3.0	-5.0	-6.0	0.623892	0.9999999920685493	8.093354869077402
NM_000410.3:c.76+2T>C	6	26087518	T	C	+	1	Leman et al.	Intron 1 retention						retention	0.9900000095367432	1920.0	388.0	553.0	-2.0	0.9599999785423279	707.0	402.0	553.0	-2.0	7.754	9.6899995803833	-3.0	-4.0	-6.0	-2.0	0.942571	0.9970846599733115	2.702803481847602
NM_080680.2:c.2682G>A	6	33173502	C	T	-	0	Wai et al.							normal	0.15000000596046448	-67.0	-101.0	-154.0	0.0	0.10000000149011612	-67.0	-101.0	-154.0	0.0	1.82	13.760000228881836	-4.0	-3.0	-4.0	-1.0	0.610915	0.970396133479245	4.932935815908937
NM_000389.4:c.446-3C>G	6	36685748	C	G	+	1	MutSpliceDB	Intron inclusion between exons 2 & 3						retention	0.9800000190734863	1526.0	3.0	1043.0	-1202.0	0.949999988079071	-59.0	3.0	1554.0	-1202.0	9.85	10.40999984741211	-19.0	-17.0	-7.0	-1.0	0.368186	0.9999999824793607	1.9882908283372966
NM_006586.3:c.496-5_496-4delAC	6	42938085	AAC	C	+	1	Maddirevula et al.	Skipping; r.496_613del:p.(Cys166Valfs*83)		42938090.0	42938207.0			skip	0.09000000357627869	-11.0	5.0	34.0	-2612.0	0.4099999964237213	-115.0	24.0	-518.0	122.0		32.61000061035156	-1.0	-15.0	0.0	-2.0	0.007284	0.9688843347045084	0.2132259292954959
NM_014780.4:c.2863-1G>C	6	43045403	C	G	-	1	Maddirevula et al. [PM22325252]	Skipping; r.2863_2893del:p.(Gly955Argfs*3);r.2863_3038del:p.(Gly955Argfs*13)		43045402.0	43045227.0			skip	1.0	37.0	-1.0	38.0	-176.0	0.9900000095367432	37.0	-1.0	583.0	-217.0	8.064	18.579999923706055	-5.0	-17.0	-2.0	-6.0	0.009848	0.9999258480029163	1.2334214974356934
NM_019096.3:c.1236+1G>A	6	43623932	C	T	-	1	Maddirevula et al.	Skipping; r.1101_1236del:p.(Asn367Lysfs*43)		43624068.0	43623933.0			skip	1.0	797.0	136.0	-2.0	1.0	0.9900000095367432	801.0	109.0	16.0	1.0	8.182	11.100000381469727	-5.0	-3.0	-2.0	-1.0	0.986467	0.9999688375885439	4.431373009300538
NM_001142800.1:c.6571+4558A>G	6	64077298	T	C	-	0	Ellingford et al. [100K]							normal	0.0	-1600.0	764.0	-2423.0	-2295.0	0.0	-2209.0	238.0	2920.0	1423.0		13.9399995803833	-3.0	-4.0	-6.0	-4.0	0.008677
NM_012434:c.1111+1G>A	6	73615314	C	T	-	1	Maddirevula et al.	Skipping; r.979_1111del:p.(Asn327Glufs*2)		73615447.0	73615315.0			skip	0.8999999761581421	-2280.0	133.0	-2551.0	1.0	0.9300000071525574	431.0	133.0	26.0	1.0	8.182	11.619999885559082	-5.0	-3.0	-2.0	-6.0	0.960881	0.9999961895002225	5.598059634378723
NM_152730.4:c.1372+1G>T	6	121292052	C	A	-	1	Maddirevula et al. [PM24285566 ]	Skipping; r.1232_1372del:p.(Arg411_Gly458delinsSer)		121292193.0	121292053.0			skip	0.9900000095367432	1042.0	141.0	1734.0	1.0	0.9900000095367432	1042.0	141.0	2.0	1.0	8.504	19.049999237060547	-5.0	-3.0	-5.0	-6.0	0.422109	0.9999997447878152	7.097363941053769
NM_000426.3:c.3924+2T>C	6	129315952	T	C	+	1	Maddirevula et al.	Skipping; r.3736_3924del:p.(Leu1246_Glu1308del)		129315762.0	129315950.0			skip	0.9900000095367432	-476.0	-190.0	-24.0	-2.0	0.9700000286102295	-504.0	-190.0	-94.0	-2.0	7.754	13.739999771118164	-3.0	-4.0	-6.0	-4.0	0.997632	0.9958313282838975	2.5614599045827005
NM_006208.2:c.241G>T	6	131847776	G	T	+	1	Wai et al.	Downstream Skipped Exon		131847776.0	131847848.0			skip	0.5600000023841858	2221.0	0.0	1758.0	72.0	0.3400000035762787	59.0	0.0	1758.0	72.0	2.562	15.770000457763672	-17.0	-19.0	-3.0	-2.0	0.972325	0.9984260236349107	1.2593295668290931
NM_020732.3:c.3025G>T	6	157167185	G	T	+	1	MutSpliceDB	Intron inclusion between exons 10 & 11, or exon 10 skipping						multiple	0.9700000286102295	58.0	-145.0	-16.0	0.0	0.949999988079071	-1029.0	-145.0	-16.0	0.0	4.991	11.729999542236328	-17.0	-19.0	-3.0	-7.0	0.992934	0.9999805740381867	5.331402116097024
NM_000535.5:c.2174+1G>A	7	5982823	C	T	-	1	MutSpliceDB	Intron inclusion between exons 12 & 13						retention	1.0	3154.0	168.0	-3.0	1.0	0.9900000095367432	1680.0	168.0	-3.0	1.0	8.182	11.260000228881836	-5.0	-3.0	-4.0	-1.0	0.939895	0.9999831514121639	4.639328472581108
NM_001101426.3:c.790-1G>C	7	16301467	C	G	-	1	Maddirevula et al.	Skipping; r.790_835del:p.(Val264Argfs*9)		16301466.0	16301421.0			skip	0.9900000095367432	-17.0	-1.0	-432.0	-46.0	0.9200000166893005	2578.0	-1.0	-2476.0	-46.0	8.064	11.180000305175781	-5.0	-17.0	-3.0	-1.0	0.039788	0.999608425957288	1.1537060338881098
NM_001277115.1:c.6547-963G>A	7	21706736	G	A	+	1	Ellingford et al. [100K]	cryptic splice site, pseudoexoninclusion: NM_001277115.1:r.6546_6547ins6547-999_6547-962						multiple	0.550000011920929	-36.0	1005.0	1.0	1099.0	0.6700000166893005	-36.0	-1011.0	1.0	-2108.0		17.540000915527344	-17.0	-19.0	-4.0	-2.0	0.068666
NM_017946.3:c.197+5_197+8delGTAA	7	30026304	TTACT	T	-	1	Maddirevula et al.	Skipping; r.197_198insgtaattatgccccgcag:p.(His67*)	Strauch: Excluded from variant effect analysis - last exon of transcript					skip	0.949999988079071	-378.0	128.0	-13.0	8.0	0.9700000286102295	-378.0	-3488.0	-13.0	8.0		41.189998626708984	1.0	-16.0	-9.0	-3.0	0.989331	0.999815306537306	4.4753670742488465
NM_000168.5:c.2432-1G>A	7	41966642	C	T	-	1	Maddirevula et al. [PM28224613]	Retention; r.2432_2333ins945:p.(Thr812Glu+18*)	Strauch: Removed annotation 'p.(Thr812Glu+18*)' from ID					retention	0.9900000095367432	-2.0	-1.0	3515.0	-2145.0	0.9700000286102295	-2.0	-1.0	-889.0	954.0	8.75	15.479999542236328	-5.0	-3.0	-4.0	-1.0	0.985984	0.9999999495488495	1.8852136794233216
NM_001129.3:c.1630+1G>A	7	44111058	G	A	+	1	Maddirevula et al.	Skipping; r.1609_1630del:p.(Val537Leufs*31)		44110913.0	44111057.0			skip	1.0	-1413.0	-145.0	-23.0	-1.0	0.9900000095367432	-851.0	106.0	-23.0	-1.0	8.182	10.539999961853027	-18.0	-19.0	-4.0	-2.0	0.994248	0.9999897069365208	5.087080151583528
NM_016038.2:c.258+2T>C	7	66994210	A	G	-	1	Maddirevula et al.	Retention; r.129_258del:p.(Glu44Phefs*2)						retention	0.9599999785423279	-806.0	72.0	10.0	2.0	0.9300000071525574	10.0	131.0	10.0	2.0	7.754	12.84000015258789	-19.0	-17.0	-7.0	-4.0	0.987393	0.6338848775723682	0.7399844959586864
NM_000443.3:c.286+335A>G	7	87462423	T	C	-	1	Maddirevula et al.	Retention; r.286_419del:p.(Val96Glyfs*10)						retention	0.20000000298023224	115.0	-148.0	1.0	335.0	0.8299999833106995	115.0	464.0	1.0	1023.0		10.90999984741211	-3.0	-5.0	-1.0	-4.0	0.100947
NM_133436.3:c.1137+1G>A	7	97855352	C	T	-	1	Maddirevula et al.	Aberrant band; r.1032_1138del:p.(Met345Serfs*4)						unknown disruption	1.0	-206.0	107.0	-44.0	1.0	0.9800000190734863	87.0	-206.0	-44.0	1.0	8.182	14.34000015258789	-5.0	-3.0	-4.0	-1.0	0.983427	0.9999758121407711	4.807652572940236
NM_003227.3:c.1473G>A	7	100628224	C	T	-	1	Leman et al.	use of cryptic site 42 nt downstream from 5' ss	Strauch: Variant effect changed to 5'+42 (was +43 in the original publication)		100628224.0		100628182.0	alternative donor	0.47999998927116394	-793.0	-88.0	-21.0	0.0	0.5199999809265137	-538.0	-99.0	-21.0	0.0	8.355	14.6899995803833	-4.0	-3.0	-4.0	-1.0	0.99233	0.9999633348788444	5.225831110422142
NM_001161520.1:c.1120-12T>A	7	107324533	A	T	-	1	Maddirevula et al.	Skipping; r:1120del:p.(Asp374Metfs*32)	Strauch: Removed annotation 'p.(Asp374Phefs*40)' from ID	107324521.0	107324440.0			skip	0.9900000095367432	-2.0	-12.0	113.0	-93.0	0.9700000286102295	-2.0	-12.0	-2357.0	-93.0	6.574	11.84000015258789	-4.0	-18.0	-4.0	-5.0	0.998476	0.9999999974974101	2.802068266638939
NM_002291.3:c.1985+5G>T	7	107961544	C	A	-	1	Maddirevula et al.	Skipping; r.1931_1985del:p.(Gly644Aspfs*19)		107961676.0	107961549.0			skip	0.8799999952316284	1546.0	-895.0	60.0	5.0	0.8500000238418579	1546.0	-895.0	60.0	5.0	4.361	19.6299991607666	-5.0	-3.0	-5.0	-6.0	0.419246	0.9999615642384142	4.889947775112071
NM_000245.2:c.3028+1G>A	7	116771990	G	A	+	1	MutSpliceDB	Exon 14 skipping		116771849.0	116771989.0			skip	1.0	-492.0	-141.0	128.0	-1.0	0.9399999976158142	48.0	-141.0	-80.0	-1.0	8.182	15.199999809265137	-17.0	-19.0	-4.0	-7.0	0.974687	0.9999843421943111	4.7237851047525545
NM_000245.2:c.3028+1G>C	7	116771990	G	C	+	1	MutSpliceDB	Exon 14 skipping		116771849.0	116771989.0			skip	1.0	-492.0	-141.0	128.0	-1.0	0.9399999976158142	103.0	-141.0	-80.0	-1.0	8.273	19.799999237060547	-17.0	-5.0	-6.0	-2.0	0.96444	0.9999993432921739	5.954553149065759
NM_000245.2:c.3028+1G>T	7	116771990	G	T	+	1	MutSpliceDB	Exon 14 skipping		116771849.0	116771989.0			skip	1.0	-492.0	-141.0	-80.0	-1.0	0.9399999976158142	103.0	-141.0	-80.0	-1.0	8.504	19.049999237060547	-17.0	-19.0	-3.0	-2.0	0.959627	0.9999999821457629	7.353549174846402
NM_000245.2:c.3028+2T>C	7	116771991	T	C	+	1	MutSpliceDB	Exon 14 skipping		116771849.0	116771989.0			skip	0.9900000095367432	-493.0	-142.0	-81.0	-2.0	0.9399999976158142	-1251.0	-142.0	-81.0	-2.0	7.754	12.350000381469727	-3.0	-5.0	-6.0	-4.0	0.991258	0.990088855548261	2.21669339270692
NM_000245.2:c.3028+2T>G	7	116771991	T	G	+	1	MutSpliceDB	Exon 14 skipping		116771849.0	116771989.0			skip	1.0	-493.0	-142.0	-81.0	-2.0	0.9399999976158142	102.0	-142.0	-81.0	-2.0	7.647	12.260000228881836	-19.0	-17.0	-3.0	-3.0	0.950957	0.9999978478309688	5.4939145662223385
NM_000492.3:c.165-3C>T	7	117509031	C	T	+	1	Leman et al.	exon 3 skipping of low intensity		117509034.0	117509142.0			skip	0.10999999940395355	-3147.0	3.0	2539.0	111.0	0.20999999344348907	5.0	3.0	1392.0	111.0	1.531	11.34000015258789	-4.0	-3.0	-4.0	-1.0	0.008244	0.9994917536952547	0.7414291658411913
NM_000492.3:c.274-6T>C	7	117530893	T	C	+	0	Leman et al.							normal	0.019999999552965164	3392.0	6.0	108.0	221.0	0.029999999329447746	587.0	6.0	6.0	221.0	0.286	16.020000457763672	-3.0	-5.0	-1.0	-4.0	0.00698	0.9369467763321347	0.24489978616238667
NM_000492.3:c.489G>A	7	117531114	G	A	+	1	Leman et al.	exon 4 skipped and use of a cryptic site 93 nt upstream from 5' ss						multiple	0.9399999976158142	1781.0	-215.0	-93.0	0.0	0.8399999737739563	627.0	-215.0	-93.0	0.0	7.571	8.75	-18.0	-19.0	-4.0	-3.0	0.994828	0.9999732175106392	5.409877725448456
NM_000492.3:c.489+1G>T	7	117531115	G	T	+	1	Leman et al.	exon 4 skipped and use of a cryptic site 93 nt upstream from 5' ss						multiple	0.9399999976158142	1780.0	-216.0	-94.0	-1.0	0.8399999737739563	942.0	-216.0	-94.0	-1.0	8.504	18.969999313354492	-17.0	-19.0	-3.0	-2.0	0.986812	0.9999999855919268	7.869645370041599
NM_000492.3:c.489+3A>G	7	117531117	A	G	+	1	Leman et al.	exon 4 skipped and use of a cryptic site 93 nt upstream from 5' ss						multiple	0.8199999928474426	1778.0	-218.0	-96.0	-3.0	0.7200000286102295	1096.0	-218.0	-96.0	-3.0	4.308	10.050000190734863	-19.0	-18.0	-7.0	-4.0	0.845779	0.9484945990329031	1.9933596537943223
NM_000492.3:c.489+4A>G	7	117531118	A	G	+	1	Leman et al.	exon 4 skipped and use of a cryptic site 93 nt upstream from 5' ss						multiple	0.6000000238418579	1777.0	-219.0	-97.0	-4.0	0.5899999737739563	1095.0	-219.0	-97.0	-4.0	2.795	14.140000343322754	-19.0	-18.0	-2.0	-4.0	0.964246	0.839493933547591	1.5048859363637428
NM_000492.3:c.490-1G>C	7	117534275	G	C	+	1	Leman et al.	exon 5 skipped and use of a cryptic site 9 nt downstream from 3' ss						multiple	1.0	10.0	1.0	668.0	51.0	0.9900000095367432	10.0	1.0	668.0	-3161.0	8.064	15.229999542236328	-17.0	-5.0	-1.0	-2.0	0.985068	0.9999980549788531	1.7766923192362147
NM_000492.3:c.579+1G>T	7	117534366	G	T	+	1	Leman et al.	exon 5 skipped		117534276.0	117534365.0			skip	1.0	-3467.0	-90.0	-54.0	-1.0	1.0	-1471.0	-90.0	3.0	-1.0	8.504	20.75	-17.0	-19.0	-3.0	-2.0	0.985399	0.9999977008037505	5.288320739130284
NM_000492.3:c.580-1G>T	7	117535247	G	T	+	1	Leman et al.	exon 6 skipped		117535248.0	117535411.0			skip	1.0	-55.0	1.0	-4133.0	164.0	0.9300000071525574	-55.0	1.0	2587.0	164.0	8.598	11.979999542236328	-17.0	-19.0	-3.0	-7.0	0.981169	0.9999997496179164	2.0883703856118045
NM_000492.3:c.743+1G>A	7	117535412	G	A	+	1	Leman et al.	exon 6 skipped		117535248.0	117535411.0			skip	1.0	-554.0	-164.0	-62.0	-1.0	0.949999988079071	150.0	-164.0	-84.0	-1.0	8.182	9.699999809265137	-17.0	-19.0	-6.0	-7.0	0.983984	0.9998251195217407	3.797299839014808
NM_000492.3:c.744-14_744-3del	7	117536534	TGATTGATTTACA	A	+	1	Leman et al.	use of a cryptic site 32 nt upstream from 3' ss		117536548.0		117536516.0		alternative acceptor	1.0	-18.0	14.0	2504.0	-1129.0	0.9599999785423279	-18.0	14.0	1089.0	-1123.0		53.65999984741211	11.0	-6.0	-17.0	6.0	0.143834	0.9999882776838085	1.6555166743045995
NM_000492.3:c.744-10_744-3del	7	117536538	TGATTTACA	A	+	1	Leman et al.	use of a cryptic site 32 nt upstream from 3' ss		117536548.0		117536516.0		alternative acceptor	0.9599999785423279	-22.0	10.0	2500.0	-1133.0	0.9599999785423279	-22.0	10.0	1085.0	-1127.0		53.65999984741211	7.0	-10.0	-13.0	2.0	0.143982	0.9995964113850887	1.2287558960619271
NM_000492.3:c.744-9_744-6del	7	117536539	GATTT	T	+	0	Leman et al.							normal	0.0	2399.0	-1681.0	1295.0	-1134.0	0.03999999910593033	-23.0	16.0	-1128.0	2499.0		48.349998474121094	2.0	-11.0	-10.0	-5.0	0.006431	0.32558696182149527	0.18364748077903398
NM_000492.3:c.744-9_744-6dup	7	117536542	T	TGATT	+	0	Leman et al.							normal	0.0	3629.0	82.0	-1137.0	1081.0	0.009999999776482582	2396.0	8.0	2496.0	-1599.0		27.549999237060547	-10.0	-14.0	-4.0	-2.0	0.007775	0.013820663445125937	0.24316787100465292
NM_000492.3:c.870-12T>A	7	117540088	T	A	+	1	Leman et al.	use of a cryptic site 71 nt downsteam from 3' ss frameshift		117540100.0		117540171.0		alternative acceptor	0.9900000095367432	2.0	12.0	-2254.0	258.0	0.9800000190734863	2.0	12.0	1318.0	258.0	5.553	15.0	-18.0	-4.0	-5.0	-3.0	0.999956	0.9999968356158964	1.9503542597604029
NM_000492.3:c.870-4A>G	7	117540096	A	G	+	0	Leman et al.							normal	0.029999999329447746	9.0	75.0	250.0	216.0	0.27000001072883606	9.0	4.0	-1058.0	250.0	0.045	10.380000114440918	-19.0	-18.0	-7.0	-4.0	0.006563	0.3341119946994217	0.21474849515237865
NM_000492.3:c.1116+1G>A	7	117540347	G	A	+	1	Leman et al.	use of a cryptic site 34 nt upstream from 5' ss frameshift			117540346.0		117540312.0	alternative donor	0.9800000190734863	-176.0	-242.0	-35.0	-1.0	0.8899999856948853	-2261.0	-242.0	-35.0	-1.0	8.182	8.75	-17.0	-19.0	-6.0	-3.0	0.990869	0.999971443325459	4.742474003869009
NM_000492.3:c.1209G>A	7	117542108	G	A	+	1	Leman et al.	exon 9 skipped		117542016.0	117542108.0			skip	0.6100000143051147	-1937.0	-92.0	-1762.0	0.0	0.9399999976158142	-613.0	-92.0	-21.0	0.0	9.059	9.0600004196167	-18.0	-19.0	-4.0	-2.0	0.992739	0.9999881617195203	5.472210161714504
NM_000492.3:c.1209+2T>G	7	117542110	T	G	+	1	Leman et al.	exon 9 skipped		117542016.0	117542108.0			skip	1.0	-1939.0	-94.0	-1.0	-2.0	0.9900000095367432	-615.0	-94.0	-23.0	-2.0	7.647	13.829999923706055	-19.0	-17.0	-3.0	-3.0	0.97513	0.9999819437670585	4.454157170833306
NM_000492.3:c.1393-2A>G	7	117559462	A	G	+	1	Leman et al.	use of a cryptic site 87 nt downsteam from 3' ss frameshift		117559464.0		117559551.0		alternative acceptor	1.0	89.0	2.0	-58.0	193.0	1.0	89.0	2.0	-58.0	193.0	7.955	14.369999885559082	-19.0	-18.0	-2.0	-4.0	0.969164	0.9999840843713826	1.7455764678418417
NM_000492.3:c.1584G>A	7	117559655	G	A	+	1	Leman et al.	exon 10 skipping of low intensity		117548641.0	117548823.0			skip	0.10999999940395355	-1310.0	-191.0	-146.0	0.0	0.05999999865889549	85.0	-104.0	85.0	0.0	3.641	8.75	-18.0	-19.0	-4.0	-3.0	0.953696	0.9960080089888825	7.008912669917959
NM_000492.3:c.1585-8G>A	7	117587731	G	A	+	1	Leman et al.	use of a de novo site 6 nt upstream from 3' ss	Strauch: Variant effect changed to 6nt upstream (was 7 in the original publication)	117587739.0		117587733.0		alternative acceptor	0.9900000095367432	2.0	8.0	1739.0	102.0	0.9200000166893005	2.0	8.0	927.0	102.0	5.081	8.979999542236328	-18.0	-19.0	-4.0	-2.0	0.997391	0.9999828405802549	1.2717506053301757
NM_000492.3:c.1585-3T>G	7	117587736	T	G	+	1	Leman et al.	exon 12 skipping and use of a de novo site 2 nt upstream from 3' ss						multiple	0.9599999785423279	1.0	3.0	1734.0	97.0	0.9300000071525574	1.0	3.0	-5.0	97.0	13.063	14.039999961853027	-19.0	-17.0	-5.0	-3.0	0.41838	0.9999999704422293	1.9419258050328123
NM_000492.3:c.1585-1G>A	7	117587738	G	A	+	1	Leman et al.	exon 12 skipped and use of a de novo 1 nt downstream from 3' ss						multiple	1.0	2.0	1.0	1732.0	95.0	0.9700000286102295	2.0	1.0	2269.0	95.0	8.75	12.569999694824219	-18.0	-19.0	-4.0	-2.0	0.982115	0.999988496202398	1.2099763345738275
NM_000492.3:c.1679+1G>C	7	117587834	G	C	+	1	Leman et al.	exon 12 skipped		117587739.0	117587833.0			skip	1.0	2575.0	-95.0	1636.0	-1.0	0.9800000190734863	-2173.0	-95.0	35.0	-1.0	8.273	20.459999084472656	-17.0	-5.0	-6.0	-3.0	0.984096	0.9999744776838501	4.435264081325183
NM_000492.3:c.1766+1G>A	7	117590440	G	A	+	1	Leman et al.	exon 13 skipped		117590353.0	117590439.0			skip	1.0	-1022.0	-87.0	1328.0	-1.0	0.9100000262260437	-1022.0	-87.0	110.0	-1.0	8.182	19.0	-17.0	-19.0	-6.0	-2.0	0.989274	0.999989787941721	5.11191069926109
NM_000492.3:c.1766+3A>G	7	117590442	A	G	+	1	Leman et al.	exon 13 skipped		117590353.0	117590439.0			skip	0.3499999940395355	-1024.0	-89.0	1326.0	-3.0	0.6499999761581421	-1024.0	-89.0	-117.0	-3.0	3.15	10.350000381469727	-19.0	-18.0	-2.0	-4.0	0.541314	0.9248522195606202	1.6263508319617126
NM_000492.3:c.2490+1G>A	7	117592658	G	A	+	1	Leman et al.	exon 14 skipped		117591934.0	117592657.0			skip	0.9900000095367432	-476.0	-626.0	3.0	-1.0	0.9800000190734863	3.0	-724.0	3.0	-1.0	8.182	15.199999809265137	-17.0	-19.0	-6.0	-2.0	0.989173	0.9999965223167311	5.723032620510624
NM_000492.3:c.2491G>T	7	117594930	G	T	+	1	Leman et al.	exon 15 skipping of strong intensity		117594930.0	117595058.0			skip	0.8399999737739563	3.0	0.0	2166.0	128.0	0.6299999952316284	3.0	0.0	-3162.0	128.0	2.849	23.719999313354492	-17.0	-19.0	-3.0	-2.0	0.995609	0.9999891204638285	1.8899259346539767
NM_000492.3:c.2620-6T>C	7	117602820	T	C	+	0	Leman et al.							normal	0.009999999776482582	-767.0	6.0	962.0	43.0	0.029999999329447746	-173.0	712.0	785.0	43.0	1.123	14.199999809265137	-3.0	-4.0	-1.0	-4.0	0.007056	0.8947735559888309	0.590946759297205
NM_000492.3:c.2657+5G>A	7	117602868	G	A	+	1	Leman et al.	exon 16 skipped		117602826.0	117602863.0			skip	0.949999988079071	200.0	-42.0	256.0	-5.0	0.9300000071525574	18.0	-42.0	68.0	-5.0	7.639	10.899999618530273	-17.0	-19.0	-4.0	-2.0	0.953778	0.9999990795115428	6.166702981806405
NM_000492.3:c.2658-1G>A	7	117603531	G	A	+	1	Leman et al.	exon 17 skipped		117603532.0	117603782.0			skip	1.0	-84.0	1.0	-824.0	251.0	0.8700000047683716	15.0	1.0	1495.0	251.0	8.75	13.699999809265137	-17.0	-19.0	-6.0	-2.0	0.946672	0.9999451708847418	1.3924393495440288
NM_000492.3:c.2909-4A>G	7	117606670	A	G	+	0	Leman et al.							normal	0.009999999776482582	4.0	20.0	83.0	87.0	0.019999999552965164	4.0	20.0	83.0	-1644.0	0.228	12.760000228881836	-19.0	-17.0	-2.0	-4.0	0.007012	0.11944653291731287	0.04515713498562786
NM_000492.3:c.2988G>A	7	117606753	G	A	+	1	Leman et al.	exon 18 skipped		117606674.0	117606753.0			skip	0.4300000071525574	-784.0	-79.0	24.0	0.0	0.7599999904632568	-1913.0	-79.0	24.0	0.0	2.359	10.640000343322754	-17.0	-19.0	-4.0	-7.0	0.984568	0.9944457975754396	3.90953277217716
NM_000492.3:c.2988+1G>A	7	117606754	G	A	+	1	Leman et al.	exon 18 skipped		117606674.0	117606753.0			skip	0.9900000095367432	-785.0	-80.0	-1712.0	-1.0	0.9900000095367432	-1914.0	-80.0	18.0	-1.0	8.182	18.729999542236328	-17.0	-19.0	-6.0	-2.0	0.991711	0.9999780550657814	4.8160243789986374
NM_000492.3:c.2989-1G>A	7	117610518	G	A	+	1	Leman et al.	exon 19 skipped		117610519.0	117610669.0			skip	1.0	71.0	1.0	1758.0	151.0	0.9900000095367432	23.0	1.0	1063.0	151.0	8.75	11.90999984741211	-17.0	-19.0	-5.0	-7.0	0.978673	0.9999178892625697	1.4134140713959071
NM_000492.3:c.2989-1G>T	7	117610518	G	T	+	1	Leman et al.	exon 19 skipped		117610519.0	117610669.0			skip	1.0	71.0	1.0	1758.0	151.0	0.9900000095367432	23.0	1.0	1063.0	151.0	8.598	13.210000038146973	-17.0	-19.0	-6.0	-2.0	0.97735	0.999986750647785	1.6372894196408028
NM_000492.3:c.3139+3A>G	7	117610672	A	G	+	1	Leman et al.	exon 19 skipping of strong intensity		117610519.0	117610669.0			skip	0.12999999523162842	943.0	-153.0	11.0	-3.0	0.6299999952316284	-1207.0	-153.0	11.0	-3.0	4.513	10.90999984741211	-19.0	-18.0	-7.0	-4.0	0.601809	0.9886649009135295	2.2878714241031046
NM_000492.3:c.3468+1G>A	7	117614714	G	A	+	1	Leman et al.	exon 21 skipped		117614613.0	117614713.0			skip	0.9900000095367432	-2069.0	-101.0	-2438.0	-1.0	0.9800000190734863	-2069.0	-101.0	53.0	-1.0	8.182	10.720000267028809	-17.0	-19.0	-6.0	-2.0	0.988847	0.9999980652485532	5.764803998341821
NM_000492.3:c.3468+2dup	7	117614715	T	TT	+	1	Leman et al.	exon 21 skipped		117614613.0	117614713.0			skip	0.9900000095367432	-2070.0	-102.0	-2439.0	-2.0	0.9800000190734863	-2070.0	-102.0	-1.0	-2.0		24.709999084472656	-14.0	-18.0	-4.0	-6.0	0.990997	0.9999999135428669	7.427068174379262
NM_000492.3:c.3718-1G>A	7	117642437	G	A	+	1	Leman et al.	exon 23 skipping and use of a de novo site 1 nt downstream from 3' ss						multiple	0.9800000190734863	2.0	1.0	2479.0	156.0	0.9800000190734863	2.0	1.0	-45.0	156.0	8.75	14.1899995803833	-17.0	-19.0	-4.0	-7.0	0.977573	0.9999744388720788	1.5991601238080593
NM_000492.3:c.3873+1G>A	7	117642594	G	A	+	1	Leman et al.	use of a cryptic site 29 nt downstream from 5' ss			117642593.0		117642622.0	alternative donor	0.9900000095367432	-761.0	-156.0	28.0	-1.0	0.9800000190734863	28.0	-156.0	28.0	-1.0	8.182	14.3100004196167	-17.0	-19.0	-6.0	-7.0	0.986798	0.9999975878425053	5.7079369742621875
NM_000492.3:c.3874-4522A>G	7	117648320	A	G	+	1	Ellingford et al. [100K]	cryptic splice site, pseudoexon inclusion: NM_000492.3:r.3873_3874ins3874-4521_3874-4397						multiple	0.019999999552965164	1.0	-1205.0	125.0	2041.0	0.029999999329447746	1.0	26.0	125.0	2719.0		13.699999809265137	-19.0	-17.0	-2.0	-4.0	0.006083
NM_000492.3:c.4242_4242+1delinsTT	7	117665564	GG	TT	+	1	Leman et al.	exon 26 skipped		117665459.0	117665564.0			skip	1.0	-865.0	-105.0	1693.0	0.0							18.219999313354492	-16.0	-19.0	-2.0	-1.0	0.979541	0.9999999950806617	8.47247999055445
NM_000492.3:c.4242+1G>T	7	117665565	G	T	+	1	Leman et al.	exon 26 skipped		117665459.0	117665564.0			skip	1.0	-866.0	-106.0	-2.0	-1.0	0.9900000095367432	-282.0	-106.0	-2.0	-1.0	8.504	14.65999984741211	-17.0	-19.0	-3.0	-7.0	0.988061	0.9999999958093637	8.023649249615284
NM_001144923.1:c.4-1G>C	7	139134654	G	C	+	1	Maddirevula et al.	Skipping; r.4_141del;p.(Met2_Glu47del)		139134655.0	139134792.0			skip	0.9900000095367432	12.0	1.0	1000.0	138.0	0.9900000095367432	12.0	1.0	608.0	67.0	8.064	18.25	-17.0	-5.0	-6.0	-7.0	0.979484	0.9999972694239505	1.8313170967454546
NM_018238.3:c.424-3C>G	7	141615468	C	G	+	1	Maddirevula et al. [PM22415731]	Skipping; r.424_518del:p.(Ala142Thrfs*4)		141615471.0	141615565.0			skip	0.7900000214576721	-1294.0	3.0	-1276.0	97.0	0.8399999737739563	14.0	3.0	-1778.0	97.0	6.833	13.619999885559082	-5.0	-3.0	-7.0	-1.0	0.286781	0.9999997307128853	1.7287256164090874
NM_015214.2:c.1891+2dup	8	38253129	T	TT	+	1	Maddirevula et al.	Retention; r.1890_1891ins1890+1_1891+41:p.(Asp631Glyfs*3)						retention	0.9399999976158142	-387.0	427.0	49.0	-2.0	0.9399999976158142	-387.0	427.0	49.0	-2.0		26.079999923706055	-15.0	-5.0	-1.0	-4.0	0.989447	0.9999858606589945	4.728428195048955
NM_001174067.1:c.1029G>A	8	38424509	C	T	-	1	Wai et al.	Exonic Alternative 5' Splice Site						alternative donor	0.8100000023841858	-519.0	190.0	-192.0	0.0	0.7699999809265137	1065.0	-519.0	54.0	0.0	6.826	8.75	-4.0	-3.0	-4.0	-1.0	0.997266	0.9999940337320777	5.777509502527933
NM_006749.3:c.613+1G>A	8	42459895	C	T	-	1	Maddirevula et al.	Skipping; r.517_613del:p.(Glu173Cysfs*11)		42459992.0	42459896.0			skip	0.9900000095367432	2489.0	97.0	-41.0	1.0	0.9800000190734863	2489.0	97.0	-52.0	1.0	8.182	14.710000038146973	-5.0	-3.0	-4.0	-1.0	0.947481	0.9999975890610722	6.242111987525561
NM_144651.4:c.695-2A>T	8	51472306	T	A	-	1	Maddirevula et al.	Skipping; r.695_812del:p.(Gln232Profs*21)		51472304.0	51472187.0			skip	1.0	59.0	-2.0	2666.0	-119.0	0.9200000166893005	59.0	-2.0	59.0	-119.0	8.367	17.860000610351562	-8.0	-4.0	-5.0	-3.0	0.009372	0.9999810478855516	1.4089826793298623
NM_000067.2:c.232+1G>A	8	85465470	G	A	+	1	Maddirevula et al.	Skipping; r.35_232del:p.(Gly12_Ala77del)		85465272.0	85465469.0			skip	1.0	-737.0	-198.0	-117.0	-1.0	1.0	-777.0	-198.0	-117.0	-1.0	8.182	13.899999618530273	-17.0	-19.0	-4.0	-2.0	0.990154	0.9999948693764993	5.474581720334111
NM_017890.4:c.7226C>T	8	99766874	C	T	+	0	Wai et al.							normal	0.0	-1593.0	-100.0	-1561.0	-474.0	0.0	-100.0	-4.0	-1401.0	-474.0		9.720000267028809	-4.0	-3.0	-4.0	-1.0	0.0057	0.2384404663992867	0.3611462528227052
NM_020829.3:c.3794G>C	9	5772741	G	C	+	1	Maddirevula et al. [PM27878435 ]	Skipping; r.3794_3795ins3794+1_3794+59:p.(Arg1265Profs*7)		5772564.0	5772741.0			skip	0.15000000596046448	-286.0	-177.0	59.0	0.0	0.5199999809265137	-574.0	-177.0	59.0	0.0	2.18	17.719999313354492	-3.0	-5.0	-5.0	-3.0	0.998013	0.7927438139954769	1.7487088530861148
NM_000077.4:c.457+2T>C	9	21970900	A	G	-	1	MutSpliceDB	Intron inclusion between exons 2 & 3, or skipping end of exon 2						multiple	0.9700000286102295	526.0	-2129.0	76.0	2.0	0.7699999809265137	526.0	-397.0	76.0	2.0	7.754	14.010000228881836	-19.0	-17.0	-2.0	-4.0	0.960705	0.8425258078428445	1.4190338371741145
NM_000077.4:c.457+1G>A	9	21970901	C	T	-	1	MutSpliceDB	Intron inclusion between exons 2 & 3, or skipping end of exon 2						multiple	0.9700000286102295	525.0	-2130.0	75.0	1.0	0.7699999809265137	525.0	-398.0	75.0	1.0	8.182	14.779999732971191	-5.0	-3.0	-2.0	-1.0	0.944402	0.9999931216447339	5.38679130649967
NM_000077.4:c.457+1G>T	9	21970901	C	A	-	1	MutSpliceDB	Intron inclusion between exons 2 & 3, or skipping end of exon 2						multiple	0.9700000286102295	525.0	-2130.0	75.0	1.0	0.7699999809265137	525.0	-398.0	75.0	1.0	8.504	18.34000015258789	-5.0	-3.0	-5.0	-1.0	0.403673	0.9999999988197767	8.75153819337838
NM_000077.4:c.151-1G>A	9	21971209	C	T	-	1	MutSpliceDB	Intron inclusion between exons 1 & 2						retention	1.0	-2.0	-1.0	-2634.0	-307.0	1.0	-2.0	-1.0	-307.0	19.0	8.75	12.760000228881836	-4.0	-3.0	-4.0	-6.0	0.98312	0.999999867228664	1.8615144903329142
NM_000077.4:c.151-1G>T	9	21971209	C	A	-	1	MutSpliceDB	Intron inclusion between exons 1 & 2						retention	1.0	-18.0	-1.0	-2634.0	120.0	1.0	-18.0	-1.0	-972.0	120.0	8.598	13.850000381469727	-5.0	-3.0	-4.0	-6.0	0.975497	0.9999998409273687	1.8393339139830602
NM_000077.4:c.151-2A>C	9	21971210	T	G	-	1	MutSpliceDB	Intron inclusion between exons 1 & 2						retention	1.0	-19.0	-2.0	-2635.0	119.0	1.0	-19.0	-2.0	-973.0	119.0	8.042	11.210000038146973	-19.0	-17.0	-5.0	-4.0	0.97974	0.9999988843206324	1.6002810633137132
NM_000264.4:c.2704-11C>T	9	95459794	G	A	-	0	Wai et al.							normal	0.0	-23.0	3097.0	109.0	2537.0	0.029999999329447746	-11.0	1179.0	109.0	-1592.0	0.186	8.75	-18.0	-19.0	-4.0	-3.0	0.009694	0.030915794154609474	0.03815590927045728
NM_000264.3:c.2561-1G>A	9	95461999	C	T	-	1	MutSpliceDB	Intron inclusion between exons 15 & 16						retention	1.0	-2.0	-1.0	679.0	-143.0	0.9800000190734863	-2.0	-1.0	-2096.0	332.0	8.75	14.140000343322754	-4.0	-3.0	-7.0	-6.0	0.971474	0.9999159517735619	1.3758535109228611
NM_001306210.1:c.574G>C	9	99132727	G	C	+	1	Wai et al.	Upstream Skipped Exon		99132509.0	99132739.0			skip	0.009999999776482582	-230.0	1.0	12.0	-42.0	0.07000000029802322	-230.0	1.0	12.0	-42.0		14.979999542236328	-17.0	-5.0	-5.0	-2.0	0.282359	0.8698817043898726	0.07259025665810835
NM_001011649.1:c.4005-15A>G	9	120419975	T	C	-	1	Maddirevula et al.	Skipping; r.4004_4004+1insTCTCAATGGTTAAG:(p.Arg1335SerfsTer12)		120419960.0	120419788.0			skip	0.9800000190734863	-1.0	-15.0	803.0	-2575.0	0.9599999785423279	-1.0	-15.0	803.0	-187.0	0.834	12.359999656677246	-3.0	-5.0	-1.0	-4.0	0.485974	0.9998616231765812	1.4932243070570494
NM_007171.3:c.280+1G>T	9	131506454	G	T	+	1	Maddirevula et al. [PM20065251]	Skipping; r.280_425del:p.(Glu94Argfs*95)		131506403.0	131506453.0			skip	1.0	897.0	-51.0	-234.0	-1.0	1.0	38.0	-51.0	63.0	-1.0	8.504	16.200000762939453	-17.0	-19.0	-3.0	-7.0	0.987688	0.9999999972847717	8.401180350948305
NM_007171.3:c.1241+4_1241+7delAGTG	9	131513335	AGTGT	T	+	1	Maddirevula et al.	Skipping; r.1149_1241del:p.(Gln385_His415del)		131513239.0	131513331.0			skip	0.9900000095367432	-1294.0	-96.0	29.0	-4.0	0.9900000095367432	-1780.0	-96.0	66.0	-4.0		36.779998779296875	-23.0	-14.0	-8.0	-2.0	0.924823	0.9999998622231355	7.617247120976395
NM_000368.4:c.1263+4C>T	9	132910567	G	A	-	1	MutSpliceDB	Intron inclusion between exons 12 & 13						retention	0.36000001430511475	-3201.0	125.0	-31.0	4.0	0.3799999952316284	-274.0	122.0	-31.0	4.0	2.567	13.449999809265137	-18.0	-19.0	-4.0	-2.0	0.00823	0.9943207802336768	2.203562580952945
NM_000368.4:c.914-24_914-8del	9	132911576	GGAAGAGAAGAACACAGG	G	-	1	Wai et al.	Downstream Skipped Exon	Strauch: Original position annotation is 1bp off	132911568.0	132911453.0			skip	0.9800000190734863	-463.0	-8.0	3023.0	-123.0	0.9700000286102295	-463.0	-8.0	-493.0	-123.0		44.2599983215332	3.0	-10.0	-11.0	11.0	0.228338	0.999999993536385	2.2974807930273498
NM_000368.4:c.508+1G>T	9	132923347	C	A	-	1	MutSpliceDB	Intron inclusion between exons 6 & 7						retention	1.0	2392.0	-1911.0	-36.0	1.0	1.0	452.0	-1911.0	-36.0	1.0	8.504	13.0600004196167	-5.0	-3.0	-5.0	-6.0	0.95801	0.9999999996123026	9.064917653902663
NM_000368.4:c.211-7T>G	9	132925746	A	C	-	1	Wai et al.	Intronic Alternative 3' Splice Site						alternative acceptor	1.0	-1.0	-7.0	-159.0	-2019.0	0.9900000095367432	-1.0	-7.0	-159.0	-1548.0	6.679	18.440000534057617	-3.0	-5.0	-6.0	-5.0	0.993515	0.9999999565928884	1.9329630121915071
NM_000093.3:c.1195G>A	9	134731526	G	A	+	0	Wai et al.							normal	0.009999999776482582	-26.0	9.0	601.0	-9.0	0.009999999776482582	-26.0	-30.0	-2121.0	-367.0		13.640000343322754	-17.0	-19.0	-4.0	-7.0	0.005636	0.39042126738584865	0.34198577519374673
NM_145698.3:c.1205-1G>A	10	27208446	C	T	-	1	Maddirevula et al.	Retention; r.1205delG:p.(Gly402Aspfs*7)						retention	1.0	-2.0	-1.0	3352.0	-44.0	1.0	-2.0	-1.0	-2848.0	-200.0	8.75	13.3100004196167	-4.0	-3.0	-4.0	-6.0	0.955785	0.999810322193255	1.2981389403080132
NM_003873.5:c.981+2T>C	10	33254026	A	G	-	1	Maddirevula et al.	Skipping; r.815_981del:p.(Asp272Glyfs*36)		33254194.0	33254028.0			skip	0.8299999833106995	2.0	168.0	-2470.0	2.0	0.9300000071525574	492.0	168.0	-123.0	2.0	7.754	16.34000015258789	-19.0	-17.0	-2.0	-4.0	0.984618	0.9394706270014036	1.6740554347469117
NM_003873.5:c.248+2T>G	10	33330706	A	C	-	1	Maddirevula et al. [PM25713110]	Skipping; r.74_248del:p.(Asp25Glyfs*25)	Strauch: Removed annotation 'p.(Asp25Gfs*25)' from ID	33330882.0	33330708.0			skip	1.0	816.0	176.0	-72.0	2.0	0.9900000095367432	1744.0	176.0	-72.0	2.0	7.647	16.790000915527344	-3.0	-5.0	-5.0	-5.0	0.991301	0.9999983705918676	5.712386830724521
NM_001080449.2:c.3114+6delC	10	68416703	GG	G	-	1	Maddirevula et al. [PM24389050]	Skipping; r.3146_3183del:p.(Ser1049_Glu1060delinsLysHisTyrPheProCysLeuPheIleLeuGlyGlnTyrLeuLeu);r.2935_3114del:p.?;r.2935_3116del:p.?;r.2935_3134del:p.?;r.2935_3136del:p.?		68416855.0	68416709.0			skip	0.5899999737739563	1705.0	-1596.0	-38.0	6.0	0.07000000029802322	946.0	152.0	76.0	6.0		37.630001068115234	-16.0	-21.0	0.0	-1.0	0.019821	0.9842402434145441	2.319261712619348
NM_001198800.1:c.871+1G>A	10	72133056	C	T	-	1	Maddirevula et al.	Skipping; r.747_957del:p.(Arg249Serfs*11)		72133181.0	72133057.0			skip	0.9900000095367432	1952.0	125.0	-65.0	1.0	0.9900000095367432	-26.0	125.0	-65.0	1.0	8.182	14.359999656677246	-5.0	-3.0	-4.0	-1.0	0.972116	0.9999987249982065	6.299984524777825
NM_000314.4:c.-66_-64del	10	87864404	AAGC	C	+	0	Wai et al.		Strauch: Original position annotation is 1bp off					normal	0.019999999552965164	50.0	3005.0	-651.0	1390.0	0.07999999821186066	50.0	3005.0	233.0	3044.0		46.27000045776367	-24.0	-12.0	-8.0	-5.0	0.011014	0.6418310873178977	0.19162678506696712
NM_000314.4:c.165-13-10del	10	87925500	GT	T	+	0	Wai et al.	Normal	Strauch: Original position annotation is 1bp off					normal	0.009999999776482582	-3037.0	2834.0	61.0	3033.0	0.019999999552965164	13.0	2048.0	-1394.0	61.0		27.3799991607666	-22.0	-6.0	0.0	-2.0	0.008733	0.473772434636388	0.398113744750791
NM_000314.4:c.253G>C	10	87931089	G	C	+	1	Wai et al.	Upstream Skipped Exon		87931046.0	87931089.0			skip	0.75	-2741.0	-43.0	4.0	0.0	0.550000011920929	-1.0	-43.0	4.0	0.0	2.868	20.510000228881836	-17.0	-5.0	-6.0	-3.0	0.995002	0.9901893667617243	4.610418256868221
NM_000314.4:c.373A>G	10	87933132	A	G	+	0	Wai et al.							normal	0.0	-53.0	3736.0	119.0	3773.0	0.019999999552965164	-11.0	-1232.0	119.0	-1009.0		11.180000305175781	-19.0	-18.0	-2.0	-4.0	0.008365	0.9488191896512419	0.35136011556848157
NM_000314.4:c.553C>G	10	87952178	C	G	+	0	Wai et al.							normal	0.0	3323.0	-60.0	3397.0	81.0	0.0	-1425.0	-60.0	-3001.0	-981.0		15.399999618530273	-5.0	-17.0	-5.0	-6.0	0.005652	0.3441096253403822	0.5219223236269949
NM_000314.4:c.593T>C	10	87952218	T	C	+	0	Wai et al.							normal	0.0	3283.0	-1149.0	41.0	-1877.0	0.0	-100.0	-1465.0	41.0	-3041.0		10.510000228881836	-3.0	-5.0	-5.0	-4.0	0.005759	0.4686045582340035	0.4956536027055116
NM_000314.5:c.635-3C>A	10	87957850	C	A	+	1	MutSpliceDB	Intron inclusion between exons 6 & 7						retention	0.4000000059604645	57.0	3.0	-2275.0	-95.0	0.6899999976158142	-54.0	3.0	745.0	-638.0	4.671	14.40999984741211	-5.0	-3.0	-5.0	-6.0	0.742361	0.9993747457479678	1.1194439126089473
NM_000314.5:c.635-3C>G	10	87957850	C	G	+	1	MutSpliceDB	Intron inclusion between exons 6 & 7						retention	0.7400000095367432	57.0	3.0	-2275.0	169.0	0.8500000238418579	-54.0	3.0	745.0	-638.0	17.016	17.020000457763672	-5.0	-17.0	-7.0	-6.0	0.924416	0.9999791696909924	1.5370010146100888
NM_000314.6:c.635-2A>C	10	87957851	A	C	+	1	MutSpliceDB	Intron inclusion between exons 6 & 7						retention	1.0	10.0	2.0	-2276.0	168.0	0.9800000190734863	-55.0	2.0	-19.0	-639.0	8.042	10.520000457763672	-3.0	-5.0	-3.0	-5.0	0.983491	0.9998550056030885	1.2988624119354601
NM_000314.4:c.830C>T	10	87960922	C	T	+	0	Wai et al.							normal	0.029999999329447746	15.0	-28.0	-2327.0	37.0	0.10000000149011612	15.0	-28.0	-8.0	-3710.0		15.279999732971191	-5.0	-3.0	-4.0	-6.0	0.005743	0.8404840834436632	0.3017460284291207
NM_000314.6:c.1026+1G>T	10	87961119	G	T	+	1	MutSpliceDB	Intron inclusion between exons 8 & 9, and loss of exon 9 expression						retention	1.0	67.0	-182.0	-2524.0	-1.0	1.0	-2616.0	2256.0	-205.0	-1.0	8.504	20.709999084472656	-17.0	-19.0	-3.0	-7.0	0.985275	0.9999999613655816	7.178476831055309
NM_000314.6:c.1027-2A>T	10	87965285	A	T	+	1	MutSpliceDB	Intron inclusion between exons 8 & 9						retention	0.9900000095367432	8.0	2.0	-1847.0	181.0	0.9900000095367432	8.0	2.0	181.0	-1847.0	8.367	13.510000228881836	-15.0	-18.0	-3.0	-5.0	0.998449	0.9999999923997519	2.1615588947253954
NM_006204.3:c.939+5G>A	10	93625654	G	A	+	1	Maddirevula et al.	Skipping; r.865_939del:p.(Phe290_Glu314del)		93625575.0	93625649.0			skip	0.6800000071525574	990.0	-79.0	40.0	-5.0	0.8600000143051147	-5.0	-79.0	40.0	-5.0	5.388	13.65999984741211	-18.0	-19.0	-4.0	-2.0	0.838333	0.9993165373484176	3.260883462683865
NM_006204.3:c.1072-11T>C	10	93629247	T	C	+	0	Ellingford et al. [100K]							normal	0.07999999821186066	-40.0	11.0	3557.0	58.0	0.07999999821186066	-40.0	11.0	561.0	58.0	1.102	12.380000114440918	-3.0	-5.0	-6.0	-4.0	0.006959	0.5691509865842167	0.4588584597296186
NM_006459.3:c.430+6delAAGT	10	100175939	AC	C	-	1	Maddirevula et al.	Skipping; r.305_430del;p.(Val102_Phe143del)		100176070.0	100175945.0			skip	0.0	101.0	131.0	1738.0	3262.0	0.009999999776482582	183.0	131.0	0.0	-1731.0		38.369998931884766	-20.0	-5.0	0.0	-1.0	0.901662	0.9605231788298708	2.0760480469764553
NM_000278.3:c.1202-2A>G	10	100827634	A	G	+	1	Maddirevula et al.	Skipping; r.1177_1196del:p.(Ser393Cysfs*16)	Strauch: Excluded from variant effect analysis - last exon in transcript					skip	0.009999999776482582	-72.0	-91.0	159.0	1026.0	0.0	-72.0	1703.0	-175.0	578.0		12.239999771118164	-19.0	-17.0	-2.0	-4.0	0.015333	0.9414775693213256	0.11224661822554363
NM_001195305:c.38-6T>C	10	110901618	A	G	-	1	Maddirevula et al.	Skipping; r.1_37del:p.?		110901612.0	110901538.0			skip	0.23000000417232513	-33.0	-6.0	-971.0	-80.0	0.3100000023841858	-33.0	-6.0	-1433.0	-80.0	0.991	15.9399995803833	-19.0	-17.0	-7.0	-4.0	0.715025	0.9520008740993449	0.3682376830478183
NM_004092.3:c.88+5G>A	10	133373241	C	T	-	1	Maddirevula et al. [PM27905109]	Retention; r.87_88ins1_88+10:p.(Ala31Glufs*23)						retention	0.9599999785423279	-2129.0	-3299.0	-6.0	5.0	0.8899999856948853	-1522.0	-2129.0	-6.0	5.0	6.584	14.890000343322754	-5.0	-3.0	-4.0	-6.0	0.103308	0.9997980540011384	4.427125849153836
NM_004813.2:c.953-2A>T	11	45910314	T	A	-	1	Maddirevula et al.	Skipping; r.953_1129del:p.(Arg318_Gly336delinsAsnThrGlnProTrpSerProProAlaPheLeuProGlyHisPro)	Strauch: Excluded from variant effect analysis - first exon in transcript					skip	0.9900000095367432	-137.0	-2.0	470.0	-49.0	0.8500000238418579	-137.0	-2.0	73.0	584.0	8.367	20.440000534057617	-8.0	-11.0	-5.0	-3.0	0.034946	0.999998132538654	1.4837488412330813
NM_004813.2:c.460+5G>A	11	45915463	C	T	-	1	Maddirevula et al.	Skipping; r.360_460del:p.(Ala121Trpfs*2)		45915568.0	45915468.0			skip	0.9700000286102295	-724.0	105.0	330.0	5.0	0.8500000238418579	-1102.0	105.0	-75.0	5.0	6.55	8.75	-4.0	-3.0	-4.0	-5.0	0.837675	0.9999542525610791	4.406605710841858
NM_000256.3:c.3815-10T>G	11	47331891	A	C	-	0	Wai et al., Ito et al. [Clinical]	P-Val:1						normal	0.49000000953674316	72.0	-10.0	1724.0	-46.0	0.3700000047683716	49.0	-10.0	1718.0	188.0	1.276	20.100000381469727	-3.0	-5.0	-6.0	-5.0	0.006562	0.5151751353617845	0.46381782385191256
NM_000256.3:c.3815-12C>T	11	47331893	G	A	-	0	Ito et al. [ExAC Only]	P-Val:1						normal	0.05999999865889549	-12.0	89.0	-48.0	-176.0	0.10999999940395355	-12.0	47.0	186.0	1671.0	1.161	9.170000076293945	-17.0	-19.0	-4.0	-7.0	0.009347	0.0039817647667768795	0.16164023732468075
NM_000256.3:c.3815-16G>C	11	47331897	C	G	-	0	Ito et al. [ExAC Only]	P-Val:1						normal	0.029999999329447746	-16.0	85.0	-52.0	1718.0	0.029999999329447746	-16.0	43.0	182.0	-251.0	0.884	20.360000610351562	-5.0	-17.0	-2.0	-1.0	0.00887	0.02954872569389928	0.06852395426932997
NM_000256.3:c.3815-37C>T	11	47331918	G	A	-	0	Ito et al. [ExAC Only]	P-Val:1						normal	0.009999999776482582	-202.0	22.0	-73.0	161.0	0.05000000074505806	319.0	22.0	161.0	-73.0		14.260000228881836	-17.0	-19.0	-4.0	-7.0	0.006679	0.1370087816667282	0.26241814952389947
NM_000256.3:c.3812G>A	11	47332074	C	T	-	0	Ito et al. [ExAC Only]	P-Val:1						normal	0.019999999552965164	-358.0	-193.0	-2.0	5.0	0.41999998688697815	50.0	310.0	-2.0	5.0	0.749	8.75	-4.0	-3.0	-7.0	-5.0	0.254898	0.053427762762657934	0.3856741063697322
NM_000256.3:c.3791G>A	11	47332095	C	T	-	0	Ito et al. [Clinical]	P-Val:1						normal	0.019999999552965164	29.0	-214.0	3.0	1.0	0.23000000417232513	-214.0	29.0	3.0	1.0		11.069999694824219	-4.0	-3.0	-4.0	-6.0	0.008046	0.1377741653846064	0.268127850067056
NM_000256.3:c.3780C>T	11	47332106	G	A	-	0	Ito et al. [ExAC Only]	P-Val:1						normal	0.3199999928474426	-225.0	18.0	2.0	-34.0	0.6000000238418579	278.0	18.0	2.0	-27.0		9.630000114440918	-18.0	-19.0	-6.0	-2.0	0.016544	0.13656026380861053	0.3900744584267127
NM_000256.3:c.3763G>A	11	47332123	C	T	-	0	Ito et al. [Clinical]	P-Val:1						normal	0.03999999910593033	594.0	1.0	-44.0	-278.0	0.11999999731779099	114.0	1.0	-44.0	-278.0		9.260000228881836	-5.0	-3.0	-2.0	-6.0	0.006022	0.14371157029442644	0.31567132520870983
NM_000256.3:c.3750C>G	11	47332136	G	C	-	0	Ito et al. [ExAC Only]	P-Val:1						normal	0.05999999865889549	-255.0	-12.0	1.0	-40.0	0.09000000357627869	248.0	-12.0	1.0	-57.0		20.3799991607666	-17.0	-5.0	-6.0	-7.0	0.007084	0.1359100209876749	0.455772489452899
NM_000256.3:c.3746G>T	11	47332140	C	A	-	0	Ito et al. [Clinical]	P-Val:1						normal	0.05999999865889549	-16.0	-424.0	-44.0	-61.0	0.07999999821186066	-16.0	577.0	-61.0	-44.0		18.959999084472656	-5.0	-3.0	-5.0	-6.0	0.005834	0.14106499481631904	0.05798530834035952
NM_000256.3:c.3742G>A	11	47332144	C	T	-	0	Ito et al. [Clinical]	P-Val:1						normal	0.05999999865889549	-20.0	573.0	-299.0	-65.0	0.1899999976158142	-2.0	93.0	-498.0	-65.0		12.1899995803833	-5.0	-3.0	-2.0	-6.0	0.005644	0.13769143268563	0.27641029805788403
NM_000256.3:c.3682C>T	11	47332204	G	A	-	0	Ito et al. [Clinical]	P-Val:1						normal	0.019999999552965164	-80.0	54.0	-359.0	-125.0	0.029999999329447746	-80.0	-472.0	-359.0	-125.0		12.380000114440918	-18.0	-19.0	-4.0	-7.0	0.005661	0.14024843869705975	0.022334133466454936
NM_000256.3:c.3677G>T	11	47332209	C	A	-	0	Ito et al. [Clinical]	P-Val:1						normal	0.009999999776482582	-85.0	-493.0	-113.0	-563.0	0.029999999329447746	-85.0	100.0	-364.0	-130.0		15.859999656677246	-5.0	-3.0	-5.0	-6.0	0.005661	0.13810472647617048	0.23507671209305592
NM_000256.3:c.3628-12C>G	11	47332270	G	C	-	1	Ito et al. [Clinical]	P-Val:2.26E-32						unknown disruption	0.9599999785423279	-1.0	-12.0	-425.0	-191.0	0.949999988079071	-1.0	-12.0	1688.0	-191.0	4.814	17.020000457763672	-17.0	-5.0	-1.0	-3.0	0.990832	0.9999887469097394	1.822883405422207
NM_000256.3:c.3617G>A	11	47332576	C	T	-	0	Ito et al. [Clinical]	P-Val:1						normal	0.0	-452.0	141.0	-10.0	-731.0	0.009999999776482582	141.0	-192.0	-10.0	-497.0		16.270000457763672	-4.0	-3.0	-2.0	-1.0	0.005654	0.2801021189188391	0.5474298776234399
NM_000256.3:c.3615G>A	11	47332578	C	T	-	0	Ito et al. [ExAC Only]	P-Val:1						normal	0.009999999776482582	139.0	-697.0	-1.0	-12.0	0.10000000149011612	-194.0	-454.0	-1.0	-482.0		10.739999771118164	-5.0	-3.0	-2.0	-5.0	0.005971	0.27634886767477257	0.3252140661910751
NM_000256.3:c.3498C>G	11	47332695	G	C	-	0	Ito et al. [Clinical]	P-Val:1						normal	0.019999999552965164	0.0	22.0	-623.0	-599.0	0.03999999910593033	22.0	-22.0	-616.0	998.0		22.079999923706055	-17.0	-5.0	-6.0	-7.0	0.006167	0.2679991610862962	0.17595452040587728
NM_000256.3:c.3492C>T	11	47332701	G	A	-	0	Ito et al. [ExAC Only]	P-Val:1						normal	0.019999999552965164	-577.0	16.0	-605.0	-856.0	0.10999999940395355	-577.0	16.0	-622.0	992.0	0.965	16.030000686645508	-17.0	-19.0	-4.0	-2.0	0.007868	0.12509236893553188	0.20002511742396656
NM_000256.3:c.3490+6G>A	11	47332808	C	T	-	0	Ito et al. [Clinical]	P-Val:0.0152						normal	0.0	-91.0	162.0	-963.0	-729.0	0.009999999776482582	257.0	-91.0	885.0	1.0	1.938	12.15999984741211	-4.0	-3.0	-4.0	-6.0	0.00834	0.8199450667831573	0.9737485041891085
NM_000256.3:c.3490+3G>A	11	47332811	C	T	-	0	Ito et al. [ExAC Only]	P-Val:1						normal	0.009999999776482582	-94.0	-930.0	753.0	-966.0	0.009999999776482582	254.0	-687.0	804.0	882.0	4.172	14.0	-4.0	-3.0	-4.0	-1.0	0.954245	0.0005767144662787666	2.508632342823398
NM_000256.3:c.3426G>A	11	47332878	C	T	-	0	Ito et al. [ExAC Only]	P-Val:1						normal	0.0	92.0	-1.0	-1033.0	-799.0	0.009999999776482582	187.0	3.0	815.0	695.0		11.380000114440918	-5.0	-3.0	-4.0	-1.0	0.005544	0.32792028981423976	0.5982331557227007
NM_000256.3:c.3413G>C	11	47332891	C	G	-	0	Ito et al. [Clinical]	P-Val:1						normal	0.0	79.0	174.0	-1046.0	-812.0	0.05000000074505806	-10.0	79.0	802.0	673.0		13.979999542236328	-5.0	-17.0	-7.0	-6.0	0.005778	0.3330578293919565	0.3221704573747007
NM_000256.3:c.3330+5G>A	11	47333189	C	T	-	1	Ito et al. [Clinical]	P-Val:0.000050						unknown disruption	0.05999999865889549	-1065.0	-472.0	-6.0	5.0	0.25	-1065.0	-124.0	39.0	5.0	6.554	9.319999694824219	-4.0	-3.0	-4.0	-6.0	0.943764	0.9999776521759908	4.78829930801284
NM_000256.3:c.3330+5G>C	11	47333189	C	G	-	1	Ito et al. [Clinical]	P-Val:3.76E-06						unknown disruption	0.20999999344348907	-1065.0	-219.0	-6.0	5.0	0.30000001192092896	586.0	-124.0	39.0	5.0	5.785	11.710000038146973	-19.0	-17.0	-7.0	-3.0	0.012823	0.9999892123354082	5.070946122489656
NM_000256.3:c.3330+5G>T	11	47333189	C	A	-	1	Ito et al. [Clinical]	P-Val:6.57E-07						unknown disruption	0.10999999940395355	-1065.0	-472.0	-6.0	5.0	0.25	-1065.0	-124.0	39.0	5.0	7.533	17.5	-9.0	-3.0	-5.0	-3.0	0.475018	0.9999956860171934	5.426632338091583
NM_000256.3:c.3279C>T	11	47333245	G	A	-	0	Ito et al. [Clinical]	P-Val:1						normal	0.009999999776482582	-1121.0	-275.0	2.0	370.0	0.05999999865889549	124.0	-183.0	2.0	319.0		9.260000228881836	-18.0	-19.0	-4.0	-2.0	0.005925	0.20056163733977994	0.9365093304541029
NM_000256.3:c.3224C>G	11	47333300	G	C	-	0	Ito et al. [Clinical]	P-Val:1						normal	0.009999999776482582	-583.0	-330.0	5.0	315.0	0.11999999731779099	-235.0	-298.0	5.0	273.0		11.899999618530273	-17.0	-5.0	-5.0	-7.0	0.256292	0.20783964357870185	0.40397243542192285
NM_000256.3:c.3218G>A	11	47333306	C	T	-	0	Ito et al. [Clinical]	P-Val:1						normal	0.0	-589.0	-336.0	-1.0	309.0	0.029999999329447746	7.0	63.0	-1.0	387.0		13.960000038146973	-5.0	-3.0	-4.0	-6.0	0.064011	0.21366144774293683	0.012184907447615703
NM_000256.3:c.3191-7C>T	11	47333340	G	A	-	0	Ito et al. [Clinical]	P-Val:0.088						normal	0.0	-623.0	29.0	275.0	-1495.0	0.019999999552965164	-12.0	29.0	275.0	224.0	0.124	12.100000381469727	-18.0	-19.0	-4.0	-7.0	0.009239	0.07219460448143758	0.09039495540533894
NM_000256.3:c.3191-16G>T	11	47333349	C	A	-	0	Ito et al. [ExAC Only]	P-Val:1						normal	0.009999999776482582	-632.0	20.0	266.0	-1504.0	0.12999999523162842	-379.0	20.0	3683.0	215.0	1.688	11.800000190734863	-5.0	-3.0	-5.0	-1.0	0.006672	0.0011703839445018093	0.4012499126655641
NM_000256.3:c.3191-32C>T	11	47333365	G	A	-	0	Ito et al. [ExAC Only]	P-Val:1						normal	0.0	-395.0	4.0	250.0	192.0	0.05999999865889549	-395.0	4.0	208.0	244.0		11.829999923706055	-17.0	-19.0	-4.0	-2.0	0.134672	0.1783854259489984	0.21350341752614804
NM_000256.3:c.3190+5G>A	11	47333552	C	T	-	1	Ito et al. [Clinical]	P-Val:0.000343						unknown disruption	0.9900000095367432	-1428.0	-582.0	12.0	5.0	0.8500000238418579	182.0	73.0	57.0	5.0	8.284	10.359999656677246	-4.0	-3.0	-4.0	-6.0	0.931085	0.9999963434753247	5.02283039978172
NM_000256.3:c.3190+4C>T	11	47333553	G	A	-	0	Ito et al. [Clinical]	P-Val:0.0397						normal	0.2199999988079071	-1429.0	-583.0	11.0	4.0	0.1899999976158142	1656.0	72.0	56.0	4.0	2.883	15.130000114440918	-17.0	-19.0	-6.0	-2.0	0.007657	0.9987504636880354	2.7583335568871536
NM_000256.3:c.3190+3G>A	11	47333554	C	T	-	0	Ito et al. [ExAC Only]	P-Val:1						normal	0.009999999776482582	-584.0	-1430.0	3.0	61.0	0.6899999976158142	71.0	-1430.0	3.0	10.0	1.933	11.470000267028809	-5.0	-3.0	-2.0	-1.0	0.748541	0.05924544316899757	0.9084449094988701
NM_000256.3:c.3123C>T	11	47333624	G	A	-	0	Ito et al. [Clinical]	P-Val:1	Strauch: Changed ID from 'NM_000256.3:c.intron32del'					normal	0.14000000059604645	1.0	-907.0	2.0	-67.0	0.949999988079071	1.0	-559.0	2.0	-60.0		14.4399995803833	-17.0	-19.0	-4.0	-2.0	0.056779	0.4641506656397785	0.5410763991870559
NM_000256.3:c.3116A>G	11	47333631	T	C	-	0	Ito et al. [Clinical]	P-Val:1						normal	0.0	-661.0	-1750.0	5.0	-16.0	0.029999999329447746	-262.0	-6.0	5.0	-16.0		15.529999732971191	-3.0	-4.0	-1.0	-4.0	0.006478	0.4735181090095978	0.09383152433250884
NM_000256.3:c.3106C>T	11	47333641	G	A	-	0	Ito et al. [Clinical]	P-Val:1						normal	0.0	-16.0	-671.0	52.0	-26.0	0.07999999821186066	-16.0	-272.0	52.0	-32.0		11.520000457763672	-18.0	-19.0	-6.0	-2.0	0.005632	0.46924076355058936	0.29792216413476863
NM_000256.3:c.3098G>A	11	47333649	C	T	-	0	Ito et al. [Clinical]	P-Val:0.121						normal	0.009999999776482582	-2.0	-24.0	-1.0	-34.0	0.46000000834465027	-2.0	-24.0	-85.0	-34.0		16.610000610351562	-4.0	-3.0	-4.0	-1.0	0.005699	0.47156840961043694	0.1868352937878209
NM_000256.3:c.3090G>A	11	47333657	C	T	-	0	Ito et al. [ExAC Only]	P-Val:1						normal	0.0	-940.0	-687.0	36.0	-42.0	0.10000000149011612	-32.0	118.0	36.0	-42.0		12.829999923706055	-4.0	-3.0	-4.0	-6.0	0.005548	0.46791184598063973	0.36137306897793103
NM_000256.3:c.3065G>A	11	47333682	C	T	-	0	Ito et al. [Clinical]	P-Val:1						normal	0.0	-965.0	52.0	11.0	-67.0	0.029999999329447746	-15.0	93.0	11.0	-67.0		16.329999923706055	-4.0	-3.0	-4.0	-1.0	0.005758	0.46926873462824314	0.29658687547900353
NM_000256.3:c.3048C>T	11	47333699	G	A	-	0	Ito et al. [Clinical]	P-Val:1						normal	0.009999999776482582	-982.0	-7.0	2.0	-84.0	0.10999999940395355	-74.0	76.0	2.0	-6.0		13.670000076293945	-17.0	-19.0	-4.0	-2.0	0.423043	0.4641170315261019	0.5426842330616004
NM_000256.3:c.2997C>T	11	47333750	G	A	-	0	Ito et al. [Clinical]	P-Val:0.613						normal	0.0	-16.0	2.0	-1905.0	-57.0	0.05000000074505806	1.0	-16.0	208.0	-57.0	0.142	12.0600004196167	-18.0	-19.0	-4.0	-2.0	0.073227	0.6741509959354587	0.40202917234459856
NM_000256.3:c.2995-5C>G	11	47333757	G	C	-	0	Ito et al. [Clinical]	P-Val:0.238						normal	0.0	-132.0	-5.0	-1912.0	-142.0	0.05000000074505806	-132.0	-23.0	201.0	-148.0	2.302	12.819999694824219	-3.0	-5.0	-1.0	-3.0	0.006263	0.9304638680466321	0.45412724689261935
NM_000256.3:c.2995-12T>C	11	47333764	A	G	-	0	Ito et al. [ExAC Only]	P-Val:1						normal	0.0	-139.0	267.0	-1919.0	-71.0	0.03999999910593033	-30.0	11.0	-200.0	-71.0	0.558	13.720000267028809	-19.0	-17.0	-3.0	-4.0	0.021013	0.6374439053240976	0.3077673759492563
NM_000256.3:c.2993A>G	11	47333923	T	C	-	1	Ito et al. [Clinical]	P-Val:1.00E-16						unknown disruption	0.7400000095367432	-1206.0	87.0	35.0	-1.0	0.6200000047683716	1702.0	-148.0	35.0	-1.0	3.234	11.920000076293945	-3.0	-5.0	-1.0	-4.0	0.329728	0.9993674183494656	3.0787129553591335
NM_000256.3:c.2962G>A	11	47333954	C	T	-	0	Ito et al. [ExAC Only]	P-Val:1						normal	0.09000000357627869	77.0	56.0	4.0	-32.0	0.47999998927116394	154.0	-179.0	4.0	-261.0		8.75	-4.0	-3.0	-4.0	-5.0	0.009162	0.2627912380214326	0.5425241813391628
NM_000256.3:c.2961C>T	11	47333955	G	A	-	0	Ito et al. [ExAC Only]	P-Val:1						normal	0.0	76.0	-221.0	3.0	-340.0	0.10000000149011612	-34.0	-180.0	3.0	-262.0		14.369999885559082	-18.0	-19.0	-4.0	-2.0	0.006315	0.26041356602628213	0.6888709034297495
NM_000256.3:c.2914C>T	11	47334002	G	A	-	0	Ito et al. [Clinical]	P-Val:1						normal	0.0	-9.0	29.0	-387.0	-309.0	0.029999999329447746	-81.0	-227.0	-177.0	-44.0		12.649999618530273	-18.0	-19.0	-4.0	-7.0	0.005654	0.26525132768495807	0.3919987374210482
NM_000256.3:c.2906-12C>T	11	47334022	G	A	-	0	Ito et al. [Clinical]	P-Val:1						normal	0.0	-1052.0	59.0	-2177.0	-64.0	0.0	-397.0	86.0	-64.0	437.0	0.306	17.989999771118164	-17.0	-19.0	-6.0	-2.0	0.011808	0.04631411202214772	0.006001529590355728
NM_000256.3:c.2905+35A>C	11	47335007	T	G	-	0	Ito et al. [Clinical]	P-Val:1						normal	0.0	-976.0	176.0	35.0	-32.0	0.029999999329447746	202.0	2600.0	35.0	-32.0		17.6200008392334	-19.0	-17.0	-2.0	-3.0	0.008705	0.16705605332616272	0.12248809929900793
NM_000256.3:c.2905+35A>T	11	47335007	T	A	-	0	Ito et al. [Clinical]	P-Val:1						normal	0.0	-976.0	176.0	35.0	-32.0	0.009999999776482582	202.0	618.0	35.0	-32.0		13.8100004196167	-18.0	-4.0	-5.0	-3.0	0.008772	0.16700870906535448	0.12248809929900793
NM_000256.3:c.2905+5G>T	11	47335037	C	A	-	1	Ito et al. [Clinical]	P-Val:3.74E-33						unknown disruption	0.9900000095367432	-1006.0	172.0	-62.0	5.0	0.9599999785423279	749.0	172.0	-62.0	5.0	9.982	11.600000381469727	-5.0	-3.0	-5.0	-3.0	0.408268	0.9999999942546038	8.107115309374466
NM_000256.3:c.2886G>A	11	47335061	C	T	-	0	Ito et al. [Clinical]	P-Val:0.001530						normal	0.009999999776482582	122.0	148.0	3.0	-19.0	0.30000001192092896	3.0	122.0	3.0	-19.0		14.6899995803833	-4.0	-3.0	-4.0	-1.0	0.019952	0.16441258175691803	0.4252126708612991
NM_000256.3:c.2877G>A	11	47335070	C	T	-	0	Ito et al. [Clinical]	P-Val:1						normal	0.0	-2.0	113.0	-1455.0	-28.0	0.1899999976158142	-2.0	113.0	87.0	-28.0		10.630000114440918	-5.0	-3.0	-4.0	-6.0	0.005616	0.1624763297605485	0.5935815953780286
NM_000256.3:c.2738-3C>G	11	47335212	G	C	-	1	Ito et al. [Clinical]	P-Val:7.21E-06						unknown disruption	0.8899999856948853	-29.0	-3.0	-1519.0	-170.0	0.6100000143051147	-29.0	-3.0	1058.0	-170.0	6.833	13.029999732971191	-17.0	-19.0	-1.0	-7.0	0.008715	0.9999221719463486	1.4799876307327966
NM_000256.3:c.2738-6C>A	11	47335215	G	T	-	0	Ito et al. [ExAC Only]	P-Val:0.002530						normal	0.019999999552965164	-32.0	-6.0	-1600.0	-173.0	0.09000000357627869	-65.0	-6.0	1055.0	-173.0	3.01	12.619999885559082	-17.0	-19.0	-3.0	-7.0	0.006134	0.9817621071369423	0.8080527295326886
NM_000256.3:c.2624A>T	11	47335990	T	A	-	0	Ito et al. [Clinical]	P-Val:1						normal	0.0	1589.0	-807.0	-113.0	-948.0	0.0	11.0	-365.0	-1531.0	-586.0		14.859999656677246	-18.0	-14.0	-5.0	-3.0	0.005711	0.11644768827823779	0.14409050892172867
NM_000256.3:c.2603-20C>G	11	47336031	G	C	-	0	Ito et al. [Clinical]	P-Val:1						normal	0.0	1548.0	-30.0	2191.0	2496.0	0.0	-848.0	-30.0	-627.0	702.0	0.66	15.140000343322754	-17.0	-5.0	-1.0	-3.0	0.006276	0.4147894373685671	0.4191936092291959
NM_000256.3:c.2602+31G>T	11	47337360	C	A	-	0	Ito et al. [ExAC Only]	P-Val:1						normal	0.0	219.0	-2151.0	31.0	862.0	0.0	247.0	151.0	-3667.0	-328.0		15.630000114440918	-5.0	-11.0	-5.0	-3.0	0.007206	0.29748148553208326	0.12248809929900793
NM_000256.3:c.2602+28C>T	11	47337363	G	A	-	0	Ito et al. [ExAC Only]	P-Val:1						normal	0.0	-2180.0	148.0	859.0	28.0	0.009999999776482582	1010.0	220.0	-331.0	1164.0		9.539999961853027	-18.0	-14.0	-4.0	-2.0	0.007172	0.3014397546442271	0.12248809929900793
NM_000256.3:c.2602G>A	11	47337391	C	T	-	1	Ito et al. [ExAC Only]	P-Val:2.14E-06						unknown disruption	0.09000000357627869	-2208.0	188.0	45.0	0.0	0.25	-67.0	120.0	-359.0	0.0	5.068	14.119999885559082	-4.0	-3.0	-4.0	-1.0	0.996181	0.9999759945825346	5.311357835223425
NM_000256.3:c.2601C>A	11	47337392	G	T	-	0	Ito et al. [Clinical]	P-Val:0.475						normal	0.009999999776482582	187.0	-2209.0	-1.0	830.0	0.029999999329447746	119.0	187.0	1135.0	-360.0	1.141	15.84000015258789	-17.0	-19.0	-3.0	-7.0	0.343671	0.46000636838473613	0.7058846516832197
NM_000256.3:c.2601C>G	11	47337392	G	C	-	0	Ito et al. [Clinical]	P-Val:0.589						normal	0.0	-2209.0	187.0	1128.0	-1.0	0.029999999329447746	-79.0	119.0	-360.0	1135.0	1.87	22.239999771118164	-17.0	-5.0	-6.0	-5.0	0.011613	0.9782990736672342	1.857290310222267
NM_000256.3:c.2547C>A	11	47337446	G	T	-	0	Ito et al. [Clinical]	P-Val:0.279						normal	0.019999999552965164	1958.0	133.0	3.0	-55.0	0.5	137.0	65.0	3.0	-10.0		14.210000038146973	-17.0	-19.0	-3.0	-2.0	0.006601	0.2932097666678532	0.6871194802956467
NM_000256.3:c.2533C>T	11	47337460	G	A	-	0	Ito et al. [Clinical]	P-Val:1						normal	0.0	119.0	51.0	762.0	-69.0	0.07000000029802322	913.0	51.0	2.0	530.0		12.350000381469727	-18.0	-19.0	-4.0	-2.0	0.009899	0.2985905403463643	0.20748379514481352
NM_000256.3:c.2413+14C>T	11	47337676	G	A	-	0	Ito et al. [Clinical]	P-Val:1						normal	0.009999999776482582	-69.0	-97.0	844.0	546.0	0.019999999552965164	-69.0	697.0	2.0	-11.0		15.899999618530273	-18.0	-19.0	-4.0	-2.0	0.006361	0.27952659579431394	0.12248809929900793
NM_000256.3:c.2413+6T>C	11	47337684	A	G	-	0	Ito et al. [ExAC Only]	P-Val:0.683						normal	0.12999999523162842	-101.0	-105.0	-19.0	6.0	0.12999999523162842	81.0	-101.0	-19.0	6.0	1.498	14.920000076293945	-19.0	-18.0	-7.0	-4.0	0.026969	0.8202927896804155	1.4692940570199138
NM_000256.3:c.2397C>T	11	47337706	G	A	-	0	Ito et al. [ExAC Only]	P-Val:1						normal	0.019999999552965164	-127.0	-99.0	2.0	-16.0	0.07999999821186066	-195.0	-123.0	2.0	-16.0		12.279999732971191	-18.0	-19.0	-4.0	-7.0	0.007114	0.12051050611267469	0.5436655787654607
NM_000256.3:c.2320G>A	11	47337783	C	T	-	0	Ito et al. [Clinical]	P-Val:1						normal	0.0	11.0	-204.0	439.0	737.0	0.0	-176.0	-200.0	1541.0	207.0		15.770000457763672	-4.0	-3.0	-4.0	-6.0	0.00561	0.12074181850936397	0.5177390288931115
NM_000256.3:c.2311G>A	11	47337792	C	T	-	0	Ito et al. [Clinical]	P-Val:0.126						normal	0.0	-213.0	-7.0	728.0	430.0	0.009999999776482582	-185.0	991.0	599.0	-760.0	0.171	15.399999618530273	-4.0	-3.0	-4.0	-6.0	0.005794	0.31862659495081913	0.37587512318587535
NM_000256.3:c.2309-20G>A	11	47337814	C	T	-	0	Ito et al. [Clinical]	P-Val:0.434						normal	0.0	-235.0	11.0	713.0	408.0	0.0	-303.0	559.0	-124.0	176.0	0.296	12.050000190734863	-4.0	-3.0	-4.0	-6.0	0.006232	0.07802380978946154	0.16752456748178696
NM_000256.3:c.2308+3G>A	11	47338517	C	T	-	0	Ito et al. [ExAC Only]	P-Val:1						normal	0.14000000059604645	162.0	887.0	3.0	-295.0	0.36000001430511475	-144.0	887.0	3.0	10.0	1.493	10.65999984741211	-4.0	-3.0	-4.0	-6.0	0.905261	0.00755592119939482	0.7814622665914088
NM_000256.3:c.2308G>A	11	47338520	C	T	-	0	Ito et al. [Clinical]	P-Val:1						normal	0.8299999833106995	263.0	-941.0	-298.0	0.0	0.8600000143051147	263.0	-147.0	7.0	0.0	6.075	10.65999984741211	-4.0	-3.0	-4.0	-1.0	0.99241	0.9998396613883419	4.968995701974648
NM_000256.3:c.2307C>T	11	47338521	G	A	-	0	Ito et al. [ExAC Only]	P-Val:1						normal	0.12999999523162842	883.0	-1010.0	6.0	-1.0	0.2800000011920929	-148.0	262.0	6.0	-299.0	2.092	11.800000190734863	-17.0	-19.0	-4.0	-7.0	0.007262	0.7997726973127038	1.8540787327039816
NM_000256.3:c.2274C>T	11	47338554	G	A	-	0	Ito et al. [Clinical]	P-Val:1						normal	0.27000001072883606	229.0	-975.0	2.0	-34.0	0.7300000190734863	229.0	-181.0	2.0	-27.0		13.829999923706055	-18.0	-19.0	-4.0	-2.0	0.01879	0.07067126750716285	0.45451036729881966
NM_000256.3:c.2234A>G	11	47338594	T	C	-	0	Ito et al. [Clinical]	P-Val:1						normal	0.11999999731779099	-1011.0	-987.0	-372.0	-74.0	0.6399999856948853	189.0	-221.0	1.0	-74.0		16.709999084472656	-3.0	-5.0	-5.0	-4.0	0.631047	0.0682762151471802	0.8950312406484453
NM_000256.3:c.2161A>T	11	47338667	T	A	-	0	Ito et al. [ExAC Only]	P-Val:1						normal	0.009999999776482582	116.0	12.0	-445.0	-147.0	0.03999999910593033	116.0	12.0	6.0	-140.0		15.430000305175781	-18.0	-4.0	-5.0	-3.0	0.011059	0.07135592401680846	0.33111872053086916
NM_000256.3:c.2149-3C>G	11	47338682	G	C	-	1	Ito et al. [Clinical]	P-Val:6.34E-16						unknown disruption	0.8100000023841858	101.0	-3.0	-460.0	-162.0	0.6100000143051147	112.0	-3.0	-460.0	-155.0	8.925	10.069999694824219	-17.0	-5.0	-1.0	-7.0	0.006747	0.9998378121190541	1.5062344749495469
NM_000256.3:c.2149-8C>G	11	47338687	G	C	-	0	Ito et al. [Clinical]	P-Val:0.5159026						normal	0.029999999329447746	96.0	-8.0	-465.0	-167.0	0.27000001072883606	96.0	-8.0	-465.0	-160.0	0.265	13.0	-17.0	-5.0	-3.0	-2.0	0.006144	0.201819021092775	0.36177721284300096
NM_000256.3:c.2148+3G>A	11	47339321	C	T	-	0	Ito et al. [Clinical]	P-Val:1						normal	0.009999999776482582	83.0	-642.0	3.0	-12.0	0.09000000357627869	83.0	1342.0	3.0	-12.0	0.525	13.720000267028809	-5.0	-3.0	-4.0	-6.0	0.221881	0.00874145365575724	0.7652181738961736
NM_000256.3:c.2119G>A	11	47339353	C	T	-	0	Ito et al. [ExAC Only]	P-Val:0.0140						normal	0.25999999046325684	-674.0	51.0	3.0	-29.0	0.28999999165534973	3.0	51.0	3.0	-29.0		12.15999984741211	-4.0	-3.0	-4.0	-1.0	0.009262	0.07408664196682359	1.0989609141469965
NM_000256.3:c.2067+5T>G	11	47339646	A	C	-	0	Ito et al. [ExAC Only]	P-Val:0.2462312						normal	0.0	114.0	-242.0	-1126.0	-1424.0	0.10000000149011612	-251.0	-1273.0	0.0	-322.0	1.834	13.770000457763672	-3.0	-5.0	-3.0	-5.0	0.073847	0.003320189072145127	1.4228686110774322
NM_000256.3:c.2035C>T	11	47339683	G	A	-	0	Ito et al. [Clinical]	P-Val:1						normal	0.0	47.0	-279.0	-1163.0	-359.0	0.0	47.0	-900.0	-37.0	-359.0		10.579999923706055	-18.0	-19.0	-4.0	-7.0	0.007771	0.1549359528125632	0.18497034492235187
NM_000256.3:c.1928-11G>A	11	47339801	C	T	-	0	Ito et al. [ExAC Only]	P-Val:0.330						normal	0.0	-397.0	-41.0	-477.0	-1579.0	0.009999999776482582	-1428.0	-71.0	-477.0	789.0	1.769	10.350000381469727	-5.0	-3.0	-4.0	-6.0	0.006168	0.6461541428158777	0.5087541806471297
NM_000256.3:c.1897+25G>A	11	47341113	C	T	-	0	Ito et al. [Clinical]	P-Val:0.45						normal	0.0	2149.0	-83.0	4.0	223.0	0.15000000596046448	-450.0	-83.0	9.0	223.0		11.640000343322754	-5.0	-3.0	-4.0	-6.0	0.057316	0.23606891107801933	0.12248809929900793
NM_000256.3:c.1897+5G>A	11	47341133	C	T	-	1	Ito et al. [Clinical]	P-Val:1.43E-20						unknown disruption	0.4099999964237213	-1729.0	-101.0	-11.0	5.0	0.7699999809265137	1018.0	-101.0	-11.0	5.0	7.499	14.229999542236328	-5.0	-3.0	-4.0	-6.0	0.974176	0.9999993773543185	6.130225115372873
NM_000256.3:c.1791-42G>A	11	47341286	C	T	-	0	Ito et al. [Clinical]	P-Val:1						normal	0.0	-254.0	1451.0	50.0	799.0	0.019999999552965164	865.0	-11.0	-696.0	50.0		10.140000343322754	-5.0	-3.0	-4.0	-6.0	0.014064	0.3369321626233178	0.3034797335679157
NM_000256.3:c.1790+5G>A	11	47341986	C	T	-	1	Ito et al. [Clinical]	P-Val:4.75E-11						unknown disruption	1.0	1638.0	170.0	22.0	5.0	0.8899999856948853	1627.0	165.0	22.0	5.0	6.593	14.229999542236328	-5.0	-3.0	-4.0	-6.0	0.92995	0.9999963249587206	5.6382846435120415
NM_000256.3:c.1790G>A	11	47341991	C	T	-	1	Ito et al. [Clinical]	P-Val:4.80E-14						unknown disruption	0.30000001192092896	1633.0	165.0	17.0	0.0	0.49000000953674316	460.0	160.0	17.0	0.0	3.1	14.869999885559082	-4.0	-3.0	-4.0	-1.0	0.991856	0.9912985635874094	3.1257069471352086
NM_000256.3:c.1789C>T	11	47341992	G	A	-	0	Ito et al. [Clinical]	P-Val:0.186						normal	0.019999999552965164	1624.0	745.0	16.0	-1.0	0.25	222.0	164.0	16.0	-1.0	1.548	13.890000343322754	-17.0	-19.0	-4.0	-2.0	0.016072	0.9107209218342411	1.6805766426726343
NM_000256.3:c.1726G>A	11	47342055	C	T	-	0	Ito et al. [ExAC Only]	P-Val:0.124						normal	0.029999999329447746	1569.0	682.0	3.0	-47.0	0.550000011920929	159.0	96.0	3.0	-47.0		10.140000343322754	-5.0	-3.0	-4.0	-6.0	0.010018	0.15529477615340828	0.054039922390708095
NM_000256.3:c.1721G>A	11	47342060	C	T	-	0	Ito et al. [Clinical]	P-Val:0.620						normal	0.0	1202.0	96.0	-2.0	-52.0	0.05999999865889549	391.0	91.0	-2.0	-52.0		8.75	-4.0	-3.0	-4.0	-5.0	0.010777	0.1541964851894896	0.15387287019711482
NM_000256.3:c.1696T>C	11	47342085	A	G	-	0	Ito et al. [Clinical]	P-Val:1						normal	0.0	12.0	652.0	-5.0	0.0	0.07000000029802322	66.0	366.0	-77.0	0.0		17.139999389648438	-19.0	-17.0	-2.0	-4.0	0.031604	0.15725194701269501	0.12244499632551435
NM_000256.3:c.1671C>T	11	47342110	G	A	-	1	Ito et al. [ExAC Only]	P-Val:3.87E-17						unknown disruption	0.019999999552965164	627.0	46.0	6.0	-25.0	0.1599999964237213	104.0	46.0	6.0	-25.0		12.75	-18.0	-19.0	-4.0	-2.0	0.01994	0.14903692599212606	0.6308196864109963
NM_000256.3:c.1664T>C	11	47342117	A	G	-	0	Ito et al. [Clinical]	P-Val:1						normal	0.0	39.0	1145.0	-1.0	-109.0	0.009999999776482582	97.0	334.0	-1.0	951.0		16.350000381469727	-19.0	-17.0	-7.0	-4.0	0.01835	0.15622647675321677	0.030199414743920974
NM_000256.3:c.1641G>A	11	47342140	C	T	-	0	Ito et al. [Clinical]	P-Val:1						normal	0.0	597.0	11.0	3.0	-149.0	0.029999999329447746	11.0	74.0	-132.0	-55.0		15.430000305175781	-4.0	-3.0	-4.0	-6.0	0.009002	0.15193477580824485	0.36130538996387174
NM_000256.3:c.1625-7C>A	11	47342163	G	T	-	1	Ito et al. [ExAC Only]	P-Val:4.73E-12						unknown disruption	0.0	574.0	-7.0	-827.0	-172.0	0.10999999940395355	51.0	-12.0	-155.0	-172.0	2.27	18.75	-17.0	-19.0	-3.0	-5.0	0.006091	0.791609755272953	0.5865823648520669
NM_000256.3:c.1625-8C>G	11	47342164	G	C	-	0	Ito et al. [ExAC Only]	P-Val:0.0322						normal	0.0	573.0	-8.0	1096.0	-173.0	0.25999999046325684	50.0	-13.0	-156.0	-173.0	1.684	22.190000534057617	-17.0	-5.0	-6.0	-5.0	0.006129	0.7309496968021544	0.5316401572354964
NM_000256.3:c.1625-29G>A	11	47342185	C	T	-	0	Ito et al. [Clinical]	P-Val:1						normal	0.0	-3.0	552.0	1075.0	-100.0	0.05000000074505806	-3.0	29.0	-194.0	-100.0		15.84000015258789	-4.0	-3.0	-4.0	-1.0	0.006162	0.21047913391344136	0.28021045871311995
NM_000256.3:c.1624+4A>T	11	47342574	T	A	-	1	Wai et al., Ito et al. [Clinical]	Ito et al. [Clinical]: P-Val:1.37E-20; Wai et al.: Upstream Skipped Exon		47342744.0	47342578.0			skip	0.38999998569488525	1050.0	170.0	80.0	4.0	0.1599999964237213	811.0	-423.0	-205.0	4.0	4.198	13.720000267028809	-11.0	-4.0	-4.0	-3.0	0.011365	0.9999813529130042	4.500351511758177
NM_000256.3:c.1624G>C	11	47342578	C	G	-	1	Ito et al. [Clinical]	P-Val:5.71E-25						unknown disruption	0.019999999552965164	1046.0	166.0	483.0	0.0	0.05000000074505806	807.0	-427.0	-209.0	0.0	3.655	13.8100004196167	-5.0	-17.0	-2.0	-5.0	0.018335	0.9970557423224092	2.8216824432528127
NM_000256.3:c.1601C>T	11	47342601	G	A	-	0	Ito et al. [Clinical]	P-Val:0.248						normal	0.019999999552965164	661.0	136.0	2.0	-23.0	0.38999998569488525	2.0	-150.0	2.0	-232.0		15.520000457763672	-17.0	-19.0	-4.0	-7.0	0.100911	0.3976925732634533	0.40554002772054026
NM_000256.3:c.1505G>A	11	47342697	C	T	-	0	Ito et al. [Clinical]	P-Val:1						normal	0.0	16.0	47.0	563.0	192.0	0.009999999776482582	-2.0	-11.0	-328.0	364.0		12.239999771118164	-5.0	-3.0	-4.0	-6.0	0.00574	0.39815614841729685	0.3825346504279951
NM_000256.3:c.1458-6G>A	11	47342750	C	T	-	0	Ito et al. [Clinical]	P-Val:0.216						normal	0.800000011920929	-2.0	-6.0	80.0	139.0	0.9900000095367432	-2.0	-6.0	-742.0	318.0	4.046	15.100000381469727	-4.0	-3.0	-4.0	-1.0	0.994221	0.9059440895310167	0.4484936454098897
NM_000256.3:c.1458-17C>T	11	47342761	G	A	-	0	Ito et al. [Clinical]	P-Val:0.7214801						normal	0.009999999776482582	863.0	-24.0	128.0	499.0	0.0	9.0	-75.0	69.0	731.0	0.115	9.279999732971191	-18.0	-19.0	-4.0	-2.0	0.009081	0.2407216060151558	0.13008121434094794
NM_000256.3:c.1457+5G>C	11	47342825	C	G	-	1	Wai et al., Ito et al. [Clinical]	Ito et al. [Clinical]: P-Val:1.27E-28; Wai et al.: Upstream Skipped Exon		47342935.0	47342830.0			skip	0.7099999785423279	353.0	110.0	64.0	5.0	0.9300000071525574	-7.0	110.0	64.0	5.0	6.795	15.079999923706055	-5.0	-17.0	-3.0	-6.0	0.100973	0.9999978956006574	5.643336114591778
NM_000256.3:c.1457+3G>C	11	47342827	C	G	-	1	Ito et al. [Clinical]	P-Val:5.28E-16						unknown disruption	0.15000000596046448	-90.0	-83.0	62.0	3.0	0.25	783.0	108.0	37.0	3.0	3.558	13.789999961853027	-5.0	-17.0	-5.0	-6.0	0.007993	0.9972810769479388	2.8621534144929055
NM_000256.3:c.1456T>G	11	47342831	A	C	-	0	Ito et al. [Clinical]	P-Val:0.358						normal	0.0	-87.0	785.0	58.0	230.0	0.0	102.0	-94.0	33.0	-1.0	0.873	26.31999969482422	-3.0	-5.0	-6.0	-5.0	0.166264	0.4415092675913644	0.12248809929900793
NM_000256.3:c.1397T>A	11	47342890	A	T	-	0	Ito et al. [Clinical]	P-Val:0.683						normal	0.029999999329447746	372.0	-146.0	-1.0	-60.0	0.07999999821186066	7.0	1306.0	-1.0	-60.0		14.649999618530273	-4.0	-11.0	-3.0	-5.0	0.019123	0.24284131287129804	0.08838507520952187
NM_000256.3:c.1395G>A	11	47342892	C	T	-	0	Ito et al. [ExAC Only]	P-Val:0.135						normal	0.019999999552965164	-155.0	724.0	3.0	-62.0	0.10999999940395355	-13.0	43.0	3.0	-62.0		14.6899995803833	-4.0	-3.0	-4.0	-1.0	0.007462	0.2266257031656161	0.9852144414637714
NM_000256.3:c.1351+4G>A	11	47343017	C	T	-	0	Ito et al. [ExAC Only]	P-Val:1						normal	0.019999999552965164	607.0	245.0	4.0	243.0	0.3100000023841858	245.0	575.0	4.0	44.0	1.671	11.0600004196167	-4.0	-3.0	-4.0	-6.0	0.071129	0.23764990966829244	1.3603131415011254
NM_000256.3:c.1351G>C	11	47343021	C	G	-	0	Ito et al. [Clinical]	P-Val:1						normal	0.8700000047683716	241.0	603.0	40.0	0.0	0.9100000262260437	571.0	157.0	47.0	0.0	6.264	20.8799991607666	-5.0	-17.0	-2.0	-3.0	0.067363	0.9999843099231371	5.135056258374692
NM_000256.3:c.1320C>T	11	47343052	G	A	-	0	Ito et al. [Clinical]	P-Val:1						normal	0.019999999552965164	210.0	-308.0	9.0	-31.0	0.20000000298023224	237.0	-119.0	2.0	-31.0		10.140000343322754	-18.0	-19.0	-4.0	-7.0	0.012325	0.3865119385142391	0.7119521909677937
NM_000256.3:c.1227-9C>A	11	47343154	G	T	-	1	Ito et al. [Clinical]	P-Val:0.000222						unknown disruption	0.03999999910593033	108.0	470.0	106.0	3747.0	0.07999999821186066	24.0	-9.0	-8.0	-93.0	2.637	12.770000457763672	-4.0	-19.0	-3.0	-5.0	0.006283	0.6829132732235742	0.44053468742037755
NM_000256.3:c.1227-13G>A	11	47343158	C	T	-	1	Ito et al. [Clinical]	P-Val:5.63E-13						unknown disruption	0.9900000095367432	-2.0	-13.0	102.0	-97.0	0.9800000190734863	-2.0	-13.0	102.0	-97.0	6.819	15.229999542236328	-4.0	-3.0	-4.0	-1.0	0.991616	0.999725524138295	1.3115909331242837
NM_000256.3:c.1227-14C>A	11	47343159	G	T	-	1	Ito et al. [ExAC Only]	P-Val:6.57E-07						unknown disruption	0.4300000071525574	-2.0	-14.0	101.0	3742.0	0.4300000071525574	-2.0	19.0	-790.0	-98.0	7.048	11.569999694824219	-17.0	-19.0	-3.0	-2.0	0.41573	0.9914015381170584	0.9559905613007186
NM_000256.3:c.1226+6T>C	11	47343254	A	G	-	0	Ito et al. [Clinical]	P-Val:0.334						normal	0.15000000596046448	370.0	8.0	10.0	6.0	0.05000000074505806	8.0	-76.0	10.0	6.0	2.607	8.75	-19.0	-17.0	-3.0	-4.0	0.026539	0.8088566267031589	1.5197624514601455
NM_000256.3:c.1224-6C>A	11	47343268	G	T	-	0	Ito et al. [Clinical]	P-Val:1						normal	0.1599999964237213	356.0	-6.0	212.0	-8.0	0.1599999964237213	29.0	-6.0	-4.0	-8.0	1.97	9.989999771118164	-13.0	-19.0	-3.0	-2.0	0.006368	0.9719795203139825	0.8225615392274002
NM_000256.3:c.1224-21A>G	11	47343283	T	C	-	1	Wai et al., Ellingford et al. [100K]	Ellingford et al. [100K]: cryptic splice site, intron inclusion: NM_000256.3:r.1223_1224ins1223+1_1223+20; Wai et al.: Intronic Alternative 3' Splice Site						multiple	0.6800000071525574	-1.0	-21.0	-222.0	-23.0	0.8999999761581421	-1.0	-21.0	-23.0	2998.0		13.029999732971191	-3.0	-5.0	-1.0	-4.0	0.078722	0.16937317021395418	0.28590725871794637
NM_000256.3:c.1224-33G>A	11	47343295	C	T	-	0	Ito et al. [ExAC Only]	P-Val:1						normal	0.9700000286102295	-2.0	-33.0	-35.0	-234.0	0.9599999785423279	-2.0	-33.0	840.0	-149.0		14.479999542236328	-4.0	-3.0	-4.0	-1.0	0.016336	0.23379316453381455	0.3460308723805057
NM_000256.3:c.1213A>G	11	47343502	T	C	-	1	Ito et al. [Clinical]	P-Val:3.08E-08						unknown disruption	1.0	-240.0	90.0	1.0	-10.0	0.9900000095367432	122.0	694.0	1.0	-10.0		16.809999465942383	-3.0	-5.0	-6.0	-2.0	0.752514	0.6064956946827933	0.6763118734153888
NM_000256.3:c.1101G>T	11	47343614	C	A	-	0	Ito et al. [ExAC Only]	P-Val:1						normal	0.10000000149011612	-22.0	10.0	-354.0	-21.0	0.3100000023841858	-22.0	-1.0	-122.0	-21.0		11.5	-5.0	-3.0	-5.0	-6.0	0.108184	0.5929355206485439	1.3479638964277891
NM_000256.3:c.1091-8G>A	11	47343632	C	T	-	0	Ito et al. [ExAC Only]	P-Val:1						normal	0.699999988079071	-16.0	-8.0	-39.0	480.0	0.38999998569488525	-19.0	-8.0	-39.0	356.0	2.404	14.1899995803833	-5.0	-3.0	-7.0	-6.0	0.01826	0.59987615178566	0.2853134955113585
NM_000256.3:c.1091-12G>A	11	47343636	C	T	-	0	Ito et al. [ExAC Only]	P-Val:1						normal	0.25	-20.0	-44.0	352.0	-376.0	0.1599999964237213	-20.0	-44.0	-43.0	352.0	4.654	11.850000381469727	-5.0	-8.0	-4.0	-1.0	0.992643	0.640604432415567	0.2580950061043542
NM_000256.3:c.1091-35C>A	11	47343659	G	T	-	0	Ito et al. [ExAC Only]	P-Val:1						normal	0.09000000357627869	-43.0	-35.0	-399.0	-179.0	0.029999999329447746	-67.0	-35.0	453.0	-66.0		17.510000228881836	-17.0	-19.0	-4.0	-2.0	0.054087	0.42753304904639966	0.13818849120157092
NM_000256.3:c.1090+49C>T	11	47346158	G	A	-	0	Ito et al. [ExAC Only]	P-Val:1						normal	0.009999999776482582	231.0	483.0	469.0	1493.0	0.009999999776482582	259.0	419.0	123.0	869.0		13.369999885559082	-17.0	-19.0	-4.0	-7.0	0.007805	0.48472053194043657	0.12248809929900793
NM_000256.3:c.1006A>G	11	47346291	T	C	-	0	Ito et al. [Clinical]	P-Val:1						normal	0.05000000074505806	738.0	79.0	736.0	1566.0	0.009999999776482582	-12.0	98.0	336.0	-10.0		10.890000343322754	-3.0	-4.0	-1.0	-4.0	0.016498	0.48204331708066983	0.24390790884652716
NM_000256.3:c.1000G>A	11	47346297	C	T	-	0	Ito et al. [Clinical]	P-Val:1						normal	0.009999999776482582	732.0	73.0	604.0	330.0	0.019999999552965164	-18.0	280.0	330.0	5.0		15.680000305175781	-5.0	-3.0	-4.0	-6.0	0.011991	0.48068544148433223	0.3085752067802153
NM_000256.3:c.999C>T	11	47346298	G	A	-	0	Ito et al. [Clinical]	P-Val:1						normal	0.03999999910593033	86.0	72.0	603.0	329.0	0.07000000029802322	-19.0	91.0	603.0	4.0		15.729999542236328	-18.0	-19.0	-4.0	-7.0	0.007775	0.4783191143359556	0.4213019213461952
NM_000256.3:c.960C>G	11	47346337	G	C	-	0	Ito et al. [ExAC Only]	P-Val:1						normal	0.10999999940395355	1142.0	33.0	564.0	1520.0	0.10999999940395355	-58.0	52.0	290.0	779.0		10.9399995803833	-17.0	-19.0	-5.0	-2.0	0.023441	0.47496513627578163	0.5811588379730575
NM_000256.3:c.927-9G>A	11	47346379	C	T	-	1	Ito et al. [Clinical]	P-Val:7.18E-08						unknown disruption	0.5	-2.0	-9.0	648.0	248.0	0.2800000011920929	5.0	-9.0	648.0	248.0	5.638	10.25	-4.0	-3.0	-4.0	-1.0	0.99958	0.9563174166379516	0.628478929207522
NM_000256.3:c.927-10C>A	11	47346380	G	T	-	1	Ito et al. [Clinical]	P-Val:7.18E-08						unknown disruption	0.3499999940395355	261.0	-10.0	521.0	247.0	0.44999998807907104	27.0	-10.0	-99.0	247.0	5.944	10.130000114440918	-17.0	-19.0	-3.0	-5.0	0.895695	0.8600837566959243	0.5258966899223142
NM_000256.3:c.926+4A>G	11	47346623	T	C	-	1	Ito et al. [Clinical]	P-Val:5.89E-17						unknown disruption	0.30000001192092896	-46.0	21.0	278.0	4.0	0.4000000059604645	-46.0	21.0	-2488.0	4.0	2.958	9.640000343322754	-3.0	-4.0	-1.0	-7.0	0.326568	0.9712942864760455	2.198999050205494
NM_000256.3:c.924G>A	11	47346629	C	T	-	0	Ito et al. [ExAC Only]	P-Val:0.05814839						normal	0.029999999329447746	-259.0	18.0	272.0	398.0	0.029999999329447746	15.0	400.0	-2.0	398.0	0.441	12.369999885559082	-4.0	-3.0	-7.0	-1.0	0.097025	0.05156720691142639	0.7524700594287317
NM_000256.3:c.909-20C>T	11	47346664	G	A	-	0	Ito et al. [Clinical]	P-Val:0.747						normal	0.05000000074505806	-294.0	-17.0	-37.0	363.0	0.029999999329447746	-23.0	-87.0	-37.0	-2529.0	0.222	10.4399995803833	-17.0	-19.0	-4.0	-2.0	0.011734	0.06783685837728919	0.14107326500813158
NM_000256.3:c.906-8T>C	11	47347037	A	G	-	1	Ito et al. [Clinical]	P-Val:1.00E-16						unknown disruption	0.1899999976158142	-10.0	-46.0	-10.0	79.0	0.11999999731779099	-8.0	257.0	-10.0	79.0	1.056	10.279999732971191	-19.0	-18.0	-2.0	-4.0	0.124928	0.8653960697090872	0.3781596456603121
NM_000256.3:c.853G>A	11	47347478	C	T	-	0	Ito et al. [Clinical]	P-Val:0.0648						normal	0.15000000596046448	-5.0	1.0	-463.0	-52.0	0.05999999865889549	-5.0	39.0	3.0	-52.0	0.804	12.949999809265137	-5.0	-3.0	-4.0	-6.0	0.01295	0.8876355695448532	1.1684085120716787
NM_000256.3:c.852-14G>T	11	47347493	C	A	-	0	Ito et al. [ExAC Only]	P-Val:1						normal	0.1599999964237213	-14.0	24.0	-67.0	-377.0	0.2199999988079071	-14.0	24.0	158.0	-176.0	0.715	14.430000305175781	-18.0	-3.0	-5.0	-6.0	0.007043	0.004067864744583261	0.1559140713128362
NM_000256.3:c.821+5G>A	11	47347852	C	T	-	1	Ito et al. [Clinical]	P-Val:8.95E-16						unknown disruption	0.9100000262260437	-1492.0	53.0	-143.0	5.0	0.8600000143051147	-812.0	53.0	-143.0	5.0	12.258	12.260000228881836	-4.0	-3.0	-4.0	-1.0	0.948216	0.9999998760167832	6.771289814471861
NM_000256.3:c.821C>T	11	47347857	G	A	-	0	Ito et al. [ExAC Only]	P-Val:0.320						normal	0.029999999329447746	48.0	-384.0	0.0	-206.0	0.029999999329447746	82.0	46.0	274.0	0.0	1.472	11.640000343322754	-17.0	-19.0	-6.0	-2.0	0.022655	0.7299989419444809	0.6182076742323576
NM_000256.3:c.772+43G>A	11	47348381	C	T	-	0	Ito et al. [ExAC Only]	P-Val:1						normal	0.009999999776482582	-902.0	-1354.0	-730.0	-250.0	0.009999999776482582	-442.0	-59.0	-524.0	-250.0		14.0	-5.0	-3.0	-4.0	-1.0	0.008811	0.07119774647463573	0.12248809929900793
NM_000256.3:c.772G>A	11	47348424	C	T	-	1	Ito et al. [Clinical]	P-Val:1.61E-07						unknown disruption	0.14000000059604645	-907.0	-744.0	-169.0	0.0	0.2800000011920929	315.0	-907.0	-169.0	0.0	5.753	9.789999961853027	-4.0	-3.0	-4.0	-1.0	0.993739	0.9998930160294521	5.277767302148541
NM_000256.3:c.770A>C	11	47348426	T	G	-	1	Ito et al. [Clinical]	P-Val:3.09E-10						unknown disruption	0.019999999552965164	-746.0	-487.0	-775.0	-2.0	0.03999999910593033	-523.0	-1132.0	-171.0	974.0	0.156	14.15999984741211	-19.0	-17.0	-7.0	-3.0	0.229453	0.10307932295444933	0.37181986172678333
NM_000256.3:c.758A>G	11	47348438	T	C	-	0	Ito et al. [Clinical]	P-Val:1						normal	0.0	-758.0	-959.0	-1537.0	-14.0	0.009999999776482582	-116.0	50.0	-307.0	962.0		13.09000015258789	-3.0	-5.0	-1.0	-4.0	0.005739	0.07026698943189223	0.2920157982861856
NM_000256.3:c.710A>C	11	47348486	T	G	-	0	Ito et al. [Clinical]	P-Val:1						normal	0.009999999776482582	-806.0	-969.0	-835.0	1336.0	0.009999999776482582	-806.0	2.0	-355.0	914.0		12.5	-19.0	-17.0	-5.0	-3.0	0.006229	0.07004093176775474	0.3332176845479794
NM_000256.3:c.659A>G	11	47348537	T	C	-	0	Ito et al. [ExAC Only]	P-Val:1						normal	0.009999999776482582	-857.0	-598.0	-886.0	1477.0	0.0	199.0	-857.0	-282.0	-406.0		13.229999542236328	-3.0	-5.0	-6.0	-4.0	0.021218	0.07217280142630597	0.05055525009417057
NM_000256.3:c.655G>C	11	47348541	C	G	-	1	Ito et al. [Clinical]	P-Val:2.43E-32						unknown disruption	0.029999999329447746	-861.0	-1514.0	-890.0	1281.0	0.05000000074505806	195.0	-3225.0	-684.0	859.0	1.751	15.239999771118164	-5.0	-17.0	-5.0	-6.0	0.006548	0.8949759268364932	0.601267376435165
NM_000256.3:c.655G>T	11	47348541	C	A	-	1	Ito et al. [Clinical]	P-Val:1.22E-20						unknown disruption	0.05000000074505806	-861.0	-1514.0	-890.0	1281.0	0.07999999821186066	-53.0	-3225.0	-684.0	859.0	2.065	16.670000076293945	-5.0	-3.0	-5.0	-6.0	0.00887	0.9879689938510183	0.9593669978892037
NM_000256.3:c.655-19C>T	11	47348560	G	A	-	0	Ito et al. [ExAC Only]	P-Val:0.5370154						normal	0.019999999552965164	-19.0	-880.0	1262.0	-909.0	0.009999999776482582	-19.0	-880.0	840.0	-703.0	0.823	8.75	-18.0	-19.0	-4.0	-3.0	0.009263	0.010322078362107847	0.009137160419225701
NM_000256.3:c.654+5G>A	11	47349769	C	T	-	1	Ito et al. [Clinical]	P-Val:0.000236						unknown disruption	0.07999999821186066	-2290.0	-2740.0	53.0	5.0	0.5	400.0	356.0	53.0	5.0	5.026	11.529999732971191	-4.0	-3.0	-4.0	-6.0	0.108087	0.9997922793312175	4.318599652032802
NM_000256.3:c.654+4G>A	11	47349770	C	T	-	0	Ito et al. [ExAC Only]	P-Val:0.05130614						normal	0.009999999776482582	179.0	-2291.0	254.0	-2119.0	0.019999999552965164	355.0	1210.0	254.0	-370.0	2.244	13.489999771118164	-4.0	-3.0	-4.0	-6.0	0.057221	0.00030424204839296117	2.11425926936783
NM_000256.3:c.636C>G	11	47349792	G	C	-	1	Ito et al. [Clinical]	P-Val:1.97E-32						unknown disruption	0.7599999904632568	-2313.0	377.0	1.0	-18.0	0.9800000190734863	377.0	333.0	1.0	-18.0		19.360000610351562	-17.0	-5.0	-6.0	-7.0	0.015874	0.0833091130477942	0.890365047003436
NM_000256.3:c.604A>C	11	47349824	T	G	-	0	Ito et al. [Clinical]	P-Val:1						normal	0.0	-2345.0	77.0	-2173.0	-2.0	0.009999999776482582	307.0	125.0	200.0	-2.0		17.940000534057617	-19.0	-17.0	-2.0	-3.0	0.023549	0.08770144689275032	0.222375921981679
NM_000256.3:c.518C>A	11	47349910	G	T	-	0	Ito et al. [Clinical]	P-Val:1						normal	0.0	-9.0	-2230.0	104.0	-2259.0	0.019999999552965164	221.0	-9.0	-88.0	114.0		17.059999465942383	-17.0	-19.0	-3.0	-7.0	0.005797	0.08959903627617227	0.05688689623380204
NM_000256.3:c.506-10G>T	11	47349932	C	A	-	0	Ito et al. [ExAC Only]	P-Val:1						normal	0.009999999776482582	199.0	-2252.0	-110.0	-2281.0	0.029999999329447746	199.0	-31.0	-110.0	92.0	1.079	19.110000610351562	-5.0	-3.0	-5.0	-6.0	0.011695	0.2552993325784746	0.26657678841030413
NM_000256.3:c.505+6T>G	11	47350008	A	C	-	1	Ito et al. [Clinical]	P-Val:1.10E-31						unknown disruption	0.8199999928474426	972.0	1491.0	0.0	6.0	0.8500000238418579	92.0	123.0	0.0	6.0	1.987	12.170000076293945	-3.0	-5.0	-5.0	-5.0	0.72537	0.9980965842061856	2.967162058598443
NM_000256.3:c.505+5G>C	11	47350009	C	G	-	1	Ito et al. [Clinical]	P-Val:2.42E-43						unknown disruption	0.9700000286102295	971.0	103.0	15.0	5.0	0.8600000143051147	1343.0	122.0	15.0	5.0	7.739	20.84000015258789	-5.0	-17.0	-5.0	-6.0	0.085768	0.9999999870281322	7.584543290611309
NM_000256.3:c.504G>A	11	47350015	C	T	-	0	Ito et al. [ExAC Only]	P-Val:0.2156441						normal	0.019999999552965164	154.0	116.0	-1.0	9.0	0.2199999988079071	-66.0	85.0	3.0	9.0	0.099	14.170000076293945	-5.0	-3.0	-4.0	-6.0	0.103077	0.19340930835282272	0.34411727917232393
NM_000256.3:c.503T>C	11	47350016	A	G	-	0	Ito et al. [Clinical]	P-Val:1						normal	0.009999999776482582	1483.0	1775.0	-2.0	8.0	0.07000000029802322	-115.0	153.0	-8.0	8.0	1.16	16.290000915527344	-19.0	-18.0	-7.0	-6.0	0.066539	0.08791454818345493	1.0816936059545827
NM_000256.3:c.501C>T	11	47350018	G	A	-	0	Ito et al. [Clinical]	P-Val:1						normal	0.009999999776482582	151.0	94.0	-4.0	-10.0	0.20000000298023224	151.0	-117.0	6.0	-10.0		12.770000457763672	-17.0	-19.0	-4.0	-2.0	0.008627	0.7156492499434631	0.9819050633931979
NM_000256.3:c.483A>G	11	47350036	T	C	-	0	Ito et al. [Clinical]	P-Val:1						normal	0.0	76.0	133.0	-22.0	-2385.0	0.009999999776482582	76.0	133.0	-28.0	-4.0		17.260000228881836	-3.0	-5.0	-1.0	-4.0	0.005718	0.25752840374455577	0.012694446869356016
NM_000256.3:c.478C>T	11	47350041	G	A	-	0	Ito et al. [Clinical]	P-Val:1						normal	0.009999999776482582	939.0	71.0	-33.0	-27.0	0.05000000074505806	128.0	71.0	461.0	-17.0		13.220000267028809	-18.0	-19.0	-4.0	-7.0	0.006082	0.24931676273149772	0.5287542457219028
NM_000256.3:c.472G>T	11	47350047	C	A	-	0	Ito et al. [Clinical]	P-Val:1						normal	0.009999999776482582	-15.0	65.0	1830.0	-33.0	0.05999999865889549	-15.0	65.0	1579.0	-23.0		11.989999771118164	-18.0	-3.0	-5.0	-1.0	0.007133	0.24482304121635057	0.8159656897642706
NM_000256.3:c.471C>T	11	47350048	G	A	-	1	Ito et al. [Clinical]	P-Val:1.00E-16						unknown disruption	0.009999999776482582	121.0	64.0	-40.0	-34.0	0.05999999865889549	-16.0	64.0	1578.0	-24.0		9.0	-18.0	-19.0	-4.0	-7.0	0.006023	0.23404822508717915	1.519529282486915
NM_000256.3:c.442G>A	11	47350077	C	T	-	1	Ito et al. [Clinical]	P-Val:1.01E-07						unknown disruption	0.4699999988079071	-2.0	35.0	-63.0	1800.0	0.9399999976158142	-2.0	35.0	1549.0	-53.0		13.180000305175781	-4.0	-3.0	-4.0	-1.0	0.0062	0.23416079891379266	1.5120644701524255
NM_000256.3:c.407-5C>T	11	47350117	G	A	-	1	Ito et al. [Clinical]	P-Val:1.00E-16						unknown disruption	0.009999999776482582	-5.0	52.0	-103.0	1760.0	0.18000000715255737	-168.0	52.0	-93.0	-717.0	0.022	14.109999656677246	-18.0	-19.0	-4.0	-7.0	0.010336	0.031646328115928664	0.16627210886171473
NM_000256.3:c.406+5G>C	11	47350497	C	G	-	0	Ito et al. [ExAC Only]	P-Val:0.011700						normal	0.11999999731779099	1002.0	118.0	984.0	5.0	0.18000000715255737	995.0	113.0	159.0	5.0	3.487	12.289999961853027	-5.0	-17.0	-7.0	-3.0	0.006412	0.9915610148714189	2.721277732040132
NM_000256.3:c.405A>G	11	47350503	T	C	-	0	Ito et al. [Clinical]	P-Val:0.187						normal	0.23000000417232513	996.0	112.0	978.0	-1.0	0.27000001072883606	989.0	107.0	153.0	-1.0	2.034	20.65999984741211	-3.0	-5.0	-1.0	-4.0	0.094231	0.9756913229427131	2.1449657560388444
NM_000256.3:c.290C>T	11	47351241	G	A	-	0	Ito et al. [Clinical]	P-Val:0.0594						normal	0.9900000095367432	283.0	28.0	2.0	-2.0	0.9700000286102295	251.0	-261.0	2.0	-2.0	1.623	12.65999984741211	-18.0	-19.0	-4.0	-2.0	0.054699	0.9879276593676993	2.5095925802557035
NM_000256.3:c.26-10G>A	11	47351515	C	T	-	1	Ito et al. [Clinical]	P-Val:2.58E-12						unknown disruption	0.3400000035762787	-16.0	-10.0	111.0	-272.0	0.38999998569488525	-2.0	-10.0	111.0	-101.0	5.648	15.109999656677246	-4.0	-3.0	-4.0	-1.0	0.992078	0.9994870983163857	1.3485406601156833
NM_000256.3:c.25+3A>C	11	47352620	T	G	-	0	Ito et al. [Clinical]	P-Val:1						normal	0.11999999731779099	-829.0	-1121.0	-14.0	3.0	0.10000000149011612	-1640.0	-1128.0	-14.0	3.0	6.05	11.079999923706055	-19.0	-4.0	-7.0	-4.0	0.204833	0.9960012193931693	2.257693080265214
NM_015231.1:c.1179+5G>A	11	47822082	C	T	-	1	Maddirevula et al.	Skipping; r. 888_1073del:p.(Arg296_Arg358delinsSer)		47822164.0	47822087.0			skip	0.6100000143051147	-264.0	82.0	-691.0	5.0	0.550000011920929	-264.0	82.0	-691.0	5.0	3.025	8.75	-5.0	-3.0	-3.0	-5.0	0.576193	0.9756776280489414	2.080679433677235
NM_001144012.2:c.500G>A	11	57739039	G	A	+	1	Maddirevula et al.	Skipping; r.251_614del:p.(Ile84Serfs*4)	Strauch: Removed annotation '(p.Arg167Gln)' from ID	57738974.0	57739039.0			skip	0.7099999785423279	-372.0	-65.0	-11.0	0.0	0.8299999833106995	1962.0	-65.0	2204.0	0.0	3.88	10.850000381469727	-18.0	-19.0	-4.0	-7.0	0.994631	0.9982372079280852	3.9895940501474967
NM_004177.4:c.115-2A>G	11	59787035	A	G	+	1	Maddirevula et al.	Skipping; r.114_215del:p.(Ile39_Lys72del)		59787037.0	59787136.0			skip	1.0	-99.0	2.0	713.0	101.0	0.9399999976158142	-99.0	2.0	-21.0	101.0	7.955	12.819999694824219	-19.0	-17.0	-2.0	-4.0	0.97512	0.9999329443772813	1.431443259529851
NM_001178040.1:c.675+1delinsT	11	59793515	G	T	+	1	Maddirevula et al.	Skipping; r.541_675del:p.(Ile181_Gln225del)		59793380.0	59793514.0			skip	0.9800000190734863	1072.0	-120.0	-2.0	-1.0	1.0	1072.0	-469.0	-2.0	-1.0	8.504	18.1299991607666	-17.0	-19.0	-3.0	-2.0	0.953899	0.9999999970620368	8.825765882977933
NM_016464.4:c.377-3C>G	11	61368594	C	G	+	1	Maddirevula et al.	Skipping; r.376_377ins377-1_377_2;p.(Ala126Glufs*15)	Strauch: Excluded from variant effect analysis - last exon of transcript					skip	0.9900000095367432	1.0	3.0	111.0	-596.0	0.9100000262260437	1.0	3.0	111.0	-776.0	11.21	12.279999732971191	-5.0	-17.0	-7.0	-1.0	0.97882	0.9999999983521879	2.3109585581085206
NM_130799.2:c.1050-3C>G	11	64805773	G	C	-	1	Wai et al.	Intron Retention						retention	1.0	-1.0	-3.0	-318.0	310.0	0.949999988079071	-1.0	-3.0	-398.0	115.0	13.12	16.190000534057617	-17.0	-5.0	-6.0	-2.0	0.006988	0.9999999921466024	2.3964154867415353
NM_001099409.1:c.4004-1G>A	11	65589935	G	A	+	1	Maddirevula et al.	Skipping; r.4004_4059del:p.(Gly1335Alafs*30)		65589936.0	65589991.0			skip	0.9599999785423279	-150.0	1.0	-349.0	56.0	0.800000011920929	2.0	1.0	-115.0	56.0	8.75	15.479999542236328	-17.0	-19.0	-4.0	-7.0	0.484029	0.9999989939968341	2.0185361727124396
NM_024649.4:c.124+1G>A	11	66511090	G	A	+	1	Maddirevula et al.	Skipping; r.125_159del:p.(A42AfsX44)		66511013.0	66511089.0			skip	1.0	0.0	-77.0	3156.0	-1.0	1.0	-1679.0	-77.0	3.0	-1.0	8.182	14.65999984741211	-17.0	-19.0	-6.0	-7.0	0.979945	0.9999995578396711	6.436862308769336
NM_024649.4:c.592-21A>T	11	66519596	A	T	+	0	Ellingford et al. [100K]							normal	0.23000000417232513	25.0	21.0	-556.0	163.0	0.4399999976158142	-12.0	25.0	1033.0	152.0		14.199999809265137	-4.0	-18.0	-3.0	-5.0	0.006376	0.995803701870097	0.59139192126723
NM_024649.1:c.951+58C>T	11	66523634	C	T	+	1	Maddirevula et al. [PM19858128]	Retention; r.951_952ins951+1_951+58 p.(G318Vfs*62)						retention	0.800000011920929	90.0	30.0	-2.0	-58.0	0.8899999856948853	30.0	-462.0	-2.0	-58.0		13.789999961853027	-4.0	-3.0	-4.0	-1.0	0.094553	0.9307276204082822	0.12248809929900793
NM_024649.4:c.1110+329C>T	11	66524211	C	T	+	1	Maddirevula et al. [PM19858128]	Retention; r.951_952ins951+1_951+147:p.(G318VfsX35)						retention	0.029999999329447746	2795.0	65.0	2725.0	-56.0	0.0	-1039.0	-774.0	-846.0	-695.0		13.819999694824219	-5.0	-3.0	-4.0	-1.0	0.00902	0.12903333363589092	0.36054994583396627
NM_006946.2:c.4150C>A	11	66696405	G	T	-	0	Wai et al.							normal	0.0	-2.0	-21.0	25.0	523.0	0.009999999776482582	-2.0	131.0	-2772.0	523.0		16.31999969482422	-17.0	-19.0	-3.0	-2.0	0.005632	0.31029057060729504	0.12021170651530971
NM_007103.3:c.1080G>A	11	67611569	G	A	+	1	Wai et al.	Upstream Skipped Exon		67611403.0	67611569.0			skip	0.05999999865889549	-166.0	-47.0	6.0	0.0	0.20999999344348907	-474.0	-47.0	123.0	0.0	5.278	13.550000190734863	-18.0	-19.0	-4.0	-7.0	0.914345	0.9995024500196549	5.062116764111296
NM_002335.2:c.1413-7T>A	11	68389874	T	A	+	0	Ellingford et al. [100K]							normal	0.3700000047683716	24.0	7.0	-2088.0	178.0	0.36000001430511475	-1196.0	7.0	-2043.0	241.0	1.603	16.540000915527344	-18.0	-4.0	-5.0	-3.0	0.013121	0.9794717160699522	0.8553841614317698
NM_002335.3:c.1585G>T	11	68403483	G	T	+	0	Leman et al.							normal	0.009999999776482582	740.0	0.0	-607.0	134.0	0.05000000074505806	740.0	0.0	933.0	-607.0	2.518	16.489999771118164	-17.0	-19.0	-3.0	-7.0	0.993483	0.977494743698308	0.9727819099232586
NM_016401.3:c.539+3A>G	11	86344724	A	G	+	1	Wai et al.	Upstream Skipped Exon		86344603.0	86344721.0			skip	0.8500000238418579	-607.0	-121.0	-1.0	-3.0	0.7300000190734863	-3.0	-121.0	-1.0	-3.0	4.876	8.75	-19.0	-18.0	-3.0	-4.0	0.958832	0.9995472963776205	3.161929561716639
NM_000051.3:c.2922-2A>T	11	108271249	A	T	+	1	MutSpliceDB	Intron inclusion between exons 19 & 20						retention	0.9900000095367432	73.0	2.0	-767.0	157.0	0.9900000095367432	34.0	2.0	1002.0	161.0	8.367	17.969999313354492	-4.0	-8.0	-3.0	-5.0	0.972948	0.9999993016592384	1.571556487924394
NM_001931.4:c.975G>C	11	112037460	G	C	+	1	Maddirevula et al.	Skipping; r.788_975del:p.(Phe264Glyfs*32)		112037273.0	112037460.0			skip	0.9700000286102295	-1946.0	-187.0	4.0	0.0	0.4699999988079071	-1946.0	-187.0	4.0	0.0	4.545	14.289999961853027	-17.0	-5.0	-5.0	-3.0	0.975777	0.9956189188166923	3.6959417016216762
NM_003002.2:c.314+5G>A	11	112089016	G	A	+	1	Wai et al.	Upstream Skipped Exon		112088867.0	112089011.0			skip	0.8999999761581421	200.0	-149.0	-12.0	-5.0	0.7599999904632568	21.0	-149.0	-2057.0	-5.0	4.587	12.25	-17.0	-19.0	-4.0	-3.0	0.929469	0.9999830639012575	5.067797108229853
NM_004064.4:c.475+1G>A	12	12718315	G	A	+	1	MutSpliceDB	Intron inclusion between exons 1 & 2						retention	0.9900000095367432	98.0	2750.0	191.0	-1.0	0.9900000095367432	-512.0	510.0	191.0	-1.0	8.182	15.949999809265137	-17.0	-19.0	-1.0	-7.0	0.996324	0.9999892857977261	4.9551985578584
NM_004572.3:c.337-2A>T	12	32878545	T	A	-	1	Wai et al.	Downstream Skipped Exon		32878543.0	32877846.0			skip	1.0	-27.0	-2.0	-165.0	-699.0	0.9900000095367432	-27.0	-2.0	-165.0	-699.0	8.367	16.649999618530273	-11.0	-4.0	-5.0	-3.0	0.011245	0.999836939739875	1.4984499161310847
NM_000277.1:c.1066-11G>A	12	102843790	C	T	-	1	Maddirevula et al.	Skipping; r.1065_1066insGGCCTACAG;p.(Gln355_Tyr356insGlyLeuGln)		102843779.0	102843646.0			skip	1.0	-2.0	-11.0	-144.0	285.0	0.9800000190734863	-2.0	-11.0	-144.0	-143.0	5.953	14.109999656677246	-4.0	-8.0	-4.0	-1.0	0.995887	0.9994619608831361	1.249912769299995
NM_001082538.2:c.342-2A>G	12	110626360	A	G	+	1	Maddirevula et al. [PM22693042 ]	Skipping; r.342_397del:p.(Gly115Lysfs*8)		110626362.0	110626492.0			skip	0.9900000095367432	58.0	2.0	1864.0	132.0	0.9900000095367432	58.0	2.0	513.0	132.0	7.955	11.640000343322754	-19.0	-17.0	-2.0	-4.0	0.935351	0.9999999831579099	2.030318307584179
NM_015335.4:c.2570-4_2574del	12	115997226	AACTGCTAAA	A	-	1	Wai et al.	Exonic Alternative 3' Splice Site	Strauch: Original position annotation is 1bp off					alternative acceptor	1.0	-5.0	4.0	-132.0	-2410.0	0.9900000095367432	-5.0	4.0	395.0	-132.0		43.68000030517578	-23.0	-1.0	0.0	-4.0	0.996848	0.9999999988434096	2.649902276716909
NM_001206999.1:c.1111+1G>A	12	119822819	C	T	-	1	Maddirevula et al. [PM27503289 ]	Skipping; r.1058_1111del:p.(Gly353_Ser371delinsAla)	Strauch: Removed annotation 'p.(Gly353_371delinsAla)' from ID	119822973.0	119822820.0			skip	1.0	2142.0	154.0	-3.0	1.0	0.9900000095367432	1508.0	154.0	-3.0	1.0	8.182	11.369999885559082	-5.0	-3.0	-4.0	-1.0	0.993333	0.9999967798843402	5.550989764896405
NM_001206999.1:c.753+3A>T	12	119832768	T	A	-	1	Maddirevula et al. [PM27503289]	Skipping; r.660_753del;p.(Asp221*)	Strauch: Removed annotation 'p.(Asp221*)' from ID	119832864.0	119832771.0			skip	0.9700000286102295	732.0	96.0	-41.0	3.0	0.949999988079071	254.0	96.0	-85.0	3.0	7.167	21.100000381469727	-18.0	-4.0	-5.0	-4.0	0.007392	0.9999813301099344	4.300238453593708
NM_024809.3:c.1506-2A>G	12	123699702	A	G	+	1	Maddirevula et al. [PM21462283]	Skipping; r.1506_1612del:1505_1506ins1506-104_1506-2		123699704.0	123699810.0			skip	1.0	-102.0	2.0	-490.0	108.0	1.0	-102.0	2.0	452.0	108.0	7.955	14.850000381469727	-14.0	-18.0	-7.0	-4.0	0.935131	0.9999984094919199	1.9302268396215094
NM_018451.3:c.3302-1G>C	13	24885671	C	G	-	1	Maddirevula et al. [PM20522431]	Skipping; r.3302_3366del:p.(Asn1102Cysfs*8);r.3302_3477del;p.(Asn1102Glyfs*5);r.3217_3366del:p.(Asn1073_Gln1122del)		24885670.0	24885606.0			skip	0.9800000190734863	-299.0	-1.0	598.0	-65.0	0.8799999952316284	2500.0	-1.0	68.0	-65.0	8.064	21.06999969482422	-5.0	-17.0	-2.0	-1.0	0.019463	0.9999744794390908	1.3610139229358107
NM_016529.4:c.322-1G>T	13	25530561	G	T	+	1	Maddirevula et al.	Skipping; r.222_322del:p.?		25530562.0	25530660.0			skip	1.0	11.0	1.0	-842.0	99.0	0.9900000095367432	11.0	1.0	-1035.0	99.0	8.598	12.460000038146973	-17.0	-19.0	-3.0	-7.0	0.99239	0.9999968214708737	1.7248726114672845
NM_000059.3:c.-40+1G>A	13	32315668	G	A	+	1	Leman et al. [PM24395671]	Use of a cryptic site 99 nt upstream from 5' ss			32315667.0		32315568.0	alternative donor	0.949999988079071	357.0	535.0	-100.0	-1.0	0.9900000095367432	-38.0	754.0	-100.0	-1.0	8.182	11.649999618530273	-17.0	-19.0	-5.0	-7.0	0.987379	0.9999880543048983	4.831394437212463
NM_000059.3:c.-39-9_-39-7del	13	32316413	GTTT	T	+	0	Leman et al. [PM17011978]							normal	0.10999999940395355	-106.0	-210.0	-22.0	114.0	0.10000000149011612	-472.0	9.0	-22.0	-256.0		28.010000228881836	-23.0	-11.0	-10.0	-2.0	0.006972	0.5591526042506066	0.1716903306661677
NM_000059.3:c.-39-5del	13	32316417	TG	G	+	0	Leman et al.							normal	0.07999999821186066	-20.0	5.0	-26.0	110.0	0.05999999865889549	-214.0	2660.0	-26.0	-355.0		26.270000457763672	-22.0	-15.0	-8.0	-6.0	0.006986	0.331849621498469	0.047668544655755984
NM_000059.3:c.-39-1G>A	13	32316421	G	A	+	1	Leman et al.	Exon 2 and exon 2and 3 skipped						skip	1.0	-218.0	1.0	-30.0	106.0	0.9700000286102295	-114.0	1.0	-30.0	106.0	8.75	13.180000305175781	-17.0	-19.0	-4.0	-7.0	0.922639	0.9999997606227298	1.8984450164735711
NM_000059.3:c.-11C>T	13	32316450	C	T	+	0	Houdayer et al.	No change	Materials, Methods: PAXgene					normal	0.05000000074505806	-247.0	-28.0	-59.0	77.0	0.05999999865889549	-143.0	-28.0	-59.0	-388.0		12.069999694824219	-4.0	-3.0	-4.0	-1.0	0.006065	0.6743367736239361	0.6746830041716095
NM_000059.3:c.62A>G	13	32316522	A	G	+	0	Houdayer et al.	No change	Materials, Methods: PAXgene, LCL with puromycin					normal	0.019999999552965164	-215.0	-1182.0	-131.0	5.0	0.019999999552965164	-215.0	-100.0	-131.0	-460.0	2.007	16.600000381469727	-19.0	-18.0	-7.0	-4.0	0.00561	0.9889165897246004	1.3341907960396482
NM_000059.3:c.67G>A	13	32316527	G	A	+	1	Leman et al.	Use of a cryptic site 4 nt upstream from 5' ss			32316527.0		32316523.0	alternative donor	0.8899999856948853	-220.0	-105.0	-4.0	0.0	0.5799999833106995	-220.0	-105.0	-4.0	0.0	8.915	8.920000076293945	-18.0	-19.0	-4.0	-2.0	0.991274	0.9999963821544191	6.567260555927049
NM_000059.3:c.67+1G>A	13	32316528	G	A	+	1	Leman et al. [PM17011978]	exon 2 skipped		32316422.0	32316527.0			skip	0.9800000190734863	-221.0	-106.0	-74.0	-1.0	0.9800000190734863	-221.0	-106.0	-137.0	-1.0	8.182	14.149999618530273	-17.0	-19.0	-1.0	-3.0	0.953761	0.9999871162482994	4.71521956683474
NM_000059.3:c.67+1G>T	13	32316528	G	T	+	1	Leman et al. [Houdayer et al.], Houdayer et al.	Exon 2 skipped	Materials, Methods: LCL with puromycin	32316422.0	32316527.0			skip	0.9800000190734863	-221.0	-106.0	-74.0	-1.0	0.9800000190734863	-221.0	-106.0	-137.0	-1.0	8.504	17.84000015258789	-17.0	-19.0	-3.0	-2.0	0.948691	0.9999999935484836	7.664335417396497
NM_000059.3:c.67+2T>C	13	32316529	T	C	+	1	Leman et al. [Houdayer et al.], Houdayer et al.	Exon 2 skipped	Materials, Methods: PAXgene	32316422.0	32316527.0			skip	0.9700000286102295	-222.0	-107.0	-75.0	-2.0	0.9399999976158142	-222.0	-107.0	-138.0	-2.0	7.754	22.020000457763672	-3.0	-5.0	-6.0	-4.0	0.983011	0.9967718889578753	2.570386510876026
NM_000059.3:c.67+3A>G	13	32316530	A	G	+	1	Leman et al.	Exon 2 skipped and exon 2 and 3 skipped						skip	0.7099999785423279	-223.0	-108.0	-139.0	-3.0	0.5699999928474426	-223.0	-108.0	-139.0	-3.0	6.062	14.609999656677246	-19.0	-18.0	-7.0	-4.0	0.968421	0.9995101226515342	3.3031583441393955
NM_000059.3:c.67+4T>C	13	32316531	T	C	+	0	Leman et al.							normal	0.009999999776482582	-109.0	-328.0	-4.0	-8.0	0.009999999776482582	-109.0	-224.0	-245.0	-8.0	0.695	14.229999542236328	-3.0	-4.0	-6.0	-4.0	0.013869	0.5073006313363001	0.3135126716755712
NM_000059.3:c.68-7del	13	32319070	TA	A	+	0	Leman et al. [Houdayer et al.], Houdayer et al.	No change	Materials, Methods: PAXgene, Minigene; Strauch: Multiple IDs: Leman et al. [Houdayer et al.]: NM_000059.3:c.68-7del; Houdayer et al.: NM_000059.3:c.68-7delT					normal	0.009999999776482582	-2867.0	13.0	-2543.0	-2913.0	0.03999999910593033	-1288.0	7.0	-1266.0	255.0		22.110000610351562	0.0	-13.0	-5.0	-4.0	0.006954	0.23373942729397537	0.2581752749015096
NM_000059.3:c.68-7T>A	13	32319070	T	A	+	1	Leman et al. [Houdayer et al.]	Exon 3 skipped		32319077.0	32319325.0			skip	0.009999999776482582	40.0	7.0	-3257.0	255.0	0.07000000029802322	-1288.0	7.0	-1266.0	255.0	1.461	16.8700008392334	-18.0	-4.0	-5.0	-3.0	0.012166	0.2962810270747218	0.2695814016694009
NM_000059.3:c.79A>G	13	32319088	A	G	+	0	Wai et al., Houdayer et al.	No change	Materials, Methods: PAXgene					normal	0.019999999552965164	-5.0	22.0	-1.0	-3026.0	0.009999999776482582	-11.0	22.0	237.0	-2561.0		9.420000076293945	-19.0	-17.0	-2.0	-4.0	0.009888	0.1827696259904976	0.015954014519456633
NM_000059.3:c.167A>C	13	32319176	A	C	+	0	Wai et al.							normal	0.0	-2973.0	-24.0	-2649.0	149.0	0.009999999776482582	-1394.0	-99.0	-523.0	149.0		15.9399995803833	-3.0	-5.0	-6.0	-5.0	0.005614	0.18199149807811957	0.0779955496238971
NM_000059.3:c.213T>C	13	32319222	T	C	+	0	Houdayer et al.	No change	Materials, Methods: PAXgene					normal	0.0	-139.0	7.0	-2936.0	103.0	0.0	-145.0	-1440.0	103.0	3670.0		13.800000190734863	-3.0	-5.0	-1.0	-3.0	0.005638	0.18378596428908192	0.06477241595298487
NM_000059.3:c.223G>C	13	32319232	G	C	+	0	Wai et al., Houdayer et al.	No change	Materials, Methods: PAXgene, Minigene					normal	0.0	-149.0	-22.0	-3565.0	93.0	0.009999999776482582	-745.0	-155.0	59.0	93.0		19.149999618530273	-17.0	-5.0	-3.0	-2.0	0.00564	0.18077563613010292	0.1753527259295119
NM_000059.3:c.280C>T	13	32319289	C	T	+	0	Wai et al.							normal	0.0	1266.0	-212.0	-3227.0	36.0	0.0	-1507.0	-212.0	1414.0	36.0		10.6899995803833	-5.0	-3.0	-2.0	-1.0	0.005605	0.18139009560976652	0.12608789118194735
NM_000059.3:c.316+5G>A	13	32319330	G	A	+	1	Leman et al. [PM21769658]	exon 3 skipped		32319077.0	32319325.0			skip	0.36000001430511475	-2645.0	-253.0	-39.0	-5.0	0.8899999856948853	-1548.0	-253.0	-39.0	-5.0	3.044	9.329999923706055	-17.0	-19.0	-1.0	-3.0	0.406128	0.9980850260563205	3.135003074372404
NM_000059.3:c.316+5G>C	13	32319330	G	C	+	1	Leman et al. [Houdayer et al.], Houdayer et al.	Exon 3 skipped	Materials, Methods: PAXgene , Minigene LCL with puromycin	32319077.0	32319325.0			skip	0.5	-2645.0	-253.0	-39.0	-5.0	0.9200000166893005	-1548.0	-253.0	-39.0	-5.0	3.238	14.0	-17.0	-5.0	-1.0	-3.0	0.576746	0.9993694671589964	3.566608273647313
NM_000059.3:c.316+6T>C	13	32319331	T	C	+	1	Leman et al.	Exon 3 skipped		32319077.0	32319325.0			skip	0.009999999776482582	-3128.0	-254.0	-3664.0	-6.0	0.20000000298023224	-1549.0	-254.0	-40.0	-6.0	0.772	13.09000015258789	-3.0	-5.0	-6.0	-4.0	0.24228	0.8697920854563618	1.4441719155025425
NM_000059.3:c.317-12G>A	13	32325064	G	A	+	0	Leman et al.							normal	0.0	-406.0	12.0	1218.0	120.0	0.029999999329447746	6.0	16.0	-141.0	828.0	0.259	9.680000305175781	-17.0	-19.0	-4.0	-2.0	0.006297	0.11669217788250892	0.08020258936808192
NM_000059.3:c.425G>T	13	32325184	G	T	+	1	Leman et al. [PM21638052]	exon 4 skipped		32325076.0	32325184.0			skip	0.9900000095367432	144.0	-108.0	708.0	0.0	0.9700000286102295	-526.0	-108.0	183.0	0.0	6.554	16.690000534057617	-17.0	-19.0	-3.0	-3.0	0.992161	0.9999993367397846	6.5726596775083035
NM_000059.3:c.425+33A>G	13	32325217	A	G	+	0	Houdayer et al.	No change	Materials, Methods: PAXgene, LCL with puromycin					normal	0.0	2597.0	1025.0	-2325.0	-33.0	0.0	-137.0	1025.0	675.0	1065.0		10.579999923706055	-19.0	-17.0	-3.0	-6.0	0.007391	0.3280640177666885	0.12248809929900793
NM_000059.3:c.426-24G>A	13	32326077	G	A	+	0	Houdayer et al.	No change	Materials, Methods: LCL with puromycin					normal	0.0	24.0	1.0	73.0	-185.0	0.09000000357627869	2.0	1.0	73.0	-185.0		10.069999694824219	-17.0	-19.0	-4.0	-7.0	0.00627	0.20080229926623114	0.14438158699283848
NM_000059.3:c.426-12_426-8del	13	32326089	GTTTTA	A	+	1	Leman et al. [PM20215541, PM19070627, PM21394826]	exon 5 skipped		32326101.0	32326150.0			skip	0.4399999976158142	1725.0	12.0	524.0	61.0	0.3799999952316284	-365.0	12.0	-197.0	61.0		39.2599983215332	-22.0	-3.0	1.0	-2.0	0.022694	0.9846679187601042	0.8288712776199706
NM_000059.3:c.426-2A>T	13	32326099	A	T	+	1	Leman et al. [Houdayer et al.], Houdayer et al.	Exon 5 skipped	Materials, Methods: lymphocytes without puromycin	32326101.0	32326150.0			skip	1.0	43.0	2.0	-207.0	51.0	0.9800000190734863	41.0	2.0	-207.0	51.0	8.367	15.6899995803833	-4.0	-18.0	-3.0	-5.0	0.959882	0.9999974186389854	1.7853581663002598
NM_000059.3:c.433_435delGTT	13	32326108	GTTC	C	+	0	Houdayer et al.	No change	Materials, Methods: PAXgene					normal	0.019999999552965164	1687.0	-7.0	505.0	42.0	0.05000000074505806	-1028.0	-7.0	-216.0	42.0		31.690000534057617	1.0	-8.0	1.0	-2.0	0.005592	0.3380840070478187	0.0014065671680321412
NM_000059.3:c.441A>G	13	32326116	A	G	+	0	Wai et al.							normal	0.0	1.0	-15.0	1.0	34.0	0.03999999910593033	1.0	-15.0	-224.0	497.0		16.510000228881836	-19.0	-17.0	-7.0	-6.0	0.006851	0.33665450270553826	0.07462074473364139
NM_000059.3:c.467A>G	13	32326142	A	G	+	1	Houdayer et al.	use of the 5' de novo site 9nt upstream from the wild type 5'ss	Materials, Methods: LCL with puromycin; Strauch: Changed observation to 9nt ustream (from 10nt upsteam in the original publication)		32326150.0		32326141.0	alternative donor	0.9900000095367432	100.0	1672.0	-1.0	8.0	0.9700000286102295	-1062.0	-418.0	-1.0	8.0		11.029999732971191	-19.0	-17.0	-2.0	-4.0	0.440299	0.31351966252422825	1.3286781211646936
NM_000059.3:c.470_474del	13	32326145	AGTCAG	G	+	1	Leman et al. [PM20215541]	exon 5 skipped		32326101.0	32326150.0			skip	0.27000001072883606	1669.0	-44.0	468.0	5.0	0.9800000190734863	-421.0	-44.0	0.0	5.0		36.88999938964844	-11.0	-13.0	-10.0	-5.0	0.071869	0.9614744913834773	1.4136095897717407
NM_000059.3:c.473C>T	13	32326148	C	T	+	1	Leman et al. [PM20215541]	exon 5 skipped		32326101.0	32326150.0			skip	0.6899999976158142	1666.0	-47.0	-3.0	2.0	0.3700000047683716	360.0	-47.0	-3.0	2.0	2.47	10.359999656677246	-5.0	-3.0	-4.0	-6.0	0.029856	0.9838991726808816	2.821568969171496
NM_000059.3:c.475G>A	13	32326150	G	A	+	1	Leman et al. [PM18489799]	exon 5 skipped		32326101.0	32326150.0			skip	0.9900000095367432	1664.0	-49.0	-5.0	0.0	0.75	358.0	-49.0	-5.0	0.0	4.736	8.75	-18.0	-19.0	-4.0	-7.0	0.989814	0.9998320547811939	5.167385415455107
NM_000059.3:c.475+1G>A	13	32326151	G	A	+	1	Leman et al. [PM23451180]	exon 5 skipped		32326101.0	32326150.0			skip	1.0	1663.0	-50.0	462.0	-1.0	0.9800000190734863	357.0	-50.0	1762.0	-1.0	8.182	20.93000030517578	-17.0	-19.0	-6.0	-2.0	0.9796	0.9999671697422362	4.393751676673664
NM_000059.3:c.475+3A>G	13	32326153	A	G	+	1	Leman et al.	Exon 5 skipped		32326101.0	32326150.0			skip	0.9800000190734863	1661.0	-52.0	460.0	-3.0	0.7300000190734863	355.0	-52.0	1760.0	-3.0	4.173	15.170000076293945	-19.0	-18.0	-7.0	-4.0	0.205762	0.998386694321113	2.881720830318879
NM_000059.3:c.475+3A>T	13	32326153	A	T	+	1	Leman et al.	Exon 5 skipped		32326101.0	32326150.0			skip	0.9800000190734863	1661.0	-52.0	460.0	-3.0	0.8199999928474426	355.0	-52.0	1760.0	-3.0	4.353	17.899999618530273	-4.0	-18.0	-3.0	-4.0	0.982433	0.9989013012251835	3.0310019355408784
NM_000059.3:c.475+4del	13	32326154	TG	G	+	1	Wai et al.	Upstream Skipped Exon	Strauch: Original position annotation is 1bp off	32326101.0	32326150.0			skip	0.800000011920929	1660.0	-53.0	459.0	-4.0	0.6700000166893005	354.0	-53.0	1759.0	-4.0		33.540000915527344	0.0	-4.0	-8.0	-5.0	0.482675	0.9109873031932143	1.7454013006845406
NM_000059.3:c.475+8dup	13	32326158	T	TT	+	0	Leman et al. [Houdayer et al.], Houdayer et al.	No change	Materials, Methods: PAXgene					normal	0.009999999776482582	-1082.0	341.0	-8.0	-266.0	0.029999999329447746	-1078.0	341.0	-266.0	124.0		20.469999313354492	-7.0	-6.0	-8.0	-4.0	0.005903	0.17612754885942392	0.35174358732537725
NM_000059.3:c.475+26T>C	13	32326176	T	C	+	0	Houdayer et al.	No change	Materials, Methods: PAXgene					normal	0.0	1619.0	-75.0	437.0	-26.0	0.009999999776482582	323.0	-1096.0	1130.0	-26.0		11.100000381469727	-3.0	-4.0	-1.0	-4.0	0.006093	0.3372412301096951	0.12248809929900793
NM_000059.3:c.476-24A>G	13	32326218	A	G	+	0	Houdayer et al.	No change	Materials, Methods: LCL with puromycin					normal	0.0	1.0	1577.0	-68.0	64.0	0.5400000214576721	1.0	24.0	-68.0	64.0		14.529999732971191	-19.0	-17.0	-7.0	-4.0	0.179187	0.3370664173741845	0.3336598771932108
NM_000059.3:c.476-9dup	13	32326233	T	TT	+	0	Leman et al. [Houdayer et al.], Houdayer et al.	No change	Materials, Methods: PAXgene					normal	0.009999999776482582	1581.0	266.0	176.0	49.0	0.029999999329447746	-1153.0	266.0	-341.0	49.0		24.329999923706055	-7.0	-5.0	-3.0	-4.0	0.006246	0.33551728599572894	0.15966669632412572
NM_000059.3:c.476-3C>A	13	32326239	C	A	+	1	Leman et al.	Exon 5 and 6 skipped						skip	0.2199999988079071	1575.0	3.0	-89.0	43.0	0.3100000023841858	35.0	3.0	1674.0	43.0	4.471	16.739999771118164	-5.0	-3.0	-4.0	-6.0	0.11312	0.9986987108455764	1.131119159322274
NM_000059.3:c.476-2A>G	13	32326240	A	G	+	1	Leman et al. [PM23451180, PM18489799]	exon 5 skipped and exons 5, 6 skipped	Variant with different raported splicing effect					skip	1.0	34.0	2.0	1673.0	42.0	0.9800000190734863	34.0	2.0	373.0	42.0	7.955	14.119999885559082	-19.0	-17.0	-7.0	-4.0	0.88772	0.9999916513443784	1.75092251861599
NM_000059.3:c.506A>G	13	32326272	A	G	+	0	Wai et al., Houdayer et al.	No change	Materials, Methods: PAXgene					normal	0.009999999776482582	1542.0	-30.0	0.0	10.0	0.11999999731779099	1.0	-30.0	0.0	10.0		14.720000267028809	-19.0	-17.0	-3.0	-4.0	0.006603	0.1733024401104731	0.032844383779861194
NM_000059.3:c.516G>A	13	32326282	G	A	+	1	Leman et al. [PM19267246]	exon 6 skipped and exons 5, 6 skipped						skip	0.9800000190734863	1532.0	-40.0	1631.0	0.0	0.8399999737739563	226.0	-40.0	331.0	0.0	4.821	9.989999771118164	-17.0	-19.0	-4.0	-3.0	0.979015	0.9999213327594861	6.960992566405901
NM_000059.3:c.516+1G>A	13	32326283	G	A	+	1	Leman et al. [PM12759930]	exon 6 skipped and exons 5, 6 skipped						skip	0.9900000095367432	1531.0	-41.0	-40.0	-1.0	0.9800000190734863	225.0	-41.0	330.0	-1.0	8.182	11.140000343322754	-17.0	-19.0	-5.0	-7.0	0.983359	0.9999840778125826	5.021206339129938
NM_000059.3:c.516+1G>T	13	32326283	G	T	+	1	Leman et al. [PM21394826]	Use of a cryptic site 39 nt upstream from 5' ss and exon 6 skipped and exons 6, 7 skipped						multiple	0.9900000095367432	1531.0	-41.0	-40.0	-1.0	0.9800000190734863	225.0	-41.0	330.0	-1.0	8.504	15.680000305175781	-17.0	-19.0	-3.0	-7.0	0.983852	0.999999990197946	7.8901754688604875
NM_000059.3:c.516+2T>C	13	32326284	T	C	+	1	Leman et al. [Houdayer et al.], Houdayer et al.	Exon 6 skipped	Materials, Methods: PAXgene	32326242.0	32326282.0			skip	0.9900000095367432	1530.0	-42.0	1629.0	-2.0	0.9700000286102295	224.0	-42.0	329.0	-2.0	7.754	13.0600004196167	-3.0	-5.0	-6.0	-4.0	0.986539	0.9699823633070637	2.082619491410757
NM_000059.3:c.516+4_516+5del	13	32326286	AAT	T	+	1	Leman et al.	Exon 6 and exon 5 and 6 skipped						skip	0.47999998927116394	1528.0	-44.0	123.0	-4.0	0.4699999988079071	222.0	-44.0	327.0	-4.0		42.41999816894531	-22.0	-7.0	-8.0	-5.0	0.31968	0.6544226178324897	1.4336414185839297
NM_000059.3:c.516+14C>T	13	32326296	C	T	+	0	Houdayer et al.	No change	Materials, Methods: PAXgene, Minigene					normal	0.0	-54.0	1518.0	-14.0	317.0	0.009999999776482582	-1216.0	212.0	-14.0	1010.0		11.550000190734863	-5.0	-3.0	-4.0	-6.0	0.00566	0.170538013385206	0.12248809929900793
NM_000059.3:c.516+21A>T	13	32326303	A	T	+	0	Houdayer et al.	No change	Materials, Methods: LCL with puromycin					normal	0.0	-61.0	-1227.0	-21.0	106.0	0.0	-1223.0	-61.0	106.0	-21.0		16.649999618530273	-4.0	-18.0	-3.0	-5.0	0.008628	0.17131188357039814	0.12248809929900793
NM_000059.3:c.517-19C>T	13	32326480	C	T	+	0	Houdayer et al.	No change	Materials, Methods: LCL with puromycin					normal	0.0	1334.0	19.0	-330.0	-198.0	0.009999999776482582	19.0	28.0	-588.0	133.0	0.178	9.859999656677246	-5.0	-3.0	-4.0	-6.0	0.006227	0.25295084555902125	0.12477823713303786
NM_000059.3:c.517-2A>G	13	32326497	A	G	+	1	Leman et al. [Houdayer et al.], Houdayer et al.	Exon 7 skipped	Materials, Methods: PAXgene	32326499.0	32326613.0			skip	0.9900000095367432	11.0	2.0	-215.0	116.0	0.8100000023841858	-255.0	2.0	-215.0	116.0	7.955	16.040000915527344	-19.0	-18.0	-7.0	-4.0	0.952159	0.9999991893181368	1.8659029628502402
NM_000059.3:c.517-1G>A	13	32326498	G	A	+	1	Leman et al. [PM21735045]	exon 7 skipped		32326499.0	32326613.0			skip	0.9900000095367432	2.0	1.0	-216.0	115.0	0.7799999713897705	2.0	1.0	-216.0	115.0	8.75	10.760000228881836	-17.0	-19.0	-4.0	-7.0	0.952953	0.9999860969023414	1.5171151966198444
NM_000059.3:c.517G>T	13	32326499	G	T	+	1	Leman et al. [PM22962691]	exon 7 skipped		32326499.0	32326613.0			skip	0.14000000059604645	37.0	0.0	-217.0	114.0	0.4000000059604645	-257.0	0.0	-217.0	114.0	0.907	18.290000915527344	-17.0	-19.0	-3.0	-2.0	0.849251	0.9855266768834391	0.5767737397824929
NM_000059.3:c.518del	13	32326500	GT	T	+	0	Leman et al. [PM23983145]							normal	0.009999999776482582	1314.0	1295.0	113.0	43.0	0.14000000059604645	-1.0	8.0	113.0	-218.0		37.880001068115234	-22.0	-16.0	-1.0	-7.0	0.006583	0.9999999992357673	2.828270548453431
NM_000059.3:c.518G>T	13	32326500	G	T	+	0	Leman et al. [PM23983145, PM20215541]		Variant with different raported splicing effect					normal	0.0	-1.0	1295.0	113.0	-218.0	0.07999999821186066	-1.0	8.0	113.0	-218.0	0.369	14.130000114440918	-17.0	-19.0	-3.0	-7.0	0.018962	0.17739284488522822	0.08019982307657524
NM_000059.3:c.520C>T	13	32326502	C	T	+	1	Wai et al.	Upstream Skipped Exon	Strauch: Effect annotation was corrected to be upstream (coordinated with original authors)	32326499.0	32326613.0			skip	0.05999999865889549	2945.0	-3.0	-220.0	111.0	0.27000001072883606	-260.0	-3.0	-220.0	111.0		15.770000457763672	-4.0	-3.0	-4.0	-6.0	0.006137	0.43773211870730216	0.954826564151133
NM_000059.3:c.521G>A	13	32326503	G	A	+	0	Houdayer et al.	No change	Materials, Methods: PAXgene					normal	0.0	5.0	-4.0	-221.0	110.0	0.09000000357627869	5.0	-4.0	-221.0	110.0		9.979999542236328	-18.0	-19.0	-4.0	-2.0	0.005637	0.4496113333132495	0.3825876961417173
NM_000059.3:c.573T>C	13	32326555	T	C	+	0	Houdayer et al.	No change	Materials, Methods: PAXgene					normal	0.0	-56.0	-11.0	-12.0	58.0	0.019999999552965164	-56.0	-47.0	58.0	-12.0		10.600000381469727	-3.0	-5.0	-5.0	-4.0	0.005568	0.46092907142052236	0.16002422617259188
NM_000059.3:c.598A>G	13	32326580	A	G	+	0	Wai et al.							normal	0.0	-81.0	1215.0	33.0	-298.0	0.07000000029802322	-81.0	-306.0	33.0	-37.0		13.9399995803833	-19.0	-18.0	-2.0	-4.0	0.005636	0.46442167857476474	0.3270560328710141
NM_000059.3:c.617C>G	13	32326599	C	G	+	1	Houdayer et al.	Partial exon 7 skipping	Materials, Methods: PAXgene, Minigene	32326499.0	32326613.0			skip	0.019999999552965164	2793.0	-100.0	-317.0	14.0	0.12999999523162842	-521.0	-100.0	-317.0	14.0		15.890000343322754	-5.0	-3.0	-7.0	-6.0	0.005614	0.4439443933530239	0.6551859606348966
NM_000059.3:c.631G>A	13	32326613	G	A	+	1	Leman et al.	Exon 7 skipped		32326499.0	32326613.0			skip	0.9900000095367432	2549.0	-114.0	42.0	0.0	0.8100000023841858	-361.0	-114.0	42.0	0.0	7.894	9.319999694824219	-17.0	-19.0	-4.0	-7.0	0.989828	0.9999962086005525	5.568115212421154
NM_000059.3:c.631+2T>G	13	32326615	T	G	+	1	Leman et al. [PM11185744]	exon 7 skipped		32326499.0	32326613.0			skip	1.0	2547.0	-116.0	40.0	-2.0	0.8199999928474426	-537.0	-116.0	40.0	-2.0	7.647	16.3799991607666	-19.0	-17.0	-2.0	-3.0	0.981828	0.999996935339866	5.119268027690642
NM_000059.3:c.631+3A>G	13	32326616	A	G	+	1	Leman et al. [Houdayer et al.], Houdayer et al.	Exon 7 skipped	Materials, Methods: LCL with or without puromycin	32326499.0	32326613.0			skip	0.5899999737739563	2546.0	-117.0	690.0	-3.0	0.7099999785423279	-538.0	-117.0	39.0	-3.0	4.618	8.75	-19.0	-18.0	-2.0	-4.0	0.945239	0.9983912438331382	2.6880457457961087
NM_000059.3:c.631+4A>G	13	32326617	A	G	+	1	Leman et al. [PM20455026]	exon 7 skipped		32326499.0	32326613.0			skip	0.5799999833106995	2830.0	-118.0	-335.0	-4.0	0.7099999785423279	2830.0	-118.0	38.0	-4.0	3.824	9.380000114440918	-19.0	-18.0	-7.0	-4.0	0.787056	0.9934976296735285	2.1441176531784985
NM_000059.3:c.631+25C>T	13	32326638	C	T	+	0	Houdayer et al.	No change	Materials, Methods: PAXgene					normal	0.0	-139.0	529.0	-25.0	-95.0	0.03999999910593033	-139.0	-579.0	-25.0	-95.0		9.789999961853027	-4.0	-3.0	-3.0	-1.0	0.008456	0.45403503948258844	0.12248809929900793
NM_000059.3:c.632-69T>C	13	32329374	T	C	+	0	Houdayer et al.	No change	Materials, Methods: PAXgene					normal	0.0	-1560.0	18.0	-2761.0	118.0	0.009999999776482582	73.0	-2875.0	122.0	-119.0		14.119999885559082	-3.0	-4.0	-1.0	-4.0	0.006146	0.3429865071333825	0.12248809929900793
NM_000059.3:c.632-9A>G	13	32329434	A	G	+	0	Leman et al. [Houdayer et al.], Houdayer et al.	No change	Materials, Methods: LCL with puromycin					normal	0.0	9.0	-1639.0	-1521.0	-179.0	0.0	9.0	-1620.0	-3542.0	62.0	0.062	12.460000038146973	-19.0	-17.0	-2.0	-4.0	0.006286	0.19695354320067773	0.13946483438422466
NM_000059.3:c.632-3C>G	13	32329440	C	G	+	1	Wai et al., Leman et al. [Houdayer et al.], Houdayer et al.	Leman et al. [Houdayer et al.]: Use of a cryptic site 2 nt upstream from 3' ss; Wai et al.: Intronic Alternative 3' Splice Site; Houdayer et al.: Use of a de novo site 3nt upstream from 3'ss	Materials, Methods: LCL without puromycin; Strauch: Variant effect assumed to be 2nt	32329443.0		32329441.0		alternative acceptor	0.9800000190734863	1.0	3.0	-185.0	52.0	0.949999988079071	1.0	3.0	-185.0	-2827.0	15.08	19.329999923706055	-5.0	-17.0	-2.0	-6.0	0.562658	0.9999999995495987	2.8450208777852386
NM_000059.3:c.632-1G>A	13	32329442	G	A	+	1	Leman et al. [PM16211554]	exon 8 skipped		32329443.0	32329492.0			skip	1.0	5.0	1.0	-187.0	50.0	0.9900000095367432	5.0	1.0	1134.0	-2829.0	8.75	16.889999389648438	-17.0	-19.0	-5.0	-7.0	0.940602	0.9999826907646845	1.5494485051653155
NM_000059.3:c.633C>T	13	32329444	C	T	+	0	Leman et al. [Houdayer et al.], Houdayer et al.	No change	Materials, Methods: LCL with puromycin					normal	0.009999999776482582	3.0	-1630.0	52.0	48.0	0.07999999821186066	3.0	-2277.0	52.0	-2831.0	0.496	14.069999694824219	-5.0	-3.0	-4.0	-6.0	0.006624	0.18523992121295674	0.9629436304763691
NM_000059.3:c.680C>T	13	32329491	C	T	+	0	Leman et al. [PM24123850]							normal	0.009999999776482582	-44.0	-48.0	-236.0	-1578.0	0.019999999552965164	-1677.0	-44.0	5.0	-2878.0	0.269	13.3100004196167	-5.0	-3.0	-4.0	-1.0	0.013242	0.8732145358853063	1.5358969713771768
NM_000059.3:c.681+1G>A	13	32329493	G	A	+	1	Wai et al.	Triple Skipped Exon upstream and downstream						skip	1.0	-1679.0	-50.0	3.0	-1.0	1.0	-1230.0	-50.0	3.0	-1.0	8.182	13.850000381469727	-17.0	-19.0	-4.0	-7.0	0.948087	0.9999989629567011	5.727048198871653
NM_000059.3:c.681+4A>G	13	32329496	A	G	+	1	Leman et al. [Houdayer et al.], Houdayer et al.	Leman et al. [Houdayer et al.]: Use of a cryptic site 4 nt downstream from 5' ss; Houdayer et al.: Use of a de novo site 4nt downstream from 5'ss	Materials, Methods: LCL without puromycin		32329492.0		32329496.0	alternative donor	0.9900000095367432	-49.0	-104.0	0.0	-4.0	0.9399999976158142	-1682.0	-49.0	0.0	-4.0	5.156	14.289999961853027	-19.0	-18.0	-7.0	-4.0	0.933124	0.9996580839715605	3.4768045923535564
NM_000059.3:c.681+7A>T	13	32329499	A	T	+	0	Leman et al. [Houdayer et al.], Houdayer et al.	No change	Materials, Methods: PAXgene, Minigene					normal	0.009999999776482582	-52.0	-56.0	-244.0	-1586.0	0.03999999910593033	-1685.0	-52.0	-244.0	-3.0		12.270000457763672	-4.0	-18.0	-3.0	-5.0	0.005752	0.48261885250977143	0.8058625416277135
NM_000059.3:c.682-12_682-11del	13	32330907	TAA	A	+	0	Leman et al. [PM21394826, PM18824701]							normal	0.0	23.0	-1515.0	117.0	123.0	0.009999999776482582	85.0	-3740.0	-1411.0	-331.0		29.299999237060547	-22.0	-6.0	-7.0	-4.0	0.0069	0.5136046840601004	0.501866311826183
NM_000059.3:c.682-12del	13	32330907	TA	A	+	0	Leman et al. [Houdayer et al.], Houdayer et al.	No change	Materials, Methods: PAXgene; Strauch: Multiple IDs: Leman et al. [Houdayer et al.]: NM_000059.3:c.682-12del; Houdayer et al.: NM_000059.3:c.682-12delT					normal	0.0	23.0	-1464.0	-331.0	123.0	0.009999999776482582	23.0	85.0	-1411.0	-331.0		28.889999389648438	-22.0	-8.0	0.0	-6.0	0.011106	0.6780898264103277	0.5628186937602351
NM_000059.3:c.682-9T>C	13	32330910	T	C	+	0	Leman et al. [Houdayer et al.], Houdayer et al.	No change	Materials, Methods: PAXgene					normal	0.0	20.0	-1463.0	-1418.0	114.0	0.019999999552965164	82.0	-3743.0	-1414.0	-334.0	0.223	13.729999542236328	-3.0	-5.0	-1.0	-4.0	0.006907	0.12732872371269	0.22559307404480772
NM_000059.3:c.682-4G>C	13	32330915	G	C	+	0	Leman et al.							normal	0.0	15.0	4.0	-1660.0	109.0	0.009999999776482582	77.0	4.0	-1419.0	-339.0	0.854	12.579999923706055	-3.0	-5.0	-1.0	-5.0	0.00639	0.2259273147143453	0.2049353715868751
NM_000059.3:c.682-2A>C	13	32330917	A	C	+	1	Leman et al. [PM24607278]	Use of a cryptic site 73 nt downstream of 3' ss and exon 9 skipped						multiple	1.0	75.0	2.0	-1662.0	113.0	1.0	75.0	2.0	-1421.0	113.0	8.042	14.850000381469727	-3.0	-18.0	-3.0	-5.0	0.944817	0.999819398022559	1.4138458338417508
NM_000059.3:c.682-2A>G	13	32330917	A	G	+	1	Leman et al. [PM24123850]	Use of a cryptic site 73 nt downstream of 3' ss and exon 9 skipped						multiple	1.0	75.0	2.0	-1662.0	113.0	1.0	75.0	2.0	-1421.0	113.0	7.955	11.760000228881836	-19.0	-18.0	-7.0	-4.0	0.937146	0.9997921255599077	1.3965824208138955
NM_000059.3:c.730G>A	13	32330967	G	A	+	0	Houdayer et al.	No change	Materials, Methods: PAXgene					normal	0.009999999776482582	25.0	-48.0	-1712.0	63.0	0.10999999940395355	25.0	-3800.0	-1471.0	-391.0		15.470000267028809	-17.0	-19.0	-4.0	-3.0	0.00563	0.12209908533940733	0.9481921916107766
NM_000059.3:c.772C>A	13	32331009	C	A	+	0	Wai et al.							normal	0.0	89.0	-17.0	21.0	15.0	0.019999999552965164	89.0	-17.0	-1754.0	-433.0		12.979999542236328	-5.0	-3.0	-5.0	-3.0	0.005542	0.12662242097432183	0.45427623449342525
NM_000059.3:c.793+1G>C	13	32331031	G	C	+	1	Leman et al.	Exon 9 skipped		32330919.0	32331030.0			skip	1.0	-1584.0	-112.0	27.0	-1.0	1.0	-1584.0	-112.0	-1535.0	-1.0	8.273	20.780000686645508	-17.0	-5.0	-6.0	-7.0	0.954233	0.9999995372654543	6.521535083940743
NM_000059.3:c.793+46G>A	13	32331076	G	A	+	0	Houdayer et al.	No change	Materials, Methods: LCL with puromycin					normal	0.0	22.0	374.0	106.0	-46.0	0.0	22.0	-84.0	539.0	-500.0		10.75	-17.0	-19.0	-4.0	-7.0	0.007726	0.12979050372324114	0.12248809929900793
NM_000059.3:c.794-11T>C	13	32332261	T	C	+	0	Leman et al. [Houdayer et al.], Houdayer et al.	No change	Materials, Methods: LCL with puromycin					normal	0.0	422.0	11.0	609.0	183.0	0.0	422.0	11.0	-1685.0	949.0	0.357	10.890000343322754	-3.0	-4.0	-1.0	-4.0	0.006902	0.9320513699560872	0.34500090588960036
NM_000059.3:c.794-5_794-4insT	13	32332267	A	AT	+	0	Leman et al. [PM12759930]							normal	0.0	-3.0	23.0	177.0	93.0	0.009999999776482582	416.0	3636.0	177.0	943.0		26.219999313354492	-13.0	-10.0	-6.0	-4.0	0.007164	0.9934196687884923	0.6602032011424054
NM_000059.3:c.1127T>G	13	32332605	T	G	+	0	Wai et al.	Normal (single exon RT-PCR)						normal	0.0	309.0	78.0	77.0	-161.0	0.0	-1613.0	78.0	1049.0	605.0		16.639999389648438	-19.0	-17.0	-2.0	-3.0	0.010858	0.8427610509114021	0.10322335940514724
NM_000059.3:c.1151C>T	13	32332629	C	T	+	0	Houdayer et al.	No change	Materials, Methods: PAXgene					normal	0.0	54.0	285.0	53.0	-185.0	0.0	-357.0	54.0	581.0	-185.0		15.949999809265137	-4.0	-3.0	-2.0	-1.0	0.005553	0.8428002513907341	0.10000769165605808
NM_000059.3:c.1241T>G	13	32332719	T	G	+	0	Houdayer et al.	No change	Materials, Methods: PAXgene					normal	0.0	-36.0	112.0	151.0	-37.0	0.0	-36.0	-1727.0	-275.0	-37.0		14.420000076293945	-19.0	-17.0	-5.0	-3.0	0.005549	0.843415589710828	0.049456955641366276
NM_000059.3:c.1291A>C	13	32332769	A	C	+	0	Wai et al.							normal	0.0	274.0	62.0	101.0	-87.0	0.0	-86.0	62.0	1204.0	-325.0		15.289999961853027	-3.0	-5.0	-6.0	-5.0	0.005544	0.8426341197515964	0.11362580678232022
NM_000059.3:c.1395A>C	13	32332873	A	C	+	0	Houdayer et al.	No change	Materials, Methods: PAXgene, Minigene					normal	0.0	41.0	458.0	337.0	-3.0	0.0	3030.0	170.0	1100.0	-429.0		12.199999809265137	-3.0	-5.0	-3.0	-5.0	0.005591	0.8436260708284933	0.032127469717093946
NM_000059.3:c.1480G>A	13	32332958	G	A	+	0	Wai et al.	Normal (single exon RT-PCR)						normal	0.0	18.0	1.0	-88.0	252.0	0.0	18.0	2945.0	-22.0	252.0		16.510000228881836	-18.0	-19.0	-6.0	-7.0	0.007169	0.8424518165324208	0.12913161765207498
NM_000059.3:c.1514T>C	13	32332992	T	C	+	0	Houdayer et al.	No change	Materials, Methods: PAXgene					normal	0.0	-16.0	51.0	50.0	-122.0	0.0	-16.0	51.0	50.0	218.0		11.920000076293945	-3.0	-5.0	-1.0	-4.0	0.005552	0.8436889368778603	0.026949110560284262
NM_000059.3:c.1666A>G	13	32333144	A	G	+	0	Houdayer et al.	No change	Materials, Methods: PAXgene					normal	0.0	-101.0	-230.0	66.0	-700.0	0.0	2759.0	-168.0	243.0	-700.0		14.329999923706055	-19.0	-17.0	-2.0	-4.0	0.005537	0.8432451271723566	0.0634774865269001
NM_000059.3:c.1792A>G	13	32333270	A	G	+	0	Houdayer et al.	No change	Materials, Methods: PAXgene					normal	0.0	1.0	13.0	117.0	-60.0	0.0	2995.0	-294.0	117.0	-60.0		12.1899995803833	-19.0	-17.0	-2.0	-4.0	0.00553	0.8432503127933041	0.06304946249203841
NM_000059.3:c.1804G>A	13	32333282	G	A	+	0	Wai et al.							normal	0.0	2.0	1.0	372.0	105.0	0.009999999776482582	-599.0	2621.0	-72.0	105.0		13.90999984741211	-17.0	-19.0	-4.0	-7.0	0.005578	0.8421069271354026	0.1599987355507551
NM_000059.3:c.1910-51G>T	13	32336214	G	T	+	0	Houdayer et al.	No change	Materials, Methods: PAXgene					normal	0.0	-311.0	1770.0	2795.0	1691.0	0.0	-311.0	281.0	-3004.0	539.0		19.770000457763672	-17.0	-19.0	-3.0	-2.0	0.006367	0.1645842743846788	0.12248809929900793
NM_000059.3:c.1936A>C	13	32336291	A	C	+	0	Wai et al.							normal	0.0	-26.0	2.0	462.0	608.0	0.009999999776482582	-388.0	-26.0	1614.0	-2904.0		17.299999237060547	-3.0	-5.0	-6.0	-5.0	0.005722	0.15781973095671376	0.12952671676117808
NM_000059.3:c.2803G>C	13	32337158	G	C	+	0	Wai et al.							normal	0.0	55.0	826.0	-405.0	-3.0	0.009999999776482582	826.0	-1255.0	-405.0	-3.0		11.770000457763672	-3.0	-5.0	-3.0	-2.0	0.005929	0.15783973045592456	0.12773779579496122
NM_000059.3:c.2810A>C	13	32337165	A	C	+	0	Wai et al.							normal	0.0	819.0	48.0	740.0	-10.0	0.0	-1262.0	-670.0	-10.0	1391.0		16.31999969482422	-3.0	-5.0	-6.0	-5.0	0.005803	0.15797090293196092	0.11600920557473386
NM_000059.3:c.3032C>G	13	32337387	C	G	+	0	Wai et al.							normal	0.0	-174.0	597.0	518.0	-634.0	0.0	-174.0	-892.0	814.0	-634.0		12.829999923706055	-19.0	-17.0	-2.0	-1.0	0.005693	0.15810818459560974	0.10374284156711613
NM_000059.3:c.3073A>G	13	32337428	A	G	+	0	Wai et al.							normal	0.0	556.0	-1182.0	-675.0	477.0	0.0	-933.0	-1525.0	477.0	-675.0		8.75	-19.0	-18.0	-3.0	-4.0	0.005633	0.15798440980331638	0.11480195829691882
NM_000059.3:c.6841+1del	13	32341197	GT	T	+	1	Leman et al. [Houdayer et al.], Houdayer et al.	Exon 11 skipped	Materials, Methods: LCL with puromycin; Strauch: Multiple IDs: Leman et al. [Houdayer et al.]: NM_000059.3:c.6841+1del; Houdayer et al.: NM_000059.3:c.6841+1delG	32336265.0	32341196.0			skip	1.0	-101.0	-61.0	-2.0	-1.0	0.949999988079071	384.0	-189.0	-2.0	-1.0		36.93000030517578	-22.0	-11.0	-8.0	-3.0	0.969946	0.5637324646850347	0.7817003711021578
NM_000059.3:c.6935A>T	13	32344651	A	T	+	0	Leman et al. [Houdayer et al.], Houdayer et al.	No change	Materials, Methods: Stimulated T lymphocytes with puromycin					normal	0.1899999976158142	497.0	-93.0	-2.0	2.0	0.25	44.0	-93.0	-2.0	2.0	1.561	15.109999656677246	-4.0	-18.0	-3.0	-5.0	0.153948	0.9768746097514966	1.7988262646325823
NM_000059.3:c.6937+1G>T	13	32344654	G	T	+	0	Wai et al.							normal	0.9800000190734863	494.0	-96.0	40.0	-1.0	0.949999988079071	-3069.0	-96.0	40.0	-1.0	8.504	14.84000015258789	-17.0	-19.0	-3.0	-7.0	0.979126	0.999999881212641	6.238886277362547
NM_000059.3:c.6937+74C>G	13	32344727	C	G	+	0	Houdayer et al.	No change	Materials, Methods: PAXgene					normal	0.0	-32.0	-166.0	-295.0	515.0	0.009999999776482582	-32.0	421.0	515.0	-74.0		14.479999542236328	-5.0	-17.0	-2.0	-1.0	0.031846	0.5456513322244289	0.12248809929900793
NM_000059.3:c.6938-26T>C	13	32346801	T	C	+	0	Houdayer et al.	No change	Materials, Methods: PAXgene					normal	0.0	475.0	-1653.0	-2148.0	-1559.0	0.0	-1653.0	26.0	-1559.0	95.0		13.100000381469727	-3.0	-5.0	-6.0	-4.0	0.00659	0.14657167379302088	0.1735064025757125
NM_000059.3:c.6938-9_6938-6del	13	32346818	GTTTC	C	+	0	Leman et al. [PM17011978]							normal	0.10999999940395355	-1670.0	9.0	-1576.0	78.0	0.07000000029802322	-1670.0	9.0	-1576.0	78.0		40.38999938964844	3.0	-12.0	0.0	-5.0	0.027247	0.9981772071147168	1.1610148839285472
NM_000059.3:c.6938-4C>T	13	32346823	C	T	+	0	Wai et al.							normal	0.009999999776482582	-1675.0	4.0	-1581.0	73.0	0.009999999776482582	49.0	4.0	-1581.0	73.0	0.396	8.75	-4.0	-3.0	-4.0	-5.0	0.006353	0.21032681319956312	0.1238585471859698
NM_000059.3:c.6938-3T>C	13	32346824	T	C	+	0	Leman et al. [PM21638052]							normal	0.009999999776482582	-1676.0	15.0	-1582.0	72.0	0.009999999776482582	-2129.0	3.0	-1582.0	72.0	0.349	11.649999618530273	-3.0	-4.0	-1.0	-4.0	0.006645	0.2197937676069611	0.13074200083802917
NM_000059.3:c.7006C>T	13	32346895	C	T	+	0	Leman et al.							normal	0.009999999776482582	-1747.0	-68.0	-1653.0	1.0	0.009999999776482582	-1747.0	-23.0	-1653.0	1.0	1.687	12.75	-5.0	-3.0	-4.0	-1.0	0.012678	0.7883859444038276	1.3558035084177895
NM_000059.3:c.7007G>A	13	32346896	G	A	+	1	Leman et al. [Houdayer et al.], Houdayer et al.	Leman et al. [Houdayer et al.]: Exon 13 and exon 12 and 13 skipped; Houdayer et al.: Exons 12 and 13 skipped (increase of alternative splicing)	Materials, Methods: PAXgene					multiple	0.4099999964237213	-1748.0	-69.0	-11.0	0.0	0.3400000035762787	-1748.0	-69.0	-11.0	0.0	5.016	13.529999732971191	-18.0	-19.0	-4.0	-7.0	0.994263	0.9990794779785738	4.72388224748942
NM_000059.3:c.7007G>C	13	32346896	G	C	+	1	Leman et al. [Houdayer et al.], Houdayer et al.	Leman et al. [Houdayer et al.]: Exon 12 and 13 skipped; Houdayer et al.: Exons 12 and 13 skipped (increase of alternative splicing)	Materials, Methods: LCL without puromycin					multiple	0.46000000834465027	-1748.0	-69.0	-11.0	0.0	0.2199999988079071	-1748.0	-69.0	-11.0	0.0	4.124	10.4399995803833	-3.0	-5.0	-5.0	-7.0	0.993911	0.9943691107545447	3.951003558704495
NM_000059.3:c.7007+1G>C	13	32346897	G	C	+	1	Leman et al. [Houdayer et al.], Houdayer et al.	Leman et al. [Houdayer et al.]: Exon 13 and exon 12 and 13 skipped; Houdayer et al.: Exon 13 skipped	Materials, Methods: LCL with puromycin					skip	1.0	-1749.0	-70.0	-2465.0	-1.0	1.0	-2175.0	-70.0	-12.0	-1.0	8.273	17.690000534057617	-17.0	-5.0	-6.0	-2.0	0.985864	0.9999994141407835	6.209116812333338
NM_000059.3:c.7007+34A>G	13	32346930	A	G	+	0	Houdayer et al.	No change	Materials, Methods: LCL with puromycin					normal	0.0	-1782.0	-103.0	-1688.0	-34.0	0.0	-2235.0	-58.0	-1688.0	1108.0		14.460000038146973	-19.0	-17.0	-7.0	-4.0	0.007149	0.20917383668223496	0.12248809929900793
NM_000059.3:c.7008-62A>G	13	32354799	A	G	+	0	Houdayer et al.	No change	Materials, Methods: PAXgene					normal	0.0	62.0	-3604.0	-468.0	2731.0	0.009999999776482582	62.0	308.0	-918.0	3030.0		11.9399995803833	-19.0	-18.0	-2.0	-4.0	0.006124	0.5313088231085213	0.12248809929900793
NM_000059.3:c.7008-44A>G	13	32354817	A	G	+	0	Houdayer et al.	No change	Materials, Methods: LCL with puromycin					normal	0.0	-3622.0	1611.0	-486.0	2713.0	0.0	44.0	290.0	476.0	121.0		16.6200008392334	-19.0	-17.0	-2.0	-4.0	0.009418	0.3519057814307492	0.1419923645547089
NM_000059.3:c.7008-44A>T	13	32354817	A	T	+	0	Houdayer et al.	No change	Materials, Methods: PAXgene					normal	0.0	2664.0	1611.0	-457.0	-1065.0	0.0	44.0	290.0	-2607.0	121.0		13.170000076293945	-4.0	-18.0	-3.0	-5.0	0.006044	0.31949750682090755	0.12518422731398093
NM_000059.3:c.7008-2A>G	13	32354859	A	G	+	1	Leman et al. [PM17011978]	exon 14 skipped		32354861.0	32355288.0			skip	1.0	12.0	2.0	2671.0	429.0	0.9700000286102295	12.0	2.0	2786.0	429.0	7.955	9.699999809265137	-19.0	-18.0	-2.0	-4.0	0.93214	0.9999857559196771	1.480497736756804
NM_000059.3:c.7008-2A>T	13	32354859	A	T	+	1	Leman et al. [Houdayer et al.], Houdayer et al.	Leman et al. [Houdayer et al.]: Use of a cryptic site 10 nt upstream from 3' ss; Houdayer et al.: Use of a cryptic site 10nt downstream from 3'ss	Materials, Methods: PAXgene; Strauch: Variant effect assumed to be downstream	32354861.0		32354871.0		alternative acceptor	1.0	12.0	2.0	2671.0	429.0	0.9700000286102295	12.0	2.0	12.0	429.0	8.367	21.790000915527344	-4.0	-11.0	-3.0	-5.0	0.932044	0.9999959258201571	1.6341116275037244
NM_000059.3:c.7017G>C	13	32354870	G	C	+	0	Houdayer et al.	No change	Materials, Methods: PAXgene, LCL without puromycin					normal	0.0	-6.0	2611.0	-539.0	2660.0	0.0	-9.0	1.0	-2660.0	40.0		13.739999771118164	-17.0	-5.0	-1.0	-3.0	0.005535	0.5223728703278067	0.1726839777805238
NM_000059.3:c.7021C>T	13	32354874	C	T	+	0	Wai et al.							normal	0.0	1554.0	-13.0	-993.0	-543.0	0.03999999910593033	233.0	-13.0	2656.0	-2664.0		13.130000114440918	-4.0	-3.0	-4.0	-6.0	0.00559	0.5190980638912283	0.32869508016252835
NM_000059.3:c.7053A>T	13	32354906	A	T	+	0	Houdayer et al.	No change	Materials, Methods: PAXgene					normal	0.0	-45.0	1522.0	-575.0	2624.0	0.0	2575.0	-45.0	4.0	-2696.0		16.459999084472656	-4.0	-8.0	-3.0	-5.0	0.005536	0.5233235836977751	0.12737562161161672
NM_000059.3:c.7242A>T	13	32355095	A	T	+	0	Houdayer et al.	No change	Materials, Methods: LCL with puromycin					normal	0.009999999776482582	12.0	-234.0	193.0	2435.0	0.09000000357627869	12.0	-234.0	2435.0	-2885.0		8.369999885559082	-4.0	-18.0	-4.0	-4.0	0.00555	0.52394964999525	0.09753466389907937
NM_000059.3:c.7319A>G	13	32355172	A	G	+	0	Houdayer et al.	No change	Materials, Methods: PAXgene, LCL without puromycin					normal	0.0	-65.0	1256.0	116.0	2358.0	0.009999999776482582	-65.0	408.0	121.0	-234.0		10.140000343322754	-19.0	-18.0	-2.0	-4.0	0.005572	0.5240100498919844	0.09465556205774471
NM_000059.3:c.7435+6G>A	13	32355294	G	A	+	0	Leman et al.							normal	0.009999999776482582	2187.0	-433.0	2236.0	-6.0	0.05000000074505806	-1541.0	-433.0	89.0	-1.0	0.937	18.690000534057617	-17.0	-19.0	-4.0	-2.0	0.008087	0.9179658757803737	1.0232990379175237
NM_000059.3:c.7435+8A>G	13	32355296	A	G	+	0	Leman et al. [PM24123850]							normal	0.0	2185.0	-435.0	2234.0	-8.0	0.05000000074505806	-1631.0	2185.0	87.0	-3.0		10.529999732971191	-19.0	-18.0	-7.0	-4.0	0.007096	0.4998626836440681	0.5383029069684618
NM_000059.3:c.7435+14A>G	13	32355302	A	G	+	0	Houdayer et al.	No change	Materials, Methods: LCL with puromycin					normal	0.0	2179.0	-441.0	2228.0	-9.0	0.0	1126.0	-441.0	-1.0	2228.0		17.959999084472656	-19.0	-17.0	-2.0	-4.0	0.008945	0.5231362641245995	0.12248809929900793
NM_000059.3:c.7436-4A>T	13	32356424	A	T	+	0	Leman et al.							normal	0.009999999776482582	4.0	1057.0	1405.0	1106.0	0.009999999776482582	4.0	-13.0	185.0	93.0	0.423	15.069999694824219	-4.0	-18.0	-3.0	-5.0	0.006557	0.253528993748796	0.1668832385313139
NM_000059.3:c.7436-2A>G	13	32356426	A	G	+	1	Leman et al. [Houdayer et al.], Houdayer et al.	Leman et al. [Houdayer et al.]: Use of a cryptic site 13 nt downstream from 3' ss; Houdayer et al.: Use of a cryptic site 13nt downstream from 3'ss	Materials, Methods: LCL without puromycin	32356428.0		32356441.0		alternative acceptor	0.9700000286102295	15.0	2.0	1104.0	183.0	0.949999988079071	15.0	2.0	-1516.0	183.0	7.955	13.260000228881836	-19.0	-17.0	-2.0	-4.0	0.9537	0.9995581488039034	1.247359364186264
NM_000059.3:c.7436-2A>T	13	32356426	A	T	+	1	Leman et al. [Houdayer et al.], Houdayer et al.	Leman et al. [Houdayer et al.]: Use of a cryptic site 13 nt downstream from 3' ss; Houdayer et al.: Use of a cryptic site 13nt downstream from 3'ss	Materials, Methods: several experiments for the same mutation: lymphocytes without puromycin, LCL with puromycin	32356428.0		32356441.0		alternative acceptor	0.9700000286102295	15.0	2.0	1104.0	1403.0	0.949999988079071	15.0	2.0	1104.0	183.0	8.367	9.859999656677246	-4.0	-18.0	-3.0	-4.0	0.948151	0.999663388440412	1.280759192713894
NM_000059.3:c.7463G>A	13	32356455	G	A	+	0	Houdayer et al.	No change	Materials, Methods: PAXgene, Minigene					normal	0.009999999776482582	-27.0	56.0	154.0	1075.0	0.019999999552965164	56.0	-44.0	154.0	-1162.0		9.4399995803833	-17.0	-19.0	-4.0	-7.0	0.005901	0.19000929288178167	0.22151713016814237
NM_000059.3:c.7504C>T	13	32356496	C	T	+	0	Houdayer et al.	No change	Materials, Methods: PAXgene					normal	0.09000000357627869	15.0	-68.0	1034.0	113.0	0.10000000149011612	15.0	-68.0	-5.0	113.0		8.75	-4.0	-3.0	-4.0	-5.0	0.005926	0.18798618673629738	0.3784464721463032
NM_000059.3:c.7505G>A	13	32356497	G	A	+	0	Houdayer et al.	No change	Materials, Methods: PAXgene					normal	0.019999999552965164	14.0	-69.0	-312.0	112.0	0.009999999776482582	-1636.0	-69.0	1148.0	112.0		12.470000267028809	-17.0	-19.0	-6.0	-2.0	0.005922	0.19101387132389233	0.14406855897122295
NM_000059.3:c.7559G>A	13	32356551	G	A	+	0	Houdayer et al.	No change	Materials, Methods: PAXgene					normal	0.029999999329447746	-140.0	-123.0	979.0	58.0	0.10000000149011612	-484.0	-40.0	-34.0	58.0		12.6899995803833	-18.0	-19.0	-6.0	-2.0	0.005622	0.18754170130863487	0.4130981273446793
NM_000059.3:c.7586G>A	13	32356578	G	A	+	0	Houdayer et al.	No change	Materials, Methods: LCL with puromycin					normal	0.009999999776482582	-150.0	903.0	31.0	952.0	0.019999999552965164	-67.0	-490.0	31.0	-61.0		9.619999885559082	-18.0	-19.0	-4.0	-7.0	0.005585	0.19432697778559355	0.10917533666353064
NM_000059.3:c.7610A>G	13	32356602	A	G	+	0	Wai et al.							normal	0.0	879.0	-535.0	1327.0	928.0	0.019999999552965164	-91.0	-535.0	7.0	1327.0		11.6899995803833	-19.0	-18.0	-7.0	-6.0	0.005639	0.19299524052440362	0.0077793694648618655
NM_000059.3:c.7617G>A	13	32356609	G	A	+	0	Leman et al. [Houdayer et al.], Houdayer et al.	No change	Materials, Methods: LCL with puromycin					normal	0.4699999988079071	-542.0	-181.0	921.0	0.0	0.550000011920929	-542.0	-181.0	-92.0	0.0	2.359	10.279999732971191	-17.0	-19.0	-4.0	-7.0	0.933839	0.9957097582561427	3.2479336172155464
NM_000059.3:c.7617+1G>A	13	32356610	G	A	+	1	Leman et al. [PM18712473, PM18006916, PM24123850]	exon 15 skipped		32356428.0	32356609.0			skip	0.9900000095367432	-543.0	-182.0	920.0	-1.0	0.9800000190734863	-1493.0	-182.0	-93.0	-1.0	8.182	16.229999542236328	-17.0	-19.0	-4.0	-2.0	0.983516	0.9999941638763263	5.358755467698261
NM_000059.3:c.7617+1G>T	13	32356610	G	T	+	1	Leman et al. [Houdayer et al.], Houdayer et al.	Exon 15 skipped	Materials, Methods: LCL without puromycin	32356428.0	32356609.0			skip	1.0	-543.0	-182.0	920.0	-1.0	0.9800000190734863	1211.0	-182.0	-2.0	-1.0	8.504	19.829999923706055	-17.0	-19.0	-3.0	-2.0	0.978066	0.9999999972626112	8.33325268196974
NM_000059.3:c.7617+2T>G	13	32356611	T	G	+	1	Leman et al. [PM18693280]	exon 15 skipped		32356428.0	32356609.0			skip	1.0	-544.0	-183.0	919.0	-2.0	0.9800000190734863	1229.0	-183.0	-94.0	-2.0	7.647	12.109999656677246	-19.0	-17.0	-7.0	-3.0	0.960884	0.9999996629799605	6.465412607752681
NM_000059.3:c.7617+14_7617+15delTA	13	32356623	TAC	C	+	0	Houdayer et al.	No change	Materials, Methods: LCL with puromycin					normal	0.009999999776482582	-195.0	858.0	926.0	907.0	0.019999999552965164	-535.0	-112.0	1206.0	-1330.0		28.690000534057617	-8.0	-6.0	0.0	-7.0	0.008721	0.19126511355817327	0.12248809929900793
NM_000059.3:c.7618-1G>A	13	32357741	G	A	+	1	Leman et al. [PM21394826]	Use of a cryptic site 45 nt downstream from 3' ss and exon 16 skipped						multiple	1.0	45.0	1.0	-211.0	88.0	0.9900000095367432	45.0	1.0	-211.0	88.0	8.75	8.75	-17.0	-19.0	-4.0	-3.0	0.984991	0.9999956793069237	1.5774418053728754
NM_000059.3:c.7632C>T	13	32357756	C	T	+	0	Houdayer et al.	No change	Materials, Methods: PAXgene					normal	0.05000000074505806	-275.0	-14.0	-226.0	73.0	0.05999999865889549	30.0	-14.0	-226.0	73.0		9.460000038146973	-5.0	-3.0	-4.0	-6.0	0.009848	0.6161173793430009	0.4040858434995358
NM_000059.3:c.7683G>A	13	32357807	G	A	+	0	Houdayer et al.	No change	Materials, Methods: PAXgene, Minigene					normal	0.019999999552965164	14.0	1.0	-277.0	22.0	0.03999999910593033	-21.0	1.0	-21.0	22.0		12.359999656677246	-17.0	-19.0	-6.0	-7.0	0.005623	0.6228834527852719	0.06280618387393325
NM_000059.3:c.7795_7797delGAA	13	32357919	GAAT	T	+	0	Houdayer et al.	No change	Materials, Methods: PAXgene					normal	0.029999999329447746	-438.0	-111.0	-90.0	-389.0	0.029999999329447746	-438.0	-133.0	-389.0	-90.0		35.88999938964844	-12.0	-9.0	-10.0	-4.0	0.005678	0.6101856220180047	0.7014180438875864
NM_000059.3:c.7805G>C	13	32357929	G	C	+	1	Leman et al. [Houdayer et al.], Houdayer et al.	Leman et al. [Houdayer et al.]: Exon 16 skipped and use of a cryptic site 10 nt upstream from 3' ss; Houdayer et al.: Exon 16 skipped and loss of the 10 last bases of exon 16	Materials, Methods: PAXgene LCL with puromycin					multiple	0.9900000095367432	-448.0	-187.0	-100.0	0.0	0.9200000166893005	-448.0	-143.0	-100.0	0.0	7.479	19.059999465942383	-17.0	-5.0	-6.0	-7.0	0.993205	0.9999780448457377	4.271678547389384
NM_000059.3:c.7805+6C>G	13	32357935	C	G	+	0	Leman et al. [Houdayer et al.], Houdayer et al.	No change	Materials, Methods: PAXgene					normal	0.019999999552965164	-193.0	-454.0	-6.0	-106.0	0.20000000298023224	-149.0	-454.0	-1.0	-106.0	1.222	22.270000457763672	-5.0	-17.0	-2.0	-6.0	0.00802	0.023734904926323932	1.5126781441689985
NM_000059.3:c.7806-40A>G	13	32362483	A	G	+	0	Houdayer et al.	No change	Materials, Methods: PAXgene, Minigene					normal	0.0	85.0	40.0	210.0	59.0	0.0	109.0	40.0	59.0	210.0		14.65999984741211	-19.0	-17.0	-7.0	-4.0	0.009922	0.22198944107145316	0.17797285929699053
NM_000059.3:c.7806-15delC	13	32362508	CT	T	+	0	Houdayer et al.	No change	Materials, Methods: LCL without puromycin					normal	0.009999999776482582	35.0	15.0	185.0	34.0	0.009999999776482582	15.0	1409.0	1508.0	-341.0		30.360000610351562	-5.0	-3.0	0.0	-5.0	0.006565	0.039607218698397235	0.2124366013560367
NM_000059.3:c.7806-9T>G	13	32362514	T	G	+	1	Leman et al. [PM17657584]	Use of a cryptic site 69 nt downstream from 3' ss and exon 17 skipped						multiple	0.9700000286102295	1.0	9.0	862.0	179.0	0.9599999785423279	1.0	9.0	862.0	179.0	8.598	11.680000305175781	-19.0	-17.0	-7.0	-3.0	0.999986	0.9999244353105633	1.5966489194946236
NM_000059.3:c.7806-2A>G	13	32362521	A	G	+	1	Leman et al. [Houdayer et al.], Houdayer et al.	Leman et al. [Houdayer et al.]: Use of a cryptic site 20 nt downstream from 3' ss; Houdayer et al.: Use of a cryptic site 20nt downstream from 3'ss	Materials, Methods: LCL with puromycin	32362523.0		32362543.0		alternative acceptor	0.9700000286102295	22.0	2.0	955.0	172.0	0.9700000286102295	22.0	2.0	855.0	172.0	7.955	11.010000228881836	-19.0	-18.0	-7.0	-4.0	0.976974	0.9999986702062889	2.035096341747053
NM_000059.3:c.7807G>C	13	32362524	G	C	+	0	Leman et al. [Houdayer et al.], Houdayer et al.	No change	Materials, Methods: PAXgene					normal	0.009999999776482582	19.0	-1.0	18.0	169.0	0.009999999776482582	-1.0	68.0	18.0	169.0	0.64	21.790000915527344	-17.0	-5.0	-6.0	-5.0	0.50475	0.311499312091641	0.34401602796177333
NM_000059.3:c.7820C>T	13	32362537	C	T	+	0	Houdayer et al.	No change	Materials, Methods: PAXgene					normal	0.009999999776482582	6.0	-14.0	839.0	156.0	0.03999999910593033	55.0	-14.0	5.0	156.0		14.199999809265137	-5.0	-3.0	-4.0	-1.0	0.005672	0.3001666519773583	0.2985724314185008
NM_000059.3:c.7822C>G	13	32362539	C	G	+	0	Wai et al.							normal	0.0	4.0	-16.0	837.0	3.0	0.029999999329447746	53.0	-16.0	-372.0	154.0		19.709999084472656	-5.0	-17.0	-7.0	-6.0	0.005649	0.3006371259544254	0.27071062757656333
NM_000059.3:c.7928C>G	13	32362645	C	G	+	0	Houdayer et al.	No change	Materials, Methods: PAXgene, Minigene, LCL without puromycin					normal	0.029999999329447746	-53.0	-122.0	-1.0	48.0	0.03999999910593033	-1.0	-53.0	-1.0	48.0		13.4399995803833	-9.0	-17.0	-2.0	-1.0	0.008448	0.29863803121119986	0.38926962690816935
NM_000059.3:c.7933A>G	13	32362650	A	G	+	0	Houdayer et al.	No change	Materials, Methods: LCL with puromycin					normal	0.029999999329447746	-127.0	-600.0	43.0	726.0	0.03999999910593033	-58.0	-438.0	43.0	-108.0		22.079999923706055	-19.0	-17.0	-7.0	-4.0	0.005598	0.3169313929132658	0.6795868712933444
NM_000059.3:c.7954_7956delGTG	13	32362671	GTGC	C	+	0	Houdayer et al.	No change	Materials, Methods: PAXgene					normal	0.019999999552965164	-148.0	-128.0	22.0	-129.0	0.03999999910593033	-148.0	-79.0	22.0	-129.0		41.709999084472656	-15.0	-18.0	2.0	-5.0	0.005635	0.31051555030279704	0.31968450782617375
NM_000059.3:c.7975A>G	13	32362692	A	G	+	1	Leman et al. [Houdayer et al.], Houdayer et al.	Leman et al. [Houdayer et al.]: Exon 17 skipped and exon 17 and 18 skipped; Houdayer et al.: Exon 17 skipping of low intensity	Materials, Methods: PAXgene					skip	0.800000011920929	1.0	-169.0	-169.0	1.0	0.5099999904632568	1.0	-169.0	-150.0	1.0	0.11	13.920000076293945	-19.0	-18.0	-2.0	-4.0	0.378876	0.9676271593016104	1.5562104496564435
NM_000059.3:c.7976G>A	13	32362693	G	A	+	1	Leman et al. [PM18451181, PM12624152]	exon 17 skipped		32362523.0	32362693.0			skip	0.949999988079071	749.0	-170.0	-170.0	0.0	0.8199999928474426	624.0	-170.0	-151.0	0.0	0.781	9.25	-17.0	-19.0	-4.0	-3.0	0.999195	0.9998206558707371	4.2645772859327
NM_000059.3:c.7976G>C	13	32362693	G	C	+	1	Leman et al.	Exon 17 skipped		32362523.0	32362693.0			skip	0.9599999785423279	600.0	-170.0	-170.0	0.0	0.8799999952316284	624.0	-170.0	-151.0	0.0	0.703	13.34000015258789	-17.0	-19.0	-6.0	-5.0	0.999439	0.9998953133486663	4.532358149427022
NM_000059.3:c.7976+3_7976+4del	13	32362696	AAG	G	+	1	Leman et al. [PM21638052]	exon 17 skipped		32362523.0	32362693.0			skip	0.9599999785423279	700.0	-173.0	-173.0	-3.0	0.9300000071525574	719.0	-173.0	-154.0	-3.0		29.09000015258789	0.0	-10.0	-9.0	-3.0	0.988223	0.9999968074904236	5.810130779114775
NM_000059.3:c.7976+5G>T	13	32362698	G	T	+	0	Leman et al. [PM24123850]							normal	0.9599999785423279	744.0	-175.0	678.0	-5.0	0.8899999856948853	619.0	-175.0	-156.0	-5.0	2.304	18.200000762939453	-17.0	-19.0	-3.0	-2.0	0.954488	0.9999793568533973	4.6320548124096055
NM_000059.3:c.7976+23C>T	13	32362716	C	T	+	0	Houdayer et al.	No change	Materials, Methods: LCL with puromycin					normal	0.0	-193.0	-666.0	-23.0	-174.0	0.009999999776482582	-124.0	2710.0	-23.0	-174.0		9.859999656677246	-4.0	-3.0	-4.0	-1.0	0.008523	0.3018493269477843	0.12248809929900793
NM_000059.3:c.7976+35C>A	13	32362728	C	A	+	0	Houdayer et al.	No change	Materials, Methods: PAXgene, LCL with puromycin					normal	0.009999999776482582	451.0	-205.0	648.0	-35.0	0.009999999776482582	-205.0	-136.0	-35.0	805.0		18.309999465942383	-5.0	-3.0	-5.0	-6.0	0.008456	0.3034175014033772	0.12248809929900793
NM_000059.3:c.7977-7C>G	13	32363172	C	G	+	1	Leman et al. [Houdayer et al.], Houdayer et al.	Leman et al. [Houdayer et al.]: Exon 18 skipped and use of cryptic site 7 nt upstream from 3' ss; Houdayer et al.: Exon 18 skipped (inframe) and use of a de novo site 7nt upstream from 3'ss	Materials, Methods: PAXgene, Minigene, LCL without puromycin					multiple	1.0	1.0	7.0	-479.0	361.0	0.9800000190734863	1.0	7.0	844.0	-479.0	5.776	20.510000228881836	-5.0	-17.0	-2.0	-6.0	0.999686	0.9999307021549855	1.4943286126706161
NM_000059.3:c.7977-6T>G	13	32363173	T	G	+	1	Leman et al.	Exon 18 skipped		32363179.0	32363533.0			skip	0.009999999776482582	-650.0	6.0	-480.0	360.0	0.029999999329447746	197.0	6.0	843.0	-480.0	2.721	14.460000038146973	-19.0	-17.0	-2.0	-3.0	0.03141	0.9646502988370248	0.6810231867265345
NM_000059.3:c.7977-4_7977-3del	13	32363175	TTA	A	+	0	Leman et al. [PM16619214]							normal	0.009999999776482582	-652.0	-607.0	-482.0	358.0	0.05000000074505806	195.0	4.0	841.0	358.0		37.27000045776367	-22.0	-20.0	0.0	-4.0	0.433053	0.8018543204201242	0.5264477132672892
NM_000059.3:c.7977-1G>C	13	32363178	G	C	+	1	Leman et al. [PM16211554]	exon 18 skipped and exons 17, 18 skipped						skip	0.6299999952316284	22.0	1.0	838.0	355.0	0.949999988079071	22.0	1.0	3.0	355.0	8.064	11.670000076293945	-17.0	-5.0	-6.0	-7.0	0.985199	0.9998878058122503	1.3914459365443768
NM_000059.3:c.7994A>G	13	32363196	A	G	+	0	Houdayer et al.	No change	Materials, Methods: LCL with puromycin					normal	0.0	-673.0	-17.0	-503.0	337.0	0.009999999776482582	721.0	-604.0	820.0	337.0		8.75	-19.0	-18.0	-2.0	-4.0	0.006036	0.2223575092761372	0.21024217225836672
NM_000059.3:c.8023A>G	13	32363225	A	G	+	1	Houdayer et al.	Use of the 5' de novo site, 309bp upstream from the wild type 5'ss	Materials, Methods: PAXgene, Minigene		32363533.0		32363224.0	alternative donor	0.800000011920929	145.0	-1175.0	-1.0	308.0	0.9900000095367432	145.0	-702.0	-1.0	308.0		11.149999618530273	-19.0	-17.0	-3.0	-4.0	0.081809	0.22053250128145413	0.33609770097058517
NM_000059.3:c.8057T>C	13	32363259	T	C	+	0	Houdayer et al.	No change	Materials, Methods: LCL with puromycin					normal	0.0	-80.0	-736.0	8.0	-566.0	0.0	-80.0	111.0	-566.0	274.0		8.75	-3.0	-5.0	-5.0	-4.0	0.005797	0.22641917083451565	0.06723629789725284
NM_000059.3:c.8162T>G	13	32363364	T	G	+	0	Houdayer et al.	No change	Materials, Methods: PAXgene, Minigene					normal	0.0	51.0	6.0	-1.0	-671.0	0.009999999776482582	-772.0	6.0	169.0	731.0		12.449999809265137	-19.0	-17.0	-2.0	-4.0	0.005759	0.22533749293857513	0.006312498759815571
NM_000059.3:c.8167G>C	13	32363369	G	C	+	0	Houdayer et al.	No change	Materials, Methods: stimulated T lymphocytes with puromycin					normal	0.0	21.0	1.0	75.0	164.0	0.009999999776482582	46.0	1.0	647.0	164.0		18.549999237060547	-17.0	-5.0	-6.0	-5.0	0.007123	0.2229260983239267	0.17118223533342355
NM_000059.3:c.8168A>G	13	32363370	A	G	+	1	Houdayer et al.	Use of the 5' de novo site, 164 bp upstream from the wild type 5'ss	Materials, Methods: PAXgene		32363533.0		32363369.0	alternative donor	0.05999999865889549	3585.0	-191.0	-1.0	163.0	0.23000000417232513	0.0	-847.0	-1.0	163.0		12.430000305175781	-19.0	-17.0	-2.0	-6.0	0.233137	0.2201440416860901	0.3629827320150178
NM_000059.3:c.8168A>T	13	32363370	A	T	+	0	Houdayer et al.	No change	Materials, Methods: PAXgene					normal	0.0	-847.0	0.0	-677.0	163.0	0.009999999776482582	45.0	0.0	646.0	163.0		15.380000114440918	-4.0	-18.0	-3.0	-5.0	0.006422	0.2212494432914742	0.28656763765440973
NM_000059.3:c.8182G>A	13	32363384	G	A	+	0	Houdayer et al.	No change	Materials, Methods: PAXgene, LCL with puromycin					normal	0.0	3571.0	-14.0	149.0	-691.0	0.009999999776482582	16.0	-14.0	-8.0	149.0		11.34000015258789	-18.0	-19.0	-4.0	-7.0	0.005701	0.22129991807979413	0.28308491217416754
NM_000059.3:c.8192A>G	13	32363394	A	G	+	0	Wai et al.							normal	0.0	-24.0	21.0	-852.0	-701.0	0.009999999776482582	-24.0	21.0	139.0	-18.0		8.75	-19.0	-18.0	-3.0	-4.0	0.009295	0.22419694212103627	0.08413604827787452
NM_000059.3:c.8258T>C	13	32363460	T	C	+	0	Wai et al.							normal	0.0	964.0	-937.0	-767.0	73.0	0.009999999776482582	-34.0	1966.0	556.0	73.0		14.470000267028809	-3.0	-4.0	-1.0	-4.0	0.005567	0.22261028283769863	0.19286878643308292
NM_000059.3:c.8331G>A	13	32363533	G	A	+	1	Leman et al. [PM20215541]	exon 18 skipped		32363179.0	32363533.0			skip	0.6200000047683716	-1010.0	-354.0	21.0	0.0	0.7799999713897705	0.0	-354.0	-157.0	0.0	4.821	13.90999984741211	-17.0	-19.0	-4.0	-7.0	0.990709	0.9998994552471631	4.337432962101434
NM_000059.3:c.8331+2T>C	13	32363535	T	C	+	0	Wai et al.							normal	0.8700000047683716	-1012.0	-356.0	19.0	-2.0	0.9300000071525574	19.0	-356.0	-159.0	-2.0	7.754	13.579999923706055	-3.0	-4.0	-6.0	-4.0	0.99092	0.9863572514833508	2.266740706717504
NM_000059.3:c.8331+22G>C	13	32363555	G	C	+	0	Houdayer et al.	No change	Materials, Methods: PAXgene, Minigene					normal	0.0	-1032.0	3400.0	-862.0	-79.0	0.009999999776482582	362.0	-185.0	-862.0	-22.0		16.1299991607666	-17.0	-5.0	-6.0	-7.0	0.006939	0.22320233488516306	0.12248809929900793
NM_000059.3:c.8332-54T>G	13	32370348	T	G	+	0	Houdayer et al.	No change	Materials, Methods: PAXgene, Minigene					normal	0.0	68.0	152.0	-952.0	209.0	0.009999999776482582	119.0	68.0	752.0	209.0		13.960000038146973	-19.0	-17.0	-5.0	-3.0	0.010158	0.312458619327484	0.12248809929900793
NM_000059.3:c.8332-1G>A	13	32370401	G	A	+	1	Leman et al. [PM21735045]	Use of a cryptic site 14 nt downstream from 3' ss		32370402.0		32370416.0		alternative acceptor	1.0	15.0	1.0	-1005.0	156.0	0.9900000095367432	15.0	1.0	427.0	156.0	8.75	14.329999923706055	-17.0	-19.0	-4.0	-2.0	0.988689	0.999957010875691	1.4613291270148874
NM_000059.3:c.8378G>T	13	32370448	G	T	+	1	Wai et al.	Downstream Skipped Exon		32370402.0	32370557.0			skip	0.05999999865889549	19.0	-46.0	-1052.0	109.0	0.36000001430511475	19.0	-46.0	-2.0	109.0		17.329999923706055	-17.0	-19.0	-3.0	-2.0	0.109877	0.2811398171968167	1.1229064809862035
NM_000059.3:c.8386C>T	13	32370456	C	T	+	0	Houdayer et al.	No change	Materials, Methods: PAXgene					normal	0.009999999776482582	11.0	-54.0	-1060.0	101.0	0.1599999964237213	11.0	-54.0	-23.0	101.0		16.8799991607666	-5.0	-3.0	-2.0	-6.0	0.005808	0.29215271834561746	0.4825057000063337
NM_000059.3:c.8460A>C	13	32370530	A	C	+	0	Houdayer et al.	No change	Materials, Methods: PAXgene					normal	0.019999999552965164	-30.0	-1160.0	27.0	-1134.0	0.05000000074505806	-30.0	-114.0	27.0	-3.0		17.049999237060547	-3.0	-5.0	-3.0	-5.0	0.005573	0.30748171447476735	0.3858105628872218
NM_000059.3:c.8460A>G	13	32370530	A	G	+	0	Houdayer et al.	No change	Materials, Methods: PAXgene, Minigene					normal	0.009999999776482582	-30.0	-1160.0	27.0	-1134.0	0.05000000074505806	-30.0	99.0	27.0	-3.0		9.289999961853027	-19.0	-18.0	-2.0	-4.0	0.00596	0.30999307850793756	0.5257177182481905
NM_000059.3:c.8486A>G	13	32370556	A	G	+	1	Wai et al., Leman et al. [Houdayer et al.], Houdayer et al.	Leman et al. [Houdayer et al.]: Exon 19 skipped; Wai et al.: Upstream Skipped Exon; Houdayer et al.: Exon 19 skipped (inframe)	Materials, Methods: lymphocytes	32370402.0	32370557.0			skip	0.1599999964237213	-1186.0	-154.0	-29.0	1.0	0.36000001430511475	73.0	-154.0	-29.0	1.0	1.826	11.899999618530273	-19.0	-18.0	-2.0	-4.0	0.126145	0.9925682179803715	2.0968951153593447
NM_000059.3:c.8486A>T	13	32370556	A	T	+	1	Leman et al. [PM22632462, PM25382762]	exon 19 skipped		32370402.0	32370557.0			skip	0.3199999928474426	73.0	-154.0	-29.0	1.0	0.5400000214576721	73.0	-154.0	-29.0	1.0	2.77	11.529999732971191	-4.0	-18.0	-3.0	-5.0	0.11961	0.9986664545125324	2.8705384941896517
NM_000059.3:c.8487G>A	13	32370557	G	A	+	1	Leman et al. [PM22632462]	exon 19 skipped		32370402.0	32370557.0			skip	0.7699999809265137	72.0	-155.0	-30.0	0.0	0.9100000262260437	72.0	-155.0	-30.0	0.0	4.736	10.949999809265137	-17.0	-19.0	-4.0	-7.0	0.992687	0.9999238559303871	4.647668419256824
NM_000059.3:c.8487G>C	13	32370557	G	C	+	1	Leman et al. [Houdayer et al.], Houdayer et al.	Leman et al. [Houdayer et al.]: Exon 19 skipped; Houdayer et al.: Exon 19 skipped (inframe)	Materials, Methods: PAXgene					skip	0.8700000047683716	72.0	-155.0	-30.0	0.0	0.949999988079071	72.0	-155.0	-30.0	0.0	5.154	14.6899995803833	-17.0	-5.0	-6.0	-7.0	0.993606	0.9999893788869655	5.494958614967255
NM_000059.3:c.8487+1G>A	13	32370558	G	A	+	1	Leman et al. [PM22632462, PM16619214, PM12606139]	exon 19 skipped		32370402.0	32370557.0			skip	1.0	71.0	-156.0	-31.0	-1.0	0.9599999785423279	98.0	-156.0	-31.0	-1.0	8.182	18.360000610351562	-17.0	-19.0	-6.0	-2.0	0.998534	0.9999687937701871	4.480346331653481
NM_000059.3:c.8487+2T>C	13	32370559	T	C	+	1	Leman et al.	Exon 19 skipped		32370402.0	32370557.0			skip	0.9900000095367432	70.0	-157.0	-32.0	-2.0	0.9599999785423279	97.0	-157.0	-32.0	-2.0	7.754	17.18000030517578	-3.0	-5.0	-6.0	-4.0	0.991224	0.9867095854701167	2.1257131265343427
NM_000059.3:c.8487+3A>G	13	32370560	A	G	+	1	Leman et al.	Exon 19 skipped		32370402.0	32370557.0			skip	0.36000001430511475	69.0	-158.0	-33.0	-3.0	0.5600000023841858	-3.0	-158.0	-33.0	-3.0	4.173	13.039999961853027	-19.0	-18.0	-7.0	-4.0	0.720183	0.9983558893287771	2.941274701137661
NM_000059.3:c.8487+8G>A	13	32370565	G	A	+	0	Leman et al. [PM21394826]							normal	0.0	-65.0	-1195.0	263.0	-1169.0	0.009999999776482582	-65.0	64.0	-1169.0	263.0		14.319999694824219	-17.0	-19.0	-4.0	-2.0	0.008674	0.0430649272169109	0.29644484505882523
NM_000059.3:c.8487+81C>T	13	32370638	C	T	+	0	Houdayer et al.	No change	Materials, Methods: PAXgene					normal	0.0	15.0	-138.0	190.0	-1242.0	0.009999999776482582	15.0	-9.0	-1242.0	190.0		11.800000190734863	-4.0	-3.0	-4.0	-1.0	0.009397	0.29809464611125797	0.12248809929900793
NM_000059.3:c.8487+104G>A	13	32370661	G	A	+	0	Houdayer et al.	No change	Materials, Methods: PAXgene					normal	0.0	-8.0	-1829.0	167.0	-1265.0	0.029999999329447746	-8.0	295.0	167.0	-1265.0		8.75	-18.0	-19.0	-4.0	-3.0	0.007111
NM_000059.3:c.8488-2A>G	13	32370954	A	G	+	1	Leman et al. [PM22632462]	Use of a cryptic site 12 nt downstream from 3' ss and a cryptic site 1053 nt upstream from 3' ss						alternative acceptor	0.9800000190734863	14.0	2.0	871.0	146.0	0.9200000166893005	14.0	2.0	-11.0	146.0	7.955	12.779999732971191	-19.0	-17.0	-7.0	-4.0	0.984543	0.9999236000193323	1.324983885891479
NM_000059.3:c.8488-1G>A	13	32370955	G	A	+	1	Leman et al. [PM24607278, PM22632462, PM12065746]	Use of a cryptic site 12 nt downstream from 3' ss and exon 20 skipped	Variant with different raported splicing effect					multiple	0.9800000190734863	-1.0	1.0	870.0	145.0	0.9200000166893005	13.0	1.0	-12.0	145.0	8.75	9.979999542236328	-17.0	-19.0	-6.0	-7.0	0.978873	0.9999544506927545	1.3884599475580324
NM_000059.3:c.8503T>C	13	32370971	T	C	+	0	Houdayer et al.	No change	Materials, Methods: PAXgene					normal	0.0	-15.0	-318.0	-1575.0	-143.0	0.0	-1601.0	-15.0	-1575.0	-414.0		12.079999923706055	-3.0	-5.0	-6.0	-4.0	0.005538	0.4145385966329894	0.4371699063992945
NM_000059.3:c.8632+1G>A	13	32371101	G	A	+	1	Leman et al. [PM16211554]	exon 20 skipped		32370956.0	32371100.0			skip	1.0	-98.0	-145.0	16.0	-1.0	0.9900000095367432	-448.0	-145.0	16.0	-1.0	8.182	13.279999732971191	-17.0	-19.0	-5.0	-3.0	0.989354	0.9999970407144356	5.1865557341001995
NM_000059.3:c.8633-24_8634del	13	32376646	TTAATAATCCTTTTGTTTTCTTAGAAA	A	+	1	Leman et al. [PM25382762]	exon 21 skipped		32376670.0	32376791.0			skip	1.0	-9.0	24.0	1374.0	145.0	1.0	-9.0	24.0	1664.0	145.0		42.54999923706055	-1.0	-18.0	15.0	18.0	0.99782	1.0	5.277417917645647
NM_000059.3:c.8633-16C>G	13	32376654	C	G	+	0	Houdayer et al.	No change	Materials, Methods: LCL without puromycin					normal	0.0	16.0	-1311.0	2861.0	1366.0	0.009999999776482582	63.0	16.0	183.0	-1248.0	0.0	18.649999618530273	-5.0	-17.0	-2.0	-6.0	0.006872	0.23455437319929495	0.139939002987056
NM_000059.3:c.8633-2A>G	13	32376668	A	G	+	1	Leman et al. [PM16619214]	Use of a cryptic site 43 nt downstreram from 3' ss and a cryptic site 93 nt upstream from 3' ss						alternative acceptor	1.0	45.0	2.0	1352.0	123.0	0.9900000095367432	49.0	2.0	1642.0	123.0	7.955	10.069999694824219	-19.0	-18.0	-7.0	-4.0	0.941054	0.9999979122370477	1.7873894520234759
NM_000059.3:c.8686C>T	13	32376723	C	T	+	0	Houdayer et al.	No change	Materials, Methods: PAXgene					normal	0.0	-1380.0	-53.0	114.0	68.0	0.03999999910593033	-1380.0	-53.0	114.0	-1317.0		15.869999885559082	-4.0	-3.0	-4.0	-6.0	0.005731	0.3688289340777155	0.7247051122116217
NM_000059.3:c.8754G>A	13	32376791	G	A	+	1	Leman et al. [PM25382762]	Use of a cryptic site 46 nt downstream from 5' ss			32376791.0		32376837.0	alternative donor	0.9900000095367432	3010.0	-121.0	46.0	0.0	0.9800000190734863	-74.0	3010.0	46.0	0.0	4.438	13.539999961853027	-18.0	-19.0	-4.0	-7.0	0.988451	0.9997766456968953	4.144431022210524
NM_000059.3:c.8754G>C	13	32376791	G	C	+	1	Leman et al.	Use of a cryptic site 46 nt downstream from 5' ss			32376791.0		32376837.0	alternative donor	0.9900000095367432	3010.0	-121.0	46.0	0.0	0.9900000095367432	-74.0	3010.0	46.0	0.0	3.433	10.34000015258789	-3.0	-5.0	-5.0	-3.0	0.992319	0.9998642872098192	4.382859210942937
NM_000059.3:c.8754+1G>A	13	32376792	G	A	+	1	Leman et al. [PM19267246]	Use of a cryptic site 46 nt downstream from 5' ss			32376791.0		32376837.0	alternative donor	1.0	3009.0	-122.0	45.0	-1.0	0.9900000095367432	-75.0	3009.0	45.0	-1.0	8.182	15.729999542236328	-17.0	-19.0	-6.0	-2.0	0.973905	0.9999792267848284	4.495436499623117
NM_000059.3:c.8754+1G>C	13	32376792	G	C	+	1	Leman et al. [PM19267246]	Use of a cryptic site 46 nt downstream from 5' ss			32376791.0		32376837.0	alternative donor	1.0	3009.0	-122.0	45.0	-1.0	0.9900000095367432	-75.0	3009.0	45.0	-1.0	8.273	20.600000381469727	-17.0	-5.0	-6.0	-2.0	0.967791	0.9999762534196098	4.443521341554113
NM_000059.3:c.8754+3G>C	13	32376794	G	C	+	1	Leman et al. [PM21638052, PM23451180, PM21769658]	Use of a cryptic site 46 nt downstream from 5' ss			32376791.0		32376837.0	alternative donor	0.550000011920929	3007.0	-124.0	43.0	-3.0	0.75	-1213.0	3007.0	43.0	-3.0	2.414	14.270000457763672	-17.0	-5.0	-6.0	-2.0	0.954327	0.9918238469978223	2.173411877521732
NM_000059.3:c.8754+4A>G	13	32376795	A	G	+	1	Leman et al. [Houdayer et al.], Houdayer et al.	Leman et al. [Houdayer et al.]: Use of a cryptic site 47 nt downstream from 5' ss; Houdayer et al.: Use of a cryptic site 47nt downstream from 5'ss	Materials, Methods: lymphocytes; Strauch: Variant effect assumed to be downstream 5'+46		32376791.0		32376837.0	alternative donor	0.6299999952316284	3006.0	-125.0	42.0	-4.0	0.7400000095367432	-1214.0	3006.0	42.0	-4.0	3.36	10.59000015258789	-19.0	-18.0	-7.0	-4.0	0.948484	0.9913997367009753	2.1536207238092775
NM_000059.3:c.8754+5G>A	13	32376796	G	A	+	1	Leman et al. [PM25382762, PM18693280]	Use of a cryptic site 46 nt downstream from 5' ss			32376791.0		32376837.0	alternative donor	0.8999999761581421	3005.0	-126.0	41.0	-5.0	0.8500000238418579	-79.0	3005.0	41.0	-5.0	4.743	9.720000267028809	-17.0	-19.0	-4.0	-2.0	0.729701	0.9887283686616024	2.047601835290327
NM_000059.3:c.8754+5G>T	13	32376796	G	T	+	1	Leman et al. [PM25382762]	Use of a cryptic site 46 nt downstream from 5' ss			32376791.0		32376837.0	alternative donor	0.8999999761581421	3005.0	-126.0	41.0	-5.0	0.8500000238418579	-1215.0	3005.0	41.0	-5.0	4.531	13.949999809265137	-17.0	-19.0	-3.0	-5.0	0.770466	0.9958864370362943	2.441576737482142
NM_000059.3:c.8755-1G>A	13	32379316	G	A	+	1	Leman et al. [PM25382762, PM18489799, PM23451180]	exon 22 skipped	Variant with different raported splicing effect	32379317.0	32379515.0			skip	1.0	2.0	1.0	-1296.0	199.0	0.9900000095367432	2.0	1.0	-2479.0	199.0	8.75	17.040000915527344	-17.0	-19.0	-4.0	-7.0	0.989258	0.9999606677249988	0.984690699243638
NM_000059.3:c.8799G>A	13	32379361	G	A	+	0	Houdayer et al.	No change	Materials, Methods: PAXgene					normal	0.0	670.0	440.0	154.0	-1.0	0.03999999910593033	-33.0	0.0	154.0	-2524.0		13.680000305175781	-18.0	-19.0	-6.0	-7.0	0.005846	0.9579283349192043	0.04332011531247314
NM_000059.3:c.8830A>T	13	32379392	A	T	+	0	Houdayer et al.	No change	Materials, Methods: LCL with puromycin					normal	0.0	412.0	639.0	521.0	123.0	0.009999999776482582	409.0	-31.0	-2555.0	123.0		18.18000030517578	-4.0	-18.0	-3.0	-5.0	0.00588	0.9573982153803724	0.18993115139039962
NM_000059.3:c.8850G>T	13	32379412	G	T	+	0	Houdayer et al.	No change	Materials, Methods: PAXgene					normal	0.0	619.0	389.0	103.0	-1392.0	0.0	-95.0	-51.0	103.0	-2575.0		13.680000305175781	-17.0	-19.0	-3.0	-2.0	0.005862	0.9578236172900422	0.0710758277269663
NM_000059.3:c.8851G>A	13	32379413	G	A	+	0	Houdayer et al.	No change	Materials, Methods: PAXgene					normal	0.0	618.0	388.0	102.0	500.0	0.009999999776482582	-52.0	388.0	102.0	500.0		12.869999885559082	-17.0	-19.0	-4.0	-3.0	0.006519	0.9588213640252682	0.23169081457379415
NM_000059.3:c.8851G>T	13	32379413	G	T	+	0	Houdayer et al.	No change	Materials, Methods: PAXgene					normal	0.0	618.0	388.0	102.0	500.0	0.0	618.0	388.0	102.0	-2576.0		17.059999465942383	-17.0	-19.0	-3.0	-5.0	0.006561	0.9577486371300611	0.0909094371714338
NM_000059.3:c.8893G>T	13	32379455	G	T	+	1	Houdayer et al.	Use of the 5' de novo site, 62 bp upstream from the wild type 5'ss	Materials, Methods: PAXgene, LCL with puromycin; Strauch: Variant effect changed to 62 upstream (was 61 upstream in the original publication)		32379515.0		32379453.0	alternative donor	0.6700000166893005	295.0	346.0	-2.0	60.0	0.8999999761581421	-127.0	-94.0	-2.0	60.0		12.039999961853027	-17.0	-19.0	-3.0	-7.0	0.171224	0.9553632425038254	0.7700079808929023
NM_000059.3:c.8948_8953+5del	13	32379510	ATTCAGGTAAGT	T	+	1	Leman et al. [PM25382762]	exon 22 skipped		32379317.0	32379515.0			skip	0.9900000095367432	240.0	291.0	-2.0	5.0	0.9900000095367432	-182.0	-193.0	-2.0	5.0		38.91999816894531	3.0	-14.0	-17.0	0.0	0.77176	0.9999999998495779	10.531629627303875
NM_000059.3:c.8953+1G>T	13	32379516	G	T	+	1	Leman et al. [PM21394826, PM25382762]	Use of a cryptic site 31 nt upstream from 5' ss and exon 22 skipped	Variant with different raported splicing effect					multiple	0.9900000095367432	515.0	264.0	3.0	-1.0	0.9900000095367432	-188.0	-199.0	3.0	-1.0	8.504	18.1299991607666	-17.0	-19.0	-3.0	-2.0	0.945871	0.9999998318637636	6.9803947202499215
NM_000059.3:c.8953+2T>G	13	32379517	T	G	+	1	Leman et al. [Houdayer et al.], Houdayer et al.	Exon 22 skipped	Materials, Methods: LCL with puromycin	32379317.0	32379515.0			skip	0.9900000095367432	514.0	-200.0	2.0	-2.0	0.9900000095367432	-189.0	-200.0	2.0	-2.0	7.647	14.020000457763672	-19.0	-17.0	-7.0	-3.0	0.917698	0.9999424210346929	4.715535314903808
NM_000059.3:c.8953+98T>C	13	32379613	T	C	+	0	Houdayer et al.	No change	Materials, Methods: PAXgene					normal	0.0	418.0	137.0	-170.0	300.0	0.0	-285.0	188.0	-2776.0	300.0		8.75	-3.0	-5.0	-5.0	-4.0	0.006336	0.11103351466989111	0.12248809929900793
NM_000059.3:c.8954-5A>G	13	32379745	A	G	+	1	Leman et al.	Use of a cryptic site 4 nt upstream from 3' ss		32379750.0		32379746.0		alternative acceptor	0.9599999785423279	1.0	5.0	168.0	103.0	0.8500000238418579	1.0	5.0	-1435.0	168.0	4.525	16.59000015258789	-19.0	-17.0	-7.0	-4.0	0.999971	0.9985397833169117	0.9231160351923362
NM_000059.3:c.8954-3C>G	13	32379747	C	G	+	1	Leman et al. [PM22632462]	Use of a cryptic site 2 nt upstream from 3' ss		32379750.0		32379748.0		alternative acceptor	0.9700000286102295	54.0	3.0	3382.0	166.0	0.8999999761581421	1.0	3.0	-1437.0	166.0	23.604	23.600000381469727	-5.0	-17.0	-2.0	-6.0	0.496503	0.9999999963528763	2.50647948640221
NM_000059.3:c.8954-1_8955delinsAA	13	32379749	GTT	AA	+	1	Leman et al. [PM22632462, PM23451180]	Use of a cryptic site 51 nt downstream from 3' ss and exon 23 skipped						multiple	0.9700000286102295	52.0	1.0	3380.0	164.0							33.290000915527344	-22.0	-16.0	-1.0	-5.0	0.662841	0.9998354660003703	1.0214619336435942
NM_000059.3:c.8963G>A	13	32379759	G	A	+	0	Wai et al.							normal	0.03999999910593033	-9.0	42.0	154.0	-244.0	0.029999999329447746	-9.0	42.0	154.0	-244.0		12.420000076293945	-17.0	-19.0	-4.0	-2.0	0.005586	0.5054307872867222	0.0881875256549703
NM_000059.3:c.9038C>T	13	32379834	C	T	+	0	Houdayer et al.	No change	Materials, Methods: PAXgene, LCL with puromycin					normal	0.20000000298023224	16.0	-33.0	-319.0	79.0	0.2199999988079071	4059.0	-33.0	-319.0	79.0		10.529999732971191	-5.0	-3.0	-2.0	-1.0	0.0057	0.48706975409003833	0.785168080042192
NM_000059.3:c.9048_9053del	13	32379844	TAAAAGT	T	+	0	Houdayer et al.	No change	Materials, Methods:					normal	0.009999999776482582	187.0	-43.0	69.0	4.0	0.05000000074505806	187.0	-43.0	69.0	4.0		36.720001220703125	2.0	-20.0	5.0	-3.0	0.005605	0.5511568194212626	0.576555632781999
NM_000059.3:c.9084_9086delAGC	13	32379880	AGCG	G	+	0	Houdayer et al.	No change	Materials, Methods: PAXgene					normal	0.17000000178813934	151.0	-79.0	-32.0	33.0	0.20999999344348907	-552.0	-79.0	-32.0	33.0		36.66999816894531	1.0	-14.0	-10.0	-7.0	0.006926	0.5232394955707467	0.7588738684988718
NM_000059.3:c.9104A>C	13	32379900	A	C	+	0	Wai et al.							normal	0.009999999776482582	-150.0	114.0	13.0	-3.0	0.019999999552965164	-99.0	3993.0	13.0	-3.0		18.860000610351562	-3.0	-5.0	-6.0	-5.0	0.00702	0.5432861964286615	0.1988701510801042
NM_000059.3:c.9104A>G	13	32379900	A	G	+	0	Wai et al.							normal	0.009999999776482582	131.0	-99.0	-385.0	13.0	0.029999999329447746	-99.0	3993.0	29.0	-3.0		10.0	-19.0	-18.0	-7.0	-4.0	0.007009	0.5394788175507012	0.05975148242855276
NM_000059.3:c.9108A>G	13	32379904	A	G	+	0	Houdayer et al.	No change	Materials, Methods: LCL with puromycin					normal	0.03999999910593033	127.0	-103.0	-1884.0	9.0	0.11999999731779099	103.0	-103.0	-56.0	9.0		11.520000457763672	-19.0	-18.0	-7.0	-4.0	0.006434	0.5412071635857785	0.09928505479815801
NM_000059.3:c.9116C>T	13	32379912	C	T	+	0	Leman et al. [Houdayer et al.], Houdayer et al.	No change	Materials, Methods: PAXgene LCL with puromycin					normal	0.14000000059604645	3127.0	-111.0	-64.0	1.0	0.25	95.0	-111.0	-64.0	1.0	1.866	11.170000076293945	-5.0	-3.0	-4.0	-1.0	0.020612	0.986270837065569	1.6280379100264288
NM_000059.3:c.9117G>A	13	32379913	G	A	+	1	Leman et al. [Houdayer et al.], Houdayer et al.	Exon 23 skipped	Materials, Methods: PAXgene LCL with puromycin stimulated T lymphocytes with puromycin	32379750.0	32379913.0			skip	0.949999988079071	118.0	-163.0	-65.0	0.0	0.8899999856948853	118.0	-163.0	-65.0	0.0	9.219	13.1899995803833	-17.0	-19.0	-4.0	-7.0	0.989334	0.9999994284946974	6.912086678009208
NM_000059.3:c.9117+1G>A	13	32379914	G	A	+	1	Leman et al. [PM22632462]	exon 23 skipped		32379750.0	32379913.0			skip	1.0	117.0	-164.0	-66.0	-1.0	0.9300000071525574	117.0	-164.0	-66.0	-1.0	8.182	11.9399995803833	-18.0	-19.0	-6.0	-2.0	0.967482	0.9999986519215983	5.311108386840471
NM_000059.3:c.9117+1G>T	13	32379914	G	T	+	1	Leman et al. [PM22632462, PM10534775]	exon 23 skipped		32379750.0	32379913.0			skip	1.0	117.0	-164.0	-17.0	-1.0	0.9300000071525574	93.0	-164.0	-66.0	-1.0	8.504	13.319999694824219	-17.0	-19.0	-3.0	-7.0	0.959341	0.9999999964081148	7.61150090453964
NM_000059.3:c.9117+2T>A	13	32379915	T	A	+	1	Leman et al. [PM18489799]	exon 23 skipped		32379750.0	32379913.0			skip	1.0	116.0	-165.0	14.0	-2.0	0.9300000071525574	116.0	-165.0	14.0	-2.0	8.183	20.790000915527344	-18.0	-4.0	-5.0	-3.0	0.96404	0.9999969582348522	4.995311511288973
NM_000059.3:c.9117+2T>C	13	32379915	T	C	+	1	Leman et al. [Houdayer et al.], Houdayer et al.	Exon 23 skipped	Materials, Methods: LCL without puromycin	32379750.0	32379913.0			skip	1.0	116.0	-165.0	-67.0	-2.0	0.9300000071525574	116.0	-165.0	14.0	-2.0	7.754	11.609999656677246	-3.0	-4.0	-6.0	-4.0	0.979726	0.9864787664283561	1.730395174491963
NM_000059.3:c.9118-4_9118-2delinsTTT	13	32380003	GTA	TTT	+	1	Leman et al. [Houdayer et al.], Houdayer et al.	Leman et al. [Houdayer et al.]: Use of a cryptic site 7 nt downstream from 3' ss; Houdayer et al.: Use of a de novo site 7nt downstream from 3'ss	Materials, Methods: LCL with puromycin	32380007.0		32380014.0		alternative acceptor	1.0	11.0	4.0	99.0	-90.0							22.010000228881836	-17.0	-16.0	-1.0	-3.0	0.999504	0.9999982505755447	1.9281422638366064
NM_000059.3:c.9118-2A>G	13	32380005	A	G	+	1	Leman et al. [PM18489799, PM12759930, PM22632462]	Use of a cryptic site 7 nt downstream from 3' ss	Variant with different raported splicing effect	32380007.0		32380014.0		alternative acceptor	1.0	9.0	2.0	-92.0	-157.0	0.9900000095367432	9.0	2.0	-76.0	-108.0	7.955	12.5	-19.0	-18.0	-2.0	-4.0	0.992877	0.9999991690392566	2.019506893797578
NM_000059.3:c.9216G>A	13	32380105	G	A	+	0	Houdayer et al.	No change	Materials, Methods: LCL with puromycin					normal	0.009999999776482582	-74.0	-91.0	-3.0	-590.0	0.07000000029802322	-355.0	-74.0	-3.0	40.0		15.539999961853027	-18.0	-19.0	-4.0	-2.0	0.006034	0.17740468360066278	1.0422276087398579
NM_000059.3:c.9218A>G	13	32380107	A	G	+	0	Houdayer et al.	No change	Materials, Methods: LCL with puromycin					normal	0.009999999776482582	-306.0	-76.0	-5.0	38.0	0.2199999988079071	-357.0	-76.0	-5.0	38.0		8.920000076293945	-19.0	-17.0	-3.0	-4.0	0.01797	0.17929912403341217	0.8885249094860391
NM_000059.3:c.9242T>C	13	32380131	T	C	+	0	Wai et al.							normal	0.009999999776482582	-100.0	-330.0	14.0	-218.0	0.03999999910593033	-100.0	-381.0	14.0	-218.0		12.4399995803833	-3.0	-5.0	-1.0	-2.0	0.005639	0.20165158630795835	0.8366241338614918
NM_000059.3:c.9249_9256+8del	13	32380138	AAAAACAGGTAATGCAC	C	+	1	Leman et al. [PM22632462]	Use of a cryptic site 43 nt upstream from 5' ss and exon 24 skipped						multiple	1.0	2901.0	-131.0	-36.0	7.0	1.0	-634.0	-131.0	-36.0	7.0		47.439998626708984	-35.0	-13.0	7.0	-1.0	0.988611	0.9999999996213147	10.196098937760306
NM_000059.3:c.9256G>T	13	32380145	G	T	+	1	Leman et al. [PM22632462]	Use of a cryptic site 43 nt upstream from 5' ss and exon 24 skipped						multiple	0.10999999940395355	2894.0	-114.0	-43.0	0.0	0.6200000047683716	-817.0	-114.0	-43.0	0.0	9.475	10.739999771118164	-17.0	-19.0	-3.0	-2.0	0.993724	0.9999998314930651	7.365699047988779
NM_000059.3:c.9256+1G>A	13	32380146	G	A	+	1	Leman et al. [PM12759930, PM22632462, PM25382762]	exon 24 skipped	Variant with different raported splicing effect	32380007.0	32380145.0			skip	0.9900000095367432	2893.0	-345.0	-44.0	-1.0	1.0	-818.0	-139.0	-44.0	-1.0	8.182	9.130000114440918	-17.0	-19.0	-1.0	-3.0	0.986216	0.9999963838032073	5.550345818124632
NM_000059.3:c.9256+58A>T	13	32380203	A	T	+	0	Houdayer et al.	No change	Materials, Methods: stimulated T lymphocytes with puromycin					normal	0.0	-402.0	-172.0	-58.0	3828.0	0.0	-402.0	-172.0	-274.0	2926.0		15.539999961853027	-4.0	-18.0	-3.0	-5.0	0.006885	0.1890284626552811	0.12248809929900793
NM_000059.3:c.9257-113T>G	13	32394576	T	G	+	0	Houdayer et al.	No change	Materials, Methods: PAXgene, Minigene					normal	0.0	-267.0	1415.0	-333.0	-218.0	0.009999999776482582	-267.0	3648.0	-218.0	3214.0		11.779999732971191	-19.0	-17.0	-2.0	-4.0	0.006219
NM_000059.3:c.9257-83G>A	13	32394606	G	A	+	0	Houdayer et al.	No change	Materials, Methods: PAXgene, Minigene					normal	0.0	1385.0	83.0	-248.0	-363.0	0.0	-297.0	-1578.0	-248.0	1510.0		10.140000343322754	-17.0	-19.0	-4.0	-3.0	0.006106	0.08399325824521738	0.12248809929900793
NM_000059.3:c.9257-16T>C	13	32394673	T	C	+	0	Houdayer et al.	No change	Materials, Methods: LCL with puromycin					normal	0.0	43.0	-533.0	-315.0	1443.0	0.0	16.0	-364.0	-315.0	1443.0	0.141	11.350000381469727	-3.0	-5.0	-5.0	-4.0	0.00689	0.025307926614836593	0.059207639881998675
NM_000059.3:c.9257-10dup	13	32394679	T	TT	+	0	Leman et al. [Houdayer et al.]							normal	0.0	200.0	-539.0	31.0	1437.0	0.0	10.0	1312.0	-321.0	-930.0		19.8799991607666	-17.0	-19.0	-1.0	-4.0	0.00632	0.06979242391130315	0.19247715114446856
NM_000059.3:c.9257-1G>C	13	32394688	G	C	+	1	Leman et al. [PM21394826, PM25382762]	Use of a cryptic site 27 nt downstream from 3' ss and exon 25 skipped	Variant with different raported splicing effect					multiple	1.0	28.0	1.0	1428.0	245.0	1.0	28.0	1.0	1428.0	245.0	8.064	13.5600004196167	-17.0	-19.0	-1.0	-2.0	0.937145	0.999587500708793	1.352611856543198
NM_000059.3:c.9275A>G	13	32394707	A	G	+	0	Houdayer et al.	No change	Materials, Methods: PAXgene					normal	0.0	9.0	-398.0	-349.0	3.0	0.0	1284.0	-398.0	-349.0	-1573.0		16.34000015258789	-19.0	-17.0	-7.0	-4.0	0.005628	0.09781482282026932	0.018686783357419787
NM_000059.3:c.9367A>G	13	32394799	A	G	+	0	Wai et al.							normal	0.03999999910593033	1.0	-110.0	-441.0	134.0	0.1899999976158142	1.0	-110.0	1317.0	-441.0		15.859999656677246	-19.0	-18.0	-7.0	-4.0	0.005686	0.09665857473095059	0.1752941927281633
NM_000059.3:c.9456G>T	13	32394888	G	T	+	0	Wai et al.							normal	0.0	-9.0	-748.0	1228.0	-56.0	0.0	3250.0	1103.0	-530.0	1228.0		13.989999771118164	-17.0	-19.0	-3.0	-2.0	0.005546	0.09926505116756652	0.17542211645236017
NM_000059.3:c.9501+3A>T	13	32394936	A	T	+	1	Leman et al. [Houdayer et al.], Houdayer et al.	Exon 25 skipped	Materials, Methods: PAXgene, Minigene	32394689.0	32394933.0			skip	0.009999999776482582	1055.0	-247.0	1180.0	-3.0	0.17000000178813934	-627.0	-247.0	1180.0	-3.0	5.92	16.780000686645508	-4.0	-18.0	-3.0	-4.0	0.964808	0.9995368358422877	3.967280122660504
NM_000059.3:c.9501+4A>G	13	32394937	A	G	+	0	Leman et al. [Houdayer et al.], Houdayer et al.	No change	Materials, Methods: PAXgene, Minigene					normal	0.0	1054.0	-58.0	-579.0	-1116.0	0.019999999552965164	1054.0	3201.0	1179.0	-579.0	2.471	11.489999771118164	-19.0	-17.0	-2.0	-4.0	0.887805	0.934610651311158	2.0202512793643708
NM_000059.3:c.9501+9A>C	13	32394942	A	C	+	0	Houdayer et al.	No change	Materials, Methods: PAXgene					normal	0.0	-633.0	-802.0	-5.0	1174.0	0.0	3196.0	1049.0	-584.0	1543.0		13.609999656677246	-3.0	-5.0	-6.0	-5.0	0.007218	0.0046757758279689825	0.6391071998497307
NM_000059.3:c.9502-13C>G	13	32396885	C	G	+	0	Wai et al.							normal	0.5400000214576721	-894.0	13.0	-769.0	159.0	0.7099999785423279	1.0	13.0	1474.0	159.0	2.799	11.729999542236328	-5.0	-17.0	-7.0	-6.0	0.996733	0.9981073510928191	1.0926732034697966
NM_000059.3:c.9502-12T>G	13	32396886	T	G	+	0	Houdayer et al.	No change	Materials, Methods: PAXgene LCL with or without puromycin					normal	0.03999999910593033	-895.0	1700.0	-770.0	158.0	0.019999999552965164	-895.0	12.0	-2528.0	158.0	1.627	17.709999084472656	-19.0	-17.0	-2.0	-3.0	0.016039	0.3616129731576587	0.25023327167391657
NM_000059.3:c.9502-2A>C	13	32396896	A	C	+	1	Leman et al. [PM25382762]	Use of a cryptic site 70 nt upstream from 3' ss and exon 26 skipped						multiple	1.0	-68.0	2.0	-780.0	148.0	0.9800000190734863	27.0	2.0	1463.0	148.0	8.042	13.34000015258789	-3.0	-18.0	-3.0	-5.0	0.955001	0.9999900609576114	1.6715860408442942
NM_000059.3:c.9550C>G	13	32396946	C	G	+	0	Houdayer et al.	No change	Materials, Methods: PAXgene					normal	0.0	-955.0	1640.0	-830.0	98.0	0.009999999776482582	-955.0	-48.0	844.0	98.0		14.010000228881836	-5.0	-17.0	-7.0	-6.0	0.005795	0.23717506987689238	0.8934691358374544
NM_000059.3:c.9586A>G	13	32396982	A	G	+	0	Wai et al.							normal	0.0	1604.0	-991.0	62.0	-866.0	0.019999999552965164	1156.0	-991.0	-497.0	-866.0		14.899999618530273	-19.0	-18.0	-7.0	-4.0	0.005661	0.26315942839072143	0.7546246062597181
NM_000059.3:c.9604C>T	13	32397000	C	T	+	0	Wai et al.							normal	0.0	-1009.0	1586.0	-884.0	48.0	0.009999999776482582	-1009.0	1138.0	-884.0	44.0		11.8100004196167	-5.0	-3.0	-7.0	-6.0	0.005541	0.2435246257178697	0.47997779737309065
NM_000059.3:c.9605C>T	13	32397001	C	T	+	0	Houdayer et al.	No change	Materials, Methods: PAXgene, Minigene					normal	0.0	-1010.0	1585.0	-885.0	43.0	0.009999999776482582	-1010.0	1137.0	-2643.0	43.0		15.770000457763672	-4.0	-3.0	-4.0	-6.0	0.00554	0.24536137370482275	0.3617370723238177
NM_000059.3:c.9649-65_9649-62delACTT	13	32398097	ACTTT	T	+	0	Houdayer et al.	No change	Materials, Methods: PAXgene					normal	0.029999999329447746	41.0	489.0	-43.0	80.0	0.10000000149011612	41.0	489.0	-307.0	-405.0		37.16999816894531	3.0	-8.0	2.0	-4.0	0.006121	0.955339034335571	0.12248809929900793
NM_000059.3:c.9649-20C>T	13	32398142	C	T	+	0	Houdayer et al.	No change	Houdayer et al.: Materials, Methods: LCL with or without puromycin AND PAXgene					normal	0.019999999552965164	20.0	444.0	-3784.0	-2026.0	0.05000000074505806	-4.0	444.0	-2026.0	805.0	0.263	9.859999656677246	-5.0	-3.0	-4.0	-1.0	0.00756	0.8222777500409519	0.0367329927485784
NM_000059.3:c.9649-2A>G	13	32398160	A	G	+	1	Leman et al. [PM25382762]	Use of a cryptic site 62 nt downstream from 3' ss		32398162.0		32398224.0		alternative acceptor	1.0	64.0	2.0	563.0	-1116.0	0.9900000095367432	426.0	2.0	787.0	-370.0	7.955	14.380000114440918	-19.0	-17.0	-2.0	-4.0	0.93303	0.999999805840855	1.6283196446719548
NM_000059.3:c.9730G>A	13	32398243	G	A	+	0	Houdayer et al.	No change	Materials, Methods: LCL with puromycin					normal	0.0	343.0	-81.0	-1195.0	-66.0	0.05999999865889549	7.0	-19.0	704.0	-453.0		12.899999618530273	-17.0	-19.0	-4.0	-7.0	0.006577	0.9593148573464163	0.4121323295224273
NM_000059.3:c.9905G>A	13	32398418	G	A	+	0	Houdayer et al.	No change	Materials, Methods: PAXgene					normal	0.0	168.0	-19.0	-59.0	-1370.0	0.009999999776482582	168.0	-194.0	-2302.0	-1394.0		10.890000343322754	-17.0	-19.0	-4.0	-2.0	0.019458	0.9534111166639154	0.4153150723457579
NM_000059.3:c.10045A>G	13	32398558	A	G	+	0	Wai et al., Houdayer et al.	No change	Materials, Methods: PAXgene					normal	0.029999999329447746	-159.0	28.0	165.0	-2442.0	0.05000000074505806	-420.0	28.0	-2442.0	-199.0		13.960000038146973	-19.0	-17.0	-2.0	-4.0	0.015343	0.9536325040568596	0.10298190994958423
NM_000059.3:c.10095delCinsGAATTATATCT	13	32398608	C	GAATTATATCT	+	0	Houdayer et al.	No change	Materials, Methods: PAXgene, LCL without puromycin					normal	0.10999999940395355	-353.0	-22.0	-431.0	115.0	0.05000000074505806	-470.0	-22.0	-818.0	-2492.0		26.559999465942383	-7.0	-7.0	-2.0	-1.0	0.008436	0.9533820170868528	0.1701615626349072
NM_000059.3:c.10110G>A	13	32398623	G	A	+	0	Houdayer et al.	No change	Materials, Methods: PAXgene					normal	0.009999999776482582	-399.0	-37.0	100.0	-833.0	0.0	-373.0	-399.0	-833.0	-2507.0		20.299999237060547	-17.0	-19.0	-4.0	-2.0	0.006561	0.9535180492176283	0.13372098647031427
NM_000059.3:c.10249T>C	13	32398762	T	C	+	0	Wai et al.	Normal (single exon RT-PCR)						normal	0.009999999776482582	-176.0	-39.0	-39.0	-2646.0	0.0	-176.0	-538.0	-972.0	-2646.0		10.880000114440918	-3.0	-5.0	-6.0	-4.0	0.006548	0.9536498888534264	0.09830657049186414
NM_001142294.1:c.988A>G	13	36331419	T	C	-	1	Maddirevula et al. [PM27431290]	Skipping; r.986_1008del:p.(Gln329Argfs*11)	Strauch: Removed annotation 'p.(Met330Val)' from ID	36331596.0	36331399.0			skip	0.550000011920929	152.0	1807.0	5.0	-20.0	0.8999999761581421	152.0	-876.0	5.0	-20.0		12.5	-3.0	-5.0	-6.0	-4.0	0.009922	0.19376002715484503	0.1064884145428743
NM_020751.2:c.695-8T>G	13	39682163	T	G	+	1	Maddirevula et al.	Skipping; r.695_788del:p.(Ser232Asnfs*4);r.694_695insTTTTCAG:p.(Ser232IlefsTer4); c.698_1012del;p.(Glu233_Gly337del)]		39682171.0	39682264.0			skip	0.9700000286102295	1.0	8.0	-656.0	101.0	0.8700000047683716	1.0	8.0	2498.0	101.0	6.904	15.859999656677246	-19.0	-17.0	-2.0	-3.0	0.99999	0.999999940690397	2.021948995584009
NM_020751.2:c.1167-24A>G	13	39699477	A	G	+	1	Maddirevula et al. [PM23606727]	Retention; r.1166_1167ins-1167-37_1167-2:p.?						retention	0.7300000190734863	-13.0	24.0	25.0	141.0	0.5099999904632568	-13.0	24.0	1.0	141.0		17.010000228881836	-19.0	-17.0	-7.0	-4.0	0.999858	0.8078110777982577	0.5106934665721352
NM_000321.2:c.1389+5G>C	13	48379655	G	C	+	1	MutSpliceDB	Exon 14 skipping		48379594.0	48379650.0			skip	1.0	565.0	-61.0	123.0	-5.0	0.9399999976158142	27.0	-61.0	123.0	-5.0	8.928	14.5	-17.0	-5.0	-5.0	-2.0	0.954856	0.9999999898364694	7.560486674320705
NM_000321.2:c.2211+5G>T	13	48463840	G	T	+	1	MutSpliceDB	Exon 21 skipping		48463731.0	48463835.0			skip	0.6700000166893005	869.0	-109.0	12.0	-5.0	0.7200000286102295	-973.0	-109.0	12.0	-5.0	3.879	12.739999771118164	-17.0	-19.0	-3.0	-5.0	0.944819	0.9976887045325801	2.826386230227449
NM_001845.4:c.324+1G>A	13	110212573	C	T	-	1	Wai et al.	Upstream Skipped Exon		110212618.0	110212574.0			skip	0.8199999928474426	-1370.0	45.0	-3.0	1.0	0.9700000286102295	-51.0	45.0	-3.0	1.0	8.182	13.300000190734863	-5.0	-3.0	-2.0	-6.0	0.907081	0.9999167278166068	3.469087440611857
NM_020366.3:c.491-386C>T	14	21302102	C	T	+	0	Ellingford et al. [100K]							normal	0.009999999776482582	285.0	386.0	454.0	482.0	0.0	386.0	584.0	454.0	-2236.0		15.350000381469727	-5.0	-3.0	-4.0	-6.0	0.009832
NM_000359.2:c.758-1G>C	14	24260059	C	G	-	1	Maddirevula et al.	Skipping; r.758_759del:p.(Glu253Glyfs*8)		24260058.0	24259940.0			skip	0.9900000095367432	-3.0	-1.0	2410.0	3447.0	0.9399999976158142	-3.0	-1.0	-93.0	56.0	8.064	17.40999984741211	-5.0	-17.0	-2.0	-1.0	0.020196	0.9241761216314817	0.513993676967491
NM_182894.2:c.456-6C>G	14	74245159	C	G	+	1	Maddirevula et al.	Skipping; r.456_477:(p.(Arg152Serfs*2);r.456_579del:p.(Thr153Serfs*108))		74245165.0	74245288.0			skip	0.7799999713897705	28.0	6.0	-3297.0	129.0	0.47999998927116394	28.0	6.0	1416.0	-511.0	3.239	20.639999389648438	-5.0	-3.0	-5.0	-5.0	0.019134	0.9634928432740589	0.7312661658109524
NM_013382.5:c.1006+1G>A	14	77298688	C	T	-	1	Maddirevula et al.	Retention; r.1005_1006Ins1005-275_1005_213:p.(His336Profs*56);r.1168_1172 delCATA:p.(His390fs)						retention	0.9900000095367432	-354.0	83.0	-25.0	1.0	0.9800000190734863	272.0	83.0	-25.0	1.0	8.182	12.890000343322754	-5.0	-3.0	-4.0	-6.0	0.971783	0.9999987240301215	6.213294746957011
NM_013382.5:c.817-394A>G	14	77299955	T	C	-	1	Maddirevula et al.	Retention	Strauch: Changed ID from 'NM_013382.5c.817-394A>G'					retention	0.9200000166893005	214.0	-1621.0	1.0	-69.0	0.8999999761581421	214.0	2988.0	1.0	-99.0		17.549999237060547	-3.0	-5.0	-1.0	-2.0	0.398255	0.3955382666712481	0.17481129381703728
NM_030621.4:c.1509G>A	14	95117622	C	T	-	1	Wai et al.	Upstream Skipped Exon		95117754.0	95117622.0			skip	0.5699999928474426	444.0	132.0	385.0	0.0	0.5099999904632568	2151.0	132.0	-15.0	0.0	4.663	8.75	-4.0	-3.0	-4.0	-5.0	0.990724	0.9999988903956207	6.216452764687955
NM_002420.5:c.899+29G>A	15	31063089	C	T	-	1	Ellingford et al. [100K]	cryptic splice site, intron inclusion: NM_002420.5:r.899_900ins899+1_899+3						multiple	0.7099999785423279	2003.0	203.0	-1.0	29.0	0.5	203.0	2564.0	-1.0	29.0	4.13	12.9399995803833	-4.0	-3.0	-4.0	-6.0	0.009656	0.8858960665352785	0.9644486343266
NM_018163.2:c.681G>A	15	40774356	C	T	-	1	Maddirevula et al. [PM26355662]	Skipping; r.601_681del:p.(Tyr201_Ala227del)		40774436.0	40774356.0			skip	0.03999999910593033	546.0	80.0	934.0	0.0	0.4699999988079071	1235.0	80.0	77.0	0.0	3.1	8.859999656677246	-4.0	-8.0	-4.0	-5.0	0.971898	0.9825883050802646	3.420543097433721
NM_019074.3:c.1944-2del	15	40937416	AG	G	+	1	Maddirevula et al.	Skipping; r.1944del:p.(Ser648Argfs*24)		40937418.0	40937526.0			skip	1.0	9.0	2.0	371.0	110.0	0.9900000095367432	9.0	2.0	371.0	110.0		38.220001220703125	-22.0	-2.0	-3.0	-6.0	0.987018	0.9982606671585708	1.3438372731105088
NM_000138.4:c.8149G>A	15	48412646	C	T	-	0	Wai et al.							normal	0.0	-1388.0	11.0	-3.0	-77.0	0.03999999910593033	621.0	11.0	-3.0	-77.0		14.4399995803833	-5.0	-3.0	-2.0	-6.0	0.006227	0.30909439224135876	0.2744805315759221
NM_000138.4:c.8037C>G	15	48415550	G	C	-	0	Wai et al.							normal	0.009999999776482582	3853.0	217.0	3804.0	-14.0	0.009999999776482582	2440.0	217.0	124.0	1093.0		14.119999885559082	-17.0	-19.0	-1.0	-2.0	0.005778	0.1316161994880117	0.44467313114716917
NM_000138.4:c.7916A>G	15	48415671	T	C	-	0	Wai et al.							normal	0.0	2319.0	96.0	718.0	-135.0	0.0	1192.0	3732.0	2135.0	972.0		15.529999732971191	-3.0	-4.0	-1.0	-4.0	0.00561	0.135110544361013	0.08519330422723376
NM_000138.4:c.7754T>C	15	48420752	A	G	-	0	Wai et al.							normal	0.0	-1349.0	100.0	-1398.0	-65.0	0.009999999776482582	-746.0	-1349.0	-207.0	-65.0		15.579999923706055	-19.0	-17.0	-7.0	-4.0	0.007363	0.23304771759040957	0.23484794912153467
NM_000138.4:c.7664G>T	15	48421593	C	A	-	0	Wai et al.							normal	0.0	-2190.0	93.0	2.0	-35.0	0.019999999552965164	-17.0	-2190.0	-176.0	-35.0		18.049999237060547	-5.0	-3.0	-5.0	-6.0	0.00819	0.2906295259779868	0.7300572418099351
NM_000138.4:c.7633C>T	15	48421624	G	A	-	0	Wai et al.							normal	0.0	18.0	-2221.0	-1079.0	-2270.0	0.0	444.0	-2221.0	-207.0	-66.0		18.729999542236328	-17.0	-19.0	-6.0	-2.0	0.05258	0.3024431152143696	0.05666751438249795
NM_000138.4:c.7606G>A	15	48421651	C	T	-	1	Wai et al.	Exonic Alternative 3' Splice Site						alternative acceptor	0.1899999976158142	-2.0	35.0	-1106.0	-93.0	0.699999988079071	-2.0	-9.0	-234.0	-93.0		13.100000381469727	-4.0	-3.0	-4.0	-6.0	0.005936	0.30621313507409215	0.1550525623830445
NM_000138.4:c.7582T>C	15	48421675	A	G	-	0	Wai et al.							normal	0.009999999776482582	11.0	-2272.0	-117.0	-2321.0	0.009999999776482582	-2272.0	-33.0	-117.0	-1130.0		11.640000343322754	-19.0	-18.0	-2.0	-4.0	0.007198	0.30211649815231434	0.07507986453171954
NM_000138.4:c.7570+2T>G	15	48421950	A	C	-	1	Wai et al.	Upstream Skipped Exon		48422068.0	48421952.0			skip	1.0	1597.0	118.0	-31.0	2.0	1.0	3069.0	118.0	-140.0	2.0	7.647	13.149999618530273	-3.0	-5.0	-1.0	-5.0	0.991574	0.9999990391496165	6.16472034290584
NM_000138.4:c.7379A>G	15	48425443	T	C	-	0	Wai et al.							normal	0.05999999865889549	-1.0	48.0	-1895.0	-74.0	0.5199999809265137	-1.0	48.0	-1895.0	2439.0		15.65999984741211	-3.0	-4.0	-1.0	-4.0	0.005759	0.24786596793332744	0.2943606670114611
NM_000138.4:c.7204+7C>G	15	48427560	G	C	-	0	Wai et al.							normal	0.0	383.0	163.0	322.0	7.0	0.0	383.0	67.0	515.0	11.0		17.59000015258789	-17.0	-5.0	-6.0	-2.0	0.008441	0.1558205858268851	0.06935053801939439
NM_000138.4:c.7204G>C	15	48427567	C	G	-	1	Wai et al.	Upstream Skipped Exon		48427773.0	48427567.0			skip	0.75	-1067.0	206.0	81.0	0.0	0.75	376.0	206.0	81.0	0.0	5.189	11.84000015258789	-19.0	-17.0	-2.0	-5.0	0.009528	0.9999936969628934	5.334337843326915
NM_000138.4:c.7203A>G	15	48427568	T	C	-	1	Wai et al.	Upstream Skipped Exon		48427773.0	48427567.0			skip	0.03999999910593033	375.0	205.0	80.0	-1.0	0.14000000059604645	375.0	205.0	80.0	-1.0	2.811	8.75	-3.0	-5.0	-6.0	-4.0	0.473417	0.9877960688035322	1.8397169052637035
NM_000138.4:c.7003C>T	15	48427768	G	A	-	0	Wai et al.							normal	0.03999999910593033	175.0	2008.0	114.0	-201.0	0.009999999776482582	175.0	5.0	307.0	-201.0		12.5600004196167	-17.0	-19.0	-4.0	-2.0	0.005673	0.3974841824052473	0.4385692157440346
NM_000138.4:c.6872-1G>A	15	48428472	C	T	-	0	Maddirevula et al.							normal	0.9900000095367432	-529.0	-1.0	-590.0	-126.0	0.9800000190734863	40.0	-1.0	-397.0	-126.0	8.75	11.380000114440918	-4.0	-3.0	-4.0	-1.0	0.973979	0.9998922566319651	1.0286571563804867
NM_000138.4:c.6815A>G	15	48430727	T	C	-	0	Wai et al.							normal	0.0	-2784.0	-29.0	1.0	-2103.0	0.0	-2784.0	-1205.0	1.0	-56.0		14.619999885559082	-3.0	-5.0	-6.0	-4.0	0.006982	0.1747352450339598	0.0017925204644245324
NM_000138.4:c.6740-3C>G	15	48430805	G	C	-	1	Wai et al.	Intronic Alternative 3' Splice Site						alternative acceptor	1.0	-1.0	-3.0	-2923.0	-134.0	0.9900000095367432	-1.0	-3.0	-2730.0	-130.0	10.141	11.880000114440918	-3.0	-5.0	-1.0	-2.0	0.009112	0.9999999996050701	2.5359134664855443
NM_000138.4:c.6694T>C	15	48432911	A	G	-	0	Wai et al.							normal	0.019999999552965164	-207.0	1301.0	-45.0	1197.0	0.019999999552965164	-3389.0	1301.0	165.0	1197.0		15.140000343322754	-19.0	-17.0	-2.0	-4.0	0.007712	0.07186821176496745	0.3028232875126903
NM_000138.4:c.6453C>T	15	48437004	G	A	-	1	Wai et al.	Exonic Alternative 5' Splice Site						alternative donor	0.3799999952316284	383.0	-26.0	2.0	-43.0	0.8399999737739563	383.0	3425.0	2.0	-43.0		12.829999923706055	-18.0	-19.0	-4.0	-7.0	0.006026	0.2956375973521208	0.7456234150435807
NM_000138.4:c.6313+3A>T	15	48437765	T	A	-	1	Wai et al.	Intronic Alternative 5' Splice Site						alternative donor	0.8399999737739563	1157.0	152.0	-54.0	3.0	0.8500000238418579	-36.0	152.0	-54.0	3.0	3.472	15.90999984741211	-18.0	-4.0	-5.0	-4.0	0.00665	0.9997623147329308	3.369304576456992
NM_000138.4:c.6251G>C	15	48437830	C	G	-	0	Wai et al.							normal	0.009999999776482582	87.0	-1942.0	-62.0	-508.0	0.019999999552965164	-443.0	124.0	-508.0	-119.0		11.420000076293945	-5.0	-17.0	-3.0	-5.0	0.006182	0.9677520020904304	0.45351713203843547
NM_000138.4:c.6164-3C>T	15	48437920	G	A	-	0	Wai et al.							normal	0.25	1002.0	-3.0	-2071.0	-152.0	0.1899999976158142	4.0	-3.0	-3.0	-152.0	0.642	8.75	-18.0	-19.0	-4.0	-7.0	0.919183	0.9996384693428355	0.6758806444345888
NM_000138.4:c.6158G>A	15	48441726	C	T	-	0	Wai et al.							normal	0.0	33.0	-2804.0	3.0	-5.0	0.009999999776482582	-2804.0	-250.0	3.0	230.0		9.9399995803833	-4.0	-3.0	-4.0	-1.0	0.011028	0.039856740964219	0.5136599964241304
NM_000138.4:c.6031T>G	15	48444547	A	C	-	0	Wai et al.							normal	0.009999999776482582	957.0	92.0	72.0	-6.0	0.23000000417232513	980.0	92.0	72.0	-6.0		17.440000534057617	-3.0	-5.0	-1.0	-5.0	0.013156	0.151839555460501	0.627627797774955
NM_000138.4:c.5926G>A	15	48444652	C	T	-	0	Wai et al.							normal	0.0	-13.0	775.0	724.0	-33.0	0.029999999329447746	-13.0	775.0	-237.0	-33.0		19.889999389648438	-5.0	-3.0	-4.0	-6.0	0.00577	0.1452042428369296	1.2515350201123123
NM_000138.4:c.5834G>A	15	48445459	C	T	-	0	Wai et al.							normal	0.0	-18.0	-32.0	-83.0	1.0	0.009999999776482582	-18.0	116.0	-840.0	-1044.0		10.289999961853027	-4.0	-3.0	-4.0	-1.0	0.005629	0.14780056789287574	0.23278842975283376
NM_000138.4:c.5789A>G	15	48445504	T	C	-	0	Wai et al.							normal	0.0	0.0	-77.0	-128.0	-1342.0	0.03999999910593033	0.0	-77.0	-885.0	-1089.0	0.398	14.149999618530273	-3.0	-5.0	-1.0	-7.0	0.06919	0.004836685929435158	0.3031039160624154
NM_000138.4:c.5788+5G>A	15	48446701	C	T	-	1	Wai et al.	Upstream Skipped Exon		48446822.0	48446706.0			skip	0.6399999856948853	1353.0	121.0	-28.0	5.0	0.4699999988079071	1353.0	121.0	-28.0	5.0	5.791	13.270000457763672	-5.0	-3.0	-4.0	-6.0	0.958193	0.9999049212352057	3.8239947445733713
NM_000138.4:c.5707G>A	15	48446787	C	T	-	0	Wai et al.							normal	0.0	1267.0	35.0	-75.0	-81.0	0.0	188.0	35.0	127.0	-81.0		9.819999694824219	-5.0	-3.0	-4.0	-5.0	0.006059	0.4173777398263667	0.7887934802007214
NM_000138.4:c.5678A>G	15	48446816	T	C	-	0	Wai et al.							normal	0.0	1238.0	6.0	-104.0	-110.0	0.0	-1.0	159.0	98.0	-110.0		10.869999885559082	-3.0	-4.0	-1.0	-4.0	0.015372	0.4318552043256303	0.08420921477956028
NM_000138.4:c.5627G>A	15	48448812	C	T	-	0	Wai et al.							normal	0.0	-758.0	44.0	-8.0	236.0	0.0	-3385.0	3889.0	847.0	543.0		14.760000228881836	-4.0	-3.0	-4.0	-1.0	0.005773	0.09726953642945321	0.3573598863604671
NM_000138.4:c.5497T>C	15	48452610	A	G	-	0	Wai et al.							normal	0.0	91.0	3650.0	-48.0	-6.0	0.009999999776482582	91.0	-1749.0	521.0	-6.0		11.569999694824219	-19.0	-17.0	-2.0	-4.0	0.006397	0.19335580295025637	0.19605141160266026
NM_000138.4:c.5377T>C	15	48456682	A	G	-	0	Wai et al.							normal	0.0	80.0	-422.0	-45.0	3564.0	0.009999999776482582	-422.0	432.0	-45.0	-1088.0		13.510000228881836	-19.0	-18.0	-2.0	-4.0	0.011667	0.07204014634880972	0.3993829489499303
NM_000138.4:c.5372G>T	15	48456687	C	A	-	0	Wai et al.							normal	0.0	-12.0	-427.0	17.0	-50.0	0.0	-427.0	75.0	3559.0	-1794.0		11.819999694824219	-5.0	-3.0	-5.0	-6.0	0.005878	0.06763729977866145	0.4066887417970067
NM_000138.4:c.5296G>A	15	48460246	C	T	-	1	Wai et al.	Upstream Skipped Exon		48460317.0	48460246.0			skip	0.9200000166893005	2723.0	71.0	4.0	0.0	0.9100000262260437	2723.0	71.0	4.0	0.0	3.482	12.609999656677246	-4.0	-3.0	-4.0	-1.0	0.994179	0.9995363564014879	5.198036750083545
NM_000138.4:c.5021G>A	15	48463943	C	T	-	0	Wai et al.							normal	0.0	39.0	-974.0	1635.0	-3697.0	0.0	-3626.0	-974.0	-3697.0	1612.0		13.890000343322754	-4.0	-3.0	-4.0	-6.0	0.006457	0.1368928959241306	0.3263866770343426
NM_000138.4:c.4942+3_4942+9del	15	48465559	ACCATTTA	A	-	1	Wai et al.	Intronic Alternative 5' Splice Site	Strauch: Original position annotation is 1bp off					alternative donor	0.9900000095367432	-1577.0	266.0	-4.0	9.0	0.949999988079071	2589.0	160.0	-17.0	9.0		45.27000045776367	-23.0	-11.0	6.0	-4.0	0.875527	0.9999965071600145	5.367719425892501
NM_000138.4:c.4780G>A	15	48465826	C	T	-	0	Wai et al.							normal	0.0	-2.0	-1.0	-248.0	2112.0	0.0	-107.0	-1.0	-248.0	-445.0		14.890000343322754	-5.0	-3.0	-7.0	-6.0	0.006203	0.31728863749780245	0.13354526921251525
NM_000138.4:c.4747+5G>A	15	48467933	C	T	-	1	Wai et al.	Exonic Alternative 5' Splice Site						alternative donor	0.9800000190734863	178.0	169.0	53.0	5.0	0.8899999856948853	-54.0	169.0	53.0	5.0	6.237	9.989999771118164	-5.0	-3.0	-4.0	-5.0	0.957267	0.9999878666958291	4.538692491009346
NM_000138.4:c.4582+5_4582+12del	15	48468400	TTAAGGTCT	T	-	1	Wai et al.	Upstream Skipped Exon	Strauch: Original position annotation is 1bp off	48468534.0	48468412.0			skip	0.12999999523162842	-289.0	134.0	16.0	12.0	0.44999998807907104	-550.0	134.0	16.0	12.0		52.33000183105469	-25.0	-17.0	6.0	-2.0	0.928277	0.9772636536059839	2.201412232017272
NM_000138.4:c.4582G>T	15	48468412	C	A	-	1	Wai et al.	Upstream Skipped Exon		48468534.0	48468412.0			skip	0.11999999731779099	-310.0	122.0	4.0	0.0	0.12999999523162842	-562.0	122.0	4.0	0.0	5.705	12.010000228881836	-18.0	-3.0	-5.0	-5.0	0.818136	0.9999130887702146	4.466580015503027
NM_000138.4:c.4343A>G	15	48470750	T	C	-	0	Wai et al.							normal	0.009999999776482582	35.0	6.0	-280.0	-116.0	0.019999999552965164	1615.0	6.0	-280.0	-116.0		10.140000343322754	-3.0	-5.0	-6.0	-2.0	0.036369	0.057176012456593525	0.4413367386702985
NM_000138.4:c.4337-48dup	15	48470803	T	TA	-	0	Wai et al.							normal	0.0	772.0	-2701.0	67.0	-333.0	0.0	-18.0	790.0	1260.0	669.0		19.139999389648438	-5.0	-14.0	-8.0	-2.0	0.006133	0.059017384205541625	0.12248809929900793
NM_000138.4:c.4096G>A	15	48474369	C	T	-	0	Wai et al.							normal	0.0	-29.0	218.0	-3499.0	-93.0	0.009999999776482582	-29.0	8.0	-731.0	-93.0		13.010000228881836	-5.0	-3.0	-4.0	-6.0	0.005821	0.165056171057065	0.7484778231905963
NM_000138.4:c.4031G>A	15	48474584	C	T	-	0	Wai et al.							normal	0.0	3703.0	3.0	-308.0	-56.0	0.0	1252.0	3.0	20.0	-308.0		8.920000076293945	-5.0	-3.0	-4.0	-1.0	0.005792	0.12636128877173386	0.3452874135823166
NM_000138.4:c.4027G>A	15	48474588	C	T	-	0	Wai et al.							normal	0.0	-4.0	-1.0	150.0	-60.0	0.0	-4.0	-1.0	16.0	3561.0		17.139999389648438	-5.0	-3.0	-4.0	-6.0	0.005546	0.12859723500995127	0.10627714626925666
NM_000138.4:c.3974A>T	15	48474641	T	A	-	0	Wai et al.							normal	0.0	9.0	-54.0	3508.0	-37.0	0.0	-54.0	3646.0	97.0	-365.0		10.789999961853027	-18.0	-4.0	-5.0	-3.0	0.019504	0.121106487976813	0.9215888515978342
NM_000138.4:c.3964G>C	15	48481655	C	G	-	1	Wai et al.	Upstream Skipped Exon		48481780.0	48481655.0			skip	0.9200000166893005	814.0	125.0	6.0	0.0	0.9700000286102295	814.0	125.0	6.0	0.0	3.211	13.75	-5.0	-17.0	-2.0	-3.0	0.036846	0.9999948708761277	5.567288049653014
NM_000138.4:c.3963A>G	15	48481656	T	C	-	0	Wai et al.							normal	0.38999998569488525	-2052.0	124.0	5.0	-1.0	0.44999998807907104	813.0	124.0	5.0	-1.0	1.686	14.0600004196167	-3.0	-5.0	-6.0	-4.0	0.359266	0.9978662000817256	2.286005097818902
NM_000138.4:c.3772C>T	15	48483884	G	A	-	0	Wai et al.							normal	0.0	-14.0	-49.0	-2223.0	6.0	0.0	1220.0	-751.0	1072.0	-1468.0		13.199999809265137	-17.0	-19.0	-4.0	-7.0	0.052581	0.2913349219662422	0.05014472075721242
NM_000138.4:c.3713_3714delinsCA	15	48483942	GT	TG	-	0	Wai et al.		Strauch: Original position annotation is 1bp off					normal	0.0	-2.0	-17.0	-2287.0	-120.0							21.780000686645508	-17.0	-16.0	-4.0	-3.0	0.018446	0.38622804728024995	0.29798494490034394
NM_000138.4:c.3712G>A	15	48485374	C	T	-	0	Wai et al.							normal	0.019999999552965164	1518.0	122.0	-4.0	0.0	0.5400000214576721	1518.0	122.0	-4.0	0.0	2.617	8.75	-4.0	-3.0	-4.0	-5.0	0.990466	0.9942703514321203	3.9191843456621913
NM_000138.4:c.3533A>G	15	48487131	T	C	-	0	Wai et al.							normal	0.0	6.0	267.0	1.0	7.0	0.0	-239.0	903.0	-52.0	658.0		11.069999694824219	-3.0	-5.0	-6.0	-4.0	0.005653	0.1691876399376248	0.10942044444417794
NM_000138.4:c.3509G>A	15	48487155	C	T	-	0	Wai et al.							normal	0.0	879.0	243.0	-2330.0	1260.0	0.0	78.0	-18.0	-1158.0	-76.0		9.8100004196167	-4.0	-3.0	-4.0	-1.0	0.005568	0.16463976934410296	0.27945402452801166
NM_000138.4:c.3463+3A>C	15	48487309	T	G	-	0	Wai et al.							normal	0.699999988079071	892.0	128.0	-31.0	3.0	0.7200000286102295	1184.0	725.0	-31.0	3.0	6.709	15.789999961853027	-19.0	-17.0	-5.0	-4.0	0.0648	0.999975622504999	4.830490521210321
NM_000138.4:c.3344A>G	15	48487431	T	C	-	0	Wai et al.							normal	0.0	-54.0	-33.0	1.0	984.0	0.0	-539.0	435.0	1.0	358.0		10.140000343322754	-3.0	-5.0	-6.0	-2.0	0.422714	0.17691584543018982	0.4483735269699265
NM_000138.4:c.3332G>A	15	48488118	C	T	-	0	Wai et al.							normal	0.0	83.0	-84.0	297.0	-5.0	0.0	123.0	-84.0	1933.0	-329.0		14.869999885559082	-5.0	-3.0	-4.0	-6.0	0.006648	0.12572863921604044	0.30941204864324623
NM_000138.4:c.3268C>T	15	48488182	G	A	-	0	Wai et al.							normal	0.0	19.0	-148.0	233.0	-213.0	0.0	19.0	-148.0	-393.0	848.0		18.729999542236328	-17.0	-19.0	-4.0	-7.0	0.005791	0.1302452091196863	0.17178208299349357
NM_000138.4:c.3209-13T>A	15	48488254	A	T	-	1	Wai et al.	Intronic Alternative 3' Splice Site						alternative acceptor	1.0	-2.0	-13.0	-285.0	161.0	1.0	-2.0	-13.0	-285.0	-141.0	5.657	13.90999984741211	-4.0	-18.0	-3.0	-5.0	0.981254	0.9999105552722732	1.5894618459727996
NM_000138.4:c.3197G>C	15	48488379	C	G	-	0	Wai et al.							normal	0.0	114.0	2513.0	-11.0	36.0	0.009999999776482582	114.0	814.0	-11.0	36.0		16.100000381469727	-5.0	-17.0	-7.0	-5.0	0.005609	0.4342682672717122	0.15966125506172954
NM_000138.4:c.3124G>C	15	48488452	C	G	-	0	Wai et al.	Normal (monoallelic expession)						normal	0.0	41.0	59.0	-37.0	0.0	0.0	-418.0	13.0	-37.0	0.0		11.0	-5.0	-17.0	-3.0	-5.0	0.005804	0.43243075931391584	0.24862989194907192
NM_000138.4:c.2953G>A	15	48489980	C	T	-	0	Wai et al.							normal	0.0	-2.0	-7.0	71.0	-12.0	0.009999999776482582	2242.0	-1487.0	2026.0	423.0		14.100000381469727	-4.0	-3.0	-4.0	-1.0	0.00593	0.23125039300821715	0.3003567794783623
NM_000138.4:c.2952C>A	15	48489981	G	T	-	0	Wai et al.							normal	0.0	-2.0	-8.0	70.0	-13.0	0.009999999776482582	-2.0	69.0	2025.0	422.0		15.859999656677246	-17.0	-19.0	-3.0	-5.0	0.029733	0.22642414023177967	0.6255270045953026
NM_000138.4:c.2927G>A	15	48490006	C	T	-	0	Wai et al.							normal	0.0	886.0	28.0	-2037.0	-1591.0	0.0	2216.0	886.0	2000.0	397.0		16.309999465942383	-5.0	-3.0	-2.0	-1.0	0.005801	0.23334860225714807	0.16047157406789933
NM_000138.4:c.2645C>T	15	48495155	G	A	-	0	Wai et al.							normal	0.0	105.0	-919.0	-32.0	-2388.0	0.009999999776482582	136.0	450.0	-28.0	-32.0		13.890000343322754	-17.0	-19.0	-4.0	-7.0	0.056878	0.2746497800704441	0.6258937516850025
NM_000138.4:c.2638G>A	15	48495162	C	T	-	0	Wai et al.							normal	0.009999999776482582	-2.0	-926.0	-39.0	-35.0	0.019999999552965164	129.0	443.0	-35.0	224.0		14.100000381469727	-4.0	-3.0	-4.0	-1.0	0.005835	0.2790138783989603	0.3667105652759073
NM_000138.4:c.2369G>A	15	48496150	C	T	-	0	Wai et al.							normal	0.0	1220.0	50.0	2835.0	-1027.0	0.0	-545.0	50.0	2835.0	-1023.0		15.319999694824219	-4.0	-3.0	-4.0	-6.0	0.005819	0.2662032494274733	0.5259464812197117
NM_000138.4:c.2293G>A	15	48497266	C	T	-	1	Wai et al.	Exonic Alternative 5' Splice Site						alternative donor	0.6000000238418579	352.0	125.0	4.0	0.0	0.8799999952316284	1772.0	125.0	4.0	0.0	5.859	8.75	-4.0	-3.0	-4.0	-5.0	0.992385	0.9999924375162443	5.7156138166016275
NM_000138.4:c.1916G>A	15	48505069	C	T	-	0	Wai et al.							normal	0.0	78.0	-1130.0	7.0	-1282.0	0.009999999776482582	78.0	1461.0	-1282.0	-1441.0		16.0	-5.0	-3.0	-4.0	-6.0	0.005794	0.2304840126804424	0.1822395229006841
NM_000138.4:c.1909T>C	15	48505076	A	G	-	0	Wai et al.							normal	0.009999999776482582	89.0	-1137.0	-39.0	-1289.0	0.019999999552965164	71.0	1454.0	-1289.0	-1448.0		15.010000228881836	-19.0	-17.0	-2.0	-4.0	0.010501	0.23571857995761417	0.16591595872083775
NM_000138.4:c.1883G>A	15	48505102	C	T	-	0	Wai et al.							normal	0.009999999776482582	-25.0	-1163.0	-65.0	-1315.0	0.019999999552965164	45.0	63.0	-1315.0	-1474.0		13.109999656677246	-5.0	-3.0	-4.0	-6.0	0.006252	0.2308551835953258	0.1573720581402363
NM_000138.4:c.1846G>A	15	48505139	C	T	-	0	Wai et al.							normal	0.009999999776482582	-1200.0	26.0	-1352.0	-104.0	0.0	-1456.0	-1067.0	-1511.0	-110.0		17.780000686645508	-5.0	-3.0	-2.0	-6.0	0.018543	0.22620950433249534	0.47066918919611983
NM_000138.4:c.1633C>T	15	48510125	G	A	-	0	Wai et al.							normal	0.0	-16.0	24.0	1057.0	-90.0	0.0	1416.0	24.0	1057.0	471.0		11.640000343322754	-18.0	-19.0	-6.0	-2.0	0.005797	0.3360358022027955	0.07028928783384439
NM_000138.4:c.1595A>G	15	48510163	T	C	-	0	Wai et al.							normal	0.0	533.0	36.0	1019.0	433.0	0.009999999776482582	260.0	6.0	1019.0	433.0		13.020000457763672	-3.0	-5.0	-1.0	-2.0	0.221962	0.32928736973415323	0.4317208311862475
NM_000138.4:c.1588G>A	15	48513549	C	T	-	0	Wai et al.							normal	0.09000000357627869	534.0	-2853.0	84.0	0.0	0.4000000059604645	534.0	119.0	84.0	0.0	5.481	8.75	-4.0	-3.0	-4.0	-5.0	0.991704	0.9996833473676878	4.478713536028303
NM_000138.4:c.1510T>C	15	48513627	A	G	-	0	Wai et al.							normal	0.009999999776482582	1865.0	456.0	-15.0	6.0	0.029999999329447746	-2086.0	763.0	-15.0	6.0		12.770000457763672	-19.0	-18.0	-2.0	-4.0	0.028149	0.19558868701609114	0.42197859383303526
NM_000138.4:c.1426T>A	15	48515429	A	T	-	0	Wai et al.							normal	0.0	931.0	933.0	1110.0	-60.0	0.07000000029802322	-1039.0	931.0	208.0	6.0		17.6299991607666	-4.0	-11.0	-3.0	-5.0	0.011644	0.34690924300862314	0.24671372653242285
NM_000138.4:c.1169C>T	15	48516341	G	A	-	0	Wai et al.							normal	0.0	19.0	21.0	-2364.0	-10.0	0.019999999552965164	-66.0	19.0	-704.0	-10.0		11.979999542236328	-17.0	-19.0	-4.0	-2.0	0.005678	0.3273875944691975	0.1853747074979189
NM_000138.4:c.1148-2A>G	15	48516364	T	C	-	1	Wai et al.	Upstream Skipped Exon, Exonic Alternative 3' Splice Site						multiple	0.9900000095367432	-4.0	-2.0	-995.0	-181.0	0.9900000095367432	-4.0	-2.0	-33.0	-181.0	7.955	12.399999618530273	-3.0	-5.0	-1.0	-4.0	0.951049	0.9999737157087861	1.504535559033036
NM_000138.4:c.989-1G>A	15	48520818	C	T	-	1	Wai et al.	Downstream Skipped Exon	Strauch: Annotation was corrected to be downstream (coordinated with original authors)	48520817.0	48520659.0			skip	1.0	-13.0	-1.0	-500.0	-159.0	0.8899999856948853	-13.0	-1.0	-13.0	-159.0	8.75	16.229999542236328	-4.0	-3.0	-4.0	-1.0	0.985172	0.9999350347334751	1.646204980442848
NM_000138.4:c.736G>A	15	48537611	C	T	-	1	Wai et al.	Downstream Skipped Exon	Strauch: Annotation was corrected to be downstream (coordinated with original authors)	48537808.0	48537611.0			skip	0.8700000047683716	-53.0	197.0	-321.0	0.0	0.7699999809265137	383.0	197.0	-321.0	0.0	6.453	11.140000343322754	-5.0	-3.0	-4.0	-5.0	0.992197	0.999984910430987	5.790430716762234
NM_000138.4:c.640G>A	15	48537707	C	T	-	0	Wai et al.							normal	0.009999999776482582	-373.0	101.0	-430.0	-96.0	0.009999999776482582	287.0	101.0	-417.0	-96.0	4.082	16.40999984741211	-4.0	-3.0	-4.0	-6.0	0.00585	0.6515006743103956	0.5097715116909646
NM_000138.4:c.538+4A>G	15	48596279	T	C	-	0	Wai et al.							normal	0.05000000074505806	132.0	99.0	1.0	4.0	0.23000000417232513	1840.0	99.0	-310.0	4.0	4.15	9.390000343322754	-3.0	-4.0	-1.0	-4.0	0.731645	0.9742275121450271	1.998983355996076
NM_000138.4:c.442+1G>A	15	48600138	C	T	-	1	Wai et al.	Upstream Skipped Exon		48600234.0	48600139.0			skip	0.9300000071525574	3309.0	96.0	-3243.0	1.0	0.8700000047683716	-191.0	96.0	-2928.0	1.0	8.182	13.65999984741211	-5.0	-3.0	-4.0	-6.0	0.98217	0.999992546742633	5.2220231071076455
NM_000138.4:c.433T>C	15	48600148	A	G	-	0	Wai et al.							normal	0.17000000178813934	86.0	529.0	-9.0	857.0	0.10000000149011612	86.0	-9.0	-9.0	-379.0		9.789999961853027	-19.0	-18.0	-7.0	-4.0	0.006646	0.22048400626638465	0.7218972300556775
NM_000138.4:c.364C>T	15	48600217	G	A	-	0	Wai et al.							normal	0.44999998807907104	322.0	17.0	-3007.0	-78.0	0.03999999910593033	-20.0	17.0	-3007.0	-78.0		10.979999542236328	-18.0	-19.0	-4.0	-7.0	0.005653	0.20266404047497	0.5488256462968489
NM_000138.4:c.247+9A>G	15	48613001	T	C	-	1	Wai et al.	Intronic Alternative 5' Splice Site						alternative donor	0.9100000262260437	118.0	919.0	5.0	9.0	0.949999988079071	-2175.0	919.0	5.0	9.0		9.989999771118164	-3.0	-5.0	-5.0	-4.0	0.090043	0.1838737557677226	0.3796738660108167
NM_000138.4:c.184C>T	15	48613073	G	A	-	0	Wai et al.							normal	0.0	-2247.0	19.0	-2345.0	-63.0	0.0	46.0	19.0	2845.0	730.0		12.020000457763672	-17.0	-19.0	-6.0	-7.0	0.006031	0.262473370302753	0.5644686443572645
NM_004855.4:c.847-10A>G	15	55340602	A	G	+	1	Wai et al.	Intronic Alternative 3' Splice Site						alternative acceptor	1.0	1.0	10.0	221.0	3093.0	0.9800000190734863	1.0	10.0	221.0	40.0	6.048	15.90999984741211	-19.0	-18.0	-7.0	-1.0	0.999969	0.9998972476052412	1.4105117652617298
NM_003922.3:c.12570G>A	15	63634733	C	T	-	1	Maddirevula et al.	Skipping; r.12485_12573del:p.(Asp4162Glyfs*43)		63634888.0	63634733.0			skip	0.9100000262260437	-67.0	155.0	-20.0	0.0	0.75	155.0	-1619.0	-110.0	0.0	4.998	10.109999656677246	-5.0	-3.0	-4.0	-5.0	0.976824	0.9999078514147082	4.207062653685968
NM_005902.3:c.802C>T	15	67181384	C	T	+	0	Wai et al.							normal	0.0	35.0	-220.0	-3683.0	-1291.0	0.0	-1387.0	-161.0	1265.0	-551.0		11.579999923706055	-4.0	-3.0	-4.0	-6.0	0.00585	0.9092602563490885	0.16238762183079516
NM_000520.4:c.672+1G>T	15	72351132	C	A	-	1	Maddirevula et al.	Skipping; r.572_673del:p.(Asp191_Lys224del)		72351234.0	72351133.0			skip	1.0	-439.0	102.0	2.0	1.0	0.9800000190734863	-530.0	102.0	2.0	1.0	8.504	22.40999984741211	-5.0	-3.0	-5.0	-6.0	0.79029	0.9999999913606069	7.855690699859777
NM_033028.3:c.157-2A>G	15	72712242	A	G	+	1	Maddirevula et al. [PM19858128]	Skipping; r.157_220del:p.(Ala53Hisfs*2)	Strauch: Removed annotation 'p.(A53Hfs*2)' from ID	72712244.0	72712307.0			skip	1.0	-50.0	2.0	2640.0	65.0	0.9900000095367432	-50.0	2.0	1296.0	65.0	7.955	14.100000381469727	-19.0	-18.0	-7.0	-4.0	0.96278	0.9999996076688897	2.181767636114493
NM_001127716.1:c.737_739del	15	76225926	TTGT	T	-	1	Maddirevula et al.	Skipping; r.883_963del:p.(Thr295_Lys321del)	Strauch: Removed annotation ':p.(Thr246del)' from ID	76225929.0	76225849.0			skip	0.0	-61.0	1582.0	1212.0	1466.0	1.0	0.0	3.0	1212.0	1787.0		46.4900016784668	-23.0	-21.0	2.0	-1.0	0.014344	0.7627970626918787	0.7490403860892433
NM_001271.3:c.4138-6T>G	15	93002171	T	G	+	1	Wai et al.	Downstream Skipped Exon		93002177.0	93002317.0			skip	0.009999999776482582	-1282.0	6.0	2580.0	-1126.0						2.464	13.0600004196167	-19.0	-17.0	-2.0	-3.0	0.03818	0.9992945312530754	0.7769229652224031
NM_001287.5:c.739-18G>A	16	1457355	C	T	-	1	Maddirevula et al.	Retention; r.747_748insCGTCACGCGTGTCTCTGAGCACCAGTCCTTCTGGTCTCCAGGAAGGGCCG:p.(Met250Argfs*6)	Strauch: Removed annotation 'p.(Met250Argfs*6)' from ID					retention	0.23000000417232513	82.0	-18.0	602.0	339.0	0.1899999976158142	132.0	-18.0	-1842.0	339.0	1.197	12.630000114440918	-4.0	-3.0	-4.0	-6.0	0.061364	0.8993838148323683	0.5809730981373907
NM_014714.3:c.1525-1G>A	16	1571535	C	T	-	1	Maddirevula et al.	Skipping; r.1525_1652del:p.(Gly509Argfs*7)		1571534.0	1571407.0			skip	1.0	-2.0	-1.0	126.0	-128.0	0.9900000095367432	-2.0	-1.0	-2728.0	-128.0	8.75	15.84000015258789	-5.0	-3.0	-4.0	-1.0	0.955486	0.9998955844191496	1.483115829228652
NM_000548.3:c.3285-3C>G	16	2079554	C	G	+	1	MutSpliceDB	Intron inclusion between exons 28 & 29						retention	0.7699999809265137	-91.0	3.0	251.0	115.0	0.550000011920929	-91.0	3.0	-20.0	115.0	10.641	10.640000343322754	-19.0	-17.0	-7.0	-1.0	0.47783	0.9999999513334036	1.8481660999679772
NM_000548.3:c.4492A>C	16	2084714	A	C	+	1	Wai et al.	Exonic Alternative 5' Splice Site						alternative donor	0.1899999976158142	-2359.0	237.0	-253.0	1.0	0.4099999964237213	499.0	-148.0	-253.0	1.0	1.856	15.270000457763672	-3.0	-5.0	-6.0	-4.0	0.540503	0.97787539333387	1.6673386049880705
NM_001009944.2:c.2853+2_2853+3del	16	2114167	CAC	C	-	1	Leman et al.	exon 11 skipping of strong intensity		2114925.0	2114170.0			skip	1.0	-883.0	758.0	-275.0	3.0	1.0	414.0	778.0	-32.0	3.0		31.940000534057617	0.0	-11.0	0.0	-3.0	0.974909	0.99999999857201	9.325652847252082
NM_001009944.2:c.1723-23T>C	16	2116141	A	G	-	0	Wai et al.							normal	0.029999999329447746	-1216.0	-23.0	-763.0	385.0	0.12999999523162842	40.0	-23.0	-763.0	189.0		12.920000076293945	-19.0	-17.0	-2.0	-4.0	0.007942	0.6936781574877733	0.4030228478226116
NM_024675.3:c.3201+5G>C	16	23613999	C	G	-	1	Wai et al.	Upstream Skipped Exon		23614091.0	23614004.0			skip	0.9599999785423279	493.0	92.0	-56.0	5.0	0.9200000166893005	487.0	92.0	-56.0	5.0	4.954	14.0	-5.0	-17.0	-7.0	-5.0	0.022794	0.9998506737601268	4.243596038944909
NM_024675.3:c.2514+2T>C	16	23629638	A	G	-	1	MutSpliceDB	Intron inclusion between exons 5 & 6						retention	0.8799999952316284	321.0	831.0	-104.0	2.0	0.9800000190734863	-35.0	-363.0	-104.0	2.0	7.754	11.539999961853027	-19.0	-17.0	-2.0	-4.0	0.955134	0.9460749795589403	1.8536174770279807
NM_001605.2:c.2286G>A	16	70255728	C	T	-	1	Wai et al.	Intron Retention						retention	0.9800000190734863	2211.0	108.0	-8.0	0.0	0.7300000190734863	-1245.0	-1002.0	17.0	0.0	3.707	11.539999961853027	-4.0	-3.0	-4.0	-1.0	0.966917	0.9997139420886281	4.621740922779086
NM_001077418.2:c.665-11T>C	16	75541466	A	G	-	1	Maddirevula et al.	Skipping; r.665_879del:p.(Val222GlufsTer19)	Strauch: Removed annotation ',p. (Val222Glufs*19)' from ID	75541455.0	75541350.0			skip	0.699999988079071	92.0	-11.0	-11.0	-116.0	0.1899999976158142	92.0	-11.0	1089.0	68.0	1.234	8.75	-19.0	-18.0	-2.0	-4.0	0.047033	0.9888976002941848	0.40142137365666086
NM_016373.1:c.606-1G>A	16	78424869	G	A	+	1	Maddirevula et al.	Skipping; r.606_791del:p.(Pro203_Arg264del)		78424870.0	78425055.0			skip	0.9900000095367432	2.0	1.0	873.0	186.0	0.9900000095367432	2.0	1.0	2.0	186.0	8.75	11.800000190734863	-17.0	-19.0	-4.0	-7.0	0.986695	0.9999999764982664	1.9982826635643913
NM_001012759.1:c.282+5G>A	16	88710287	G	A	+	1	Maddirevula et al.	Skipping; r.144_282del:p.(Asp49Alafs*2)		88710223.0	88710282.0			skip	0.8600000143051147	-199.0	-64.0	-100.0	-5.0	0.6100000143051147	-199.0	-64.0	-100.0	-5.0	5.432	12.680000305175781	-18.0	-19.0	-4.0	-2.0	0.110109	0.9990316317216583	3.6665988143712647
NM_001012762.1:c.873G>A	16	88713447	G	A	+	1	Maddirevula et al. [PM26633546]	Skipping; r.737_940del:p.(Arg246_Glu314delinsGln)	Strauch: Changed ID from 'NM_001012762.1c.873G>A'	88713312.0	88713447.0			skip	0.6100000143051147	1187.0	-135.0	4.0	0.0	0.8100000023841858	-783.0	-135.0	113.0	0.0	6.115	8.75	-18.0	-19.0	-4.0	-3.0	0.938141	0.9998992978222676	4.8531530501638995
NM_001142864.2:c.6963C>T	16	88716447	G	A	-	0	Wai et al.							normal	0.0	451.0	36.0	-476.0	-80.0	0.009999999776482582	-33.0	-195.0	-84.0	-80.0		11.380000114440918	-17.0	-19.0	-5.0	-2.0	0.005551	0.2737011804955865	0.5617514234009096
NM_001142864.2:c.6651C>A	16	88717032	G	T	-	0	Wai et al.							normal	0.0	-83.0	-134.0	-9.0	256.0	0.009999999776482582	-83.0	-188.0	505.0	-665.0		10.229999542236328	-4.0	-19.0	-4.0	-7.0	0.006172	0.19167652602784513	0.33589466392840717
NM_001256182.1:c.5511G>A	16	89281031	C	T	-	0	Wai et al.	Normal (single exon RT-PCR)						normal	0.0	123.0	222.0	-1015.0	-1959.0	0.0	-35.0	222.0	-1959.0	849.0		16.6200008392334	-5.0	-3.0	-4.0	-1.0	0.005533	0.0697632310092753	0.12419287878828615
NM_000135.2:c.709+2T>C	16	89805278	A	G	-	1	MutSpliceDB	Intron inclusion between exons 7 & 8						retention	0.9399999976158142	2603.0	114.0	-28.0	2.0	0.75	2603.0	114.0	-28.0	2.0	7.754	11.8100004196167	-19.0	-18.0	-7.0	-4.0	0.967376	0.9975397405029792	2.5115433222253185
NM_000430.3:c.900+3A>G	17	2674291	A	G	+	1	Wai et al.	Exonic Alternative 5' Splice Site						alternative donor	0.029999999329447746	-256.0	79.0	-195.0	-3.0	0.3199999928474426	-308.0	-231.0	-195.0	-3.0	5.033	8.75	-19.0	-18.0	-2.0	-4.0	0.923445	0.9994996308669065	3.1994809217824662
NM_000430.3:c.1002+6T>A	17	2676612	T	A	+	1	Wai et al.	Upstream Skipped Exon		2676505.0	2676606.0			skip	0.6700000166893005	-2242.0	-107.0	1027.0	-6.0	0.5199999809265137	-534.0	-107.0	-36.0	-6.0	3.813	16.09000015258789	-18.0	-4.0	-5.0	-3.0	0.938598	0.9992594813374177	2.685000320808177
NM_177550.3:c.231+2T>G	17	6707026	A	C	-	1	Maddirevula et al.	Skipping; r.103_231del:p.(Phe35_Gln77del)		6707156.0	6707028.0			skip	0.9399999976158142	-2999.0	130.0	123.0	2.0	0.8500000238418579	-58.0	130.0	-65.0	2.0	7.647	13.979999542236328	-3.0	-5.0	-6.0	-5.0	0.744923	0.9999985725446231	5.719532996407567
NM_000546.5:c.1101-2A>C	17	7669692	T	G	-	1	MutSpliceDB	Intron inclusion between exons 10 & 11						retention	0.30000001192092896	-12.0	-2.0	-2652.0	-21.0	0.7599999904632568	-12.0	-2.0	-1124.0	-21.0	8.042	12.699999809265137	-19.0	-17.0	-3.0	-3.0	0.929359	0.9999977201920899	1.3968173488700406
NM_000546.5:c.994-1G>A	17	7670716	C	T	-	1	MutSpliceDB	Intron inclusion between exons 9 & 10						retention	1.0	43.0	-1.0	-1045.0	-107.0	1.0	43.0	-1.0	-1045.0	2507.0	8.75	16.600000381469727	-4.0	-3.0	-4.0	-1.0	0.942888	0.9999262562997525	1.6513119960270024
NM_000546.5:c.994-1G>C	17	7670716	C	G	-	1	MutSpliceDB	Intron inclusion between exons 9 & 10						retention	1.0	43.0	-1.0	-1045.0	-107.0	0.9900000095367432	43.0	-1.0	-1045.0	134.0	8.064	10.880000114440918	-5.0	-17.0	-3.0	-1.0	0.009374	0.9986761576779808	1.2967629477903557
NM_000546.5:c.994-2A>G	17	7670717	T	C	-	1	MutSpliceDB	Intron inclusion between exons 9 & 10						retention	1.0	42.0	-2.0	-1046.0	-108.0	1.0	42.0	-2.0	-1046.0	2506.0	7.955	12.84000015258789	-3.0	-4.0	-6.0	-4.0	0.954955	0.9999240095852872	1.6476285130348043
NM_000546.5:c.993+2T>G	17	7673533	A	C	-	1	MutSpliceDB	Intron inclusion between exons 9 & 10						retention	1.0	-2774.0	75.0	-310.0	2.0	1.0	1421.0	-194.0	-326.0	2.0	7.647	16.579999923706055	-3.0	-5.0	-6.0	-5.0	0.591652	0.9999991466957627	5.790513560754248
NM_000546.5:c.993+1G>A	17	7673534	C	T	-	1	MutSpliceDB	Intron inclusion between exons 9 & 10						retention	1.0	-2775.0	74.0	-311.0	1.0	0.9900000095367432	1420.0	-195.0	-327.0	1.0	8.182	14.010000228881836	-5.0	-3.0	-2.0	-6.0	0.951866	0.9999591950143204	4.289654916975795
NM_000546.5:c.993+1G>T	17	7673534	C	A	-	1	MutSpliceDB	Intron inclusion between exons 9 & 10						retention	1.0	-2775.0	74.0	-311.0	1.0	1.0	1420.0	-195.0	-327.0	1.0	8.504	15.630000114440918	-5.0	-3.0	-5.0	-6.0	0.967491	0.9999999914950294	7.578926560764393
NM_000546.5:c.920-1G>A	17	7673609	C	T	-	1	MutSpliceDB	Intron inclusion between exons 8 & 9						retention	1.0	-20.0	-1.0	198.0	-74.0	1.0	-20.0	-1.0	-2759.0	-74.0	8.75	10.869999885559082	-4.0	-3.0	-7.0	-1.0	0.458614	0.999635014254594	1.1867513140862516
NM_000546.5:c.919+1G>C	17	7673700	C	G	-	1	MutSpliceDB	Intron inclusion between exons 8 & 9						retention	1.0	-38.0	137.0	107.0	1.0	1.0	-38.0	140.0	107.0	1.0	8.273	21.299999237060547	-5.0	-17.0	-7.0	-5.0	0.007309	0.9999995811164699	6.543807773443651
NM_000546.5:c.919+1G>T	17	7673700	C	A	-	1	MutSpliceDB	Intron inclusion between exons 8 & 9						retention	0.9800000190734863	-38.0	137.0	2.0	1.0	1.0	321.0	140.0	107.0	1.0	8.504	19.6299991607666	-5.0	-3.0	-5.0	-5.0	0.517517	0.9999999978180198	8.584038324966109
NM_000546.5:c.783-1G>T	17	7673838	C	A	-	1	MutSpliceDB	Intron inclusion between exons 7 & 8						retention	1.0	2.0	-1.0	1021.0	-137.0	1.0	-25.0	-1.0	-615.0	-31.0	8.598	11.59000015258789	-5.0	-3.0	-5.0	-6.0	0.985346	0.9814096759269442	0.8376653699384409
NM_000546.5:c.783-2A>C	17	7673839	T	G	-	1	MutSpliceDB	Intron inclusion between exons 7 & 8						retention	1.0	1.0	-2.0	-32.0	-138.0	1.0	-26.0	-2.0	-616.0	-632.0	8.042	19.110000610351562	-11.0	-17.0	-2.0	-3.0	0.961694	0.9676897198654243	0.7681015091246659
NM_000546.5:c.783-2A>T	17	7673839	T	A	-	1	MutSpliceDB	Intron inclusion between exons 7 & 8						retention	1.0	1.0	-2.0	1020.0	-138.0	1.0	-26.0	-2.0	-616.0	-32.0	8.367	16.610000610351562	-8.0	-4.0	-5.0	-3.0	0.011364	0.9957244764039939	1.0198171668412574
NM_000546.4:c.783-60G>A	17	7673897	C	T	-	0	Wai et al.							normal	0.0	-558.0	-84.0	962.0	-90.0	0.009999999776482582	-558.0	-321.0	-674.0	-6.0		10.229999542236328	-5.0	-3.0	-4.0	-6.0	0.006052	0.13407244138307048	0.12248809929900793
NM_000546.5:c.782+1G>T	17	7674180	C	A	-	1	MutSpliceDB	Intron inclusion between exons 7 & 8						retention	1.0	-604.0	110.0	2.0	1.0	1.0	-841.0	-340.0	2.0	1.0	8.504	18.84000015258789	-5.0	-3.0	-5.0	-3.0	0.456969	0.9999999347972481	6.861472244040895
NM_000546.5:c.782G>C	17	7674181	C	G	-	1	MutSpliceDB	Intron inclusion between exons 7 & 8						retention	0.6399999856948853	-552.0	-368.0	-7.0	0.0	0.6399999856948853	-842.0	-341.0	-290.0	0.0	6.482	10.550000190734863	-5.0	-3.0	-3.0	-5.0	0.00592	0.9999993566253289	6.867145242110821
NM_000546.5:c.673-1G>A	17	7674291	C	T	-	1	MutSpliceDB	Intron inclusion between exons 6 & 7						retention	1.0	-2.0	-1.0	505.0	-110.0	1.0	-2.0	-1.0	-1068.0	-110.0	8.75	15.149999618530273	-5.0	-3.0	-4.0	-1.0	0.975676	0.9999956071200693	1.332741440304886
NM_000546.5:c.673-2A>C	17	7674292	T	G	-	1	MutSpliceDB	Intron inclusion between exons 6 & 7						retention	1.0	47.0	-2.0	504.0	567.0	1.0	47.0	-2.0	-1069.0	-111.0	8.042	10.319999694824219	-19.0	-4.0	-7.0	-3.0	0.955978	0.9999997422523315	1.6807632260725012
NM_000546.5:c.673-2A>G	17	7674292	T	C	-	1	MutSpliceDB	Intron inclusion between exons 6 & 7						retention	1.0	47.0	-2.0	504.0	567.0	1.0	47.0	-2.0	-1069.0	-111.0	7.955	14.739999771118164	-3.0	-5.0	-1.0	-4.0	0.959199	0.9999996810798346	1.654627479826358
NM_000546.5:c.673-2A>T	17	7674292	T	A	-	1	MutSpliceDB	Intron inclusion between exons 6 & 7						retention	1.0	47.0	-2.0	504.0	567.0	1.0	47.0	-2.0	-1069.0	-111.0	8.367	10.569999694824219	-18.0	-4.0	-4.0	-3.0	0.009509	0.9999997527067216	1.6858447774267937
NM_000546.5:c.672+2T>G	17	7674857	A	C	-	1	MutSpliceDB	Intron inclusion between exons 6 & 7						retention	0.9800000190734863	-1044.0	114.0	-3.0	2.0	0.9900000095367432	-3.0	114.0	-3.0	2.0	7.647	16.079999923706055	-3.0	-5.0	-1.0	-5.0	0.79	0.9998004526538493	3.1238433224297104
NM_000546.5:c.672+1G>A	17	7674858	C	T	-	1	MutSpliceDB	Intron inclusion between exons 6 & 7						retention	0.9800000190734863	-1045.0	113.0	-4.0	1.0	0.9900000095367432	-4.0	113.0	-4.0	1.0	8.182	17.670000076293945	-5.0	-3.0	-4.0	-1.0	0.945753	0.9998693641171458	3.2882713705107367
NM_000546.5:c.672+1G>T	17	7674858	C	A	-	1	MutSpliceDB	Intron inclusion between exons 6 & 7						retention	0.9800000190734863	-1045.0	113.0	-4.0	1.0	0.9900000095367432	-4.0	96.0	-4.0	1.0	8.504	20.479999542236328	-5.0	-3.0	-5.0	-6.0	0.856754	0.9999998093771995	5.822377720386766
NM_000546.5:c.672G>A	17	7674859	C	T	-	1	MutSpliceDB	Intron inclusion between exons 6 & 7						retention	0.9700000286102295	-1046.0	112.0	-5.0	0.0	0.8999999761581421	27.0	95.0	-5.0	0.0	10.899	14.100000381469727	-4.0	-3.0	-4.0	-1.0	0.993385	0.9999980145123843	5.638945550729626
NM_000546.5:c.672G>T	17	7674859	C	A	-	1	MutSpliceDB	Intron inclusion between exons 6 & 7						retention	0.9800000190734863	-1046.0	112.0	-5.0	0.0	0.9700000286102295	27.0	95.0	-5.0	0.0	9.851	12.1899995803833	-18.0	-3.0	-5.0	-3.0	0.653339	0.9999995721411733	6.291148038734465
NM_000546.4:c.623A>G	17	7674908	T	C	-	0	Wai et al.							normal	0.0	-1095.0	63.0	-54.0	1086.0	0.03999999910593033	-1068.0	46.0	428.0	-54.0		10.130000114440918	-3.0	-5.0	-5.0	-4.0	0.005838	0.8952303016991069	0.11045038060915821
NM_000546.5:c.560-1G>A	17	7674972	C	T	-	1	MutSpliceDB	Intron inclusion between exons 5 & 6						retention	1.0	-18.0	-1.0	1222.0	-113.0	0.9800000190734863	-2.0	-1.0	364.0	-113.0	8.75	11.239999771118164	-4.0	-3.0	-4.0	-6.0	0.959875	0.9999856551276731	1.2279790316944472
NM_000546.5:c.559+2T>A	17	7675051	A	T	-	1	MutSpliceDB	Intron inclusion between exons 5 & 6						retention	1.0	-1238.0	-80.0	48.0	2.0	1.0	651.0	-97.0	48.0	2.0	8.183	21.149999618530273	-4.0	-8.0	-3.0	-5.0	0.012873	0.999998563107317	5.799582602296396
NM_000546.5:c.559+1G>A	17	7675052	C	T	-	1	MutSpliceDB	Intron inclusion between exons 5 & 6, or skipping end of exon 5	Strauch: Excluded from variant effect analysis - multiple variant effects					multiple	1.0	-1239.0	-81.0	47.0	1.0	1.0	650.0	-98.0	47.0	1.0	8.182	15.399999618530273	-5.0	-3.0	-4.0	-1.0	0.989415	0.9999998329006616	6.634576876869722
NM_000546.5:c.559G>C	17	7675053	C	G	-	1	MutSpliceDB	Intron inclusion between exons 5 & 6, or skipping end of exon 5						multiple	0.20000000298023224	-1714.0	-82.0	46.0	0.0	0.4000000059604645	1566.0	-99.0	46.0	0.0	3.85	17.309999465942383	-5.0	-17.0	-2.0	-5.0	0.028209	0.998306763977346	4.145465536472714
NM_000546.5:c.376-1G>A	17	7675237	C	T	-	1	MutSpliceDB	Intron inclusion between exons 4 & 5, or skipping beginning of exon 5						multiple	1.0	-22.0	-1.0	757.0	957.0	1.0	-22.0	-1.0	-383.0	99.0	8.75	15.9399995803833	-5.0	-3.0	-4.0	-1.0	0.961685	0.9999999633254011	1.8272271101805824
NM_000546.5:c.376-2A>G	17	7675238	T	C	-	1	MutSpliceDB	Intron inclusion between exons 4 & 5, or skipping beginning of exon 5						multiple	0.9900000095367432	-23.0	-2.0	756.0	956.0	1.0	-23.0	-2.0	-384.0	98.0	7.955	13.819999694824219	-3.0	-4.0	-1.0	-4.0	0.951032	0.999999913779405	1.7223178715350527
NM_000546.5:c.376-2A>T	17	7675238	T	A	-	1	MutSpliceDB	Intron inclusion between exons 4 & 5, or skipping beginning of exon 5						multiple	0.9900000095367432	-23.0	-2.0	756.0	956.0	1.0	-23.0	-2.0	-384.0	98.0	8.367	17.010000228881836	-18.0	-11.0	-5.0	-3.0	0.014239	0.9999999887521182	1.9722775241746364
NM_000546.5:c.375+5G>A	17	7675989	C	T	-	1	MutSpliceDB	Intron inclusion between exons 4 & 5						retention	0.8299999833106995	630.0	283.0	205.0	5.0	0.8999999761581421	-1035.0	79.0	205.0	5.0	6.833	8.75	-4.0	-3.0	-3.0	-5.0	0.954592	0.999998044582063	5.6855517310311905
NM_000546.5:c.375+2T>C	17	7675992	A	G	-	1	MutSpliceDB	Intron inclusion between exons 4 & 5						retention	0.8299999833106995	627.0	280.0	202.0	2.0	0.9700000286102295	-1038.0	76.0	-46.0	2.0	7.754	10.279999732971191	-19.0	-18.0	-7.0	-1.0	0.966095	0.9883511111223069	2.3077501057700363
NM_000546.5:c.375+2T>G	17	7675992	A	C	-	1	MutSpliceDB	Intron inclusion between exons 4 & 5						retention	0.8299999833106995	627.0	280.0	202.0	2.0	0.9800000190734863	-1038.0	76.0	202.0	2.0	7.647	12.720000267028809	-3.0	-18.0	-1.0	-5.0	0.645963	0.9999995550088652	6.260015998697456
NM_000546.5:c.375+1G>A	17	7675993	C	T	-	1	MutSpliceDB	Intron inclusion between exons 4 & 5						retention	0.8299999833106995	626.0	279.0	201.0	1.0	0.9800000190734863	-1039.0	75.0	-47.0	1.0	8.182	14.899999618530273	-5.0	-3.0	-2.0	-1.0	0.963158	0.9999991253558921	5.9977717885510735
NM_000546.5:c.375+1G>T	17	7675993	C	A	-	1	MutSpliceDB	Intron inclusion between exons 4 & 5						retention	0.8299999833106995	626.0	279.0	201.0	1.0	0.9800000190734863	-1039.0	75.0	201.0	1.0	8.504	18.729999542236328	-5.0	-3.0	-5.0	-6.0	0.979494	0.9999999979957299	8.356677304096863
NM_000546.5:c.375G>A	17	7675994	C	T	-	1	MutSpliceDB	Intron inclusion between exons 4 & 5						retention	0.75	625.0	278.0	200.0	0.0	0.5799999833106995	-1040.0	74.0	200.0	0.0	7.734	8.829999923706055	-4.0	-3.0	-4.0	-1.0	0.916463	0.9999977609396314	5.833012525479205
NM_000546.5:c.375G>T	17	7675994	C	A	-	1	MutSpliceDB	Intron inclusion between exons 4 & 5						retention	0.7699999809265137	625.0	278.0	200.0	0.0	0.7200000286102295	-1040.0	74.0	200.0	0.0	7.592	11.529999732971191	-5.0	-14.0	-5.0	-3.0	0.153585	0.9999989586167077	6.126058225827188
NM_000546.5:c.374C>T	17	7675995	G	A	-	0	MutSpliceDB							normal	0.05999999865889549	624.0	277.0	199.0	-1.0	0.09000000357627869	-1041.0	73.0	199.0	-1.0	1.453	13.420000076293945	-18.0	-19.0	-4.0	-2.0	0.017961	0.8689014235559707	1.2364615607533305
NM_000180.3:c.3043+5G>A	17	8015846	G	A	+	1	Ellingford et al. [100K]	single exon skip: NM_000180.3:r.2945_3043del; dual exon skip: NM_000180.3:r.2945_3138del; intron inclusion: NM_000180.3:r.3043_3044ins3043+1_3043+85						multiple	0.9399999976158142	1869.0	-103.0	1.0	-5.0	0.9399999976158142	-5.0	-114.0	1.0	-5.0	15.715	15.710000038146973	-17.0	-19.0	-4.0	-7.0	0.981515	0.9999998913750403	6.78565286543702
NM_032354.3:c.274+1G>A	17	8175756	C	T	-	1	Maddirevula et al. [PM26123494 ]	Retention; r.274_275ins274+1;p.Ser92Cysfs*7						retention	0.2199999988079071	1.0	101.0	-1236.0	1.0	0.2199999988079071	-189.0	101.0	-320.0	1.0	8.182	15.390000343322754	-5.0	-3.0	-4.0	-1.0	0.898242	0.9109122178698573	0.348548132202104
NM_005208.4:c.213C>T	17	29250298	C	T	+	1	Ellingford et al. [100K]	exon truncation: NM_005208.4:r.212_215del						unknown disruption	0.7900000214576721	-145.0	-116.0	-2.0	2.0	0.7200000286102295	-518.0	-116.0	-2.0	2.0	0.846	15.479999542236328	-4.0	-3.0	-4.0	-1.0	0.065535	0.9818266176974623	2.0867409673950723
NM_001128147.2:c.586+5G>A	17	31170002	G	A	+	1	Maddirevula et al.	Skipping; r.481_586del:p.(Leu161Lysfs*9)		31169891.0	31169997.0			skip	0.6600000262260437	-5.0	-111.0	-2670.0	-5.0	0.8899999856948853	-434.0	-111.0	146.0	-5.0	4.622	13.789999961853027	-17.0	-19.0	-4.0	-2.0	0.771302	0.9982768745784021	3.305621079473054
NM_001042492.2:c.1062+3A>G	17	31200598	A	G	+	1	Wai et al.	Upstream Skipped Exon		31200422.0	31200595.0			skip	0.6000000238418579	410.0	-176.0	900.0	-3.0	0.7200000286102295	-2767.0	-176.0	349.0	-3.0	3.729	10.970000267028809	-19.0	-18.0	-7.0	-4.0	0.899882	0.9886447845078495	1.9348094285531245
NM_000267.3:c.1641+1G>A	17	31219119	G	A	+	1	MutSpliceDB	Intron inclusion between exons 14 & 15						retention	1.0	-526.0	-114.0	82.0	-1.0	1.0	-526.0	-114.0	93.0	-1.0	8.182	12.779999732971191	-17.0	-19.0	-4.0	-3.0	0.9808	0.9999969637905513	5.746270981158519
NM_000267.3:c.4269+2T>C	17	31258504	T	C	+	1	MutSpliceDB	Intron inclusion between exons 31 & 32						retention	0.800000011920929	-1929.0	-160.0	-15.0	-2.0	0.9900000095367432	-2334.0	-160.0	-72.0	-2.0	7.754	13.800000190734863	-3.0	-4.0	-6.0	-4.0	0.992512	0.8954871439191001	1.3104466319482526
NM_001042492.2:c.7895A>G	17	31357294	A	G	+	1	Wai et al.	Downstream Skipped Exon		31357269.0	31357369.0			skip	0.12999999523162842	1186.0	-25.0	-1.0	75.0	0.4300000071525574	-83.0	-25.0	-1.0	75.0		13.149999618530273	-19.0	-17.0	-7.0	-6.0	0.692043	0.9180674079780551	0.7853711170843699
NM_007294.2:c.5538G>A	17	43045732	C	T	-	0	Houdayer et al.	No change	Materials, Methods: PAXgene					normal	0.019999999552965164	1971.0	70.0	-70.0	1911.0	0.0	320.0	70.0	1906.0	3389.0		13.859999656677246	-4.0	-3.0	-4.0	-6.0	0.006588	0.908603109245194	0.23201103567242254
NM_007294.3:c.5468-2A>G	17	43045804	T	C	-	1	Leman et al.	Use of a cryptic site 11 nt downstream from 3' ss		43045802.0		43045791.0		alternative acceptor	1.0	-13.0	-2.0	1214.0	1839.0	1.0	-13.0	-2.0	1834.0	1839.0	7.955	12.59000015258789	-3.0	-4.0	-1.0	-4.0	0.978098	0.9999976992004033	1.4337893570625693
NM_007294.3:c.5468-5T>A	17	43045807	A	T	-	0	Houdayer et al., Leman et al. [Houdayer et al.]	No change	Materials, Methods: Lymphocytes without puromycin; Strauch: Multiple IDs: Leman et al. [Houdayer et al.]: NM_007294.3:c.5468-5T>A; Houdayer et al.: NM_007294.2:c.5468-5T>A					normal	0.019999999552965164	1896.0	-5.0	-145.0	1836.0	0.009999999776482582	245.0	-5.0	1831.0	3158.0	1.714	16.649999618530273	-10.0	-18.0	-3.0	-5.0	0.007136	0.9961731570272709	0.523117238429386
NM_007294.3:c.5468-8G>A	17	43045810	C	T	-	0	Leman et al.							normal	0.0	1893.0	-8.0	-148.0	1833.0	0.0	-19.0	242.0	3972.0	1828.0	0.37	12.140000343322754	-5.0	-3.0	-4.0	-6.0	0.007644	0.9845264863144919	0.46501772300580757
NM_007294.3:c.5468-10C>A	17	43045812	G	T	-	0	Houdayer et al., Leman et al. [Houdayer et al.]	No change	Materials, Methods: PAXgene LCL with puromycin; Strauch: Multiple IDs: Leman et al. [Houdayer et al.]: NM_007294.3:c.5468-10C>A; Houdayer et al.: NM_007294.2:c.5468-10C>A					normal	0.019999999552965164	1891.0	-10.0	-150.0	1831.0	0.009999999776482582	240.0	-10.0	1826.0	3153.0	1.399	15.050000190734863	-17.0	-19.0	-3.0	-7.0	0.007125	0.9919085834434983	0.5503093395014124
NM_007294.3:c.5467+5G>C	17	43047638	C	G	-	1	Leman et al. [PM21394826]	exon 23 skipped	Strauch: Excluded from variant effect analysis - Exon 22 looks more likely to be skipped; also last exon					skip	0.3799999952316284	2552.0	65.0	65.0	5.0	0.30000001192092896	5.0	65.0	-10.0	5.0	3.284	13.979999542236328	-5.0	-17.0	-3.0	-5.0	0.007578	0.9791695015430849	2.2261822696153515
NM_007294.3:c.5467+2T>C	17	43047641	A	G	-	1	Leman et al.	Exon 23 skipped	Strauch: Excluded from variant effect analysis - Exon 22 looks more likely to be skipped; also last exon					skip	0.8999999761581421	2549.0	62.0	-3.0	2.0	0.949999988079071	-3.0	62.0	-3.0	2.0	7.754	9.180000305175781	-19.0	-18.0	-7.0	-4.0	0.988337	0.9662145662348316	2.0333378913689293
NM_007294.3:c.5467+1G>A	17	43047642	C	T	-	1	Leman et al.	Exon 23 skipped	Strauch: Excluded from variant effect analysis - Exon 22 looks more likely to be skipped; also last exon					skip	0.8999999761581421	2548.0	61.0	-4.0	1.0	0.949999988079071	-4.0	61.0	-4.0	1.0	8.182	15.880000114440918	-5.0	-3.0	-2.0	-1.0	0.972718	0.9999982947819913	5.8862873208775754
NM_007294.3:c.5467G>A	17	43047643	C	T	-	1	Leman et al. [PM12915465, PM12034536]	exon 23 skipped	Strauch: Excluded from variant effect analysis - Exon 22 looks more likely to be skipped; also last exon					skip	0.8600000143051147	2547.0	60.0	-5.0	0.0	0.7400000095367432	-5.0	60.0	-5.0	0.0	5.002	8.75	-4.0	-3.0	-4.0	-5.0	0.954583	0.9992292417646411	4.9761141578537025
NM_007294.3:c.5453A>G	17	43047657	T	C	-	1	Houdayer et al., Wai et al.	Wai et al.: Upstream Skipped Exon; Houdayer et al.: Exon 23 skipped	Materials, Methods: LCL with puromycin; Strauch: Multiple IDs: Wai et al.: NM_007294.3:c.5453A>G; Houdayer et al.: NM_007294.2:c.5453A>G; Strauch: Excluded from variant effect analysis - Exon 22 looks more likely to be skipped; also last exon					skip	0.2800000011920929	2533.0	46.0	2405.0	-14.0	0.38999998569488525	-14.0	46.0	46.0	-14.0		10.460000038146973	-3.0	-4.0	-1.0	-4.0	0.006853	0.1516463272520174	1.919404334987559
NM_007294.2:c.5434C>G	17	43047676	G	C	-	1	Houdayer et al.	Exon 23 skipped	Materials, Methods: PAXgene, Minigene; Strauch: Excluded from variant effect analysis - Exon 22 looks more likely to be skipped; also last exon					skip	0.14000000059604645	0.0	27.0	2386.0	-33.0	0.18000000715255737	0.0	27.0	2965.0	-33.0		13.8100004196167	-17.0	-5.0	-3.0	-7.0	0.00579	0.16104904070591336	1.0716496882302442
NM_007294.3:c.5431C>A	17	43047679	G	T	-	0	Wai et al.							normal	0.07000000029802322	24.0	-3.0	-36.0	24.0	0.03999999910593033	24.0	-3.0	-36.0	2962.0		12.890000343322754	-17.0	-19.0	-4.0	-2.0	0.009205	0.17719283437791433	0.2951590964611069
NM_007294.3:c.5425G>T	17	43047685	C	A	-	0	Wai et al.							normal	0.029999999329447746	-9.0	-2712.0	2377.0	-42.0	0.12999999523162842	-9.0	18.0	-1513.0	-42.0		11.029999732971191	-5.0	-3.0	-5.0	-1.0	0.005725	0.16493760906593424	0.7327515982345133
NM_007294.2:c.5411T>A	17	43047699	A	T	-	0	Houdayer et al.	No change	Materials, Methods: PAXgene, LCL with puromycin					normal	0.029999999329447746	-23.0	4.0	4.0	-56.0	0.05000000074505806	4.0	1160.0	-56.0	2942.0		18.1200008392334	-4.0	-18.0	-3.0	-5.0	0.006024	0.18212886912898466	0.6933714402109417
NM_007294.3:c.5408G>C	17	43047702	C	G	-	1	Leman et al. [PM25724305, PM23239986]	exon 23 skipped	Strauch: Excluded from variant effect analysis - Exon 22 looks more likely to be skipped					skip	0.029999999329447746	7.0	1.0	1415.0	-59.0	0.019999999552965164	1.0	2198.0	-59.0	1263.0	0.568	22.209999084472656	-5.0	-17.0	-2.0	-6.0	0.006319	0.18585998189623656	0.06283511048194852
NM_007294.3:c.5407G>T	17	43047703	C	A	-	0	Wai et al.							normal	0.10999999940395355	-27.0	0.0	1414.0	-60.0	0.12999999523162842	-27.0	0.0	1590.0	-65.0	1.291	16.219999313354492	-5.0	-3.0	-5.0	-3.0	0.009144	0.910842478249039	0.7255818718945127
NM_007294.3:c.5407-2A>G	17	43047705	T	C	-	1	Leman et al. [PM12955719], MutSpliceDB	Leman et al. [PM12955719]: exon 23 skipped; MutSpliceDB: Intron inclusion between exons 20 & 21	Strauch: Multiple IDs: Leman et al. [PM12955719]: NM_007294.3:c.5407-2A>G; MutSpliceDB: NM_007297.3:c.5266-2A>G; Strauch: Excluded from variant effect analysis - Mismatching effect annotation					multiple	0.8899999856948853	-29.0	-2.0	1412.0	-62.0	0.9100000262260437	-29.0	-2.0	1588.0	-62.0	7.955	8.75	-3.0	-4.0	-5.0	-4.0	0.913134	0.9726313502546212	0.7534490010844233
NM_007294.2:c.5406+45C>A	17	43049076	G	T	-	0	Houdayer et al.	No change	Materials, Methods: PAXgene					normal	0.0	-1373.0	118.0	-3414.0	-111.0	0.03999999910593033	820.0	-1373.0	-1438.0	-111.0		13.970000267028809	-13.0	-19.0	-3.0	-2.0	0.007098	0.17656761024723752	0.12248809929900793
NM_007294.2:c.5406+33A>T	17	43049088	T	A	-	0	Houdayer et al.	No change	Materials, Methods: LCL with puromycin					normal	0.0	-3546.0	-1385.0	33.0	-123.0	0.07000000029802322	-229.0	106.0	33.0	-123.0		13.149999618530273	-18.0	-4.0	-5.0	-3.0	0.008714	0.17705974103351382	0.12248809929900793
NM_007294.3:c.5406+8T>C	17	43049113	A	G	-	0	Houdayer et al., Leman et al. [Houdayer et al.]	No change	Materials, Methods: PAXgene, Minigene; Strauch: Multiple IDs: Leman et al. [Houdayer et al.]: NM_007294.3:c.5406+8T>C; Houdayer et al.: NM_007294.2:c.5406+8T>C					normal	0.0	847.0	-1437.0	-148.0	8.0	0.05000000074505806	1077.0	2004.0	-148.0	669.0		14.069999694824219	-19.0	-17.0	-2.0	-4.0	0.007252	0.06872278760853086	0.16004618270699952
NM_007294.3:c.5406+5G>A	17	43049116	C	T	-	1	Leman et al. [PM9354803]	exon 22 skipped		43047703.0	43047643.0			skip	0.9900000095367432	1074.0	78.0	-151.0	5.0	0.8999999761581421	1326.0	78.0	-151.0	5.0	7.586	13.380000114440918	-5.0	-3.0	-4.0	-6.0	0.879768	0.9999918495005052	5.26574226206522
NM_007294.3:c.5406+5G>C	17	43049116	C	G	-	1	Houdayer et al., Leman et al. [Houdayer et al.]	Exon 22 skipped	Materials, Methods: LCL with puromycin; Strauch: Multiple IDs: Leman et al. [Houdayer et al.]: NM_007294.3:c.5406+5G>C; Houdayer et al.: NM_007294.2:c.5406+5G>C	43047703.0	43047643.0			skip	1.0	1074.0	78.0	-151.0	5.0	0.9700000286102295	1326.0	78.0	-151.0	5.0	7.679	17.40999984741211	-5.0	-17.0	-7.0	-6.0	0.011318	0.999999746958612	6.613237984889689
NM_007294.3:c.5406+4A>G	17	43049117	T	C	-	1	Leman et al. [PM23239986]	exon 22 skipped		43047703.0	43047643.0			skip	0.17000000178813934	1073.0	77.0	-152.0	4.0	0.3499999940395355	2.0	77.0	-152.0	4.0	3.819	10.84000015258789	-3.0	-4.0	-1.0	-4.0	0.989661	0.9856434871322131	2.359736481463451
NM_007294.3:c.5406+3A>T	17	43049118	T	A	-	1	Leman et al. [PM23239986]	exon 22 skipped		43047703.0	43047643.0			skip	0.9399999976158142	1072.0	76.0	-153.0	3.0	0.7200000286102295	1324.0	76.0	-153.0	3.0	7.459	12.270000457763672	-18.0	-4.0	-5.0	-4.0	0.009748	0.9999315938067824	4.44014273761002
NM_007294.3:c.5406+2del	17	43049119	AC	C	-	1	Leman et al. [PM23239986]	exon 22 skipped		43047703.0	43047643.0			skip	1.0	1071.0	75.0	-154.0	2.0	0.9900000095367432	-260.0	75.0	-154.0	2.0		32.5099983215332	-22.0	-8.0	-3.0	-2.0	0.962175	0.9999999825350311	8.105169026324125
NM_007294.3:c.5406+2T>G	17	43049119	A	C	-	1	Leman et al.	Exon 22 skipped		43047703.0	43047643.0			skip	1.0	1071.0	75.0	-154.0	2.0	0.9900000095367432	0.0	75.0	-154.0	2.0	7.647	13.9399995803833	-3.0	-5.0	-3.0	-5.0	0.994014	0.999999302446117	6.2197232581171455
NM_007294.3:c.5406+1G>A	17	43049120	C	T	-	1	Houdayer et al., Leman et al. [Houdayer et al.]	Exon 22 skipped	Materials, Methods: LCL without puromycin; Strauch: Multiple IDs: Leman et al. [Houdayer et al.]: NM_007294.3:c.5406+1G>A; Houdayer et al.: NM_007294.2:c.5406+1G>A	43047703.0	43047643.0			skip	1.0	1070.0	74.0	-155.0	1.0	0.9900000095367432	1322.0	74.0	-155.0	1.0	8.182	14.6899995803833	-5.0	-3.0	-2.0	-6.0	0.973268	0.9999585193429759	4.63428048767879
NM_007294.3:c.5334T>C	17	43049193	A	G	-	0	Houdayer et al., Leman et al. [Houdayer et al.]	No change	Materials, Methods: PAXgene, Minigene, LCL with puromycin; Strauch: Multiple IDs: Leman et al. [Houdayer et al.]: NM_007294.3:c.5334T>C; Houdayer et al.: NM_007294.2:c.5334T>C					normal	0.009999999776482582	-22.0	-1490.0	-1550.0	-3531.0	0.009999999776482582	997.0	1.0	-228.0	589.0	1.14	10.600000381469727	-19.0	-17.0	-2.0	-4.0	0.007328	0.4440666952432031	0.3339675428202039
NM_007294.3:c.5333A>G	17	43049194	T	C	-	0	Leman et al. [PM25724305, PM21769658, PM23451180]							normal	0.0	1974.0	-1491.0	-229.0	-1551.0	0.009999999776482582	0.0	766.0	-229.0	-1556.0	1.066	10.779999732971191	-3.0	-5.0	-1.0	-2.0	0.010916	0.00952126989895546	0.17247846881101903
NM_007294.3:c.5333-1G>T	17	43049195	C	A	-	1	Leman et al. [PM23239986]	exon 22 skipped		43047703.0	43047643.0			skip	1.0	-24.0	-1.0	587.0	-74.0	1.0	-24.0	-1.0	2015.0	-74.0	8.598	14.010000228881836	-5.0	-3.0	-5.0	-3.0	0.929286	0.9999622132981002	1.5607714624727709
NM_007294.3:c.5333-3T>G	17	43049197	A	C	-	1	Houdayer et al., Leman et al. [Houdayer et al.]	Exon 22 skipped	Materials, Methods: LCL with puromycin; Strauch: Multiple IDs: Leman et al. [Houdayer et al.]: NM_007294.3:c.5333-3T>G; Houdayer et al.: NM_007294.2:c.5333-3T>G	43047703.0	43047643.0			skip	0.9399999976158142	993.0	-3.0	585.0	-76.0	0.9100000262260437	-26.0	-3.0	2013.0	-76.0	7.822	11.989999771118164	-3.0	-18.0	-3.0	-5.0	0.006828	0.9999247656813571	1.4762515764273352
NM_007294.3:c.5333-6T>G	17	43049200	A	C	-	1	Leman et al. [PM11802209]	exon 22 skipped		43047703.0	43047643.0			skip	0.8700000047683716	-1.0	-6.0	862.0	-79.0	0.7900000214576721	-1.0	-6.0	2010.0	-79.0	6.005	13.399999618530273	-3.0	-5.0	-6.0	-5.0	0.861815	0.9999853293614774	1.6768863997543757
NM_007294.2:c.5332+39C>T	17	43051024	G	A	-	0	Houdayer et al.	No change	Materials, Methods: PAXgene					normal	0.0	144.0	93.0	-962.0	2820.0	0.0	93.0	85.0	-1242.0	39.0		21.329999923706055	-17.0	-19.0	-4.0	-3.0	0.008808	0.023361076144852205	0.12248809929900793
NM_007294.3:c.5332+13G>T	17	43051050	C	A	-	0	Houdayer et al., Wai et al.	No change	Materials, Methods: PAXgene, Minigene; Strauch: Multiple IDs: Wai et al.: NM_007294.3:c.5332+13G>T; Houdayer et al.: NM_007294.2:c.5332+13G>T					normal	0.0	-3347.0	67.0	-1268.0	13.0	0.009999999776482582	-1150.0	67.0	-1268.0	-3412.0		16.889999389648438	-5.0	-3.0	-5.0	-3.0	0.008958	0.015906143191857763	0.4240578848046774
NM_007294.3:c.5332+2T>A	17	43051061	A	T	-	1	Leman et al.	Exon 21 skipped		43049194.0	43049121.0			skip	1.0	3347.0	56.0	-2096.0	2.0	0.9900000095367432	-150.0	56.0	-1279.0	2.0	8.183	16.350000381469727	-4.0	-18.0	-3.0	-5.0	0.111111	0.9999987700506161	6.850499251602776
NM_007294.3:c.5331_5332+1delinsCAACAT	17	43051062	CCT	ATGTTG	-	1	Houdayer et al., Leman et al. [Houdayer et al.]	Exon 21 skipped	Materials, Methods: stimulated T lymphocytes; Strauch: Multiple IDs: Leman et al. [Houdayer et al.]: NM_007294.3:c.5331_5332+1delinsCAACAT; Houdayer et al.: NM_007294.2:c.5331_5332+1delinsCAACAT	43049194.0	43049121.0			skip	1.0	3346.0	55.0	-2097.0	1.0							32.779998779296875	-11.0	-15.0	-5.0	-5.0	0.380739	0.9999999991932149	10.719527091386063
NM_007294.3:c.5332+1G>A	17	43051062	C	T	-	1	Leman et al. [PM23451180]	exon 21 skipped		43049194.0	43049121.0			skip	1.0	3346.0	55.0	-2097.0	1.0	0.9900000095367432	-1941.0	55.0	-1280.0	1.0	8.182	14.3100004196167	-5.0	-3.0	-4.0	-1.0	0.951576	0.9999993556089075	7.101357108274248
NM_007294.3:c.5332G>A	17	43051063	C	T	-	1	Houdayer et al., Leman et al. [Houdayer et al.]	Exon 21 skipped	Materials, Methods: PAXgene; Strauch: Multiple IDs: Leman et al. [Houdayer et al.]: NM_007294.3:c.5332G>A; Houdayer et al.: NM_007294.2:c.5332G>A	43049194.0	43049121.0			skip	0.5099999904632568	3345.0	54.0	-2098.0	0.0	0.25	-1171.0	54.0	-1281.0	0.0	3.159	14.920000076293945	-5.0	-3.0	-4.0	-1.0	0.903708	0.9370881177323367	4.449336099468253
NM_007294.3:c.5332G>T	17	43051063	C	A	-	1	Leman et al. [PM25724305]	exon 21 skipped		43049194.0	43049121.0			skip	0.9399999976158142	3345.0	54.0	-2098.0	0.0	0.75	-1942.0	54.0	-1281.0	0.0	5.185	13.119999885559082	-5.0	-3.0	-5.0	-1.0	0.350329	0.9978647215821407	5.801625826838079
NM_007294.3:c.5278-1G>A	17	43051118	C	T	-	1	Leman et al. [PM23239986]	Use of a cryptic site 8 nt downstream from 3' ss and exon 21 skipped						multiple	0.9900000095367432	-9.0	-1.0	-1336.0	-55.0	0.9599999785423279	-9.0	-1.0	-1336.0	-55.0	8.75	13.329999923706055	-5.0	-3.0	-4.0	-6.0	0.952264	0.9999968560046497	2.135013461877845
NM_007294.3:c.5278-1G>C	17	43051118	C	G	-	1	Houdayer et al., Leman et al. [Houdayer et al.]	Exon 21 skipped	Materials, Methods: PAXgene; Strauch: Multiple IDs: Leman et al. [Houdayer et al.]: NM_007294.3:c.5278-1G>C; Houdayer et al.: NM_007294.2:c.5278-1G>C	43049194.0	43049121.0			skip	0.9900000095367432	-9.0	-1.0	-1336.0	-55.0	0.9599999785423279	-9.0	-1.0	-1336.0	-55.0	8.064	12.34000015258789	-5.0	-17.0	-2.0	-6.0	0.008799	0.9999774252906775	1.8930769925333324
NM_007294.3:c.5278-1G>T	17	43051118	C	A	-	1	Leman et al.	Exon 21 skipped and use of a cryptic site 8 nt downstream from 3' ss						multiple	0.9900000095367432	-9.0	-1.0	-1336.0	-55.0	0.9599999785423279	-9.0	-1.0	-1336.0	-55.0	8.598	15.149999618530273	-5.0	-3.0	-4.0	-6.0	0.950171	0.9999987249977889	2.245779576069954
NM_007294.3:c.5278-2del	17	43051119	TG	G	-	1	Leman et al. [PM23451180]	Use of a cryptic site 8 nt downstream from 3' ss and exon 21 skipped						multiple	0.9900000095367432	-10.0	-2.0	-1057.0	-56.0	0.9599999785423279	-10.0	-2.0	-1337.0	-56.0		46.709999084472656	0.0	-6.0	-8.0	-7.0	0.923704	0.9999994152062015	2.4479893825496215
NM_007294.3:c.5278-6_5278-4del	17	43051121	GAAG	G	-	0	Leman et al. [PM12955719]							normal	0.009999999776482582	-4.0	-931.0	-58.0	-1059.0	0.019999999552965164	-4.0	47.0	-1339.0	-1059.0		46.47999954223633	0.0	-6.0	-10.0	-7.0	0.019134	0.03609039953925299	0.2748428454862661
NM_007294.2:c.5277+78G>A	17	43056974	C	T	-	0	Houdayer et al.	No change	Materials, Methods: PAXgene					normal	0.0	-2566.0	-3008.0	78.0	274.0	0.0	1392.0	-2566.0	1250.0	274.0		9.859999656677246	-4.0	-3.0	-4.0	-6.0	0.00696	0.10459268452561532	0.12248809929900793
NM_007294.3:c.5277+6G>C	17	43057046	C	G	-	0	Leman et al. [PM21735045]							normal	0.0	-3080.0	468.0	-3202.0	340.0	0.0	-3080.0	89.0	1178.0	202.0	0.926	18.510000228881836	-5.0	-17.0	-2.0	-3.0	0.00825	0.35469618624375193	0.7221155955736513
NM_007294.3:c.5277+1G>A	17	43057051	C	T	-	1	Leman et al. [PM20215541, PM16211554, PM24667779], MutSpliceDB	Leman et al. [PM20215541, PM16211554, PM24667779]: Use of a cryptic site 87 nt upstream from 3' ss and exon 20 skipped; MutSpliceDB: Intron inclusion between exons 18 & 19	Variant with different raported splicing effect; Strauch: Multiple IDs: Leman et al. [PM20215541, PM16211554, PM24667779]: NM_007294.3:c.5277+1G>A; MutSpliceDB: NM_007297.3:c.5136+1G>A; Strauch: Excluded from variant effect analysis - Mismatching effect annotation; Leman is inconsistent between S1 and AllData tables					multiple	0.9900000095367432	-3085.0	84.0	-86.0	1.0	0.9900000095367432	-68.0	84.0	-86.0	1.0	8.182	9.449999809265137	-5.0	-3.0	-2.0	-5.0	0.96713	0.9999864425670963	5.304080751189661
NM_007294.3:c.5252G>A	17	43057077	C	T	-	0	Wai et al.							normal	0.0	-2669.0	437.0	-1.0	10.0	0.0	-1997.0	-408.0	1147.0	171.0		13.899999618530273	-4.0	-3.0	-4.0	-6.0	0.005661	0.10488764083013694	0.12785943510401382
NM_007294.2:c.5251C>A	17	43057078	G	T	-	0	Houdayer et al.	No change	Materials, Methods: PAXgene					normal	0.0	-3112.0	57.0	817.0	-26.0	0.0	1288.0	-1998.0	1146.0	170.0		15.319999694824219	-17.0	-19.0	-3.0	-2.0	0.0056	0.10610242839211935	0.025196655191157116
NM_007294.3:c.5207T>C	17	43057122	A	G	-	0	Wai et al.							normal	0.0	13.0	-3156.0	264.0	2.0	0.0	220.0	1244.0	126.0	1102.0		15.279999732971191	-19.0	-17.0	-7.0	-4.0	0.005703	0.10798964252115442	0.2599394862933951
NM_007294.3:c.5198A>G	17	43057131	T	C	-	0	Wai et al.							normal	0.0	-2723.0	-13.0	764.0	-3245.0	0.0	1238.0	4.0	2115.0	117.0		14.300000190734863	-3.0	-5.0	-6.0	-7.0	0.005594	0.10259243585369392	0.42136594203517025
NM_007294.3:c.5194-1G>T	17	43057136	C	A	-	1	Leman et al. [PM23239986]	Use of a cryptic site 13 nt downstream from 3' ss and exon 20 skipped						multiple	1.0	-14.0	-1.0	-3250.0	-84.0	1.0	-14.0	-1.0	-2496.0	-84.0	8.598	19.219999313354492	-5.0	-3.0	-5.0	-6.0	0.937095	0.9999875918615898	1.7720174768112888
NM_007294.3:c.5194-6T>C	17	43057141	A	G	-	0	Leman et al.							normal	0.0	-3175.0	-6.0	754.0	-89.0	0.009999999776482582	43.0	-6.0	1083.0	-89.0	0.789	13.069999694824219	-19.0	-17.0	-7.0	-4.0	0.03341	0.7941589780560083	0.5512665070448497
NM_007294.3:c.5194-12G>A	17	43057147	C	T	-	1	Leman et al. [PM21673748, PM21394826]	Use of a cryptic site 10 nt upstream from 3' ss		43057135.0		43057145.0		alternative acceptor	1.0	-2.0	-12.0	748.0	-95.0	0.9599999785423279	-2.0	-12.0	1077.0	-95.0	5.023	10.680000305175781	-5.0	-3.0	-4.0	-6.0	0.993419	0.9999521179222209	1.7207053081077104
NM_007294.2:c.5193+64T>G	17	43063269	A	C	-	0	Houdayer et al.	No change	Materials, Methods: LCL with puromycin					normal	0.0	682.0	640.0	67.0	605.0	0.0	682.0	-62.0	605.0	621.0		15.069999694824219	-3.0	-5.0	-6.0	-4.0	0.007615	0.0754361556033957	0.12248809929900793
NM_007294.3:c.5193+2del	17	43063331	AC	C	-	1	Houdayer et al., Leman et al. [Houdayer et al.]	Leman et al. [Houdayer et al.]: Exon 19 skipped and Exon 18 and 19 skipped; Houdayer et al.: Exon 19 skipped	Materials, Methods: LCL without puromycin; Strauch: Multiple IDs: Leman et al. [Houdayer et al.]: NM_007294.3:c.5193+2del; Houdayer et al.: NM_007294.2:c.5193+2delT; Strauch: Excluded from variant effect analysis - Mismatching effect annotation					skip	1.0	2828.0	42.0	76.0	2.0	0.9800000190734863	210.0	42.0	76.0	2.0		31.389999389648438	-7.0	-6.0	-7.0	-5.0	0.932986	0.9999999910148701	8.743112600582661
NM_007294.3:c.5193+2T>G	17	43063331	A	C	-	1	Leman et al. [PM23239986]	exon 19 skipped	Strauch: Excluded from variant effect analysis - Variant near exon 18 not 19					skip	1.0	2828.0	42.0	76.0	2.0	0.9800000190734863	207.0	42.0	76.0	2.0	7.647	13.920000076293945	-3.0	-5.0	-1.0	-5.0	0.467888	0.9997293205433424	4.287075145685937
NM_007294.3:c.5193+1del	17	43063332	CC	C	-	1	Leman et al. [PM23239986]	Use of a cryptic site 1 nt upstream from 5' ss			43063333.0		43063334.0	alternative donor	1.0	2827.0	41.0	2.0	1.0	0.9800000190734863	209.0	41.0	2.0	1.0		40.650001525878906	-5.0	-10.0	0.0	-5.0	0.933141	0.9999999999674274	10.924016387254934
NM_007294.3:c.5157G>T	17	43063369	C	A	-	0	Wai et al.	Normal (monoallelic expession)						normal	0.009999999776482582	582.0	4.0	505.0	-36.0	0.019999999552965164	172.0	4.0	38.0	505.0		14.34000015258789	-18.0	-3.0	-5.0	-6.0	0.005605	0.9416834022530531	4.502706814144493
NM_007294.3:c.5154G>T	17	43063372	C	A	-	0	Leman et al. [PM25724305]							normal	0.009999999776482582	537.0	579.0	-39.0	502.0	0.029999999329447746	1.0	169.0	502.0	35.0	1.174	13.930000305175781	-5.0	-3.0	-5.0	-1.0	0.020797	0.820676453786721	1.400212231893041
NM_007294.3:c.5153G>C	17	43063373	C	G	-	0	Leman et al. [PM25724305]							normal	0.009999999776482582	578.0	0.0	517.0	-40.0	0.14000000059604645	168.0	0.0	34.0	501.0	1.756	24.110000610351562	-5.0	-17.0	-2.0	-6.0	0.01091	0.9998289974253403	3.2110223076057163
NM_007294.3:c.5153-1G>A	17	43063374	C	T	-	1	Leman et al. [PM17262179, PM20215541]	Use of a cryptic site 1 nt downstream from 3' ss		43063373.0		43063372.0		alternative acceptor	1.0	-2.0	-1.0	-3227.0	500.0	0.9900000095367432	-2.0	-1.0	-41.0	500.0	8.75	13.329999923706055	-4.0	-3.0	-7.0	-1.0	0.955282	0.9999992708042095	1.4701575139009941
NM_007294.3:c.5153-2del	17	43063375	TA	A	-	1	Leman et al. [PM23239986]	exon 19 skipped		43063373.0	43063333.0			skip	1.0	166.0	-2.0	32.0	-42.0	0.9900000095367432	166.0	-2.0	32.0	-42.0		30.549999237060547	0.0	-6.0	-6.0	-3.0	0.007873	0.9999998018507061	1.7306681880411718
NM_007294.3:c.5153-6C>A	17	43063379	G	T	-	0	Houdayer et al., Leman et al. [Houdayer et al.]	No change	Materials, Methods: LCL with puromycin; Strauch: Multiple IDs: Leman et al. [Houdayer et al.]: NM_007294.3:c.5153-6C>A; Houdayer et al.: NM_007294.2:c.5153-6C>A					normal	0.009999999776482582	572.0	-6.0	28.0	-46.0	0.03999999910593033	162.0	572.0	28.0	495.0	1.051	18.290000915527344	-17.0	-19.0	-3.0	-3.0	0.006165	0.9984825819251378	0.5322738879883494
NM_007294.2:c.5153-13A>G	17	43063386	T	C	-	0	Houdayer et al.	No change	Materials, Methods: PAXgene					normal	0.0	523.0	2773.0	-53.0	488.0	0.009999999776482582	565.0	155.0	-53.0	21.0	1.893	11.350000381469727	-3.0	-5.0	-1.0	-2.0	0.006035	0.41073854697015144	0.20155264531783323
NM_007294.3:c.5153-26A>G	17	43063399	T	C	-	1	Wai et al.	Downstream Skipped Exon		43063373.0	43063333.0			skip	0.3799999952316284	142.0	-26.0	8.0	-66.0	0.25999999046325684	142.0	-26.0	8.0	-66.0		14.029999732971191	-3.0	-5.0	-6.0	-4.0	0.265715	0.9998167246490525	0.8563473869976339
NM_007294.2:c.5153-34T>G	17	43063407	A	C	-	0	Houdayer et al.	No change	Materials, Methods: LCL with puromycin					normal	0.019999999552965164	134.0	544.0	0.0	467.0	0.2800000011920929	134.0	544.0	0.0	-74.0		11.869999885559082	-3.0	-18.0	-1.0	-5.0	0.083358	0.9515927082636779	0.20223303153195596
NM_007294.2:c.5152+94T>G	17	43063780	A	C	-	0	Houdayer et al.	No change	Materials, Methods: PAXgene					normal	0.019999999552965164	2136.0	171.0	-19.0	94.0	0.019999999552965164	49.0	171.0	-19.0	3828.0		11.819999694824219	-3.0	-18.0	-3.0	-5.0	0.007141	0.25271823160250295	0.12248809929900793
NM_007294.2:c.5152+85delT	17	43063789	AA	A	-	0	Houdayer et al.	No change	Materials, Methods: PAXgene, Minigene					normal	0.009999999776482582	-367.0	162.0	-28.0	85.0	0.029999999329447746	-248.0	162.0	85.0	101.0		26.84000015258789	-22.0	-16.0	0.0	-1.0	0.007055	0.25086782015980824	0.12248809929900793
NM_007294.3:c.5152+6T>C	17	43063868	A	G	-	1	Wai et al.	Upstream Skipped Exon		43063951.0	43063874.0			skip	0.9399999976158142	2048.0	83.0	-461.0	6.0	0.7699999809265137	1792.0	83.0	-107.0	6.0	3.636	13.220000267028809	-19.0	-17.0	-2.0	-4.0	0.534688	0.9959816317465473	2.6862080322710935
NM_007294.3:c.5152+5G>A	17	43063869	C	T	-	1	Leman et al. [PM12955719]	exon 18 skipped	Strauch: Excluded from variant effect analysis - Mismatching effect annotation of NM_007294.3:c.5152+5G>C					skip	0.9599999785423279	2047.0	82.0	-462.0	5.0	0.8899999856948853	1791.0	82.0	21.0	5.0	9.114	13.789999961853027	-5.0	-3.0	-4.0	-1.0	0.946242	0.9999995789688237	6.243930776087446
NM_007294.3:c.5152+5G>C	17	43063869	C	G	-	1	Wai et al.	Upstream Skipped Exon	Strauch: Excluded from variant effect analysis - Mismatching effect annotation of NM_007294.3:c.5152+5G>A					skip	0.9599999785423279	2047.0	82.0	-462.0	5.0	0.8999999761581421	1791.0	82.0	21.0	5.0	6.248	17.899999618530273	-5.0	-17.0	-2.0	-6.0	0.009148	0.9999999774974212	7.380620836578861
NM_007294.3:c.5152+1G>C	17	43063873	C	G	-	1	Leman et al. [PM23239986]	exon 18 skipped		43063373.0	43063333.0			skip	0.9599999785423279	2043.0	78.0	-466.0	1.0	0.8999999761581421	1787.0	78.0	17.0	1.0	8.273	13.3100004196167	-5.0	-17.0	-7.0	-6.0	0.007377	0.9999945912497438	5.253157161583612
NM_007294.3:c.5117G>A	17	43063909	C	T	-	0	Wai et al.							normal	0.019999999552965164	3786.0	0.0	-35.0	1857.0	0.029999999329447746	42.0	0.0	-35.0	-19.0		14.369999885559082	-5.0	-3.0	-7.0	-1.0	0.005642	0.24395104137485452	0.5704591516827862
NM_007294.2:c.5116G>A	17	43063910	C	T	-	0	Houdayer et al.	No change	Materials, Methods: stimulated T lymphocytes with puromycin					normal	0.019999999552965164	3785.0	-1.0	-36.0	1856.0	0.05999999865889549	41.0	-1.0	-36.0	-20.0		10.239999771118164	-4.0	-3.0	-4.0	-1.0	0.005662	0.2533842214679598	0.02989577376192505
NM_007294.3:c.5096G>A	17	43063930	C	T	-	0	Houdayer et al., Wai et al.	No change	Materials, Methods: PAXgene; Strauch: Multiple IDs: Wai et al.: NM_007294.3:c.5096G>A; Houdayer et al.: NM_007294.2:c.5096G>A					normal	0.41999998688697815	1986.0	21.0	1836.0	-56.0	0.15000000596046448	-2.0	21.0	21.0	-56.0		11.130000114440918	-5.0	-3.0	-4.0	-6.0	0.005697	0.23842067344632736	0.9297469165357964
NM_007294.2:c.5078_5080delCTG	17	43063946	CAGC	C	-	1	Houdayer et al.	exon 18 skipping	Materials, Methods: PAXgene, LCL with puromycin	43063373.0	43063333.0			skip	0.25999999046325684	1970.0	5.0	1820.0	-72.0	0.18000000715255737	-37.0	5.0	-185.0	-72.0		46.310001373291016	-11.0	-18.0	-10.0	-7.0	0.006465	0.23483773357161647	1.1655790139318811
NM_007294.2:c.5080G>A	17	43063946	C	T	-	1	Houdayer et al.	Slight exon 18 skipping	Materials, Methods: LCL with puromycin	43063373.0	43063333.0			skip	0.3499999940395355	1970.0	5.0	1820.0	-72.0	0.20999999344348907	-37.0	5.0	5.0	-72.0		13.020000457763672	-5.0	-3.0	-4.0	-6.0	0.005737	0.23421395180316368	1.2068906499462035
NM_007294.3:c.5075-2A>G	17	43063953	T	C	-	1	Houdayer et al., Leman et al. [Houdayer et al.]	Leman et al. [Houdayer et al.]: Exon 18 skipped; Houdayer et al.: Exon 18 skipped (inframe)	Materials, Methods: LCL without puromycin; Strauch: Multiple IDs: Leman et al. [Houdayer et al.]: NM_007294.3:c.5075-2A>G; Houdayer et al.: NM_007294.2:c.5075-2A>G	43063373.0	43063333.0			skip	0.9399999976158142	1963.0	-2.0	-546.0	-79.0	0.8299999833106995	-44.0	-2.0	-202.0	-79.0	7.955	11.430000305175781	-3.0	-5.0	-6.0	-4.0	0.916721	0.9999805003047394	1.5876584034998396
NM_007294.3:c.5075-6C>A	17	43063957	G	T	-	0	Wai et al., Leman et al.							normal	0.6499999761581421	1959.0	-6.0	1809.0	-83.0	0.23999999463558197	-48.0	-6.0	-6.0	-83.0	2.034	20.110000610351562	-17.0	-19.0	-3.0	-2.0	0.006155	0.9607034470618137	0.6489811766492817
NM_007294.3:c.5075-8T>G	17	43063959	A	C	-	1	Houdayer et al., Leman et al. [Houdayer et al.]	Leman et al. [Houdayer et al.]: Use of a cryptic site 7 nt upstream from 3' ss; Houdayer et al.: Use of a de novo site 7nt upstream from 3'ss	Materials, Methods: LCL with puromycin; Strauch: Multiple IDs: Leman et al. [Houdayer et al.]: NM_007294.3:c.5075-8T>G; Houdayer et al.: NM_007294.2:c.5075-8T>G	43063951.0		43063958.0		alternative acceptor	0.9300000071525574	-1.0	-8.0	1807.0	-85.0	0.7900000214576721	-1.0	-8.0	-1.0	-85.0	6.57	19.329999923706055	-3.0	-5.0	-6.0	-5.0	0.991651	0.9999995345014505	2.1249113501069132
NM_007294.3:c.5075-9A>T	17	43063960	T	A	-	0	Houdayer et al., Leman et al. [Houdayer et al.]	No change	Materials, Methods: PAXgene; Strauch: Multiple IDs: Leman et al. [Houdayer et al.]: NM_007294.3:c.5075-9A>T; Houdayer et al.: NM_007294.2:c.5075-9A>T					normal	0.05000000074505806	-9.0	8.0	-86.0	1806.0	0.12999999523162842	-9.0	2199.0	-86.0	2002.0	1.21	17.549999237060547	-18.0	-4.0	-4.0	-3.0	0.007452	0.0020426945303726953	0.4021649820870523
NM_007294.2:c.5074+92T>C	17	43067516	A	G	-	0	Houdayer et al.	No change	Materials, Methods: LCL with puromycin					normal	0.0	179.0	-3565.0	92.0	-3642.0	0.019999999552965164	91.0	-1597.0	-61.0	92.0		12.100000381469727	-19.0	-17.0	-7.0	-4.0	0.006989	0.8959713979051872	0.12248809929900793
NM_007294.3:c.5074+7C>T	17	43067601	G	A	-	0	Wai et al.		Strauch: In the original publication, this was incorrectly called NM_007294.3:c.5024C>T					normal	0.029999999329447746	94.0	-1685.0	7.0	-1835.0	0.07000000029802322	94.0	6.0	7.0	-146.0		9.729999542236328	-17.0	-19.0	-4.0	-7.0	0.008585	0.8934616853576167	0.3237728037616188
NM_007294.3:c.5074+6C>G	17	43067602	G	C	-	0	Houdayer et al., Leman et al. [Houdayer et al.]	No change	Materials, Methods: PAXgene; Strauch: Multiple IDs: Leman et al. [Houdayer et al.]: NM_007294.3:c.5074+6C>G; Houdayer et al.: NM_007294.2:c.5074+6C>G					normal	0.029999999329447746	93.0	-1686.0	6.0	-1836.0	0.07999999821186066	93.0	5.0	6.0	-147.0	1.248	19.790000915527344	-17.0	-5.0	-6.0	-7.0	0.008479	0.8943757309041662	0.24658429055281583
NM_007294.3:c.5074+5A>T	17	43067603	T	A	-	0	Houdayer et al., Leman et al. [Houdayer et al.]	No change	Materials, Methods: LCL with puromycin; Strauch: Multiple IDs: Leman et al. [Houdayer et al.]: NM_007294.3:c.5074+5A>T; Houdayer et al.: NM_007294.2:c.5074+5A>T					normal	0.019999999552965164	92.0	-1444.0	5.0	-1837.0	0.03999999910593033	4.0	-3635.0	-148.0	5.0	0.989	22.030000686645508	-18.0	-4.0	-5.0	-3.0	0.007691	0.8953856482402168	0.6601682149442398
NM_007294.3:c.5074+3A>G	17	43067605	T	C	-	1	Leman et al. [PM21735045]	Use of a cryptic site 153 nt downstream from 5' ss and exon 17 skipped						multiple	0.9300000071525574	944.0	90.0	-150.0	3.0	0.7099999785423279	3697.0	90.0	-150.0	3.0	4.889	15.170000076293945	-3.0	-4.0	-6.0	-4.0	0.986452	0.9990891598850447	3.177550873717286
NM_007294.3:c.5074+1G>A	17	43067607	C	T	-	1	Leman et al.	Exon 17 skipped and use of a cryptic site 153 nt downstream from 5' ss						multiple	0.949999988079071	942.0	88.0	-152.0	1.0	0.7400000095367432	2186.0	88.0	-152.0	1.0	8.182	12.829999923706055	-5.0	-3.0	-4.0	-6.0	0.978106	0.9998530819209145	3.8858803700599367
NM_007294.3:c.5074+1G>T	17	43067607	C	A	-	1	Leman et al. [PM15345110, PM24667779]	Use of a cryptic site 153 nt downstream from 5' ss	Variant with different raported splicing effect		43067608.0		43067455.0	alternative donor	0.949999988079071	-1691.0	88.0	-152.0	1.0	0.7400000095367432	-21.0	88.0	-152.0	1.0	8.504	17.350000381469727	-5.0	-3.0	-5.0	-6.0	0.978879	0.9999999866377567	7.497016332184654
NM_007294.3:c.5074G>A	17	43067608	C	T	-	1	Leman et al. [PM25724305]	Use of a cryptic site 153 nt downstream from 5' ss and exon 17 skipped						multiple	0.949999988079071	-1942.0	87.0	-153.0	0.0	0.7300000190734863	2185.0	87.0	-153.0	0.0	7.535	10.489999771118164	-5.0	-3.0	-4.0	-1.0	0.991155	0.9999989057516258	6.7662867000739295
NM_007294.3:c.5074G>C	17	43067608	C	G	-	1	Houdayer et al., Leman et al. [Houdayer et al.]	Leman et al. [Houdayer et al.]: Exon 17 skipped and use of a cryptic site 153 nt downstream from 5' ss; Houdayer et al.: Exon 17 skipped	Materials, Methods: PAXgene LCL with puromycin; Strauch: Multiple IDs: Leman et al. [Houdayer et al.]: NM_007294.3:c.5074G>C; Houdayer et al.: NM_007294.2:c.5074G>C					multiple	0.949999988079071	-1942.0	87.0	-153.0	0.0	0.7400000095367432	-22.0	87.0	-153.0	0.0	13.323	14.3100004196167	-5.0	-17.0	-2.0	-6.0	0.007669	0.9999998620479073	7.632160080822189
NM_007294.3:c.5074G>T	17	43067608	C	A	-	1	Leman et al. [PM25724305]	Use of a cryptic site 153 nt downstream from 5' ss and exon 17 skipped						multiple	0.949999988079071	-1692.0	87.0	-153.0	0.0	0.7400000095367432	-22.0	87.0	-153.0	0.0	9.954	14.029999732971191	-5.0	-3.0	-5.0	-6.0	0.703921	0.9999999726654328	8.23435565748527
NM_007294.3:c.5072C>A	17	43067610	G	T	-	0	Leman et al. [PM25724305]							normal	0.0	-3659.0	-1451.0	-3720.0	-2.0	0.05000000074505806	-1691.0	-3.0	-2.0	-155.0	0.161	15.539999961853027	-17.0	-19.0	-3.0	-2.0	0.294672	0.8952508723813426	0.5076463510175214
NM_007294.3:c.5072C>G	17	43067610	G	C	-	0	Houdayer et al., Leman et al. [Houdayer et al.]	No change	Materials, Methods: PAXgene; Strauch: Multiple IDs: Leman et al. [Houdayer et al.]: NM_007294.3:c.5072C>G; Houdayer et al.: NM_007294.2:c.5072C>G					normal	0.18000000715255737	-1694.0	85.0	-1844.0	-2.0	0.2800000011920929	2183.0	85.0	-155.0	-2.0	0.836	16.389999389648438	-17.0	-5.0	-6.0	-2.0	0.009839	0.8963272276588642	0.7889374569343128
NM_007294.3:c.5072C>T	17	43067610	G	A	-	1	Leman et al. [PM25724305]	exon 17 skipping		43063951.0	43063874.0			skip	0.7200000286102295	-1694.0	85.0	-1844.0	-2.0	0.6600000262260437	3692.0	85.0	-1000.0	-2.0	2.787	12.239999771118164	-17.0	-19.0	-4.0	-2.0	0.009271	0.9971815830784285	3.17070673762582
NM_007294.2:c.5071A>G	17	43067611	T	C	-	0	Houdayer et al.	No change	Materials, Methods: stimulated T lymphocytes with puromycin					normal	0.07000000029802322	-1695.0	84.0	-1845.0	-3.0	0.07999999821186066	-1.0	84.0	-156.0	-3.0		16.719999313354492	-3.0	-5.0	-6.0	-4.0	0.005924	0.8953027562268905	0.6283785653436936
NM_007294.2:c.5062_5064delGTT	17	43067618	AACA	A	-	0	Houdayer et al.	No change	Materials, Methods: Xgene, Minigene					normal	0.05000000074505806	77.0	264.0	-3744.0	-10.0	0.10999999940395355	-1699.0	-11.0	-10.0	1422.0		42.22999954223633	0.0	-13.0	-5.0	-4.0	0.005655	0.8956729563537847	0.15409225204841887
NM_007294.3:c.5024C>T	17	43067658	G	A	-	0	Wai et al.							normal	0.009999999776482582	37.0	-1742.0	-3784.0	-50.0	0.03999999910593033	-51.0	37.0	-203.0	-50.0		13.5	-17.0	-19.0	-6.0	-7.0	0.005615	0.8944816054567407	0.47423239782821636
NM_007294.2:c.5017_5019delCAC	17	43067663	GTGG	G	-	0	Houdayer et al.	No change	Materials, Methods: PAXgene					normal	0.17000000178813934	-1747.0	32.0	-1897.0	-55.0	0.12999999523162842	-1744.0	32.0	-208.0	-55.0		36.88999938964844	0.0	-7.0	-9.0	-6.0	0.005605	0.8945937407175414	0.5197254994138799
NM_007294.2:c.4994T>A	17	43067688	A	T	-	0	Houdayer et al.	No change	Materials, Methods: PAXgene					normal	0.019999999552965164	7.0	194.0	-3814.0	-80.0	0.019999999552965164	7.0	-81.0	-80.0	-233.0		17.489999771118164	-4.0	-18.0	-3.0	-5.0	0.005699	0.8959575163085228	0.42288402929139657
NM_007294.3:c.4988T>A	17	43067694	A	T	-	1	Leman et al. [PM25724305]	exon 17 skipping		43063951.0	43063874.0			skip	0.4699999988079071	-2.0	1.0	-1928.0	-86.0	0.47999998927116394	-2.0	1.0	-2.0	-86.0	1.876	13.829999923706055	-4.0	-18.0	-3.0	-5.0	0.006441	0.9995122335837375	0.7534912816088475
NM_007294.3:c.4987A>T	17	43067695	T	A	-	1	Leman et al. [PM25724305]	exon 17 skipped		43063951.0	43063874.0			skip	0.75	-1779.0	0.0	-1929.0	-87.0	0.6100000143051147	3607.0	0.0	2936.0	-87.0	1.425	14.210000038146973	-18.0	-4.0	-4.0	-3.0	0.007632	0.9994033748872907	0.8381620925564769
NM_007294.3:c.4987-1G>A	17	43067696	C	T	-	1	Leman et al. [PM23451180]	exon 17 skipped		43063951.0	43063874.0			skip	0.949999988079071	853.0	-1.0	-1935.0	-88.0	0.7400000095367432	3606.0	-1.0	37.0	-88.0	8.75	9.130000114440918	-4.0	-3.0	-4.0	-1.0	0.971399	0.9999986378767238	1.517015290588975
NM_007294.3:c.4987-2A>G	17	43067697	T	C	-	1	Leman et al. [PM21769658]	exon 17 skipped		43063951.0	43063874.0			skip	0.949999988079071	852.0	-2.0	3166.0	-89.0	0.7400000095367432	3605.0	-2.0	36.0	-89.0	7.955	13.170000076293945	-3.0	-5.0	-6.0	-4.0	0.924438	0.9999997817378564	1.7417393780437025
NM_007294.3:c.4987-3C>G	17	43067698	G	C	-	1	Leman et al. [PM21638052]	exon 17 skipped		43063951.0	43063874.0			skip	0.949999988079071	851.0	-3.0	-1932.0	-90.0	0.7400000095367432	3604.0	-3.0	35.0	-90.0	6.074	14.800000190734863	-3.0	-19.0	-1.0	-7.0	0.008784	0.99999999046561	2.1259687317162586
NM_007294.3:c.4987-4del	17	43067699	AA	A	-	1	Leman et al.	Exon 17 skipped		43063951.0	43063874.0			skip	0.9300000071525574	-1783.0	-4.0	-1933.0	-91.0	0.7200000286102295	3603.0	-4.0	2932.0	-91.0		28.18000030517578	-17.0	-6.0	-8.0	-7.0	0.121569	0.999741091386999	0.9587274526191398
NM_007294.3:c.4987-5T>A	17	43067700	A	T	-	1	Houdayer et al., Leman et al. [Houdayer et al.]	Exon 17 skipped	Materials, Methods: PAXgene, Minigene; Strauch: Multiple IDs: Leman et al. [Houdayer et al.]: NM_007294.3:c.4987-5T>A; Houdayer et al.: NM_007294.2:c.4987-5T>A	43063951.0	43063874.0			skip	0.949999988079071	849.0	-5.0	-1934.0	-92.0	0.7300000190734863	3602.0	-5.0	2931.0	-92.0	2.794	16.360000610351562	-4.0	-18.0	-3.0	-5.0	0.009616	0.9999957997692547	1.3788139330009974
NM_007294.3:c.4987-6T>C	17	43067701	A	G	-	1	Leman et al.	Exon 17 skipped		43063951.0	43063874.0			skip	0.9399999976158142	-1785.0	-6.0	-1935.0	-93.0	0.7200000286102295	3601.0	-6.0	2930.0	-93.0	0.893	12.789999961853027	-19.0	-17.0	-7.0	-4.0	0.677306	0.9998590390337573	0.9476186823418937
NM_007294.3:c.4987-11T>C	17	43067706	A	G	-	0	Wai et al.							normal	0.3700000047683716	-1790.0	-11.0	-1940.0	-98.0	0.4000000059604645	3596.0	-11.0	2925.0	-98.0	0.557	10.579999923706055	-19.0	-17.0	-3.0	-4.0	0.026917	0.9971885048720941	0.7002400552911733
NM_007294.3:c.4986+6T>C	17	43070922	A	G	-	1	Houdayer et al., Leman et al. [Houdayer et al.]	Leman et al. [Houdayer et al.]: Use of a cryptic site 65 nt downstream from 5' ss; Houdayer et al.: Use of a cryptic site 65nt downstream of the 5'ss	Materials, Methods: LCL with puromycin; Strauch: Multiple IDs: Leman et al. [Houdayer et al.]: NM_007294.3:c.4986+6T>C; Houdayer et al.: NM_007294.2:c.4986+6T>C		43070928.0		43070863.0	alternative donor	0.6499999761581421	0.0	-3227.0	-59.0	6.0	0.5799999833106995	380.0	-3227.0	-59.0	6.0	3.568	13.510000228881836	-19.0	-18.0	-2.0	-4.0	0.375165	0.9994835315975347	3.2591080023270416
NM_007294.3:c.4986+6T>G	17	43070922	A	C	-	1	Leman et al. [PM16619214, PM24667779]	Use of a cryptic site 65 nt downstream from 5' ss	Variant with different raported splicing effect		43070928.0		43070863.0	alternative donor	0.9700000286102295	0.0	-3227.0	0.0	6.0	0.8299999833106995	473.0	-3227.0	-59.0	6.0	4.348	14.850000381469727	-3.0	-5.0	-5.0	-5.0	0.904484	0.9999968888510239	5.2431358955808065
NM_007294.3:c.4986+5G>A	17	43070923	C	T	-	1	Leman et al. [PM23451180, PM23239986]	Use of a cryptic site 65 nt downstream from 5' ss			43070928.0		43070863.0	alternative donor	1.0	379.0	-3228.0	-1.0	5.0	0.9900000095367432	379.0	-3228.0	-60.0	5.0	11.66	11.65999984741211	-4.0	-3.0	-4.0	-1.0	0.909583	0.9999999931236858	7.616062318679373
NM_007294.3:c.4986+5G>T	17	43070923	C	A	-	1	Leman et al. [PM18693280]	Use of a cryptic site 65 nt downstream from 5' ss			43070928.0		43070863.0	alternative donor	1.0	379.0	-3228.0	-1.0	5.0	0.9900000095367432	379.0	-3228.0	-60.0	5.0	12.121	16.639999389648438	-5.0	-3.0	-5.0	-6.0	0.325196	0.9999999981085783	8.116966748734445
NM_007294.3:c.4986+4A>G	17	43070924	T	C	-	1	Leman et al. [PM23239986]	Use of a cryptic site 65 nt downstream from 5' ss			43070928.0		43070863.0	alternative donor	0.7099999785423279	378.0	-3229.0	-61.0	4.0	0.8100000023841858	378.0	-3229.0	-61.0	4.0	7.762	10.239999771118164	-3.0	-5.0	-1.0	-2.0	0.983019	0.9999977669873706	5.371836601424018
NM_007294.3:c.4986+3G>C	17	43070925	C	G	-	1	Leman et al.	Use of a cryptic site 65 nt downstream from 5' ss			43070928.0		43070863.0	alternative donor	0.949999988079071	-3.0	-3230.0	-62.0	3.0	0.9300000071525574	377.0	-3230.0	-62.0	3.0	8.28	16.18000030517578	-5.0	-17.0	-7.0	-6.0	0.005839	0.9999999366127827	6.754086524961131
NM_007294.3:c.4986+1G>T	17	43070927	C	A	-	1	Leman et al. [PM23451180]	Use of a cryptic site 65 nt downstream from 5' ss			43070928.0		43070863.0	alternative donor	1.0	-5.0	-3232.0	-64.0	1.0	0.9900000095367432	375.0	-3232.0	-64.0	1.0	8.504	12.779999732971191	-5.0	-3.0	-5.0	-6.0	0.538673	0.9999999830666425	7.266331490159324
NM_007294.3:c.4985T>C	17	43070929	A	G	-	0	Leman et al. [PM25724305]							normal	0.0	-3234.0	3592.0	-7.0	-66.0	0.009999999776482582	-3234.0	-1162.0	-7.0	114.0	1.094	13.5	-19.0	-17.0	-7.0	-4.0	0.00731	0.0826884782914177	0.7081483071663464
NM_007294.2:c.4956G>A	17	43070958	C	T	-	0	Houdayer et al.	No change	Materials, Methods: PAXgene					normal	0.0	-3263.0	280.0	-3350.0	-30.0	0.019999999552965164	3563.0	-3263.0	85.0	-36.0		13.319999694824219	-5.0	-3.0	-4.0	-6.0	0.005657	0.36080408159303795	0.8033554431987298
NM_007294.3:c.4955_4956delinsAA	17	43070958	CA	TT	-	0	Wai et al.							normal	0.0	280.0	-3263.0	-3350.0	-95.0							17.510000228881836	-5.0	-17.0	-2.0	-5.0	0.005694	0.37225310387652144	0.21705397356531098
NM_007294.3:c.4868C>G	17	43071046	G	C	-	1	Wai et al.	Exonic Alternative 5' Splice Site						alternative donor	0.4399999976158142	190.0	-3351.0	1.0	-118.0	0.9200000166893005	192.0	256.0	1.0	-124.0		13.869999885559082	-17.0	-5.0	-6.0	-2.0	0.146483	0.359204159907004	0.8859165237009418
NM_007294.2:c.4841C>T	17	43071073	G	A	-	0	Houdayer et al.	No change	Materials, Methods: LCL with puromycin					normal	0.0	-3378.0	96.0	-3465.0	-151.0	0.009999999776482582	229.0	15.0	74.0	-151.0		14.760000228881836	-18.0	-19.0	-4.0	-7.0	0.005579	0.3167377258383305	0.43203910546858054
NM_007294.2:c.4812A>G	17	43071102	T	C	-	0	Houdayer et al.	No change	Materials, Methods: PAXgene					normal	0.0	7.0	-8.0	-180.0	-3494.0	0.009999999776482582	-3407.0	200.0	-59.0	-180.0		16.510000228881836	-3.0	-5.0	-1.0	-4.0	0.005534	0.3244976213931174	0.008463593909376926
NM_007294.2:c.4682C>T	17	43071232	G	A	-	0	Houdayer et al.	No change	Materials, Methods: PAXgene, Minigene					normal	0.0	-3537.0	4.0	-3624.0	512.0	0.0	70.0	6.0	512.0	-310.0		11.630000114440918	-18.0	-19.0	-4.0	-7.0	0.005576	0.3224672925155593	0.11876941185082916
NM_007294.3:c.4676-8C>G	17	43071246	G	C	-	0	Wai et al.							normal	0.0	-77.0	-10.0	-3638.0	-324.0	0.05999999865889549	56.0	-8.0	-324.0	109.0	1.627	23.719999313354492	-17.0	-5.0	-6.0	-2.0	0.006171	0.8292723537267349	0.5058620396692279
NM_007294.3:c.4675+1G>A	17	43074330	C	T	-	1	Leman et al. [PM21394826, PM18489799]	Use of a cryptic site 11 nt upstream from 5' ss and exon 15 skipped	Variant with different raported splicing effect					multiple	1.0	162.0	2281.0	12.0	1.0	0.9599999785423279	583.0	191.0	12.0	1.0	8.182	12.420000076293945	-5.0	-3.0	-2.0	-5.0	0.931323	0.9999928246060696	5.019561361413643
NM_007294.3:c.4675G>A	17	43074331	C	T	-	1	Leman et al. [PM23239986]	Use of a cryptic site 11 nt upstream from 5' ss			43074331.0		43074342.0	alternative donor	0.9700000286102295	161.0	2280.0	11.0	0.0	0.7699999809265137	582.0	190.0	11.0	0.0	7.894	8.75	-4.0	-3.0	-4.0	-1.0	0.98485	0.9999967357742066	5.722276485692454
NM_007294.3:c.4675G>C	17	43074331	C	G	-	1	Leman et al.	Exon 15 skipped		43071238.0	43070928.0			skip	0.9900000095367432	161.0	2280.0	11.0	0.0	0.8999999761581421	582.0	190.0	11.0	0.0	6.519	11.680000305175781	-5.0	-3.0	-7.0	-1.0	0.012299	0.9999994324388347	6.159713207147674
NM_007294.2:c.4653T>C	17	43074353	A	G	-	0	Houdayer et al.	No change	Materials, Methods: PAXgene					normal	0.0	2258.0	132.0	-22.0	-11.0	0.029999999329447746	2244.0	560.0	-11.0	-2609.0		11.470000267028809	-19.0	-17.0	-2.0	-4.0	0.005555	0.3209792924173342	0.17340637933091746
NM_007294.2:c.4636G>A	17	43074370	C	T	-	0	Houdayer et al.	No change	Materials, Methods: PAXgene					normal	0.0	543.0	2241.0	46.0	-28.0	0.029999999329447746	543.0	151.0	-2626.0	-28.0		13.640000343322754	-5.0	-3.0	-4.0	-1.0	0.005544	0.31088427879533487	0.38198955999043616
NM_007294.3:c.4485-1G>C	17	43074522	C	G	-	1	Leman et al.	Exon 15 skipped		43071238.0	43070928.0			skip	0.9900000095367432	-30.0	-1.0	-2778.0	-191.0	0.9599999785423279	-30.0	-1.0	60.0	-191.0	8.064	12.850000381469727	-5.0	-17.0	-2.0	-1.0	0.007935	0.9999908702210479	1.6416049905323145
NM_007294.3:c.4484+15T>C	17	43076473	A	G	-	0	Wai et al.							normal	0.0	116.0	2926.0	531.0	-2131.0	0.009999999776482582	138.0	2926.0	15.0	2861.0		9.880000114440918	-19.0	-18.0	-7.0	-4.0	0.007109	0.26657054217571935	0.12248809929900793
NM_007294.2:c.4484+14A>G	17	43076474	T	C	-	0	Houdayer et al.	No change	Materials, Methods: LCL with puromycin					normal	0.009999999776482582	608.0	140.0	530.0	2860.0	0.029999999329447746	608.0	137.0	-1630.0	14.0		13.09000015258789	-3.0	-5.0	-1.0	-4.0	0.006878	0.26543967838312055	0.12248809929900793
NM_007294.3:c.4484+1G>A	17	43076487	C	T	-	1	Houdayer et al., Leman et al. [Houdayer et al.]	Exon 14 skipped	Materials, Methods: LCL with puromycin; Strauch: Multiple IDs: Leman et al. [Houdayer et al.]: NM_007294.3:c.4484+1G>A; Houdayer et al.: NM_007294.2:c.4484+1G>A	43074521.0	43074331.0			skip	1.0	-1574.0	127.0	-1339.0	1.0	0.9700000286102295	-28.0	124.0	-28.0	1.0	8.182	17.079999923706055	-5.0	-3.0	-2.0	-6.0	0.952492	0.9999995513403023	6.18945178353964
NM_007294.3:c.4484+1G>T	17	43076487	C	A	-	1	Leman et al. [PM21735045]	exon 14 skipped		43074521.0	43074331.0			skip	1.0	-1574.0	127.0	-1339.0	1.0	0.9700000286102295	-28.0	124.0	-28.0	1.0	8.504	21.170000076293945	-5.0	-3.0	-5.0	-6.0	0.548491	0.9999999925220905	7.778335909115626
NM_007294.3:c.4484G>A	17	43076488	C	T	-	1	Houdayer et al., Leman et al. [Houdayer et al.]	Exon 14 skipped	Materials, Methods: PAXgene LCL with puromycin; Strauch: Multiple IDs: Leman et al. [Houdayer et al.]: NM_007294.3:c.4484G>A; Houdayer et al.: NM_007294.2:c.4484G>A	43074521.0	43074331.0			skip	0.4000000059604645	594.0	123.0	516.0	2846.0	0.5799999833106995	0.0	123.0	-29.0	0.0	3.654	10.970000267028809	-5.0	-3.0	-3.0	-5.0	0.918417	0.9990395963723018	3.8113793465763917
NM_007294.3:c.4484G>C	17	43076488	C	G	-	1	Leman et al. [PM24489791]	exon 14 skipped and exon 14, 15 skipped						skip	0.49000000953674316	594.0	123.0	516.0	0.0	0.550000011920929	0.0	123.0	-29.0	0.0	2.879	16.31999969482422	-5.0	-17.0	-2.0	-5.0	0.013803	0.9976282411570742	3.4614576534361645
NM_007294.3:c.4484G>T	17	43076488	C	A	-	1	Houdayer et al., Leman et al. [Houdayer et al.]	Exon 14 skipped	Materials, Methods: LCL with puromycin; Strauch: Multiple IDs: Leman et al. [Houdayer et al.]: NM_007294.3:c.4484G>T; Houdayer et al.: NM_007294.2:c.4484G>T	43074521.0	43074331.0			skip	0.5899999737739563	-1575.0	123.0	516.0	0.0	0.6700000166893005	0.0	123.0	-29.0	0.0	5.013	15.520000457763672	-5.0	-3.0	-5.0	-5.0	0.34768	0.9997728295799789	4.383624366669401
NM_007294.2:c.4445A>G	17	43076527	T	C	-	0	Houdayer et al.	No change	Materials, Methods: LCL with puromycin					normal	0.03999999910593033	555.0	84.0	477.0	2807.0	0.2199999988079071	0.0	84.0	1.0	-39.0		10.319999694824219	-3.0	-5.0	-1.0	-4.0	0.007707	0.25587811339543115	0.7272915480462134
NM_007294.3:c.4393A>G	17	43076579	T	C	-	0	Wai et al.							normal	0.07999999821186066	18.0	503.0	2755.0	425.0	0.10999999940395355	18.0	503.0	-91.0	-1203.0		12.640000343322754	-3.0	-5.0	-1.0	-4.0	0.006109	0.9485136401662738	0.29951250331140966
NM_007294.3:c.4358-2del	17	43076616	TT	T	-	0	Leman et al. [PM21769658]							normal	0.10000000149011612	-5.0	-19.0	2718.0	388.0	0.27000001072883606	-2.0	-19.0	2718.0	-128.0		29.200000762939453	-6.0	-11.0	-8.0	-7.0	0.7216	0.7822784864217835	0.1796682969845233
NM_007294.3:c.4358-10C>T	17	43076624	G	A	-	0	Houdayer et al., Leman et al. [Houdayer et al.]	No change	Materials, Methods: PAXgene LCL with puromycin; Strauch: Multiple IDs: Leman et al. [Houdayer et al.]: NM_007294.3:c.4358-10C>T; Houdayer et al.: NM_007294.2:c.4358-10C>T					normal	0.05000000074505806	-13.0	-27.0	2710.0	380.0	0.10999999940395355	-10.0	-27.0	-136.0	-1248.0	0.662	17.729999542236328	-17.0	-19.0	-4.0	-2.0	0.013543	0.5663112459664377	0.08616736603403487
NM_007294.3:c.4358-31_4358-27del	17	43076641	TACTTT	T	-	1	Wai et al.	Downstream Skipped Exon						skip	0.41999998688697815	-44.0	-27.0	363.0	2693.0	0.3700000047683716	-44.0	-30.0	-1148.0	-153.0		41.529998779296875	-11.0	-13.0	3.0	-3.0	0.00675	0.9684175866909897	0.3013707331714063
NM_007294.2:c.4357+59C>A	17	43082345	G	T	-	0	Houdayer et al.	No change	Materials, Methods: PAXgene					normal	0.0	227.0	-2946.0	59.0	-3011.0	0.0	-2946.0	227.0	-2137.0	57.0		14.920000076293945	-12.0	-19.0	-3.0	-7.0	0.007823	0.34477406945307426	0.12248809929900793
NM_007294.2:c.4357+10G>A	17	43082394	C	T	-	0	Houdayer et al.	No change	Materials, Methods: PAXgene					normal	0.009999999776482582	181.0	178.0	-3060.0	6.0	0.0	178.0	-1757.0	-3060.0	8.0		14.890000343322754	-5.0	-3.0	-3.0	-6.0	0.007113	0.10501647977864455	0.007055763454190858
NM_007294.3:c.4357+6T>C	17	43082398	A	G	-	1	Wai et al., Leman et al. [PM7493024]	Wai et al.: Upstream Skipped Exon; Leman et al. [PM7493024]: exon 13 skipped		43076614.0	43076488.0			skip	0.11999999731779099	174.0	177.0	-3064.0	6.0	0.07999999821186066	214.0	174.0	4.0	6.0	0.335	13.09000015258789	-19.0	-17.0	-2.0	-4.0	0.094133	0.9763254010707679	1.8138608607321358
NM_007294.3:c.4357+1dup	17	43082402	A	AC	-	1	Houdayer et al., Leman et al. [Houdayer et al.]	Leman et al. [Houdayer et al.]: Use of a cryptic site 1 nt downstream from 3' ss; Houdayer et al.: Use of a de novo site 1nt downstream from 5'ss	Materials, Methods: LCL with puromycin; Strauch: Multiple IDs: Leman et al. [Houdayer et al.]: NM_007294.3:c.4357+1dup; Houdayer et al.: NM_007294.2:c.4357+1dupG; Strauch: Variant effect assumed to affect donor		43082404.0		43082403.0	alternative acceptor	1.0	170.0	173.0	1.0	2.0	1.0	220.0	170.0	1.0	2.0		28.649999618530273	-8.0	-14.0	-5.0	-6.0	0.921156	0.9999746564465457	4.931809295530809
NM_007294.3:c.4357+1del	17	43082403	CC	C	-	1	Leman et al. [PM21735045]	exon 13 skipped		43076614.0	43076488.0			skip	1.0	2420.0	172.0	2.0	1.0	1.0	-70.0	172.0	2.0	1.0		27.469999313354492	-14.0	-8.0	0.0	-5.0	0.951546	0.9999999873760229	7.881143779219255
NM_007294.3:c.4357+1G>A	17	43082403	C	T	-	1	Leman et al. [PM21769658]	exon 13 skipped		43076614.0	43076488.0			skip	0.9599999785423279	454.0	172.0	-1.0	1.0	0.9900000095367432	-70.0	172.0	-70.0	1.0	8.182	19.0	-5.0	-3.0	-4.0	-6.0	0.96897	0.9999951450459066	5.118719203759865
NM_007294.3:c.4357+1G>T	17	43082403	C	A	-	1	Leman et al. [PM21735045]	exon 13 skipped		43076614.0	43076488.0			skip	0.9300000071525574	454.0	172.0	2.0	1.0	1.0	-70.0	172.0	2.0	1.0	8.504	22.40999984741211	-5.0	-3.0	-5.0	-6.0	0.500115	0.9999999887592933	7.473619599476881
NM_007294.3:c.4343G>A	17	43082418	C	T	-	0	Wai et al.							normal	0.0	154.0	-3019.0	-3084.0	2770.0	0.0	-1781.0	154.0	-16.0	-3084.0		12.359999656677246	-5.0	-3.0	-4.0	-6.0	0.005532	0.34214696878452766	0.29757187950794806
NM_007294.3:c.4185+2_4185+22delinsA	17	43090922	CACACACACACACGCTTTTTA	T	-	1	Leman et al. [PM12938098]	exon 12 skipped		43082575.0	43082404.0			skip	1.0	-569.0	110.0	-35.0	22.0	0.9900000095367432	3158.0	110.0	-35.0	22.0		43.11000061035156	11.0	-9.0	-26.0	-1.0	0.244462	0.9999988647079551	6.427171233570618
NM_007294.3:c.4185_4185+3del	17	43090941	TACCT	T	-	1	Leman et al. [PM21769658]	exon 12 skipped		43082575.0	43082404.0			skip	1.0	-588.0	91.0	-54.0	3.0	0.9900000095367432	3139.0	91.0	-54.0	3.0		33.0	1.0	-12.0	-9.0	-3.0	0.947992	0.9999999462935838	8.575682735259333
NM_007294.3:c.4185+3A>T	17	43090941	T	A	-	1	Leman et al.	Exon 12 skipped		43082575.0	43082404.0			skip	0.800000011920929	-588.0	91.0	-54.0	3.0	0.8899999856948853	1189.0	91.0	92.0	3.0	6.055	19.770000457763672	-18.0	-4.0	-5.0	-4.0	0.006776	0.9999431099901841	4.450870701578137
NM_007294.3:c.4185G>A	17	43090944	C	T	-	1	Leman et al. [PM12759930, PM23239986, PM7493024]	exon 12 skipped		43082575.0	43082404.0			skip	0.8100000023841858	-591.0	88.0	-57.0	0.0	0.9300000071525574	3136.0	88.0	-9.0	0.0	6.702	9.6899995803833	-5.0	-3.0	-4.0	-1.0	0.990727	0.999988475682383	6.012542401399394
NM_007294.3:c.4185G>C	17	43090944	C	G	-	1	Leman et al.	Exon 12 skipped		43082575.0	43082404.0			skip	0.9200000166893005	-591.0	88.0	-57.0	0.0	0.949999988079071	3136.0	88.0	-9.0	0.0	11.501	13.970000267028809	-5.0	-17.0	-2.0	-6.0	0.014587	0.9999990361279509	7.169226212363001
NM_007294.3:c.4097G>A	17	43091032	C	T	-	0	Leman et al. [PM23451180]							normal	0.07000000029802322	-679.0	0.0	-797.0	-88.0	0.11999999731779099	148.0	0.0	-787.0	403.0	1.911	12.020000457763672	-5.0	-3.0	-2.0	-1.0	0.60737	0.9927616055879769	0.7441920010042135
NM_007294.3:c.4097-2A>G	17	43091034	T	C	-	1	Leman et al.	Use of a cryptic site 1 nt upstream from 3' ss		43091032.0		43091033.0		alternative acceptor	0.9900000095367432	-1.0	-2.0	803.0	-799.0	0.9800000190734863	-1.0	-2.0	401.0	-1.0	7.955	16.760000228881836	-3.0	-5.0	-6.0	-4.0	0.980843	0.9999999874992921	2.525060365290379
NM_007294.3:c.4097-11T>C	17	43091043	A	G	-	0	Houdayer et al., Leman et al. [Houdayer et al.]	No change	Materials, Methods: LCL with puromycin; Strauch: Multiple IDs: Leman et al. [Houdayer et al.]: NM_007294.3:c.4097-11T>C; Houdayer et al.: NM_007294.2:c.4097-11T>C					normal	0.009999999776482582	-690.0	-11.0	-808.0	669.0	0.05000000074505806	1096.0	590.0	1508.0	392.0	0.708	10.329999923706055	-19.0	-17.0	-3.0	-4.0	0.023	0.4333472823547824	0.3530070445791993
NM_007294.2:c.4097-29C>T	17	43091061	G	A	-	0	Houdayer et al.	No change	Materials, Methods: LCL with puromycin					normal	0.0	-708.0	572.0	374.0	3683.0	0.009999999776482582	572.0	1078.0	374.0	-117.0		13.550000190734863	-18.0	-19.0	-4.0	-7.0	0.006125	0.22461908249943274	0.24956066433222707
NM_007294.3:c.4096+3A>G	17	43091432	T	C	-	1	Leman et al. [PM23239986]	Use of a cryptic site 3309 nt upstream from 5' ss			43091435.0		43094744.0	alternative donor	0.9300000071525574	707.0	201.0	-42.0	3.0	0.6399999856948853	3312.0	201.0	-42.0	3.0	6.711	11.229999542236328	-3.0	-4.0	-6.0	-4.0	0.99212	0.9999760535334138	4.036193632810552
NM_007294.3:c.4096+1G>A	17	43091434	C	T	-	1	Leman et al. [PM17011978]	Use of a cryptic site 3309 nt upstream from 5' ss			43091435.0		43094744.0	alternative donor	0.9900000095367432	705.0	199.0	-44.0	1.0	0.6899999976158142	3310.0	199.0	-44.0	1.0	8.182	14.430000305175781	-5.0	-3.0	-2.0	-1.0	0.963438	0.9999865495923412	4.260041582892412
NM_007294.3:c.3845A>T	17	43091686	T	A	-	0	Wai et al.							normal	0.09000000357627869	-53.0	-1333.0	26.0	-296.0	0.09000000357627869	-53.0	453.0	-251.0	779.0		17.059999465942383	-18.0	-4.0	-5.0	-3.0	0.20988	0.8929709361871382	0.47435495171854
NM_007294.3:c.3047A>G	17	43092484	T	C	-	0	Wai et al.							normal	0.0	-1452.0	-851.0	1036.0	2260.0	0.019999999552965164	-2131.0	-345.0	-2249.0	-1049.0		14.680000305175781	-3.0	-5.0	-6.0	-4.0	0.113494	0.8932707300106429	0.12161558876640524
NM_007294.3:c.1731A>G	17	43093800	T	C	-	0	Wai et al.	Normal (single exon RT-PCR)						normal	0.0	-2167.0	-3447.0	944.0	-2088.0	0.0	-2167.0	2122.0	944.0	-2365.0		15.84000015258789	-3.0	-5.0	-6.0	-4.0	0.007142	0.924083212441319	0.15821896039724898
NM_007294.3:c.671-2A>C	17	43094862	T	G	-	1	Leman et al. [PM14513821]	exons 10, 11 skipped and exons 9_11 skipped						skip	0.9900000095367432	-22.0	-2.0	942.0	-118.0	0.9800000190734863	-22.0	-2.0	1060.0	-118.0	8.042	13.90999984741211	-19.0	-17.0	-3.0	-3.0	0.949862	0.99999996473955	1.9215605818440795
NM_007294.3:c.670+8C>T	17	43095838	G	A	-	0	Leman et al.							normal	0.09000000357627869	105.0	729.0	2.0	8.0	0.6000000238418579	84.0	8.0	2.0	8.0		10.5600004196167	-18.0	-19.0	-4.0	-2.0	0.017137	0.5999995734322139	0.6062608309867693
NM_007294.3:c.670+1delG	17	43095845	CC	C	-	1	Leman et al. [PM24667779]	Use of a cryptic site 1 nt upstream from 5' ss			43095846.0		43095847.0	alternative donor	1.0	77.0	98.0	2.0	1.0	1.0	77.0	1744.0	2.0	1.0		27.15999984741211	-16.0	-15.0	-8.0	-6.0	0.870772	0.9999994696562103	6.05885459718064
NM_007294.3:c.668A>G	17	43095848	T	C	-	1	Leman et al. [PM23239986]	exon 10 skipped		43094860.0	43091435.0			skip	0.28999999165534973	1738.0	74.0	-44.0	-2.0	0.3799999952316284	521.0	74.0	-44.0	-2.0	1.137	13.300000190734863	-3.0	-5.0	-6.0	-4.0	0.008268	0.847988385670344	1.3548350290907036
NM_007294.3:c.612G>C	17	43095904	C	G	-	0	Houdayer et al., Wai et al.	No change	Materials, Methods: PAXgene; Strauch: Multiple IDs: Wai et al.: NM_007294.3:c.612G>C; Houdayer et al.: NM_007294.2:c.612G>C					normal	0.009999999776482582	18.0	1682.0	-58.0	-100.0	0.009999999776482582	18.0	39.0	-100.0	-58.0		19.290000915527344	-5.0	-17.0	-2.0	-6.0	0.005569	0.5366954705941749	0.07372616659677979
NM_007294.3:c.594-2A>C	17	43095924	T	G	-	1	Leman et al. [PM9115959, PM16211554]	exon 10 skipped		43094860.0	43091435.0			skip	0.949999988079071	19.0	-2.0	-1180.0	-78.0	0.8299999833106995	19.0	-2.0	-1647.0	-78.0	8.042	13.579999923706055	-19.0	-17.0	-5.0	-3.0	0.912304	0.9999991929568209	1.8282985587233596
NM_007294.3:c.594-4A>G	17	43095926	T	C	-	0	Leman et al. [PM23451180]							normal	0.029999999329447746	17.0	-4.0	-80.0	1318.0	0.019999999552965164	-4.0	1663.0	-80.0	1318.0	0.148	12.300000190734863	-3.0	-4.0	-1.0	-4.0	0.006236	0.6097630438208683	0.1612416794767524
NM_007294.2:c.594-15G>C	17	43095937	C	G	-	0	Houdayer et al.	No change	Materials, Methods: PAXgene, Minigene					normal	0.03999999910593033	-15.0	6.0	-91.0	1556.0	0.07999999821186066	-15.0	6.0	-91.0	-15.0	0.196	14.109999656677246	-5.0	-17.0	-2.0	-6.0	0.006752	0.23056033598783376	0.07045646342348516
NM_007294.2:c.594-34T>C	17	43095956	A	G	-	0	Houdayer et al.	No change	Materials, Methods: PAXgene					normal	0.009999999776482582	-34.0	-13.0	-110.0	-152.0	0.019999999552965164	-378.0	-13.0	1537.0	1729.0		11.15999984741211	-19.0	-17.0	-2.0	-4.0	0.006221	0.38456749638103127	0.15689017116406462
NM_007294.3:c.593+8A>G	17	43097236	T	C	-	0	Leman et al. [PM16619214]							normal	0.009999999776482582	350.0	-99.0	257.0	8.0	0.009999999776482582	7.0	-669.0	8.0	257.0		8.75	-3.0	-4.0	-5.0	-4.0	0.005831	0.026735402861242825	0.4460626154144044
NM_007294.3:c.593+4A>G	17	43097240	T	C	-	1	Leman et al. [PM21394826]	exon 9 skipped		43095922.0	43095846.0			skip	0.30000001192092896	487.0	49.0	253.0	4.0	0.5	-1394.0	49.0	-29.0	4.0	2.109	12.760000228881836	-3.0	-4.0	-6.0	-4.0	0.3854	0.9571486003045883	1.7061051088206405
NM_007294.3:c.593+3G>A	17	43097241	C	T	-	0	Leman et al.							normal	0.009999999776482582	48.0	345.0	3.0	252.0	0.019999999552965164	48.0	2.0	-2497.0	-135.0	0.185	15.619999885559082	-4.0	-3.0	-4.0	-1.0	0.218981	0.022972053973968235	0.9546884304266129
NM_007294.3:c.591C>T	17	43097246	G	A	-	1	Leman et al. [Houdayer et al.]	Exon 9 and exon 9 and 10 skipped						skip	0.07999999821186066	481.0	43.0	247.0	-2.0	0.17000000178813934	2.0	43.0	2.0	-2.0	1.843	15.359999656677246	-18.0	-19.0	-4.0	-7.0	0.074154	0.967892576467283	2.8993651846998567
NM_007294.2:c.588T>C	17	43097249	A	G	-	0	Houdayer et al.	No change	Materials, Methods: PAXgene					normal	0.0	-112.0	340.0	-5.0	-143.0	0.009999999776482582	-1327.0	340.0	-1403.0	-1218.0		15.010000228881836	-19.0	-17.0	-7.0	-4.0	0.005811	0.29549511709140835	1.1339270676488682
NM_007294.2:c.557C>A	17	43097280	G	T	-	0	Houdayer et al.	No change	Materials, Methods: LCL with puromycin					normal	0.03999999910593033	306.0	-1358.0	213.0	-36.0	0.03999999910593033	-37.0	9.0	-1358.0	-36.0		18.270000457763672	-17.0	-19.0	-3.0	-2.0	0.008465	0.24641854789230314	1.8260950953877086
NM_007294.2:c.552T>C	17	43097285	A	G	-	0	Houdayer et al.	No change	Materials, Methods: PAXgene, Minigene					normal	0.0	-1363.0	301.0	-41.0	208.0	0.009999999776482582	4.0	304.0	-2541.0	-1254.0		10.539999961853027	-19.0	-17.0	-2.0	-4.0	0.0081	0.2799466788445517	0.2317200811744684
NM_007294.3:c.548-3del	17	43097292	AA	A	-	0	Leman et al. [PM23451180, PM21769658]							normal	0.05999999865889549	294.0	-3.0	-186.0	-48.0	0.05000000074505806	895.0	-3.0	381.0	-48.0		20.799999237060547	-4.0	-6.0	0.0	-4.0	0.217135	0.06832253259166313	0.029637559650753487
NM_007294.2:c.548-17G>T	17	43097306	C	A	-	0	Houdayer et al.	No change	Materials, Methods: PAXgene, Minigene					normal	0.009999999776482582	-1384.0	280.0	-62.0	187.0	0.009999999776482582	-17.0	-739.0	-62.0	-1502.0	0.945	11.380000114440918	-5.0	-3.0	-5.0	-3.0	0.007456	0.04695478278057286	0.011207219065224941
NM_007294.3:c.547+7G>A	17	43099768	C	T	-	0	Houdayer et al., Leman et al. [Houdayer et al.]	No change	Materials, Methods: LCL with puromycin; Strauch: Multiple IDs: Leman et al. [Houdayer et al.]: NM_007294.3:c.547+7G>A; Houdayer et al.: NM_007294.2:c.547+7G>A					normal	0.03999999910593033	-2479.0	109.0	7.0	-2275.0	0.009999999776482582	109.0	-2179.0	-2095.0	-1629.0		12.25	-5.0	-3.0	-2.0	-1.0	0.007332	0.055389831301712926	0.4616844254403967
NM_007294.3:c.547+6G>A	17	43099769	C	T	-	0	Leman et al. [PM21673748]							normal	0.03999999910593033	-2480.0	108.0	6.0	-2276.0	0.009999999776482582	108.0	-2180.0	-2525.0	-1630.0	0.177	16.459999084472656	-5.0	-3.0	-7.0	-6.0	0.008148	0.329261380977933	0.09299700918066948
NM_007294.3:c.547+3A>T	17	43099772	T	A	-	1	Leman et al.	Exon 8 skipped		43097289.0	43097244.0			skip	0.949999988079071	-2183.0	108.0	-10.0	3.0	0.9599999785423279	-57.0	108.0	-10.0	3.0	9.135	18.770000457763672	-18.0	-4.0	-5.0	-3.0	0.00883	0.9999970489990077	5.12457797392471
NM_007294.3:c.547+2T>A	17	43099773	A	T	-	1	Houdayer et al., Leman et al. [Houdayer et al.]	Exon 8 skipped	Materials, Methods: LCL with puromycin; Strauch: Multiple IDs: Leman et al. [Houdayer et al.]: NM_007294.3:c.547+2T>A; Houdayer et al.: NM_007294.2:c.547+2T>A	43097289.0	43097244.0			skip	0.9700000286102295	-2184.0	107.0	-11.0	2.0	0.9900000095367432	-20.0	107.0	-11.0	2.0	8.183	18.989999771118164	-4.0	-18.0	-3.0	-5.0	0.006065	0.9999996531684708	5.955462543346701
NM_007294.3:c.547+2T>C	17	43099773	A	G	-	1	Leman et al. [PM10479726]	exon 8 skipped		43097289.0	43097244.0			skip	0.9700000286102295	-2184.0	107.0	-11.0	2.0	0.9900000095367432	-20.0	107.0	-11.0	2.0	7.754	11.890000343322754	-19.0	-18.0	-7.0	-4.0	0.95104	0.995759080372525	2.301500385708948
NM_007294.2:c.536A>G	17	43099786	T	C	-	0	Houdayer et al.	No change	Materials, Methods: PAXgene					normal	0.05999999865889549	91.0	94.0	-2293.0	-11.0	0.009999999776482582	163.0	91.0	-1647.0	-2542.0		11.699999809265137	-3.0	-5.0	-1.0	-4.0	0.00563	0.4649207574035928	0.0697038381666051
NM_007294.3:c.509G>A	17	43099813	C	T	-	0	Wai et al.							normal	0.05999999865889549	-2224.0	67.0	-2320.0	-38.0	0.05000000074505806	136.0	64.0	-1674.0	-38.0		11.100000381469727	-5.0	-3.0	-4.0	-6.0	0.005567	0.4464615088693426	0.8410032666411378
NM_007294.2:c.448A>G	17	43099874	T	C	-	0	Houdayer et al.	No change	Materials, Methods: LCL with puromycin					normal	0.05999999865889549	3.0	6.0	-2381.0	-99.0	0.009999999776482582	75.0	6.0	-1735.0	-99.0		12.539999961853027	-3.0	-5.0	-6.0	-4.0	0.005556	0.9513679785585385	0.8216689009169224
NM_007294.3:c.442-3T>G	17	43099883	A	C	-	1	Leman et al. [Houdayer et al.]	Use of a cryptic site 3 nt downstream from 5' ss	Strauch: Excluded from variant effect analysis - no sensible ALT motif					alternative donor	0.9599999785423279	66.0	-3.0	-3436.0	-2390.0	0.8600000143051147	66.0	-3.0	-1744.0	-108.0	6.253	9.40999984741211	-3.0	-18.0	-6.0	-4.0	0.237345	0.999998334754901	1.4002285288880707
NM_007294.2:c.442-16T>G	17	43099896	A	C	-	0	Houdayer et al.	No change	Materials, Methods: LCL with puromycin					normal	0.05000000074505806	-19.0	-16.0	-2403.0	-121.0	0.07999999821186066	53.0	-19.0	-1757.0	-2211.0	0.948	12.949999809265137	-3.0	-5.0	-6.0	-4.0	0.009585	0.9630264909890068	0.2596927068410815
NM_007294.2:c.442-25G>A	17	43099905	C	T	-	0	Houdayer et al.	No change	Materials, Methods: LCL with puromycin					normal	0.10999999940395355	-25.0	-28.0	-130.0	-2412.0	0.019999999552965164	-2178.0	44.0	-2232.0	-1766.0		12.9399995803833	-5.0	-3.0	-4.0	-6.0	0.00676	0.4584395347963552	0.13011929418489399
NM_007294.2:c.441+51T>C	17	43104071	A	G	-	0	Houdayer et al.	No change	Materials, Methods: LCL with puromycin					normal	0.0	944.0	885.0	-731.0	806.0	0.0	367.0	885.0	315.0	806.0		11.550000190734863	-19.0	-17.0	-3.0	-4.0	0.008263	0.4106692804141025	0.12248809929900793
NM_007294.2:c.441+18C>T	17	43104104	G	A	-	0	Houdayer et al.	No change	Materials, Methods: PAXgene					normal	0.0	852.0	2429.0	773.0	2352.0	0.0	852.0	2007.0	282.0	80.0		8.75	-18.0	-19.0	-4.0	-7.0	0.008748	0.4094415830691905	0.12248809929900793
NM_007294.3:c.441+2T>A	17	43104120	A	T	-	1	Leman et al. [PM21769658]	Use of a cryptic site 62 nt upstream from 5' ss			43104122.0		43104184.0	alternative donor	0.9900000095367432	836.0	141.0	748.0	2.0	1.0	836.0	141.0	64.0	2.0	8.183	20.549999237060547	-4.0	-18.0	-3.0	-5.0	0.005896	0.9999912936764022	4.785279780342877
NM_007294.3:c.441+2T>G	17	43104120	A	C	-	1	Leman et al. [PM23451180]	Use of a cryptic site 62 nt upstream from 5' ss			43104122.0		43104184.0	alternative donor	0.9900000095367432	836.0	141.0	748.0	2.0	1.0	836.0	141.0	64.0	2.0	7.647	16.889999389648438	-3.0	-5.0	-1.0	-5.0	0.527505	0.9999888818634405	4.690384536929068
NM_007294.3:c.441+1G>A	17	43104121	C	T	-	1	Leman et al. [PM16619214, PM24667779]	Use of a cryptic site 62 nt upstream from 5' ss and exon 7 skipped						multiple	0.9900000095367432	835.0	140.0	747.0	1.0	0.9900000095367432	835.0	140.0	63.0	1.0	8.182	15.880000114440918	-4.0	-3.0	-2.0	-1.0	0.960981	0.9999966761283902	5.158963137856314
NM_007294.2:c.429A>C	17	43104134	T	G	-	0	Houdayer et al.	No change	Materials, Methods: PAXgene					normal	0.019999999552965164	-192.0	822.0	-12.0	734.0	0.009999999776482582	127.0	822.0	628.0	734.0		15.899999618530273	-19.0	-17.0	-5.0	-3.0	0.005563	0.4139535841817667	0.07014649550180395
NM_007294.2:c.416A>G	17	43104147	T	C	-	0	Houdayer et al.	No change	Materials, Methods: PAXgene					normal	0.05000000074505806	104.0	809.0	-25.0	721.0	0.009999999776482582	35.0	809.0	-25.0	721.0		8.829999923706055	-3.0	-4.0	-1.0	-7.0	0.005629	0.4224266009468352	0.4841993868666058
NM_007294.3:c.302-1G>A	17	43104262	C	T	-	1	Leman et al. [PM18712473]	exon 7 skipped		43099880.0	43099775.0			skip	1.0	-11.0	-1.0	615.0	-140.0	1.0	-11.0	-1.0	615.0	-140.0	8.75	12.550000190734863	-5.0	-3.0	-4.0	-1.0	0.953185	0.9999996745911426	1.6413854642281018
NM_007294.3:c.302-2del	17	43104263	TG	G	-	1	Leman et al. [PM16619214]	Use of a cryptic site 10 nt downstream from 3' ss		43104261.0		43104251.0		alternative acceptor	1.0	-12.0	-2.0	614.0	-141.0	1.0	-12.0	-2.0	614.0	-141.0		32.90999984741211	-13.0	-5.0	-8.0	-7.0	0.462585	0.9999999983566501	2.391951237604701
NM_007294.3:c.302-3C>G	17	43104264	G	C	-	1	Leman et al. [PM18489799, PM20215541]	Use of a cryptic site 2 nt upstream from 3' ss		43104261.0		43104263.0		alternative acceptor	1.0	-1.0	-3.0	604.0	-80.0	1.0	-1.0	-3.0	604.0	-142.0	10.141	11.460000038146973	-3.0	-5.0	-1.0	-7.0	0.006111	0.999999999991465	2.9359813657754987
NM_007294.3:c.302-5T>C	17	43104266	A	G	-	0	Leman et al.							normal	0.05999999865889549	690.0	-324.0	602.0	120.0	0.009999999776482582	690.0	-5.0	602.0	-144.0	0.518	9.100000381469727	-19.0	-18.0	-2.0	-4.0	0.026589	0.9895606868264024	0.3666921172413829
NM_007294.3:c.301+7G>A	17	43104861	C	T	-	0	Houdayer et al., Leman et al. [Houdayer et al.]	No change	Materials, Methods: PAXgene; Strauch: Multiple IDs: Leman et al. [Houdayer et al.]: NM_007294.3:c.301+7G>A; Houdayer et al.: NM_007294.2:c.301+7G>A					normal	0.41999998688697815	95.0	-423.0	7.0	16.0	0.28999999165534973	95.0	7.0	7.0	16.0		11.510000228881836	-4.0	-3.0	-4.0	-1.0	0.006955	0.017611923409148147	1.054185677045815
NM_007294.3:c.301+6T>C	17	43104862	A	G	-	1	Leman et al. [PM21769658]	Use of a cryptic site 9 nt upstream from 5' ss			43104868.0		43104877.0	alternative donor	0.550000011920929	24.0	94.0	-100.0	6.0	0.5899999737739563	24.0	94.0	-100.0	6.0	3.134	14.3100004196167	-19.0	-17.0	-2.0	-6.0	0.453199	0.9772101805358789	1.508322809273263
NM_007294.3:c.301+1G>C	17	43104867	C	G	-	1	Leman et al.	Use of a cryptic site 9 nt upstream from 5' ss			43104868.0		43104877.0	alternative donor	0.5600000023841858	-616.0	89.0	10.0	1.0	0.6700000166893005	-616.0	89.0	-105.0	1.0	8.273	15.119999885559082	-5.0	-17.0	-2.0	-6.0	0.005794	0.999998896351047	5.372929767057463
NM_007294.3:c.286G>A	17	43104883	C	T	-	0	Wai et al.							normal	0.3400000035762787	-632.0	73.0	73.0	-15.0	0.14000000059604645	1650.0	73.0	-497.0	-15.0		10.350000381469727	-4.0	-3.0	-4.0	-6.0	0.007968	0.49994755134784563	2.35191896389022
NM_007294.3:c.286G>C	17	43104883	C	G	-	0	Wai et al.							normal	0.05999999865889549	3.0	73.0	-121.0	-15.0	0.05999999865889549	73.0	1076.0	-6.0	1595.0		14.119999885559082	-5.0	-3.0	-5.0	-1.0	0.008256	0.5492129519499193	0.07721632638094375
NM_007294.2:c.255G>A	17	43104914	C	T	-	0	Houdayer et al.	No change	Materials, Methods: PAXgene					normal	0.15000000596046448	42.0	-653.0	-46.0	42.0	0.05999999865889549	42.0	1045.0	-37.0	1564.0		9.399999618530273	-4.0	-3.0	-4.0	-6.0	0.005583	0.5922125707850289	0.26246355915198133
NM_007294.2:c.231G>A	17	43104938	C	T	-	0	Houdayer et al.	No change	Materials, Methods: PAXgene, Minigene					normal	0.10000000149011612	-52.0	18.0	9.0	-70.0	0.05000000074505806	1595.0	18.0	-61.0	-70.0		8.75	-4.0	-3.0	-4.0	-5.0	0.005715	0.4768885155800871	0.13189914057833885
NM_007294.3:c.213-1G>A	17	43104957	C	T	-	1	Leman et al. [PM24667779]	Use of a cryptic site 59 nt upstream from 3' ss		43104956.0		43105015.0		alternative acceptor	0.6399999856948853	58.0	-1.0	47.0	-89.0	0.7699999809265137	58.0	-1.0	-14.0	-89.0	8.75	8.75	-5.0	-3.0	-4.0	-1.0	0.938226	0.9999320512785024	1.311507455628809
NM_007294.3:c.213-2A>C	17	43104958	T	G	-	1	Houdayer et al., Leman et al. [Houdayer et al.]	Leman et al. [Houdayer et al.]: Use of a cryptic site 59 nt upstream from 3' ss; Houdayer et al.: Use of a cryptic site 59nt upstream from 3'ss	Materials, Methods: several experiments for the same mutation: PAXgene, LCL with puromycin, lymphocytes without puromycin, lymphocytes with puromycin; Strauch: Multiple IDs: Leman et al. [Houdayer et al.]: NM_007294.3:c.213-2A>C; Houdayer et al.: NM_007294.2:c.213-2A>C	43104956.0		43105015.0		alternative acceptor	0.6399999856948853	57.0	-2.0	-15.0	-90.0	0.7699999809265137	57.0	-2.0	-90.0	-196.0	8.042	11.100000381469727	-19.0	-4.0	-5.0	-3.0	0.941356	0.9994524942470204	1.0553662585119072
NM_007294.3:c.213-2A>G	17	43104958	T	C	-	1	Houdayer et al., Leman et al. [Houdayer et al.]	Leman et al. [Houdayer et al.]: Use of a cryptic site 59 nt upstream from 3' ss; Houdayer et al.: Use of the cryptic site 59nt upstream from 3'ss	Materials, Methods: LCL without puromycin; Strauch: Multiple IDs: Leman et al. [Houdayer et al.]: NM_007294.3:c.213-2A>G; Houdayer et al.: NM_007294.2:c.213-2A>G	43104956.0		43105015.0		alternative acceptor	0.6399999856948853	57.0	-2.0	46.0	-90.0	0.7699999809265137	57.0	-2.0	-15.0	-90.0	7.955	9.84000015258789	-3.0	-5.0	-6.0	-4.0	0.916326	0.9999864658679047	1.5095372266339715
NM_007294.3:c.213-5T>G	17	43104961	A	C	-	1	Wai et al.	Intronic Alternative 3' Splice Site						alternative acceptor	0.6399999856948853	54.0	-5.0	-839.0	-93.0	0.7599999904632568	54.0	-5.0	-18.0	-93.0	3.475	19.299999237060547	-3.0	-5.0	-1.0	-5.0	0.013566	0.9999151133013462	1.2841910110795136
NM_007294.3:c.213-11T>G	17	43104967	A	C	-	1	Houdayer et al., Leman et al. [Houdayer et al.]	Leman et al. [Houdayer et al.]: Use of a cryptic site 59 nt upstream from 3' ss; Houdayer et al.: Use of a cryptic site 60 nt upstream from 3'ss	Materials, Methods: PAXgene, Minigene; Strauch: Multiple IDs: Leman et al. [Houdayer et al.]: NM_007294.3:c.213-11T>G; Houdayer et al.: NM_007294.2:c.213-11T>G; Strauch: Variant effect assumed to be 59nt upstream	43104956.0		43105015.0		alternative acceptor	0.6399999856948853	48.0	-11.0	37.0	-99.0	0.7099999785423279	48.0	-11.0	-581.0	-99.0	6.339	14.020000457763672	-3.0	-5.0	-5.0	-5.0	0.941188	0.9998940822957765	1.3555602652548266
NM_007294.3:c.213-12A>G	17	43104968	T	C	-	1	Leman et al. [PM9805131, PM21735045]	Use of a cryptic site 11 nt upstream from 3' ss		43104956.0		43104967.0		alternative acceptor	0.6299999952316284	-1.0	-12.0	-1.0	-100.0	0.6800000071525574	-1.0	-12.0	-582.0	-100.0	3.6	12.84000015258789	-3.0	-5.0	-1.0	-4.0	0.95931	0.9854531815135548	0.7386867298920743
NM_007294.3:c.213-14C>G	17	43104970	G	C	-	1	Wai et al.	Intronic Alternative 3' Splice Site						alternative acceptor	0.6200000047683716	45.0	-14.0	34.0	-102.0	0.6899999976158142	45.0	-14.0	-584.0	-102.0	2.61	21.399999618530273	-17.0	-5.0	-6.0	-2.0	0.607248	0.9931604671139567	0.8594788712005681
NM_007294.2:c.213-15A>G	17	43104971	T	C	-	1	Houdayer et al.	Use of the cryptic site 59nt upstream from 3'ss	Materials, Methods: PAXgene	43104956.0		43105015.0		alternative acceptor	0.6100000143051147	44.0	-15.0	33.0	-103.0	0.6800000071525574	44.0	-15.0	-28.0	-103.0	2.154	13.680000305175781	-3.0	-5.0	-1.0	-4.0	0.235072	0.9822477302619486	0.7291947328543653
NM_007294.2:c.212+23T>A	17	43106433	A	T	-	0	Houdayer et al.	No change	Materials, Methods: LCL without puromycin					normal	0.07000000029802322	-1418.0	100.0	-2.0	23.0	0.05000000074505806	-474.0	100.0	23.0	45.0		15.989999771118164	-4.0	-18.0	-3.0	-5.0	0.007988	0.6646022501049	0.12248809929900793
NM_007294.3:c.212+3A>G	17	43106453	T	C	-	1	Houdayer et al., Leman et al. [Houdayer et al.]	Leman et al. [Houdayer et al.]: Use of a cryptic site 22 nt upstream from 5' ss; Houdayer et al.: Use of a cryptic site 22nt upstream from 5'ss	Materials, Methods: PAXgene, Minigene, LCL with puromycin; Strauch: Multiple IDs: Leman et al. [Houdayer et al.]: NM_007294.3:c.212+3A>G; Houdayer et al.: NM_007294.2:c.212+3A>G		43106456.0		43106478.0	alternative donor	0.7599999904632568	-338.0	80.0	25.0	3.0	0.6299999952316284	-342.0	80.0	-583.0	3.0	5.132	8.90999984741211	-3.0	-4.0	-6.0	-4.0	0.966762	0.9970470731454913	2.6378535064099746
NM_007294.3:c.212+2T>C	17	43106454	A	G	-	1	Houdayer et al., Leman et al. [Houdayer et al.]	Leman et al. [Houdayer et al.]: Use of a cryptic site 22 nt upstream from 5' ss; Houdayer et al.: Use of the cryptic site 22nt upstream from 5'ss	Materials, Methods: PAXgene; Strauch: Multiple IDs: Leman et al. [Houdayer et al.]: NM_007294.3:c.212+2T>C; Houdayer et al.: NM_007294.2:c.212+2T>C		43106456.0		43106478.0	alternative donor	0.8600000143051147	-339.0	79.0	24.0	2.0	0.6499999761581421	-343.0	79.0	-10.0	2.0	7.754	10.880000114440918	-19.0	-17.0	-2.0	-4.0	0.983797	0.9743064875914141	1.7893304978315936
NM_007294.3:c.212+1G>A	17	43106455	C	T	-	1	Houdayer et al., Leman et al. [Houdayer et al.]	Leman et al. [Houdayer et al.]: Use of a cryptic site 22 nt upstream from 5' ss; Houdayer et al.: Use of a cryptic site 22nt upstream from 5'ss	Materials, Methods: LCL with puromycin; Strauch: Multiple IDs: Leman et al. [Houdayer et al.]: NM_007294.3:c.212+1G>A; Houdayer et al.: NM_007294.2:c.212+1G>A		43106456.0		43106478.0	alternative donor	0.8600000143051147	-340.0	78.0	23.0	1.0	0.6499999761581421	-344.0	78.0	-11.0	1.0	8.182	13.470000267028809	-5.0	-3.0	-4.0	-6.0	0.983167	0.9999818953738294	4.615978056230469
NM_007294.3:c.212+1G>C	17	43106455	C	G	-	1	Leman et al. [PM23239986]	Use of a cryptic site 22 nt upstream from 5' ss			43106456.0		43106478.0	alternative donor	0.8600000143051147	-340.0	78.0	23.0	1.0	0.6499999761581421	-344.0	78.0	-11.0	1.0	8.273	17.6200008392334	-5.0	-17.0	-2.0	-6.0	0.007681	0.9999955686311012	5.1621778914617265
NM_007294.3:c.212+1G>T	17	43106455	C	A	-	1	Leman et al.	Use of a cryptic site 22 nt upstream from 5' ss			43106456.0		43106478.0	alternative donor	0.8600000143051147	-340.0	78.0	23.0	1.0	0.6499999761581421	-496.0	78.0	23.0	1.0	8.504	17.579999923706055	-5.0	-3.0	-5.0	-6.0	0.983044	0.9999999711560165	7.115948254847662
NM_007294.3:c.211dup	17	43106456	C	CT	-	0	Leman et al. [Houdayer et al.]							alternative donor	0.029999999329447746	77.0	-341.0	-1694.0	-1588.0	0.17000000178813934	-345.0	77.0	0.0	22.0		28.709999084472656	-5.0	-7.0	-7.0	-6.0	0.960218	0.6628016085432601	0.2276704329599148
NM_007294.3:c.212G>A	17	43106456	C	T	-	1	Houdayer et al., Leman et al. [Houdayer et al.]	Leman et al. [Houdayer et al.]: Use of a cryptic site 22 nt upstream from 5' ss; Houdayer et al.: Use of a cryptic site 22nt upstream from 5'ss	Materials, Methods: PAXgene; Strauch: Multiple IDs: Leman et al. [Houdayer et al.]: NM_007294.3:c.212G>A; Houdayer et al.: NM_007294.2:c.212G>A		43106456.0		43106478.0	alternative donor	0.8600000143051147	-341.0	77.0	22.0	0.0	0.6499999761581421	-497.0	77.0	22.0	0.0	6.398	13.039999961853027	-5.0	-3.0	-4.0	-1.0	0.991422	0.9999853610004175	5.895376382429515
NM_007294.3:c.212G>T	17	43106456	C	A	-	1	Wai et al.	Exonic Alternative 5' Splice Site						normal	0.8600000143051147	-341.0	77.0	22.0	0.0	0.6499999761581421	-497.0	77.0	22.0	0.0	8.059	16.520000457763672	-5.0	-3.0	-5.0	-5.0	0.657278	0.999998795182521	6.89977792848945
NM_007294.3:c.211A>G	17	43106457	T	C	-	1	Houdayer et al., Leman et al. [Houdayer et al.]	Leman et al. [Houdayer et al.]: Exon 5 skipped and use of a cryptic site 22 nt upstream from 5' ss; Houdayer et al.: Exon 5 skipped and use of a cryptic site 22nt upstream from 5'ss	Materials, Methods: LCL with puromycin; Strauch: Multiple IDs: Leman et al. [Houdayer et al.]: NM_007294.3:c.211A>G; Houdayer et al.: NM_007294.2:c.211A>G					multiple	0.800000011920929	-342.0	76.0	21.0	-1.0	0.6399999856948853	-346.0	76.0	32.0	-1.0	3.959	15.760000228881836	-3.0	-5.0	-6.0	-4.0	0.242623	0.9990524638863257	2.884742042896466
NM_007294.2:c.199G>T	17	43106469	C	A	-	0	Houdayer et al.	No change	Materials, Methods: PAXgene					normal	0.18000000715255737	64.0	-2031.0	9.0	-13.0	0.1899999976158142	64.0	-13.0	9.0	-13.0		17.34000015258789	-5.0	-3.0	-5.0	-6.0	0.008429	0.31863983888609815	1.315230118154851
NM_007294.2:c.191G>A	17	43106477	C	T	-	0	Houdayer et al.	No change	Materials, Methods: PAXgene					normal	0.28999999165534973	56.0	-1521.0	-21.0	1.0	0.8700000047683716	-21.0	56.0	-21.0	1.0	8.182	14.699999809265137	-5.0	-3.0	-4.0	-6.0	0.975445	0.9999384712828312	3.6222003528423836
NM_007294.3:c.189A>T	17	43106479	T	A	-	0	Wai et al.							normal	0.2199999988079071	-1464.0	54.0	-23.0	-1.0	0.3199999928474426	-1.0	54.0	-23.0	-1.0	0.394	12.329999923706055	-18.0	-4.0	-5.0	-3.0	0.008539	0.9533086511677265	0.3921421339331819
NM_007294.2:c.140G>T	17	43106528	C	A	-	0	Houdayer et al.	No change	Materials, Methods: LCL with puromycin					normal	0.07000000029802322	-2586.0	5.0	-658.0	-50.0	0.019999999552965164	-2090.0	5.0	-1651.0	-50.0		17.1299991607666	-5.0	-3.0	-5.0	-6.0	0.005673	0.6609093540310806	0.24582487119069407
NM_007294.3:c.135-1G>C	17	43106534	C	G	-	1	Leman et al. [PM16211554, PM23239986]	exon 5 skipped	Strauch: Excluded from variant effect analysis - Variant near exon 4 not 5					skip	0.8799999952316284	-29.0	-1.0	-2148.0	-78.0	0.8600000143051147	-29.0	-1.0	-664.0	-56.0	8.064	18.25	-5.0	-17.0	-2.0	-6.0	0.008741	0.9999711778122117	1.3223324229571107
NM_007294.3:c.135-6T>G	17	43106539	A	C	-	1	Leman et al. [PM12759930]	exon 5 skipped	Strauch: Excluded from variant effect analysis - Variant near exon 4 not 5					skip	0.6000000238418579	-424.0	-6.0	-669.0	-83.0	0.4000000059604645	-428.0	-6.0	1.0	-83.0	2.357	17.229999542236328	-3.0	-5.0	-6.0	-5.0	0.007545	0.9964975173894755	0.7328106534947526
NM_007294.3:c.135-15_135-12del	17	43106545	AAAGA	A	-	0	Leman et al. [PM18693280]							normal	0.10999999940395355	3019.0	-12.0	-101.0	-67.0	0.20999999344348907	-434.0	-12.0	-675.0	-89.0		39.66999816894531	-22.0	-14.0	-8.0	-4.0	0.027583	0.8970818838710536	0.3798634901374415
NM_007294.3:c.134+3_134+6del	17	43115720	ACTTA	A	-	1	Leman et al. [PM23451180]	exon 3 skipped		43115779.0	43115726.0			skip	0.9800000190734863	-3118.0	59.0	-3233.0	6.0	0.9800000190734863	255.0	59.0	-97.0	6.0		37.09000015258789	-12.0	-8.0	0.0	-5.0	0.898827	0.9999997829914122	6.940786764519718
NM_007294.3:c.134+3A>C	17	43115723	T	G	-	1	Leman et al.	Exon 3 skipped		43115779.0	43115726.0			skip	0.9800000190734863	-3121.0	56.0	-3236.0	3.0	0.9100000262260437	3.0	56.0	-100.0	3.0	7.335	14.239999771118164	-19.0	-17.0	-2.0	-4.0	0.2105	0.9999868494777941	4.895431532191729
NM_007294.3:c.134+3A>T	17	43115723	T	A	-	1	Wai et al.	Upstream Skipped Exon		43115779.0	43115726.0			skip	0.9800000190734863	-3121.0	56.0	-3236.0	3.0	0.8999999761581421	3.0	56.0	24.0	3.0	5.858	10.779999732971191	-18.0	-4.0	-5.0	-4.0	0.012429	0.9999498390791081	4.375877048997155
NM_007294.3:c.134+1G>A	17	43115725	C	T	-	1	Houdayer et al., Leman et al. [Houdayer et al.]	Exon 3 skipped	Materials, Methods: LCL with puromycin; Strauch: Multiple IDs: Leman et al. [Houdayer et al.]: NM_007294.3:c.134+1G>A; Houdayer et al.: NM_007294.2:c.134+1G>A	43115779.0	43115726.0			skip	0.9800000190734863	-3123.0	54.0	712.0	1.0	0.9800000190734863	250.0	54.0	22.0	1.0	8.182	13.699999809265137	-5.0	-3.0	-3.0	-1.0	0.977458	0.9999657607793823	4.524073953041929
NM_007294.3:c.133A>C	17	43115727	T	G	-	0	Leman et al.							normal	0.10000000149011612	-3125.0	52.0	-3240.0	-1.0	0.07999999821186066	-1.0	52.0	-334.0	-1.0	0.986	13.279999732971191	-19.0	-17.0	-7.0	-3.0	0.04819	0.7242870255048366	0.5812068173228265
NM_007294.3:c.132C>T	17	43115728	G	A	-	1	Leman et al. [PM24667779]	Use of a cryptic site 4 nt upstream from 5' ss			43115726.0		43115730.0	alternative donor	0.8899999856948853	-3126.0	51.0	2.0	-2.0	0.9200000166893005	35.0	51.0	2.0	-2.0	2.012	9.75	-18.0	-19.0	-4.0	-7.0	0.027544	0.9911198390498084	3.067073090301888
NM_007294.2:c.110C>G	17	43115750	G	C	-	0	Houdayer et al.	No change	Materials, Methods: PAXgene					normal	0.009999999776482582	29.0	-3148.0	-24.0	-3263.0	0.009999999776482582	29.0	-5.0	-24.0	-20.0		15.859999656677246	-3.0	-5.0	-1.0	-7.0	0.008542	0.2684908336036278	0.5648892340882045
NM_007294.3:c.81-1G>C	17	43115780	C	G	-	1	Houdayer et al., Leman et al. [Houdayer et al.]	Leman et al. [Houdayer et al.]: Use of a cryptic site 7 nt downstream from 3' ss; Houdayer et al.: Use of a cryptic site 7nt downstream from 3'ss	Materials, Methods: PAXgene; Strauch: Multiple IDs: Leman et al. [Houdayer et al.]: NM_007294.3:c.81-1G>C; Houdayer et al.: NM_007294.2:c.81-1G>C	43115779.0		43115772.0		alternative acceptor	0.9800000190734863	-8.0	-1.0	-3293.0	-54.0	0.9599999785423279	-17.0	-1.0	657.0	-54.0	8.064	18.940000534057617	-5.0	-17.0	-2.0	-6.0	0.008675	0.9674943673669208	0.6690363112324382
NM_007294.3:c.81-6T>A	17	43115785	A	T	-	1	Leman et al. [PM18693280]	Use of a cryptic site 2 nt upstream from 3' ss	Strauch: Excluded from variant effect analysis - no sensible ALT motif					alternative acceptor	0.9800000190734863	-2.0	-6.0	-59.0	-3298.0	0.9599999785423279	-2.0	-6.0	-59.0	-392.0	5.517	15.710000038146973	-14.0	-18.0	-3.0	-5.0	0.999975	0.9741422434686178	0.6979567455671668
NM_007294.3:c.81-6T>C	17	43115785	A	G	-	0	Leman et al.							normal	0.0	-287.0	-6.0	3336.0	-59.0	0.009999999776482582	-6.0	-22.0	-59.0	-392.0	0.183	12.949999809265137	-14.0	-18.0	-7.0	-4.0	0.066649	0.0184796133091869	0.23493008996598785
NM_007294.3:c.81-9C>G	17	43115788	G	C	-	1	Leman et al. [PM20614180]	Use of a cryptic site 8 nt upstream from 3' ss		43115779.0		43115787.0		alternative acceptor	0.9900000095367432	-1.0	-9.0	-62.0	-3301.0	1.0	-1.0	-9.0	-62.0	-395.0	5.924	21.520000457763672	-17.0	-5.0	-6.0	-5.0	0.999975	0.9999958825537033	1.854333782868556
NM_007294.3:c.81-11del	17	43115790	AG	G	-	0	Leman et al. [PM21735045]							normal	0.009999999776482582	3475.0	-292.0	-64.0	-3303.0	0.0	-11.0	-2469.0	-64.0	-60.0		33.709999084472656	0.0	-13.0	-8.0	-4.0	0.035798	0.550944888454032	0.3768291396500288
NM_007294.3:c.81-12C>G	17	43115791	G	C	-	0	Leman et al.							normal	0.009999999776482582	3474.0	-12.0	-3304.0	-65.0	0.009999999776482582	27.0	-12.0	-61.0	-65.0	1.677	13.210000038146973	-17.0	-5.0	-1.0	-3.0	0.007125	0.5900154463650288	0.4043423159106766
NM_007294.3:c.81-12del	17	43115791	GG	G	-	0	Houdayer et al., Leman et al. [Houdayer et al.]	No change	Materials, Methods: PAXgene; Strauch: Multiple IDs: Leman et al. [Houdayer et al.]: NM_007294.3:c.81-12del; Houdayer et al.: NM_007294.2:c.81-12delC					normal	0.009999999776482582	3474.0	-293.0	-65.0	3330.0	0.009999999776482582	-12.0	-2470.0	-65.0	-61.0		29.149999618530273	0.0	-14.0	-8.0	-5.0	0.007717	0.39995286969885496	0.3098884025470664
NM_007294.2:c.81-13C>A	17	43115792	G	T	-	0	Houdayer et al.	No change	Materials, Methods: PAXgene, Minigene					normal	0.019999999552965164	-3190.0	-13.0	-3305.0	-66.0	0.009999999776482582	-2.0	-13.0	-399.0	-66.0	1.789	16.860000610351562	-17.0	-19.0	-3.0	-5.0	0.007213	0.8939910558550829	0.6277978123978897
NM_007294.2:c.81-13C>G	17	43115792	G	C	-	0	Houdayer et al.	No change	Materials, Methods: LCL with puromycin					normal	0.029999999329447746	3473.0	-13.0	-3305.0	-66.0	0.0	26.0	-13.0	-47.0	3329.0	1.006	17.889999389648438	-17.0	-5.0	-1.0	-5.0	0.007228	0.9520502389884912	0.7084937514735021
NM_007294.3:c.81-14C>T	17	43115793	G	A	-	0	Houdayer et al., Wai et al.	No change	Materials, Methods: PAXgene; Strauch: Multiple IDs: Wai et al.: NM_007294.3:c.81-14C>T; Houdayer et al.: NM_007294.2:c.81-14C>T					normal	0.0	3472.0	-14.0	-3306.0	-67.0	0.0	-14.0	-3191.0	-3306.0	644.0	0.211	14.819999694824219	-17.0	-14.0	-6.0	-2.0	0.007611	0.2363799937575804	0.20907736473410654
NM_007294.2:c.81-49A>C	17	43115828	T	G	-	0	Houdayer et al.	No change	Materials, Methods: PAXgene, Minigene					normal	0.009999999776482582	3437.0	-49.0	-3341.0	-102.0	0.009999999776482582	-10.0	-49.0	-205.0	-102.0		19.600000381469727	-19.0	-17.0	-2.0	-3.0	0.0072	0.14974258402542912	0.14795540951127667
NM_007294.3:c.81-65G>C	17	43115844	C	G	-	0	Houdayer et al., Wai et al.	No change	Materials, Methods: PAXgene, Minigene; Strauch: Multiple IDs: Wai et al.: NM_007294.3:c.81-65G>C; Houdayer et al.: NM_007294.2:c.81-65G>C					normal	0.009999999776482582	-3242.0	-65.0	-3357.0	-118.0	0.009999999776482582	-26.0	-65.0	-221.0	593.0		21.440000534057617	-5.0	-17.0	-2.0	-6.0	0.007538	0.2575232436504444	0.12248809929900793
NM_007294.3:c.80+3_80+6del	17	43124011	ACTTA	A	-	1	Leman et al. [PM19011960]	exon 2 skipped		43124115.0	43124017.0			skip	0.9800000190734863	2642.0	104.0	-2453.0	6.0	0.8999999761581421	-96.0	104.0	-96.0	6.0		37.22999954223633	-18.0	-14.0	0.0	-4.0	0.958708	0.9999972874033817	6.0350753810074975
NM_007294.3:c.80+1G>A	17	43124016	C	T	-	1	Leman et al. [PM17011978]	exon 2 skipped		43124115.0	43124017.0			skip	0.9800000190734863	-963.0	99.0	-2458.0	1.0	0.8999999761581421	1019.0	99.0	1255.0	1.0	8.182	11.34000015258789	-5.0	-3.0	-4.0	-1.0	0.981396	0.9999921526437098	5.167792131181915
NM_007294.3:c.36A>G	17	43124061	T	C	-	0	Wai et al.							normal	0.019999999552965164	54.0	-2385.0	-44.0	1210.0	0.03999999910593033	54.0	974.0	-44.0	1312.0		18.799999237060547	-3.0	-5.0	-6.0	-4.0	0.006226	0.962943055678512	0.614141264697974
NM_007294.2:c.21C>T	17	43124076	G	A	-	0	Houdayer et al.	No change	Materials, Methods: PAXgene					normal	0.019999999552965164	895.0	39.0	661.0	-59.0	0.019999999552965164	959.0	39.0	1297.0	-59.0		9.569999694824219	-17.0	-19.0	-6.0	-7.0	0.006935	0.96076081748401	0.09581342194692187
NM_007294.3:c.19C>T	17	43124078	G	A	-	0	Wai et al.							normal	0.27000001072883606	-2402.0	37.0	-2520.0	-61.0	0.15000000596046448	957.0	37.0	1321.0	-61.0		11.34000015258789	-18.0	-19.0	-4.0	-7.0	0.006995	0.9575273579202547	1.0746842688876612
NM_007294.3:c.-19-10T>C	17	43124125	A	G	-	0	Leman et al. [PM10459348]							normal	0.05000000074505806	-23.0	-10.0	612.0	-108.0	0.05999999865889549	-23.0	-10.0	1248.0	-108.0	1.122	10.529999732971191	-19.0	-17.0	-2.0	-4.0	0.023081	0.9727816333138978	0.27183327898467163
NM_000342.4:c.1282+5G>C	17	44257981	C	G	-	1	Maddirevula et al.	Skipping; r.1015_1210del:p.(Tyr339Alafs*6)		44258180.0	44257986.0			skip	0.36000001430511475	-1131.0	-174.0	75.0	5.0	0.6299999952316284	677.0	-86.0	75.0	5.0	9.194	15.34000015258789	-5.0	-17.0	-7.0	-6.0	0.007493	0.9999996007434377	6.021460862136674
NM_015443.3:c.2725-5T>G	17	46033197	A	C	-	1	Wai et al.	Downstream Skipped Exon		46033192.0	46033080.0			skip	0.8999999761581421	24.0	-5.0	-714.0	-117.0	0.6100000143051147	29.0	-5.0	-5.0	-117.0	2.429	17.600000381469727	-3.0	-5.0	-3.0	-5.0	0.010039	0.9999883397816808	1.1415739712124624
NM_015443.3:c.1848G>A	17	46066537	C	T	-	1	Wai et al.	Exonic Alternative 5' Splice Site						alternative donor	0.9700000286102295	424.0	-2685.0	-4.0	0.0	0.5199999809265137	424.0	-3056.0	-4.0	0.0	8.862	11.5	-5.0	-3.0	-4.0	-6.0	0.992394	0.9999846812016902	5.02844712155325
NM_000023.2:c.584+5G>A	17	50168577	G	A	+	1	Maddirevula et al.	Skipping; r.585_747del:p.(Val196Trpfs*71)		50168374.0	50168572.0			skip	0.5099999904632568	1346.0	564.0	80.0	-5.0	0.6899999976158142	-650.0	-163.0	80.0	-5.0	5.553	19.520000457763672	-17.0	-19.0	-4.0	-2.0	0.908246	0.999911393531784	4.015616968621857
NM_000088.3:c.2127+2T>A	17	50191786	A	T	-	1	Maddirevula et al.	Skipping; r.2029_2127del:p.(Glu678_Gly710del)		50191886.0	50191788.0			skip	1.0	923.0	100.0	-24.0	2.0	1.0	-577.0	-186.0	-24.0	2.0	8.183	16.84000015258789	-4.0	-8.0	-3.0	-5.0	0.019048	0.999994310342937	5.528426228591708
NM_001168215:c.95+3A>G	17	50277743	A	G	+	1	Maddirevula et al.	Retention; r.94_95ins94+1_95+197:p.(Ala33Cysfs*11)						retention	0.25	-456.0	-28.0	211.0	-3.0	0.25	89.0	-28.0	211.0	-3.0	0.314	14.680000305175781	-19.0	-18.0	-7.0	-4.0	0.933729	0.2833338889346447	0.2532449027812512
NM_000213.3:c.3793+1G>C	17	75751112	G	C	+	1	Maddirevula et al.	Skipping; r.3744_3793del:p.(Glu1249Thrfs*11)		75750974.0	75751111.0			skip	1.0	-957.0	2653.0	-52.0	-1.0	0.9800000190734863	32.0	2653.0	-52.0	-1.0	8.273	15.34000015258789	-17.0	-5.0	-1.0	-2.0	0.996157	0.9999969513348943	5.4063228645007655
NM_001080510.3:c.322+2T>C	17	76733217	T	C	+	1	Maddirevula et al.	Skipping; r.84+1_322+1del:p.(Ile29PhefsTer2)		76732978.0	76733215.0			skip	0.8199999928474426	2973.0	76.0	160.0	-2.0	0.7699999809265137	-2591.0	-239.0	-96.0	-2.0	7.754	11.239999771118164	-3.0	-5.0	-6.0	-4.0	0.995301	0.9638978511051172	1.2797869466139051
NM_005993.4:c.1922G>C	17	82906053	G	C	+	1	Wai et al.	Triple Skipped Exon upstream and downstream						skip	0.9800000190734863	-1383.0	-117.0	9.0	0.0	0.8700000047683716	-1383.0	-117.0	1256.0	0.0	6.043	16.6299991607666	-17.0	-5.0	-6.0	-3.0	0.992808	0.9999760752990896	5.501103157665748
NM_017653.3:c.1860+1G>A	18	49097401	C	T	-	1	Maddirevula et al.	Skipping; r.1747_1859del:p.(Val583Glufs*87)		49097515.0	49097402.0			skip	1.0	2058.0	114.0	-53.0	1.0	0.9900000095367432	2058.0	97.0	-53.0	1.0	8.182	18.809999465942383	-5.0	-3.0	-3.0	-6.0	0.978005	0.9999885003736004	5.234925449734357
NM_173630.3:c.5746-20A>G	18	70028821	T	C	-	1	Maddirevula et al.	Skipping; r.5746_5823del:p.(Asp1917_Glu1942del)		70028801.0	70028724.0			skip	0.27000001072883606	324.0	-20.0	-617.0	-97.0	0.25	324.0	-20.0	-493.0	-97.0	1.264	12.079999923706055	-3.0	-4.0	-1.0	-4.0	0.999446	0.9702694733179442	0.7074708697884856
NM_173630.3:c.2885+8A>G	18	70135176	T	C	-	1	Maddirevula et al. [PM26608784]	Retention; r.2885_2886ins2885+1_2885+7:p.(Ser963*)						retention	0.6299999952316284	83.0	104.0	1.0	8.0	0.6399999856948853	104.0	-3091.0	1.0	8.0		11.550000190734863	-3.0	-5.0	-6.0	-4.0	0.00866	0.5941055750708425	0.3900655383643625
NM_001128844.1:c.2617-1G>A	19	11021724	G	A	+	1	MutSpliceDB	Intron inclusion between exons 19 & 20						retention	0.9900000095367432	13.0	1.0	-999.0	243.0	1.0	13.0	1.0	1523.0	-161.0	8.75	15.65999984741211	-18.0	-19.0	-4.0	-7.0	0.983343	0.9944408921131319	0.9780476156000733
NM_001128844.1:c.3952-1G>C	19	11034913	G	C	+	1	MutSpliceDB	Intron inclusion between exons 29 & 30						retention	1.0	21.0	1.0	2045.0	219.0	1.0	21.0	1.0	2045.0	-158.0	8.064	12.739999771118164	-13.0	-5.0	-1.0	-2.0	0.988056	0.9944422762384862	0.9075257658160912
NM_020812.3:c.4107-1G>C	19	11214650	C	G	-	1	Maddirevula et al. [PM23522784]	Skipping; r.4108_4114del:p.(Thr1370Metfs*19)		11214649.0	11214553.0			skip	0.9900000095367432	-8.0	-1.0	737.0	-97.0	0.9900000095367432	-8.0	-1.0	1430.0	733.0	8.064	15.34000015258789	-5.0	-3.0	-2.0	-6.0	0.036896	0.99990692764662	1.4709092220736508
NM_016145.3:c.156+1G>T	19	12669127	C	A	-	1	Maddirevula et al. [PM30250217]	Skipping; r.51_156del:p.(Arg17Serfs*2)		12669233.0	12669128.0			skip	1.0	-702.0	106.0	20.0	1.0	0.9900000095367432	-35.0	106.0	20.0	1.0	8.504	22.579999923706055	-5.0	-3.0	-5.0	-1.0	0.984833	0.9999997255117611	6.15189469618234
NM_013976.2:c.853-2A>G	19	12896908	A	G	+	1	Maddirevula et al.	Skipping; r.637_852del:p.(Ile213_Gly284del)		12896910.0	12897013.0			skip	1.0	-49.0	2.0	30.0	105.0	0.9900000095367432	-49.0	2.0	30.0	-169.0	7.955	12.319999694824219	-19.0	-17.0	-7.0	-4.0	0.979273	0.9999381071196687	1.4028705454145871
NM_017721.4:c.748+1G>T	19	13913639	G	T	+	1	Maddirevula et al. [PM25066123]	Skipping; r.514_988del:p.?		13913404.0	13913638.0			skip	1.0	-800.0	-235.0	3.0	-1.0	0.9800000190734863	-510.0	-235.0	3.0	-1.0	8.504	18.270000457763672	-17.0	-19.0	-3.0	-2.0	0.971575	0.9999999969765903	8.213308257751681
NM_019108.2:c.701+4A>G	19	43744768	T	C	-	1	Maddirevula et al. [PM27018474]	Skipping; r.589_701del:p.(Tyr197Aspfs*10)		43744884.0	43744772.0			skip	0.5400000214576721	2427.0	116.0	59.0	4.0	0.9100000262260437	1912.0	116.0	59.0	4.0	4.002	11.729999542236328	-8.0	-5.0	-1.0	-4.0	0.87108	0.9990787164672721	3.23042473057644
NM_000483.4:c.216-1G>A	19	44949158	G	A	+	1	Maddirevula et al.	Skipping; r.217delG:p.(Asp73Thrfs*10)	Strauch: Excluded from variant effect analysis - last exon of transcript					skip	0.9800000190734863	2.0	1.0	-3957.0	-298.0	0.8899999856948853	2.0	1.0	-3107.0	-298.0	8.75	14.890000343322754	-18.0	-19.0	-4.0	-7.0	0.975887	0.9999996272086014	1.6994911403524533
NM_007254.3:c.1029+2T>C	19	49862369	A	G	-	1	Wai et al.	Upstream Skipped Exon		49862463.0	49862371.0			skip	0.9800000190734863	-132.0	94.0	169.0	2.0	0.9300000071525574	233.0	94.0	-184.0	2.0	7.754	9.880000114440918	-19.0	-17.0	-2.0	-4.0	0.979354	0.9488999746483093	2.0546852497798365
NM_007254.3:c.578+4A>G	19	49864320	T	C	-	1	Wai et al.	Intronic Alternative 5' Splice Site						alternative donor	0.6399999856948853	-84.0	2309.0	1.0	4.0	0.3199999928474426	-84.0	-270.0	1.0	-141.0	5.04	11.489999771118164	-3.0	-5.0	-1.0	-4.0	0.976195	0.9782959387044213	1.2575925715965834
NM_001308632.1:c.1620C>T	19	50407108	C	T	+	0	Wai et al.	Normal (single exon RT-PCR)						normal	0.0	-357.0	1599.0	66.0	42.0	0.0	12.0	-857.0	-2.0	42.0		11.039999961853027	-5.0	-3.0	-4.0	-6.0	0.00651	0.12010970500222487	0.3019893070472258
NM_002691.3:c.2389-2A>T	19	50414813	A	T	+	1	MutSpliceDB	Intron inclusion between exons 19 & 20						retention	1.0	28.0	2.0	789.0	177.0	0.9900000095367432	28.0	2.0	491.0	746.0	8.367	10.569999694824219	-4.0	-8.0	-3.0	-5.0	0.948519	0.9999996203936647	1.6566139977906233
NM_015629.3:c.528-38C>T	19	54123711	C	T	+	0	Ellingford et al. [100K]							normal	0.009999999776482582	-257.0	-5.0	-151.0	-838.0	0.009999999776482582	42.0	-35.0	-474.0	-1373.0		16.8799991607666	-5.0	-3.0	-4.0	-1.0	0.025749	0.6246803968030125	0.2563265512778677
NM_018848.3:c.803T>G	20	10412712	A	C	-	0	Wai et al.	Normal (single exon RT-PCR)						normal	0.0	1207.0	-12.0	-182.0	1084.0	0.009999999776482582	1219.0	-12.0	-182.0	1084.0	1.549	15.369999885559082	-3.0	-5.0	-1.0	-5.0	0.014445	0.9481337570048047	0.640061200678349
NM_018848.3:c.749G>A	20	10412766	C	T	-	0	Wai et al.	Normal (single exon RT-PCR)						normal	0.0	1165.0	627.0	-236.0	1030.0	0.009999999776482582	1165.0	-192.0	-236.0	628.0		12.880000114440918	-5.0	-3.0	-2.0	-1.0	0.017185	0.3802596300173878	0.12402642499695105
NM_015600.4:c.867+5G>A	20	25307961	C	T	-	1	Ellingford et al. [100K]	exon skip: NM_015600.4:r.788_867del		25308045.0	25307966.0			skip	0.9399999976158142	272.0	84.0	-1919.0	5.0	0.8299999833106995	1006.0	84.0	1151.0	5.0	5.176	9.069999694824219	-5.0	-3.0	-4.0	-6.0	0.955761	0.9999934886862677	4.992623170473788
NM_001271441.1:c.1000-23A>T	21	44330349	T	A	-	1	Maddirevula et al.	Retention; r.1000_10001ins:p.N215Vfs*260						retention	0.03999999910593033	-530.0	567.0	114.0	1499.0	0.11999999731779099	130.0	-23.0	-130.0	114.0		17.530000686645508	-18.0	-4.0	-5.0	-3.0	0.399662	0.28114776344861986	0.2140785821295701
NM_004928.2:c.545+1G>A	21	44331842	C	T	-	1	Maddirevula et al.	Retention; r.542_546del:p.(Ala181Glufs*6)						retention	0.9399999976158142	1076.0	172.0	-100.0	1.0	0.9200000166893005	447.0	172.0	-80.0	1.0	8.182	13.6899995803833	-5.0	-3.0	-2.0	-5.0	0.967052	0.9998030090596891	3.4667531958173456
NM_058175.2:c.1332+2T>C	21	46119852	T	C	+	1	Maddirevula et al.	Skipping; r.1270_1332del:p.(Arg425_Gly445del)		46119788.0	46119850.0			skip	0.7300000190734863	614.0	-64.0	37.0	-2.0	0.9100000262260437	-1671.0	-64.0	391.0	-2.0	7.754	10.640000343322754	-3.0	-4.0	-6.0	-4.0	0.956878	0.4563207287785713	1.383335878431687
NM_001849.3:c.1459-63G>A	21	46121493	G	A	+	0	Maddirevula et al.							normal	0.0	566.0	1382.0	-29.0	-937.0	0.009999999776482582	21.0	3392.0	800.0	-886.0		11.630000114440918	-17.0	-19.0	-6.0	-3.0	0.009726	0.024018974049562505	0.12248809929900793
NM_001849.3:c.2422+1G>A	21	46126238	G	A	+	1	Maddirevula et al. [PM21035572]	Retention; r.2421_2422ins2421+1_2121+59						retention	0.9900000095367432	-972.0	265.0	59.0	-1.0	0.9700000286102295	-496.0	265.0	59.0	-1.0	8.182	16.649999618530273	-17.0	-19.0	-6.0	-7.0	0.998851	0.9999964151760079	5.610730893245108
NM_001127649.2:c.228C>T	22	18078604	C	T	+	1	Maddirevula et al.	Skipping; r.227_230del:p.(Gly76Alafs*5)	Strauch: Removed annotation 'p.(=)' from ID; Strauch: Excluded from variant effect analysis: First exon of transcript					skip	0.9900000095367432	-308.0	575.0	-2.0	2.0	0.9900000095367432	-199.0	504.0	-2.0	2.0	2.169	15.970000267028809	-5.0	-3.0	-4.0	-6.0	0.546836	0.9759733800397199	2.076488818225062
NM_003073.3:c.362+1G>C	22	23793689	G	C	+	1	MutSpliceDB	Intron inclusion between exons 3 & 4						retention	1.0	-882.0	-130.0	-46.0	-1.0	1.0	-882.0	-130.0	-46.0	-1.0	8.273	15.989999771118164	-17.0	-19.0	-1.0	-3.0	0.998426	0.9999971730319664	5.609487323957313
NM_003073.3:c.500+1G>A	22	23801082	G	A	+	1	MutSpliceDB	Intron inclusion between exons 4 & 5						retention	0.4399999976158142	-323.0	-138.0	-112.0	-1.0	0.5600000023841858	-447.0	-138.0	53.0	-1.0	8.182	14.859999656677246	-17.0	-19.0	-6.0	-7.0	0.987014	0.9994903402515468	2.426378747025198
NM_001166019.1:c.38-1G>A	22	29363107	C	T	-	1	Maddirevula et al. [PM31630791]	Skipping; r.40delG:p.(Glu14Argfs*5)		29363106.0	29363001.0			skip	0.9900000095367432	-2.0	-1.0	3037.0	-106.0	1.0	-2.0	-1.0	-1905.0	-71.0	8.75	14.279999732971191	-4.0	-3.0	-4.0	-1.0	0.976224	0.9999960772659069	1.6909513822975633
NM_000268.3:c.363+1G>A	22	29639213	G	A	+	1	MutSpliceDB	Intron inclusion between exons 3 & 4						retention	0.9900000095367432	-2155.0	-123.0	118.0	-1.0	0.9800000190734863	-838.0	-123.0	118.0	-1.0	8.182	12.0600004196167	-18.0	-19.0	-6.0	-2.0	0.998904	0.9999639552747236	4.329616470701327
NM_001098.2:c.526-642C>T	22	41514735	C	T	+	0	Ellingford et al. [100K]							normal	0.0	-2073.0	1084.0	1122.0	1131.0	0.0	1084.0	-22.0	-2721.0	252.0		14.75	-4.0	-3.0	-2.0	-6.0	0.006097
NM_001034853.1:c.1754-3G>C	X	38287248	G	C	-	1	Ellingford et al. [100K]	exon skip: NM_000328.2:r.1754_1905del, NM_001034853.1:r.1754_3459del	Strauch: Excluded from variant effect analysis - first exon in transcript					skip	0.25999999046325684	-5.0	-3.0	617.0	-154.0	0.41999998688697815	2639.0	-3.0	2726.0	-154.0	13.243	13.239999771118164	-17.0	-5.0	-6.0	-5.0	0.014215	0.9999997820774422	1.5684214099793423
NM_001034853.1:c.247G>T	X	38322853	C	A	-	1	Ellingford et al. [100K]	exon skip: NM_001034853.1:r.155_247del		38322945.0	38322853.0			skip	0.9700000286102295	1256.0	92.0	-2649.0	0.0	0.6800000071525574	2789.0	92.0	3486.0	0.0	13.88	20.139999389648438	-5.0	-3.0	-5.0	-6.0	0.698706	0.9999999109365921	7.458255585126789
NM_001399.4:c.957C>G	X	70035390	C	G	+	0	Wai et al.							normal	0.07999999821186066	1790.0	-32.0	1108.0	199.0							26.049999237060547	-5.0	-17.0	-2.0	-3.0	0.017086	0.9107638682457809	0.47427446856668565
NM_001286074.1:c.488C>A	X	71375242	C	A	+	0	Wai et al.							normal	0.009999999776482582	2.0	-75.0	2579.0	41.0	0.11999999731779099	2.0	-75.0	1507.0	41.0		13.40999984741211	-5.0	-3.0	-5.0	-6.0	0.005812	0.3094794182027944	0.419508427473623
NM_004208.3:c.697-27T>G	X	130140644	A	C	-	1	Wai et al.	Downstream Skipped Exon		130140617.0	130140533.0			skip	0.07000000029802322	-776.0	-27.0	-644.0	-111.0	0.3100000023841858	-150.0	-27.0	-27.0	-111.0		21.520000457763672	-3.0	-5.0	-6.0	-5.0	0.00709	0.34248213730588356	0.37545581676937284
NM_173694.4:c.1675+2T>C	X	139785224	A	G	-	1	Maddirevula et al.	Skipping; r.1602_1675del:p.(Tyr535Argfs*7)		139785299.0	139785226.0			skip	0.9900000095367432	-1360.0	75.0	-1476.0	2.0	0.9900000095367432	-44.0	75.0	-456.0	2.0	7.754	12.640000343322754	-19.0	-18.0	-7.0	-4.0	0.976643	0.9663353749633279	1.4975726831772702
NM_001110556.1:c.2747A>T	X	154362058	T	A	-	0	Wai et al.							normal	0.0	-12.0	298.0	-60.0	174.0	0.0	298.0	-278.0	174.0	-60.0		13.210000038146973	-8.0	-4.0	-5.0	-3.0	0.005578	0.19959671614753616	0.08198495312831316
NM_001363.3:c.915+10G>A	X	154769320	G	A	+	1	Wai et al.	Intronic Alternative 5' Splice Site						alternative donor	0.38999998569488525	-1018.0	-153.0	1.0	-10.0	0.8700000047683716	-669.0	-153.0	1.0	-10.0		12.600000381469727	-17.0	-19.0	-4.0	-2.0	0.022206	0.35554897442842204	0.6747857568609656
