# Supplementary material for: Analyzing the performance of deep learning splice prediction algorithms
Source: PLoS One. 2026 May 13;21(5):e0348885. doi: 10.1371/journal.pone.0348885 (PMC13170886; doi:10.1371/journal.pone.0348885)
Supplement: S1 File — The data used in the CI-SpliceAI benchmark analysis are available in CI-SpliceAI__Comparison at https://github.com/YStrauch/CI-SpliceAI__Comparison. (ZIP) [file pone.0348885.s001.zip › CI-SpliceAI__Comparison-master/predictions/joined/predictions.md]

| ID                                                                                                 | #CHROM   |       POS | REF                                     | ALT                                                | strand   |   SpliceAffecting | Origin                                                         | Observation                                                                                                                                                                                    | Comments                                                                                                                                                                                                                                                                                                                      |            AL |            DL |            AG |            DG | effect_type          |   CI-SpliceAI |   CI-SpliceAI_AG |   CI-SpliceAI_AL |   CI-SpliceAI_DG |   CI-SpliceAI_DL |   SpliceAI |   SpliceAI_AG |   SpliceAI_AL |   SpliceAI_DG |   SpliceAI_DL |   MES (VEP) |   MES (Sliding) |   MES (Sliding)_AG |   MES (Sliding)_AL |   MES (Sliding)_DG |   MES (Sliding)_DL |   SQUIRLS |   MMSplice (Pathogenicity) |   MMSplice (Splicing Efficiency) |
|:---------------------------------------------------------------------------------------------------|:---------|----------:|:----------------------------------------|:---------------------------------------------------|:---------|------------------:|:---------------------------------------------------------------|:-----------------------------------------------------------------------------------------------------------------------------------------------------------------------------------------------|:------------------------------------------------------------------------------------------------------------------------------------------------------------------------------------------------------------------------------------------------------------------------------------------------------------------------------|--------------:|--------------:|--------------:|--------------:|:---------------------|--------------:|-----------------:|-----------------:|-----------------:|-----------------:|-----------:|--------------:|--------------:|--------------:|--------------:|------------:|----------------:|-------------------:|-------------------:|-------------------:|-------------------:|----------:|---------------------------:|---------------------------------:|
| NM_003036.3:c.1211+2T>G                                                                            | 1        |   2303402 | T                                       | G                                                  | +        |                 1 | Wai et al.                                                     | Intronic Alternative 5' Splice Site                                                                                                                                                            | nan                                                                                                                                                                                                                                                                                                                           | nan           | nan           | nan           | nan           | alternative donor    |          0.99 |             1024 |             -117 |               19 |               -2 |       0.99 |           508 |          -117 |            19 |            -2 |       7.647 |           12.11 |                -19 |                -17 |                 -7 |                 -3 |  0.921332 |                0.999973    |                       5.52669    |
| NM_004565.2:c.677G>A                                                                               | 1        |  10627363 | G                                       | A                                                  | +        |                 1 | Maddirevula et al.                                             | Skipping; r.587_678del;p.(Ala196Glufs*103)                                                                                                                                                     | nan                                                                                                                                                                                                                                                                                                                           |   1.06273e+07 |   1.06274e+07 | nan           | nan           | skip                 |          0.91 |            -2038 |              -91 |              -39 |                0 |       0.91 |         -2038 |           -91 |           -39 |             0 |       7.182 |           10.41 |                -18 |                -19 |                 -4 |                 -7 |  0.995168 |                0.999994    |                       6.2831     |
| NM_014874.3:c.838C>T                                                                               | 1        |  12001422 | C                                       | T                                                  | +        |                 0 | Wai et al.                                                     | nan                                                                                                                                                                                            | nan                                                                                                                                                                                                                                                                                                                           | nan           | nan           | nan           | nan           | normal               |          0.01 |              347 |               84 |              414 |            -2414 |       0    |         -2629 |           -21 |           414 |            86 |     nan     |           12.76 |                 -5 |                 -3 |                 -4 |                 -6 |  0.005646 |                0.432506    |                       0.358818   |
| NM_007272.2:c.133-3C>A                                                                             | 1        |  15440490 | C                                       | A                                                  | +        |                 1 | Leman et al.                                                   | exon 3 skipping of strong intensity                                                                                                                                                            | nan                                                                                                                                                                                                                                                                                                                           |   1.54405e+07 |   1.54406e+07 | nan           | nan           | skip                 |          0.34 |               15 |                3 |              375 |              100 |       0.3  |            15 |             3 |          1698 |           100 |       5.058 |           12.58 |                 -5 |                 -3 |                 -5 |                 -6 |  0.100294 |                0.999967    |                       1.47891    |
| NM_007272.2:c.640-12G>A                                                                            | 1        |  15445585 | G                                       | A                                                  | +        |                 1 | Leman et al.                                                   | use of a de novo splice site 10 nt upstream from 3' ss                                                                                                                                         | Strauch: Changed observation to 10nt ustream (from 11nt upsteam in the original publication)                                                                                                                                                                                                                                  |   1.54456e+07 | nan           |   1.54456e+07 | nan           | alternative acceptor |          0.77 |                2 |               12 |             1361 |               62 |       0.88 |             2 |            12 |         -1114 |          -700 |       4.12  |           15.1  |                -18 |                -19 |                 -4 |                 -7 |  0.996609 |                0.998918    |                       1.29794    |
| NM_005529:c.11208-7G>A                                                                             | 1        |  21831803 | C                                       | T                                                  | -        |                 1 | Maddirevula et al.                                             | Skipping; r.11208_11209insGAGCA:p.(Phe3737Glufs*26)                                                                                                                                            | nan                                                                                                                                                                                                                                                                                                                           |   2.18318e+07 |   2.18317e+07 | nan           | nan           | skip                 |          1    |               -2 |               -7 |             -151 |              396 |       0.98 |            -2 |            -7 |           261 |           396 |       3.248 |           12.89 |                 -5 |                 -3 |                 -4 |                 -1 |  0.999861 |                0.844788    |                       0.62343    |
| NM_016124.4:c.150T>C                                                                               | 1        |  25284574 | T                                       | C                                                  | +        |                 0 | Leman et al.                                                   | nan                                                                                                                                                                                            | nan                                                                                                                                                                                                                                                                                                                           | nan           | nan           | nan           | nan           | normal               |          0.01 |              177 |              211 |             -647 |             2394 |       0.11 |            -4 |            -1 |           185 |         -2562 |       0.339 |           12.59 |                 -3 |                 -5 |                 -1 |                 -4 |  0.007233 |                0.632114    |                       0.0774331  |
| NM_016124.4:c.334A>G                                                                               | 1        |  25284758 | A                                       | G                                                  | +        |                 1 | Leman et al.                                                   | exon 2 skipping of low intensity and use of cryptic splice site at 20 nt upstream from 5' ss                                                                                                   | nan                                                                                                                                                                                                                                                                                                                           | nan           | nan           | nan           | nan           | multiple             |          0.71 |               -7 |             -185 |              -19 |                1 |       0.69 |             1 |          -185 |           -19 |             1 |       3.475 |            9.58 |                -19 |                -18 |                 -2 |                 -4 |  0.266291 |                0.998377    |                       2.63076    |
| NM_016124.4:c.335G>C                                                                               | 1        |  25284759 | G                                       | C                                                  | +        |                 1 | Leman et al.                                                   | exon 2 skipping and use of cryptic splice site at 20 nt upstream from 5' ss                                                                                                                    | nan                                                                                                                                                                                                                                                                                                                           | nan           | nan           | nan           | nan           | multiple             |          1    |               26 |             -186 |              -20 |                0 |       0.97 |           -17 |          -186 |           -20 |             0 |       8.965 |           10.43 |                -17 |                 -5 |                 -5 |                 -2 |  0.991    |                1           |                       7.08856    |
| NM_016124.4:c.335G>T                                                                               | 1        |  25284759 | G                                       | T                                                  | +        |                 1 | Leman et al.                                                   | exon 2 skipping of strong intensity and use of cryptic splice site at 20 nt upstream from 5' ss                                                                                                | nan                                                                                                                                                                                                                                                                                                                           | nan           | nan           | nan           | nan           | multiple             |          0.99 |               15 |             -186 |              -20 |                0 |       0.97 |           -17 |          -186 |           -20 |             0 |      11.016 |           11.02 |                -17 |                -19 |                 -3 |                 -2 |  0.990968 |                1           |                       7.47361    |
| NM_016124.4:c.335+1G>A                                                                             | 1        |  25284760 | G                                       | A                                                  | +        |                 1 | Leman et al.                                                   | exon 2 skipping of strong intensity and use of cryptic splice site at 20 nt upstream from 5' ss                                                                                                | nan                                                                                                                                                                                                                                                                                                                           | nan           | nan           | nan           | nan           | multiple             |          1    |               -9 |             -187 |              -21 |               -1 |       0.97 |           -18 |          -187 |           -21 |            -1 |       8.182 |           14.99 |                -17 |                -19 |                 -6 |                 -7 |  0.979949 |                0.999994    |                       5.02295    |
| NM_016124.4:c.336-2A>G                                                                             | 1        |  25290639 | A                                       | G                                                  | +        |                 1 | Leman et al.                                                   | exon 2 skipping of low intensity and use of two cryptic splice site at 28 nt upstream and 21 nt downstream from 3' ss                                                                          | nan                                                                                                                                                                                                                                                                                                                           | nan           | nan           | nan           | nan           | multiple             |          0.98 |              -26 |                2 |             -147 |              152 |       0.94 |           -26 |             2 |          -112 |           152 |       7.955 |           15.66 |                -19 |                -18 |                 -7 |                 -4 |  0.937924 |                0.999985    |                       1.60523    |
| NM_016124.4:c.336-2delA                                                                            | 1        |  25290639 | AG                                      | G                                                  | +        |                 1 | Leman et al.                                                   | exon 2 skipping of low intensity and use of cryptic splice site at 28 nt upstream (In-frame) from 3' ss                                                                                        | nan                                                                                                                                                                                                                                                                                                                           | nan           | nan           | nan           | nan           | multiple             |          0.98 |              -26 |                2 |             -147 |              152 |       0.94 |           -26 |             2 |          -112 |           152 |     nan     |           56.99 |                -22 |                -15 |                 -7 |                 -6 |  0.968501 |                0.999995    |                       1.85193    |
| NM_016124.4:c.336-1G>A                                                                             | 1        |  25290640 | G                                       | A                                                  | +        |                 1 | Leman et al.                                                   | exon 2 skipping of low intensity and use of two cryptic splice site at 28 nt upstream and 21 nt downstream from 3' ss                                                                          | nan                                                                                                                                                                                                                                                                                                                           | nan           | nan           | nan           | nan           | multiple             |          0.98 |              -27 |                1 |             -148 |              151 |       0.94 |           -27 |             1 |          -113 |           151 |       8.75  |           15.94 |                -17 |                -19 |                 -4 |                 -7 |  0.91865  |                0.999813    |                       1.29702    |
| NM_016124.4:c.485A>G                                                                               | 1        |  25290790 | A                                       | G                                                  | +        |                 0 | Leman et al.                                                   | nan                                                                                                                                                                                            | nan                                                                                                                                                                                                                                                                                                                           | nan           | nan           | nan           | nan           | normal               |          0.03 |               28 |             -149 |             -134 |                1 |       0.14 |          -730 |          -149 |         -1433 |             1 |       1.337 |           17.6  |                -19 |                -17 |                 -7 |                 -6 |  0.027076 |                0.855251    |                       1.11858    |
| NM_016124.4:c.486+1G>A                                                                             | 1        |  25290792 | G                                       | A                                                  | +        |                 1 | Leman et al.                                                   | exon 3 skipping of strong intensity and use of cryptic splice site 48 nt upstream from 5' ss                                                                                                   | nan                                                                                                                                                                                                                                                                                                                           | nan           | nan           | nan           | nan           | multiple             |          1    |              -31 |             -151 |             -300 |               -1 |       0.93 |         -1198 |          -151 |           -15 |            -1 |       8.182 |           13.66 |                -17 |                -19 |                 -6 |                 -2 |  0.982207 |                0.999997    |                       5.50312    |
| NM_016124.4:c.486+2T>A                                                                             | 1        |  25290793 | T                                       | A                                                  | +        |                 1 | Leman et al.                                                   | exon 3 skipping of strong intensity and use of cryptic splice site 48 nt upstream from 5' ss                                                                                                   | nan                                                                                                                                                                                                                                                                                                                           | nan           | nan           | nan           | nan           | multiple             |          1    |               25 |             -152 |             -301 |               -2 |       0.93 |         -1199 |          -152 |           -16 |            -2 |       8.183 |           10.65 |                -18 |                -14 |                 -5 |                 -3 |  0.974525 |                0.999999    |                       5.83155    |
| NM_016124.4:c.486+3G>C                                                                             | 1        |  25290794 | G                                       | C                                                  | +        |                 1 | Leman et al.                                                   | exon 3 skipping of low intensity                                                                                                                                                               | nan                                                                                                                                                                                                                                                                                                                           |   2.52906e+07 |   2.52908e+07 | nan           | nan           | skip                 |          0.96 |               24 |             -153 |             -302 |               -3 |       0.74 |         -2429 |          -153 |           -17 |            -3 |       3.988 |           16.49 |                -17 |                 -5 |                 -3 |                 -2 |  0.96194  |                0.999995    |                       5.2178     |
| NM_016124.4:c.486+5G>A                                                                             | 1        |  25290796 | G                                       | A                                                  | +        |                 1 | Leman et al.                                                   | exon 3 skipping of strong intensity                                                                                                                                                            | nan                                                                                                                                                                                                                                                                                                                           |   2.52906e+07 |   2.52908e+07 | nan           | nan           | skip                 |          1    |               22 |             -155 |             -304 |               -5 |       0.92 |         -2431 |          -155 |           -19 |            -5 |      12.277 |           12.28 |                -18 |                -19 |                 -4 |                 -7 |  0.714711 |                1           |                       6.46609    |
| NM_016124.4:c.634G>C                                                                               | 1        |  25301093 | G                                       | C                                                  | +        |                 1 | Leman et al.                                                   | use of two cryptic splice site at 11- and 16 nt downstream from 5' ss                                                                                                                          | nan                                                                                                                                                                                                                                                                                                                           | nan           | nan           | nan           | nan           | alternative donor    |          0.98 |            -1316 |             3728 |               11 |                0 |       0.87 |         -1316 |           262 |            16 |             0 |       3.419 |           11.21 |                -17 |                 -5 |                 -6 |                 -3 |  0.994088 |                0.948508    |                       2.1784     |
| NM_016124.4:c.634G>T                                                                               | 1        |  25301093 | G                                       | T                                                  | +        |                 1 | Leman et al.                                                   | use of two cryptic splice site at 11- and 16 nt downstream from 5' ss                                                                                                                          | nan                                                                                                                                                                                                                                                                                                                           | nan           | nan           | nan           | nan           | alternative donor    |          0.75 |            -1316 |             3728 |               11 |                0 |       0.76 |         -1316 |          -143 |            16 |             0 |       4.561 |           15.44 |                -17 |                -19 |                 -3 |                 -7 |  0.993446 |                0.997083    |                       3.43796    |
| NM_016124.4:c.634+1G>A                                                                             | 1        |  25301094 | G                                       | A                                                  | +        |                 1 | Leman et al.                                                   | exon 4 skipping of low intensity and use of two cryptic splice site at 11- and 16 nt downstream from 5' ss                                                                                     | nan                                                                                                                                                                                                                                                                                                                           | nan           | nan           | nan           | nan           | multiple             |          1    |            -1317 |             2359 |               15 |               -1 |       1    |          -144 |           261 |            15 |            -1 |       8.182 |            9.72 |                -17 |                -19 |                 -6 |                 -3 |  0.972652 |                0.999999    |                       6.11878    |
| NM_016124.4:c.634+2T>A                                                                             | 1        |  25301095 | T                                       | A                                                  | +        |                 1 | Leman et al.                                                   | exon 4 skipping of low intensity and use of two cryptic splice site at 11- and 16 nt downstream from 5' ss                                                                                     | nan                                                                                                                                                                                                                                                                                                                           | nan           | nan           | nan           | nan           | multiple             |          1    |            -1318 |             3726 |               14 |               -2 |       1    |         -1318 |           260 |            14 |            -2 |       8.183 |           20.32 |                -18 |                 -4 |                 -4 |                 -3 |  0.970978 |                0.999999    |                       6.09896    |
| NM_016124.4:c.634+5G>A                                                                             | 1        |  25301098 | G                                       | A                                                  | +        |                 1 | Leman et al.                                                   | use of two cryptic splice site at 11- and 16 nt downstream from 5' ss                                                                                                                          | nan                                                                                                                                                                                                                                                                                                                           | nan           | nan           | nan           | nan           | alternative donor    |          0.92 |            -1321 |             3723 |                6 |               -5 |       0.77 |         -1321 |          -148 |             6 |            -5 |       4.886 |           12.88 |                -17 |                -19 |                 -4 |                 -2 |  0.949097 |                0.991826    |                       2.50858    |
| NM_016124.4:c.634+5G>T                                                                             | 1        |  25301098 | G                                       | T                                                  | +        |                 1 | Leman et al.                                                   | use of two cryptic splice site at 11- and 16 nt downstream from 5' ss                                                                                                                          | nan                                                                                                                                                                                                                                                                                                                           | nan           | nan           | nan           | nan           | alternative donor    |          0.82 |            -1321 |             2355 |                6 |               -5 |       0.78 |         -1321 |          -148 |             6 |            -5 |       3.397 |           12.97 |                -17 |                -19 |                 -3 |                 -2 |  0.962672 |                0.988314    |                       2.36849    |
| NM_016124.4:c.635-2A>G                                                                             | 1        |  25301518 | A                                       | G                                                  | +        |                 1 | Leman et al.                                                   | exon 5 skipped                                                                                                                                                                                 | nan                                                                                                                                                                                                                                                                                                                           |   2.53015e+07 |   2.53017e+07 | nan           | nan           | skip                 |          1    |               33 |                2 |              -47 |              168 |       1    |           -85 |             2 |           692 |         -2692 |       7.955 |           16.26 |                -19 |                -17 |                 -7 |                 -4 |  0.934867 |                0.998026    |                       1.1931     |
| NM_016124.4:c.635G>T                                                                               | 1        |  25301520 | G                                       | T                                                  | +        |                 1 | Leman et al.                                                   | exon 5 skipping of low intensity                                                                                                                                                               | nan                                                                                                                                                                                                                                                                                                                           |   2.53015e+07 |   2.53017e+07 | nan           | nan           | skip                 |          0.05 |               31 |                0 |               92 |            -1644 |       0.18 |           -87 |          -570 |          2547 |         -2694 |       1.566 |           15.42 |                -17 |                -19 |                 -3 |                 -5 |  0.990244 |                0.974998    |                       0.859129   |
| NM_016124.4:c.636C>T                                                                               | 1        |  25301521 | C                                       | T                                                  | +        |                 0 | Leman et al.                                                   | nan                                                                                                                                                                                            | nan                                                                                                                                                                                                                                                                                                                           | nan           | nan           | nan           | nan           | normal               |          0.01 |             -571 |               45 |             1960 |              -50 |       0.04 |          -571 |          -166 |          -417 |         -1645 |       1.148 |           10.88 |                 -5 |                 -3 |                 -4 |                 -1 |  0.011122 |                0.0300713   |                       0.0459259  |
| NM_016124.4:c.800A>T                                                                               | 1        |  25301685 | A                                       | T                                                  | +        |                 0 | Leman et al.                                                   | nan                                                                                                                                                                                            | nan                                                                                                                                                                                                                                                                                                                           | nan           | nan           | nan           | nan           | normal               |          0.01 |             3136 |             -735 |             1796 |             -429 |       0.02 |          1332 |          -735 |          2382 |         -2859 |       1.325 |           10.84 |                -11 |                -18 |                 -3 |                 -4 |  0.070501 |                0.570502    |                       1.11345    |
| NM_016124.4:c.801+1G>A                                                                             | 1        |  25301687 | G                                       | A                                                  | +        |                 1 | Leman et al.                                                   | exon 5 skipped                                                                                                                                                                                 | nan                                                                                                                                                                                                                                                                                                                           |   2.53015e+07 |   2.53017e+07 | nan           | nan           | skip                 |          1    |               11 |             -167 |              -75 |               -1 |       1    |            78 |          -167 |           -38 |            -1 |       8.182 |           19.58 |                -17 |                -19 |                 -6 |                 -2 |  0.981161 |                0.999998    |                       6.12046    |
| NM_016124.4:c.938C>T                                                                               | 1        |  25303458 | C                                       | T                                                  | +        |                 0 | Leman et al.                                                   | nan                                                                                                                                                                                            | nan                                                                                                                                                                                                                                                                                                                           | nan           | nan           | nan           | nan           | normal               |          0    |               -2 |             1363 |              -89 |            -2202 |       0.01 |            43 |          3138 |          1236 |          3271 |       0.649 |           12.01 |                 -5 |                 -3 |                 -4 |                 -1 |  0.008528 |                0.590736    |                       0.898132   |
| NM_016124.4:c.939G>A                                                                               | 1        |  25303459 | G                                       | A                                                  | +        |                 1 | Leman et al.                                                   | exon 6 skipping of strong intensity                                                                                                                                                            | nan                                                                                                                                                                                                                                                                                                                           |   2.53033e+07 |   2.53035e+07 | nan           | nan           | skip                 |          0.19 |             1131 |             -137 |               95 |                0 |       0.34 |            42 |          -137 |            99 |             0 |       4.198 |           15.12 |                -18 |                -19 |                 -4 |                 -7 |  0.992312 |                0.998803    |                       4.14171    |
| NM_016124.4:c.939+2T>A                                                                             | 1        |  25303461 | T                                       | A                                                  | +        |                 1 | Leman et al.                                                   | exon 6 skipping of strong intensity and use of two cryptic splice sites at 95- and 99 nt downstream from 5' ss                                                                                 | nan                                                                                                                                                                                                                                                                                                                           | nan           | nan           | nan           | nan           | multiple             |          1    |               -8 |             -139 |               93 |               -2 |       0.99 |            40 |          -139 |            97 |            -2 |       8.183 |           19.67 |                -18 |                 -4 |                 -5 |                 -3 |  0.986619 |                0.999999    |                       6.31878    |
| NM_016124.4:c.940-4A>C                                                                             | 1        |  25306592 | A                                       | C                                                  | +        |                 0 | Leman et al.                                                   | nan                                                                                                                                                                                            | nan                                                                                                                                                                                                                                                                                                                           | nan           | nan           | nan           | nan           | normal               |          0.08 |               39 |                4 |             1224 |              137 |       0.29 |            39 |             4 |          1220 |           137 |       0.027 |           16.96 |                 -3 |                 -5 |                 -1 |                 -5 |  0.008549 |                0.985978    |                       0.319792   |
| NM_016124.4:c.941G>T                                                                               | 1        |  25306597 | G                                       | T                                                  | +        |                 0 | Leman et al.                                                   | nan                                                                                                                                                                                            | nan                                                                                                                                                                                                                                                                                                                           | nan           | nan           | nan           | nan           | normal               |          0.02 |               -1 |               34 |              132 |              -35 |       0.18 |            -1 |            34 |           132 |          1215 |       1.295 |           12    |                -17 |                -19 |                 -3 |                 -7 |  0.346991 |                0.474132    |                       0.395665   |
| NM_016124.4:c.1073T>C                                                                              | 1        |  25306729 | T                                       | C                                                  | +        |                 0 | Leman et al.                                                   | nan                                                                                                                                                                                            | nan                                                                                                                                                                                                                                                                                                                           | nan           | nan           | nan           | nan           | normal               |          0.03 |              220 |            -2139 |             -167 |                0 |       0.13 |           -98 |           437 |            -4 |             0 |       1.537 |           12.76 |                 -3 |                 -5 |                 -6 |                 -2 |  0.067956 |                0.934513    |                       0.333876   |
| NM_016124.4:c.1073+2T>C                                                                            | 1        |  25306731 | T                                       | C                                                  | +        |                 1 | Leman et al.                                                   | exon 7 skipping of strong intensity                                                                                                                                                            | nan                                                                                                                                                                                                                                                                                                                           |   2.53066e+07 |   2.53067e+07 | nan           | nan           | skip                 |          0.96 |              218 |             -135 |                2 |               -2 |       0.75 |         -2913 |          -135 |             2 |            -2 |       7.754 |           12.04 |                 -3 |                 -5 |                 -6 |                 -2 |  0.984849 |                0.954827    |                       0.821622   |
| NM_016124.4:c.1074-2A>C                                                                            | 1        |  25316998 | A                                       | C                                                  | +        |                 1 | Leman et al.                                                   | exon 8 skipping of strong intensity and use of  cryptic splice site at 13 nt downstream from 3' ss                                                                                             | nan                                                                                                                                                                                                                                                                                                                           | nan           | nan           | nan           | nan           | multiple             |          0.98 |               15 |                2 |              -18 |               81 |       0.93 |            15 |             2 |            15 |            81 |       8.042 |           12.06 |                 -3 |                -18 |                 -1 |                 -5 |  0.942829 |                0.99993     |                       1.55765    |
| NM_016124.4:c.1152A>C                                                                              | 1        |  25317078 | A                                       | C                                                  | +        |                 1 | Leman et al.                                                   | exon 8 skipping of strong intensity                                                                                                                                                            | nan                                                                                                                                                                                                                                                                                                                           |   2.5317e+07  |   2.53171e+07 | nan           | nan           | skip                 |          0.53 |              105 |              -78 |              -98 |                1 |       0.45 |            38 |           -78 |           214 |             1 |       1.413 |           11.17 |                 -3 |                 -5 |                 -1 |                 -4 |  0.272553 |                0.358805    |                       0.485813   |
| NM_016124.4:c.1153+1G>A                                                                            | 1        |  25317080 | G                                       | A                                                  | +        |                 1 | Leman et al.                                                   | exon 8 skipped                                                                                                                                                                                 | nan                                                                                                                                                                                                                                                                                                                           |   2.5317e+07  |   2.53171e+07 | nan           | nan           | skip                 |          0.99 |             2138 |              -80 |                5 |               -1 |       0.97 |            36 |           -80 |             5 |            -1 |       8.182 |           12.18 |                -17 |                -19 |                 -6 |                 -2 |  0.980591 |                0.999994    |                       5.59438    |
| NM_016124.4:c.1154-8T>A                                                                            | 1        |  25321881 | T                                       | A                                                  | +        |                 1 | Leman et al.                                                   | exon 9 skipping of low intensity                                                                                                                                                               | nan                                                                                                                                                                                                                                                                                                                           |   2.53219e+07 |   2.5322e+07  | nan           | nan           | skip                 |          0.79 |              160 |                8 |            -1099 |               81 |       0.71 |         -1962 |             8 |             8 |            81 |       1.416 |           17.63 |                -18 |                 -4 |                 -5 |                 -3 |  0.063267 |                0.99922     |                       0.64231    |
| NM_016124.4:c.1154G>C                                                                              | 1        |  25321889 | G                                       | C                                                  | +        |                 1 | Leman et al.                                                   | exon 9 skipping of low intensity                                                                                                                                                               | nan                                                                                                                                                                                                                                                                                                                           |   2.53219e+07 |   2.5322e+07  | nan           | nan           | skip                 |          0.9  |             1337 |                0 |            -1107 |               73 |       0.84 |         -1970 |             0 |           775 |            73 |       1.917 |           23.21 |                -17 |                 -5 |                 -3 |                 -2 |  0.572791 |                0.999855    |                       0.648933   |
| NM_016124.4:c.1226A>T                                                                              | 1        |  25321961 | A                                       | T                                                  | +        |                 1 | Leman et al.                                                   | exon 9 skipping of low intensity                                                                                                                                                               | nan                                                                                                                                                                                                                                                                                                                           |   2.53219e+07 |   2.5322e+07  | nan           | nan           | skip                 |          0.49 |            -1087 |              -72 |             1130 |                1 |       0.45 |         -2042 |           -72 |           -72 |             1 |       1.09  |           15.65 |                 -4 |                -18 |                 -3 |                 -4 |  0.250902 |                0.959006    |                       1.66126    |
| NM_016124.4:c.1227G>A                                                                              | 1        |  25321962 | G                                       | A                                                  | +        |                 1 | Leman et al.                                                   | exon 8 skipping of strong intensity                                                                                                                                                            | Strauch: Excluded from variant effect analysis - annotation doesn't match neighbouring effect annotations                                                                                                                                                                                                                     | nan           | nan           | nan           | nan           | skip                 |          0.94 |             1264 |              -73 |               59 |                0 |       0.84 |         -2043 |           -73 |            22 |             0 |       3.654 |            8.75 |                -18 |                -19 |                 -4 |                 -7 |  0.921211 |                0.998785    |                       4.22008    |
| NM_006015.4:c.4101+1G>T                                                                            | 1        |  26773899 | G                                       | T                                                  | +        |                 1 | MutSpliceDB                                                    | Intron inclusion between exons 17 & 18                                                                                                                                                         | nan                                                                                                                                                                                                                                                                                                                           | nan           | nan           | nan           | nan           | retention            |          1    |             1048 |              -97 |               34 |               -1 |       1    |          1594 |           -97 |            34 |            -1 |       8.504 |           18.75 |                -17 |                -19 |                 -3 |                 -7 |  0.972611 |                1           |                       7.85517    |
| NM_001024732.1:c.322+2T>G                                                                          | 1        |  29206760 | A                                       | C                                                  | -        |                 1 | Maddirevula et al.                                             | Skipping; r.324_325insAGGAACCCACAGGG:p.(Asp109Argfs*30); r.179_322del:p.(Thr61_Gly108del)                                                                                                      | nan                                                                                                                                                                                                                                                                                                                           |   2.92069e+07 |   2.92068e+07 | nan           | nan           | skip                 |          1    |            -2016 |              145 |              -12 |                2 |       1    |           812 |           145 |           -12 |             2 |       7.647 |           13.83 |                 -3 |                 -5 |                 -1 |                 -5 |  0.626583 |                0.999998    |                       5.7656     |
| NM_022356.3:c.1839-2A>C                                                                            | 1        |  42747800 | T                                       | G                                                  | -        |                 1 | Maddirevula et al.                                             | Skipping; r.1839_1914del:p.(Ser613Argfs*24)                                                                                                                                                    | nan                                                                                                                                                                                                                                                                                                                           |   4.27478e+07 |   4.27477e+07 | nan           | nan           | skip                 |          1    |               -8 |               -2 |               62 |              -77 |       0.99 |            95 |            -2 |          -547 |           -77 |       8.042 |           14.37 |                -19 |                 -4 |                 -5 |                 -3 |  0.937378 |                0.999999    |                       1.55192    |
| NM_001146289.1:c.1224-80G>A                                                                        | 1        |  42755070 | C                                       | T                                                  | -        |                 1 | Wai et al.                                                     | Intronic Alternative 5' Splice Site, Intronic Alternative 3' Splice Site, Intron Retention                                                                                                     | nan                                                                                                                                                                                                                                                                                                                           | nan           | nan           | nan           | nan           | multiple             |          0.73 |              -80 |             2242 |                3 |               95 |       0.62 |           -80 |          1382 |             3 |            95 |     nan     |           10.41 |                 -4 |                 -3 |                 -4 |                 -6 |  0.026874 |                0.896148    |                       0.124112   |
| NM_001262.2:c.129+1G>T                                                                             | 1        |  50970498 | G                                       | T                                                  | +        |                 1 | MutSpliceDB                                                    | Intron inclusion between exons 2 & 3                                                                                                                                                           | nan                                                                                                                                                                                                                                                                                                                           | nan           | nan           | nan           | nan           | retention            |          0.8  |            -2562 |             -140 |               15 |               -1 |       0.76 |            15 |          -140 |            15 |            -1 |       8.504 |           18.17 |                -17 |                -19 |                 -3 |                 -2 |  0.996087 |                1           |                       8.05481    |
| NM_001172818.1:c.300+1G>A                                                                          | 1        |  63623761 | G                                       | A                                                  | +        |                 1 | Maddirevula et al.                                             | Skipping; r.1_300del:p.?                                                                                                                                                                       | Strauch: Excluded from variant effect analysis - exon is first in transcript                                                                                                                                                                                                                                                  | nan           | nan           | nan           | nan           | skip                 |          0.35 |             2032 |             -381 |             2136 |               -1 |       0.08 |          -381 |          -104 |             3 |            -1 |       8.182 |           10.34 |                -17 |                -19 |                 -6 |                 -2 |  0.998764 |                0.999993    |                       4.6068     |
| NM_000350.2:c.5584+6T>C                                                                            | 1        |  94011256 | A                                       | G                                                  | -        |                 1 | Ellingford et al. [100K]                                       | exon skip: NM_000350.2:r.5461_5584del                                                                                                                                                          | Strauch: Assumed to be skipping exon 39                                                                                                                                                                                                                                                                                       |   9.40114e+07 |   9.40113e+07 | nan           | nan           | skip                 |          0.61 |             1716 |             -251 |               11 |                6 |       0.45 |          3434 |          -327 |            11 |             6 |       1.272 |           16.9  |                -19 |                -17 |                 -7 |                 -4 |  0.418574 |                0.995311    |                       2.0372     |
| NM_213653.3:c.98-6C>G                                                                              | 1        | 146019740 | G                                       | C                                                  | -        |                 0 | Leman et al.                                                   | nan                                                                                                                                                                                            | nan                                                                                                                                                                                                                                                                                                                           | nan           | nan           | nan           | nan           | normal               |          0.1  |             -474 |               -6 |             -866 |              -42 |     nan    |           nan |           nan |           nan |           nan |       0.809 |           23.69 |                -17 |                 -5 |                 -6 |                 -2 |  0.019676 |                0.990716    |                       0.521221   |
| NM_005850.4:c.417C>T                                                                               | 1        | 149926665 | G                                       | A                                                  | -        |                 1 | Wai et al.                                                     | Exonic Alternative 5' Splice Site, Exonic Alternative 3' Splice Site                                                                                                                           | nan                                                                                                                                                                                                                                                                                                                           | nan           | nan           | nan           | nan           | alternative acceptor |          0.21 |              -56 |              -11 |                2 |              -10 |       0.37 |          -124 |            54 |             2 |          -133 |     nan     |           14.43 |                -17 |                -19 |                 -4 |                 -2 |  0.251626 |                0.873623    |                       0.327356   |
| NM_019032.5:c.2559G>A                                                                              | 1        | 150558649 | G                                       | A                                                  | +        |                 1 | Wai et al.                                                     | Upstream Skipped Exon                                                                                                                                                                          | nan                                                                                                                                                                                                                                                                                                                           |   1.50558e+08 |   1.50559e+08 | nan           | nan           | skip                 |          0.67 |             -704 |             -176 |               37 |                0 |       0.61 |           -15 |          -176 |            37 |             0 |       3.707 |            9.23 |                -17 |                -19 |                 -4 |                 -3 |  0.935612 |                0.996681    |                       3.44225    |
| NM_170707.4:c.51C>T                                                                                | 1        | 156114969 | C                                       | T                                                  | +        |                 0 | Ito et al. [Clinical]                                          | P-Val:1                                                                                                                                                                                        | nan                                                                                                                                                                                                                                                                                                                           | nan           | nan           | nan           | nan           | normal               |          0    |               40 |             -299 |               -6 |              305 |       0    |          3375 |          3405 |           273 |           153 |     nan     |           10.68 |                 -5 |                 -3 |                 -4 |                 -6 |  0.006605 |                0.943547    |                       0.564327   |
| NM_170707.4:c.58G>A                                                                                | 1        | 156114976 | C                                       | T                                                  | +        |                 0 | Ito et al. [ExAC Only]                                         | P-Val:1                                                                                                                                                                                        | nan                                                                                                                                                                                                                                                                                                                           | nan           | nan           | nan           | nan           | normal               |          0    |               33 |             -306 |              825 |              298 |       0    |            33 |          3036 |           312 |           266 |     nan     |           14.66 |                 -5 |                 -3 |                 -4 |                 -1 |  0.006948 |                0.946227    |                       0.122488   |
| NM_170707.4:n.63C>T                                                                                | 1        | 156114981 | G                                       | A                                                  | +        |                 0 | Ito et al. [Clinical]                                          | P-Val:1                                                                                                                                                                                        | nan                                                                                                                                                                                                                                                                                                                           | nan           | nan           | nan           | nan           | normal               |          0.02 |               28 |             -311 |              293 |               45 |       0    |          3031 |            28 |           307 |           261 |     nan     |           15.39 |                -18 |                -19 |                 -4 |                 -7 |  0.007034 |                0.944769    |                       0.288889   |
| NM_170707.4:c.142C>G                                                                               | 1        | 156115060 | C                                       | G                                                  | +        |                 0 | Ito et al. [ExAC only]                                         | P-Val:1                                                                                                                                                                                        | nan                                                                                                                                                                                                                                                                                                                           | nan           | nan           | nan           | nan           | normal               |          0    |              -51 |             -390 |              214 |             -776 |       0    |          3284 |          2952 |             0 |           182 |     nan     |           15.15 |                 -5 |                -17 |                 -3 |                 -6 |  0.009857 |                0.928015    |                       0.328654   |
| NM_170707.4:c.147G>A                                                                               | 1        | 156115065 | G                                       | A                                                  | +        |                 0 | Ito et al. [Clinical]                                          | P-Val:1                                                                                                                                                                                        | nan                                                                                                                                                                                                                                                                                                                           | nan           | nan           | nan           | nan           | normal               |          0.01 |             -395 |              -56 |               -3 |             -781 |       0    |          2947 |           -56 |            -3 |           177 |       4.192 |           15.38 |                -18 |                -19 |                 -4 |                 -2 |  0.007592 |                0.929848    |                       0.324678   |
| NM_170707.4:c.150C>T                                                                               | 1        | 156115068 | C                                       | T                                                  | +        |                 0 | Ito et al. [Clinical]                                          | P-Val:1                                                                                                                                                                                        | nan                                                                                                                                                                                                                                                                                                                           | nan           | nan           | nan           | nan           | normal               |          0    |             -625 |             -398 |               -6 |              206 |       0    |          2944 |          1194 |            -6 |           174 |       7.754 |           12.46 |                 -4 |                 -3 |                 -4 |                 -6 |  0.010547 |                0.995992    |                       1.27559    |
| NM_170707.4:c.158A>T                                                                               | 1        | 156115076 | A                                       | T                                                  | +        |                 0 | Ito et al. [Clinical]                                          | P-Val:1                                                                                                                                                                                        | nan                                                                                                                                                                                                                                                                                                                           | nan           | nan           | nan           | nan           | normal               |          0.01 |             -406 |              -67 |               -2 |              -14 |       0.02 |          2936 |           -67 |            -2 |            46 |       2.08  |           17.28 |                 -4 |                -18 |                 -3 |                 -5 |  0.219597 |                0.891511    |                       0.452185   |
| NM_170707.4:c.261T>C                                                                               | 1        | 156115179 | T                                       | C                                                  | +        |                 0 | Ito et al. [Clinical]                                          | P-Val:1                                                                                                                                                                                        | nan                                                                                                                                                                                                                                                                                                                           | nan           | nan           | nan           | nan           | normal               |          0    |             -170 |             -509 |               95 |             3225 |       0.01 |           214 |          2833 |            63 |           -57 |     nan     |           16.48 |                 -3 |                 -4 |                 -1 |                 -4 |  0.006609 |                0.198078    |                       0.0765962  |
| NM_170707.4:c.282-6A>T                                                                             | 1        | 156115194 | T                                       | A                                                  | +        |                 0 | Ito et al. [ExAC Only]                                         | P-Val:1                                                                                                                                                                                        | nan                                                                                                                                                                                                                                                                                                                           | nan           | nan           | nan           | nan           | normal               |          0    |             -524 |             -185 |            -1409 |               80 |       0    |          3150 |          2818 |            48 |            80 |     nan     |           14.06 |                -18 |                 -4 |                 -5 |                 -4 |  0.007197 |                0.192271    |                       0.411143   |
| NM_170707.4:c.287C>G                                                                               | 1        | 156115205 | C                                       | G                                                  | +        |                 0 | Ito et al. [ExAC Only]                                         | P-Val:1                                                                                                                                                                                        | nan                                                                                                                                                                                                                                                                                                                           | nan           | nan           | nan           | nan           | normal               |          0    |                0 |             -535 |               69 |             -921 |       0.03 |          2807 |          -196 |            -5 |            37 |     nan     |           18.83 |                 -5 |                -17 |                 -5 |                 -1 |  0.036627 |                0.190809    |                       0.523422   |
| NM_170707.4:c.346G>C                                                                               | 1        | 156115264 | C                                       | G                                                  | +        |                 0 | Ito et al. [ExAC Only]                                         | P-Val:1                                                                                                                                                                                        | nan                                                                                                                                                                                                                                                                                                                           | nan           | nan           | nan           | nan           | normal               |          0.02 |             -821 |             -594 |               -1 |               10 |       0.15 |          -255 |          2748 |           -22 |            10 |     nan     |           15.06 |                 -5 |                -17 |                 -2 |                 -3 |  0.018489 |                0.191019    |                       0.507234   |
| NM_170707.4:c.356G>C                                                                               | 1        | 156115274 | G                                       | C                                                  | +        |                 1 | Ito et al. [Clinical]                                          | P-Val:3.67E-06                                                                                                                                                                                 | nan                                                                                                                                                                                                                                                                                                                           | nan           | nan           | nan           | nan           | unknown disruption   |          0.32 |             3070 |             -604 |              -32 |                0 |       0.47 |          -265 |          2738 |           -32 |             0 |       1.935 |            9.18 |                 -3 |                 -5 |                 -5 |                 -3 |  0.997047 |                0.982746    |                       2.60169    |
| NM_170707.4:c.357-19T>C                                                                            | 1        | 156130598 | T                                       | C                                                  | +        |                 0 | Ito et al. [Clinical]                                          | P-Val:1                                                                                                                                                                                        | nan                                                                                                                                                                                                                                                                                                                           | nan           | nan           | nan           | nan           | normal               |          0    |              -82 |               32 |             -690 |             -314 |       0    |         -1629 |         -3862 |         -1913 |           -93 |       0.075 |           14.89 |                 -3 |                 -5 |                 -5 |                 -4 |  0.006944 |                0.268991    |                       0.177369   |
| NM_170707.4:c.480C>T                                                                               | 1        | 156130740 | C                                       | T                                                  | +        |                 1 | Ito et al. [ExAC only]                                         | P-Val:2.46E-07                                                                                                                                                                                 | nan                                                                                                                                                                                                                                                                                                                           | nan           | nan           | nan           | nan           | unknown disruption   |          0.02 |               -2 |             -110 |               -2 |             -518 |       0.54 |         -2233 |         -4004 |            -2 |            33 |     nan     |           14.67 |                 -4 |                 -3 |                 -4 |                 -6 |  0.010183 |                0.251593    |                       0.605411   |
| NM_170707.4:c.496C>T                                                                               | 1        | 156130756 | C                                       | T                                                  | +        |                 0 | Ito et al. [Clinical]                                          | P-Val:1                                                                                                                                                                                        | nan                                                                                                                                                                                                                                                                                                                           | nan           | nan           | nan           | nan           | normal               |          0    |            -1787 |             -126 |             -848 |                8 |       0.01 |         -1787 |         -4020 |           -39 |          -251 |     nan     |            9.08 |                 -4 |                 -3 |                 -2 |                 -1 |  0.005678 |                0.246488    |                       0.929933   |
| NM_170707.4:c.513G>A                                                                               | 1        | 156130773 | G                                       | A                                                  | +        |                 1 | Ito et al. [Clinical]                                          | P-Val:1.90E-41                                                                                                                                                                                 | nan                                                                                                                                                                                                                                                                                                                           | nan           | nan           | nan           | nan           | unknown disruption   |          0.19 |            -1804 |             -143 |               -9 |             -489 |       0.45 |            68 |         -4037 |            -9 |          -268 |       4.714 |            9.23 |                -17 |                -19 |                 -4 |                 -3 |  0.995364 |                0.999429    |                       4.42209    |
| NM_170707.4:c.514-10T>C                                                                            | 1        | 156134393 | T                                       | C                                                  | +        |                 0 | Ito et al. [ExAC Only]                                         | P-Val:0.06508031                                                                                                                                                                               | nan                                                                                                                                                                                                                                                                                                                           | nan           | nan           | nan           | nan           | normal               |          0    |               26 |               16 |              475 |               25 |       0.01 |          -173 |          1135 |           130 |            25 |       0.638 |            8.75 |                 -3 |                 -4 |                 -5 |                 -4 |  0.006813 |                0.94234     |                       0.276563   |
| NM_170707.4:c.556G>A                                                                               | 1        | 156134445 | G                                       | A                                                  | +        |                 0 | Ito et al. [Clinical]                                          | P-Val:1                                                                                                                                                                                        | nan                                                                                                                                                                                                                                                                                                                           | nan           | nan           | nan           | nan           | normal               |          0    |                3 |              459 |              485 |              423 |       0    |          -225 |           -32 |           -27 |            78 |     nan     |            8.75 |                -18 |                -19 |                 -4 |                 -7 |  0.053085 |                0.92946     |                       0.840081   |
| NM_170707.4:c.568C>T                                                                               | 1        | 156134457 | C                                       | T                                                  | +        |                 0 | Ito et al. [Clinical]                                          | P-Val:1                                                                                                                                                                                        | nan                                                                                                                                                                                                                                                                                                                           | nan           | nan           | nan           | nan           | normal               |          0    |               20 |              351 |               -2 |              473 |       0.02 |          1824 |           -44 |           -39 |            66 |     nan     |           16.68 |                 -4 |                 -3 |                 -4 |                 -1 |  0.007696 |                0.882955    |                       1.06147    |
| NM_170707.4:c.573G>A                                                                               | 1        | 156134462 | G                                       | A                                                  | +        |                 0 | Ito et al. [ExAC Only]                                         | P-Val:1                                                                                                                                                                                        | nan                                                                                                                                                                                                                                                                                                                           | nan           | nan           | nan           | nan           | normal               |          0    |                2 |               15 |               -3 |              406 |       0    |          1399 |           -49 |         -1480 |            61 |     nan     |           14.52 |                -17 |                -19 |                 -4 |                 -7 |  0.007132 |                0.87986     |                       1.41348    |
| NM_170707.4:c.575A>G                                                                               | 1        | 156134464 | A                                       | G                                                  | +        |                 0 | Ito et al. [Clinical]                                          | P-Val:1                                                                                                                                                                                        | nan                                                                                                                                                                                                                                                                                                                           | nan           | nan           | nan           | nan           | normal               |          0.01 |              -45 |              -55 |               -5 |              466 |       0.04 |          1817 |           -61 |           -46 |            59 |     nan     |           10.46 |                -19 |                -18 |                 -2 |                 -1 |  0.040024 |                0.871271    |                       2.35109    |
| NM_170707.4:c.608A>G                                                                               | 1        | 156134497 | A                                       | G                                                  | +        |                 0 | Ito et al. [Clinical]                                          | P-Val:1                                                                                                                                                                                        | nan                                                                                                                                                                                                                                                                                                                           | nan           | nan           | nan           | nan           | normal               |          0    |             1364 |              -20 |             1106 |              371 |       0    |           -84 |          -277 |            26 |           371 |     nan     |           15.68 |                -19 |                -17 |                 -2 |                 -4 |  0.006571 |                0.933722    |                       0.834086   |
| NM_170707.4:c.629T>G                                                                               | 1        | 156134518 | T                                       | G                                                  | +        |                 0 | Ito et al. [Clinical]                                          | P-Val:1                                                                                                                                                                                        | nan                                                                                                                                                                                                                                                                                                                           | nan           | nan           | nan           | nan           | normal               |          0    |              774 |              -25 |              350 |                5 |       0.05 |          -165 |          -115 |          -100 |             5 |     nan     |           13.21 |                -19 |                -17 |                 -2 |                 -3 |  0.005626 |                0.691034    |                       0.655501   |
| NM_170707.4:c.639+5G>C                                                                             | 1        | 156134533 | G                                       | C                                                  | +        |                 0 | Ito et al. [ExAC only]                                         | P-Val:0.00668                                                                                                                                                                                  | nan                                                                                                                                                                                                                                                                                                                           | nan           | nan           | nan           | nan           | normal               |          0.32 |             1748 |             -130 |              -10 |               -5 |       0.6  |          1748 |          -130 |           -10 |            -5 |       4.002 |            9.33 |                -17 |                -19 |                 -1 |                 -5 |  0.962117 |                0.995357    |                       2.30209    |
| NM_170707.4:c.640-52C>T                                                                            | 1        | 156134753 | C                                       | T                                                  | +        |                 0 | Ito et al. [Clinical]                                          | P-Val:1                                                                                                                                                                                        | nan                                                                                                                                                                                                                                                                                                                           | nan           | nan           | nan           | nan           | normal               |          0    |             1528 |               55 |              850 |              177 |       0    |             4 |          1108 |          -230 |           115 |     nan     |           13.66 |                 -5 |                 -3 |                 -2 |                 -1 |  0.006015 |                0.671552    |                       0.122488   |
| NM_170707.4:c.640-11A>C                                                                            | 1        | 156134794 | A                                       | C                                                  | +        |                 0 | Ito et al. [Clinical]                                          | P-Val:1                                                                                                                                                                                        | nan                                                                                                                                                                                                                                                                                                                           | nan           | nan           | nan           | nan           | normal               |          0    |               14 |             1487 |               74 |              518 |       0    |            11 |          1067 |          -271 |            74 |       1.437 |           11.86 |                 -3 |                 -5 |                 -5 |                 -5 |  0.006253 |                0.289832    |                       0.0051477  |
| NM_170707.4:c.640-10A>G                                                                            | 1        | 156134795 | A                                       | G                                                  | +        |                 1 | Ito et al. [Clinical]                                          | P-Val:4.44E-55                                                                                                                                                                                 | nan                                                                                                                                                                                                                                                                                                                           | nan           | nan           | nan           | nan           | unknown disruption   |          1    |                1 |               10 |               16 |              135 |       1    |             1 |            10 |            73 |          -272 |       5.391 |           15.91 |                -19 |                -17 |                 -7 |                 -1 |  0.999916 |                0.999962    |                       1.338      |
| NM_170707.4:c.640-9C>T                                                                             | 1        | 156134796 | C                                       | T                                                  | +        |                 0 | Ito et al. [ExAC Only]                                         | P-Val:1                                                                                                                                                                                        | nan                                                                                                                                                                                                                                                                                                                           | nan           | nan           | nan           | nan           | normal               |          0    |               12 |              108 |               72 |              134 |       0    |            12 |          1485 |            72 |          1829 |       0.417 |           12.26 |                 -5 |                 -3 |                 -2 |                 -6 |  0.006267 |                0.796957    |                       0.295617   |
| NM_170707.4:c.643C>G                                                                               | 1        | 156134808 | C                                       | G                                                  | +        |                 0 | Ito et al. [Clinical]                                          | P-Val:1                                                                                                                                                                                        | nan                                                                                                                                                                                                                                                                                                                           | nan           | nan           | nan           | nan           | normal               |          0.01 |                0 |                3 |              122 |               60 |       0.01 |             0 |          -395 |          -285 |            60 |     nan     |           17.72 |                 -5 |                -17 |                 -2 |                 -1 |  0.217843 |                0.670134    |                       0.775784   |
| NM_170707.4:c.644T>C                                                                               | 1        | 156134809 | T                                       | C                                                  | +        |                 0 | Ito et al. [Clinical]                                          | P-Val:1                                                                                                                                                                                        | nan                                                                                                                                                                                                                                                                                                                           | nan           | nan           | nan           | nan           | normal               |          0    |               -1 |               95 |              794 |               59 |       0    |          1472 |            -1 |          -286 |            59 |     nan     |           14.85 |                 -3 |                 -4 |                 -1 |                 -4 |  0.015387 |                0.678426    |                       0.326831   |
| NM_170707.4:c.645G>C                                                                               | 1        | 156134810 | G                                       | C                                                  | +        |                 0 | Ito et al. [ExAC Only]                                         | P-Val:1                                                                                                                                                                                        | nan                                                                                                                                                                                                                                                                                                                           | nan           | nan           | nan           | nan           | normal               |          0    |               -2 |                1 |               58 |                1 |       0    |          1471 |          1051 |          -287 |           120 |     nan     |           21.71 |                -17 |                 -5 |                 -1 |                 -2 |  0.005589 |                0.680557    |                       0.210492   |
| NM_170707.4:c.681G>A                                                                               | 1        | 156134846 | G                                       | A                                                  | +        |                 0 | Ito et al. [ExAC Only]                                         | P-Val:1                                                                                                                                                                                        | nan                                                                                                                                                                                                                                                                                                                           | nan           | nan           | nan           | nan           | normal               |          0.03 |                2 |                4 |               -3 |               22 |       0.03 |           -38 |         -1985 |          -323 |            22 |     nan     |           12.01 |                -18 |                -14 |                 -4 |                 -7 |  0.010928 |                0.664784    |                       1.06235    |
| NM_170707.4:c.703C>G                                                                               | 1        | 156134868 | C                                       | G                                                  | +        |                 0 | Ito et al. [ExAC only]                                         | P-Val:0.0444                                                                                                                                                                                   | nan                                                                                                                                                                                                                                                                                                                           | nan           | nan           | nan           | nan           | normal               |          0.23 |                0 |              993 |                0 |               62 |       0.55 |           993 |           284 |             0 |            62 |     nan     |           13.67 |                 -5 |                -17 |                 -3 |                 -5 |  0.533358 |                0.661683    |                       1.22742    |
| NM_170707.4:c.768G>A                                                                               | 1        | 156134933 | G                                       | A                                                  | +        |                 1 | Ito et al. [Clinical]                                          | P-Val:0.000718                                                                                                                                                                                 | nan                                                                                                                                                                                                                                                                                                                           | nan           | nan           | nan           | nan           | unknown disruption   |          0.39 |             1348 |              928 |               -3 |               42 |       0.9  |          1348 |           928 |            -3 |          -410 |     nan     |           13.37 |                -18 |                -19 |                 -4 |                 -7 |  0.021492 |                0.664689    |                       1.06741    |
| NM_170707.4:c.810+4C>A                                                                             | 1        | 156134979 | C                                       | A                                                  | +        |                 0 | Ito et al. [ExAC Only]                                         | P-Val:0.814194                                                                                                                                                                                 | nan                                                                                                                                                                                                                                                                                                                           | nan           | nan           | nan           | nan           | normal               |          0.02 |              -75 |             1302 |             -298 |              -49 |       0.05 |           173 |          1308 |          -456 |           -49 |       1.168 |           13.5  |                 -5 |                 -3 |                 -5 |                 -6 |  0.010979 |                0.0562501   |                       0.576661   |
| NM_170707.4:c.810+29G>T                                                                            | 1        | 156135004 | G                                       | T                                                  | +        |                 0 | Ito et al. [ExAC only]                                         | P-Val:1                                                                                                                                                                                        | nan                                                                                                                                                                                                                                                                                                                           | nan           | nan           | nan           | nan           | normal               |          0    |             -100 |             1277 |              -28 |              -74 |       0    |           857 |          1283 |          -481 |           -74 |     nan     |           19.35 |                -17 |                -19 |                 -3 |                 -2 |  0.006094 |                0.265063    |                       0.122488   |
| NM_170707.4:c.810+32T>C                                                                            | 1        | 156135007 | T                                       | C                                                  | +        |                 0 | Ito et al. [ExAC only]                                         | P-Val:1                                                                                                                                                                                        | nan                                                                                                                                                                                                                                                                                                                           | nan           | nan           | nan           | nan           | normal               |          0    |              -76 |             1274 |             -196 |              -77 |       0.01 |          1274 |           521 |          -484 |           -77 |     nan     |            9.06 |                 -3 |                 -5 |                 -5 |                 -4 |  0.006078 |                0.264407    |                       0.122488   |
| NM_170707.4:c.810+36C>T                                                                            | 1        | 156135011 | C                                       | T                                                  | +        |                 0 | Ito et al. [ExAC only]                                         | P-Val:1                                                                                                                                                                                        | nan                                                                                                                                                                                                                                                                                                                           | nan           | nan           | nan           | nan           | normal               |          0    |             1270 |             -107 |              -81 |             -200 |       0    |           850 |          1276 |           -81 |          -488 |     nan     |           15.67 |                 -4 |                 -3 |                 -4 |                 -1 |  0.006079 |                0.265385    |                       0.122488   |
| NM_170707.4:c.811-8C>T                                                                             | 1        | 156135179 | C                                       | T                                                  | +        |                 0 | Ito et al. [ExAC Only]                                         | P-Val:1                                                                                                                                                                                        | nan                                                                                                                                                                                                                                                                                                                           | nan           | nan           | nan           | nan           | normal               |          0    |             -311 |              682 |             -311 |              424 |       0    |          1102 |           -27 |          -311 |          1840 |       0.184 |           13.98 |                 -5 |                 -8 |                 -4 |                 -6 |  0.006286 |                0.62876     |                       0.108696   |
| NM_170707.4:c.884C>T                                                                               | 1        | 156135260 | C                                       | T                                                  | +        |                 0 | Ito et al. [ExAC Only]                                         | P-Val:1                                                                                                                                                                                        | nan                                                                                                                                                                                                                                                                                                                           | nan           | nan           | nan           | nan           | normal               |          0    |               32 |              954 |             -392 |             -330 |       0    |           601 |           927 |          -737 |          1365 |     nan     |           11.22 |                 -5 |                 -3 |                 -4 |                 -6 |  0.00561  |                0.848198    |                       0.403931   |
| NM_170707.4:c.895A>G                                                                               | 1        | 156135271 | A                                       | G                                                  | +        |                 0 | Ito et al. [Clinical]                                          | P-Val:1                                                                                                                                                                                        | nan                                                                                                                                                                                                                                                                                                                           | nan           | nan           | nan           | nan           | normal               |          0    |              943 |               21 |             -403 |             -460 |       0    |          1010 |           257 |          1451 |          -748 |     nan     |            8.99 |                -19 |                -18 |                 -7 |                 -4 |  0.005597 |                0.849859    |                       0.132474   |
| NM_170707.4:c.897C>G                                                                               | 1        | 156135273 | C                                       | G                                                  | +        |                 0 | Ito et al. [ExAC Only]                                         | P-Val:1                                                                                                                                                                                        | nan                                                                                                                                                                                                                                                                                                                           | nan           | nan           | nan           | nan           | normal               |          0    |             1008 |               19 |               39 |             -405 |       0    |           588 |             6 |          -750 |          -343 |     nan     |           12.21 |                -19 |                -17 |                 -3 |                 -1 |  0.005541 |                0.84892     |                       0.286188   |
| NM_170707.4:c.936+12C>T                                                                            | 1        | 156135324 | C                                       | T                                                  | +        |                 0 | Ito et al. [Clinical]                                          | P-Val:1                                                                                                                                                                                        | nan                                                                                                                                                                                                                                                                                                                           | nan           | nan           | nan           | nan           | normal               |          0    |              -45 |              -32 |              -12 |             -456 |       0    |           537 |           204 |            -9 |           279 |     nan     |           13.88 |                 -5 |                 -3 |                 -2 |                 -5 |  0.006996 |                0.849061    |                       0.401153   |
| NM_170707.4:c.936+19C>T                                                                            | 1        | 156135331 | C                                       | T                                                  | +        |                 0 | Ito et al. [Clinical]                                          | P-Val:1                                                                                                                                                                                        | nan                                                                                                                                                                                                                                                                                                                           | nan           | nan           | nan           | nan           | normal               |          0    |              -39 |              530 |             -913 |             -463 |       0    |           956 |           530 |          -808 |          -401 |     nan     |           17.21 |                 -5 |                 -3 |                 -4 |                 -6 |  0.006954 |                0.852106    |                       0.122488   |
| NM_170707.4:c.937-7C>G                                                                             | 1        | 156135894 | C                                       | G                                                  | +        |                 1 | Ito et al. [Clinical]                                          | P-Val:3.79E-07                                                                                                                                                                                 | nan                                                                                                                                                                                                                                                                                                                           | nan           | nan           | nan           | nan           | unknown disruption   |          0.28 |              -33 |                7 |             3208 |             -964 |       0.35 |           -33 |             7 |          1637 |           -77 |       2.467 |           20.95 |                 -5 |                -17 |                 -2 |                 -6 |  0.009721 |                0.962809    |                       0.659968   |
| NM_170707.4:c.937-6C>T                                                                             | 1        | 156135895 | C                                       | T                                                  | +        |                 0 | Ito et al. [ExAC Only]                                         | P-Val:1                                                                                                                                                                                        | nan                                                                                                                                                                                                                                                                                                                           | nan           | nan           | nan           | nan           | normal               |          0.02 |              386 |              -34 |            -1027 |             3207 |       0.29 |             6 |           -34 |           -78 |          1124 |       1.405 |           13.67 |                 -5 |                 -3 |                 -4 |                 -1 |  0.014302 |                0.408633    |                       0.209678   |
| NM_170707.4:n.949C>T                                                                               | 1        | 156135913 | G                                       | A                                                  | +        |                 0 | Ito et al. [ExAC Only]                                         | P-Val:1                                                                                                                                                                                        | nan                                                                                                                                                                                                                                                                                                                           | nan           | nan           | nan           | nan           | normal               |          0.01 |              -52 |                0 |            -1045 |               98 |       0.01 |             0 |           -52 |           208 |           712 |     nan     |           13.81 |                -17 |                -19 |                 -6 |                 -7 |  0.00604  |                0.411281    |                       0.0740683  |
| NM_170707.4:c.954G>A                                                                               | 1        | 156135918 | G                                       | A                                                  | +        |                 0 | Ito et al. [Clinical]                                          | P-Val:1                                                                                                                                                                                        | nan                                                                                                                                                                                                                                                                                                                           | nan           | nan           | nan           | nan           | normal               |          0    |               19 |              -57 |             3184 |             -988 |       0.02 |           -57 |            -5 |          1101 |           804 |     nan     |            8.75 |                -18 |                -19 |                 -4 |                 -2 |  0.00557  |                0.405809    |                       0.470232   |
| NM_170707.4:c.985C>A                                                                               | 1        | 156135949 | C                                       | A                                                  | +        |                 0 | Ito et al. [ExAC only]                                         | P-Val:1                                                                                                                                                                                        | nan                                                                                                                                                                                                                                                                                                                           | nan           | nan           | nan           | nan           | normal               |          0    |                2 |              -88 |            -1081 |             3153 |       0    |           -88 |           332 |           676 |           773 |     nan     |           15.49 |                 -5 |                -11 |                 -5 |                 -6 |  0.011151 |                0.409771    |                       0.126932   |
| NM_170707.4:c.1146C>T                                                                              | 1        | 156136110 | C                                       | T                                                  | +        |                 1 | Ito et al. [Clinical]                                          | P-Val:1.34E-41                                                                                                                                                                                 | nan                                                                                                                                                                                                                                                                                                                           | nan           | nan           | nan           | nan           | unknown disruption   |          1    |              171 |              104 |               -2 |               11 |       0.98 |            77 |           177 |            -2 |            11 |     nan     |           14.67 |                 -4 |                 -3 |                 -4 |                 -6 |  0.144135 |                0.406311    |                       0.426663   |
| NM_170707.4:c.1157+3G>A                                                                            | 1        | 156136124 | G                                       | A                                                  | +        |                 0 | Ito et al. [ExAC Only]                                         | P-Val:1                                                                                                                                                                                        | nan                                                                                                                                                                                                                                                                                                                           | nan           | nan           | nan           | nan           | normal               |          0.01 |             -263 |              157 |            -1256 |             -113 |       0.02 |           157 |          1232 |            -3 |           -16 |       2.673 |           11.98 |                -18 |                -19 |                 -4 |                 -2 |  0.016796 |                0.850362    |                       1.48263    |
| NM_170707.4:c.1157+6C>G                                                                            | 1        | 156136127 | C                                       | G                                                  | +        |                 0 | Ito et al. [Clinical]                                          | P-Val:0.08364655                                                                                                                                                                               | nan                                                                                                                                                                                                                                                                                                                           | nan           | nan           | nan           | nan           | normal               |          0.08 |               87 |              154 |              -19 |               -6 |       0.08 |          -266 |           154 |            -1 |            -6 |       1.912 |           13.09 |                 -5 |                -17 |                 -3 |                 -1 |  0.009052 |                0.864423    |                       0.734491   |
| NM_170707.4:c.1184C>T                                                                              | 1        | 156136240 | C                                       | T                                                  | +        |                 0 | Ito et al. [Clinical]                                          | P-Val:1                                                                                                                                                                                        | nan                                                                                                                                                                                                                                                                                                                           | nan           | nan           | nan           | nan           | normal               |          0.01 |               41 |              -53 |            -1372 |             1703 |       0.07 |            41 |           -53 |           482 |           196 |     nan     |           10.86 |                 -4 |                 -3 |                 -4 |                 -6 |  0.005905 |                0.857882    |                       0.276449   |
| NM_170707.4:c.1187A>T                                                                              | 1        | 156136243 | A                                       | T                                                  | +        |                 0 | Ito et al. [ExAC only]                                         | P-Val:1                                                                                                                                                                                        | nan                                                                                                                                                                                                                                                                                                                           | nan           | nan           | nan           | nan           | normal               |          0.01 |              -29 |               38 |            -1375 |              193 |       0.01 |             7 |            38 |           382 |          -122 |     nan     |           20.68 |                -14 |                 -8 |                 -3 |                 -5 |  0.00579  |                0.858176    |                       0.140482   |
| NM_170707.4:c.1223A>C                                                                              | 1        | 156136279 | A                                       | C                                                  | +        |                 0 | Ito et al. [Clinical]                                          | P-Val:1                                                                                                                                                                                        | nan                                                                                                                                                                                                                                                                                                                           | nan           | nan           | nan           | nan           | normal               |          0.23 |                8 |                2 |                8 |             2823 |       0.38 |             8 |             2 |           157 |           443 |     nan     |           11.74 |                 -3 |                -18 |                 -6 |                 -5 |  0.005608 |                0.858336    |                       0.11069    |
| NM_170707.4:c.1227A>G                                                                              | 1        | 156136283 | A                                       | G                                                  | +        |                 0 | Ito et al. [ExAC only]                                         | P-Val:1                                                                                                                                                                                        | nan                                                                                                                                                                                                                                                                                                                           | nan           | nan           | nan           | nan           | normal               |          0.01 |              -69 |               -2 |              153 |             2819 |       0.03 |           -69 |             4 |          -175 |           439 |     nan     |           12.94 |                -19 |                -18 |                 -7 |                 -4 |  0.005546 |                0.858527    |                       0.0919575  |
| NM_170707.4:c.1237G>A                                                                              | 1        | 156136293 | G                                       | A                                                  | +        |                 0 | Ito et al. [ExAC Only]                                         | P-Val:1                                                                                                                                                                                        | nan                                                                                                                                                                                                                                                                                                                           | nan           | nan           | nan           | nan           | normal               |          0.01 |              -79 |               -6 |              143 |             2809 |       0.15 |           -12 |            74 |          -185 |           429 |     nan     |           10.64 |                -17 |                -19 |                 -4 |                 -2 |  0.012638 |                0.859483    |                       0.465327   |
| NM_170707.4:c.1237G>T                                                                              | 1        | 156136293 | G                                       | T                                                  | +        |                 0 | Ito et al. [ExAC only]                                         | P-Val:1                                                                                                                                                                                        | nan                                                                                                                                                                                                                                                                                                                           | nan           | nan           | nan           | nan           | normal               |          0.01 |              -79 |              -12 |               -6 |              143 |       0.15 |           -12 |          -432 |            -6 |           332 |     nan     |           15.59 |                -17 |                -19 |                 -3 |                 -3 |  0.017357 |                0.858615    |                       0.297309   |
| NM_170707.4:c.1312G>A                                                                              | 1        | 156136368 | G                                       | A                                                  | +        |                 0 | Ito et al. [ExAC Only]                                         | P-Val:1                                                                                                                                                                                        | nan                                                                                                                                                                                                                                                                                                                           | nan           | nan           | nan           | nan           | normal               |          0    |                2 |              -87 |                1 |               68 |       0.1  |             2 |           -81 |           181 |          -260 |     nan     |           15.93 |                -17 |                -19 |                 -4 |                 -2 |  0.108836 |                0.858509    |                       0.0937959  |
| NM_170707.4:c.1315C>T                                                                              | 1        | 156136371 | C                                       | T                                                  | +        |                 0 | Ito et al. [Clinical]                                          | P-Val:1                                                                                                                                                                                        | nan                                                                                                                                                                                                                                                                                                                           | nan           | nan           | nan           | nan           | normal               |          0.01 |              550 |              -90 |               -2 |               65 |       0.2  |            -4 |           -90 |            -2 |            65 |     nan     |           15.51 |                 -4 |                 -3 |                 -4 |                 -1 |  0.007881 |                0.857964    |                       0.238501   |
| NM_170707.4:c.1317C>A                                                                              | 1        | 156136373 | C                                       | A                                                  | +        |                 0 | Ito et al. [Clinical]                                          | P-Val:1                                                                                                                                                                                        | nan                                                                                                                                                                                                                                                                                                                           | nan           | nan           | nan           | nan           | normal               |          0    |             -141 |              -92 |               -4 |             2729 |       0.01 |           -92 |          -159 |            -4 |           349 |     nan     |           12.4  |                 -5 |                -11 |                 -5 |                 -3 |  0.005691 |                0.858593    |                       0.0855006  |
| NM_170707.4:c.1330G>A                                                                              | 1        | 156136386 | G                                       | A                                                  | +        |                 0 | Ito et al. [ExAC Only]                                         | P-Val:1                                                                                                                                                                                        | nan                                                                                                                                                                                                                                                                                                                           | nan           | nan           | nan           | nan           | normal               |          0    |             -105 |                3 |                2 |             -783 |       0.01 |          -199 |           -99 |             2 |           336 |     nan     |            9.75 |                -17 |                -19 |                 -4 |                 -7 |  0.146502 |                0.858541    |                       0.090646   |
| NM_170707.4:c.1358G>A                                                                              | 1        | 156136414 | G                                       | A                                                  | +        |                 0 | Ito et al. [ExAC Only]                                         | P-Val:1                                                                                                                                                                                        | nan                                                                                                                                                                                                                                                                                                                           | nan           | nan           | nan           | nan           | normal               |          0    |             -200 |             -133 |              -26 |               22 |       0.01 |          -553 |          -133 |           211 |            22 |     nan     |           13.18 |                -17 |                -19 |                 -4 |                 -2 |  0.005628 |                0.857981    |                       0.230542   |
| NM_170707.4:c.1376A>G                                                                              | 1        | 156136432 | A                                       | G                                                  | +        |                 0 | Ito et al. [Clinical]                                          | P-Val:1                                                                                                                                                                                        | nan                                                                                                                                                                                                                                                                                                                           | nan           | nan           | nan           | nan           | normal               |          0    |             1482 |             -151 |             1511 |                4 |       0.02 |          -145 |          -218 |           117 |             4 |     nan     |           12.01 |                -19 |                -17 |                 -3 |                 -6 |  0.008068 |                0.858334    |                       0.841179   |
| NM_170707.4:c.1381-5G>A                                                                            | 1        | 156136916 | G                                       | A                                                  | +        |                 1 | Ito et al. [Clinical]                                          | P-Val:3.35E-22                                                                                                                                                                                 | nan                                                                                                                                                                                                                                                                                                                           | nan           | nan           | nan           | nan           | unknown disruption   |          0.74 |                2 |                5 |             1691 |            -2048 |       0.97 |             2 |            11 |          -291 |          -194 |       1.717 |           12.01 |                -17 |                -19 |                 -4 |                 -7 |  0.995103 |                0.964429    |                       0.795951   |
| NM_170707.4:c.1381-4G>A                                                                            | 1        | 156136917 | G                                       | A                                                  | +        |                 0 | Ito et al. [ExAC Only]                                         | P-Val:1                                                                                                                                                                                        | nan                                                                                                                                                                                                                                                                                                                           | nan           | nan           | nan           | nan           | normal               |          0    |               10 |               28 |              102 |             2185 |       0.01 |           209 |            10 |          -195 |           102 |       0.462 |           14.51 |                -17 |                -19 |                 -6 |                 -7 |  0.006435 |                0.858057    |                       0.144641   |
| NM_170707.4:c.1381G>T                                                                              | 1        | 156136921 | G                                       | T                                                  | +        |                 1 | Ito et al. [Clinical]                                          | P-Val:0.000288                                                                                                                                                                                 | nan                                                                                                                                                                                                                                                                                                                           | nan           | nan           | nan           | nan           | unknown disruption   |          0    |             -640 |                0 |             2181 |              101 |       0.02 |             6 |           205 |            98 |          -199 |       2.477 |           16.9  |                -17 |                -19 |                 -3 |                 -5 |  0.994202 |                0.995542    |                       1.19575    |
| NM_170707.4:c.1442A>G                                                                              | 1        | 156136982 | A                                       | G                                                  | +        |                 0 | Ito et al. [Clinical]                                          | P-Val:1                                                                                                                                                                                        | nan                                                                                                                                                                                                                                                                                                                           | nan           | nan           | nan           | nan           | normal               |          0    |             -701 |              -55 |             2120 |               40 |       0    |          -701 |            17 |           961 |          -260 |     nan     |            9.57 |                -19 |                -18 |                 -2 |                 -4 |  0.005645 |                0.858641    |                       0.284009   |
| NM_170707.4:c.1445G>A                                                                              | 1        | 156136985 | G                                       | A                                                  | +        |                 0 | Ito et al. [Clinical]                                          | P-Val:1                                                                                                                                                                                        | nan                                                                                                                                                                                                                                                                                                                           | nan           | nan           | nan           | nan           | normal               |          0    |                2 |               14 |               34 |                0 |       0.01 |          -704 |           141 |           102 |            34 |     nan     |           12.11 |                -17 |                -19 |                 -4 |                 -2 |  0.005628 |                0.857817    |                       0.501456   |
| NM_170707.4:c.1445G>T                                                                              | 1        | 156136985 | G                                       | T                                                  | +        |                 0 | Ito et al. [Clinical]                                          | P-Val:1                                                                                                                                                                                        | nan                                                                                                                                                                                                                                                                                                                           | nan           | nan           | nan           | nan           | normal               |          0    |               14 |              -58 |             2117 |               37 |       0    |            14 |           141 |           958 |            34 |     nan     |           15.62 |                -17 |                -19 |                 -3 |                 -2 |  0.005609 |                0.857743    |                       0.572321   |
| NM_170707.4:c.1482G>A                                                                              | 1        | 156137022 | G                                       | A                                                  | +        |                 0 | Ito et al. [ExAC only]                                         | P-Val:0.495                                                                                                                                                                                    | nan                                                                                                                                                                                                                                                                                                                           | nan           | nan           | nan           | nan           | normal               |          0.02 |              -95 |               -2 |               -3 |                0 |       0.65 |            71 |           104 |            -3 |            65 |     nan     |           14.52 |                -18 |                -19 |                 -4 |                 -7 |  0.007311 |                0.857059    |                       1.2559     |
| NM_170707.4:c.1487C>T                                                                              | 1        | 156137027 | C                                       | T                                                  | +        |                 0 | Ito et al. [ExAC only]                                         | P-Val:1                                                                                                                                                                                        | nan                                                                                                                                                                                                                                                                                                                           | nan           | nan           | nan           | nan           | normal               |          0    |             -813 |              -16 |             2075 |              916 |       0.05 |          -100 |            99 |            -8 |          -305 |       1.328 |           11.74 |                 -5 |                 -3 |                 -4 |                 -1 |  0.07028  |                0.858113    |                       1.32329    |
| NM_170707.4:c.1488G>A                                                                              | 1        | 156137028 | G                                       | A                                                  | +        |                 0 | Ito et al. [Clinical]                                          | P-Val:0.0118                                                                                                                                                                                   | nan                                                                                                                                                                                                                                                                                                                           | nan           | nan           | nan           | nan           | normal               |          0.03 |             2052 |             -101 |               -9 |                0 |       0.52 |          -747 |            98 |            -9 |          -306 |       3.113 |            8.75 |                -18 |                -19 |                 -4 |                 -3 |  0.975858 |                0.985941    |                       3.41601    |
| NM_170707.4:c.1488+6T>G                                                                            | 1        | 156137034 | T                                       | G                                                  | +        |                 0 | Ito et al. [Clinical]                                          | P-Val:0.00143                                                                                                                                                                                  | nan                                                                                                                                                                                                                                                                                                                           | nan           | nan           | nan           | nan           | normal               |          0.06 |             1468 |             -107 |              -15 |               -6 |       0.59 |          -753 |            92 |           -15 |          -312 |       2.258 |           11.33 |                -19 |                -17 |                 -3 |                 -3 |  0.84718  |                0.857183    |                       1.60338    |
| NM_170707.4:c.1489-9C>T                                                                            | 1        | 156137104 | C                                       | T                                                  | +        |                 0 | Ito et al. [Clinical]                                          | P-Val:1                                                                                                                                                                                        | nan                                                                                                                                                                                                                                                                                                                           | nan           | nan           | nan           | nan           | normal               |          0    |             -177 |             -823 |              -82 |             1998 |       0    |           -11 |           810 |           -85 |           839 |       0.026 |            8.75 |                 -4 |                 -3 |                 -2 |                 -5 |  0.00632  |                0.858171    |                       0.137174   |
| NM_170707.4:c.1601C>G                                                                              | 1        | 156137225 | C                                       | G                                                  | +        |                 0 | Ito et al. [Clinical]                                          | P-Val:1                                                                                                                                                                                        | nan                                                                                                                                                                                                                                                                                                                           | nan           | nan           | nan           | nan           | normal               |          0    |             -944 |              689 |             1877 |                7 |       0.01 |           -99 |           433 |            11 |          -206 |     nan     |           15.52 |                 -5 |                -17 |                 -3 |                 -1 |  0.005661 |                0.858125    |                       0.174387   |
| NM_170707.4:c.1602T>C                                                                              | 1        | 156137226 | T                                       | C                                                  | +        |                 0 | Ito et al. [ExAC Only]                                         | P-Val:1                                                                                                                                                                                        | nan                                                                                                                                                                                                                                                                                                                           | nan           | nan           | nan           | nan           | normal               |          0    |             -227 |             2151 |               10 |              -23 |       0.03 |          -939 |           688 |            10 |           717 |     nan     |           11.62 |                 -3 |                 -5 |                 -1 |                 -4 |  0.005611 |                0.858616    |                       0.21592    |
| NM_170707.4:c.1609-3C>G                                                                            | 1        | 156137651 | C                                       | G                                                  | +        |                 1 | Ito et al. [Clinical]                                          | P-Val:1.25E-16                                                                                                                                                                                 | nan                                                                                                                                                                                                                                                                                                                           | nan           | nan           | nan           | nan           | unknown disruption   |          0.16 |                7 |                3 |             1451 |             -448 |       0.81 |             7 |             3 |          -929 |           292 |      11.902 |           13.66 |                 -5 |                -17 |                 -2 |                 -5 |  0.419745 |                0.999998    |                       1.45106    |
| NM_170707.4:c.1664A>G                                                                              | 1        | 156137709 | A                                       | G                                                  | +        |                 0 | Ito et al. [Clinical]                                          | P-Val:1                                                                                                                                                                                        | nan                                                                                                                                                                                                                                                                                                                           | nan           | nan           | nan           | nan           | normal               |          0.01 |             1371 |              205 |             1393 |               34 |       0.17 |           -51 |           205 |            -1 |          -178 |     nan     |           13.78 |                -19 |                -17 |                 -7 |                 -4 |  0.640172 |                0.924892    |                       2.08017    |
| NM_170707.4:c.1711A>C                                                                              | 1        | 156138500 | A                                       | C                                                  | +        |                 0 | Ito et al. [Clinical]                                          | P-Val:1                                                                                                                                                                                        | nan                                                                                                                                                                                                                                                                                                                           | nan           | nan           | nan           | nan           | normal               |          0.01 |              580 |                2 |               80 |              602 |       0.02 |             5 |             2 |           107 |          -557 |     nan     |           14.65 |                 -3 |                 -5 |                 -3 |                 -5 |  0.005866 |                0.920432    |                       0.17029    |
| NM_170707.4:c.1812A>T                                                                              | 1        | 156138601 | A                                       | T                                                  | +        |                 0 | Ito et al. [ExAC only]                                         | P-Val:1                                                                                                                                                                                        | nan                                                                                                                                                                                                                                                                                                                           | nan           | nan           | nan           | nan           | normal               |          0.05 |              776 |                6 |               -2 |                6 |       0.08 |            45 |           481 |            -2 |             6 |     nan     |           15.99 |                -10 |                -18 |                 -3 |                 -5 |  0.008948 |                0.905153    |                       0.91556    |
| NM_170707.4:c.1821G>A                                                                              | 1        | 156138610 | G                                       | A                                                  | +        |                 1 | Ito et al. [Clinical]                                          | P-Val:1.64E-30                                                                                                                                                                                 | nan                                                                                                                                                                                                                                                                                                                           | nan           | nan           | nan           | nan           | unknown disruption   |          0.67 |              470 |              767 |               -3 |              147 |       0.09 |           472 |            36 |            -3 |           147 |       1.812 |           13.35 |                -18 |                -19 |                 -4 |                 -7 |  0.028197 |                0.905334    |                       1.45547    |
| NM_170707.4:c.1822G>A                                                                              | 1        | 156138611 | G                                       | A                                                  | +        |                 1 | Ito et al. [Clinical]                                          | P-Val:2.51E-26                                                                                                                                                                                 | nan                                                                                                                                                                                                                                                                                                                           | nan           | nan           | nan           | nan           | unknown disruption   |          0.64 |              469 |              766 |               -4 |              146 |       0.09 |           471 |            35 |            -4 |           146 |       1.536 |           11.74 |                -17 |                -19 |                 -4 |                 -2 |  0.130351 |                0.905822    |                       2.2128     |
| NM_170707.4:c.1824C>T                                                                              | 1        | 156138613 | C                                       | T                                                  | +        |                 1 | Ito et al. [Clinical]                                          | P-Val:4.19E-23                                                                                                                                                                                 | nan                                                                                                                                                                                                                                                                                                                           | nan           | nan           | nan           | nan           | unknown disruption   |          0.51 |              467 |              764 |               -6 |              144 |       0.09 |           469 |            33 |            -6 |           144 |       0.498 |           12.27 |                 -4 |                 -3 |                 -4 |                 -6 |  0.108984 |                0.905225    |                       0.972559   |
| NM_170707.4:c.1837T>C                                                                              | 1        | 156138626 | T                                       | C                                                  | +        |                 0 | Ito et al. [Clinical]                                          | P-Val:1                                                                                                                                                                                        | nan                                                                                                                                                                                                                                                                                                                           | nan           | nan           | nan           | nan           | normal               |          0.04 |              454 |               20 |              -19 |              131 |       0.06 |           119 |            20 |           -19 |           131 |     nan     |           16.81 |                 -3 |                 -5 |                 -5 |                 -4 |  0.007243 |                0.905395    |                       0.274594   |
| NM_170707.4:c.1857T>C                                                                              | 1        | 156138646 | T                                       | C                                                  | +        |                 0 | Ito et al. [Clinical]                                          | P-Val:1                                                                                                                                                                                        | nan                                                                                                                                                                                                                                                                                                                           | nan           | nan           | nan           | nan           | normal               |          0.05 |              434 |              436 |              111 |              -39 |       0.06 |           731 |             0 |           111 |           -39 |     nan     |           12.19 |                 -3 |                 -5 |                 -6 |                 -4 |  0.007156 |                0.905907    |                       0.122488   |
| NM_170707.4:c.1870C>T                                                                              | 1        | 156138659 | C                                       | T                                                  | +        |                 0 | Ito et al. [Clinical]                                          | P-Val:1                                                                                                                                                                                        | nan                                                                                                                                                                                                                                                                                                                           | nan           | nan           | nan           | nan           | normal               |          0.06 |              423 |              -13 |              -52 |               98 |       0.04 |             5 |           -13 |           -52 |            98 |     nan     |           12.67 |                 -5 |                 -3 |                 -2 |                 -6 |  0.008524 |                0.905588    |                       0.140886   |
| NM_170707.4:c.1873A>C                                                                              | 1        | 156138662 | A                                       | C                                                  | +        |                 0 | Ito et al. [Clinical]                                          | P-Val:1                                                                                                                                                                                        | nan                                                                                                                                                                                                                                                                                                                           | nan           | nan           | nan           | nan           | normal               |          0.03 |              -16 |             -748 |              -10 |              -55 |       0.09 |           -16 |            83 |            95 |           -55 |     nan     |           11.04 |                 -3 |                -18 |                 -3 |                 -5 |  0.008556 |                0.905818    |                       0.122488   |
| NM_170707.4:c.1873A>T                                                                              | 1        | 156138662 | A                                       | T                                                  | +        |                 0 | Ito et al. [ExAC Only]                                         | P-Val:1                                                                                                                                                                                        | nan                                                                                                                                                                                                                                                                                                                           | nan           | nan           | nan           | nan           | normal               |          0.01 |              -16 |             -748 |              -10 |              -55 |       0.04 |           -16 |             2 |           -55 |          1053 |     nan     |           15.87 |                 -4 |                 -8 |                 -3 |                 -5 |  0.008664 |                0.905563    |                       0.158241   |
| NM_170707.4:c.1874G>C                                                                              | 1        | 156138663 | G                                       | C                                                  | +        |                 0 | Ito et al. [Clinical]                                          | P-Val:1                                                                                                                                                                                        | nan                                                                                                                                                                                                                                                                                                                           | nan           | nan           | nan           | nan           | normal               |          0.01 |              714 |              417 |              -11 |              -56 |       0.02 |           -17 |            82 |           -56 |          1052 |     nan     |           20.26 |                -17 |                 -5 |                 -6 |                 -3 |  0.012925 |                0.905465    |                       0.226136   |
| NM_170707.4:c.1889G>T                                                                              | 1        | 156138678 | G                                       | T                                                  | +        |                 0 | Ito et al. [ExAC Only]                                         | P-Val:1                                                                                                                                                                                        | nan                                                                                                                                                                                                                                                                                                                           | nan           | nan           | nan           | nan           | normal               |          0.06 |              -32 |              699 |               -2 |              -71 |       0.11 |           -32 |            67 |            79 |           -71 |     nan     |           15.43 |                -17 |                -19 |                 -3 |                 -5 |  0.029583 |                0.906399    |                       0.423168   |
| NM_170707.4:n.1903C>T                                                                              | 1        | 156138692 | G                                       | A                                                  | +        |                 0 | Ito et al. [ExAC only]                                         | P-Val:1                                                                                                                                                                                        | nan                                                                                                                                                                                                                                                                                                                           | nan           | nan           | nan           | nan           | normal               |          0.03 |             -778 |              388 |             -686 |              -85 |       0.03 |           -46 |            53 |            65 |           -85 |     nan     |            8.75 |                -17 |                -19 |                 -4 |                 -3 |  0.009117 |                0.905564    |                       0.15784    |
| NM_170707.4:c.1944G>A                                                                              | 1        | 156138733 | G                                       | A                                                  | +        |                 0 | Ito et al. [ExAC only]                                         | P-Val:1                                                                                                                                                                                        | nan                                                                                                                                                                                                                                                                                                                           | nan           | nan           | nan           | nan           | normal               |          0.11 |                2 |              347 |             -126 |               24 |       0.37 |             2 |            12 |          -126 |            24 |     nan     |           14.18 |                -18 |                -19 |                 -4 |                 -7 |  0.008969 |                0.90533     |                       0.319445   |
| NM_170707.4:c.1968G>A                                                                              | 1        | 156138757 | G                                       | A                                                  | +        |                 1 | Ito et al. [Clinical]                                          | P-Val:1.84E-07                                                                                                                                                                                 | nan                                                                                                                                                                                                                                                                                                                           | nan           | nan           | nan           | nan           | unknown disruption   |          0.29 |              620 |              323 |             -150 |                0 |       0.08 |            36 |          -111 |          -150 |             0 |       1.578 |            8.75 |                -18 |                -19 |                 -4 |                 -7 |  0.810162 |                0.982871    |                       3.00105    |
| NM_170707.4:c.1968+37C>T                                                                           | 1        | 156138794 | C                                       | T                                                  | +        |                 0 | Ito et al. [Clinical]                                          | P-Val:1                                                                                                                                                                                        | nan                                                                                                                                                                                                                                                                                                                           | nan           | nan           | nan           | nan           | normal               |          0.02 |              286 |              583 |              308 |             -187 |       0.02 |            -1 |          -148 |            -2 |            20 |     nan     |           12.79 |                 -5 |                 -3 |                 -4 |                 -6 |  0.039317 |                0.905294    |                       0.202128   |
| NM_170707.4:c.1968+38G>A                                                                           | 1        | 156138795 | G                                       | A                                                  | +        |                 0 | Ito et al. [ExAC only]                                         | P-Val:1                                                                                                                                                                                        | nan                                                                                                                                                                                                                                                                                                                           | nan           | nan           | nan           | nan           | normal               |          0    |              285 |              582 |              307 |              180 |       0.02 |           287 |           -50 |          -188 |            19 |     nan     |           15.82 |                -18 |                -19 |                 -4 |                 -7 |  0.008405 |                0.905726    |                       0.122488   |
| NM_001193644.1:c.161C>T                                                                            | 1        | 160283549 | G                                       | A                                                  | -        |                 1 | Maddirevula et al.                                             | Skipping; r.71_180del:p.(Ser24Argfs*18)                                                                                                                                                        | Strauch: Removed annotation 'p.(Ser54Leu)' from ID                                                                                                                                                                                                                                                                            |   1.60284e+08 |   1.60284e+08 | nan           | nan           | skip                 |          0.02 |              672 |            -2254 |              277 |             1467 |       0.11 |          1227 |            90 |           -21 |           -19 |     nan     |           15.98 |                -18 |                -19 |                 -4 |                 -7 |  0.014458 |                0.904916    |                       0.713141   |
| NM_014283.3:c.1157+1G>A                                                                            | 1        | 172573999 | G                                       | A                                                  | +        |                 1 | Maddirevula et al.                                             | Skipping; r.1050_1157del:p.(Trp350*)                                                                                                                                                           | nan                                                                                                                                                                                                                                                                                                                           |   1.72574e+08 |   1.72574e+08 | nan           | nan           | skip                 |          1    |               25 |             -108 |              111 |               -1 |       0.96 |         -2573 |          -108 |           111 |            -1 |       8.182 |            9.16 |                -18 |                -19 |                 -6 |                 -3 |  0.998847 |                0.999955    |                       4.35544    |
| NM_018136.4:c.3742-1G>C                                                                            | 1        | 197122044 | C                                       | G                                                  | -        |                 1 | Maddirevula et al.                                             | Skipping; r.3739_3775del:p.(Lys1247Glyfs*9)                                                                                                                                                    | nan                                                                                                                                                                                                                                                                                                                           |   1.97122e+08 |   1.97122e+08 | nan           | nan           | skip                 |          0.99 |              -36 |               -1 |             1181 |             -129 |       0.97 |           -36 |            -1 |            57 |          -177 |       8.064 |           12.84 |                 -5 |                -17 |                 -2 |                 -1 |  0.046302 |                0.999971    |                       1.18224    |
| NM_014875.2:c.4071G>A                                                                              | 1        | 200565069 | C                                       | T                                                  | -        |                 1 | Maddirevula et al. [PM28892560]                                | Skipping; r.3887_4071del:p.(Leu1296Trpfs*46)                                                                                                                                                   | nan                                                                                                                                                                                                                                                                                                                           |   2.00565e+08 |   2.00565e+08 | nan           | nan           | skip                 |          0.43 |            -2634 |              184 |                4 |                0 |       0.63 |             0 |           184 |             4 |             0 |       4.325 |           11.8  |                 -4 |                 -3 |                 -4 |                 -1 |  0.987405 |                0.999973    |                       4.98117    |
| NM_016121.3:c.1036_1073del                                                                         | 1        | 215602099 | CCCTTGCGAATGAAAGATAATGATCTTCTTGTAACTGAA | A                                                  | +        |                 1 | Maddirevula et al.                                             | Skipping; r.1036_1073del:p.(Pro346Thrfs*4)                                                                                                                                                     | Strauch: Removed annotation ':p.(Pro346Thrfs*4)' from ID                                                                                                                                                                                                                                                                      |   2.15602e+08 |   2.15602e+08 | nan           | nan           | skip                 |          0.2  |               -6 |              -14 |             1422 |              102 |       0.06 |          -614 |           -14 |         -2265 |           102 |     nan     |           41.57 |                -43 |                -14 |                -11 |                 21 |  0.005682 |                0.472588    |                       1.36412    |
| NM_206933.2:c.14343+36C>G                                                                          | 1        | 215650556 | G                                       | C                                                  | -        |                 0 | Ellingford et al. [100K]                                       | nan                                                                                                                                                                                            | nan                                                                                                                                                                                                                                                                                                                           | nan           | nan           | nan           | nan           | normal               |          0.05 |            -1938 |              -80 |                6 |               36 |       0.04 |           245 |           -80 |             6 |          -154 |     nan     |           19.65 |                -17 |                 -5 |                 -6 |                 -3 |  0.008435 |                0.529408    |                       0.122488   |
| NM_014236.3:c.569-3T>G                                                                             | 1        | 231265290 | T                                       | G                                                  | +        |                 1 | Maddirevula et al. [PM20681997]                                | Skipping; r.570_697del:p.(Asp190Glufs*7)                                                                                                                                                       | nan                                                                                                                                                                                                                                                                                                                           |   2.31265e+08 |   2.31265e+08 | nan           | nan           | skip                 |          0.96 |             -553 |                3 |             -368 |              130 |       0.84 |           130 |             3 |          -579 |           130 |       6.435 |           13.21 |                -19 |                 -4 |                 -5 |                 -3 |  0.154154 |                1           |                       2.01504    |
| NM_002508.2:c.3385+1G>A                                                                            | 1        | 235980495 | C                                       | T                                                  | -        |                 1 | Maddirevula et al. [PM25558065]                                | Skipping; r.3380_3385del:p.(Asp1127_Ala1128del)                                                                                                                                                | nan                                                                                                                                                                                                                                                                                                                           |   2.35981e+08 |   2.3598e+08  | nan           | nan           | skip                 |          0.99 |             1628 |             -550 |              -52 |                1 |       0.99 |          1683 |          -834 |           -52 |             1 |       8.182 |           10.1  |                 -5 |                 -3 |                 -4 |                 -5 |  0.983769 |                0.999831    |                       3.97411    |
| NM_006642.2:c.741-152G>A                                                                           | 1        | 243307837 | G                                       | A                                                  | +        |                 1 | Maddirevula et al.                                             | Retention; r.740_741ins741-202_741-1;p.Arg247Serfs*23                                                                                                                                          | nan                                                                                                                                                                                                                                                                                                                           | nan           | nan           | nan           | nan           | retention            |          0.34 |              -50 |              321 |               46 |            -2714 |       0.38 |           -50 |         -3121 |            46 |           340 |     nan     |           12.59 |                -17 |                -19 |                 -6 |                 -7 |  0.006158 |                0.119853    |                       1.26317    |
| NM_001011.3:c.507+3A>G                                                                             | 2        |   3580263 | A                                       | G                                                  | +        |                 0 | Wai et al.                                                     | nan                                                                                                                                                                                            | nan                                                                                                                                                                                                                                                                                                                           | nan           | nan           | nan           | nan           | normal               |          0.12 |            -1702 |              376 |              -45 |               -3 |       0.08 |         -1702 |           542 |           -45 |            -3 |       4.308 |            9.47 |                -19 |                -18 |                 -7 |                 -4 |  0.138054 |                0.982712    |                       1.88602    |
| NM_000251.2:c.860_868del                                                                           | 2        |  47414336 | GACAGTTTGA                              | A                                                  | +        |                 0 | Wai et al.                                                     | nan                                                                                                                                                                                            | Strauch: Original position annotation is 1bp off                                                                                                                                                                                                                                                                              | nan           | nan           | nan           | nan           | normal               |          0    |               31 |                5 |            -1489 |             -307 |       0    |          -450 |           -60 |          -307 |          -533 |     nan     |           38.03 |                -30 |                 -1 |                  7 |                 -2 |  0.005623 |                0.243471    |                       0.32462    |
| NM_000251.2:c.1276+1G>A                                                                            | 2        |  47429942 | G                                       | A                                                  | +        |                 1 | MutSpliceDB                                                    | Intron inclusion between exons 7 & 8                                                                                                                                                           | nan                                                                                                                                                                                                                                                                                                                           | nan           | nan           | nan           | nan           | retention            |          1    |             -189 |             -120 |              -49 |               -1 |       1    |         -1393 |          -120 |           -49 |            -1 |       8.182 |           13.57 |                -17 |                -19 |                 -5 |                 -2 |  0.989449 |                0.999991    |                       4.95951    |
| NM_000251.2:c.2211-1G>A                                                                            | 2        |  47478271 | G                                       | A                                                  | +        |                 1 | MutSpliceDB                                                    | Intron inclusion between exons 13 & 14                                                                                                                                                         | nan                                                                                                                                                                                                                                                                                                                           | nan           | nan           | nan           | nan           | retention            |          0.99 |                2 |                1 |            -1180 |              248 |       0.98 |          -280 |             1 |          -337 |           248 |       8.75  |           15.86 |                -17 |                -19 |                 -1 |                 -7 |  0.984023 |                0.999945    |                       1.47285    |
| NM_000179.2:c.806C>G                                                                               | 2        |  47798789 | C                                       | G                                                  | +        |                 0 | Wai et al.                                                     | nan                                                                                                                                                                                            | nan                                                                                                                                                                                                                                                                                                                           | nan           | nan           | nan           | nan           | normal               |          0.01 |             1248 |             -174 |               -1 |              800 |       0.01 |          1248 |          -174 |            -1 |           478 |     nan     |           18.8  |                 -5 |                -17 |                 -7 |                 -6 |  0.012582 |                0.913039    |                       0.278349   |
| NM_000179.2:c.3040_3042del                                                                         | 2        |  47801023 | AAGT                                    | T                                                  | +        |                 0 | Wai et al.                                                     | nan                                                                                                                                                                                            | Strauch: Original position annotation is 1bp off                                                                                                                                                                                                                                                                              | nan           | nan           | nan           | nan           | normal               |          0    |             -986 |             -357 |             -732 |            -1434 |       0.01 |          2148 |          2077 |          2248 |           132 |     nan     |           35.61 |                -22 |                -14 |                 -8 |                 -1 |  0.008233 |                0.912897    |                       0.158186   |
| NM_000179.2:c.3416G>A                                                                              | 2        |  47803663 | G                                       | A                                                  | +        |                 0 | Wai et al.                                                     | nan                                                                                                                                                                                            | nan                                                                                                                                                                                                                                                                                                                           | nan           | nan           | nan           | nan           | normal               |          0    |              -69 |             -428 |               22 |             -392 |       0.02 |           -69 |          -492 |         -2508 |          -392 |     nan     |            8.8  |                -18 |                -19 |                 -4 |                 -2 |  0.064727 |                0.995607    |                       2.22974    |
| NM_000179.2:c.3439-16C>T                                                                           | 2        |  47804894 | C                                       | T                                                  | +        |                 0 | Wai et al.                                                     | nan                                                                                                                                                                                            | nan                                                                                                                                                                                                                                                                                                                           | nan           | nan           | nan           | nan           | normal               |          0    |            -1300 |             1885 |              133 |             1757 |       0    |            16 |          -386 |         -3739 |         -1623 |       0.261 |            8.75 |                 -4 |                 -3 |                 -4 |                 -5 |  0.006393 |                0.126359    |                       0.127074   |
| NM_015910.5:c.2078+1G>T                                                                            | 2        |  63174669 | C                                       | A                                                  | -        |                 1 | Maddirevula et al.                                             | Skipping; r.1916_2078del:p.(Glu639Aspfs*3)                                                                                                                                                     | nan                                                                                                                                                                                                                                                                                                                           |   6.31748e+07 |   6.31747e+07 | nan           | nan           | skip                 |          1    |             2373 |              163 |                2 |                1 |       0.97 |             2 |           163 |             2 |             1 |       8.504 |           18.58 |                 -5 |                 -3 |                 -5 |                 -6 |  0.363199 |                1           |                       8.76624    |
| NM_004082.4:c.414+1G>A                                                                             | 2        |  74376741 | C                                       | T                                                  | -        |                 0 | Wai et al.                                                     | Normal (constitutive triple Skipped Exon)                                                                                                                                                      | nan                                                                                                                                                                                                                                                                                                                           | nan           | nan           | nan           | nan           | normal               |          0.38 |               21 |            -2401 |               -2 |                1 |       0.06 |           223 |            21 |            -2 |             1 |       8.182 |           13.13 |                 -5 |                 -3 |                 -7 |                 -5 |  0.968415 |                0.99217     |                       2.95352    |
| NM_006343.2:c.1604+2T>G                                                                            | 2        | 111997478 | T                                       | G                                                  | +        |                 1 | Maddirevula et al.                                             | Skipping; r.1451_1604del:p.(Trp485Metfs*10)                                                                                                                                                    | nan                                                                                                                                                                                                                                                                                                                           |   1.11997e+08 |   1.11997e+08 | nan           | nan           | skip                 |          0.99 |            -1105 |             -155 |            -3150 |               -2 |       0.96 |         -2352 |          -155 |            42 |            -2 |       7.647 |           13.52 |                -19 |                -17 |                 -7 |                 -3 |  0.984606 |                0.999998    |                       5.55262    |
| NM_006343.2:c.2189+1G>T                                                                            | 2        | 112019523 | G                                       | T                                                  | +        |                 1 | Maddirevula et al. [PM17301963 ]                               | Skipping; r.2080_2189del:p.(His694Valfs*4)                                                                                                                                                     | nan                                                                                                                                                                                                                                                                                                                           |   1.12019e+08 |   1.1202e+08  | nan           | nan           | skip                 |          0.99 |             1013 |             -110 |               58 |               -1 |       0.98 |            58 |          -110 |            58 |            -1 |       8.504 |           19.03 |                -17 |                -19 |                 -3 |                 -2 |  0.998373 |                0.999999    |                       5.45345    |
| NM_006343.2:c.2486+6T>A                                                                            | 2        | 112022400 | T                                       | A                                                  | +        |                 1 | Ellingford et al. [100K]                                       | cryptic splice site, exon truncation & intron inclusion: NM_006343.2:r.2350_2486delins2454_2486+111                                                                                            | nan                                                                                                                                                                                                                                                                                                                           | nan           | nan           | nan           | nan           | multiple             |          0.02 |              -38 |            -1796 |             1460 |               -6 |       0.67 |          -667 |          -142 |           105 |            -6 |       5.153 |           16.53 |                -18 |                -14 |                 -4 |                 -3 |  0.917916 |                0.999362    |                       3.49698    |
| NM_001040142.1:c.2919+3A>G                                                                         | 2        | 165344914 | A                                       | G                                                  | +        |                 1 | Ellingford et al. [100K]                                       | exon skip: NM_001040142.1:r.2563_2919del; cryptic splice site, exon truncation: NM_001040142.1:r.2563_2710del                                                                                  | nan                                                                                                                                                                                                                                                                                                                           | nan           | nan           | nan           | nan           | multiple             |          0.36 |              -97 |             -359 |             -212 |               -3 |       0.57 |          3169 |          1145 |          -212 |            -3 |       4.035 |            8.75 |                -19 |                -18 |                 -3 |                 -4 |  0.917629 |                0.999121    |                       3.09102    |
| NM_002977.3:c.2311-14T>G                                                                           | 2        | 166278327 | A                                       | C                                                  | -        |                 1 | Maddirevula et al.                                             | Skipping; r.2311_2484del:p.(Val771_Leu828del)                                                                                                                                                  | nan                                                                                                                                                                                                                                                                                                                           |   1.66278e+08 |   1.66278e+08 | nan           | nan           | skip                 |          0.32 |               -1 |              -14 |              571 |             -187 |       0.62 |            -1 |           -14 |         -1344 |          -187 |       2.307 |           14.07 |                 -3 |                 -5 |                 -6 |                 -5 |  0.987934 |                0.999947    |                       1.12245    |
| NM_014168.2:c.224+1G>A                                                                             | 2        | 169821942 | C                                       | T                                                  | -        |                 1 | Maddirevula et al.                                             | Skipping; r.110_224del:p.(Ala37Glyfs*8)                                                                                                                                                        | Strauch: Removed annotation 'p. (Ala37Glyfs*8) ' from ID                                                                                                                                                                                                                                                                      |   1.69822e+08 |   1.69822e+08 | nan           | nan           | skip                 |          1    |              377 |              115 |               -3 |                1 |       0.99 |           377 |           115 |            13 |             1 |       8.182 |           14.96 |                 -5 |                 -3 |                 -2 |                 -6 |  0.983573 |                0.999979    |                       4.67268    |
| NM_025000.3:c.1091+6T>G                                                                            | 2        | 171473981 | T                                       | G                                                  | +        |                 1 | Maddirevula et al. [PM19026396]                                | Skipping; r.1092_1182del:p.(Val365Metfs*14)                                                                                                                                                    | nan                                                                                                                                                                                                                                                                                                                           |   1.71474e+08 |   1.71474e+08 | nan           | nan           | skip                 |          0.98 |             2456 |             -115 |              -40 |               -6 |       0.85 |          2969 |          -115 |            20 |            -6 |       3.245 |           18.46 |                -19 |                -17 |                 -2 |                 -3 |  0.053698 |                0.996816    |                       2.90983    |
| NM_000090.3:c.1815+5G>A                                                                            | 2        | 188997223 | G                                       | A                                                  | +        |                 0 | Wai et al.                                                     | nan                                                                                                                                                                                            | nan                                                                                                                                                                                                                                                                                                                           | nan           | nan           | nan           | nan           | normal               |          0    |             1451 |              128 |             1495 |               -1 |       0    |            25 |           -58 |           669 |         -1041 |       2.861 |            8.75 |                -18 |                -19 |                 -4 |                 -2 |  0.581898 |                0.992121    |                       2.87573    |
| NM_000090.3:c.3133G>A                                                                              | 2        | 189006384 | G                                       | A                                                  | +        |                 0 | Wai et al.                                                     | nan                                                                                                                                                                                            | nan                                                                                                                                                                                                                                                                                                                           | nan           | nan           | nan           | nan           | normal               |          0    |               16 |              -39 |             1197 |              598 |       0    |         -2117 |          -178 |           598 |            66 |     nan     |           15.76 |                -18 |                -19 |                 -4 |                 -2 |  0.005596 |                0.415299    |                       0.191574   |
| NM_014585.5:c.387C>T                                                                               | 2        | 189572846 | G                                       | A                                                  | -        |                 0 | Leman et al.                                                   | nan                                                                                                                                                                                            | nan                                                                                                                                                                                                                                                                                                                           | nan           | nan           | nan           | nan           | normal               |          0    |             1114 |              115 |               96 |               -4 |       0.01 |           979 |         -3290 |         -1127 |         -3490 |       1.629 |           11.14 |                -18 |                -19 |                 -4 |                 -7 |  0.008856 |                0.951467    |                       1.58292    |
| NM_012086.4:c.1390+3A>G                                                                            | 2        | 196778893 | T                                       | C                                                  | -        |                 1 | Maddirevula et al. [PM28940097]                                | Skipping; r.1219_1500del p.(Pro407_Gln500del)                                                                                                                                                  | nan                                                                                                                                                                                                                                                                                                                           |   1.96779e+08 |   1.96779e+08 | nan           | nan           | skip                 |          0.42 |            -2275 |              174 |               90 |                3 |       0.65 |             2 |           174 |            90 |             3 |       3.389 |           15.62 |                 -3 |                 -4 |                 -1 |                 -4 |  0.983924 |                0.961178    |                       1.66316    |
| NM_001044385.2:c.869+1G>A                                                                          | 2        | 201629229 | C                                       | T                                                  | -        |                 1 | Maddirevula et al. [PM22693042 ]                               | Skipping; r.678_869del:p.(Met227_Arg290del)                                                                                                                                                    | nan                                                                                                                                                                                                                                                                                                                           |   2.01629e+08 |   2.01629e+08 | nan           | nan           | skip                 |          0.99 |              623 |              192 |               64 |                1 |       0.96 |           645 |           192 |            64 |             1 |       8.182 |            9.16 |                 -5 |                 -3 |                 -2 |                 -5 |  0.980517 |                0.999996    |                       5.29994    |
| NM_001079866.1:c.441C>T                                                                            | 2        | 218661526 | C                                       | T                                                  | +        |                 1 | Maddirevula et al.                                             | Skipping; r.436_460delGTTTTCTTCAACATCCTGGAGGAAG:p.(Val146Leufs*4)                                                                                                                              | Strauch: Removed annotation '(p.Phe147=)' from ID                                                                                                                                                                                                                                                                             |   2.18661e+08 |   2.18662e+08 | nan           | nan           | skip                 |          0.63 |             -140 |             -811 |               -6 |               19 |       0.35 |          -365 |          -140 |            -6 |            19 |       2.982 |            9.98 |                 -5 |                 -3 |                 -4 |                 -1 |  0.042163 |                0.88977     |                       0.760837   |
| NM_000784.3:c.1263+1G>A                                                                            | 2        | 218814459 | G                                       | A                                                  | +        |                 1 | Maddirevula et al.                                             | Skipping; r.1185_1263del:p.(Leu396Profs*29)                                                                                                                                                    | nan                                                                                                                                                                                                                                                                                                                           |   2.18814e+08 |   2.18814e+08 | nan           | nan           | skip                 |          1    |              199 |              -79 |            -1462 |               -1 |       0.98 |           199 |           -79 |             3 |            -1 |       8.182 |           12.89 |                -17 |                -19 |                 -4 |                 -2 |  0.987877 |                0.999995    |                       5.1199     |
| NM_001144889.1:c.1167+4C>T                                                                         | 2        | 219165165 | G                                       | A                                                  | -        |                 1 | Maddirevula et al.                                             | Skipping; r.914_1167del:p.(Glu306Trpfs*57)                                                                                                                                                     | nan                                                                                                                                                                                                                                                                                                                           |   2.19165e+08 |   2.19165e+08 | nan           | nan           | skip                 |          0    |            -1662 |             -827 |             -932 |             3483 |       0.02 |           278 |         -1662 |            19 |             4 |       0.853 |           15.77 |                -18 |                -19 |                 -6 |                 -2 |  0.159078 |                0.857529    |                       1.40094    |
| NM_025139.3:c.51+5G>T                                                                              | 2        | 231206294 | G                                       | T                                                  | +        |                 1 | Maddirevula et al.                                             | Skipping; r.1_51del:p.(Met1_Glu17del)                                                                                                                                                          | Strauch: Removed annotation 'p.?' from ID                                                                                                                                                                                                                                                                                     |   2.31206e+08 |   2.31206e+08 | nan           | nan           | skip                 |          0.87 |             1840 |              -96 |             1646 |               -5 |       0.86 |          -309 |           -96 |          -140 |            -5 |       3.879 |           15.77 |                -17 |                -19 |                 -3 |                 -2 |  0.663097 |                0.994967    |                       2.67851    |
| NM_025139.6:c.1027C>T                                                                              | 2        | 231262306 | C                                       | T                                                  | +        |                 1 | Maddirevula et al.                                             | Skipping; r.1_135del:p.?                                                                                                                                                                       | Strauch: Removed annotation '(p.Arg343Cys)' from ID                                                                                                                                                                                                                                                                           |   2.31262e+08 |   2.31262e+08 | nan           | nan           | skip                 |          0    |            -1403 |            -1763 |               96 |               92 |       0.01 |         -1403 |           -94 |           407 |            96 |       0.339 |           16.07 |                 -5 |                 -3 |                 -4 |                 -1 |  0.013295 |                0.505577    |                       0.350007   |
| NM_000551.3:c.340+2T>C                                                                             | 3        |  10142189 | T                                       | C                                                  | +        |                 1 | MutSpliceDB                                                    | Intron inclusion between exons 1 & 2                                                                                                                                                           | nan                                                                                                                                                                                                                                                                                                                           | nan           | nan           | nan           | nan           | retention            |          0.91 |              574 |             -122 |             -306 |               -2 |       0.89 |            84 |           574 |           134 |            -2 |       7.754 |           15.15 |                 -3 |                 -4 |                 -1 |                 -4 |  0.996808 |                0.588414    |                       1.30594    |
| NM_000551.3:c.463+2T>C                                                                             | 3        |  10146638 | T                                       | C                                                  | +        |                 1 | MutSpliceDB                                                    | Intron inclusion between exons 2 & 3                                                                                                                                                           | nan                                                                                                                                                                                                                                                                                                                           | nan           | nan           | nan           | nan           | retention            |          0.93 |             2066 |             -124 |               38 |               -2 |       0.96 |         -2281 |          -124 |            38 |            -2 |       7.754 |           14.84 |                 -3 |                 -5 |                 -1 |                 -4 |  0.991965 |                0.976369    |                       2.04082    |
| NM_018297.3:c.930C>T                                                                               | 3        |  25737407 | G                                       | A                                                  | -        |                 1 | Wai et al.                                                     | Exonic Alternative 5' Splice Site                                                                                                                                                              | nan                                                                                                                                                                                                                                                                                                                           | nan           | nan           | nan           | nan           | alternative donor    |          0.64 |            -1007 |             2074 |                2 |              -73 |       0.97 |          3043 |          1360 |             2 |           -73 |     nan     |           14.16 |                -18 |                -19 |                 -4 |                 -7 |  0.332582 |                0.39506     |                       0.854096   |
| NM_000249.2:c.80G>A                                                                                | 3        |  36993627 | G                                       | A                                                  | +        |                 0 | Wai et al.                                                     | nan                                                                                                                                                                                            | nan                                                                                                                                                                                                                                                                                                                           | nan           | nan           | nan           | nan           | normal               |          0.02 |              613 |                6 |              130 |               36 |       0.03 |           450 |           613 |          -143 |            36 |     nan     |           14.87 |                -18 |                -19 |                 -4 |                 -7 |  0.044307 |                0.474756    |                       0.414293   |
| NM_000249.2:c.122A>G                                                                               | 3        |  36996624 | A                                       | G                                                  | +        |                 1 | Wai et al.                                                     | Exonic Alternative 3' Splice Site                                                                                                                                                              | nan                                                                                                                                                                                                                                                                                                                           | nan           | nan           | nan           | nan           | alternative acceptor |          0.09 |                0 |               -5 |               85 |            -2278 |       0.01 |            -1 |            -5 |          -322 |         -1721 |       1.576 |           12.44 |                -19 |                -17 |                 -2 |                 -6 |  0.120715 |                0.14588     |                       0.619695   |
| NM_000249.2:c.935A>C                                                                               | 3        |  37020360 | A                                       | C                                                  | +        |                 0 | Wai et al.                                                     | nan                                                                                                                                                                                            | nan                                                                                                                                                                                                                                                                                                                           | nan           | nan           | nan           | nan           | normal               |          0    |             3506 |            -2854 |              103 |             3598 |       0    |          3506 |           -45 |          -296 |           103 |     nan     |           19.01 |                 -3 |                 -5 |                 -6 |                 -5 |  0.028184 |                0.243418    |                       0.0108478  |
| NM_000249.2:c.1989+6T>G                                                                            | 3        |  37048615 | T                                       | G                                                  | +        |                 0 | Wai et al.                                                     | nan                                                                                                                                                                                            | nan                                                                                                                                                                                                                                                                                                                           | nan           | nan           | nan           | nan           | normal               |          0.24 |             -450 |              -98 |               25 |               -6 |       0.54 |          -450 |          -101 |            25 |           402 |       2.76  |           18.56 |                -19 |                -17 |                 -2 |                 -3 |  0.044572 |                0.997049    |                       2.61266    |
| NM_001042646.1:c.287-2A>G                                                                          | 3        |  42176812 | A                                       | G                                                  | +        |                 1 | Maddirevula et al.                                             | Skipping; r.287_363del:p.(Leu96Glnfs*46)                                                                                                                                                       | nan                                                                                                                                                                                                                                                                                                                           |   4.21768e+07 |   4.21769e+07 | nan           | nan           | skip                 |          1    |               18 |                2 |               18 |               78 |       1    |            18 |             2 |           -43 |            78 |       7.955 |           13.82 |                -19 |                -17 |                 -7 |                 -4 |  0.97547  |                0.999989    |                       1.85537    |
| NM_003074.3:c.2376+2T>C                                                                            | 3        |  47638723 | A                                       | G                                                  | -        |                 1 | MutSpliceDB                                                    | Intron inclusion between exons 22 & 23                                                                                                                                                         | nan                                                                                                                                                                                                                                                                                                                           | nan           | nan           | nan           | nan           | retention            |          0.98 |            -2140 |               57 |              -51 |                2 |       0.84 |           -51 |            57 |           -51 |             2 |       7.754 |           11.2  |                -19 |                -17 |                 -2 |                 -4 |  0.975978 |                0.963269    |                       1.91797    |
| NM_177939.2:c.888-3C>A                                                                             | 3        |  49004858 | C                                       | A                                                  | +        |                 1 | Maddirevula et al.                                             | Skipping; r.889_1073+1del;p.(Arg296_Arg358delinsSer)                                                                                                                                           | nan                                                                                                                                                                                                                                                                                                                           |   4.90049e+07 |   4.9005e+07  | nan           | nan           | skip                 |          0.64 |              -19 |                3 |              732 |              188 |       0.56 |          -140 |             3 |           859 |           188 |       3.819 |           14.37 |                 -5 |                 -3 |                 -5 |                 -1 |  0.165522 |                0.998987    |                       1.02607    |
| NM_001457.3:c.6091+1G>T                                                                            | 3        |  58148853 | G                                       | T                                                  | +        |                 1 | Wai et al.                                                     | Exonic Alternative 5' Splice Site                                                                                                                                                              | nan                                                                                                                                                                                                                                                                                                                           | nan           | nan           | nan           | nan           | alternative donor    |          1    |              942 |             -204 |               -9 |               -1 |       1    |          -624 |           942 |           119 |            -1 |       8.504 |           21.9  |                -17 |                -19 |                 -3 |                 -2 |  0.978729 |                1           |                       6.71725    |
| NM_020754.2:c.539+1G>A                                                                             | 3        | 119382400 | G                                       | A                                                  | +        |                 1 | Maddirevula et al.                                             | Skipping; r.433_540del:p.(Thr145_Arg180del)                                                                                                                                                    | nan                                                                                                                                                                                                                                                                                                                           |   1.19382e+08 |   1.19382e+08 | nan           | nan           | skip                 |          1    |             -835 |             -108 |              -24 |               -1 |       0.99 |            30 |          -108 |           246 |            -1 |       8.182 |           14.08 |                -17 |                -19 |                 -6 |                 -7 |  0.998856 |                0.999863    |                       3.86628    |
| NM_052985.3:c.3039+4A>G                                                                            | 3        | 129507766 | A                                       | G                                                  | +        |                 1 | Wai et al.                                                     | Upstream Skipped Exon                                                                                                                                                                          | nan                                                                                                                                                                                                                                                                                                                           |   1.29508e+08 |   1.29508e+08 | nan           | nan           | skip                 |          0.36 |             1205 |              -98 |            -2349 |               -4 |       0.53 |         -1712 |           -98 |          1690 |            -4 |       2.697 |           13.23 |                -19 |                -17 |                 -7 |                 -4 |  0.958937 |                0.986472    |                       2.55431    |
| NM_153240.4:c.2694-2_2694-1delAG                                                                   | 3        | 132689264 | CTG                                     | G                                                  | -        |                 1 | Maddirevula et al.                                             | Skipping; r.2694_2883del;p.(Gly899Profs*2)                                                                                                                                                     | nan                                                                                                                                                                                                                                                                                                                           |   1.32689e+08 |   1.32689e+08 | nan           | nan           | skip                 |          1    |               20 |               -1 |             -614 |             -190 |       1    |            20 |            -1 |          -547 |           331 |     nan     |           30.36 |                  1 |                 -1 |                  1 |                 -6 |  0.0139   |                0.999862    |                       1.56723    |
| NM_152773.4:c.317+4A>T                                                                             | 3        | 196306939 | T                                       | A                                                  | -        |                 1 | Maddirevula et al.                                             | Skipping; r.248_317del:p.(Glu83Alafs*21)                                                                                                                                                       | nan                                                                                                                                                                                                                                                                                                                           |   1.96307e+08 |   1.96307e+08 | nan           | nan           | skip                 |          0.96 |            -1148 |               73 |               17 |                4 |       0.96 |           -28 |            73 |            17 |             4 |       6.829 |           17.12 |                -11 |                 -4 |                 -5 |                 -3 |  0.025054 |                0.999999    |                       5.61765    |
| NM_000283.3:c.2130-15G>A                                                                           | 4        |    664866 | G                                       | A                                                  | +        |                 1 | Ellingford et al. [100K]                                       | single exon skip: NM_000283.3:r.2130_2193del; dual exon skip: NM_000283.3:r.2130_2268del                                                                                                       | nan                                                                                                                                                                                                                                                                                                                           | nan           | nan           | nan           | nan           | skip                 |          0.66 |              -25 |               15 |             1381 |               78 |       0.26 |             2 |            15 |          1381 |            78 |       1.762 |           11.64 |                -18 |                -19 |                 -4 |                 -7 |  0.716658 |                0.99969     |                       1.0037     |
| NM_153365.2:c.846+2_846+3insT                                                                      | 4        |  16186778 | T                                       | TA                                                 | -        |                 1 | Maddirevula et al. [PM27878435]                                | Skipping; r.712_846del:p.?                                                                                                                                                                     | nan                                                                                                                                                                                                                                                                                                                           |   1.61869e+07 |   1.61868e+07 | nan           | nan           | skip                 |          0.49 |             -174 |              100 |             -243 |                3 |       0.28 |          -174 |           100 |          1446 |             3 |     nan     |           34.57 |                 -7 |                 -8 |                 -4 |                 -7 |  0.953712 |                1           |                       6.69169    |
| NM_001253835.1:c.830-1G>A                                                                          | 4        |  57032426 | C                                       | T                                                  | -        |                 1 | Maddirevula et al. [PM21835307]                                | Skipping; r.830_849del;829_830in829+7:p.?                                                                                                                                                      | Strauch: Excluded from variant effect analysis - first exon of transcript                                                                                                                                                                                                                                                     | nan           | nan           | nan           | nan           | skip                 |          0.99 |              305 |            -1090 |              765 |                0 |       0.93 |           144 |         -1090 |           127 |             0 |       7.931 |           11.63 |                 -5 |                 -3 |                 -4 |                 -5 |  0.992302 |                1           |                       7.03019    |
| NM_001163435.1:c.1897+1G>A                                                                         | 4        | 106194717 | C                                       | T                                                  | -        |                 1 | Maddirevula et al.                                             | Skipping; r.1861_1897del:p.(Leu621Metfs*28)                                                                                                                                                    | nan                                                                                                                                                                                                                                                                                                                           |   1.06195e+08 |   1.06195e+08 | nan           | nan           | skip                 |          0.68 |              -40 |               37 |              -99 |                1 |       0.72 |         -1031 |            37 |          2403 |             1 |       8.182 |           11.67 |                 -4 |                 -3 |                 -2 |                 -1 |  0.978599 |                0.999993    |                       5.31719    |
| NM_015312.2:c.11250-1G>A                                                                           | 4        | 122331325 | G                                       | A                                                  | +        |                 1 | Maddirevula et al. [PM28749478]                                | Skipping; r.11250_11465del:p.(His3751_Arg3822del)                                                                                                                                              | nan                                                                                                                                                                                                                                                                                                                           |   1.22331e+08 |   1.22332e+08 | nan           | nan           | skip                 |          0.96 |               21 |                1 |             2505 |              216 |       1    |            21 |             1 |         -2964 |           216 |       8.75  |           15.02 |                -17 |                -19 |                 -4 |                 -7 |  0.996758 |                0.999999    |                       2.06969    |
| NM_152778.2:c.198+2T>C                                                                             | 4        | 127949802 | A                                       | G                                                  | -        |                 1 | Maddirevula et al.                                             | Skipping; r.153_196del:p.(Gly52_Lys66del)                                                                                                                                                      | nan                                                                                                                                                                                                                                                                                                                           |   1.2795e+08  |   1.2795e+08  | nan           | nan           | skip                 |          0.96 |             3064 |               45 |            -1254 |                2 |       0.96 |          3058 |            45 |          3055 |             2 |       7.754 |           12.19 |                -19 |                -17 |                 -2 |                 -4 |  0.953508 |                0.930657    |                       1.46493    |
| NM_144643.2:c.290+2T>C                                                                             | 4        | 129039039 | A                                       | G                                                  | -        |                 1 | Maddirevula et al. [PM24285566]                                | Skipping; r.235_290del:p.(Lys79Valfs*4)                                                                                                                                                        | nan                                                                                                                                                                                                                                                                                                                           |   1.29039e+08 |   1.29039e+08 | nan           | nan           | skip                 |          0.96 |             1905 |               57 |             1906 |                2 |       0.95 |          1173 |            57 |           -42 |             2 |       7.754 |           12.83 |                -19 |                -18 |                 -2 |                 -4 |  0.98725  |                0.981388    |                       2.04187    |
| NM_023073.3:c.8471-1G>C                                                                            | 5        |  37139371 | C                                       | G                                                  | -        |                 1 | Maddirevula et al.                                             | Skipping; r.8300_8470del:p.(Val2767_Pro2823del)                                                                                                                                                | nan                                                                                                                                                                                                                                                                                                                           |   3.71394e+07 |   3.71393e+07 | nan           | nan           | skip                 |          0.75 |             -531 |               -1 |             1686 |              -31 |       0.8  |          -520 |            -1 |           294 |           -31 |       8.064 |           12.18 |                 -5 |                -17 |                 -2 |                 -1 |  0.024569 |                0.999972    |                       1.60292    |
| NM_000521.3:c.771+5G>C                                                                             | 5        |  74705325 | G                                       | C                                                  | +        |                 1 | Maddirevula et al.                                             | Skipping; r.670_771del:p.(Asp224_Lys257del)                                                                                                                                                    | nan                                                                                                                                                                                                                                                                                                                           |   7.47052e+07 |   7.47053e+07 | nan           | nan           | skip                 |          0.91 |             -721 |             -106 |               35 |               -5 |       0.97 |          -721 |          -106 |            35 |            -5 |       7.231 |           10.93 |                 -3 |                 -5 |                 -1 |                 -3 |  0.96493  |                1           |                       6.54523    |
| NM_000521.3:c.1169+3_1169+10delAAGTTGTT                                                            | 5        |  74716676 | AAGTTGTTT                               | T                                                  | +        |                 1 | Maddirevula et al.                                             | Skipping; r.1083_1169del:p.(Glu362_Lys390del)                                                                                                                                                  | nan                                                                                                                                                                                                                                                                                                                           |   7.47166e+07 |   7.47167e+07 | nan           | nan           | skip                 |          1    |             2084 |              -89 |             2344 |               -3 |       0.99 |          2100 |           -89 |            22 |            -3 |     nan     |           39.94 |                  6 |                -17 |                  1 |                 -5 |  0.948503 |                1           |                       7.90949    |
| NM_002890.2:c.2011+6T>G                                                                            | 5        |  87374922 | T                                       | G                                                  | +        |                 1 | Wai et al.                                                     | Upstream Skipped Exon, Double Skipped Exon upstream                                                                                                                                            | nan                                                                                                                                                                                                                                                                                                                           | nan           | nan           | nan           | nan           | skip                 |          0.78 |             -511 |              -82 |               -1 |               -6 |       0.94 |          -751 |           -82 |            -1 |            -6 |       3.264 |           18.56 |                -19 |                -17 |                 -2 |                 -3 |  0.806777 |                0.998676    |                       2.79942    |
| NM_002397.4:c.835-9T>G                                                                             | 5        |  88729356 | A                                       | C                                                  | -        |                 1 | Wai et al.                                                     | Intronic Alternative 3' Splice Site                                                                                                                                                            | nan                                                                                                                                                                                                                                                                                                                           | nan           | nan           | nan           | nan           | alternative acceptor |          1    |               -1 |               -9 |              855 |             -132 |       1    |            -1 |            -9 |           855 |          -132 |       6.143 |           17.75 |                 -3 |                 -5 |                 -6 |                 -5 |  0.998411 |                0.999809    |                       1.52603    |
| NM_002397.4:c.638-2A>G                                                                             | 5        |  88731903 | T                                       | C                                                  | -        |                 1 | Wai et al.                                                     | Downstream Skipped Exon                                                                                                                                                                        | nan                                                                                                                                                                                                                                                                                                                           |   8.87319e+07 |   8.87317e+07 | nan           | nan           | skip                 |          0.93 |              -35 |               -2 |              106 |             -174 |       0.99 |           -35 |            -2 |         -1846 |          -174 |       7.955 |           10.59 |                 -3 |                 -5 |                 -1 |                 -2 |  0.961219 |                1           |                       1.78793    |
| NM_001127511.2:c.250+2T>C                                                                          | 5        | 112766412 | T                                       | C                                                  | +        |                 1 | MutSpliceDB                                                    | Intron inclusion between exons 2 & 3                                                                                                                                                           | nan                                                                                                                                                                                                                                                                                                                           | nan           | nan           | nan           | nan           | retention            |          0.98 |            -2629 |              777 |               13 |               -2 |       0.99 |         -2629 |           777 |            13 |            -2 |       7.754 |           12.76 |                 -3 |                 -4 |                 -6 |                 -4 |  0.993125 |                0.99458     |                       2.47909    |
| NM_001354896.1:c.295C>T                                                                            | 5        | 112767263 | C                                       | T                                                  | +        |                 0 | Wai et al.                                                     | nan                                                                                                                                                                                            | nan                                                                                                                                                                                                                                                                                                                           | nan           | nan           | nan           | nan           | normal               |          0.11 |               -1 |              -74 |               51 |              127 |       0.07 |            -1 |           -74 |           -57 |           127 |     nan     |           11.45 |                 -5 |                 -3 |                 -4 |                 -6 |  0.005627 |                0.942295    |                       0.518485   |
| NM_000038.5:c.423-5_423-3delAAT                                                                    | 5        | 112775624 | AATA                                    | A                                                  | +        |                 1 | Maddirevula et al. [PM25676610  ]                              | Skipping; r.423_531del:p.(Arg141Serfs*8)                                                                                                                                                       | nan                                                                                                                                                                                                                                                                                                                           |   1.12776e+08 |   1.12776e+08 | nan           | nan           | skip                 |          0.01 |               -1 |            -1133 |             -244 |              113 |       0.05 |          -275 |             5 |          -392 |           113 |     nan     |           35.36 |                -24 |                -15 |                -10 |                 -1 |  0.452315 |                0.0286714   |                       0.099242   |
| NM_000038.5:c.1549-8A>G                                                                            | 5        | 112827921 | A                                       | G                                                  | +        |                 1 | Wai et al.                                                     | Intronic Alternative 3' Splice Site                                                                                                                                                            | nan                                                                                                                                                                                                                                                                                                                           | nan           | nan           | nan           | nan           | alternative acceptor |          1    |                1 |                8 |              255 |               85 |       0.99 |             1 |             8 |           255 |            85 |       6.161 |           11.22 |                -19 |                -17 |                 -2 |                 -4 |  0.998272 |                0.999939    |                       1.49038    |
| NM_000414.3:c.302+3_302+18delGAGTATTTCTTTTTCAinsTTTTTTAAAAAGTATATACTTTCCTCCTTTTACCCTATACAACATTGATT | 5        | 119475730 | GAGTATTTCTTTTTCA                        | TTTTTTAAAAAGTATATACTTTCCTCCTTTTACCCTATACAACATTGATT | +        |                 1 | Maddirevula et al. [PM20681997]                                | Skipping; r.281_302del:p.(Asp94Glufs*3)                                                                                                                                                        | nan                                                                                                                                                                                                                                                                                                                           |   1.19476e+08 |   1.19476e+08 | nan           | nan           | skip                 |          1    |             2068 |              -24 |              994 |               -3 |     nan    |           nan |           nan |           nan |           nan |     nan     |           37.82 |                 -3 |                -21 |                 -6 |                 -1 |  0.994077 |                1           |                      11.3903     |
| NM_001999.3:c.4594+3A>G                                                                            | 5        | 128318876 | T                                       | C                                                  | -        |                 1 | Wai et al.                                                     | Upstream Skipped Exon, Double Skipped Exon upstream and downstream                                                                                                                             | nan                                                                                                                                                                                                                                                                                                                           | nan           | nan           | nan           | nan           | skip                 |          0.06 |            -1626 |              125 |               -2 |                3 |       0.21 |           149 |           125 |            -2 |             3 |       3.64  |           13.04 |                 -3 |                 -4 |                 -1 |                 -4 |  0.927984 |                0.986377    |                       2.08496    |
| NM_024715.3:c.103+1G>A                                                                             | 5        | 134874531 | G                                       | A                                                  | +        |                 1 | Maddirevula et al.                                             | Skipping; r.1_103del:p.?                                                                                                                                                                       | Strauch: Excluded from variant effect analysis - first exon of transcript                                                                                                                                                                                                                                                     | nan           | nan           | nan           | nan           | skip                 |          0.95 |              468 |              474 |              -48 |               -1 |       0.81 |          -442 |           468 |           -48 |            -1 |       8.182 |           11.59 |                -17 |                -19 |                 -4 |                 -2 |  0.981241 |                0.999999    |                       6.54882    |
| NM_022464.4:c.1030-9G>A                                                                            | 5        | 138947482 | C                                       | T                                                  | -        |                 1 | Maddirevula et al.                                             | Skipping; r.1032_1033insATGGCAG:p.(Phe345Metfs*9)                                                                                                                                              | Strauch: Removed annotation 'p.Phe345Alafs*9' from ID; Strauch: Excluded from variant effect analysis - first exon of transcript                                                                                                                                                                                              | nan           | nan           | nan           | nan           | skip                 |          0.97 |               -2 |               -9 |              123 |              -77 |       0.97 |            -2 |            -9 |           548 |           -77 |       7.391 |            9.12 |                 -5 |                 -3 |                 -4 |                 -6 |  0.999899 |                0.998365    |                       0.636413   |
| NM_003118.3:c.57+1G>C                                                                              | 5        | 151676131 | C                                       | G                                                  | -        |                 1 | Maddirevula et al. [PM27023906]                                | Skipping; r.1_57del:p.?                                                                                                                                                                        | nan                                                                                                                                                                                                                                                                                                                           |   1.51676e+08 |   1.51676e+08 | nan           | nan           | skip                 |          0.99 |              -47 |               70 |             -110 |                1 |       0.98 |           -47 |            70 |          -110 |             1 |       8.273 |           14.67 |                 -5 |                -17 |                 -7 |                 -1 |  0.01072  |                0.999993    |                       5.30975    |
| NM_016614.2:c.807+1G>T                                                                             | 6        |  24652982 | C                                       | A                                                  | -        |                 1 | Maddirevula et al.                                             | Skipping; r.640_807del:p.(Asn214_Glu269del)                                                                                                                                                    | nan                                                                                                                                                                                                                                                                                                                           |   2.46532e+07 |   2.4653e+07  | nan           | nan           | skip                 |          1    |             -332 |              171 |              -11 |                1 |       1    |          -434 |           171 |           -11 |             1 |       8.504 |           15.23 |                 -5 |                 -3 |                 -5 |                 -6 |  0.623892 |                1           |                       8.09335    |
| NM_000410.3:c.76+2T>C                                                                              | 6        |  26087518 | T                                       | C                                                  | +        |                 1 | Leman et al.                                                   | Intron 1 retention                                                                                                                                                                             | nan                                                                                                                                                                                                                                                                                                                           | nan           | nan           | nan           | nan           | retention            |          0.99 |             1920 |              388 |              553 |               -2 |       0.96 |           707 |           402 |           553 |            -2 |       7.754 |            9.69 |                 -3 |                 -4 |                 -6 |                 -2 |  0.942571 |                0.997085    |                       2.7028     |
| NM_080680.2:c.2682G>A                                                                              | 6        |  33173502 | C                                       | T                                                  | -        |                 0 | Wai et al.                                                     | nan                                                                                                                                                                                            | nan                                                                                                                                                                                                                                                                                                                           | nan           | nan           | nan           | nan           | normal               |          0.15 |              -67 |             -101 |             -154 |                0 |       0.1  |           -67 |          -101 |          -154 |             0 |       1.82  |           13.76 |                 -4 |                 -3 |                 -4 |                 -1 |  0.610915 |                0.970396    |                       4.93294    |
| NM_000389.4:c.446-3C>G                                                                             | 6        |  36685748 | C                                       | G                                                  | +        |                 1 | MutSpliceDB                                                    | Intron inclusion between exons 2 & 3                                                                                                                                                           | nan                                                                                                                                                                                                                                                                                                                           | nan           | nan           | nan           | nan           | retention            |          0.98 |             1526 |                3 |             1043 |            -1202 |       0.95 |           -59 |             3 |          1554 |         -1202 |       9.85  |           10.41 |                -19 |                -17 |                 -7 |                 -1 |  0.368186 |                1           |                       1.98829    |
| NM_006586.3:c.496-5_496-4delAC                                                                     | 6        |  42938085 | AAC                                     | C                                                  | +        |                 1 | Maddirevula et al.                                             | Skipping; r.496_613del:p.(Cys166Valfs*83)                                                                                                                                                      | nan                                                                                                                                                                                                                                                                                                                           |   4.29381e+07 |   4.29382e+07 | nan           | nan           | skip                 |          0.09 |              -11 |                5 |               34 |            -2612 |       0.41 |          -115 |            24 |          -518 |           122 |     nan     |           32.61 |                 -1 |                -15 |                  0 |                 -2 |  0.007284 |                0.968884    |                       0.213226   |
| NM_014780.4:c.2863-1G>C                                                                            | 6        |  43045403 | C                                       | G                                                  | -        |                 1 | Maddirevula et al. [PM22325252]                                | Skipping; r.2863_2893del:p.(Gly955Argfs*3);r.2863_3038del:p.(Gly955Argfs*13)                                                                                                                   | nan                                                                                                                                                                                                                                                                                                                           |   4.30454e+07 |   4.30452e+07 | nan           | nan           | skip                 |          1    |               37 |               -1 |               38 |             -176 |       0.99 |            37 |            -1 |           583 |          -217 |       8.064 |           18.58 |                 -5 |                -17 |                 -2 |                 -6 |  0.009848 |                0.999926    |                       1.23342    |
| NM_019096.3:c.1236+1G>A                                                                            | 6        |  43623932 | C                                       | T                                                  | -        |                 1 | Maddirevula et al.                                             | Skipping; r.1101_1236del:p.(Asn367Lysfs*43)                                                                                                                                                    | nan                                                                                                                                                                                                                                                                                                                           |   4.36241e+07 |   4.36239e+07 | nan           | nan           | skip                 |          1    |              797 |              136 |               -2 |                1 |       0.99 |           801 |           109 |            16 |             1 |       8.182 |           11.1  |                 -5 |                 -3 |                 -2 |                 -1 |  0.986467 |                0.999969    |                       4.43137    |
| NM_001142800.1:c.6571+4558A>G                                                                      | 6        |  64077298 | T                                       | C                                                  | -        |                 0 | Ellingford et al. [100K]                                       | nan                                                                                                                                                                                            | nan                                                                                                                                                                                                                                                                                                                           | nan           | nan           | nan           | nan           | normal               |          0    |            -1600 |              764 |            -2423 |            -2295 |       0    |         -2209 |           238 |          2920 |          1423 |     nan     |           13.94 |                 -3 |                 -4 |                 -6 |                 -4 |  0.008677 |              nan           |                     nan          |
| NM_012434:c.1111+1G>A                                                                              | 6        |  73615314 | C                                       | T                                                  | -        |                 1 | Maddirevula et al.                                             | Skipping; r.979_1111del:p.(Asn327Glufs*2)                                                                                                                                                      | nan                                                                                                                                                                                                                                                                                                                           |   7.36154e+07 |   7.36153e+07 | nan           | nan           | skip                 |          0.9  |            -2280 |              133 |            -2551 |                1 |       0.93 |           431 |           133 |            26 |             1 |       8.182 |           11.62 |                 -5 |                 -3 |                 -2 |                 -6 |  0.960881 |                0.999996    |                       5.59806    |
| NM_152730.4:c.1372+1G>T                                                                            | 6        | 121292052 | C                                       | A                                                  | -        |                 1 | Maddirevula et al. [PM24285566 ]                               | Skipping; r.1232_1372del:p.(Arg411_Gly458delinsSer)                                                                                                                                            | nan                                                                                                                                                                                                                                                                                                                           |   1.21292e+08 |   1.21292e+08 | nan           | nan           | skip                 |          0.99 |             1042 |              141 |             1734 |                1 |       0.99 |          1042 |           141 |             2 |             1 |       8.504 |           19.05 |                 -5 |                 -3 |                 -5 |                 -6 |  0.422109 |                1           |                       7.09736    |
| NM_000426.3:c.3924+2T>C                                                                            | 6        | 129315952 | T                                       | C                                                  | +        |                 1 | Maddirevula et al.                                             | Skipping; r.3736_3924del:p.(Leu1246_Glu1308del)                                                                                                                                                | nan                                                                                                                                                                                                                                                                                                                           |   1.29316e+08 |   1.29316e+08 | nan           | nan           | skip                 |          0.99 |             -476 |             -190 |              -24 |               -2 |       0.97 |          -504 |          -190 |           -94 |            -2 |       7.754 |           13.74 |                 -3 |                 -4 |                 -6 |                 -4 |  0.997632 |                0.995831    |                       2.56146    |
| NM_006208.2:c.241G>T                                                                               | 6        | 131847776 | G                                       | T                                                  | +        |                 1 | Wai et al.                                                     | Downstream Skipped Exon                                                                                                                                                                        | nan                                                                                                                                                                                                                                                                                                                           |   1.31848e+08 |   1.31848e+08 | nan           | nan           | skip                 |          0.56 |             2221 |                0 |             1758 |               72 |       0.34 |            59 |             0 |          1758 |            72 |       2.562 |           15.77 |                -17 |                -19 |                 -3 |                 -2 |  0.972325 |                0.998426    |                       1.25933    |
| NM_020732.3:c.3025G>T                                                                              | 6        | 157167185 | G                                       | T                                                  | +        |                 1 | MutSpliceDB                                                    | Intron inclusion between exons 10 & 11, or exon 10 skipping                                                                                                                                    | nan                                                                                                                                                                                                                                                                                                                           | nan           | nan           | nan           | nan           | multiple             |          0.97 |               58 |             -145 |              -16 |                0 |       0.95 |         -1029 |          -145 |           -16 |             0 |       4.991 |           11.73 |                -17 |                -19 |                 -3 |                 -7 |  0.992934 |                0.999981    |                       5.3314     |
| NM_000535.5:c.2174+1G>A                                                                            | 7        |   5982823 | C                                       | T                                                  | -        |                 1 | MutSpliceDB                                                    | Intron inclusion between exons 12 & 13                                                                                                                                                         | nan                                                                                                                                                                                                                                                                                                                           | nan           | nan           | nan           | nan           | retention            |          1    |             3154 |              168 |               -3 |                1 |       0.99 |          1680 |           168 |            -3 |             1 |       8.182 |           11.26 |                 -5 |                 -3 |                 -4 |                 -1 |  0.939895 |                0.999983    |                       4.63933    |
| NM_001101426.3:c.790-1G>C                                                                          | 7        |  16301467 | C                                       | G                                                  | -        |                 1 | Maddirevula et al.                                             | Skipping; r.790_835del:p.(Val264Argfs*9)                                                                                                                                                       | nan                                                                                                                                                                                                                                                                                                                           |   1.63015e+07 |   1.63014e+07 | nan           | nan           | skip                 |          0.99 |              -17 |               -1 |             -432 |              -46 |       0.92 |          2578 |            -1 |         -2476 |           -46 |       8.064 |           11.18 |                 -5 |                -17 |                 -3 |                 -1 |  0.039788 |                0.999608    |                       1.15371    |
| NM_001277115.1:c.6547-963G>A                                                                       | 7        |  21706736 | G                                       | A                                                  | +        |                 1 | Ellingford et al. [100K]                                       | cryptic splice site, pseudoexoninclusion: NM_001277115.1:r.6546_6547ins6547-999_6547-962                                                                                                       | nan                                                                                                                                                                                                                                                                                                                           | nan           | nan           | nan           | nan           | multiple             |          0.55 |              -36 |             1005 |                1 |             1099 |       0.67 |           -36 |         -1011 |             1 |         -2108 |     nan     |           17.54 |                -17 |                -19 |                 -4 |                 -2 |  0.068666 |              nan           |                     nan          |
| NM_017946.3:c.197+5_197+8delGTAA                                                                   | 7        |  30026304 | TTACT                                   | T                                                  | -        |                 1 | Maddirevula et al.                                             | Skipping; r.197_198insgtaattatgccccgcag:p.(His67*)                                                                                                                                             | Strauch: Excluded from variant effect analysis - last exon of transcript                                                                                                                                                                                                                                                      | nan           | nan           | nan           | nan           | skip                 |          0.95 |             -378 |              128 |              -13 |                8 |       0.97 |          -378 |         -3488 |           -13 |             8 |     nan     |           41.19 |                  1 |                -16 |                 -9 |                 -3 |  0.989331 |                0.999815    |                       4.47537    |
| NM_000168.5:c.2432-1G>A                                                                            | 7        |  41966642 | C                                       | T                                                  | -        |                 1 | Maddirevula et al. [PM28224613]                                | Retention; r.2432_2333ins945:p.(Thr812Glu+18*)                                                                                                                                                 | Strauch: Removed annotation 'p.(Thr812Glu+18*)' from ID                                                                                                                                                                                                                                                                       | nan           | nan           | nan           | nan           | retention            |          0.99 |               -2 |               -1 |             3515 |            -2145 |       0.97 |            -2 |            -1 |          -889 |           954 |       8.75  |           15.48 |                 -5 |                 -3 |                 -4 |                 -1 |  0.985984 |                1           |                       1.88521    |
| NM_001129.3:c.1630+1G>A                                                                            | 7        |  44111058 | G                                       | A                                                  | +        |                 1 | Maddirevula et al.                                             | Skipping; r.1609_1630del:p.(Val537Leufs*31)                                                                                                                                                    | nan                                                                                                                                                                                                                                                                                                                           |   4.41109e+07 |   4.41111e+07 | nan           | nan           | skip                 |          1    |            -1413 |             -145 |              -23 |               -1 |       0.99 |          -851 |           106 |           -23 |            -1 |       8.182 |           10.54 |                -18 |                -19 |                 -4 |                 -2 |  0.994248 |                0.99999     |                       5.08708    |
| NM_016038.2:c.258+2T>C                                                                             | 7        |  66994210 | A                                       | G                                                  | -        |                 1 | Maddirevula et al.                                             | Retention; r.129_258del:p.(Glu44Phefs*2)                                                                                                                                                       | nan                                                                                                                                                                                                                                                                                                                           | nan           | nan           | nan           | nan           | retention            |          0.96 |             -806 |               72 |               10 |                2 |       0.93 |            10 |           131 |            10 |             2 |       7.754 |           12.84 |                -19 |                -17 |                 -7 |                 -4 |  0.987393 |                0.633885    |                       0.739984   |
| NM_000443.3:c.286+335A>G                                                                           | 7        |  87462423 | T                                       | C                                                  | -        |                 1 | Maddirevula et al.                                             | Retention; r.286_419del:p.(Val96Glyfs*10)                                                                                                                                                      | nan                                                                                                                                                                                                                                                                                                                           | nan           | nan           | nan           | nan           | retention            |          0.2  |              115 |             -148 |                1 |              335 |       0.83 |           115 |           464 |             1 |          1023 |     nan     |           10.91 |                 -3 |                 -5 |                 -1 |                 -4 |  0.100947 |              nan           |                     nan          |
| NM_133436.3:c.1137+1G>A                                                                            | 7        |  97855352 | C                                       | T                                                  | -        |                 1 | Maddirevula et al.                                             | Aberrant band; r.1032_1138del:p.(Met345Serfs*4)                                                                                                                                                | nan                                                                                                                                                                                                                                                                                                                           | nan           | nan           | nan           | nan           | unknown disruption   |          1    |             -206 |              107 |              -44 |                1 |       0.98 |            87 |          -206 |           -44 |             1 |       8.182 |           14.34 |                 -5 |                 -3 |                 -4 |                 -1 |  0.983427 |                0.999976    |                       4.80765    |
| NM_003227.3:c.1473G>A                                                                              | 7        | 100628224 | C                                       | T                                                  | -        |                 1 | Leman et al.                                                   | use of cryptic site 42 nt downstream from 5' ss                                                                                                                                                | Strauch: Variant effect changed to 5'+42 (was +43 in the original publication)                                                                                                                                                                                                                                                | nan           |   1.00628e+08 | nan           |   1.00628e+08 | alternative donor    |          0.48 |             -793 |              -88 |              -21 |                0 |       0.52 |          -538 |           -99 |           -21 |             0 |       8.355 |           14.69 |                 -4 |                 -3 |                 -4 |                 -1 |  0.99233  |                0.999963    |                       5.22583    |
| NM_001161520.1:c.1120-12T>A                                                                        | 7        | 107324533 | A                                       | T                                                  | -        |                 1 | Maddirevula et al.                                             | Skipping; r:1120del:p.(Asp374Metfs*32)                                                                                                                                                         | Strauch: Removed annotation 'p.(Asp374Phefs*40)' from ID                                                                                                                                                                                                                                                                      |   1.07325e+08 |   1.07324e+08 | nan           | nan           | skip                 |          0.99 |               -2 |              -12 |              113 |              -93 |       0.97 |            -2 |           -12 |         -2357 |           -93 |       6.574 |           11.84 |                 -4 |                -18 |                 -4 |                 -5 |  0.998476 |                1           |                       2.80207    |
| NM_002291.3:c.1985+5G>T                                                                            | 7        | 107961544 | C                                       | A                                                  | -        |                 1 | Maddirevula et al.                                             | Skipping; r.1931_1985del:p.(Gly644Aspfs*19)                                                                                                                                                    | nan                                                                                                                                                                                                                                                                                                                           |   1.07962e+08 |   1.07962e+08 | nan           | nan           | skip                 |          0.88 |             1546 |             -895 |               60 |                5 |       0.85 |          1546 |          -895 |            60 |             5 |       4.361 |           19.63 |                 -5 |                 -3 |                 -5 |                 -6 |  0.419246 |                0.999962    |                       4.88995    |
| NM_000245.2:c.3028+1G>A                                                                            | 7        | 116771990 | G                                       | A                                                  | +        |                 1 | MutSpliceDB                                                    | Exon 14 skipping                                                                                                                                                                               | nan                                                                                                                                                                                                                                                                                                                           |   1.16772e+08 |   1.16772e+08 | nan           | nan           | skip                 |          1    |             -492 |             -141 |              128 |               -1 |       0.94 |            48 |          -141 |           -80 |            -1 |       8.182 |           15.2  |                -17 |                -19 |                 -4 |                 -7 |  0.974687 |                0.999984    |                       4.72379    |
| NM_000245.2:c.3028+1G>C                                                                            | 7        | 116771990 | G                                       | C                                                  | +        |                 1 | MutSpliceDB                                                    | Exon 14 skipping                                                                                                                                                                               | nan                                                                                                                                                                                                                                                                                                                           |   1.16772e+08 |   1.16772e+08 | nan           | nan           | skip                 |          1    |             -492 |             -141 |              128 |               -1 |       0.94 |           103 |          -141 |           -80 |            -1 |       8.273 |           19.8  |                -17 |                 -5 |                 -6 |                 -2 |  0.96444  |                0.999999    |                       5.95455    |
| NM_000245.2:c.3028+1G>T                                                                            | 7        | 116771990 | G                                       | T                                                  | +        |                 1 | MutSpliceDB                                                    | Exon 14 skipping                                                                                                                                                                               | nan                                                                                                                                                                                                                                                                                                                           |   1.16772e+08 |   1.16772e+08 | nan           | nan           | skip                 |          1    |             -492 |             -141 |              -80 |               -1 |       0.94 |           103 |          -141 |           -80 |            -1 |       8.504 |           19.05 |                -17 |                -19 |                 -3 |                 -2 |  0.959627 |                1           |                       7.35355    |
| NM_000245.2:c.3028+2T>C                                                                            | 7        | 116771991 | T                                       | C                                                  | +        |                 1 | MutSpliceDB                                                    | Exon 14 skipping                                                                                                                                                                               | nan                                                                                                                                                                                                                                                                                                                           |   1.16772e+08 |   1.16772e+08 | nan           | nan           | skip                 |          0.99 |             -493 |             -142 |              -81 |               -2 |       0.94 |         -1251 |          -142 |           -81 |            -2 |       7.754 |           12.35 |                 -3 |                 -5 |                 -6 |                 -4 |  0.991258 |                0.990089    |                       2.21669    |
| NM_000245.2:c.3028+2T>G                                                                            | 7        | 116771991 | T                                       | G                                                  | +        |                 1 | MutSpliceDB                                                    | Exon 14 skipping                                                                                                                                                                               | nan                                                                                                                                                                                                                                                                                                                           |   1.16772e+08 |   1.16772e+08 | nan           | nan           | skip                 |          1    |             -493 |             -142 |              -81 |               -2 |       0.94 |           102 |          -142 |           -81 |            -2 |       7.647 |           12.26 |                -19 |                -17 |                 -3 |                 -3 |  0.950957 |                0.999998    |                       5.49391    |
| NM_000492.3:c.165-3C>T                                                                             | 7        | 117509031 | C                                       | T                                                  | +        |                 1 | Leman et al.                                                   | exon 3 skipping of low intensity                                                                                                                                                               | nan                                                                                                                                                                                                                                                                                                                           |   1.17509e+08 |   1.17509e+08 | nan           | nan           | skip                 |          0.11 |            -3147 |                3 |             2539 |              111 |       0.21 |             5 |             3 |          1392 |           111 |       1.531 |           11.34 |                 -4 |                 -3 |                 -4 |                 -1 |  0.008244 |                0.999492    |                       0.741429   |
| NM_000492.3:c.274-6T>C                                                                             | 7        | 117530893 | T                                       | C                                                  | +        |                 0 | Leman et al.                                                   | nan                                                                                                                                                                                            | nan                                                                                                                                                                                                                                                                                                                           | nan           | nan           | nan           | nan           | normal               |          0.02 |             3392 |                6 |              108 |              221 |       0.03 |           587 |             6 |             6 |           221 |       0.286 |           16.02 |                 -3 |                 -5 |                 -1 |                 -4 |  0.00698  |                0.936947    |                       0.2449     |
| NM_000492.3:c.489G>A                                                                               | 7        | 117531114 | G                                       | A                                                  | +        |                 1 | Leman et al.                                                   | exon 4 skipped and use of a cryptic site  93 nt upstream from 5' ss                                                                                                                            | nan                                                                                                                                                                                                                                                                                                                           | nan           | nan           | nan           | nan           | multiple             |          0.94 |             1781 |             -215 |              -93 |                0 |       0.84 |           627 |          -215 |           -93 |             0 |       7.571 |            8.75 |                -18 |                -19 |                 -4 |                 -3 |  0.994828 |                0.999973    |                       5.40988    |
| NM_000492.3:c.489+1G>T                                                                             | 7        | 117531115 | G                                       | T                                                  | +        |                 1 | Leman et al.                                                   | exon 4 skipped and use of a cryptic site  93 nt upstream from 5' ss                                                                                                                            | nan                                                                                                                                                                                                                                                                                                                           | nan           | nan           | nan           | nan           | multiple             |          0.94 |             1780 |             -216 |              -94 |               -1 |       0.84 |           942 |          -216 |           -94 |            -1 |       8.504 |           18.97 |                -17 |                -19 |                 -3 |                 -2 |  0.986812 |                1           |                       7.86965    |
| NM_000492.3:c.489+3A>G                                                                             | 7        | 117531117 | A                                       | G                                                  | +        |                 1 | Leman et al.                                                   | exon 4 skipped and use of a cryptic site  93 nt upstream from 5' ss                                                                                                                            | nan                                                                                                                                                                                                                                                                                                                           | nan           | nan           | nan           | nan           | multiple             |          0.82 |             1778 |             -218 |              -96 |               -3 |       0.72 |          1096 |          -218 |           -96 |            -3 |       4.308 |           10.05 |                -19 |                -18 |                 -7 |                 -4 |  0.845779 |                0.948495    |                       1.99336    |
| NM_000492.3:c.489+4A>G                                                                             | 7        | 117531118 | A                                       | G                                                  | +        |                 1 | Leman et al.                                                   | exon 4 skipped and use of a cryptic site  93 nt upstream from 5' ss                                                                                                                            | nan                                                                                                                                                                                                                                                                                                                           | nan           | nan           | nan           | nan           | multiple             |          0.6  |             1777 |             -219 |              -97 |               -4 |       0.59 |          1095 |          -219 |           -97 |            -4 |       2.795 |           14.14 |                -19 |                -18 |                 -2 |                 -4 |  0.964246 |                0.839494    |                       1.50489    |
| NM_000492.3:c.490-1G>C                                                                             | 7        | 117534275 | G                                       | C                                                  | +        |                 1 | Leman et al.                                                   | exon 5 skipped and use of a cryptic site 9 nt downstream from 3' ss                                                                                                                            | nan                                                                                                                                                                                                                                                                                                                           | nan           | nan           | nan           | nan           | multiple             |          1    |               10 |                1 |              668 |               51 |       0.99 |            10 |             1 |           668 |         -3161 |       8.064 |           15.23 |                -17 |                 -5 |                 -1 |                 -2 |  0.985068 |                0.999998    |                       1.77669    |
| NM_000492.3:c.579+1G>T                                                                             | 7        | 117534366 | G                                       | T                                                  | +        |                 1 | Leman et al.                                                   | exon 5 skipped                                                                                                                                                                                 | nan                                                                                                                                                                                                                                                                                                                           |   1.17534e+08 |   1.17534e+08 | nan           | nan           | skip                 |          1    |            -3467 |              -90 |              -54 |               -1 |       1    |         -1471 |           -90 |             3 |            -1 |       8.504 |           20.75 |                -17 |                -19 |                 -3 |                 -2 |  0.985399 |                0.999998    |                       5.28832    |
| NM_000492.3:c.580-1G>T                                                                             | 7        | 117535247 | G                                       | T                                                  | +        |                 1 | Leman et al.                                                   | exon 6 skipped                                                                                                                                                                                 | nan                                                                                                                                                                                                                                                                                                                           |   1.17535e+08 |   1.17535e+08 | nan           | nan           | skip                 |          1    |              -55 |                1 |            -4133 |              164 |       0.93 |           -55 |             1 |          2587 |           164 |       8.598 |           11.98 |                -17 |                -19 |                 -3 |                 -7 |  0.981169 |                1           |                       2.08837    |
| NM_000492.3:c.743+1G>A                                                                             | 7        | 117535412 | G                                       | A                                                  | +        |                 1 | Leman et al.                                                   | exon 6 skipped                                                                                                                                                                                 | nan                                                                                                                                                                                                                                                                                                                           |   1.17535e+08 |   1.17535e+08 | nan           | nan           | skip                 |          1    |             -554 |             -164 |              -62 |               -1 |       0.95 |           150 |          -164 |           -84 |            -1 |       8.182 |            9.7  |                -17 |                -19 |                 -6 |                 -7 |  0.983984 |                0.999825    |                       3.7973     |
| NM_000492.3:c.744-14_744-3del                                                                      | 7        | 117536534 | TGATTGATTTACA                           | A                                                  | +        |                 1 | Leman et al.                                                   | use of a cryptic site 32 nt upstream from 3' ss                                                                                                                                                | nan                                                                                                                                                                                                                                                                                                                           |   1.17537e+08 | nan           |   1.17537e+08 | nan           | alternative acceptor |          1    |              -18 |               14 |             2504 |            -1129 |       0.96 |           -18 |            14 |          1089 |         -1123 |     nan     |           53.66 |                 11 |                 -6 |                -17 |                  6 |  0.143834 |                0.999988    |                       1.65552    |
| NM_000492.3:c.744-10_744-3del                                                                      | 7        | 117536538 | TGATTTACA                               | A                                                  | +        |                 1 | Leman et al.                                                   | use of a cryptic site 32 nt upstream from 3' ss                                                                                                                                                | nan                                                                                                                                                                                                                                                                                                                           |   1.17537e+08 | nan           |   1.17537e+08 | nan           | alternative acceptor |          0.96 |              -22 |               10 |             2500 |            -1133 |       0.96 |           -22 |            10 |          1085 |         -1127 |     nan     |           53.66 |                  7 |                -10 |                -13 |                  2 |  0.143982 |                0.999596    |                       1.22876    |
| NM_000492.3:c.744-9_744-6del                                                                       | 7        | 117536539 | GATTT                                   | T                                                  | +        |                 0 | Leman et al.                                                   | nan                                                                                                                                                                                            | nan                                                                                                                                                                                                                                                                                                                           | nan           | nan           | nan           | nan           | normal               |          0    |             2399 |            -1681 |             1295 |            -1134 |       0.04 |           -23 |            16 |         -1128 |          2499 |     nan     |           48.35 |                  2 |                -11 |                -10 |                 -5 |  0.006431 |                0.325587    |                       0.183647   |
| NM_000492.3:c.744-9_744-6dup                                                                       | 7        | 117536542 | T                                       | TGATT                                              | +        |                 0 | Leman et al.                                                   | nan                                                                                                                                                                                            | nan                                                                                                                                                                                                                                                                                                                           | nan           | nan           | nan           | nan           | normal               |          0    |             3629 |               82 |            -1137 |             1081 |       0.01 |          2396 |             8 |          2496 |         -1599 |     nan     |           27.55 |                -10 |                -14 |                 -4 |                 -2 |  0.007775 |                0.0138207   |                       0.243168   |
| NM_000492.3:c.870-12T>A                                                                            | 7        | 117540088 | T                                       | A                                                  | +        |                 1 | Leman et al.                                                   | use of a cryptic site 71 nt downsteam from 3' ss frameshift                                                                                                                                    | nan                                                                                                                                                                                                                                                                                                                           |   1.1754e+08  | nan           |   1.1754e+08  | nan           | alternative acceptor |          0.99 |                2 |               12 |            -2254 |              258 |       0.98 |             2 |            12 |          1318 |           258 |       5.553 |           15    |                -18 |                 -4 |                 -5 |                 -3 |  0.999956 |                0.999997    |                       1.95035    |
| NM_000492.3:c.870-4A>G                                                                             | 7        | 117540096 | A                                       | G                                                  | +        |                 0 | Leman et al.                                                   | nan                                                                                                                                                                                            | nan                                                                                                                                                                                                                                                                                                                           | nan           | nan           | nan           | nan           | normal               |          0.03 |                9 |               75 |              250 |              216 |       0.27 |             9 |             4 |         -1058 |           250 |       0.045 |           10.38 |                -19 |                -18 |                 -7 |                 -4 |  0.006563 |                0.334112    |                       0.214748   |
| NM_000492.3:c.1116+1G>A                                                                            | 7        | 117540347 | G                                       | A                                                  | +        |                 1 | Leman et al.                                                   | use of a cryptic site 34 nt upstream from 5' ss frameshift                                                                                                                                     | nan                                                                                                                                                                                                                                                                                                                           | nan           |   1.1754e+08  | nan           |   1.1754e+08  | alternative donor    |          0.98 |             -176 |             -242 |              -35 |               -1 |       0.89 |         -2261 |          -242 |           -35 |            -1 |       8.182 |            8.75 |                -17 |                -19 |                 -6 |                 -3 |  0.990869 |                0.999971    |                       4.74247    |
| NM_000492.3:c.1209G>A                                                                              | 7        | 117542108 | G                                       | A                                                  | +        |                 1 | Leman et al.                                                   | exon 9 skipped                                                                                                                                                                                 | nan                                                                                                                                                                                                                                                                                                                           |   1.17542e+08 |   1.17542e+08 | nan           | nan           | skip                 |          0.61 |            -1937 |              -92 |            -1762 |                0 |       0.94 |          -613 |           -92 |           -21 |             0 |       9.059 |            9.06 |                -18 |                -19 |                 -4 |                 -2 |  0.992739 |                0.999988    |                       5.47221    |
| NM_000492.3:c.1209+2T>G                                                                            | 7        | 117542110 | T                                       | G                                                  | +        |                 1 | Leman et al.                                                   | exon 9 skipped                                                                                                                                                                                 | nan                                                                                                                                                                                                                                                                                                                           |   1.17542e+08 |   1.17542e+08 | nan           | nan           | skip                 |          1    |            -1939 |              -94 |               -1 |               -2 |       0.99 |          -615 |           -94 |           -23 |            -2 |       7.647 |           13.83 |                -19 |                -17 |                 -3 |                 -3 |  0.97513  |                0.999982    |                       4.45416    |
| NM_000492.3:c.1393-2A>G                                                                            | 7        | 117559462 | A                                       | G                                                  | +        |                 1 | Leman et al.                                                   | use of a cryptic site 87 nt downsteam from 3' ss frameshift                                                                                                                                    | nan                                                                                                                                                                                                                                                                                                                           |   1.17559e+08 | nan           |   1.1756e+08  | nan           | alternative acceptor |          1    |               89 |                2 |              -58 |              193 |       1    |            89 |             2 |           -58 |           193 |       7.955 |           14.37 |                -19 |                -18 |                 -2 |                 -4 |  0.969164 |                0.999984    |                       1.74558    |
| NM_000492.3:c.1584G>A                                                                              | 7        | 117559655 | G                                       | A                                                  | +        |                 1 | Leman et al.                                                   | exon 10 skipping of low intensity                                                                                                                                                              | nan                                                                                                                                                                                                                                                                                                                           |   1.17549e+08 |   1.17549e+08 | nan           | nan           | skip                 |          0.11 |            -1310 |             -191 |             -146 |                0 |       0.06 |            85 |          -104 |            85 |             0 |       3.641 |            8.75 |                -18 |                -19 |                 -4 |                 -3 |  0.953696 |                0.996008    |                       7.00891    |
| NM_000492.3:c.1585-8G>A                                                                            | 7        | 117587731 | G                                       | A                                                  | +        |                 1 | Leman et al.                                                   | use of a de novo site 6 nt upstream from 3' ss                                                                                                                                                 | Strauch: Variant effect changed to 6nt upstream (was 7 in the original publication)                                                                                                                                                                                                                                           |   1.17588e+08 | nan           |   1.17588e+08 | nan           | alternative acceptor |          0.99 |                2 |                8 |             1739 |              102 |       0.92 |             2 |             8 |           927 |           102 |       5.081 |            8.98 |                -18 |                -19 |                 -4 |                 -2 |  0.997391 |                0.999983    |                       1.27175    |
| NM_000492.3:c.1585-3T>G                                                                            | 7        | 117587736 | T                                       | G                                                  | +        |                 1 | Leman et al.                                                   | exon 12 skipping and use of a de novo site 2 nt upstream from 3' ss                                                                                                                            | nan                                                                                                                                                                                                                                                                                                                           | nan           | nan           | nan           | nan           | multiple             |          0.96 |                1 |                3 |             1734 |               97 |       0.93 |             1 |             3 |            -5 |            97 |      13.063 |           14.04 |                -19 |                -17 |                 -5 |                 -3 |  0.41838  |                1           |                       1.94193    |
| NM_000492.3:c.1585-1G>A                                                                            | 7        | 117587738 | G                                       | A                                                  | +        |                 1 | Leman et al.                                                   | exon 12 skipped and use of a de novo 1 nt downstream from 3' ss                                                                                                                                | nan                                                                                                                                                                                                                                                                                                                           | nan           | nan           | nan           | nan           | multiple             |          1    |                2 |                1 |             1732 |               95 |       0.97 |             2 |             1 |          2269 |            95 |       8.75  |           12.57 |                -18 |                -19 |                 -4 |                 -2 |  0.982115 |                0.999988    |                       1.20998    |
| NM_000492.3:c.1679+1G>C                                                                            | 7        | 117587834 | G                                       | C                                                  | +        |                 1 | Leman et al.                                                   | exon 12 skipped                                                                                                                                                                                | nan                                                                                                                                                                                                                                                                                                                           |   1.17588e+08 |   1.17588e+08 | nan           | nan           | skip                 |          1    |             2575 |              -95 |             1636 |               -1 |       0.98 |         -2173 |           -95 |            35 |            -1 |       8.273 |           20.46 |                -17 |                 -5 |                 -6 |                 -3 |  0.984096 |                0.999974    |                       4.43526    |
| NM_000492.3:c.1766+1G>A                                                                            | 7        | 117590440 | G                                       | A                                                  | +        |                 1 | Leman et al.                                                   | exon 13 skipped                                                                                                                                                                                | nan                                                                                                                                                                                                                                                                                                                           |   1.1759e+08  |   1.1759e+08  | nan           | nan           | skip                 |          1    |            -1022 |              -87 |             1328 |               -1 |       0.91 |         -1022 |           -87 |           110 |            -1 |       8.182 |           19    |                -17 |                -19 |                 -6 |                 -2 |  0.989274 |                0.99999     |                       5.11191    |
| NM_000492.3:c.1766+3A>G                                                                            | 7        | 117590442 | A                                       | G                                                  | +        |                 1 | Leman et al.                                                   | exon 13 skipped                                                                                                                                                                                | nan                                                                                                                                                                                                                                                                                                                           |   1.1759e+08  |   1.1759e+08  | nan           | nan           | skip                 |          0.35 |            -1024 |              -89 |             1326 |               -3 |       0.65 |         -1024 |           -89 |          -117 |            -3 |       3.15  |           10.35 |                -19 |                -18 |                 -2 |                 -4 |  0.541314 |                0.924852    |                       1.62635    |
| NM_000492.3:c.2490+1G>A                                                                            | 7        | 117592658 | G                                       | A                                                  | +        |                 1 | Leman et al.                                                   | exon 14 skipped                                                                                                                                                                                | nan                                                                                                                                                                                                                                                                                                                           |   1.17592e+08 |   1.17593e+08 | nan           | nan           | skip                 |          0.99 |             -476 |             -626 |                3 |               -1 |       0.98 |             3 |          -724 |             3 |            -1 |       8.182 |           15.2  |                -17 |                -19 |                 -6 |                 -2 |  0.989173 |                0.999997    |                       5.72303    |
| NM_000492.3:c.2491G>T                                                                              | 7        | 117594930 | G                                       | T                                                  | +        |                 1 | Leman et al.                                                   | exon 15 skipping of  strong intensity                                                                                                                                                          | nan                                                                                                                                                                                                                                                                                                                           |   1.17595e+08 |   1.17595e+08 | nan           | nan           | skip                 |          0.84 |                3 |                0 |             2166 |              128 |       0.63 |             3 |             0 |         -3162 |           128 |       2.849 |           23.72 |                -17 |                -19 |                 -3 |                 -2 |  0.995609 |                0.999989    |                       1.88993    |
| NM_000492.3:c.2620-6T>C                                                                            | 7        | 117602820 | T                                       | C                                                  | +        |                 0 | Leman et al.                                                   | nan                                                                                                                                                                                            | nan                                                                                                                                                                                                                                                                                                                           | nan           | nan           | nan           | nan           | normal               |          0.01 |             -767 |                6 |              962 |               43 |       0.03 |          -173 |           712 |           785 |            43 |       1.123 |           14.2  |                 -3 |                 -4 |                 -1 |                 -4 |  0.007056 |                0.894774    |                       0.590947   |
| NM_000492.3:c.2657+5G>A                                                                            | 7        | 117602868 | G                                       | A                                                  | +        |                 1 | Leman et al.                                                   | exon 16 skipped                                                                                                                                                                                | nan                                                                                                                                                                                                                                                                                                                           |   1.17603e+08 |   1.17603e+08 | nan           | nan           | skip                 |          0.95 |              200 |              -42 |              256 |               -5 |       0.93 |            18 |           -42 |            68 |            -5 |       7.639 |           10.9  |                -17 |                -19 |                 -4 |                 -2 |  0.953778 |                0.999999    |                       6.1667     |
| NM_000492.3:c.2658-1G>A                                                                            | 7        | 117603531 | G                                       | A                                                  | +        |                 1 | Leman et al.                                                   | exon 17 skipped                                                                                                                                                                                | nan                                                                                                                                                                                                                                                                                                                           |   1.17604e+08 |   1.17604e+08 | nan           | nan           | skip                 |          1    |              -84 |                1 |             -824 |              251 |       0.87 |            15 |             1 |          1495 |           251 |       8.75  |           13.7  |                -17 |                -19 |                 -6 |                 -2 |  0.946672 |                0.999945    |                       1.39244    |
| NM_000492.3:c.2909-4A>G                                                                            | 7        | 117606670 | A                                       | G                                                  | +        |                 0 | Leman et al.                                                   | nan                                                                                                                                                                                            | nan                                                                                                                                                                                                                                                                                                                           | nan           | nan           | nan           | nan           | normal               |          0.01 |                4 |               20 |               83 |               87 |       0.02 |             4 |            20 |            83 |         -1644 |       0.228 |           12.76 |                -19 |                -17 |                 -2 |                 -4 |  0.007012 |                0.119447    |                       0.0451571  |
| NM_000492.3:c.2988G>A                                                                              | 7        | 117606753 | G                                       | A                                                  | +        |                 1 | Leman et al.                                                   | exon 18 skipped                                                                                                                                                                                | nan                                                                                                                                                                                                                                                                                                                           |   1.17607e+08 |   1.17607e+08 | nan           | nan           | skip                 |          0.43 |             -784 |              -79 |               24 |                0 |       0.76 |         -1913 |           -79 |            24 |             0 |       2.359 |           10.64 |                -17 |                -19 |                 -4 |                 -7 |  0.984568 |                0.994446    |                       3.90953    |
| NM_000492.3:c.2988+1G>A                                                                            | 7        | 117606754 | G                                       | A                                                  | +        |                 1 | Leman et al.                                                   | exon 18 skipped                                                                                                                                                                                | nan                                                                                                                                                                                                                                                                                                                           |   1.17607e+08 |   1.17607e+08 | nan           | nan           | skip                 |          0.99 |             -785 |              -80 |            -1712 |               -1 |       0.99 |         -1914 |           -80 |            18 |            -1 |       8.182 |           18.73 |                -17 |                -19 |                 -6 |                 -2 |  0.991711 |                0.999978    |                       4.81602    |
| NM_000492.3:c.2989-1G>A                                                                            | 7        | 117610518 | G                                       | A                                                  | +        |                 1 | Leman et al.                                                   | exon 19 skipped                                                                                                                                                                                | nan                                                                                                                                                                                                                                                                                                                           |   1.17611e+08 |   1.17611e+08 | nan           | nan           | skip                 |          1    |               71 |                1 |             1758 |              151 |       0.99 |            23 |             1 |          1063 |           151 |       8.75  |           11.91 |                -17 |                -19 |                 -5 |                 -7 |  0.978673 |                0.999918    |                       1.41341    |
| NM_000492.3:c.2989-1G>T                                                                            | 7        | 117610518 | G                                       | T                                                  | +        |                 1 | Leman et al.                                                   | exon 19 skipped                                                                                                                                                                                | nan                                                                                                                                                                                                                                                                                                                           |   1.17611e+08 |   1.17611e+08 | nan           | nan           | skip                 |          1    |               71 |                1 |             1758 |              151 |       0.99 |            23 |             1 |          1063 |           151 |       8.598 |           13.21 |                -17 |                -19 |                 -6 |                 -2 |  0.97735  |                0.999987    |                       1.63729    |
| NM_000492.3:c.3139+3A>G                                                                            | 7        | 117610672 | A                                       | G                                                  | +        |                 1 | Leman et al.                                                   | exon 19 skipping of strong intensity                                                                                                                                                           | nan                                                                                                                                                                                                                                                                                                                           |   1.17611e+08 |   1.17611e+08 | nan           | nan           | skip                 |          0.13 |              943 |             -153 |               11 |               -3 |       0.63 |         -1207 |          -153 |            11 |            -3 |       4.513 |           10.91 |                -19 |                -18 |                 -7 |                 -4 |  0.601809 |                0.988665    |                       2.28787    |
| NM_000492.3:c.3468+1G>A                                                                            | 7        | 117614714 | G                                       | A                                                  | +        |                 1 | Leman et al.                                                   | exon 21 skipped                                                                                                                                                                                | nan                                                                                                                                                                                                                                                                                                                           |   1.17615e+08 |   1.17615e+08 | nan           | nan           | skip                 |          0.99 |            -2069 |             -101 |            -2438 |               -1 |       0.98 |         -2069 |          -101 |            53 |            -1 |       8.182 |           10.72 |                -17 |                -19 |                 -6 |                 -2 |  0.988847 |                0.999998    |                       5.7648     |
| NM_000492.3:c.3468+2dup                                                                            | 7        | 117614715 | T                                       | TT                                                 | +        |                 1 | Leman et al.                                                   | exon 21 skipped                                                                                                                                                                                | nan                                                                                                                                                                                                                                                                                                                           |   1.17615e+08 |   1.17615e+08 | nan           | nan           | skip                 |          0.99 |            -2070 |             -102 |            -2439 |               -2 |       0.98 |         -2070 |          -102 |            -1 |            -2 |     nan     |           24.71 |                -14 |                -18 |                 -4 |                 -6 |  0.990997 |                1           |                       7.42707    |
| NM_000492.3:c.3718-1G>A                                                                            | 7        | 117642437 | G                                       | A                                                  | +        |                 1 | Leman et al.                                                   | exon 23 skipping and use of a de novo site 1 nt downstream from 3' ss                                                                                                                          | nan                                                                                                                                                                                                                                                                                                                           | nan           | nan           | nan           | nan           | multiple             |          0.98 |                2 |                1 |             2479 |              156 |       0.98 |             2 |             1 |           -45 |           156 |       8.75  |           14.19 |                -17 |                -19 |                 -4 |                 -7 |  0.977573 |                0.999974    |                       1.59916    |
| NM_000492.3:c.3873+1G>A                                                                            | 7        | 117642594 | G                                       | A                                                  | +        |                 1 | Leman et al.                                                   | use of a cryptic site 29 nt downstream from 5' ss                                                                                                                                              | nan                                                                                                                                                                                                                                                                                                                           | nan           |   1.17643e+08 | nan           |   1.17643e+08 | alternative donor    |          0.99 |             -761 |             -156 |               28 |               -1 |       0.98 |            28 |          -156 |            28 |            -1 |       8.182 |           14.31 |                -17 |                -19 |                 -6 |                 -7 |  0.986798 |                0.999998    |                       5.70794    |
| NM_000492.3:c.3874-4522A>G                                                                         | 7        | 117648320 | A                                       | G                                                  | +        |                 1 | Ellingford et al. [100K]                                       | cryptic splice site, pseudoexon inclusion: NM_000492.3:r.3873_3874ins3874-4521_3874-4397                                                                                                       | nan                                                                                                                                                                                                                                                                                                                           | nan           | nan           | nan           | nan           | multiple             |          0.02 |                1 |            -1205 |              125 |             2041 |       0.03 |             1 |            26 |           125 |          2719 |     nan     |           13.7  |                -19 |                -17 |                 -2 |                 -4 |  0.006083 |              nan           |                     nan          |
| NM_000492.3:c.4242_4242+1delinsTT                                                                  | 7        | 117665564 | GG                                      | TT                                                 | +        |                 1 | Leman et al.                                                   | exon 26 skipped                                                                                                                                                                                | nan                                                                                                                                                                                                                                                                                                                           |   1.17665e+08 |   1.17666e+08 | nan           | nan           | skip                 |          1    |             -865 |             -105 |             1693 |                0 |     nan    |           nan |           nan |           nan |           nan |     nan     |           18.22 |                -16 |                -19 |                 -2 |                 -1 |  0.979541 |                1           |                       8.47248    |
| NM_000492.3:c.4242+1G>T                                                                            | 7        | 117665565 | G                                       | T                                                  | +        |                 1 | Leman et al.                                                   | exon 26 skipped                                                                                                                                                                                | nan                                                                                                                                                                                                                                                                                                                           |   1.17665e+08 |   1.17666e+08 | nan           | nan           | skip                 |          1    |             -866 |             -106 |               -2 |               -1 |       0.99 |          -282 |          -106 |            -2 |            -1 |       8.504 |           14.66 |                -17 |                -19 |                 -3 |                 -7 |  0.988061 |                1           |                       8.02365    |
| NM_001144923.1:c.4-1G>C                                                                            | 7        | 139134654 | G                                       | C                                                  | +        |                 1 | Maddirevula et al.                                             | Skipping; r.4_141del;p.(Met2_Glu47del)                                                                                                                                                         | nan                                                                                                                                                                                                                                                                                                                           |   1.39135e+08 |   1.39135e+08 | nan           | nan           | skip                 |          0.99 |               12 |                1 |             1000 |              138 |       0.99 |            12 |             1 |           608 |            67 |       8.064 |           18.25 |                -17 |                 -5 |                 -6 |                 -7 |  0.979484 |                0.999997    |                       1.83132    |
| NM_018238.3:c.424-3C>G                                                                             | 7        | 141615468 | C                                       | G                                                  | +        |                 1 | Maddirevula et al. [PM22415731]                                | Skipping; r.424_518del:p.(Ala142Thrfs*4)                                                                                                                                                       | nan                                                                                                                                                                                                                                                                                                                           |   1.41615e+08 |   1.41616e+08 | nan           | nan           | skip                 |          0.79 |            -1294 |                3 |            -1276 |               97 |       0.84 |            14 |             3 |         -1778 |            97 |       6.833 |           13.62 |                 -5 |                 -3 |                 -7 |                 -1 |  0.286781 |                1           |                       1.72873    |
| NM_015214.2:c.1891+2dup                                                                            | 8        |  38253129 | T                                       | TT                                                 | +        |                 1 | Maddirevula et al.                                             | Retention; r.1890_1891ins1890+1_1891+41:p.(Asp631Glyfs*3)                                                                                                                                      | nan                                                                                                                                                                                                                                                                                                                           | nan           | nan           | nan           | nan           | retention            |          0.94 |             -387 |              427 |               49 |               -2 |       0.94 |          -387 |           427 |            49 |            -2 |     nan     |           26.08 |                -15 |                 -5 |                 -1 |                 -4 |  0.989447 |                0.999986    |                       4.72843    |
| NM_001174067.1:c.1029G>A                                                                           | 8        |  38424509 | C                                       | T                                                  | -        |                 1 | Wai et al.                                                     | Exonic Alternative 5' Splice Site                                                                                                                                                              | nan                                                                                                                                                                                                                                                                                                                           | nan           | nan           | nan           | nan           | alternative donor    |          0.81 |             -519 |              190 |             -192 |                0 |       0.77 |          1065 |          -519 |            54 |             0 |       6.826 |            8.75 |                 -4 |                 -3 |                 -4 |                 -1 |  0.997266 |                0.999994    |                       5.77751    |
| NM_006749.3:c.613+1G>A                                                                             | 8        |  42459895 | C                                       | T                                                  | -        |                 1 | Maddirevula et al.                                             | Skipping; r.517_613del:p.(Glu173Cysfs*11)                                                                                                                                                      | nan                                                                                                                                                                                                                                                                                                                           |   4.246e+07   |   4.24599e+07 | nan           | nan           | skip                 |          0.99 |             2489 |               97 |              -41 |                1 |       0.98 |          2489 |            97 |           -52 |             1 |       8.182 |           14.71 |                 -5 |                 -3 |                 -4 |                 -1 |  0.947481 |                0.999998    |                       6.24211    |
| NM_144651.4:c.695-2A>T                                                                             | 8        |  51472306 | T                                       | A                                                  | -        |                 1 | Maddirevula et al.                                             | Skipping; r.695_812del:p.(Gln232Profs*21)                                                                                                                                                      | nan                                                                                                                                                                                                                                                                                                                           |   5.14723e+07 |   5.14722e+07 | nan           | nan           | skip                 |          1    |               59 |               -2 |             2666 |             -119 |       0.92 |            59 |            -2 |            59 |          -119 |       8.367 |           17.86 |                 -8 |                 -4 |                 -5 |                 -3 |  0.009372 |                0.999981    |                       1.40898    |
| NM_000067.2:c.232+1G>A                                                                             | 8        |  85465470 | G                                       | A                                                  | +        |                 1 | Maddirevula et al.                                             | Skipping; r.35_232del:p.(Gly12_Ala77del)                                                                                                                                                       | nan                                                                                                                                                                                                                                                                                                                           |   8.54653e+07 |   8.54655e+07 | nan           | nan           | skip                 |          1    |             -737 |             -198 |             -117 |               -1 |       1    |          -777 |          -198 |          -117 |            -1 |       8.182 |           13.9  |                -17 |                -19 |                 -4 |                 -2 |  0.990154 |                0.999995    |                       5.47458    |
| NM_017890.4:c.7226C>T                                                                              | 8        |  99766874 | C                                       | T                                                  | +        |                 0 | Wai et al.                                                     | nan                                                                                                                                                                                            | nan                                                                                                                                                                                                                                                                                                                           | nan           | nan           | nan           | nan           | normal               |          0    |            -1593 |             -100 |            -1561 |             -474 |       0    |          -100 |            -4 |         -1401 |          -474 |     nan     |            9.72 |                 -4 |                 -3 |                 -4 |                 -1 |  0.0057   |                0.23844     |                       0.361146   |
| NM_020829.3:c.3794G>C                                                                              | 9        |   5772741 | G                                       | C                                                  | +        |                 1 | Maddirevula et al. [PM27878435 ]                               | Skipping; r.3794_3795ins3794+1_3794+59:p.(Arg1265Profs*7)                                                                                                                                      | nan                                                                                                                                                                                                                                                                                                                           |   5.77256e+06 |   5.77274e+06 | nan           | nan           | skip                 |          0.15 |             -286 |             -177 |               59 |                0 |       0.52 |          -574 |          -177 |            59 |             0 |       2.18  |           17.72 |                 -3 |                 -5 |                 -5 |                 -3 |  0.998013 |                0.792744    |                       1.74871    |
| NM_000077.4:c.457+2T>C                                                                             | 9        |  21970900 | A                                       | G                                                  | -        |                 1 | MutSpliceDB                                                    | Intron inclusion between exons 2 & 3, or skipping end of exon 2                                                                                                                                | nan                                                                                                                                                                                                                                                                                                                           | nan           | nan           | nan           | nan           | multiple             |          0.97 |              526 |            -2129 |               76 |                2 |       0.77 |           526 |          -397 |            76 |             2 |       7.754 |           14.01 |                -19 |                -17 |                 -2 |                 -4 |  0.960705 |                0.842526    |                       1.41903    |
| NM_000077.4:c.457+1G>A                                                                             | 9        |  21970901 | C                                       | T                                                  | -        |                 1 | MutSpliceDB                                                    | Intron inclusion between exons 2 & 3, or skipping end of exon 2                                                                                                                                | nan                                                                                                                                                                                                                                                                                                                           | nan           | nan           | nan           | nan           | multiple             |          0.97 |              525 |            -2130 |               75 |                1 |       0.77 |           525 |          -398 |            75 |             1 |       8.182 |           14.78 |                 -5 |                 -3 |                 -2 |                 -1 |  0.944402 |                0.999993    |                       5.38679    |
| NM_000077.4:c.457+1G>T                                                                             | 9        |  21970901 | C                                       | A                                                  | -        |                 1 | MutSpliceDB                                                    | Intron inclusion between exons 2 & 3, or skipping end of exon 2                                                                                                                                | nan                                                                                                                                                                                                                                                                                                                           | nan           | nan           | nan           | nan           | multiple             |          0.97 |              525 |            -2130 |               75 |                1 |       0.77 |           525 |          -398 |            75 |             1 |       8.504 |           18.34 |                 -5 |                 -3 |                 -5 |                 -1 |  0.403673 |                1           |                       8.75154    |
[truncated: 1,285,668 more chars]
