# Supplementary material for: Analyzing the performance of deep learning splice prediction algorithms
Source: PLoS One. 2026 May 13;21(5):e0348885. doi: 10.1371/journal.pone.0348885 (PMC13170886; doi:10.1371/journal.pone.0348885)
Supplement: S1 File — The data used in the CI-SpliceAI benchmark analysis are available in CI-SpliceAI__Comparison at https://github.com/YStrauch/CI-SpliceAI__Comparison. (ZIP) [file pone.0348885.s001.zip › CI-SpliceAI__Comparison-master/predictions/joined/predictions.tex]

\begin{tabular}{llrlllrlllrrrrlrrrrrrrrrrrrrrrrrrr}
\toprule
{} & \#CHROM &        POS &                                      REF &                                                ALT & strand &  SpliceAffecting &                                             Origin &                                        Observation &                                           Comments &           AL &           DL &           AG &           DG &           effect\_type &  CI-SpliceAI &  CI-SpliceAI\_AG &  CI-SpliceAI\_AL &  CI-SpliceAI\_DG &  CI-SpliceAI\_DL &  SpliceAI &  SpliceAI\_AG &  SpliceAI\_AL &  SpliceAI\_DG &  SpliceAI\_DL &  MES (VEP) &  MES (Sliding) &  MES (Sliding)\_AG &  MES (Sliding)\_AL &  MES (Sliding)\_DG &  MES (Sliding)\_DL &   SQUIRLS &  MMSplice (Pathogenicity) &  MMSplice (Splicing Efficiency) \\
ID                                                 &        &            &                                          &                                                    &        &                  &                                                    &                                                    &                                                    &              &              &              &              &                       &              &                 &                 &                 &                 &           &              &              &              &              &            &                &                   &                   &                   &                   &           &                           &                                 \\
\midrule
NM\_003036.3:c.1211+2T>G                            &      1 &    2303402 &                                        T &                                                  G &      + &                1 &                                         Wai et al. &                Intronic Alternative 5' Splice Site &                                                NaN &          NaN &          NaN &          NaN &          NaN &     alternative donor &         0.99 &          1024.0 &          -117.0 &            19.0 &            -2.0 &      0.99 &        508.0 &       -117.0 &         19.0 &         -2.0 &      7.647 &      12.110000 &             -19.0 &             -17.0 &              -7.0 &              -3.0 &  0.921332 &                  0.999973 &                        5.526686 \\
NM\_004565.2:c.677G>A                               &      1 &   10627363 &                                        G &                                                  A &      + &                1 &                                 Maddirevula et al. &         Skipping; r.587\_678del;p.(Ala196Glufs*103) &                                                NaN &   10627272.0 &   10627363.0 &          NaN &          NaN &                  skip &         0.91 &         -2038.0 &           -91.0 &           -39.0 &             0.0 &      0.91 &      -2038.0 &        -91.0 &        -39.0 &          0.0 &      7.182 &      10.410000 &             -18.0 &             -19.0 &              -4.0 &              -7.0 &  0.995168 &                  0.999994 &                        6.283102 \\
NM\_014874.3:c.838C>T                               &      1 &   12001422 &                                        C &                                                  T &      + &                0 &                                         Wai et al. &                                                NaN &                                                NaN &          NaN &          NaN &          NaN &          NaN &                normal &         0.01 &           347.0 &            84.0 &           414.0 &         -2414.0 &      0.00 &      -2629.0 &        -21.0 &        414.0 &         86.0 &        NaN &      12.760000 &              -5.0 &              -3.0 &              -4.0 &              -6.0 &  0.005646 &                  0.432506 &                        0.358818 \\
NM\_007272.2:c.133-3C>A                             &      1 &   15440490 &                                        C &                                                  A &      + &                1 &                                       Leman et al. &                exon 3 skipping of strong intensity &                                                NaN &   15440493.0 &   15440590.0 &          NaN &          NaN &                  skip &         0.34 &            15.0 &             3.0 &           375.0 &           100.0 &      0.30 &         15.0 &          3.0 &       1698.0 &        100.0 &      5.058 &      12.580000 &              -5.0 &              -3.0 &              -5.0 &              -6.0 &  0.100294 &                  0.999967 &                        1.478906 \\
NM\_007272.2:c.640-12G>A                            &      1 &   15445585 &                                        G &                                                  A &      + &                1 &                                       Leman et al. &  use of a de novo splice site 10 nt upstream fr... &  Strauch: Changed observation to 10nt ustream (... &   15445597.0 &          NaN &   15445587.0 &          NaN &  alternative acceptor &         0.77 &             2.0 &            12.0 &          1361.0 &            62.0 &      0.88 &          2.0 &         12.0 &      -1114.0 &       -700.0 &      4.120 &      15.100000 &             -18.0 &             -19.0 &              -4.0 &              -7.0 &  0.996609 &                  0.998918 &                        1.297939 \\
NM\_005529:c.11208-7G>A                             &      1 &   21831803 &                                        C &                                                  T &      - &                1 &                                 Maddirevula et al. &  Skipping; r.11208\_11209insGAGCA:p.(Phe3737Gluf... &                                                NaN &   21831796.0 &   21831652.0 &          NaN &          NaN &                  skip &         1.00 &            -2.0 &            -7.0 &          -151.0 &           396.0 &      0.98 &         -2.0 &         -7.0 &        261.0 &        396.0 &      3.248 &      12.890000 &              -5.0 &              -3.0 &              -4.0 &              -1.0 &  0.999861 &                  0.844788 &                        0.623430 \\
NM\_016124.4:c.150T>C                               &      1 &   25284574 &                                        T &                                                  C &      + &                0 &                                       Leman et al. &                                                NaN &                                                NaN &          NaN &          NaN &          NaN &          NaN &                normal &         0.01 &           177.0 &           211.0 &          -647.0 &          2394.0 &      0.11 &         -4.0 &         -1.0 &        185.0 &      -2562.0 &      0.339 &      12.590000 &              -3.0 &              -5.0 &              -1.0 &              -4.0 &  0.007233 &                  0.632114 &                        0.077433 \\
NM\_016124.4:c.334A>G                               &      1 &   25284758 &                                        A &                                                  G &      + &                1 &                                       Leman et al. &  exon 2 skipping of low intensity and use of cr... &                                                NaN &          NaN &          NaN &          NaN &          NaN &              multiple &         0.71 &            -7.0 &          -185.0 &           -19.0 &             1.0 &      0.69 &          1.0 &       -185.0 &        -19.0 &          1.0 &      3.475 &       9.580000 &             -19.0 &             -18.0 &              -2.0 &              -4.0 &  0.266291 &                  0.998377 &                        2.630763 \\
NM\_016124.4:c.335G>C                               &      1 &   25284759 &                                        G &                                                  C &      + &                1 &                                       Leman et al. &  exon 2 skipping and use of cryptic splice site... &                                                NaN &          NaN &          NaN &          NaN &          NaN &              multiple &         1.00 &            26.0 &          -186.0 &           -20.0 &             0.0 &      0.97 &        -17.0 &       -186.0 &        -20.0 &          0.0 &      8.965 &      10.430000 &             -17.0 &              -5.0 &              -5.0 &              -2.0 &  0.991000 &                  1.000000 &                        7.088558 \\
NM\_016124.4:c.335G>T                               &      1 &   25284759 &                                        G &                                                  T &      + &                1 &                                       Leman et al. &  exon 2 skipping of strong intensity and use of... &                                                NaN &          NaN &          NaN &          NaN &          NaN &              multiple &         0.99 &            15.0 &          -186.0 &           -20.0 &             0.0 &      0.97 &        -17.0 &       -186.0 &        -20.0 &          0.0 &     11.016 &      11.020000 &             -17.0 &             -19.0 &              -3.0 &              -2.0 &  0.990968 &                  1.000000 &                        7.473609 \\
NM\_016124.4:c.335+1G>A                             &      1 &   25284760 &                                        G &                                                  A &      + &                1 &                                       Leman et al. &  exon 2 skipping of strong intensity and use of... &                                                NaN &          NaN &          NaN &          NaN &          NaN &              multiple &         1.00 &            -9.0 &          -187.0 &           -21.0 &            -1.0 &      0.97 &        -18.0 &       -187.0 &        -21.0 &         -1.0 &      8.182 &      14.990000 &             -17.0 &             -19.0 &              -6.0 &              -7.0 &  0.979949 &                  0.999994 &                        5.022951 \\
NM\_016124.4:c.336-2A>G                             &      1 &   25290639 &                                        A &                                                  G &      + &                1 &                                       Leman et al. &  exon 2 skipping of low intensity and use of tw... &                                                NaN &          NaN &          NaN &          NaN &          NaN &              multiple &         0.98 &           -26.0 &             2.0 &          -147.0 &           152.0 &      0.94 &        -26.0 &          2.0 &       -112.0 &        152.0 &      7.955 &      15.660000 &             -19.0 &             -18.0 &              -7.0 &              -4.0 &  0.937924 &                  0.999985 &                        1.605233 \\
NM\_016124.4:c.336-2delA                            &      1 &   25290639 &                                       AG &                                                  G &      + &                1 &                                       Leman et al. &  exon 2 skipping of low intensity and use of cr... &                                                NaN &          NaN &          NaN &          NaN &          NaN &              multiple &         0.98 &           -26.0 &             2.0 &          -147.0 &           152.0 &      0.94 &        -26.0 &          2.0 &       -112.0 &        152.0 &        NaN &      56.990002 &             -22.0 &             -15.0 &              -7.0 &              -6.0 &  0.968501 &                  0.999995 &                        1.851926 \\
NM\_016124.4:c.336-1G>A                             &      1 &   25290640 &                                        G &                                                  A &      + &                1 &                                       Leman et al. &  exon 2 skipping of low intensity and use of tw... &                                                NaN &          NaN &          NaN &          NaN &          NaN &              multiple &         0.98 &           -27.0 &             1.0 &          -148.0 &           151.0 &      0.94 &        -27.0 &          1.0 &       -113.0 &        151.0 &      8.750 &      15.940000 &             -17.0 &             -19.0 &              -4.0 &              -7.0 &  0.918650 &                  0.999813 &                        1.297017 \\
NM\_016124.4:c.485A>G                               &      1 &   25290790 &                                        A &                                                  G &      + &                0 &                                       Leman et al. &                                                NaN &                                                NaN &          NaN &          NaN &          NaN &          NaN &                normal &         0.03 &            28.0 &          -149.0 &          -134.0 &             1.0 &      0.14 &       -730.0 &       -149.0 &      -1433.0 &          1.0 &      1.337 &      17.600000 &             -19.0 &             -17.0 &              -7.0 &              -6.0 &  0.027076 &                  0.855251 &                        1.118579 \\
NM\_016124.4:c.486+1G>A                             &      1 &   25290792 &                                        G &                                                  A &      + &                1 &                                       Leman et al. &  exon 3 skipping of strong intensity and use of... &                                                NaN &          NaN &          NaN &          NaN &          NaN &              multiple &         1.00 &           -31.0 &          -151.0 &          -300.0 &            -1.0 &      0.93 &      -1198.0 &       -151.0 &        -15.0 &         -1.0 &      8.182 &      13.660000 &             -17.0 &             -19.0 &              -6.0 &              -2.0 &  0.982207 &                  0.999997 &                        5.503118 \\
NM\_016124.4:c.486+2T>A                             &      1 &   25290793 &                                        T &                                                  A &      + &                1 &                                       Leman et al. &  exon 3 skipping of strong intensity and use of... &                                                NaN &          NaN &          NaN &          NaN &          NaN &              multiple &         1.00 &            25.0 &          -152.0 &          -301.0 &            -2.0 &      0.93 &      -1199.0 &       -152.0 &        -16.0 &         -2.0 &      8.183 &      10.650000 &             -18.0 &             -14.0 &              -5.0 &              -3.0 &  0.974525 &                  0.999999 &                        5.831553 \\
NM\_016124.4:c.486+3G>C                             &      1 &   25290794 &                                        G &                                                  C &      + &                1 &                                       Leman et al. &                   exon 3 skipping of low intensity &                                                NaN &   25290641.0 &   25290791.0 &          NaN &          NaN &                  skip &         0.96 &            24.0 &          -153.0 &          -302.0 &            -3.0 &      0.74 &      -2429.0 &       -153.0 &        -17.0 &         -3.0 &      3.988 &      16.490000 &             -17.0 &              -5.0 &              -3.0 &              -2.0 &  0.961940 &                  0.999995 &                        5.217803 \\
NM\_016124.4:c.486+5G>A                             &      1 &   25290796 &                                        G &                                                  A &      + &                1 &                                       Leman et al. &                exon 3 skipping of strong intensity &                                                NaN &   25290641.0 &   25290791.0 &          NaN &          NaN &                  skip &         1.00 &            22.0 &          -155.0 &          -304.0 &            -5.0 &      0.92 &      -2431.0 &       -155.0 &        -19.0 &         -5.0 &     12.277 &      12.280000 &             -18.0 &             -19.0 &              -4.0 &              -7.0 &  0.714711 &                  1.000000 &                        6.466093 \\
NM\_016124.4:c.634G>C                               &      1 &   25301093 &                                        G &                                                  C &      + &                1 &                                       Leman et al. &  use of two cryptic splice site at 11- and 16 n... &                                                NaN &          NaN &          NaN &          NaN &          NaN &     alternative donor &         0.98 &         -1316.0 &          3728.0 &            11.0 &             0.0 &      0.87 &      -1316.0 &        262.0 &         16.0 &          0.0 &      3.419 &      11.210000 &             -17.0 &              -5.0 &              -6.0 &              -3.0 &  0.994088 &                  0.948508 &                        2.178399 \\
NM\_016124.4:c.634G>T                               &      1 &   25301093 &                                        G &                                                  T &      + &                1 &                                       Leman et al. &  use of two cryptic splice site at 11- and 16 n... &                                                NaN &          NaN &          NaN &          NaN &          NaN &     alternative donor &         0.75 &         -1316.0 &          3728.0 &            11.0 &             0.0 &      0.76 &      -1316.0 &       -143.0 &         16.0 &          0.0 &      4.561 &      15.440000 &             -17.0 &             -19.0 &              -3.0 &              -7.0 &  0.993446 &                  0.997083 &                        3.437958 \\
NM\_016124.4:c.634+1G>A                             &      1 &   25301094 &                                        G &                                                  A &      + &                1 &                                       Leman et al. &  exon 4 skipping of low intensity and use of tw... &                                                NaN &          NaN &          NaN &          NaN &          NaN &              multiple &         1.00 &         -1317.0 &          2359.0 &            15.0 &            -1.0 &      1.00 &       -144.0 &        261.0 &         15.0 &         -1.0 &      8.182 &       9.720000 &             -17.0 &             -19.0 &              -6.0 &              -3.0 &  0.972652 &                  0.999999 &                        6.118783 \\
NM\_016124.4:c.634+2T>A                             &      1 &   25301095 &                                        T &                                                  A &      + &                1 &                                       Leman et al. &  exon 4 skipping of low intensity and use of tw... &                                                NaN &          NaN &          NaN &          NaN &          NaN &              multiple &         1.00 &         -1318.0 &          3726.0 &            14.0 &            -2.0 &      1.00 &      -1318.0 &        260.0 &         14.0 &         -2.0 &      8.183 &      20.320000 &             -18.0 &              -4.0 &              -4.0 &              -3.0 &  0.970978 &                  0.999999 &                        6.098962 \\
NM\_016124.4:c.634+5G>A                             &      1 &   25301098 &                                        G &                                                  A &      + &                1 &                                       Leman et al. &  use of two cryptic splice site at 11- and 16 n... &                                                NaN &          NaN &          NaN &          NaN &          NaN &     alternative donor &         0.92 &         -1321.0 &          3723.0 &             6.0 &            -5.0 &      0.77 &      -1321.0 &       -148.0 &          6.0 &         -5.0 &      4.886 &      12.880000 &             -17.0 &             -19.0 &              -4.0 &              -2.0 &  0.949097 &                  0.991826 &                        2.508582 \\
NM\_016124.4:c.634+5G>T                             &      1 &   25301098 &                                        G &                                                  T &      + &                1 &                                       Leman et al. &  use of two cryptic splice site at 11- and 16 n... &                                                NaN &          NaN &          NaN &          NaN &          NaN &     alternative donor &         0.82 &         -1321.0 &          2355.0 &             6.0 &            -5.0 &      0.78 &      -1321.0 &       -148.0 &          6.0 &         -5.0 &      3.397 &      12.970000 &             -17.0 &             -19.0 &              -3.0 &              -2.0 &  0.962672 &                  0.988314 &                        2.368488 \\
NM\_016124.4:c.635-2A>G                             &      1 &   25301518 &                                        A &                                                  G &      + &                1 &                                       Leman et al. &                                     exon 5 skipped &                                                NaN &   25301520.0 &   25301686.0 &          NaN &          NaN &                  skip &         1.00 &            33.0 &             2.0 &           -47.0 &           168.0 &      1.00 &        -85.0 &          2.0 &        692.0 &      -2692.0 &      7.955 &      16.260000 &             -19.0 &             -17.0 &              -7.0 &              -4.0 &  0.934867 &                  0.998026 &                        1.193096 \\
NM\_016124.4:c.635G>T                               &      1 &   25301520 &                                        G &                                                  T &      + &                1 &                                       Leman et al. &                   exon 5 skipping of low intensity &                                                NaN &   25301520.0 &   25301686.0 &          NaN &          NaN &                  skip &         0.05 &            31.0 &             0.0 &            92.0 &         -1644.0 &      0.18 &        -87.0 &       -570.0 &       2547.0 &      -2694.0 &      1.566 &      15.420000 &             -17.0 &             -19.0 &              -3.0 &              -5.0 &  0.990244 &                  0.974998 &                        0.859129 \\
NM\_016124.4:c.636C>T                               &      1 &   25301521 &                                        C &                                                  T &      + &                0 &                                       Leman et al. &                                                NaN &                                                NaN &          NaN &          NaN &          NaN &          NaN &                normal &         0.01 &          -571.0 &            45.0 &          1960.0 &           -50.0 &      0.04 &       -571.0 &       -166.0 &       -417.0 &      -1645.0 &      1.148 &      10.880000 &              -5.0 &              -3.0 &              -4.0 &              -1.0 &  0.011122 &                  0.030071 &                        0.045926 \\
NM\_016124.4:c.800A>T                               &      1 &   25301685 &                                        A &                                                  T &      + &                0 &                                       Leman et al. &                                                NaN &                                                NaN &          NaN &          NaN &          NaN &          NaN &                normal &         0.01 &          3136.0 &          -735.0 &          1796.0 &          -429.0 &      0.02 &       1332.0 &       -735.0 &       2382.0 &      -2859.0 &      1.325 &      10.840000 &             -11.0 &             -18.0 &              -3.0 &              -4.0 &  0.070501 &                  0.570502 &                        1.113453 \\
NM\_016124.4:c.801+1G>A                             &      1 &   25301687 &                                        G &                                                  A &      + &                1 &                                       Leman et al. &                                     exon 5 skipped &                                                NaN &   25301520.0 &   25301686.0 &          NaN &          NaN &                  skip &         1.00 &            11.0 &          -167.0 &           -75.0 &            -1.0 &      1.00 &         78.0 &       -167.0 &        -38.0 &         -1.0 &      8.182 &      19.580000 &             -17.0 &             -19.0 &              -6.0 &              -2.0 &  0.981161 &                  0.999998 &                        6.120458 \\
NM\_016124.4:c.938C>T                               &      1 &   25303458 &                                        C &                                                  T &      + &                0 &                                       Leman et al. &                                                NaN &                                                NaN &          NaN &          NaN &          NaN &          NaN &                normal &         0.00 &            -2.0 &          1363.0 &           -89.0 &         -2202.0 &      0.01 &         43.0 &       3138.0 &       1236.0 &       3271.0 &      0.649 &      12.010000 &              -5.0 &              -3.0 &              -4.0 &              -1.0 &  0.008528 &                  0.590736 &                        0.898132 \\
NM\_016124.4:c.939G>A                               &      1 &   25303459 &                                        G &                                                  A &      + &                1 &                                       Leman et al. &                exon 6 skipping of strong intensity &                                                NaN &   25303322.0 &   25303459.0 &          NaN &          NaN &                  skip &         0.19 &          1131.0 &          -137.0 &            95.0 &             0.0 &      0.34 &         42.0 &       -137.0 &         99.0 &          0.0 &      4.198 &      15.120000 &             -18.0 &             -19.0 &              -4.0 &              -7.0 &  0.992312 &                  0.998803 &                        4.141705 \\
NM\_016124.4:c.939+2T>A                             &      1 &   25303461 &                                        T &                                                  A &      + &                1 &                                       Leman et al. &  exon 6 skipping of strong intensity and use of... &                                                NaN &          NaN &          NaN &          NaN &          NaN &              multiple &         1.00 &            -8.0 &          -139.0 &            93.0 &            -2.0 &      0.99 &         40.0 &       -139.0 &         97.0 &         -2.0 &      8.183 &      19.670000 &             -18.0 &              -4.0 &              -5.0 &              -3.0 &  0.986619 &                  0.999999 &                        6.318782 \\
NM\_016124.4:c.940-4A>C                             &      1 &   25306592 &                                        A &                                                  C &      + &                0 &                                       Leman et al. &                                                NaN &                                                NaN &          NaN &          NaN &          NaN &          NaN &                normal &         0.08 &            39.0 &             4.0 &          1224.0 &           137.0 &      0.29 &         39.0 &          4.0 &       1220.0 &        137.0 &      0.027 &      16.959999 &              -3.0 &              -5.0 &              -1.0 &              -5.0 &  0.008549 &                  0.985978 &                        0.319792 \\
NM\_016124.4:c.941G>T                               &      1 &   25306597 &                                        G &                                                  T &      + &                0 &                                       Leman et al. &                                                NaN &                                                NaN &          NaN &          NaN &          NaN &          NaN &                normal &         0.02 &            -1.0 &            34.0 &           132.0 &           -35.0 &      0.18 &         -1.0 &         34.0 &        132.0 &       1215.0 &      1.295 &      12.000000 &             -17.0 &             -19.0 &              -3.0 &              -7.0 &  0.346991 &                  0.474132 &                        0.395665 \\
NM\_016124.4:c.1073T>C                              &      1 &   25306729 &                                        T &                                                  C &      + &                0 &                                       Leman et al. &                                                NaN &                                                NaN &          NaN &          NaN &          NaN &          NaN &                normal &         0.03 &           220.0 &         -2139.0 &          -167.0 &             0.0 &      0.13 &        -98.0 &        437.0 &         -4.0 &          0.0 &      1.537 &      12.760000 &              -3.0 &              -5.0 &              -6.0 &              -2.0 &  0.067956 &                  0.934513 &                        0.333876 \\
NM\_016124.4:c.1073+2T>C                            &      1 &   25306731 &                                        T &                                                  C &      + &                1 &                                       Leman et al. &                exon 7 skipping of strong intensity &                                                NaN &   25306596.0 &   25306729.0 &          NaN &          NaN &                  skip &         0.96 &           218.0 &          -135.0 &             2.0 &            -2.0 &      0.75 &      -2913.0 &       -135.0 &          2.0 &         -2.0 &      7.754 &      12.040000 &              -3.0 &              -5.0 &              -6.0 &              -2.0 &  0.984849 &                  0.954827 &                        0.821622 \\
NM\_016124.4:c.1074-2A>C                            &      1 &   25316998 &                                        A &                                                  C &      + &                1 &                                       Leman et al. &  exon 8 skipping of strong intensity and use of... &                                                NaN &          NaN &          NaN &          NaN &          NaN &              multiple &         0.98 &            15.0 &             2.0 &           -18.0 &            81.0 &      0.93 &         15.0 &          2.0 &         15.0 &         81.0 &      8.042 &      12.060000 &              -3.0 &             -18.0 &              -1.0 &              -5.0 &  0.942829 &                  0.999930 &                        1.557648 \\
NM\_016124.4:c.1152A>C                              &      1 &   25317078 &                                        A &                                                  C &      + &                1 &                                       Leman et al. &                exon 8 skipping of strong intensity &                                                NaN &   25317000.0 &   25317079.0 &          NaN &          NaN &                  skip &         0.53 &           105.0 &           -78.0 &           -98.0 &             1.0 &      0.45 &         38.0 &        -78.0 &        214.0 &          1.0 &      1.413 &      11.170000 &              -3.0 &              -5.0 &              -1.0 &              -4.0 &  0.272553 &                  0.358805 &                        0.485813 \\
NM\_016124.4:c.1153+1G>A                            &      1 &   25317080 &                                        G &                                                  A &      + &                1 &                                       Leman et al. &                                     exon 8 skipped &                                                NaN &   25317000.0 &   25317079.0 &          NaN &          NaN &                  skip &         0.99 &          2138.0 &           -80.0 &             5.0 &            -1.0 &      0.97 &         36.0 &        -80.0 &          5.0 &         -1.0 &      8.182 &      12.180000 &             -17.0 &             -19.0 &              -6.0 &              -2.0 &  0.980591 &                  0.999994 &                        5.594376 \\
NM\_016124.4:c.1154-8T>A                            &      1 &   25321881 &                                        T &                                                  A &      + &                1 &                                       Leman et al. &                   exon 9 skipping of low intensity &                                                NaN &   25321889.0 &   25321962.0 &          NaN &          NaN &                  skip &         0.79 &           160.0 &             8.0 &         -1099.0 &            81.0 &      0.71 &      -1962.0 &          8.0 &          8.0 &         81.0 &      1.416 &      17.629999 &             -18.0 &              -4.0 &              -5.0 &              -3.0 &  0.063267 &                  0.999220 &                        0.642310 \\
NM\_016124.4:c.1154G>C                              &      1 &   25321889 &                                        G &                                                  C &      + &                1 &                                       Leman et al. &                   exon 9 skipping of low intensity &                                                NaN &   25321889.0 &   25321962.0 &          NaN &          NaN &                  skip &         0.90 &          1337.0 &             0.0 &         -1107.0 &            73.0 &      0.84 &      -1970.0 &          0.0 &        775.0 &         73.0 &      1.917 &      23.209999 &             -17.0 &              -5.0 &              -3.0 &              -2.0 &  0.572791 &                  0.999855 &                        0.648933 \\
NM\_016124.4:c.1226A>T                              &      1 &   25321961 &                                        A &                                                  T &      + &                1 &                                       Leman et al. &                   exon 9 skipping of low intensity &                                                NaN &   25321889.0 &   25321962.0 &          NaN &          NaN &                  skip &         0.49 &         -1087.0 &           -72.0 &          1130.0 &             1.0 &      0.45 &      -2042.0 &        -72.0 &        -72.0 &          1.0 &      1.090 &      15.650000 &              -4.0 &             -18.0 &              -3.0 &              -4.0 &  0.250902 &                  0.959006 &                        1.661263 \\
NM\_016124.4:c.1227G>A                              &      1 &   25321962 &                                        G &                                                  A &      + &                1 &                                       Leman et al. &                exon 8 skipping of strong intensity &  Strauch: Excluded from variant effect analysis... &          NaN &          NaN &          NaN &          NaN &                  skip &         0.94 &          1264.0 &           -73.0 &            59.0 &             0.0 &      0.84 &      -2043.0 &        -73.0 &         22.0 &          0.0 &      3.654 &       8.750000 &             -18.0 &             -19.0 &              -4.0 &              -7.0 &  0.921211 &                  0.998785 &                        4.220081 \\
NM\_006015.4:c.4101+1G>T                            &      1 &   26773899 &                                        G &                                                  T &      + &                1 &                                        MutSpliceDB &             Intron inclusion between exons 17 \& 18 &                                                NaN &          NaN &          NaN &          NaN &          NaN &             retention &         1.00 &          1048.0 &           -97.0 &            34.0 &            -1.0 &      1.00 &       1594.0 &        -97.0 &         34.0 &         -1.0 &      8.504 &      18.750000 &             -17.0 &             -19.0 &              -3.0 &              -7.0 &  0.972611 &                  1.000000 &                        7.855167 \\
NM\_001024732.1:c.322+2T>G                          &      1 &   29206760 &                                        A &                                                  C &      - &                1 &                                 Maddirevula et al. &  Skipping; r.324\_325insAGGAACCCACAGGG:p.(Asp109... &                                                NaN &   29206905.0 &   29206762.0 &          NaN &          NaN &                  skip &         1.00 &         -2016.0 &           145.0 &           -12.0 &             2.0 &      1.00 &        812.0 &        145.0 &        -12.0 &          2.0 &      7.647 &      13.830000 &              -3.0 &              -5.0 &              -1.0 &              -5.0 &  0.626583 &                  0.999998 &                        5.765598 \\
NM\_022356.3:c.1839-2A>C                            &      1 &   42747800 &                                        T &                                                  G &      - &                1 &                                 Maddirevula et al. &        Skipping; r.1839\_1914del:p.(Ser613Argfs*24) &                                                NaN &   42747798.0 &   42747723.0 &          NaN &          NaN &                  skip &         1.00 &            -8.0 &            -2.0 &            62.0 &           -77.0 &      0.99 &         95.0 &         -2.0 &       -547.0 &        -77.0 &      8.042 &      14.370000 &             -19.0 &              -4.0 &              -5.0 &              -3.0 &  0.937378 &                  0.999999 &                        1.551916 \\
NM\_001146289.1:c.1224-80G>A                        &      1 &   42755070 &                                        C &                                                  T &      - &                1 &                                         Wai et al. &  Intronic Alternative 5' Splice Site, Intronic ... &                                                NaN &          NaN &          NaN &          NaN &          NaN &              multiple &         0.73 &           -80.0 &          2242.0 &             3.0 &            95.0 &      0.62 &        -80.0 &       1382.0 &          3.0 &         95.0 &        NaN &      10.410000 &              -4.0 &              -3.0 &              -4.0 &              -6.0 &  0.026874 &                  0.896148 &                        0.124112 \\
NM\_001262.2:c.129+1G>T                             &      1 &   50970498 &                                        G &                                                  T &      + &                1 &                                        MutSpliceDB &               Intron inclusion between exons 2 \& 3 &                                                NaN &          NaN &          NaN &          NaN &          NaN &             retention &         0.80 &         -2562.0 &          -140.0 &            15.0 &            -1.0 &      0.76 &         15.0 &       -140.0 &         15.0 &         -1.0 &      8.504 &      18.170000 &             -17.0 &             -19.0 &              -3.0 &              -2.0 &  0.996087 &                  1.000000 &                        8.054810 \\
NM\_001172818.1:c.300+1G>A                          &      1 &   63623761 &                                        G &                                                  A &      + &                1 &                                 Maddirevula et al. &                           Skipping; r.1\_300del:p.? &  Strauch: Excluded from variant effect analysis... &          NaN &          NaN &          NaN &          NaN &                  skip &         0.35 &          2032.0 &          -381.0 &          2136.0 &            -1.0 &      0.08 &       -381.0 &       -104.0 &          3.0 &         -1.0 &      8.182 &      10.340000 &             -17.0 &             -19.0 &              -6.0 &              -2.0 &  0.998764 &                  0.999993 &                        4.606804 \\
NM\_000350.2:c.5584+6T>C                            &      1 &   94011256 &                                        A &                                                  G &      - &                1 &                           Ellingford et al. [100K] &              exon skip: NM\_000350.2:r.5461\_5584del &            Strauch: Assumed to be skipping exon 39 &   94011385.0 &   94011262.0 &          NaN &          NaN &                  skip &         0.61 &          1716.0 &          -251.0 &            11.0 &             6.0 &      0.45 &       3434.0 &       -327.0 &         11.0 &          6.0 &      1.272 &      16.900000 &             -19.0 &             -17.0 &              -7.0 &              -4.0 &  0.418574 &                  0.995311 &                        2.037196 \\
NM\_213653.3:c.98-6C>G                              &      1 &  146019740 &                                        G &                                                  C &      - &                0 &                                       Leman et al. &                                                NaN &                                                NaN &          NaN &          NaN &          NaN &          NaN &                normal &         0.10 &          -474.0 &            -6.0 &          -866.0 &           -42.0 &       NaN &          NaN &          NaN &          NaN &          NaN &      0.809 &      23.690001 &             -17.0 &              -5.0 &              -6.0 &              -2.0 &  0.019676 &                  0.990716 &                        0.521221 \\
NM\_005850.4:c.417C>T                               &      1 &  149926665 &                                        G &                                                  A &      - &                1 &                                         Wai et al. &  Exonic Alternative 5' Splice Site, Exonic Alte... &                                                NaN &          NaN &          NaN &          NaN &          NaN &  alternative acceptor &         0.21 &           -56.0 &           -11.0 &             2.0 &           -10.0 &      0.37 &       -124.0 &         54.0 &          2.0 &       -133.0 &        NaN &      14.430000 &             -17.0 &             -19.0 &              -4.0 &              -2.0 &  0.251626 &                  0.873623 &                        0.327356 \\
NM\_019032.5:c.2559G>A                              &      1 &  150558649 &                                        G &                                                  A &      + &                1 &                                         Wai et al. &                              Upstream Skipped Exon &                                                NaN &  150558473.0 &  150558649.0 &          NaN &          NaN &                  skip &         0.67 &          -704.0 &          -176.0 &            37.0 &             0.0 &      0.61 &        -15.0 &       -176.0 &         37.0 &          0.0 &      3.707 &       9.230000 &             -17.0 &             -19.0 &              -4.0 &              -3.0 &  0.935612 &                  0.996681 &                        3.442248 \\
NM\_170707.4:c.51C>T                                &      1 &  156114969 &                                        C &                                                  T &      + &                0 &                              Ito et al. [Clinical] &                                            P-Val:1 &                                                NaN &          NaN &          NaN &          NaN &          NaN &                normal &         0.00 &            40.0 &          -299.0 &            -6.0 &           305.0 &      0.00 &       3375.0 &       3405.0 &        273.0 &        153.0 &        NaN &      10.680000 &              -5.0 &              -3.0 &              -4.0 &              -6.0 &  0.006605 &                  0.943547 &                        0.564327 \\
NM\_170707.4:c.58G>A                                &      1 &  156114976 &                                        C &                                                  T &      + &                0 &                             Ito et al. [ExAC Only] &                                            P-Val:1 &                                                NaN &          NaN &          NaN &          NaN &          NaN &                normal &         0.00 &            33.0 &          -306.0 &           825.0 &           298.0 &      0.00 &         33.0 &       3036.0 &        312.0 &        266.0 &        NaN &      14.660000 &              -5.0 &              -3.0 &              -4.0 &              -1.0 &  0.006948 &                  0.946227 &                        0.122488 \\
NM\_170707.4:n.63C>T                                &      1 &  156114981 &                                        G &                                                  A &      + &                0 &                              Ito et al. [Clinical] &                                            P-Val:1 &                                                NaN &          NaN &          NaN &          NaN &          NaN &                normal &         0.02 &            28.0 &          -311.0 &           293.0 &            45.0 &      0.00 &       3031.0 &         28.0 &        307.0 &        261.0 &        NaN &      15.390000 &             -18.0 &             -19.0 &              -4.0 &              -7.0 &  0.007034 &                  0.944769 &                        0.288889 \\
NM\_170707.4:c.142C>G                               &      1 &  156115060 &                                        C &                                                  G &      + &                0 &                             Ito et al. [ExAC only] &                                            P-Val:1 &                                                NaN &          NaN &          NaN &          NaN &          NaN &                normal &         0.00 &           -51.0 &          -390.0 &           214.0 &          -776.0 &      0.00 &       3284.0 &       2952.0 &          0.0 &        182.0 &        NaN &      15.150000 &              -5.0 &             -17.0 &              -3.0 &              -6.0 &  0.009857 &                  0.928015 &                        0.328654 \\
NM\_170707.4:c.147G>A                               &      1 &  156115065 &                                        G &                                                  A &      + &                0 &                              Ito et al. [Clinical] &                                            P-Val:1 &                                                NaN &          NaN &          NaN &          NaN &          NaN &                normal &         0.01 &          -395.0 &           -56.0 &            -3.0 &          -781.0 &      0.00 &       2947.0 &        -56.0 &         -3.0 &        177.0 &      4.192 &      15.380000 &             -18.0 &             -19.0 &              -4.0 &              -2.0 &  0.007592 &                  0.929848 &                        0.324678 \\
NM\_170707.4:c.150C>T                               &      1 &  156115068 &                                        C &                                                  T &      + &                0 &                              Ito et al. [Clinical] &                                            P-Val:1 &                                                NaN &          NaN &          NaN &          NaN &          NaN &                normal &         0.00 &          -625.0 &          -398.0 &            -6.0 &           206.0 &      0.00 &       2944.0 &       1194.0 &         -6.0 &        174.0 &      7.754 &      12.460000 &              -4.0 &              -3.0 &              -4.0 &              -6.0 &  0.010547 &                  0.995992 &                        1.275587 \\
NM\_170707.4:c.158A>T                               &      1 &  156115076 &                                        A &                                                  T &      + &                0 &                              Ito et al. [Clinical] &                                            P-Val:1 &                                                NaN &          NaN &          NaN &          NaN &          NaN &                normal &         0.01 &          -406.0 &           -67.0 &            -2.0 &           -14.0 &      0.02 &       2936.0 &        -67.0 &         -2.0 &         46.0 &      2.080 &      17.280001 &              -4.0 &             -18.0 &              -3.0 &              -5.0 &  0.219597 &                  0.891511 &                        0.452185 \\
NM\_170707.4:c.261T>C                               &      1 &  156115179 &                                        T &                                                  C &      + &                0 &                              Ito et al. [Clinical] &                                            P-Val:1 &                                                NaN &          NaN &          NaN &          NaN &          NaN &                normal &         0.00 &          -170.0 &          -509.0 &            95.0 &          3225.0 &      0.01 &        214.0 &       2833.0 &         63.0 &        -57.0 &        NaN &      16.480000 &              -3.0 &              -4.0 &              -1.0 &              -4.0 &  0.006609 &                  0.198078 &                        0.076596 \\
NM\_170707.4:c.282-6A>T                             &      1 &  156115194 &                                        T &                                                  A &      + &                0 &                             Ito et al. [ExAC Only] &                                            P-Val:1 &                                                NaN &          NaN &          NaN &          NaN &          NaN &                normal &         0.00 &          -524.0 &          -185.0 &         -1409.0 &            80.0 &      0.00 &       3150.0 &       2818.0 &         48.0 &         80.0 &        NaN &      14.060000 &             -18.0 &              -4.0 &              -5.0 &              -4.0 &  0.007197 &                  0.192271 &                        0.411143 \\
NM\_170707.4:c.287C>G                               &      1 &  156115205 &                                        C &                                                  G &      + &                0 &                             Ito et al. [ExAC Only] &                                            P-Val:1 &                                                NaN &          NaN &          NaN &          NaN &          NaN &                normal &         0.00 &             0.0 &          -535.0 &            69.0 &          -921.0 &      0.03 &       2807.0 &       -196.0 &         -5.0 &         37.0 &        NaN &      18.830000 &              -5.0 &             -17.0 &              -5.0 &              -1.0 &  0.036627 &                  0.190809 &                        0.523422 \\
NM\_170707.4:c.346G>C                               &      1 &  156115264 &                                        C &                                                  G &      + &                0 &                             Ito et al. [ExAC Only] &                                            P-Val:1 &                                                NaN &          NaN &          NaN &          NaN &          NaN &                normal &         0.02 &          -821.0 &          -594.0 &            -1.0 &            10.0 &      0.15 &       -255.0 &       2748.0 &        -22.0 &         10.0 &        NaN &      15.060000 &              -5.0 &             -17.0 &              -2.0 &              -3.0 &  0.018489 &                  0.191019 &                        0.507234 \\
NM\_170707.4:c.356G>C                               &      1 &  156115274 &                                        G &                                                  C &      + &                1 &                              Ito et al. [Clinical] &                                     P-Val:3.67E-06 &                                                NaN &          NaN &          NaN &          NaN &          NaN &    unknown disruption &         0.32 &          3070.0 &          -604.0 &           -32.0 &             0.0 &      0.47 &       -265.0 &       2738.0 &        -32.0 &          0.0 &      1.935 &       9.180000 &              -3.0 &              -5.0 &              -5.0 &              -3.0 &  0.997047 &                  0.982746 &                        2.601687 \\
NM\_170707.4:c.357-19T>C                            &      1 &  156130598 &                                        T &                                                  C &      + &                0 &                              Ito et al. [Clinical] &                                            P-Val:1 &                                                NaN &          NaN &          NaN &          NaN &          NaN &                normal &         0.00 &           -82.0 &            32.0 &          -690.0 &          -314.0 &      0.00 &      -1629.0 &      -3862.0 &      -1913.0 &        -93.0 &      0.075 &      14.890000 &              -3.0 &              -5.0 &              -5.0 &              -4.0 &  0.006944 &                  0.268991 &                        0.177369 \\
NM\_170707.4:c.480C>T                               &      1 &  156130740 &                                        C &                                                  T &      + &                1 &                             Ito et al. [ExAC only] &                                     P-Val:2.46E-07 &                                                NaN &          NaN &          NaN &          NaN &          NaN &    unknown disruption &         0.02 &            -2.0 &          -110.0 &            -2.0 &          -518.0 &      0.54 &      -2233.0 &      -4004.0 &         -2.0 &         33.0 &        NaN &      14.670000 &              -4.0 &              -3.0 &              -4.0 &              -6.0 &  0.010183 &                  0.251593 &                        0.605411 \\
NM\_170707.4:c.496C>T                               &      1 &  156130756 &                                        C &                                                  T &      + &                0 &                              Ito et al. [Clinical] &                                            P-Val:1 &                                                NaN &          NaN &          NaN &          NaN &          NaN &                normal &         0.00 &         -1787.0 &          -126.0 &          -848.0 &             8.0 &      0.01 &      -1787.0 &      -4020.0 &        -39.0 &       -251.0 &        NaN &       9.080000 &              -4.0 &              -3.0 &              -2.0 &              -1.0 &  0.005678 &                  0.246488 &                        0.929933 \\
NM\_170707.4:c.513G>A                               &      1 &  156130773 &                                        G &                                                  A &      + &                1 &                              Ito et al. [Clinical] &                                     P-Val:1.90E-41 &                                                NaN &          NaN &          NaN &          NaN &          NaN &    unknown disruption &         0.19 &         -1804.0 &          -143.0 &            -9.0 &          -489.0 &      0.45 &         68.0 &      -4037.0 &         -9.0 &       -268.0 &      4.714 &       9.230000 &             -17.0 &             -19.0 &              -4.0 &              -3.0 &  0.995364 &                  0.999429 &                        4.422086 \\
NM\_170707.4:c.514-10T>C                            &      1 &  156134393 &                                        T &                                                  C &      + &                0 &                             Ito et al. [ExAC Only] &                                   P-Val:0.06508031 &                                                NaN &          NaN &          NaN &          NaN &          NaN &                normal &         0.00 &            26.0 &            16.0 &           475.0 &            25.0 &      0.01 &       -173.0 &       1135.0 &        130.0 &         25.0 &      0.638 &       8.750000 &              -3.0 &              -4.0 &              -5.0 &              -4.0 &  0.006813 &                  0.942340 &                        0.276563 \\
NM\_170707.4:c.556G>A                               &      1 &  156134445 &                                        G &                                                  A &      + &                0 &                              Ito et al. [Clinical] &                                            P-Val:1 &                                                NaN &          NaN &          NaN &          NaN &          NaN &                normal &         0.00 &             3.0 &           459.0 &           485.0 &           423.0 &      0.00 &       -225.0 &        -32.0 &        -27.0 &         78.0 &        NaN &       8.750000 &             -18.0 &             -19.0 &              -4.0 &              -7.0 &  0.053085 &                  0.929460 &                        0.840081 \\
NM\_170707.4:c.568C>T                               &      1 &  156134457 &                                        C &                                                  T &      + &                0 &                              Ito et al. [Clinical] &                                            P-Val:1 &                                                NaN &          NaN &          NaN &          NaN &          NaN &                normal &         0.00 &            20.0 &           351.0 &            -2.0 &           473.0 &      0.02 &       1824.0 &        -44.0 &        -39.0 &         66.0 &        NaN &      16.680000 &              -4.0 &              -3.0 &              -4.0 &              -1.0 &  0.007696 &                  0.882955 &                        1.061469 \\
NM\_170707.4:c.573G>A                               &      1 &  156134462 &                                        G &                                                  A &      + &                0 &                             Ito et al. [ExAC Only] &                                            P-Val:1 &                                                NaN &          NaN &          NaN &          NaN &          NaN &                normal &         0.00 &             2.0 &            15.0 &            -3.0 &           406.0 &      0.00 &       1399.0 &        -49.0 &      -1480.0 &         61.0 &        NaN &      14.520000 &             -17.0 &             -19.0 &              -4.0 &              -7.0 &  0.007132 &                  0.879860 &                        1.413477 \\
NM\_170707.4:c.575A>G                               &      1 &  156134464 &                                        A &                                                  G &      + &                0 &                              Ito et al. [Clinical] &                                            P-Val:1 &                                                NaN &          NaN &          NaN &          NaN &          NaN &                normal &         0.01 &           -45.0 &           -55.0 &            -5.0 &           466.0 &      0.04 &       1817.0 &        -61.0 &        -46.0 &         59.0 &        NaN &      10.460000 &             -19.0 &             -18.0 &              -2.0 &              -1.0 &  0.040024 &                  0.871271 &                        2.351088 \\
NM\_170707.4:c.608A>G                               &      1 &  156134497 &                                        A &                                                  G &      + &                0 &                              Ito et al. [Clinical] &                                            P-Val:1 &                                                NaN &          NaN &          NaN &          NaN &          NaN &                normal &         0.00 &          1364.0 &           -20.0 &          1106.0 &           371.0 &      0.00 &        -84.0 &       -277.0 &         26.0 &        371.0 &        NaN &      15.680000 &             -19.0 &             -17.0 &              -2.0 &              -4.0 &  0.006571 &                  0.933722 &                        0.834086 \\
NM\_170707.4:c.629T>G                               &      1 &  156134518 &                                        T &                                                  G &      + &                0 &                              Ito et al. [Clinical] &                                            P-Val:1 &                                                NaN &          NaN &          NaN &          NaN &          NaN &                normal &         0.00 &           774.0 &           -25.0 &           350.0 &             5.0 &      0.05 &       -165.0 &       -115.0 &       -100.0 &          5.0 &        NaN &      13.210000 &             -19.0 &             -17.0 &              -2.0 &              -3.0 &  0.005626 &                  0.691034 &                        0.655501 \\
NM\_170707.4:c.639+5G>C                             &      1 &  156134533 &                                        G &                                                  C &      + &                0 &                             Ito et al. [ExAC only] &                                      P-Val:0.00668 &                                                NaN &          NaN &          NaN &          NaN &          NaN &                normal &         0.32 &          1748.0 &          -130.0 &           -10.0 &            -5.0 &      0.60 &       1748.0 &       -130.0 &        -10.0 &         -5.0 &      4.002 &       9.330000 &             -17.0 &             -19.0 &              -1.0 &              -5.0 &  0.962117 &                  0.995357 &                        2.302090 \\
NM\_170707.4:c.640-52C>T                            &      1 &  156134753 &                                        C &                                                  T &      + &                0 &                              Ito et al. [Clinical] &                                            P-Val:1 &                                                NaN &          NaN &          NaN &          NaN &          NaN &                normal &         0.00 &          1528.0 &            55.0 &           850.0 &           177.0 &      0.00 &          4.0 &       1108.0 &       -230.0 &        115.0 &        NaN &      13.660000 &              -5.0 &              -3.0 &              -2.0 &              -1.0 &  0.006015 &                  0.671552 &                        0.122488 \\
NM\_170707.4:c.640-11A>C                            &      1 &  156134794 &                                        A &                                                  C &      + &                0 &                              Ito et al. [Clinical] &                                            P-Val:1 &                                                NaN &          NaN &          NaN &          NaN &          NaN &                normal &         0.00 &            14.0 &          1487.0 &            74.0 &           518.0 &      0.00 &         11.0 &       1067.0 &       -271.0 &         74.0 &      1.437 &      11.860000 &              -3.0 &              -5.0 &              -5.0 &              -5.0 &  0.006253 &                  0.289832 &                        0.005148 \\
NM\_170707.4:c.640-10A>G                            &      1 &  156134795 &                                        A &                                                  G &      + &                1 &                              Ito et al. [Clinical] &                                     P-Val:4.44E-55 &                                                NaN &          NaN &          NaN &          NaN &          NaN &    unknown disruption &         1.00 &             1.0 &            10.0 &            16.0 &           135.0 &      1.00 &          1.0 &         10.0 &         73.0 &       -272.0 &      5.391 &      15.910000 &             -19.0 &             -17.0 &              -7.0 &              -1.0 &  0.999916 &                  0.999962 &                        1.337999 \\
NM\_170707.4:c.640-9C>T                             &      1 &  156134796 &                                        C &                                                  T &      + &                0 &                             Ito et al. [ExAC Only] &                                            P-Val:1 &                                                NaN &          NaN &          NaN &          NaN &          NaN &                normal &         0.00 &            12.0 &           108.0 &            72.0 &           134.0 &      0.00 &         12.0 &       1485.0 &         72.0 &       1829.0 &      0.417 &      12.260000 &              -5.0 &              -3.0 &              -2.0 &              -6.0 &  0.006267 &                  0.796957 &                        0.295617 \\
NM\_170707.4:c.643C>G                               &      1 &  156134808 &                                        C &                                                  G &      + &                0 &                              Ito et al. [Clinical] &                                            P-Val:1 &                                                NaN &          NaN &          NaN &          NaN &          NaN &                normal &         0.01 &             0.0 &             3.0 &           122.0 &            60.0 &      0.01 &          0.0 &       -395.0 &       -285.0 &         60.0 &        NaN &      17.719999 &              -5.0 &             -17.0 &              -2.0 &              -1.0 &  0.217843 &                  0.670134 &                        0.775784 \\
NM\_170707.4:c.644T>C                               &      1 &  156134809 &                                        T &                                                  C &      + &                0 &                              Ito et al. [Clinical] &                                            P-Val:1 &                                                NaN &          NaN &          NaN &          NaN &          NaN &                normal &         0.00 &            -1.0 &            95.0 &           794.0 &            59.0 &      0.00 &       1472.0 &         -1.0 &       -286.0 &         59.0 &        NaN &      14.850000 &              -3.0 &              -4.0 &              -1.0 &              -4.0 &  0.015387 &                  0.678426 &                        0.326831 \\
NM\_170707.4:c.645G>C                               &      1 &  156134810 &                                        G &                                                  C &      + &                0 &                             Ito et al. [ExAC Only] &                                            P-Val:1 &                                                NaN &          NaN &          NaN &          NaN &          NaN &                normal &         0.00 &            -2.0 &             1.0 &            58.0 &             1.0 &      0.00 &       1471.0 &       1051.0 &       -287.0 &        120.0 &        NaN &      21.709999 &             -17.0 &              -5.0 &              -1.0 &              -2.0 &  0.005589 &                  0.680557 &                        0.210492 \\
NM\_170707.4:c.681G>A                               &      1 &  156134846 &                                        G &                                                  A &      + &                0 &                             Ito et al. [ExAC Only] &                                            P-Val:1 &                                                NaN &          NaN &          NaN &          NaN &          NaN &                normal &         0.03 &             2.0 &             4.0 &            -3.0 &            22.0 &      0.03 &        -38.0 &      -1985.0 &       -323.0 &         22.0 &        NaN &      12.010000 &             -18.0 &             -14.0 &              -4.0 &              -7.0 &  0.010928 &                  0.664784 &                        1.062350 \\
NM\_170707.4:c.703C>G                               &      1 &  156134868 &                                        C &                                                  G &      + &                0 &                             Ito et al. [ExAC only] &                                       P-Val:0.0444 &                                                NaN &          NaN &          NaN &          NaN &          NaN &                normal &         0.23 &             0.0 &           993.0 &             0.0 &            62.0 &      0.55 &        993.0 &        284.0 &          0.0 &         62.0 &        NaN &      13.670000 &              -5.0 &             -17.0 &              -3.0 &              -5.0 &  0.533358 &                  0.661683 &                        1.227417 \\
NM\_170707.4:c.768G>A                               &      1 &  156134933 &                                        G &                                                  A &      + &                1 &                              Ito et al. [Clinical] &                                     P-Val:0.000718 &                                                NaN &          NaN &          NaN &          NaN &          NaN &    unknown disruption &         0.39 &          1348.0 &           928.0 &            -3.0 &            42.0 &      0.90 &       1348.0 &        928.0 &         -3.0 &       -410.0 &        NaN &      13.370000 &             -18.0 &             -19.0 &              -4.0 &              -7.0 &  0.021492 &                  0.664689 &                        1.067407 \\
NM\_170707.4:c.810+4C>A                             &      1 &  156134979 &                                        C &                                                  A &      + &                0 &                             Ito et al. [ExAC Only] &                                     P-Val:0.814194 &                                                NaN &          NaN &          NaN &          NaN &          NaN &                normal &         0.02 &           -75.0 &          1302.0 &          -298.0 &           -49.0 &      0.05 &        173.0 &       1308.0 &       -456.0 &        -49.0 &      1.168 &      13.500000 &              -5.0 &              -3.0 &              -5.0 &              -6.0 &  0.010979 &                  0.056250 &                        0.576661 \\
NM\_170707.4:c.810+29G>T                            &      1 &  156135004 &                                        G &                                                  T &      + &                0 &                             Ito et al. [ExAC only] &                                            P-Val:1 &                                                NaN &          NaN &          NaN &          NaN &          NaN &                normal &         0.00 &          -100.0 &          1277.0 &           -28.0 &           -74.0 &      0.00 &        857.0 &       1283.0 &       -481.0 &        -74.0 &        NaN &      19.350000 &             -17.0 &             -19.0 &              -3.0 &              -2.0 &  0.006094 &                  0.265063 &                        0.122488 \\
NM\_170707.4:c.810+32T>C                            &      1 &  156135007 &                                        T &                                                  C &      + &                0 &                             Ito et al. [ExAC only] &                                            P-Val:1 &                                                NaN &          NaN &          NaN &          NaN &          NaN &                normal &         0.00 &           -76.0 &          1274.0 &          -196.0 &           -77.0 &      0.01 &       1274.0 &        521.0 &       -484.0 &        -77.0 &        NaN &       9.060000 &              -3.0 &              -5.0 &              -5.0 &              -4.0 &  0.006078 &                  0.264407 &                        0.122488 \\
NM\_170707.4:c.810+36C>T                            &      1 &  156135011 &                                        C &                                                  T &      + &                0 &                             Ito et al. [ExAC only] &                                            P-Val:1 &                                                NaN &          NaN &          NaN &          NaN &          NaN &                normal &         0.00 &          1270.0 &          -107.0 &           -81.0 &          -200.0 &      0.00 &        850.0 &       1276.0 &        -81.0 &       -488.0 &        NaN &      15.670000 &              -4.0 &              -3.0 &              -4.0 &              -1.0 &  0.006079 &                  0.265385 &                        0.122488 \\
NM\_170707.4:c.811-8C>T                             &      1 &  156135179 &                                        C &                                                  T &      + &                0 &                             Ito et al. [ExAC Only] &                                            P-Val:1 &                                                NaN &          NaN &          NaN &          NaN &          NaN &                normal &         0.00 &          -311.0 &           682.0 &          -311.0 &           424.0 &      0.00 &       1102.0 &        -27.0 &       -311.0 &       1840.0 &      0.184 &      13.980000 &              -5.0 &              -8.0 &              -4.0 &              -6.0 &  0.006286 &                  0.628760 &                        0.108696 \\
NM\_170707.4:c.884C>T                               &      1 &  156135260 &                                        C &                                                  T &      + &                0 &                             Ito et al. [ExAC Only] &                                            P-Val:1 &                                                NaN &          NaN &          NaN &          NaN &          NaN &                normal &         0.00 &            32.0 &           954.0 &          -392.0 &          -330.0 &      0.00 &        601.0 &        927.0 &       -737.0 &       1365.0 &        NaN &      11.220000 &              -5.0 &              -3.0 &              -4.0 &              -6.0 &  0.005610 &                  0.848198 &                        0.403931 \\
NM\_170707.4:c.895A>G                               &      1 &  156135271 &                                        A &                                                  G &      + &                0 &                              Ito et al. [Clinical] &                                            P-Val:1 &                                                NaN &          NaN &          NaN &          NaN &          NaN &                normal &         0.00 &           943.0 &            21.0 &          -403.0 &          -460.0 &      0.00 &       1010.0 &        257.0 &       1451.0 &       -748.0 &        NaN &       8.990000 &             -19.0 &             -18.0 &              -7.0 &              -4.0 &  0.005597 &                  0.849859 &                        0.132474 \\
NM\_170707.4:c.897C>G                               &      1 &  156135273 &                                        C &                                                  G &      + &                0 &                             Ito et al. [ExAC Only] &                                            P-Val:1 &                                                NaN &          NaN &          NaN &          NaN &          NaN &                normal &         0.00 &          1008.0 &            19.0 &            39.0 &          -405.0 &      0.00 &        588.0 &          6.0 &       -750.0 &       -343.0 &        NaN &      12.210000 &             -19.0 &             -17.0 &              -3.0 &              -1.0 &  0.005541 &                  0.848920 &                        0.286188 \\
NM\_170707.4:c.936+12C>T                            &      1 &  156135324 &                                        C &                                                  T &      + &                0 &                              Ito et al. [Clinical] &                                            P-Val:1 &                                                NaN &          NaN &          NaN &          NaN &          NaN &                normal &         0.00 &           -45.0 &           -32.0 &           -12.0 &          -456.0 &      0.00 &        537.0 &        204.0 &         -9.0 &        279.0 &        NaN &      13.880000 &              -5.0 &              -3.0 &              -2.0 &              -5.0 &  0.006996 &                  0.849061 &                        0.401153 \\
NM\_170707.4:c.936+19C>T                            &      1 &  156135331 &                                        C &                                                  T &      + &                0 &                              Ito et al. [Clinical] &                                            P-Val:1 &                                                NaN &          NaN &          NaN &          NaN &          NaN &                normal &         0.00 &           -39.0 &           530.0 &          -913.0 &          -463.0 &      0.00 &        956.0 &        530.0 &       -808.0 &       -401.0 &        NaN &      17.209999 &              -5.0 &              -3.0 &              -4.0 &              -6.0 &  0.006954 &                  0.852106 &                        0.122488 \\
NM\_170707.4:c.937-7C>G                             &      1 &  156135894 &                                        C &                                                  G &      + &                1 &                              Ito et al. [Clinical] &                                     P-Val:3.79E-07 &                                                NaN &          NaN &          NaN &          NaN &          NaN &    unknown disruption &         0.28 &           -33.0 &             7.0 &          3208.0 &          -964.0 &      0.35 &        -33.0 &          7.0 &       1637.0 &        -77.0 &      2.467 &      20.950001 &              -5.0 &             -17.0 &              -2.0 &              -6.0 &  0.009721 &                  0.962809 &                        0.659968 \\
NM\_170707.4:c.937-6C>T                             &      1 &  156135895 &                                        C &                                                  T &      + &                0 &                             Ito et al. [ExAC Only] &                                            P-Val:1 &                                                NaN &          NaN &          NaN &          NaN &          NaN &                normal &         0.02 &           386.0 &           -34.0 &         -1027.0 &          3207.0 &      0.29 &          6.0 &        -34.0 &        -78.0 &       1124.0 &      1.405 &      13.670000 &              -5.0 &              -3.0 &              -4.0 &              -1.0 &  0.014302 &                  0.408633 &                        0.209678 \\
NM\_170707.4:n.949C>T                               &      1 &  156135913 &                                        G &                                                  A &      + &                0 &                             Ito et al. [ExAC Only] &                                            P-Val:1 &                                                NaN &          NaN &          NaN &          NaN &          NaN &                normal &         0.01 &           -52.0 &             0.0 &         -1045.0 &            98.0 &      0.01 &          0.0 &        -52.0 &        208.0 &        712.0 &        NaN &      13.810000 &             -17.0 &             -19.0 &              -6.0 &              -7.0 &  0.006040 &                  0.411281 &                        0.074068 \\
NM\_170707.4:c.954G>A                               &      1 &  156135918 &                                        G &                                                  A &      + &                0 &                              Ito et al. [Clinical] &                                            P-Val:1 &                                                NaN &          NaN &          NaN &          NaN &          NaN &                normal &         0.00 &            19.0 &           -57.0 &          3184.0 &          -988.0 &      0.02 &        -57.0 &         -5.0 &       1101.0 &        804.0 &        NaN &       8.750000 &             -18.0 &             -19.0 &              -4.0 &              -2.0 &  0.005570 &                  0.405809 &                        0.470232 \\
NM\_170707.4:c.985C>A                               &      1 &  156135949 &                                        C &                                                  A &      + &                0 &                             Ito et al. [ExAC only] &                                            P-Val:1 &                                                NaN &          NaN &          NaN &          NaN &          NaN &                normal &         0.00 &             2.0 &           -88.0 &         -1081.0 &          3153.0 &      0.00 &        -88.0 &        332.0 &        676.0 &        773.0 &        NaN &      15.490000 &              -5.0 &             -11.0 &              -5.0 &              -6.0 &  0.011151 &                  0.409771 &                        0.126932 \\
NM\_170707.4:c.1146C>T                              &      1 &  156136110 &                                        C &                                                  T &      + &                1 &                              Ito et al. [Clinical] &                                     P-Val:1.34E-41 &                                                NaN &          NaN &          NaN &          NaN &          NaN &    unknown disruption &         1.00 &           171.0 &           104.0 &            -2.0 &            11.0 &      0.98 &         77.0 &        177.0 &         -2.0 &         11.0 &        NaN &      14.670000 &              -4.0 &              -3.0 &              -4.0 &              -6.0 &  0.144135 &                  0.406311 &                        0.426663 \\
NM\_170707.4:c.1157+3G>A                            &      1 &  156136124 &                                        G &                                                  A &      + &                0 &                             Ito et al. [ExAC Only] &                                            P-Val:1 &                                                NaN &          NaN &          NaN &          NaN &          NaN &                normal &         0.01 &          -263.0 &           157.0 &         -1256.0 &          -113.0 &      0.02 &        157.0 &       1232.0 &         -3.0 &        -16.0 &      2.673 &      11.980000 &             -18.0 &             -19.0 &              -4.0 &              -2.0 &  0.016796 &                  0.850362 &                        1.482634 \\
NM\_170707.4:c.1157+6C>G                            &      1 &  156136127 &                                        C &                                                  G &      + &                0 &                              Ito et al. [Clinical] &                                   P-Val:0.08364655 &                                                NaN &          NaN &          NaN &          NaN &          NaN &                normal &         0.08 &            87.0 &           154.0 &           -19.0 &            -6.0 &      0.08 &       -266.0 &        154.0 &         -1.0 &         -6.0 &      1.912 &      13.090000 &              -5.0 &             -17.0 &              -3.0 &              -1.0 &  0.009052 &                  0.864423 &                        0.734491 \\
NM\_170707.4:c.1184C>T                              &      1 &  156136240 &                                        C &                                                  T &      + &                0 &                              Ito et al. [Clinical] &                                            P-Val:1 &                                                NaN &          NaN &          NaN &          NaN &          NaN &                normal &         0.01 &            41.0 &           -53.0 &         -1372.0 &          1703.0 &      0.07 &         41.0 &        -53.0 &        482.0 &        196.0 &        NaN &      10.860000 &              -4.0 &              -3.0 &              -4.0 &              -6.0 &  0.005905 &                  0.857882 &                        0.276449 \\
NM\_170707.4:c.1187A>T                              &      1 &  156136243 &                                        A &                                                  T &      + &                0 &                             Ito et al. [ExAC only] &                                            P-Val:1 &                                                NaN &          NaN &          NaN &          NaN &          NaN &                normal &         0.01 &           -29.0 &            38.0 &         -1375.0 &           193.0 &      0.01 &          7.0 &         38.0 &        382.0 &       -122.0 &        NaN &      20.680000 &             -14.0 &              -8.0 &              -3.0 &              -5.0 &  0.005790 &                  0.858176 &                        0.140482 \\
NM\_170707.4:c.1223A>C                              &      1 &  156136279 &                                        A &                                                  C &      + &                0 &                              Ito et al. [Clinical] &                                            P-Val:1 &                                                NaN &          NaN &          NaN &          NaN &          NaN &                normal &         0.23 &             8.0 &             2.0 &             8.0 &          2823.0 &      0.38 &          8.0 &          2.0 &        157.0 &        443.0 &        NaN &      11.740000 &              -3.0 &             -18.0 &              -6.0 &              -5.0 &  0.005608 &                  0.858336 &                        0.110690 \\
NM\_170707.4:c.1227A>G                              &      1 &  156136283 &                                        A &                                                  G &      + &                0 &                             Ito et al. [ExAC only] &                                            P-Val:1 &                                                NaN &          NaN &          NaN &          NaN &          NaN &                normal &         0.01 &           -69.0 &            -2.0 &           153.0 &          2819.0 &      0.03 &        -69.0 &          4.0 &       -175.0 &        439.0 &        NaN &      12.940000 &             -19.0 &             -18.0 &              -7.0 &              -4.0 &  0.005546 &                  0.858527 &                        0.091958 \\
NM\_170707.4:c.1237G>A                              &      1 &  156136293 &                                        G &                                                  A &      + &                0 &                             Ito et al. [ExAC Only] &                                            P-Val:1 &                                                NaN &          NaN &          NaN &          NaN &          NaN &                normal &         0.01 &           -79.0 &            -6.0 &           143.0 &          2809.0 &      0.15 &        -12.0 &         74.0 &       -185.0 &        429.0 &        NaN &      10.640000 &             -17.0 &             -19.0 &              -4.0 &              -2.0 &  0.012638 &                  0.859483 &                        0.465327 \\
NM\_170707.4:c.1237G>T                              &      1 &  156136293 &                                        G &                                                  T &      + &                0 &                             Ito et al. [ExAC only] &                                            P-Val:1 &                                                NaN &          NaN &          NaN &          NaN &          NaN &                normal &         0.01 &           -79.0 &           -12.0 &            -6.0 &           143.0 &      0.15 &        -12.0 &       -432.0 &         -6.0 &        332.0 &        NaN &      15.590000 &             -17.0 &             -19.0 &              -3.0 &              -3.0 &  0.017357 &                  0.858615 &                        0.297309 \\
NM\_170707.4:c.1312G>A                              &      1 &  156136368 &                                        G &                                                  A &      + &                0 &                             Ito et al. [ExAC Only] &                                            P-Val:1 &                                                NaN &          NaN &          NaN &          NaN &          NaN &                normal &         0.00 &             2.0 &           -87.0 &             1.0 &            68.0 &      0.10 &          2.0 &        -81.0 &        181.0 &       -260.0 &        NaN &      15.930000 &             -17.0 &             -19.0 &              -4.0 &              -2.0 &  0.108836 &                  0.858509 &                        0.093796 \\
NM\_170707.4:c.1315C>T                              &      1 &  156136371 &                                        C &                                                  T &      + &                0 &                              Ito et al. [Clinical] &                                            P-Val:1 &                                                NaN &          NaN &          NaN &          NaN &          NaN &                normal &         0.01 &           550.0 &           -90.0 &            -2.0 &            65.0 &      0.20 &         -4.0 &        -90.0 &         -2.0 &         65.0 &        NaN &      15.510000 &              -4.0 &              -3.0 &              -4.0 &              -1.0 &  0.007881 &                  0.857964 &                        0.238501 \\
NM\_170707.4:c.1317C>A                              &      1 &  156136373 &                                        C &                                                  A &      + &                0 &                              Ito et al. [Clinical] &                                            P-Val:1 &                                                NaN &          NaN &          NaN &          NaN &          NaN &                normal &         0.00 &          -141.0 &           -92.0 &            -4.0 &          2729.0 &      0.01 &        -92.0 &       -159.0 &         -4.0 &        349.0 &        NaN &      12.400000 &              -5.0 &             -11.0 &              -5.0 &              -3.0 &  0.005691 &                  0.858593 &                        0.085501 \\
NM\_170707.4:c.1330G>A                              &      1 &  156136386 &                                        G &                                                  A &      + &                0 &                             Ito et al. [ExAC Only] &                                            P-Val:1 &                                                NaN &          NaN &          NaN &          NaN &          NaN &                normal &         0.00 &          -105.0 &             3.0 &             2.0 &          -783.0 &      0.01 &       -199.0 &        -99.0 &          2.0 &        336.0 &        NaN &       9.750000 &             -17.0 &             -19.0 &              -4.0 &              -7.0 &  0.146502 &                  0.858541 &                        0.090646 \\
NM\_170707.4:c.1358G>A                              &      1 &  156136414 &                                        G &                                                  A &      + &                0 &                             Ito et al. [ExAC Only] &                                            P-Val:1 &                                                NaN &          NaN &          NaN &          NaN &          NaN &                normal &         0.00 &          -200.0 &          -133.0 &           -26.0 &            22.0 &      0.01 &       -553.0 &       -133.0 &        211.0 &         22.0 &        NaN &      13.180000 &             -17.0 &             -19.0 &              -4.0 &              -2.0 &  0.005628 &                  0.857981 &                        0.230542 \\
NM\_170707.4:c.1376A>G                              &      1 &  156136432 &                                        A &                                                  G &      + &                0 &                              Ito et al. [Clinical] &                                            P-Val:1 &                                                NaN &          NaN &          NaN &          NaN &          NaN &                normal &         0.00 &          1482.0 &          -151.0 &          1511.0 &             4.0 &      0.02 &       -145.0 &       -218.0 &        117.0 &          4.0 &        NaN &      12.010000 &             -19.0 &             -17.0 &              -3.0 &              -6.0 &  0.008068 &                  0.858334 &                        0.841179 \\
NM\_170707.4:c.1381-5G>A                            &      1 &  156136916 &                                        G &                                                  A &      + &                1 &                              Ito et al. [Clinical] &                                     P-Val:3.35E-22 &                                                NaN &          NaN &          NaN &          NaN &          NaN &    unknown disruption &         0.74 &             2.0 &             5.0 &          1691.0 &         -2048.0 &      0.97 &          2.0 &         11.0 &       -291.0 &       -194.0 &      1.717 &      12.010000 &             -17.0 &             -19.0 &              -4.0 &              -7.0 &  0.995103 &                  0.964429 &                        0.795951 \\
NM\_170707.4:c.1381-4G>A                            &      1 &  156136917 &                                        G &                                                  A &      + &                0 &                             Ito et al. [ExAC Only] &                                            P-Val:1 &                                                NaN &          NaN &          NaN &          NaN &          NaN &                normal &         0.00 &            10.0 &            28.0 &           102.0 &          2185.0 &      0.01 &        209.0 &         10.0 &       -195.0 &        102.0 &      0.462 &      14.510000 &             -17.0 &             -19.0 &              -6.0 &              -7.0 &  0.006435 &                  0.858057 &                        0.144641 \\
NM\_170707.4:c.1381G>T                              &      1 &  156136921 &                                        G &                                                  T &      + &                1 &                              Ito et al. [Clinical] &                                     P-Val:0.000288 &                                                NaN &          NaN &          NaN &          NaN &          NaN &    unknown disruption &         0.00 &          -640.0 &             0.0 &          2181.0 &           101.0 &      0.02 &          6.0 &        205.0 &         98.0 &       -199.0 &      2.477 &      16.900000 &             -17.0 &             -19.0 &              -3.0 &              -5.0 &  0.994202 &                  0.995542 &                        1.195750 \\
NM\_170707.4:c.1442A>G                              &      1 &  156136982 &                                        A &                                                  G &      + &                0 &                              Ito et al. [Clinical] &                                            P-Val:1 &                                                NaN &          NaN &          NaN &          NaN &          NaN &                normal &         0.00 &          -701.0 &           -55.0 &          2120.0 &            40.0 &      0.00 &       -701.0 &         17.0 &        961.0 &       -260.0 &        NaN &       9.570000 &             -19.0 &             -18.0 &              -2.0 &              -4.0 &  0.005645 &                  0.858641 &                        0.284009 \\
NM\_170707.4:c.1445G>A                              &      1 &  156136985 &                                        G &                                                  A &      + &                0 &                              Ito et al. [Clinical] &                                            P-Val:1 &                                                NaN &          NaN &          NaN &          NaN &          NaN &                normal &         0.00 &             2.0 &            14.0 &            34.0 &             0.0 &      0.01 &       -704.0 &        141.0 &        102.0 &         34.0 &        NaN &      12.110000 &             -17.0 &             -19.0 &              -4.0 &              -2.0 &  0.005628 &                  0.857817 &                        0.501456 \\
NM\_170707.4:c.1445G>T                              &      1 &  156136985 &                                        G &                                                  T &      + &                0 &                              Ito et al. [Clinical] &                                            P-Val:1 &                                                NaN &          NaN &          NaN &          NaN &          NaN &                normal &         0.00 &            14.0 &           -58.0 &          2117.0 &            37.0 &      0.00 &         14.0 &        141.0 &        958.0 &         34.0 &        NaN &      15.620000 &             -17.0 &             -19.0 &              -3.0 &              -2.0 &  0.005609 &                  0.857743 &                        0.572321 \\
NM\_170707.4:c.1482G>A                              &      1 &  156137022 &                                        G &                                                  A &      + &                0 &                             Ito et al. [ExAC only] &                                        P-Val:0.495 &                                                NaN &          NaN &          NaN &          NaN &          NaN &                normal &         0.02 &           -95.0 &            -2.0 &            -3.0 &             0.0 &      0.65 &         71.0 &        104.0 &         -3.0 &         65.0 &        NaN &      14.520000 &             -18.0 &             -19.0 &              -4.0 &              -7.0 &  0.007311 &                  0.857059 &                        1.255905 \\
NM\_170707.4:c.1487C>T                              &      1 &  156137027 &                                        C &                                                  T &      + &                0 &                             Ito et al. [ExAC only] &                                            P-Val:1 &                                                NaN &          NaN &          NaN &          NaN &          NaN &                normal &         0.00 &          -813.0 &           -16.0 &          2075.0 &           916.0 &      0.05 &       -100.0 &         99.0 &         -8.0 &       -305.0 &      1.328 &      11.740000 &              -5.0 &              -3.0 &              -4.0 &              -1.0 &  0.070280 &                  0.858113 &                        1.323292 \\
NM\_170707.4:c.1488G>A                              &      1 &  156137028 &                                        G &                                                  A &      + &                0 &                              Ito et al. [Clinical] &                                       P-Val:0.0118 &                                                NaN &          NaN &          NaN &          NaN &          NaN &                normal &         0.03 &          2052.0 &          -101.0 &            -9.0 &             0.0 &      0.52 &       -747.0 &         98.0 &         -9.0 &       -306.0 &      3.113 &       8.750000 &             -18.0 &             -19.0 &              -4.0 &              -3.0 &  0.975858 &                  0.985941 &                        3.416014 \\
NM\_170707.4:c.1488+6T>G                            &      1 &  156137034 &                                        T &                                                  G &      + &                0 &                              Ito et al. [Clinical] &                                      P-Val:0.00143 &                                                NaN &          NaN &          NaN &          NaN &          NaN &                normal &         0.06 &          1468.0 &          -107.0 &           -15.0 &            -6.0 &      0.59 &       -753.0 &         92.0 &        -15.0 &       -312.0 &      2.258 &      11.330000 &             -19.0 &             -17.0 &              -3.0 &              -3.0 &  0.847180 &                  0.857183 &                        1.603379 \\
NM\_170707.4:c.1489-9C>T                            &      1 &  156137104 &                                        C &                                                  T &      + &                0 &                              Ito et al. [Clinical] &                                            P-Val:1 &                                                NaN &          NaN &          NaN &          NaN &          NaN &                normal &         0.00 &          -177.0 &          -823.0 &           -82.0 &          1998.0 &      0.00 &        -11.0 &        810.0 &        -85.0 &        839.0 &      0.026 &       8.750000 &              -4.0 &              -3.0 &              -2.0 &              -5.0 &  0.006320 &                  0.858171 &                        0.137174 \\
NM\_170707.4:c.1601C>G                              &      1 &  156137225 &                                        C &                                                  G &      + &                0 &                              Ito et al. [Clinical] &                                            P-Val:1 &                                                NaN &          NaN &          NaN &          NaN &          NaN &                normal &         0.00 &          -944.0 &           689.0 &          1877.0 &             7.0 &      0.01 &        -99.0 &        433.0 &         11.0 &       -206.0 &        NaN &      15.520000 &              -5.0 &             -17.0 &              -3.0 &              -1.0 &  0.005661 &                  0.858125 &                        0.174387 \\
NM\_170707.4:c.1602T>C                              &      1 &  156137226 &                                        T &                                                  C &      + &                0 &                             Ito et al. [ExAC Only] &                                            P-Val:1 &                                                NaN &          NaN &          NaN &          NaN &          NaN &                normal &         0.00 &          -227.0 &          2151.0 &            10.0 &           -23.0 &      0.03 &       -939.0 &        688.0 &         10.0 &        717.0 &        NaN &      11.620000 &              -3.0 &              -5.0 &              -1.0 &              -4.0 &  0.005611 &                  0.858616 &                        0.215920 \\
NM\_170707.4:c.1609-3C>G                            &      1 &  156137651 &                                        C &                                                  G &      + &                1 &                              Ito et al. [Clinical] &                                     P-Val:1.25E-16 &                                                NaN &          NaN &          NaN &          NaN &          NaN &    unknown disruption &         0.16 &             7.0 &             3.0 &          1451.0 &          -448.0 &      0.81 &          7.0 &          3.0 &       -929.0 &        292.0 &     11.902 &      13.660000 &              -5.0 &             -17.0 &              -2.0 &              -5.0 &  0.419745 &                  0.999998 &                        1.451059 \\
NM\_170707.4:c.1664A>G                              &      1 &  156137709 &                                        A &                                                  G &      + &                0 &                              Ito et al. [Clinical] &                                            P-Val:1 &                                                NaN &          NaN &          NaN &          NaN &          NaN &                normal &         0.01 &          1371.0 &           205.0 &          1393.0 &            34.0 &      0.17 &        -51.0 &        205.0 &         -1.0 &       -178.0 &        NaN &      13.780000 &             -19.0 &             -17.0 &              -7.0 &              -4.0 &  0.640172 &                  0.924892 &                        2.080171 \\
NM\_170707.4:c.1711A>C                              &      1 &  156138500 &                                        A &                                                  C &      + &                0 &                              Ito et al. [Clinical] &                                            P-Val:1 &                                                NaN &          NaN &          NaN &          NaN &          NaN &                normal &         0.01 &           580.0 &             2.0 &            80.0 &           602.0 &      0.02 &          5.0 &          2.0 &        107.0 &       -557.0 &        NaN &      14.650000 &              -3.0 &              -5.0 &              -3.0 &              -5.0 &  0.005866 &                  0.920432 &                        0.170290 \\
NM\_170707.4:c.1812A>T                              &      1 &  156138601 &                                        A &                                                  T &      + &                0 &                             Ito et al. [ExAC only] &                                            P-Val:1 &                                                NaN &          NaN &          NaN &          NaN &          NaN &                normal &         0.05 &           776.0 &             6.0 &            -2.0 &             6.0 &      0.08 &         45.0 &        481.0 &         -2.0 &          6.0 &        NaN &      15.990000 &             -10.0 &             -18.0 &              -3.0 &              -5.0 &  0.008948 &                  0.905153 &                        0.915560 \\
NM\_170707.4:c.1821G>A                              &      1 &  156138610 &                                        G &                                                  A &      + &                1 &                              Ito et al. [Clinical] &                                     P-Val:1.64E-30 &                                                NaN &          NaN &          NaN &          NaN &          NaN &    unknown disruption &         0.67 &           470.0 &           767.0 &            -3.0 &           147.0 &      0.09 &        472.0 &         36.0 &         -3.0 &        147.0 &      1.812 &      13.350000 &             -18.0 &             -19.0 &              -4.0 &              -7.0 &  0.028197 &                  0.905334 &                        1.455475 \\
NM\_170707.4:c.1822G>A                              &      1 &  156138611 &                                        G &                                                  A &      + &                1 &                              Ito et al. [Clinical] &                                     P-Val:2.51E-26 &                                                NaN &          NaN &          NaN &          NaN &          NaN &    unknown disruption &         0.64 &           469.0 &           766.0 &            -4.0 &           146.0 &      0.09 &        471.0 &         35.0 &         -4.0 &        146.0 &      1.536 &      11.740000 &             -17.0 &             -19.0 &              -4.0 &              -2.0 &  0.130351 &                  0.905822 &                        2.212796 \\
NM\_170707.4:c.1824C>T                              &      1 &  156138613 &                                        C &                                                  T &      + &                1 &                              Ito et al. [Clinical] &                                     P-Val:4.19E-23 &                                                NaN &          NaN &          NaN &          NaN &          NaN &    unknown disruption &         0.51 &           467.0 &           764.0 &            -6.0 &           144.0 &      0.09 &        469.0 &         33.0 &         -6.0 &        144.0 &      0.498 &      12.270000 &              -4.0 &              -3.0 &              -4.0 &              -6.0 &  0.108984 &                  0.905225 &                        0.972559 \\
NM\_170707.4:c.1837T>C                              &      1 &  156138626 &                                        T &                                                  C &      + &                0 &                              Ito et al. [Clinical] &                                            P-Val:1 &                                                NaN &          NaN &          NaN &          NaN &          NaN &                normal &         0.04 &           454.0 &            20.0 &           -19.0 &           131.0 &      0.06 &        119.0 &         20.0 &        -19.0 &        131.0 &        NaN &      16.809999 &              -3.0 &              -5.0 &              -5.0 &              -4.0 &  0.007243 &                  0.905395 &                        0.274594 \\
NM\_170707.4:c.1857T>C                              &      1 &  156138646 &                                        T &                                                  C &      + &                0 &                              Ito et al. [Clinical] &                                            P-Val:1 &                                                NaN &          NaN &          NaN &          NaN &          NaN &                normal &         0.05 &           434.0 &           436.0 &           111.0 &           -39.0 &      0.06 &        731.0 &          0.0 &        111.0 &        -39.0 &        NaN &      12.190000 &              -3.0 &              -5.0 &              -6.0 &              -4.0 &  0.007156 &                  0.905907 &                        0.122488 \\
NM\_170707.4:c.1870C>T                              &      1 &  156138659 &                                        C &                                                  T &      + &                0 &                              Ito et al. [Clinical] &                                            P-Val:1 &                                                NaN &          NaN &          NaN &          NaN &          NaN &                normal &         0.06 &           423.0 &           -13.0 &           -52.0 &            98.0 &      0.04 &          5.0 &        -13.0 &        -52.0 &         98.0 &        NaN &      12.670000 &              -5.0 &              -3.0 &              -2.0 &              -6.0 &  0.008524 &                  0.905588 &                        0.140886 \\
NM\_170707.4:c.1873A>C                              &      1 &  156138662 &                                        A &                                                  C &      + &                0 &                              Ito et al. [Clinical] &                                            P-Val:1 &                                                NaN &          NaN &          NaN &          NaN &          NaN &                normal &         0.03 &           -16.0 &          -748.0 &           -10.0 &           -55.0 &      0.09 &        -16.0 &         83.0 &         95.0 &        -55.0 &        NaN &      11.040000 &              -3.0 &             -18.0 &              -3.0 &              -5.0 &  0.008556 &                  0.905818 &                        0.122488 \\
NM\_170707.4:c.1873A>T                              &      1 &  156138662 &                                        A &                                                  T &      + &                0 &                             Ito et al. [ExAC Only] &                                            P-Val:1 &                                                NaN &          NaN &          NaN &          NaN &          NaN &                normal &         0.01 &           -16.0 &          -748.0 &           -10.0 &           -55.0 &      0.04 &        -16.0 &          2.0 &        -55.0 &       1053.0 &        NaN &      15.870000 &              -4.0 &              -8.0 &              -3.0 &              -5.0 &  0.008664 &                  0.905563 &                        0.158241 \\
NM\_170707.4:c.1874G>C                              &      1 &  156138663 &                                        G &                                                  C &      + &                0 &                              Ito et al. [Clinical] &                                            P-Val:1 &                                                NaN &          NaN &          NaN &          NaN &          NaN &                normal &         0.01 &           714.0 &           417.0 &           -11.0 &           -56.0 &      0.02 &        -17.0 &         82.0 &        -56.0 &       1052.0 &        NaN &      20.260000 &             -17.0 &              -5.0 &              -6.0 &              -3.0 &  0.012925 &                  0.905465 &                        0.226136 \\
NM\_170707.4:c.1889G>T                              &      1 &  156138678 &                                        G &                                                  T &      + &                0 &                             Ito et al. [ExAC Only] &                                            P-Val:1 &                                                NaN &          NaN &          NaN &          NaN &          NaN &                normal &         0.06 &           -32.0 &           699.0 &            -2.0 &           -71.0 &      0.11 &        -32.0 &         67.0 &         79.0 &        -71.0 &        NaN &      15.430000 &             -17.0 &             -19.0 &              -3.0 &              -5.0 &  0.029583 &                  0.906399 &                        0.423168 \\
NM\_170707.4:n.1903C>T                              &      1 &  156138692 &                                        G &                                                  A &      + &                0 &                             Ito et al. [ExAC only] &                                            P-Val:1 &                                                NaN &          NaN &          NaN &          NaN &          NaN &                normal &         0.03 &          -778.0 &           388.0 &          -686.0 &           -85.0 &      0.03 &        -46.0 &         53.0 &         65.0 &        -85.0 &        NaN &       8.750000 &             -17.0 &             -19.0 &              -4.0 &              -3.0 &  0.009117 &                  0.905564 &                        0.157840 \\
NM\_170707.4:c.1944G>A                              &      1 &  156138733 &                                        G &                                                  A &      + &                0 &                             Ito et al. [ExAC only] &                                            P-Val:1 &                                                NaN &          NaN &          NaN &          NaN &          NaN &                normal &         0.11 &             2.0 &           347.0 &          -126.0 &            24.0 &      0.37 &          2.0 &         12.0 &       -126.0 &         24.0 &        NaN &      14.180000 &             -18.0 &             -19.0 &              -4.0 &              -7.0 &  0.008969 &                  0.905330 &                        0.319445 \\
NM\_170707.4:c.1968G>A                              &      1 &  156138757 &                                        G &                                                  A &      + &                1 &                              Ito et al. [Clinical] &                                     P-Val:1.84E-07 &                                                NaN &          NaN &          NaN &          NaN &          NaN &    unknown disruption &         0.29 &           620.0 &           323.0 &          -150.0 &             0.0 &      0.08 &         36.0 &       -111.0 &       -150.0 &          0.0 &      1.578 &       8.750000 &             -18.0 &             -19.0 &              -4.0 &              -7.0 &  0.810162 &                  0.982871 &                        3.001046 \\
NM\_170707.4:c.1968+37C>T                           &      1 &  156138794 &                                        C &                                                  T &      + &                0 &                              Ito et al. [Clinical] &                                            P-Val:1 &                                                NaN &          NaN &          NaN &          NaN &          NaN &                normal &         0.02 &           286.0 &           583.0 &           308.0 &          -187.0 &      0.02 &         -1.0 &       -148.0 &         -2.0 &         20.0 &        NaN &      12.790000 &              -5.0 &              -3.0 &              -4.0 &              -6.0 &  0.039317 &                  0.905294 &                        0.202128 \\
NM\_170707.4:c.1968+38G>A                           &      1 &  156138795 &                                        G &                                                  A &      + &                0 &                             Ito et al. [ExAC only] &                                            P-Val:1 &                                                NaN &          NaN &          NaN &          NaN &          NaN &                normal &         0.00 &           285.0 &           582.0 &           307.0 &           180.0 &      0.02 &        287.0 &        -50.0 &       -188.0 &         19.0 &        NaN &      15.820000 &             -18.0 &             -19.0 &              -4.0 &              -7.0 &  0.008405 &                  0.905726 &                        0.122488 \\
NM\_001193644.1:c.161C>T                            &      1 &  160283549 &                                        G &                                                  A &      - &                1 &                                 Maddirevula et al. &            Skipping; r.71\_180del:p.(Ser24Argfs*18) &  Strauch: Removed annotation 'p.(Ser54Leu)' fro... &  160283639.0 &  160283530.0 &          NaN &          NaN &                  skip &         0.02 &           672.0 &         -2254.0 &           277.0 &          1467.0 &      0.11 &       1227.0 &         90.0 &        -21.0 &        -19.0 &        NaN &      15.980000 &             -18.0 &             -19.0 &              -4.0 &              -7.0 &  0.014458 &                  0.904916 &                        0.713141 \\
NM\_014283.3:c.1157+1G>A                            &      1 &  172573999 &                                        G &                                                  A &      + &                1 &                                 Maddirevula et al. &               Skipping; r.1050\_1157del:p.(Trp350*) &                                                NaN &  172573891.0 &  172573998.0 &          NaN &          NaN &                  skip &         1.00 &            25.0 &          -108.0 &           111.0 &            -1.0 &      0.96 &      -2573.0 &       -108.0 &        111.0 &         -1.0 &      8.182 &       9.160000 &             -18.0 &             -19.0 &              -6.0 &              -3.0 &  0.998847 &                  0.999955 &                        4.355442 \\
NM\_018136.4:c.3742-1G>C                            &      1 &  197122044 &                                        C &                                                  G &      - &                1 &                                 Maddirevula et al. &        Skipping; r.3739\_3775del:p.(Lys1247Glyfs*9) &                                                NaN &  197122043.0 &  197121915.0 &          NaN &          NaN &                  skip &         0.99 &           -36.0 &            -1.0 &          1181.0 &          -129.0 &      0.97 &        -36.0 &         -1.0 &         57.0 &       -177.0 &      8.064 &      12.840000 &              -5.0 &             -17.0 &              -2.0 &              -1.0 &  0.046302 &                  0.999971 &                        1.182244 \\
NM\_014875.2:c.4071G>A                              &      1 &  200565069 &                                        C &                                                  T &      - &                1 &                    Maddirevula et al. [PM28892560] &       Skipping; r.3887\_4071del:p.(Leu1296Trpfs*46) &                                                NaN &  200565253.0 &  200565069.0 &          NaN &          NaN &                  skip &         0.43 &         -2634.0 &           184.0 &             4.0 &             0.0 &      0.63 &          0.0 &        184.0 &          4.0 &          0.0 &      4.325 &      11.800000 &              -4.0 &              -3.0 &              -4.0 &              -1.0 &  0.987405 &                  0.999973 &                        4.981165 \\
NM\_016121.3:c.1036\_1073del                         &      1 &  215602099 &  CCCTTGCGAATGAAAGATAATGATCTTCTTGTAACTGAA &                                                  A &      + &                1 &                                 Maddirevula et al. &         Skipping; r.1036\_1073del:p.(Pro346Thrfs*4) &  Strauch: Removed annotation ':p.(Pro346Thrfs*4... &  215602085.0 &  215602201.0 &          NaN &          NaN &                  skip &         0.20 &            -6.0 &           -14.0 &          1422.0 &           102.0 &      0.06 &       -614.0 &        -14.0 &      -2265.0 &        102.0 &        NaN &      41.570000 &             -43.0 &             -14.0 &             -11.0 &              21.0 &  0.005682 &                  0.472588 &                        1.364124 \\
NM\_206933.2:c.14343+36C>G                          &      1 &  215650556 &                                        G &                                                  C &      - &                0 &                           Ellingford et al. [100K] &                                                NaN &                                                NaN &          NaN &          NaN &          NaN &          NaN &                normal &         0.05 &         -1938.0 &           -80.0 &             6.0 &            36.0 &      0.04 &        245.0 &        -80.0 &          6.0 &       -154.0 &        NaN &      19.650000 &             -17.0 &              -5.0 &              -6.0 &              -3.0 &  0.008435 &                  0.529408 &                        0.122488 \\
NM\_014236.3:c.569-3T>G                             &      1 &  231265290 &                                        T &                                                  G &      + &                1 &                    Maddirevula et al. [PM20681997] &           Skipping; r.570\_697del:p.(Asp190Glufs*7) &                                                NaN &  231265293.0 &  231265420.0 &          NaN &          NaN &                  skip &         0.96 &          -553.0 &             3.0 &          -368.0 &           130.0 &      0.84 &        130.0 &          3.0 &       -579.0 &        130.0 &      6.435 &      13.210000 &             -19.0 &              -4.0 &              -5.0 &              -3.0 &  0.154154 &                  1.000000 &                        2.015041 \\
NM\_002508.2:c.3385+1G>A                            &      1 &  235980495 &                                        C &                                                  T &      - &                1 &                    Maddirevula et al. [PM25558065] &    Skipping; r.3380\_3385del:p.(Asp1127\_Ala1128del) &                                                NaN &  235980653.0 &  235980496.0 &          NaN &          NaN &                  skip &         0.99 &          1628.0 &          -550.0 &           -52.0 &             1.0 &      0.99 &       1683.0 &       -834.0 &        -52.0 &          1.0 &      8.182 &      10.100000 &              -5.0 &              -3.0 &              -4.0 &              -5.0 &  0.983769 &                  0.999831 &                        3.974110 \\
NM\_006642.2:c.741-152G>A                           &      1 &  243307837 &                                        G &                                                  A &      + &                1 &                                 Maddirevula et al. &  Retention; r.740\_741ins741-202\_741-1;p.Arg247S... &                                                NaN &          NaN &          NaN &          NaN &          NaN &             retention &         0.34 &           -50.0 &           321.0 &            46.0 &         -2714.0 &      0.38 &        -50.0 &      -3121.0 &         46.0 &        340.0 &        NaN &      12.590000 &             -17.0 &             -19.0 &              -6.0 &              -7.0 &  0.006158 &                  0.119853 &                        1.263172 \\
NM\_001011.3:c.507+3A>G                             &      2 &    3580263 &                                        A &                                                  G &      + &                0 &                                         Wai et al. &                                                NaN &                                                NaN &          NaN &          NaN &          NaN &          NaN &                normal &         0.12 &         -1702.0 &           376.0 &           -45.0 &            -3.0 &      0.08 &      -1702.0 &        542.0 &        -45.0 &         -3.0 &      4.308 &       9.470000 &             -19.0 &             -18.0 &              -7.0 &              -4.0 &  0.138054 &                  0.982712 &                        1.886023 \\
NM\_000251.2:c.860\_868del                           &      2 &   47414336 &                               GACAGTTTGA &                                                  A &      + &                0 &                                         Wai et al. &                                                NaN &   Strauch: Original position annotation is 1bp off &          NaN &          NaN &          NaN &          NaN &                normal &         0.00 &            31.0 &             5.0 &         -1489.0 &          -307.0 &      0.00 &       -450.0 &        -60.0 &       -307.0 &       -533.0 &        NaN &      38.029999 &             -30.0 &              -1.0 &               7.0 &              -2.0 &  0.005623 &                  0.243471 &                        0.324620 \\
NM\_000251.2:c.1276+1G>A                            &      2 &   47429942 &                                        G &                                                  A &      + &                1 &                                        MutSpliceDB &               Intron inclusion between exons 7 \& 8 &                                                NaN &          NaN &          NaN &          NaN &          NaN &             retention &         1.00 &          -189.0 &          -120.0 &           -49.0 &            -1.0 &      1.00 &      -1393.0 &       -120.0 &        -49.0 &         -1.0 &      8.182 &      13.570000 &             -17.0 &             -19.0 &              -5.0 &              -2.0 &  0.989449 &                  0.999991 &                        4.959509 \\
NM\_000251.2:c.2211-1G>A                            &      2 &   47478271 &                                        G &                                                  A &      + &                1 &                                        MutSpliceDB &             Intron inclusion between exons 13 \& 14 &                                                NaN &          NaN &          NaN &          NaN &          NaN &             retention &         0.99 &             2.0 &             1.0 &         -1180.0 &           248.0 &      0.98 &       -280.0 &          1.0 &       -337.0 &        248.0 &      8.750 &      15.860000 &             -17.0 &             -19.0 &              -1.0 &              -7.0 &  0.984023 &                  0.999945 &                        1.472855 \\
NM\_000179.2:c.806C>G                               &      2 &   47798789 &                                        C &                                                  G &      + &                0 &                                         Wai et al. &                                                NaN &                                                NaN &          NaN &          NaN &          NaN &          NaN &                normal &         0.01 &          1248.0 &          -174.0 &            -1.0 &           800.0 &      0.01 &       1248.0 &       -174.0 &         -1.0 &        478.0 &        NaN &      18.799999 &              -5.0 &             -17.0 &              -7.0 &              -6.0 &  0.012582 &                  0.913039 &                        0.278349 \\
NM\_000179.2:c.3040\_3042del                         &      2 &   47801023 &                                     AAGT &                                                  T &      + &                0 &                                         Wai et al. &                                                NaN &   Strauch: Original position annotation is 1bp off &          NaN &          NaN &          NaN &          NaN &                normal &         0.00 &          -986.0 &          -357.0 &          -732.0 &         -1434.0 &      0.01 &       2148.0 &       2077.0 &       2248.0 &        132.0 &        NaN &      35.610001 &             -22.0 &             -14.0 &              -8.0 &              -1.0 &  0.008233 &                  0.912897 &                        0.158186 \\
NM\_000179.2:c.3416G>A                              &      2 &   47803663 &                                        G &                                                  A &      + &                0 &                                         Wai et al. &                                                NaN &                                                NaN &          NaN &          NaN &          NaN &          NaN &                normal &         0.00 &           -69.0 &          -428.0 &            22.0 &          -392.0 &      0.02 &        -69.0 &       -492.0 &      -2508.0 &       -392.0 &        NaN &       8.800000 &             -18.0 &             -19.0 &              -4.0 &              -2.0 &  0.064727 &                  0.995607 &                        2.229740 \\
NM\_000179.2:c.3439-16C>T                           &      2 &   47804894 &                                        C &                                                  T &      + &                0 &                                         Wai et al. &                                                NaN &                                                NaN &          NaN &          NaN &          NaN &          NaN &                normal &         0.00 &         -1300.0 &          1885.0 &           133.0 &          1757.0 &      0.00 &         16.0 &       -386.0 &      -3739.0 &      -1623.0 &      0.261 &       8.750000 &              -4.0 &              -3.0 &              -4.0 &              -5.0 &  0.006393 &                  0.126359 &                        0.127074 \\
NM\_015910.5:c.2078+1G>T                            &      2 &   63174669 &                                        C &                                                  A &      - &                1 &                                 Maddirevula et al. &         Skipping; r.1916\_2078del:p.(Glu639Aspfs*3) &                                                NaN &   63174832.0 &   63174670.0 &          NaN &          NaN &                  skip &         1.00 &          2373.0 &           163.0 &             2.0 &             1.0 &      0.97 &          2.0 &        163.0 &          2.0 &          1.0 &      8.504 &      18.580000 &              -5.0 &              -3.0 &              -5.0 &              -6.0 &  0.363199 &                  1.000000 &                        8.766245 \\
NM\_004082.4:c.414+1G>A                             &      2 &   74376741 &                                        C &                                                  T &      - &                0 &                                         Wai et al. &          Normal (constitutive triple Skipped Exon) &                                                NaN &          NaN &          NaN &          NaN &          NaN &                normal &         0.38 &            21.0 &         -2401.0 &            -2.0 &             1.0 &      0.06 &        223.0 &         21.0 &         -2.0 &          1.0 &      8.182 &      13.130000 &              -5.0 &              -3.0 &              -7.0 &              -5.0 &  0.968415 &                  0.992170 &                        2.953524 \\
NM\_006343.2:c.1604+2T>G                            &      2 &  111997478 &                                        T &                                                  G &      + &                1 &                                 Maddirevula et al. &        Skipping; r.1451\_1604del:p.(Trp485Metfs*10) &                                                NaN &  111997323.0 &  111997476.0 &          NaN &          NaN &                  skip &         0.99 &         -1105.0 &          -155.0 &         -3150.0 &            -2.0 &      0.96 &      -2352.0 &       -155.0 &         42.0 &         -2.0 &      7.647 &      13.520000 &             -19.0 &             -17.0 &              -7.0 &              -3.0 &  0.984606 &                  0.999998 &                        5.552624 \\
NM\_006343.2:c.2189+1G>T                            &      2 &  112019523 &                                        G &                                                  T &      + &                1 &                   Maddirevula et al. [PM17301963 ] &         Skipping; r.2080\_2189del:p.(His694Valfs*4) &                                                NaN &  112019413.0 &  112019522.0 &          NaN &          NaN &                  skip &         0.99 &          1013.0 &          -110.0 &            58.0 &            -1.0 &      0.98 &         58.0 &       -110.0 &         58.0 &         -1.0 &      8.504 &      19.030001 &             -17.0 &             -19.0 &              -3.0 &              -2.0 &  0.998373 &                  0.999999 &                        5.453455 \\
NM\_006343.2:c.2486+6T>A                            &      2 &  112022400 &                                        T &                                                  A &      + &                1 &                           Ellingford et al. [100K] &  cryptic splice site, exon truncation \& intron ... &                                                NaN &          NaN &          NaN &          NaN &          NaN &              multiple &         0.02 &           -38.0 &         -1796.0 &          1460.0 &            -6.0 &      0.67 &       -667.0 &       -142.0 &        105.0 &         -6.0 &      5.153 &      16.530001 &             -18.0 &             -14.0 &              -4.0 &              -3.0 &  0.917916 &                  0.999362 &                        3.496976 \\
NM\_001040142.1:c.2919+3A>G                         &      2 &  165344914 &                                        A &                                                  G &      + &                1 &                           Ellingford et al. [100K] &  exon skip: NM\_001040142.1:r.2563\_2919del; cryp... &                                                NaN &          NaN &          NaN &          NaN &          NaN &              multiple &         0.36 &           -97.0 &          -359.0 &          -212.0 &            -3.0 &      0.57 &       3169.0 &       1145.0 &       -212.0 &         -3.0 &      4.035 &       8.750000 &             -19.0 &             -18.0 &              -3.0 &              -4.0 &  0.917629 &                  0.999121 &                        3.091021 \\
NM\_002977.3:c.2311-14T>G                           &      2 &  166278327 &                                        A &                                                  C &      - &                1 &                                 Maddirevula et al. &      Skipping; r.2311\_2484del:p.(Val771\_Leu828del) &                                                NaN &  166278313.0 &  166278140.0 &          NaN &          NaN &                  skip &         0.32 &            -1.0 &           -14.0 &           571.0 &          -187.0 &      0.62 &         -1.0 &        -14.0 &      -1344.0 &       -187.0 &      2.307 &      14.070000 &              -3.0 &              -5.0 &              -6.0 &              -5.0 &  0.987934 &                  0.999947 &                        1.122452 \\
NM\_014168.2:c.224+1G>A                             &      2 &  169821942 &                                        C &                                                  T &      - &                1 &                                 Maddirevula et al. &            Skipping; r.110\_224del:p.(Ala37Glyfs*8) &  Strauch: Removed annotation 'p. (Ala37Glyfs*8)... &  169822057.0 &  169821943.0 &          NaN &          NaN &                  skip &         1.00 &           377.0 &           115.0 &            -3.0 &             1.0 &      0.99 &        377.0 &        115.0 &         13.0 &          1.0 &      8.182 &      14.960000 &              -5.0 &              -3.0 &              -2.0 &              -6.0 &  0.983573 &                  0.999979 &                        4.672679 \\
NM\_025000.3:c.1091+6T>G                            &      2 &  171473981 &                                        T &                                                  G &      + &                1 &                    Maddirevula et al. [PM19026396] &        Skipping; r.1092\_1182del:p.(Val365Metfs*14) &                                                NaN &  171473866.0 &  171473975.0 &          NaN &          NaN &                  skip &         0.98 &          2456.0 &          -115.0 &           -40.0 &            -6.0 &      0.85 &       2969.0 &       -115.0 &         20.0 &         -6.0 &      3.245 &      18.459999 &             -19.0 &             -17.0 &              -2.0 &              -3.0 &  0.053698 &                  0.996816 &                        2.909830 \\
NM\_000090.3:c.1815+5G>A                            &      2 &  188997223 &                                        G &                                                  A &      + &                0 &                                         Wai et al. &                                                NaN &                                                NaN &          NaN &          NaN &          NaN &          NaN &                normal &         0.00 &          1451.0 &           128.0 &          1495.0 &            -1.0 &      0.00 &         25.0 &        -58.0 &        669.0 &      -1041.0 &      2.861 &       8.750000 &             -18.0 &             -19.0 &              -4.0 &              -2.0 &  0.581898 &                  0.992121 &                        2.875729 \\
NM\_000090.3:c.3133G>A                              &      2 &  189006384 &                                        G &                                                  A &      + &                0 &                                         Wai et al. &                                                NaN &                                                NaN &          NaN &          NaN &          NaN &          NaN &                normal &         0.00 &            16.0 &           -39.0 &          1197.0 &           598.0 &      0.00 &      -2117.0 &       -178.0 &        598.0 &         66.0 &        NaN &      15.760000 &             -18.0 &             -19.0 &              -4.0 &              -2.0 &  0.005596 &                  0.415299 &                        0.191574 \\
NM\_014585.5:c.387C>T                               &      2 &  189572846 &                                        G &                                                  A &      - &                0 &                                       Leman et al. &                                                NaN &                                                NaN &          NaN &          NaN &          NaN &          NaN &                normal &         0.00 &          1114.0 &           115.0 &            96.0 &            -4.0 &      0.01 &        979.0 &      -3290.0 &      -1127.0 &      -3490.0 &      1.629 &      11.140000 &             -18.0 &             -19.0 &              -4.0 &              -7.0 &  0.008856 &                  0.951467 &                        1.582917 \\
NM\_012086.4:c.1390+3A>G                            &      2 &  196778893 &                                        T &                                                  C &      - &                1 &                    Maddirevula et al. [PM28940097] &      Skipping; r.1219\_1500del p.(Pro407\_Gln500del) &                                                NaN &  196779067.0 &  196778896.0 &          NaN &          NaN &                  skip &         0.42 &         -2275.0 &           174.0 &            90.0 &             3.0 &      0.65 &          2.0 &        174.0 &         90.0 &          3.0 &      3.389 &      15.620000 &              -3.0 &              -4.0 &              -1.0 &              -4.0 &  0.983924 &                  0.961178 &                        1.663158 \\
NM\_001044385.2:c.869+1G>A                          &      2 &  201629229 &                                        C &                                                  T &      - &                1 &                   Maddirevula et al. [PM22693042 ] &        Skipping; r.678\_869del:p.(Met227\_Arg290del) &                                                NaN &  201629421.0 &  201629230.0 &          NaN &          NaN &                  skip &         0.99 &           623.0 &           192.0 &            64.0 &             1.0 &      0.96 &        645.0 &        192.0 &         64.0 &          1.0 &      8.182 &       9.160000 &              -5.0 &              -3.0 &              -2.0 &              -5.0 &  0.980517 &                  0.999996 &                        5.299939 \\
NM\_001079866.1:c.441C>T                            &      2 &  218661526 &                                        C &                                                  T &      + &                1 &                                 Maddirevula et al. &  Skipping; r.436\_460delGTTTTCTTCAACATCCTGGAGGAA... &  Strauch: Removed annotation '(p.Phe147=)' from ID &  218661406.0 &  218661545.0 &          NaN &          NaN &                  skip &         0.63 &          -140.0 &          -811.0 &            -6.0 &            19.0 &      0.35 &       -365.0 &       -140.0 &         -6.0 &         19.0 &      2.982 &       9.980000 &              -5.0 &              -3.0 &              -4.0 &              -1.0 &  0.042163 &                  0.889770 &                        0.760837 \\
NM\_000784.3:c.1263+1G>A                            &      2 &  218814459 &                                        G &                                                  A &      + &                1 &                                 Maddirevula et al. &        Skipping; r.1185\_1263del:p.(Leu396Profs*29) &                                                NaN &  218814380.0 &  218814458.0 &          NaN &          NaN &                  skip &         1.00 &           199.0 &           -79.0 &         -1462.0 &            -1.0 &      0.98 &        199.0 &        -79.0 &          3.0 &         -1.0 &      8.182 &      12.890000 &             -17.0 &             -19.0 &              -4.0 &              -2.0 &  0.987877 &                  0.999995 &                        5.119903 \\
NM\_001144889.1:c.1167+4C>T                         &      2 &  219165165 &                                        G &                                                  A &      - &                1 &                                 Maddirevula et al. &         Skipping; r.914\_1167del:p.(Glu306Trpfs*57) &                                                NaN &  219165422.0 &  219165169.0 &          NaN &          NaN &                  skip &         0.00 &         -1662.0 &          -827.0 &          -932.0 &          3483.0 &      0.02 &        278.0 &      -1662.0 &         19.0 &          4.0 &      0.853 &      15.770000 &             -18.0 &             -19.0 &              -6.0 &              -2.0 &  0.159078 &                  0.857529 &                        1.400937 \\
NM\_025139.3:c.51+5G>T                              &      2 &  231206294 &                                        G &                                                  T &      + &                1 &                                 Maddirevula et al. &              Skipping; r.1\_51del:p.(Met1\_Glu17del) &          Strauch: Removed annotation 'p.?' from ID &  231206198.0 &  231206289.0 &          NaN &          NaN &                  skip &         0.87 &          1840.0 &           -96.0 &          1646.0 &            -5.0 &      0.86 &       -309.0 &        -96.0 &       -140.0 &         -5.0 &      3.879 &      15.770000 &             -17.0 &             -19.0 &              -3.0 &              -2.0 &  0.663097 &                  0.994967 &                        2.678506 \\
NM\_025139.6:c.1027C>T                              &      2 &  231262306 &                                        C &                                                  T &      + &                1 &                                 Maddirevula et al. &                           Skipping; r.1\_135del:p.? &  Strauch: Removed annotation '(p.Arg343Cys)' fr... &  231262306.0 &  231262398.0 &          NaN &          NaN &                  skip &         0.00 &         -1403.0 &         -1763.0 &            96.0 &            92.0 &      0.01 &      -1403.0 &        -94.0 &        407.0 &         96.0 &      0.339 &      16.070000 &              -5.0 &              -3.0 &              -4.0 &              -1.0 &  0.013295 &                  0.505577 &                        0.350007 \\
NM\_000551.3:c.340+2T>C                             &      3 &   10142189 &                                        T &                                                  C &      + &                1 &                                        MutSpliceDB &               Intron inclusion between exons 1 \& 2 &                                                NaN &          NaN &          NaN &          NaN &          NaN &             retention &         0.91 &           574.0 &          -122.0 &          -306.0 &            -2.0 &      0.89 &         84.0 &        574.0 &        134.0 &         -2.0 &      7.754 &      15.150000 &              -3.0 &              -4.0 &              -1.0 &              -4.0 &  0.996808 &                  0.588414 &                        1.305939 \\
NM\_000551.3:c.463+2T>C                             &      3 &   10146638 &                                        T &                                                  C &      + &                1 &                                        MutSpliceDB &               Intron inclusion between exons 2 \& 3 &                                                NaN &          NaN &          NaN &          NaN &          NaN &             retention &         0.93 &          2066.0 &          -124.0 &            38.0 &            -2.0 &      0.96 &      -2281.0 &       -124.0 &         38.0 &         -2.0 &      7.754 &      14.840000 &              -3.0 &              -5.0 &              -1.0 &              -4.0 &  0.991965 &                  0.976369 &                        2.040824 \\
NM\_018297.3:c.930C>T                               &      3 &   25737407 &                                        G &                                                  A &      - &                1 &                                         Wai et al. &                  Exonic Alternative 5' Splice Site &                                                NaN &          NaN &          NaN &          NaN &          NaN &     alternative donor &         0.64 &         -1007.0 &          2074.0 &             2.0 &           -73.0 &      0.97 &       3043.0 &       1360.0 &          2.0 &        -73.0 &        NaN &      14.160000 &             -18.0 &             -19.0 &              -4.0 &              -7.0 &  0.332582 &                  0.395060 &                        0.854096 \\
NM\_000249.2:c.80G>A                                &      3 &   36993627 &                                        G &                                                  A &      + &                0 &                                         Wai et al. &                                                NaN &                                                NaN &          NaN &          NaN &          NaN &          NaN &                normal &         0.02 &           613.0 &             6.0 &           130.0 &            36.0 &      0.03 &        450.0 &        613.0 &       -143.0 &         36.0 &        NaN &      14.870000 &             -18.0 &             -19.0 &              -4.0 &              -7.0 &  0.044307 &                  0.474756 &                        0.414293 \\
NM\_000249.2:c.122A>G                               &      3 &   36996624 &                                        A &                                                  G &      + &                1 &                                         Wai et al. &                  Exonic Alternative 3' Splice Site &                                                NaN &          NaN &          NaN &          NaN &          NaN &  alternative acceptor &         0.09 &             0.0 &            -5.0 &            85.0 &         -2278.0 &      0.01 &         -1.0 &         -5.0 &       -322.0 &      -1721.0 &      1.576 &      12.440000 &             -19.0 &             -17.0 &              -2.0 &              -6.0 &  0.120715 &                  0.145880 &                        0.619695 \\
NM\_000249.2:c.935A>C                               &      3 &   37020360 &                                        A &                                                  C &      + &                0 &                                         Wai et al. &                                                NaN &                                                NaN &          NaN &          NaN &          NaN &          NaN &                normal &         0.00 &          3506.0 &         -2854.0 &           103.0 &          3598.0 &      0.00 &       3506.0 &        -45.0 &       -296.0 &        103.0 &        NaN &      19.010000 &              -3.0 &              -5.0 &              -6.0 &              -5.0 &  0.028184 &                  0.243418 &                        0.010848 \\
NM\_000249.2:c.1989+6T>G                            &      3 &   37048615 &                                        T &                                                  G &      + &                0 &                                         Wai et al. &                                                NaN &                                                NaN &          NaN &          NaN &          NaN &          NaN &                normal &         0.24 &          -450.0 &           -98.0 &            25.0 &            -6.0 &      0.54 &       -450.0 &       -101.0 &         25.0 &        402.0 &      2.760 &      18.559999 &             -19.0 &             -17.0 &              -2.0 &              -3.0 &  0.044572 &                  0.997049 &                        2.612656 \\
NM\_001042646.1:c.287-2A>G                          &      3 &   42176812 &                                        A &                                                  G &      + &                1 &                                 Maddirevula et al. &           Skipping; r.287\_363del:p.(Leu96Glnfs*46) &                                                NaN &   42176814.0 &   42176890.0 &          NaN &          NaN &                  skip &         1.00 &            18.0 &             2.0 &            18.0 &            78.0 &      1.00 &         18.0 &          2.0 &        -43.0 &         78.0 &      7.955 &      13.820000 &             -19.0 &             -17.0 &              -7.0 &              -4.0 &  0.975470 &                  0.999989 &                        1.855375 \\
NM\_003074.3:c.2376+2T>C                            &      3 &   47638723 &                                        A &                                                  G &      - &                1 &                                        MutSpliceDB &             Intron inclusion between exons 22 \& 23 &                                                NaN &          NaN &          NaN &          NaN &          NaN &             retention &         0.98 &         -2140.0 &            57.0 &           -51.0 &             2.0 &      0.84 &        -51.0 &         57.0 &        -51.0 &          2.0 &      7.754 &      11.200000 &             -19.0 &             -17.0 &              -2.0 &              -4.0 &  0.975978 &                  0.963269 &                        1.917965 \\
NM\_177939.2:c.888-3C>A                             &      3 &   49004858 &                                        C &                                                  A &      + &                1 &                                 Maddirevula et al. &  Skipping; r.889\_1073+1del;p.(Arg296\_Arg358deli... &                                                NaN &   49004861.0 &   49005046.0 &          NaN &          NaN &                  skip &         0.64 &           -19.0 &             3.0 &           732.0 &           188.0 &      0.56 &       -140.0 &          3.0 &        859.0 &        188.0 &      3.819 &      14.370000 &              -5.0 &              -3.0 &              -5.0 &              -1.0 &  0.165522 &                  0.998987 &                        1.026072 \\
NM\_001457.3:c.6091+1G>T                            &      3 &   58148853 &                                        G &                                                  T &      + &                1 &                                         Wai et al. &                  Exonic Alternative 5' Splice Site &                                                NaN &          NaN &          NaN &          NaN &          NaN &     alternative donor &         1.00 &           942.0 &          -204.0 &            -9.0 &            -1.0 &      1.00 &       -624.0 &        942.0 &        119.0 &         -1.0 &      8.504 &      21.900000 &             -17.0 &             -19.0 &              -3.0 &              -2.0 &  0.978729 &                  1.000000 &                        6.717248 \\
NM\_020754.2:c.539+1G>A                             &      3 &  119382400 &                                        G &                                                  A &      + &                1 &                                 Maddirevula et al. &        Skipping; r.433\_540del:p.(Thr145\_Arg180del) &                                                NaN &  119382292.0 &  119382399.0 &          NaN &          NaN &                  skip &         1.00 &          -835.0 &          -108.0 &           -24.0 &            -1.0 &      0.99 &         30.0 &       -108.0 &        246.0 &         -1.0 &      8.182 &      14.080000 &             -17.0 &             -19.0 &              -6.0 &              -7.0 &  0.998856 &                  0.999863 &                        3.866278 \\
NM\_052985.3:c.3039+4A>G                            &      3 &  129507766 &                                        A &                                                  G &      + &                1 &                                         Wai et al. &                              Upstream Skipped Exon &                                                NaN &  129507668.0 &  129507762.0 &          NaN &          NaN &                  skip &         0.36 &          1205.0 &           -98.0 &         -2349.0 &            -4.0 &      0.53 &      -1712.0 &        -98.0 &       1690.0 &         -4.0 &      2.697 &      13.230000 &             -19.0 &             -17.0 &              -7.0 &              -4.0 &  0.958937 &                  0.986472 &                        2.554311 \\
NM\_153240.4:c.2694-2\_2694-1delAG                   &      3 &  132689264 &                                      CTG &                                                  G &      - &                1 &                                 Maddirevula et al. &         Skipping; r.2694\_2883del;p.(Gly899Profs*2) &                                                NaN &  132689263.0 &  132689074.0 &          NaN &          NaN &                  skip &         1.00 &            20.0 &            -1.0 &          -614.0 &          -190.0 &      1.00 &         20.0 &         -1.0 &       -547.0 &        331.0 &        NaN &      30.360001 &               1.0 &              -1.0 &               1.0 &              -6.0 &  0.013900 &                  0.999862 &                        1.567232 \\
NM\_152773.4:c.317+4A>T                             &      3 &  196306939 &                                        T &                                                  A &      - &                1 &                                 Maddirevula et al. &           Skipping; r.248\_317del:p.(Glu83Alafs*21) &                                                NaN &  196307012.0 &  196306943.0 &          NaN &          NaN &                  skip &         0.96 &         -1148.0 &            73.0 &            17.0 &             4.0 &      0.96 &        -28.0 &         73.0 &         17.0 &          4.0 &      6.829 &      17.120001 &             -11.0 &              -4.0 &              -5.0 &              -3.0 &  0.025054 &                  0.999999 &                        5.617655 \\
NM\_000283.3:c.2130-15G>A                           &      4 &     664866 &                                        G &                                                  A &      + &                1 &                           Ellingford et al. [100K] &  single exon skip: NM\_000283.3:r.2130\_2193del; ... &                                                NaN &          NaN &          NaN &          NaN &          NaN &                  skip &         0.66 &           -25.0 &            15.0 &          1381.0 &            78.0 &      0.26 &          2.0 &         15.0 &       1381.0 &         78.0 &      1.762 &      11.640000 &             -18.0 &             -19.0 &              -4.0 &              -7.0 &  0.716658 &                  0.999690 &                        1.003696 \\
NM\_153365.2:c.846+2\_846+3insT                      &      4 &   16186778 &                                        T &                                                 TA &      - &                1 &                    Maddirevula et al. [PM27878435] &                         Skipping; r.712\_846del:p.? &                                                NaN &   16186878.0 &   16186781.0 &          NaN &          NaN &                  skip &         0.49 &          -174.0 &           100.0 &          -243.0 &             3.0 &      0.28 &       -174.0 &        100.0 &       1446.0 &          3.0 &        NaN &      34.570000 &              -7.0 &              -8.0 &              -4.0 &              -7.0 &  0.953712 &                  1.000000 &                        6.691693 \\
NM\_001253835.1:c.830-1G>A                          &      4 &   57032426 &                                        C &                                                  T &      - &                1 &                    Maddirevula et al. [PM21835307] &          Skipping; r.830\_849del;829\_830in829+7:p.? &  Strauch: Excluded from variant effect analysis... &          NaN &          NaN &          NaN &          NaN &                  skip &         0.99 &           305.0 &         -1090.0 &           765.0 &             0.0 &      0.93 &        144.0 &      -1090.0 &        127.0 &          0.0 &      7.931 &      11.630000 &              -5.0 &              -3.0 &              -4.0 &              -5.0 &  0.992302 &                  1.000000 &                        7.030194 \\
NM\_001163435.1:c.1897+1G>A                         &      4 &  106194717 &                                        C &                                                  T &      - &                1 &                                 Maddirevula et al. &        Skipping; r.1861\_1897del:p.(Leu621Metfs*28) &                                                NaN &  106194754.0 &  106194718.0 &          NaN &          NaN &                  skip &         0.68 &           -40.0 &            37.0 &           -99.0 &             1.0 &      0.72 &      -1031.0 &         37.0 &       2403.0 &          1.0 &      8.182 &      11.670000 &              -4.0 &              -3.0 &              -2.0 &              -1.0 &  0.978599 &                  0.999993 &                        5.317186 \\
NM\_015312.2:c.11250-1G>A                           &      4 &  122331325 &                                        G &                                                  A &      + &                1 &                    Maddirevula et al. [PM28749478] &  Skipping; r.11250\_11465del:p.(His3751\_Arg3822del) &                                                NaN &  122331326.0 &  122331541.0 &          NaN &          NaN &                  skip &         0.96 &            21.0 &             1.0 &          2505.0 &           216.0 &      1.00 &         21.0 &          1.0 &      -2964.0 &        216.0 &      8.750 &      15.020000 &             -17.0 &             -19.0 &              -4.0 &              -7.0 &  0.996758 &                  0.999999 &                        2.069686 \\
NM\_152778.2:c.198+2T>C                             &      4 &  127949802 &                                        A &                                                  G &      - &                1 &                                 Maddirevula et al. &          Skipping; r.153\_196del:p.(Gly52\_Lys66del) &                                                NaN &  127949847.0 &  127949804.0 &          NaN &          NaN &                  skip &         0.96 &          3064.0 &            45.0 &         -1254.0 &             2.0 &      0.96 &       3058.0 &         45.0 &       3055.0 &          2.0 &      7.754 &      12.190000 &             -19.0 &             -17.0 &              -2.0 &              -4.0 &  0.953508 &                  0.930657 &                        1.464925 \\
NM\_144643.2:c.290+2T>C                             &      4 &  129039039 &                                        A &                                                  G &      - &                1 &                    Maddirevula et al. [PM24285566] &            Skipping; r.235\_290del:p.(Lys79Valfs*4) &                                                NaN &  129039096.0 &  129039041.0 &          NaN &          NaN &                  skip &         0.96 &          1905.0 &            57.0 &          1906.0 &             2.0 &      0.95 &       1173.0 &         57.0 &        -42.0 &          2.0 &      7.754 &      12.830000 &             -19.0 &             -18.0 &              -2.0 &              -4.0 &  0.987250 &                  0.981388 &                        2.041869 \\
NM\_023073.3:c.8471-1G>C                            &      5 &   37139371 &                                        C &                                                  G &      - &                1 &                                 Maddirevula et al. &    Skipping; r.8300\_8470del:p.(Val2767\_Pro2823del) &                                                NaN &   37139370.0 &   37139340.0 &          NaN &          NaN &                  skip &         0.75 &          -531.0 &            -1.0 &          1686.0 &           -31.0 &      0.80 &       -520.0 &         -1.0 &        294.0 &        -31.0 &      8.064 &      12.180000 &              -5.0 &             -17.0 &              -2.0 &              -1.0 &  0.024569 &                  0.999972 &                        1.602924 \\
NM\_000521.3:c.771+5G>C                             &      5 &   74705325 &                                        G &                                                  C &      + &                1 &                                 Maddirevula et al. &        Skipping; r.670\_771del:p.(Asp224\_Lys257del) &                                                NaN &   74705219.0 &   74705320.0 &          NaN &          NaN &                  skip &         0.91 &          -721.0 &          -106.0 &            35.0 &            -5.0 &      0.97 &       -721.0 &       -106.0 &         35.0 &         -5.0 &      7.231 &      10.930000 &              -3.0 &              -5.0 &              -1.0 &              -3.0 &  0.964930 &                  1.000000 &                        6.545233 \\
NM\_000521.3:c.1169+3\_1169+10delAAGTTGTT            &      5 &   74716676 &                                AAGTTGTTT &                                                  T &      + &                1 &                                 Maddirevula et al. &      Skipping; r.1083\_1169del:p.(Glu362\_Lys390del) &                                                NaN &   74716587.0 &   74716673.0 &          NaN &          NaN &                  skip &         1.00 &          2084.0 &           -89.0 &          2344.0 &            -3.0 &      0.99 &       2100.0 &        -89.0 &         22.0 &         -3.0 &        NaN &      39.939999 &               6.0 &             -17.0 &               1.0 &              -5.0 &  0.948503 &                  1.000000 &                        7.909487 \\
NM\_002890.2:c.2011+6T>G                            &      5 &   87374922 &                                        T &                                                  G &      + &                1 &                                         Wai et al. &  Upstream Skipped Exon, Double Skipped Exon ups... &                                                NaN &          NaN &          NaN &          NaN &          NaN &                  skip &         0.78 &          -511.0 &           -82.0 &            -1.0 &            -6.0 &      0.94 &       -751.0 &        -82.0 &         -1.0 &         -6.0 &      3.264 &      18.559999 &             -19.0 &             -17.0 &              -2.0 &              -3.0 &  0.806777 &                  0.998676 &                        2.799423 \\
NM\_002397.4:c.835-9T>G                             &      5 &   88729356 &                                        A &                                                  C &      - &                1 &                                         Wai et al. &                Intronic Alternative 3' Splice Site &                                                NaN &          NaN &          NaN &          NaN &          NaN &  alternative acceptor &         1.00 &            -1.0 &            -9.0 &           855.0 &          -132.0 &      1.00 &         -1.0 &         -9.0 &        855.0 &       -132.0 &      6.143 &      17.750000 &              -3.0 &              -5.0 &              -6.0 &              -5.0 &  0.998411 &                  0.999809 &                        1.526025 \\
NM\_002397.4:c.638-2A>G                             &      5 &   88731903 &                                        T &                                                  C &      - &                1 &                                         Wai et al. &                            Downstream Skipped Exon &                                                NaN &   88731901.0 &   88731729.0 &          NaN &          NaN &                  skip &         0.93 &           -35.0 &            -2.0 &           106.0 &          -174.0 &      0.99 &        -35.0 &         -2.0 &      -1846.0 &       -174.0 &      7.955 &      10.590000 &              -3.0 &              -5.0 &              -1.0 &              -2.0 &  0.961219 &                  1.000000 &                        1.787927 \\
NM\_001127511.2:c.250+2T>C                          &      5 &  112766412 &                                        T &                                                  C &      + &                1 &                                        MutSpliceDB &               Intron inclusion between exons 2 \& 3 &                                                NaN &          NaN &          NaN &          NaN &          NaN &             retention &         0.98 &         -2629.0 &           777.0 &            13.0 &            -2.0 &      0.99 &      -2629.0 &        777.0 &         13.0 &         -2.0 &      7.754 &      12.760000 &              -3.0 &              -4.0 &              -6.0 &              -4.0 &  0.993125 &                  0.994580 &                        2.479092 \\
NM\_001354896.1:c.295C>T                            &      5 &  112767263 &                                        C &                                                  T &      + &                0 &                                         Wai et al. &                                                NaN &                                                NaN &          NaN &          NaN &          NaN &          NaN &                normal &         0.11 &            -1.0 &           -74.0 &            51.0 &           127.0 &      0.07 &         -1.0 &        -74.0 &        -57.0 &        127.0 &        NaN &      11.450000 &              -5.0 &              -3.0 &              -4.0 &              -6.0 &  0.005627 &                  0.942295 &                        0.518485 \\
NM\_000038.5:c.423-5\_423-3delAAT                    &      5 &  112775624 &                                     AATA &                                                  A &      + &                1 &                  Maddirevula et al. [PM25676610  ] &           Skipping; r.423\_531del:p.(Arg141Serfs*8) &                                                NaN &  112775629.0 &  112775737.0 &          NaN &          NaN &                  skip &         0.01 &            -1.0 &         -1133.0 &          -244.0 &           113.0 &      0.05 &       -275.0 &          5.0 &       -392.0 &        113.0 &        NaN &      35.360001 &             -24.0 &             -15.0 &             -10.0 &              -1.0 &  0.452315 &                  0.028671 &                        0.099242 \\
NM\_000038.5:c.1549-8A>G                            &      5 &  112827921 &                                        A &                                                  G &      + &                1 &                                         Wai et al. &                Intronic Alternative 3' Splice Site &                                                NaN &          NaN &          NaN &          NaN &          NaN &  alternative acceptor &         1.00 &             1.0 &             8.0 &           255.0 &            85.0 &      0.99 &          1.0 &          8.0 &        255.0 &         85.0 &      6.161 &      11.220000 &             -19.0 &             -17.0 &              -2.0 &              -4.0 &  0.998272 &                  0.999939 &                        1.490384 \\
NM\_000414.3:c.302+3\_302+18delGAGTATTTCTTTTTCAin... &      5 &  119475730 &                         GAGTATTTCTTTTTCA &  TTTTTTAAAAAGTATATACTTTCCTCCTTTTACCCTATACAACATT... &      + &                1 &                    Maddirevula et al. [PM20681997] &            Skipping; r.281\_302del:p.(Asp94Glufs*3) &                                                NaN &  119475706.0 &  119475727.0 &          NaN &          NaN &                  skip &         1.00 &          2068.0 &           -24.0 &           994.0 &            -3.0 &       NaN &          NaN &          NaN &          NaN &          NaN &        NaN &      37.820000 &              -3.0 &             -21.0 &              -6.0 &              -1.0 &  0.994077 &                  1.000000 &                       11.390347 \\
NM\_001999.3:c.4594+3A>G                            &      5 &  128318876 &                                        T &                                                  C &      - &                1 &                                         Wai et al. &  Upstream Skipped Exon, Double Skipped Exon ups... &                                                NaN &          NaN &          NaN &          NaN &          NaN &                  skip &         0.06 &         -1626.0 &           125.0 &            -2.0 &             3.0 &      0.21 &        149.0 &        125.0 &         -2.0 &          3.0 &      3.640 &      13.040000 &              -3.0 &              -4.0 &              -1.0 &              -4.0 &  0.927984 &                  0.986377 &                        2.084956 \\
NM\_024715.3:c.103+1G>A                             &      5 &  134874531 &                                        G &                                                  A &      + &                1 &                                 Maddirevula et al. &                           Skipping; r.1\_103del:p.? &  Strauch: Excluded from variant effect analysis... &          NaN &          NaN &          NaN &          NaN &                  skip &         0.95 &           468.0 &           474.0 &           -48.0 &            -1.0 &      0.81 &       -442.0 &        468.0 &        -48.0 &         -1.0 &      8.182 &      11.590000 &             -17.0 &             -19.0 &              -4.0 &              -2.0 &  0.981241 &                  0.999999 &                        6.548821 \\
NM\_022464.4:c.1030-9G>A                            &      5 &  138947482 &                                        C &                                                  T &      - &                1 &                                 Maddirevula et al. &  Skipping; r.1032\_1033insATGGCAG:p.(Phe345Metfs*9) &  Strauch: Removed annotation 'p.Phe345Alafs*9' ... &          NaN &          NaN &          NaN &          NaN &                  skip &         0.97 &            -2.0 &            -9.0 &           123.0 &           -77.0 &      0.97 &         -2.0 &         -9.0 &        548.0 &        -77.0 &      7.391 &       9.120000 &              -5.0 &              -3.0 &              -4.0 &              -6.0 &  0.999899 &                  0.998365 &                        0.636413 \\
NM\_003118.3:c.57+1G>C                              &      5 &  151676131 &                                        C &                                                  G &      - &                1 &                    Maddirevula et al. [PM27023906] &                            Skipping; r.1\_57del:p.? &                                                NaN &  151676201.0 &  151676132.0 &          NaN &          NaN &                  skip &         0.99 &           -47.0 &            70.0 &          -110.0 &             1.0 &      0.98 &        -47.0 &         70.0 &       -110.0 &          1.0 &      8.273 &      14.670000 &              -5.0 &             -17.0 &              -7.0 &              -1.0 &  0.010720 &                  0.999993 &                        5.309754 \\
NM\_016614.2:c.807+1G>T                             &      6 &   24652982 &                                        C &                                                  A &      - &                1 &                                 Maddirevula et al. &        Skipping; r.640\_807del:p.(Asn214\_Glu269del) &                                                NaN &   24653153.0 &   24652983.0 &          NaN &          NaN &                  skip &         1.00 &          -332.0 &           171.0 &           -11.0 &             1.0 &      1.00 &       -434.0 &        171.0 &        -11.0 &          1.0 &      8.504 &      15.230000 &              -5.0 &              -3.0 &              -5.0 &              -6.0 &  0.623892 &                  1.000000 &                        8.093355 \\
NM\_000410.3:c.76+2T>C                              &      6 &   26087518 &                                        T &                                                  C &      + &                1 &                                       Leman et al. &                                 Intron 1 retention &                                                NaN &          NaN &          NaN &          NaN &          NaN &             retention &         0.99 &          1920.0 &           388.0 &           553.0 &            -2.0 &      0.96 &        707.0 &        402.0 &        553.0 &         -2.0 &      7.754 &       9.690000 &              -3.0 &              -4.0 &              -6.0 &              -2.0 &  0.942571 &                  0.997085 &                        2.702803 \\
NM\_080680.2:c.2682G>A                              &      6 &   33173502 &                                        C &                                                  T &      - &                0 &                                         Wai et al. &                                                NaN &                                                NaN &          NaN &          NaN &          NaN &          NaN &                normal &         0.15 &           -67.0 &          -101.0 &          -154.0 &             0.0 &      0.10 &        -67.0 &       -101.0 &       -154.0 &          0.0 &      1.820 &      13.760000 &              -4.0 &              -3.0 &              -4.0 &              -1.0 &  0.610915 &                  0.970396 &                        4.932936 \\
NM\_000389.4:c.446-3C>G                             &      6 &   36685748 &                                        C &                                                  G &      + &                1 &                                        MutSpliceDB &               Intron inclusion between exons 2 \& 3 &                                                NaN &          NaN &          NaN &          NaN &          NaN &             retention &         0.98 &          1526.0 &             3.0 &          1043.0 &         -1202.0 &      0.95 &        -59.0 &          3.0 &       1554.0 &      -1202.0 &      9.850 &      10.410000 &             -19.0 &             -17.0 &              -7.0 &              -1.0 &  0.368186 &                  1.000000 &                        1.988291 \\
NM\_006586.3:c.496-5\_496-4delAC                     &      6 &   42938085 &                                      AAC &                                                  C &      + &                1 &                                 Maddirevula et al. &          Skipping; r.496\_613del:p.(Cys166Valfs*83) &                                                NaN &   42938090.0 &   42938207.0 &          NaN &          NaN &                  skip &         0.09 &           -11.0 &             5.0 &            34.0 &         -2612.0 &      0.41 &       -115.0 &         24.0 &       -518.0 &        122.0 &        NaN &      32.610001 &              -1.0 &             -15.0 &               0.0 &              -2.0 &  0.007284 &                  0.968884 &                        0.213226 \\
NM\_014780.4:c.2863-1G>C                            &      6 &   43045403 &                                        C &                                                  G &      - &                1 &                    Maddirevula et al. [PM22325252] &  Skipping; r.2863\_2893del:p.(Gly955Argfs*3);r.2... &                                                NaN &   43045402.0 &   43045227.0 &          NaN &          NaN &                  skip &         1.00 &            37.0 &            -1.0 &            38.0 &          -176.0 &      0.99 &         37.0 &         -1.0 &        583.0 &       -217.0 &      8.064 &      18.580000 &              -5.0 &             -17.0 &              -2.0 &              -6.0 &  0.009848 &                  0.999926 &                        1.233421 \\
NM\_019096.3:c.1236+1G>A                            &      6 &   43623932 &                                        C &                                                  T &      - &                1 &                                 Maddirevula et al. &        Skipping; r.1101\_1236del:p.(Asn367Lysfs*43) &                                                NaN &   43624068.0 &   43623933.0 &          NaN &          NaN &                  skip &         1.00 &           797.0 &           136.0 &            -2.0 &             1.0 &      0.99 &        801.0 &        109.0 &         16.0 &          1.0 &      8.182 &      11.100000 &              -5.0 &              -3.0 &              -2.0 &              -1.0 &  0.986467 &                  0.999969 &                        4.431373 \\
NM\_001142800.1:c.6571+4558A>G                      &      6 &   64077298 &                                        T &                                                  C &      - &                0 &                           Ellingford et al. [100K] &                                                NaN &                                                NaN &          NaN &          NaN &          NaN &          NaN &                normal &         0.00 &         -1600.0 &           764.0 &         -2423.0 &         -2295.0 &      0.00 &      -2209.0 &        238.0 &       2920.0 &       1423.0 &        NaN &      13.940000 &              -3.0 &              -4.0 &              -6.0 &              -4.0 &  0.008677 &                       NaN &                             NaN \\
NM\_012434:c.1111+1G>A                              &      6 &   73615314 &                                        C &                                                  T &      - &                1 &                                 Maddirevula et al. &          Skipping; r.979\_1111del:p.(Asn327Glufs*2) &                                                NaN &   73615447.0 &   73615315.0 &          NaN &          NaN &                  skip &         0.90 &         -2280.0 &           133.0 &         -2551.0 &             1.0 &      0.93 &        431.0 &        133.0 &         26.0 &          1.0 &      8.182 &      11.620000 &              -5.0 &              -3.0 &              -2.0 &              -6.0 &  0.960881 &                  0.999996 &                        5.598060 \\
NM\_152730.4:c.1372+1G>T                            &      6 &  121292052 &                                        C &                                                  A &      - &                1 &                   Maddirevula et al. [PM24285566 ] &  Skipping; r.1232\_1372del:p.(Arg411\_Gly458delin... &                                                NaN &  121292193.0 &  121292053.0 &          NaN &          NaN &                  skip &         0.99 &          1042.0 &           141.0 &          1734.0 &             1.0 &      0.99 &       1042.0 &        141.0 &          2.0 &          1.0 &      8.504 &      19.049999 &              -5.0 &              -3.0 &              -5.0 &              -6.0 &  0.422109 &                  1.000000 &                        7.097364 \\
NM\_000426.3:c.3924+2T>C                            &      6 &  129315952 &                                        T &                                                  C &      + &                1 &                                 Maddirevula et al. &    Skipping; r.3736\_3924del:p.(Leu1246\_Glu1308del) &                                                NaN &  129315762.0 &  129315950.0 &          NaN &          NaN &                  skip &         0.99 &          -476.0 &          -190.0 &           -24.0 &            -2.0 &      0.97 &       -504.0 &       -190.0 &        -94.0 &         -2.0 &      7.754 &      13.740000 &              -3.0 &              -4.0 &              -6.0 &              -4.0 &  0.997632 &                  0.995831 &                        2.561460 \\
NM\_006208.2:c.241G>T                               &      6 &  131847776 &                                        G &                                                  T &      + &                1 &                                         Wai et al. &                            Downstream Skipped Exon &                                                NaN &  131847776.0 &  131847848.0 &          NaN &          NaN &                  skip &         0.56 &          2221.0 &             0.0 &          1758.0 &            72.0 &      0.34 &         59.0 &          0.0 &       1758.0 &         72.0 &      2.562 &      15.770000 &             -17.0 &             -19.0 &              -3.0 &              -2.0 &  0.972325 &                  0.998426 &                        1.259330 \\
NM\_020732.3:c.3025G>T                              &      6 &  157167185 &                                        G &                                                  T &      + &                1 &                                        MutSpliceDB &  Intron inclusion between exons 10 \& 11, or exo... &                                                NaN &          NaN &          NaN &          NaN &          NaN &              multiple &         0.97 &            58.0 &          -145.0 &           -16.0 &             0.0 &      0.95 &      -1029.0 &       -145.0 &        -16.0 &          0.0 &      4.991 &      11.730000 &             -17.0 &             -19.0 &              -3.0 &              -7.0 &  0.992934 &                  0.999981 &                        5.331402 \\
NM\_000535.5:c.2174+1G>A                            &      7 &    5982823 &                                        C &                                                  T &      - &                1 &                                        MutSpliceDB &             Intron inclusion between exons 12 \& 13 &                                                NaN &          NaN &          NaN &          NaN &          NaN &             retention &         1.00 &          3154.0 &           168.0 &            -3.0 &             1.0 &      0.99 &       1680.0 &        168.0 &         -3.0 &          1.0 &      8.182 &      11.260000 &              -5.0 &              -3.0 &              -4.0 &              -1.0 &  0.939895 &                  0.999983 &                        4.639328 \\
NM\_001101426.3:c.790-1G>C                          &      7 &   16301467 &                                        C &                                                  G &      - &                1 &                                 Maddirevula et al. &           Skipping; r.790\_835del:p.(Val264Argfs*9) &                                                NaN &   16301466.0 &   16301421.0 &          NaN &          NaN &                  skip &         0.99 &           -17.0 &            -1.0 &          -432.0 &           -46.0 &      0.92 &       2578.0 &         -1.0 &      -2476.0 &        -46.0 &      8.064 &      11.180000 &              -5.0 &             -17.0 &              -3.0 &              -1.0 &  0.039788 &                  0.999608 &                        1.153706 \\
NM\_001277115.1:c.6547-963G>A                       &      7 &   21706736 &                                        G &                                                  A &      + &                1 &                           Ellingford et al. [100K] &  cryptic splice site, pseudoexoninclusion: NM\_0... &                                                NaN &          NaN &          NaN &          NaN &          NaN &              multiple &         0.55 &           -36.0 &          1005.0 &             1.0 &          1099.0 &      0.67 &        -36.0 &      -1011.0 &          1.0 &      -2108.0 &        NaN &      17.540001 &             -17.0 &             -19.0 &              -4.0 &              -2.0 &  0.068666 &                       NaN &                             NaN \\
NM\_017946.3:c.197+5\_197+8delGTAA                   &      7 &   30026304 &                                    TTACT &                                                  T &      - &                1 &                                 Maddirevula et al. &  Skipping; r.197\_198insgtaattatgccccgcag:p.(His... &  Strauch: Excluded from variant effect analysis... &          NaN &          NaN &          NaN &          NaN &                  skip &         0.95 &          -378.0 &           128.0 &           -13.0 &             8.0 &      0.97 &       -378.0 &      -3488.0 &        -13.0 &          8.0 &        NaN &      41.189999 &               1.0 &             -16.0 &              -9.0 &              -3.0 &  0.989331 &                  0.999815 &                        4.475367 \\
NM\_000168.5:c.2432-1G>A                            &      7 &   41966642 &                                        C &                                                  T &      - &                1 &                    Maddirevula et al. [PM28224613] &     Retention; r.2432\_2333ins945:p.(Thr812Glu+18*) &  Strauch: Removed annotation 'p.(Thr812Glu+18*)... &          NaN &          NaN &          NaN &          NaN &             retention &         0.99 &            -2.0 &            -1.0 &          3515.0 &         -2145.0 &      0.97 &         -2.0 &         -1.0 &       -889.0 &        954.0 &      8.750 &      15.480000 &              -5.0 &              -3.0 &              -4.0 &              -1.0 &  0.985984 &                  1.000000 &                        1.885214 \\
NM\_001129.3:c.1630+1G>A                            &      7 &   44111058 &                                        G &                                                  A &      + &                1 &                                 Maddirevula et al. &        Skipping; r.1609\_1630del:p.(Val537Leufs*31) &                                                NaN &   44110913.0 &   44111057.0 &          NaN &          NaN &                  skip &         1.00 &         -1413.0 &          -145.0 &           -23.0 &            -1.0 &      0.99 &       -851.0 &        106.0 &        -23.0 &         -1.0 &      8.182 &      10.540000 &             -18.0 &             -19.0 &              -4.0 &              -2.0 &  0.994248 &                  0.999990 &                        5.087080 \\
NM\_016038.2:c.258+2T>C                             &      7 &   66994210 &                                        A &                                                  G &      - &                1 &                                 Maddirevula et al. &           Retention; r.129\_258del:p.(Glu44Phefs*2) &                                                NaN &          NaN &          NaN &          NaN &          NaN &             retention &         0.96 &          -806.0 &            72.0 &            10.0 &             2.0 &      0.93 &         10.0 &        131.0 &         10.0 &          2.0 &      7.754 &      12.840000 &             -19.0 &             -17.0 &              -7.0 &              -4.0 &  0.987393 &                  0.633885 &                        0.739984 \\
NM\_000443.3:c.286+335A>G                           &      7 &   87462423 &                                        T &                                                  C &      - &                1 &                                 Maddirevula et al. &          Retention; r.286\_419del:p.(Val96Glyfs*10) &                                                NaN &          NaN &          NaN &          NaN &          NaN &             retention &         0.20 &           115.0 &          -148.0 &             1.0 &           335.0 &      0.83 &        115.0 &        464.0 &          1.0 &       1023.0 &        NaN &      10.910000 &              -3.0 &              -5.0 &              -1.0 &              -4.0 &  0.100947 &                       NaN &                             NaN \\
NM\_133436.3:c.1137+1G>A                            &      7 &   97855352 &                                        C &                                                  T &      - &                1 &                                 Maddirevula et al. &    Aberrant band; r.1032\_1138del:p.(Met345Serfs*4) &                                                NaN &          NaN &          NaN &          NaN &          NaN &    unknown disruption &         1.00 &          -206.0 &           107.0 &           -44.0 &             1.0 &      0.98 &         87.0 &       -206.0 &        -44.0 &          1.0 &      8.182 &      14.340000 &              -5.0 &              -3.0 &              -4.0 &              -1.0 &  0.983427 &                  0.999976 &                        4.807653 \\
NM\_003227.3:c.1473G>A                              &      7 &  100628224 &                                        C &                                                  T &      - &                1 &                                       Leman et al. &    use of cryptic site 42 nt downstream from 5' ss &  Strauch: Variant effect changed to 5'+42 (was ... &          NaN &  100628224.0 &          NaN &  100628182.0 &     alternative donor &         0.48 &          -793.0 &           -88.0 &           -21.0 &             0.0 &      0.52 &       -538.0 &        -99.0 &        -21.0 &          0.0 &      8.355 &      14.690000 &              -4.0 &              -3.0 &              -4.0 &              -1.0 &  0.992330 &                  0.999963 &                        5.225831 \\
NM\_001161520.1:c.1120-12T>A                        &      7 &  107324533 &                                        A &                                                  T &      - &                1 &                                 Maddirevula et al. &             Skipping; r:1120del:p.(Asp374Metfs*32) &  Strauch: Removed annotation 'p.(Asp374Phefs*40... &  107324521.0 &  107324440.0 &          NaN &          NaN &                  skip &         0.99 &            -2.0 &           -12.0 &           113.0 &           -93.0 &      0.97 &         -2.0 &        -12.0 &      -2357.0 &        -93.0 &      6.574 &      11.840000 &              -4.0 &             -18.0 &              -4.0 &              -5.0 &  0.998476 &                  1.000000 &                        2.802068 \\
NM\_002291.3:c.1985+5G>T                            &      7 &  107961544 &                                        C &                                                  A &      - &                1 &                                 Maddirevula et al. &        Skipping; r.1931\_1985del:p.(Gly644Aspfs*19) &                                                NaN &  107961676.0 &  107961549.0 &          NaN &          NaN &                  skip &         0.88 &          1546.0 &          -895.0 &            60.0 &             5.0 &      0.85 &       1546.0 &       -895.0 &         60.0 &          5.0 &      4.361 &      19.629999 &              -5.0 &              -3.0 &              -5.0 &              -6.0 &  0.419246 &                  0.999962 &                        4.889948 \\
NM\_000245.2:c.3028+1G>A                            &      7 &  116771990 &                                        G &                                                  A &      + &                1 &                                        MutSpliceDB &                                   Exon 14 skipping &                                                NaN &  116771849.0 &  116771989.0 &          NaN &          NaN &                  skip &         1.00 &          -492.0 &          -141.0 &           128.0 &            -1.0 &      0.94 &         48.0 &       -141.0 &        -80.0 &         -1.0 &      8.182 &      15.200000 &             -17.0 &             -19.0 &              -4.0 &              -7.0 &  0.974687 &                  0.999984 &                        4.723785 \\
NM\_000245.2:c.3028+1G>C                            &      7 &  116771990 &                                        G &                                                  C &      + &                1 &                                        MutSpliceDB &                                   Exon 14 skipping &                                                NaN &  116771849.0 &  116771989.0 &          NaN &          NaN &                  skip &         1.00 &          -492.0 &          -141.0 &           128.0 &            -1.0 &      0.94 &        103.0 &       -141.0 &        -80.0 &         -1.0 &      8.273 &      19.799999 &             -17.0 &              -5.0 &              -6.0 &              -2.0 &  0.964440 &                  0.999999 &                        5.954553 \\
NM\_000245.2:c.3028+1G>T                            &      7 &  116771990 &                                        G &                                                  T &      + &                1 &                                        MutSpliceDB &                                   Exon 14 skipping &                                                NaN &  116771849.0 &  116771989.0 &          NaN &          NaN &                  skip &         1.00 &          -492.0 &          -141.0 &           -80.0 &            -1.0 &      0.94 &        103.0 &       -141.0 &        -80.0 &         -1.0 &      8.504 &      19.049999 &             -17.0 &             -19.0 &              -3.0 &              -2.0 &  0.959627 &                  1.000000 &                        7.353549 \\
NM\_000245.2:c.3028+2T>C                            &      7 &  116771991 &                                        T &                                                  C &      + &                1 &                                        MutSpliceDB &                                   Exon 14 skipping &                                                NaN &  116771849.0 &  116771989.0 &          NaN &          NaN &                  skip &         0.99 &          -493.0 &          -142.0 &           -81.0 &            -2.0 &      0.94 &      -1251.0 &       -142.0 &        -81.0 &         -2.0 &      7.754 &      12.350000 &              -3.0 &              -5.0 &              -6.0 &              -4.0 &  0.991258 &                  0.990089 &                        2.216693 \\
NM\_000245.2:c.3028+2T>G                            &      7 &  116771991 &                                        T &                                                  G &      + &                1 &                                        MutSpliceDB &                                   Exon 14 skipping &                                                NaN &  116771849.0 &  116771989.0 &          NaN &          NaN &                  skip &         1.00 &          -493.0 &          -142.0 &           -81.0 &            -2.0 &      0.94 &        102.0 &       -142.0 &        -81.0 &         -2.0 &      7.647 &      12.260000 &             -19.0 &             -17.0 &              -3.0 &              -3.0 &  0.950957 &                  0.999998 &                        5.493915 \\
NM\_000492.3:c.165-3C>T                             &      7 &  117509031 &                                        C &                                                  T &      + &                1 &                                       Leman et al. &                   exon 3 skipping of low intensity &                                                NaN &  117509034.0 &  117509142.0 &          NaN &          NaN &                  skip &         0.11 &         -3147.0 &             3.0 &          2539.0 &           111.0 &      0.21 &          5.0 &          3.0 &       1392.0 &        111.0 &      1.531 &      11.340000 &              -4.0 &              -3.0 &              -4.0 &              -1.0 &  0.008244 &                  0.999492 &                        0.741429 \\
NM\_000492.3:c.274-6T>C                             &      7 &  117530893 &                                        T &                                                  C &      + &                0 &                                       Leman et al. &                                                NaN &                                                NaN &          NaN &          NaN &          NaN &          NaN &                normal &         0.02 &          3392.0 &             6.0 &           108.0 &           221.0 &      0.03 &        587.0 &          6.0 &          6.0 &        221.0 &      0.286 &      16.020000 &              -3.0 &              -5.0 &              -1.0 &              -4.0 &  0.006980 &                  0.936947 &                        0.244900 \\
NM\_000492.3:c.489G>A                               &      7 &  117531114 &                                        G &                                                  A &      + &                1 &                                       Leman et al. &  exon 4 skipped and use of a cryptic site  93 n... &                                                NaN &          NaN &          NaN &          NaN &          NaN &              multiple &         0.94 &          1781.0 &          -215.0 &           -93.0 &             0.0 &      0.84 &        627.0 &       -215.0 &        -93.0 &          0.0 &      7.571 &       8.750000 &             -18.0 &             -19.0 &              -4.0 &              -3.0 &  0.994828 &                  0.999973 &                        5.409878 \\
NM\_000492.3:c.489+1G>T                             &      7 &  117531115 &                                        G &                                                  T &      + &                1 &                                       Leman et al. &  exon 4 skipped and use of a cryptic site  93 n... &                                                NaN &          NaN &          NaN &          NaN &          NaN &              multiple &         0.94 &          1780.0 &          -216.0 &           -94.0 &            -1.0 &      0.84 &        942.0 &       -216.0 &        -94.0 &         -1.0 &      8.504 &      18.969999 &             -17.0 &             -19.0 &              -3.0 &              -2.0 &  0.986812 &                  1.000000 &                        7.869645 \\
NM\_000492.3:c.489+3A>G                             &      7 &  117531117 &                                        A &                                                  G &      + &                1 &                                       Leman et al. &  exon 4 skipped and use of a cryptic site  93 n... &                                                NaN &          NaN &          NaN &          NaN &          NaN &              multiple &         0.82 &          1778.0 &          -218.0 &           -96.0 &            -3.0 &      0.72 &       1096.0 &       -218.0 &        -96.0 &         -3.0 &      4.308 &      10.050000 &             -19.0 &             -18.0 &              -7.0 &              -4.0 &  0.845779 &                  0.948495 &                        1.993360 \\
NM\_000492.3:c.489+4A>G                             &      7 &  117531118 &                                        A &                                                  G &      + &                1 &                                       Leman et al. &  exon 4 skipped and use of a cryptic site  93 n... &                                                NaN &          NaN &          NaN &          NaN &          NaN &              multiple &         0.60 &          1777.0 &          -219.0 &           -97.0 &            -4.0 &      0.59 &       1095.0 &       -219.0 &        -97.0 &         -4.0 &      2.795 &      14.140000 &             -19.0 &             -18.0 &              -2.0 &              -4.0 &  0.964246 &                  0.839494 &                        1.504886 \\
NM\_000492.3:c.490-1G>C                             &      7 &  117534275 &                                        G &                                                  C &      + &                1 &                                       Leman et al. &  exon 5 skipped and use of a cryptic site 9 nt ... &                                                NaN &          NaN &          NaN &          NaN &          NaN &              multiple &         1.00 &            10.0 &             1.0 &           668.0 &            51.0 &      0.99 &         10.0 &          1.0 &        668.0 &      -3161.0 &      8.064 &      15.230000 &             -17.0 &              -5.0 &              -1.0 &              -2.0 &  0.985068 &                  0.999998 &                        1.776692 \\
NM\_000492.3:c.579+1G>T                             &      7 &  117534366 &                                        G &                                                  T &      + &                1 &                                       Leman et al. &                                     exon 5 skipped &                                                NaN &  117534276.0 &  117534365.0 &          NaN &          NaN &                  skip &         1.00 &         -3467.0 &           -90.0 &           -54.0 &            -1.0 &      1.00 &      -1471.0 &        -90.0 &          3.0 &         -1.0 &      8.504 &      20.750000 &             -17.0 &             -19.0 &              -3.0 &              -2.0 &  0.985399 &                  0.999998 &                        5.288321 \\
NM\_000492.3:c.580-1G>T                             &      7 &  117535247 &                                        G &                                                  T &      + &                1 &                                       Leman et al. &                                     exon 6 skipped &                                                NaN &  117535248.0 &  117535411.0 &          NaN &          NaN &                  skip &         1.00 &           -55.0 &             1.0 &         -4133.0 &           164.0 &      0.93 &        -55.0 &          1.0 &       2587.0 &        164.0 &      8.598 &      11.980000 &             -17.0 &             -19.0 &              -3.0 &              -7.0 &  0.981169 &                  1.000000 &                        2.088370 \\
NM\_000492.3:c.743+1G>A                             &      7 &  117535412 &                                        G &                                                  A &      + &                1 &                                       Leman et al. &                                     exon 6 skipped &                                                NaN &  117535248.0 &  117535411.0 &          NaN &          NaN &                  skip &         1.00 &          -554.0 &          -164.0 &           -62.0 &            -1.0 &      0.95 &        150.0 &       -164.0 &        -84.0 &         -1.0 &      8.182 &       9.700000 &             -17.0 &             -19.0 &              -6.0 &              -7.0 &  0.983984 &                  0.999825 &                        3.797300 \\
NM\_000492.3:c.744-14\_744-3del                      &      7 &  117536534 &                            TGATTGATTTACA &                                                  A &      + &                1 &                                       Leman et al. &    use of a cryptic site 32 nt upstream from 3' ss &                                                NaN &  117536548.0 &          NaN &  117536516.0 &          NaN &  alternative acceptor &         1.00 &           -18.0 &            14.0 &          2504.0 &         -1129.0 &      0.96 &        -18.0 &         14.0 &       1089.0 &      -1123.0 &        NaN &      53.660000 &              11.0 &              -6.0 &             -17.0 &               6.0 &  0.143834 &                  0.999988 &                        1.655517 \\
NM\_000492.3:c.744-10\_744-3del                      &      7 &  117536538 &                                TGATTTACA &                                                  A &      + &                1 &                                       Leman et al. &    use of a cryptic site 32 nt upstream from 3' ss &                                                NaN &  117536548.0 &          NaN &  117536516.0 &          NaN &  alternative acceptor &         0.96 &           -22.0 &            10.0 &          2500.0 &         -1133.0 &      0.96 &        -22.0 &         10.0 &       1085.0 &      -1127.0 &        NaN &      53.660000 &               7.0 &             -10.0 &             -13.0 &               2.0 &  0.143982 &                  0.999596 &                        1.228756 \\
NM\_000492.3:c.744-9\_744-6del                       &      7 &  117536539 &                                    GATTT &                                                  T &      + &                0 &                                       Leman et al. &                                                NaN &                                                NaN &          NaN &          NaN &          NaN &          NaN &                normal &         0.00 &          2399.0 &         -1681.0 &          1295.0 &         -1134.0 &      0.04 &        -23.0 &         16.0 &      -1128.0 &       2499.0 &        NaN &      48.349998 &               2.0 &             -11.0 &             -10.0 &              -5.0 &  0.006431 &                  0.325587 &                        0.183647 \\
NM\_000492.3:c.744-9\_744-6dup                       &      7 &  117536542 &                                        T &                                              TGATT &      + &                0 &                                       Leman et al. &                                                NaN &                                                NaN &          NaN &          NaN &          NaN &          NaN &                normal &         0.00 &          3629.0 &            82.0 &         -1137.0 &          1081.0 &      0.01 &       2396.0 &          8.0 &       2496.0 &      -1599.0 &        NaN &      27.549999 &             -10.0 &             -14.0 &              -4.0 &              -2.0 &  0.007775 &                  0.013821 &                        0.243168 \\
NM\_000492.3:c.870-12T>A                            &      7 &  117540088 &                                        T &                                                  A &      + &                1 &                                       Leman et al. &  use of a cryptic site 71 nt downsteam from 3' ... &                                                NaN &  117540100.0 &          NaN &  117540171.0 &          NaN &  alternative acceptor &         0.99 &             2.0 &            12.0 &         -2254.0 &           258.0 &      0.98 &          2.0 &         12.0 &       1318.0 &        258.0 &      5.553 &      15.000000 &             -18.0 &              -4.0 &              -5.0 &              -3.0 &  0.999956 &                  0.999997 &                        1.950354 \\
NM\_000492.3:c.870-4A>G                             &      7 &  117540096 &                                        A &                                                  G &      + &                0 &                                       Leman et al. &                                                NaN &                                                NaN &          NaN &          NaN &          NaN &          NaN &                normal &         0.03 &             9.0 &            75.0 &           250.0 &           216.0 &      0.27 &          9.0 &          4.0 &      -1058.0 &        250.0 &      0.045 &      10.380000 &             -19.0 &             -18.0 &              -7.0 &              -4.0 &  0.006563 &                  0.334112 &                        0.214748 \\
NM\_000492.3:c.1116+1G>A                            &      7 &  117540347 &                                        G &                                                  A &      + &                1 &                                       Leman et al. &  use of a cryptic site 34 nt upstream from 5' s... &                                                NaN &          NaN &  117540346.0 &          NaN &  117540312.0 &     alternative donor &         0.98 &          -176.0 &          -242.0 &           -35.0 &            -1.0 &      0.89 &      -2261.0 &       -242.0 &        -35.0 &         -1.0 &      8.182 &       8.750000 &             -17.0 &             -19.0 &              -6.0 &              -3.0 &  0.990869 &                  0.999971 &                        4.742474 \\
NM\_000492.3:c.1209G>A                              &      7 &  117542108 &                                        G &                                                  A &      + &                1 &                                       Leman et al. &                                     exon 9 skipped &                                                NaN &  117542016.0 &  117542108.0 &          NaN &          NaN &                  skip &         0.61 &         -1937.0 &           -92.0 &         -1762.0 &             0.0 &      0.94 &       -613.0 &        -92.0 &        -21.0 &          0.0 &      9.059 &       9.060000 &             -18.0 &             -19.0 &              -4.0 &              -2.0 &  0.992739 &                  0.999988 &                        5.472210 \\
NM\_000492.3:c.1209+2T>G                            &      7 &  117542110 &                                        T &                                                  G &      + &                1 &                                       Leman et al. &                                     exon 9 skipped &                                                NaN &  117542016.0 &  117542108.0 &          NaN &          NaN &                  skip &         1.00 &         -1939.0 &           -94.0 &            -1.0 &            -2.0 &      0.99 &       -615.0 &        -94.0 &        -23.0 &         -2.0 &      7.647 &      13.830000 &             -19.0 &             -17.0 &              -3.0 &              -3.0 &  0.975130 &                  0.999982 &                        4.454157 \\
NM\_000492.3:c.1393-2A>G                            &      7 &  117559462 &                                        A &                                                  G &      + &                1 &                                       Leman et al. &  use of a cryptic site 87 nt downsteam from 3' ... &                                                NaN &  117559464.0 &          NaN &  117559551.0 &          NaN &  alternative acceptor &         1.00 &            89.0 &             2.0 &           -58.0 &           193.0 &      1.00 &         89.0 &          2.0 &        -58.0 &        193.0 &      7.955 &      14.370000 &             -19.0 &             -18.0 &              -2.0 &              -4.0 &  0.969164 &                  0.999984 &                        1.745576 \\
NM\_000492.3:c.1584G>A                              &      7 &  117559655 &                                        G &                                                  A &      + &                1 &                                       Leman et al. &                  exon 10 skipping of low intensity &                                                NaN &  117548641.0 &  117548823.0 &          NaN &          NaN &                  skip &         0.11 &         -1310.0 &          -191.0 &          -146.0 &             0.0 &      0.06 &         85.0 &       -104.0 &         85.0 &          0.0 &      3.641 &       8.750000 &             -18.0 &             -19.0 &              -4.0 &              -3.0 &  0.953696 &                  0.996008 &                        7.008913 \\
NM\_000492.3:c.1585-8G>A                            &      7 &  117587731 &                                        G &                                                  A &      + &                1 &                                       Leman et al. &     use of a de novo site 6 nt upstream from 3' ss &  Strauch: Variant effect changed to 6nt upstrea... &  117587739.0 &          NaN &  117587733.0 &          NaN &  alternative acceptor &         0.99 &             2.0 &             8.0 &          1739.0 &           102.0 &      0.92 &          2.0 &          8.0 &        927.0 &        102.0 &      5.081 &       8.980000 &             -18.0 &             -19.0 &              -4.0 &              -2.0 &  0.997391 &                  0.999983 &                        1.271751 \\
NM\_000492.3:c.1585-3T>G                            &      7 &  117587736 &                                        T &                                                  G &      + &                1 &                                       Leman et al. &  exon 12 skipping and use of a de novo site 2 n... &                                                NaN &          NaN &          NaN &          NaN &          NaN &              multiple &         0.96 &             1.0 &             3.0 &          1734.0 &            97.0 &      0.93 &          1.0 &          3.0 &         -5.0 &         97.0 &     13.063 &      14.040000 &             -19.0 &             -17.0 &              -5.0 &              -3.0 &  0.418380 &                  1.000000 &                        1.941926 \\
NM\_000492.3:c.1585-1G>A                            &      7 &  117587738 &                                        G &                                                  A &      + &                1 &                                       Leman et al. &  exon 12 skipped and use of a de novo 1 nt down... &                                                NaN &          NaN &          NaN &          NaN &          NaN &              multiple &         1.00 &             2.0 &             1.0 &          1732.0 &            95.0 &      0.97 &          2.0 &          1.0 &       2269.0 &         95.0 &      8.750 &      12.570000 &             -18.0 &             -19.0 &              -4.0 &              -2.0 &  0.982115 &                  0.999988 &                        1.209976 \\
NM\_000492.3:c.1679+1G>C                            &      7 &  117587834 &                                        G &                                                  C &      + &                1 &                                       Leman et al. &                                    exon 12 skipped &                                                NaN &  117587739.0 &  117587833.0 &          NaN &          NaN &                  skip &         1.00 &          2575.0 &           -95.0 &          1636.0 &            -1.0 &      0.98 &      -2173.0 &        -95.0 &         35.0 &         -1.0 &      8.273 &      20.459999 &             -17.0 &              -5.0 &              -6.0 &              -3.0 &  0.984096 &                  0.999974 &                        4.435264 \\
NM\_000492.3:c.1766+1G>A                            &      7 &  117590440 &                                        G &                                                  A &      + &                1 &                                       Leman et al. &                                    exon 13 skipped &                                                NaN &  117590353.0 &  117590439.0 &          NaN &          NaN &                  skip &         1.00 &         -1022.0 &           -87.0 &          1328.0 &            -1.0 &      0.91 &      -1022.0 &        -87.0 &        110.0 &         -1.0 &      8.182 &      19.000000 &             -17.0 &             -19.0 &              -6.0 &              -2.0 &  0.989274 &                  0.999990 &                        5.111911 \\
NM\_000492.3:c.1766+3A>G                            &      7 &  117590442 &                                        A &                                                  G &      + &                1 &                                       Leman et al. &                                    exon 13 skipped &                                                NaN &  117590353.0 &  117590439.0 &          NaN &          NaN &                  skip &         0.35 &         -1024.0 &           -89.0 &          1326.0 &            -3.0 &      0.65 &      -1024.0 &        -89.0 &       -117.0 &         -3.0 &      3.150 &      10.350000 &             -19.0 &             -18.0 &              -2.0 &              -4.0 &  0.541314 &                  0.924852 &                        1.626351 \\
NM\_000492.3:c.2490+1G>A                            &      7 &  117592658 &                                        G &                                                  A &      + &                1 &                                       Leman et al. &                                    exon 14 skipped &                                                NaN &  117591934.0 &  117592657.0 &          NaN &          NaN &                  skip &         0.99 &          -476.0 &          -626.0 &             3.0 &            -1.0 &      0.98 &          3.0 &       -724.0 &          3.0 &         -1.0 &      8.182 &      15.200000 &             -17.0 &             -19.0 &              -6.0 &              -2.0 &  0.989173 &                  0.999997 &                        5.723033 \\
NM\_000492.3:c.2491G>T                              &      7 &  117594930 &                                        G &                                                  T &      + &                1 &                                       Leman et al. &              exon 15 skipping of  strong intensity &                                                NaN &  117594930.0 &  117595058.0 &          NaN &          NaN &                  skip &         0.84 &             3.0 &             0.0 &          2166.0 &           128.0 &      0.63 &          3.0 &          0.0 &      -3162.0 &        128.0 &      2.849 &      23.719999 &             -17.0 &             -19.0 &              -3.0 &              -2.0 &  0.995609 &                  0.999989 &                        1.889926 \\
NM\_000492.3:c.2620-6T>C                            &      7 &  117602820 &                                        T &                                                  C &      + &                0 &                                       Leman et al. &                                                NaN &                                                NaN &          NaN &          NaN &          NaN &          NaN &                normal &         0.01 &          -767.0 &             6.0 &           962.0 &            43.0 &      0.03 &       -173.0 &        712.0 &        785.0 &         43.0 &      1.123 &      14.200000 &              -3.0 &              -4.0 &              -1.0 &              -4.0 &  0.007056 &                  0.894774 &                        0.590947 \\
NM\_000492.3:c.2657+5G>A                            &      7 &  117602868 &                                        G &                                                  A &      + &                1 &                                       Leman et al. &                                    exon 16 skipped &                                                NaN &  117602826.0 &  117602863.0 &          NaN &          NaN &                  skip &         0.95 &           200.0 &           -42.0 &           256.0 &            -5.0 &      0.93 &         18.0 &        -42.0 &         68.0 &         -5.0 &      7.639 &      10.900000 &             -17.0 &             -19.0 &              -4.0 &              -2.0 &  0.953778 &                  0.999999 &                        6.166703 \\
NM\_000492.3:c.2658-1G>A                            &      7 &  117603531 &                                        G &                                                  A &      + &                1 &                                       Leman et al. &                                    exon 17 skipped &                                                NaN &  117603532.0 &  117603782.0 &          NaN &          NaN &                  skip &         1.00 &           -84.0 &             1.0 &          -824.0 &           251.0 &      0.87 &         15.0 &          1.0 &       1495.0 &        251.0 &      8.750 &      13.700000 &             -17.0 &             -19.0 &              -6.0 &              -2.0 &  0.946672 &                  0.999945 &                        1.392439 \\
NM\_000492.3:c.2909-4A>G                            &      7 &  117606670 &                                        A &                                                  G &      + &                0 &                                       Leman et al. &                                                NaN &                                                NaN &          NaN &          NaN &          NaN &          NaN &                normal &         0.01 &             4.0 &            20.0 &            83.0 &            87.0 &      0.02 &          4.0 &         20.0 &         83.0 &      -1644.0 &      0.228 &      12.760000 &             -19.0 &             -17.0 &              -2.0 &              -4.0 &  0.007012 &                  0.119447 &                        0.045157 \\
NM\_000492.3:c.2988G>A                              &      7 &  117606753 &                                        G &                                                  A &      + &                1 &                                       Leman et al. &                                    exon 18 skipped &                                                NaN &  117606674.0 &  117606753.0 &          NaN &          NaN &                  skip &         0.43 &          -784.0 &           -79.0 &            24.0 &             0.0 &      0.76 &      -1913.0 &        -79.0 &         24.0 &          0.0 &      2.359 &      10.640000 &             -17.0 &             -19.0 &              -4.0 &              -7.0 &  0.984568 &                  0.994446 &                        3.909533 \\
NM\_000492.3:c.2988+1G>A                            &      7 &  117606754 &                                        G &                                                  A &      + &                1 &                                       Leman et al. &                                    exon 18 skipped &                                                NaN &  117606674.0 &  117606753.0 &          NaN &          NaN &                  skip &         0.99 &          -785.0 &           -80.0 &         -1712.0 &            -1.0 &      0.99 &      -1914.0 &        -80.0 &         18.0 &         -1.0 &      8.182 &      18.730000 &             -17.0 &             -19.0 &              -6.0 &              -2.0 &  0.991711 &                  0.999978 &                        4.816024 \\
NM\_000492.3:c.2989-1G>A                            &      7 &  117610518 &                                        G &                                                  A &      + &                1 &                                       Leman et al. &                                    exon 19 skipped &                                                NaN &  117610519.0 &  117610669.0 &          NaN &          NaN &                  skip &         1.00 &            71.0 &             1.0 &          1758.0 &           151.0 &      0.99 &         23.0 &          1.0 &       1063.0 &        151.0 &      8.750 &      11.910000 &             -17.0 &             -19.0 &              -5.0 &              -7.0 &  0.978673 &                  0.999918 &                        1.413414 \\
NM\_000492.3:c.2989-1G>T                            &      7 &  117610518 &                                        G &                                                  T &      + &                1 &                                       Leman et al. &                                    exon 19 skipped &                                                NaN &  117610519.0 &  117610669.0 &          NaN &          NaN &                  skip &         1.00 &            71.0 &             1.0 &          1758.0 &           151.0 &      0.99 &         23.0 &          1.0 &       1063.0 &        151.0 &      8.598 &      13.210000 &             -17.0 &             -19.0 &              -6.0 &              -2.0 &  0.977350 &                  0.999987 &                        1.637289 \\
NM\_000492.3:c.3139+3A>G                            &      7 &  117610672 &                                        A &                                                  G &      + &                1 &                                       Leman et al. &               exon 19 skipping of strong intensity &                                                NaN &  117610519.0 &  117610669.0 &          NaN &          NaN &                  skip &         0.13 &           943.0 &          -153.0 &            11.0 &            -3.0 &      0.63 &      -1207.0 &       -153.0 &         11.0 &         -3.0 &      4.513 &      10.910000 &             -19.0 &             -18.0 &              -7.0 &              -4.0 &  0.601809 &                  0.988665 &                        2.287871 \\
NM\_000492.3:c.3468+1G>A                            &      7 &  117614714 &                                        G &                                                  A &      + &                1 &                                       Leman et al. &                                    exon 21 skipped &                                                NaN &  117614613.0 &  117614713.0 &          NaN &          NaN &                  skip &         0.99 &         -2069.0 &          -101.0 &         -2438.0 &            -1.0 &      0.98 &      -2069.0 &       -101.0 &         53.0 &         -1.0 &      8.182 &      10.720000 &             -17.0 &             -19.0 &              -6.0 &              -2.0 &  0.988847 &                  0.999998 &                        5.764804 \\
NM\_000492.3:c.3468+2dup                            &      7 &  117614715 &                                        T &                                                 TT &      + &                1 &                                       Leman et al. &                                    exon 21 skipped &                                                NaN &  117614613.0 &  117614713.0 &          NaN &          NaN &                  skip &         0.99 &         -2070.0 &          -102.0 &         -2439.0 &            -2.0 &      0.98 &      -2070.0 &       -102.0 &         -1.0 &         -2.0 &        NaN &      24.709999 &             -14.0 &             -18.0 &              -4.0 &              -6.0 &  0.990997 &                  1.000000 &                        7.427068 \\
NM\_000492.3:c.3718-1G>A                            &      7 &  117642437 &                                        G &                                                  A &      + &                1 &                                       Leman et al. &  exon 23 skipping and use of a de novo site 1 n... &                                                NaN &          NaN &          NaN &          NaN &          NaN &              multiple &         0.98 &             2.0 &             1.0 &          2479.0 &           156.0 &      0.98 &          2.0 &          1.0 &        -45.0 &        156.0 &      8.750 &      14.190000 &             -17.0 &             -19.0 &              -4.0 &              -7.0 &  0.977573 &                  0.999974 &                        1.599160 \\
NM\_000492.3:c.3873+1G>A                            &      7 &  117642594 &                                        G &                                                  A &      + &                1 &                                       Leman et al. &  use of a cryptic site 29 nt downstream from 5' ss &                                                NaN &          NaN &  117642593.0 &          NaN &  117642622.0 &     alternative donor &         0.99 &          -761.0 &          -156.0 &            28.0 &            -1.0 &      0.98 &         28.0 &       -156.0 &         28.0 &         -1.0 &      8.182 &      14.310000 &             -17.0 &             -19.0 &              -6.0 &              -7.0 &  0.986798 &                  0.999998 &                        5.707937 \\
NM\_000492.3:c.3874-4522A>G                         &      7 &  117648320 &                                        A &                                                  G &      + &                1 &                           Ellingford et al. [100K] &  cryptic splice site, pseudoexon inclusion: NM\_... &                                                NaN &          NaN &          NaN &          NaN &          NaN &              multiple &         0.02 &             1.0 &         -1205.0 &           125.0 &          2041.0 &      0.03 &          1.0 &         26.0 &        125.0 &       2719.0 &        NaN &      13.700000 &             -19.0 &             -17.0 &              -2.0 &              -4.0 &  0.006083 &                       NaN &                             NaN \\
NM\_000492.3:c.4242\_4242+1delinsTT                  &      7 &  117665564 &                                       GG &                                                 TT &      + &                1 &                                       Leman et al. &                                    exon 26 skipped &                                                NaN &  117665459.0 &  117665564.0 &          NaN &          NaN &                  skip &         1.00 &          -865.0 &          -105.0 &          1693.0 &             0.0 &       NaN &          NaN &          NaN &          NaN &          NaN &        NaN &      18.219999 &             -16.0 &             -19.0 &              -2.0 &              -1.0 &  0.979541 &                  1.000000 &                        8.472480 \\
NM\_000492.3:c.4242+1G>T                            &      7 &  117665565 &                                        G &                                                  T &      + &                1 &                                       Leman et al. &                                    exon 26 skipped &                                                NaN &  117665459.0 &  117665564.0 &          NaN &          NaN &                  skip &         1.00 &          -866.0 &          -106.0 &            -2.0 &            -1.0 &      0.99 &       -282.0 &       -106.0 &         -2.0 &         -1.0 &      8.504 &      14.660000 &             -17.0 &             -19.0 &              -3.0 &              -7.0 &  0.988061 &                  1.000000 &                        8.023649 \\
NM\_001144923.1:c.4-1G>C                            &      7 &  139134654 &                                        G &                                                  C &      + &                1 &                                 Maddirevula et al. &             Skipping; r.4\_141del;p.(Met2\_Glu47del) &                                                NaN &  139134655.0 &  139134792.0 &          NaN &          NaN &                  skip &         0.99 &            12.0 &             1.0 &          1000.0 &           138.0 &      0.99 &         12.0 &          1.0 &        608.0 &         67.0 &      8.064 &      18.250000 &             -17.0 &              -5.0 &              -6.0 &              -7.0 &  0.979484 &                  0.999997 &                        1.831317 \\
NM\_018238.3:c.424-3C>G                             &      7 &  141615468 &                                        C &                                                  G &      + &                1 &                    Maddirevula et al. [PM22415731] &           Skipping; r.424\_518del:p.(Ala142Thrfs*4) &                                                NaN &  141615471.0 &  141615565.0 &          NaN &          NaN &                  skip &         0.79 &         -1294.0 &             3.0 &         -1276.0 &            97.0 &      0.84 &         14.0 &          3.0 &      -1778.0 &         97.0 &      6.833 &      13.620000 &              -5.0 &              -3.0 &              -7.0 &              -1.0 &  0.286781 &                  1.000000 &                        1.728726 \\
NM\_015214.2:c.1891+2dup                            &      8 &   38253129 &                                        T &                                                 TT &      + &                1 &                                 Maddirevula et al. &  Retention; r.1890\_1891ins1890+1\_1891+41:p.(Asp... &                                                NaN &          NaN &          NaN &          NaN &          NaN &             retention &         0.94 &          -387.0 &           427.0 &            49.0 &            -2.0 &      0.94 &       -387.0 &        427.0 &         49.0 &         -2.0 &        NaN &      26.080000 &             -15.0 &              -5.0 &              -1.0 &              -4.0 &  0.989447 &                  0.999986 &                        4.728428 \\
NM\_001174067.1:c.1029G>A                           &      8 &   38424509 &                                        C &                                                  T &      - &                1 &                                         Wai et al. &                  Exonic Alternative 5' Splice Site &                                                NaN &          NaN &          NaN &          NaN &          NaN &     alternative donor &         0.81 &          -519.0 &           190.0 &          -192.0 &             0.0 &      0.77 &       1065.0 &       -519.0 &         54.0 &          0.0 &      6.826 &       8.750000 &              -4.0 &              -3.0 &              -4.0 &              -1.0 &  0.997266 &                  0.999994 &                        5.777510 \\
NM\_006749.3:c.613+1G>A                             &      8 &   42459895 &                                        C &                                                  T &      - &                1 &                                 Maddirevula et al. &          Skipping; r.517\_613del:p.(Glu173Cysfs*11) &                                                NaN &   42459992.0 &   42459896.0 &          NaN &          NaN &                  skip &         0.99 &          2489.0 &            97.0 &           -41.0 &             1.0 &      0.98 &       2489.0 &         97.0 &        -52.0 &          1.0 &      8.182 &      14.710000 &              -5.0 &              -3.0 &              -4.0 &              -1.0 &  0.947481 &                  0.999998 &                        6.242112 \\
NM\_144651.4:c.695-2A>T                             &      8 &   51472306 &                                        T &                                                  A &      - &                1 &                                 Maddirevula et al. &          Skipping; r.695\_812del:p.(Gln232Profs*21) &                                                NaN &   51472304.0 &   51472187.0 &          NaN &          NaN &                  skip &         1.00 &            59.0 &            -2.0 &          2666.0 &          -119.0 &      0.92 &         59.0 &         -2.0 &         59.0 &       -119.0 &      8.367 &      17.860001 &              -8.0 &              -4.0 &              -5.0 &              -3.0 &  0.009372 &                  0.999981 &                        1.408983 \\
NM\_000067.2:c.232+1G>A                             &      8 &   85465470 &                                        G &                                                  A &      + &                1 &                                 Maddirevula et al. &           Skipping; r.35\_232del:p.(Gly12\_Ala77del) &                                                NaN &   85465272.0 &   85465469.0 &          NaN &          NaN &                  skip &         1.00 &          -737.0 &          -198.0 &          -117.0 &            -1.0 &      1.00 &       -777.0 &       -198.0 &       -117.0 &         -1.0 &      8.182 &      13.900000 &             -17.0 &             -19.0 &              -4.0 &              -2.0 &  0.990154 &                  0.999995 &                        5.474582 \\
NM\_017890.4:c.7226C>T                              &      8 &   99766874 &                                        C &                                                  T &      + &                0 &                                         Wai et al. &                                                NaN &                                                NaN &          NaN &          NaN &          NaN &          NaN &                normal &         0.00 &         -1593.0 &          -100.0 &         -1561.0 &          -474.0 &      0.00 &       -100.0 &         -4.0 &      -1401.0 &       -474.0 &        NaN &       9.720000 &              -4.0 &              -3.0 &              -4.0 &              -1.0 &  0.005700 &                  0.238440 &                        0.361146 \\
NM\_020829.3:c.3794G>C                              &      9 &    5772741 &                                        G &                                                  C &      + &                1 &                   Maddirevula et al. [PM27878435 ] &  Skipping; r.3794\_3795ins3794+1\_3794+59:p.(Arg1... &                                                NaN &    5772564.0 &    5772741.0 &          NaN &          NaN &                  skip &         0.15 &          -286.0 &          -177.0 &            59.0 &             0.0 &      0.52 &       -574.0 &       -177.0 &         59.0 &          0.0 &      2.180 &      17.719999 &              -3.0 &              -5.0 &              -5.0 &              -3.0 &  0.998013 &                  0.792744 &                        1.748709 \\
NM\_000077.4:c.457+2T>C                             &      9 &   21970900 &                                        A &                                                  G &      - &                1 &                                        MutSpliceDB &  Intron inclusion between exons 2 \& 3, or skipp... &                                                NaN &          NaN &          NaN &          NaN &          NaN &              multiple &         0.97 &           526.0 &         -2129.0 &            76.0 &             2.0 &      0.77 &        526.0 &       -397.0 &         76.0 &          2.0 &      7.754 &      14.010000 &             -19.0 &             -17.0 &              -2.0 &              -4.0 &  0.960705 &                  0.842526 &                        1.419034 \\
NM\_000077.4:c.457+1G>A                             &      9 &   21970901 &                                        C &                                                  T &      - &                1 &                                        MutSpliceDB &  Intron inclusion between exons 2 \& 3, or skipp... &                                                NaN &          NaN &          NaN &          NaN &          NaN &              multiple &         0.97 &           525.0 &         -2130.0 &            75.0 &             1.0 &      0.77 &        525.0 &       -398.0 &         75.0 &          1.0 &      8.182 &      14.780000 &              -5.0 &              -3.0 &              -2.0 &              -1.0 &  0.944402 &                  0.999993 &                        5.386791 \\
NM\_000077.4:c.457+1G>T                             &      9 &   21970901 &                                        C &                                                  A &      - &                1 &                                        MutSpliceDB &  Intron inclusion between exons 2 \& 3, or skipp... &                                                NaN &          NaN &          NaN &          NaN &          NaN &              multiple &         0.97 &           525.0 &         -2130.0 &            75.0 &             1.0 &      0.77 &        525.0 &       -398.0 &         75.0 &          1.0 &      8.504 &      18.340000 &              -5.0 &              -3.0 &              -5.0 &              -1.0 &  0.403673 &                  1.000000 &                        8.751538 \\
NM\_000077.4:c.151-1G>A                             &      9 &   21971209 &                                        C &                                                  T &      - &                1 &                                        MutSpliceDB &               Intron inclusion between exons 1 \& 2 &                                                NaN &          NaN &          NaN &          NaN &          NaN &             retention &         1.00 &            -2.0 &            -1.0 &         -2634.0 &          -307.0 &      1.00 &         -2.0 &         -1.0 &       -307.0 &         19.0 &      8.750 &      12.760000 &              -4.0 &              -3.0 &              -4.0 &              -6.0 &  0.983120 &                  1.000000 &                        1.861514 \\
NM\_000077.4:c.151-1G>T                             &      9 &   21971209 &                                        C &                                                  A &      - &                1 &                                        MutSpliceDB &               Intron inclusion between exons 1 \& 2 &                                                NaN &          NaN &          NaN &          NaN &          NaN &             retention &         1.00 &           -18.0 &            -1.0 &         -2634.0 &           120.0 &      1.00 &        -18.0 &         -1.0 &       -972.0 &        120.0 &      8.598 &      13.850000 &              -5.0 &              -3.0 &              -4.0 &              -6.0 &  0.975497 &                  1.000000 &                        1.839334 \\
NM\_000077.4:c.151-2A>C                             &      9 &   21971210 &                                        T &                                                  G &      - &                1 &                                        MutSpliceDB &               Intron inclusion between exons 1 \& 2 &                                                NaN &          NaN &          NaN &          NaN &          NaN &             retention &         1.00 &           -19.0 &            -2.0 &         -2635.0 &           119.0 &      1.00 &        -19.0 &         -2.0 &       -973.0 &        119.0 &      8.042 &      11.210000 &             -19.0 &             -17.0 &              -5.0 &              -4.0 &  0.979740 &                  0.999999 &                        1.600281 \\
NM\_000264.4:c.2704-11C>T                           &      9 &   95459794 &                                        G &                                                  A &      - &                0 &                                         Wai et al. &                                                NaN &                                                NaN &          NaN &          NaN &          NaN &          NaN &                normal &         0.00 &           -23.0 &          3097.0 &           109.0 &          2537.0 &      0.03 &        -11.0 &       1179.0 &        109.0 &      -1592.0 &      0.186 &       8.750000 &             -18.0 &             -19.0 &              -4.0 &              -3.0 &  0.009694 &                  0.030916 &                        0.038156 \\
NM\_000264.3:c.2561-1G>A                            &      9 &   95461999 &                                        C &                                                  T &      - &                1 &                                        MutSpliceDB &             Intron inclusion between exons 15 \& 16 &                                                NaN &          NaN &          NaN &          NaN &          NaN &             retention &         1.00 &            -2.0 &            -1.0 &           679.0 &          -143.0 &      0.98 &         -2.0 &         -1.0 &      -2096.0 &        332.0 &      8.750 &      14.140000 &              -4.0 &              -3.0 &              -7.0 &              -6.0 &  0.971474 &                  0.999916 &                        1.375854 \\
NM\_001306210.1:c.574G>C                            &      9 &   99132727 &                                        G &                                                  C &      + &                1 &                                         Wai et al. &                              Upstream Skipped Exon &                                                NaN &   99132509.0 &   99132739.0 &          NaN &          NaN &                  skip &         0.01 &          -230.0 &             1.0 &            12.0 &           -42.0 &      0.07 &       -230.0 &          1.0 &         12.0 &        -42.0 &        NaN &      14.980000 &             -17.0 &              -5.0 &              -5.0 &              -2.0 &  0.282359 &                  0.869882 &                        0.072590 \\
NM\_001011649.1:c.4005-15A>G                        &      9 &  120419975 &                                        T &                                                  C &      - &                1 &                                 Maddirevula et al. &  Skipping; r.4004\_4004+1insTCTCAATGGTTAAG:(p.Ar... &                                                NaN &  120419960.0 &  120419788.0 &          NaN &          NaN &                  skip &         0.98 &            -1.0 &           -15.0 &           803.0 &         -2575.0 &      0.96 &         -1.0 &        -15.0 &        803.0 &       -187.0 &      0.834 &      12.360000 &              -3.0 &              -5.0 &              -1.0 &              -4.0 &  0.485974 &                  0.999862 &                        1.493224 \\
NM\_007171.3:c.280+1G>T                             &      9 &  131506454 &                                        G &                                                  T &      + &                1 &                    Maddirevula et al. [PM20065251] &           Skipping; r.280\_425del:p.(Glu94Argfs*95) &                                                NaN &  131506403.0 &  131506453.0 &          NaN &          NaN &                  skip &         1.00 &           897.0 &           -51.0 &          -234.0 &            -1.0 &      1.00 &         38.0 &        -51.0 &         63.0 &         -1.0 &      8.504 &      16.200001 &             -17.0 &             -19.0 &              -3.0 &              -7.0 &  0.987688 &                  1.000000 &                        8.401180 \\
NM\_007171.3:c.1241+4\_1241+7delAGTG                 &      9 &  131513335 &                                    AGTGT &                                                  T &      + &                1 &                                 Maddirevula et al. &      Skipping; r.1149\_1241del:p.(Gln385\_His415del) &                                                NaN &  131513239.0 &  131513331.0 &          NaN &          NaN &                  skip &         0.99 &         -1294.0 &           -96.0 &            29.0 &            -4.0 &      0.99 &      -1780.0 &        -96.0 &         66.0 &         -4.0 &        NaN &      36.779999 &             -23.0 &             -14.0 &              -8.0 &              -2.0 &  0.924823 &                  1.000000 &                        7.617247 \\
NM\_000368.4:c.1263+4C>T                            &      9 &  132910567 &                                        G &                                                  A &      - &                1 &                                        MutSpliceDB &             Intron inclusion between exons 12 \& 13 &                                                NaN &          NaN &          NaN &          NaN &          NaN &             retention &         0.36 &         -3201.0 &           125.0 &           -31.0 &             4.0 &      0.38 &       -274.0 &        122.0 &        -31.0 &          4.0 &      2.567 &      13.450000 &             -18.0 &             -19.0 &              -4.0 &              -2.0 &  0.008230 &                  0.994321 &                        2.203563 \\
NM\_000368.4:c.914-24\_914-8del                      &      9 &  132911576 &                       GGAAGAGAAGAACACAGG &                                                  G &      - &                1 &                                         Wai et al. &                            Downstream Skipped Exon &   Strauch: Original position annotation is 1bp off &  132911568.0 &  132911453.0 &          NaN &          NaN &                  skip &         0.98 &          -463.0 &            -8.0 &          3023.0 &          -123.0 &      0.97 &       -463.0 &         -8.0 &       -493.0 &       -123.0 &        NaN &      44.259998 &               3.0 &             -10.0 &             -11.0 &              11.0 &  0.228338 &                  1.000000 &                        2.297481 \\
NM\_000368.4:c.508+1G>T                             &      9 &  132923347 &                                        C &                                                  A &      - &                1 &                                        MutSpliceDB &               Intron inclusion between exons 6 \& 7 &                                                NaN &          NaN &          NaN &          NaN &          NaN &             retention &         1.00 &          2392.0 &         -1911.0 &           -36.0 &             1.0 &      1.00 &        452.0 &      -1911.0 &        -36.0 &          1.0 &      8.504 &      13.060000 &              -5.0 &              -3.0 &              -5.0 &              -6.0 &  0.958010 &                  1.000000 &                        9.064918 \\
NM\_000368.4:c.211-7T>G                             &      9 &  132925746 &                                        A &                                                  C &      - &                1 &                                         Wai et al. &                Intronic Alternative 3' Splice Site &                                                NaN &          NaN &          NaN &          NaN &          NaN &  alternative acceptor &         1.00 &            -1.0 &            -7.0 &          -159.0 &         -2019.0 &      0.99 &         -1.0 &         -7.0 &       -159.0 &      -1548.0 &      6.679 &      18.440001 &              -3.0 &              -5.0 &              -6.0 &              -5.0 &  0.993515 &                  1.000000 &                        1.932963 \\
NM\_000093.3:c.1195G>A                              &      9 &  134731526 &                                        G &                                                  A &      + &                0 &                                         Wai et al. &                                                NaN &                                                NaN &          NaN &          NaN &          NaN &          NaN &                normal &         0.01 &           -26.0 &             9.0 &           601.0 &            -9.0 &      0.01 &        -26.0 &        -30.0 &      -2121.0 &       -367.0 &        NaN &      13.640000 &             -17.0 &             -19.0 &              -4.0 &              -7.0 &  0.005636 &                  0.390421 &                        0.341986 \\
NM\_145698.3:c.1205-1G>A                            &     10 &   27208446 &                                        C &                                                  T &      - &                1 &                                 Maddirevula et al. &            Retention; r.1205delG:p.(Gly402Aspfs*7) &                                                NaN &          NaN &          NaN &          NaN &          NaN &             retention &         1.00 &            -2.0 &            -1.0 &          3352.0 &           -44.0 &      1.00 &         -2.0 &         -1.0 &      -2848.0 &       -200.0 &      8.750 &      13.310000 &              -4.0 &              -3.0 &              -4.0 &              -6.0 &  0.955785 &                  0.999810 &                        1.298139 \\
NM\_003873.5:c.981+2T>C                             &     10 &   33254026 &                                        A &                                                  G &      - &                1 &                                 Maddirevula et al. &          Skipping; r.815\_981del:p.(Asp272Glyfs*36) &                                                NaN &   33254194.0 &   33254028.0 &          NaN &          NaN &                  skip &         0.83 &             2.0 &           168.0 &         -2470.0 &             2.0 &      0.93 &        492.0 &        168.0 &       -123.0 &          2.0 &      7.754 &      16.340000 &             -19.0 &             -17.0 &              -2.0 &              -4.0 &  0.984618 &                  0.939471 &                        1.674055 \\
NM\_003873.5:c.248+2T>G                             &     10 &   33330706 &                                        A &                                                  C &      - &                1 &                    Maddirevula et al. [PM25713110] &            Skipping; r.74\_248del:p.(Asp25Glyfs*25) &  Strauch: Removed annotation 'p.(Asp25Gfs*25)' ... &   33330882.0 &   33330708.0 &          NaN &          NaN &                  skip &         1.00 &           816.0 &           176.0 &           -72.0 &             2.0 &      0.99 &       1744.0 &        176.0 &        -72.0 &          2.0 &      7.647 &      16.790001 &              -3.0 &              -5.0 &              -5.0 &              -5.0 &  0.991301 &                  0.999998 &                        5.712387 \\
NM\_001080449.2:c.3114+6delC                        &     10 &   68416703 &                                       GG &                                                  G &      - &                1 &                    Maddirevula et al. [PM24389050] &  Skipping; r.3146\_3183del:p.(Ser1049\_Glu1060del... &                                                NaN &   68416855.0 &   68416709.0 &          NaN &          NaN &                  skip &         0.59 &          1705.0 &         -1596.0 &           -38.0 &             6.0 &      0.07 &        946.0 &        152.0 &         76.0 &          6.0 &        NaN &      37.630001 &             -16.0 &             -21.0 &               0.0 &              -1.0 &  0.019821 &                  0.984240 &                        2.319262 \\
NM\_001198800.1:c.871+1G>A                          &     10 &   72133056 &                                        C &                                                  T &      - &                1 &                                 Maddirevula et al. &          Skipping; r.747\_957del:p.(Arg249Serfs*11) &                                                NaN &   72133181.0 &   72133057.0 &          NaN &          NaN &                  skip &         0.99 &          1952.0 &           125.0 &           -65.0 &             1.0 &      0.99 &        -26.0 &        125.0 &        -65.0 &          1.0 &      8.182 &      14.360000 &              -5.0 &              -3.0 &              -4.0 &              -1.0 &  0.972116 &                  0.999999 &                        6.299985 \\
NM\_000314.4:c.-66\_-64del                           &     10 &   87864404 &                                     AAGC &                                                  C &      + &                0 &                                         Wai et al. &                                                NaN &   Strauch: Original position annotation is 1bp off &          NaN &          NaN &          NaN &          NaN &                normal &         0.02 &            50.0 &          3005.0 &          -651.0 &          1390.0 &      0.08 &         50.0 &       3005.0 &        233.0 &       3044.0 &        NaN &      46.270000 &             -24.0 &             -12.0 &              -8.0 &              -5.0 &  0.011014 &                  0.641831 &                        0.191627 \\
NM\_000314.4:c.165-13-10del                         &     10 &   87925500 &                                       GT &                                                  T &      + &                0 &                                         Wai et al. &                                             Normal &   Strauch: Original position annotation is 1bp off &          NaN &          NaN &          NaN &          NaN &                normal &         0.01 &         -3037.0 &          2834.0 &            61.0 &          3033.0 &      0.02 &         13.0 &       2048.0 &      -1394.0 &         61.0 &        NaN &      27.379999 &             -22.0 &              -6.0 &               0.0 &              -2.0 &  0.008733 &                  0.473772 &                        0.398114 \\
NM\_000314.4:c.253G>C                               &     10 &   87931089 &                                        G &                                                  C &      + &                1 &                                         Wai et al. &                              Upstream Skipped Exon &                                                NaN &   87931046.0 &   87931089.0 &          NaN &          NaN &                  skip &         0.75 &         -2741.0 &           -43.0 &             4.0 &             0.0 &      0.55 &         -1.0 &        -43.0 &          4.0 &          0.0 &      2.868 &      20.510000 &             -17.0 &              -5.0 &              -6.0 &              -3.0 &  0.995002 &                  0.990189 &                        4.610418 \\
NM\_000314.4:c.373A>G                               &     10 &   87933132 &                                        A &                                                  G &      + &                0 &                                         Wai et al. &                                                NaN &                                                NaN &          NaN &          NaN &          NaN &          NaN &                normal &         0.00 &           -53.0 &          3736.0 &           119.0 &          3773.0 &      0.02 &        -11.0 &      -1232.0 &        119.0 &      -1009.0 &        NaN &      11.180000 &             -19.0 &             -18.0 &              -2.0 &              -4.0 &  0.008365 &                  0.948819 &                        0.351360 \\
NM\_000314.4:c.553C>G                               &     10 &   87952178 &                                        C &                                                  G &      + &                0 &                                         Wai et al. &                                                NaN &                                                NaN &          NaN &          NaN &          NaN &          NaN &                normal &         0.00 &          3323.0 &           -60.0 &          3397.0 &            81.0 &      0.00 &      -1425.0 &        -60.0 &      -3001.0 &       -981.0 &        NaN &      15.400000 &              -5.0 &             -17.0 &              -5.0 &              -6.0 &  0.005652 &                  0.344110 &                        0.521922 \\
NM\_000314.4:c.593T>C                               &     10 &   87952218 &                                        T &                                                  C &      + &                0 &                                         Wai et al. &                                                NaN &                                                NaN &          NaN &          NaN &          NaN &          NaN &                normal &         0.00 &          3283.0 &         -1149.0 &            41.0 &         -1877.0 &      0.00 &       -100.0 &      -1465.0 &         41.0 &      -3041.0 &        NaN &      10.510000 &              -3.0 &              -5.0 &              -5.0 &              -4.0 &  0.005759 &                  0.468605 &                        0.495654 \\
NM\_000314.5:c.635-3C>A                             &     10 &   87957850 &                                        C &                                                  A &      + &                1 &                                        MutSpliceDB &               Intron inclusion between exons 6 \& 7 &                                                NaN &          NaN &          NaN &          NaN &          NaN &             retention &         0.40 &            57.0 &             3.0 &         -2275.0 &           -95.0 &      0.69 &        -54.0 &          3.0 &        745.0 &       -638.0 &      4.671 &      14.410000 &              -5.0 &              -3.0 &              -5.0 &              -6.0 &  0.742361 &                  0.999375 &                        1.119444 \\
NM\_000314.5:c.635-3C>G                             &     10 &   87957850 &                                        C &                                                  G &      + &                1 &                                        MutSpliceDB &               Intron inclusion between exons 6 \& 7 &                                                NaN &          NaN &          NaN &          NaN &          NaN &             retention &         0.74 &            57.0 &             3.0 &         -2275.0 &           169.0 &      0.85 &        -54.0 &          3.0 &        745.0 &       -638.0 &     17.016 &      17.020000 &              -5.0 &             -17.0 &              -7.0 &              -6.0 &  0.924416 &                  0.999979 &                        1.537001 \\
NM\_000314.6:c.635-2A>C                             &     10 &   87957851 &                                        A &                                                  C &      + &                1 &                                        MutSpliceDB &               Intron inclusion between exons 6 \& 7 &                                                NaN &          NaN &          NaN &          NaN &          NaN &             retention &         1.00 &            10.0 &             2.0 &         -2276.0 &           168.0 &      0.98 &        -55.0 &          2.0 &        -19.0 &       -639.0 &      8.042 &      10.520000 &              -3.0 &              -5.0 &              -3.0 &              -5.0 &  0.983491 &                  0.999855 &                        1.298862 \\
NM\_000314.4:c.830C>T                               &     10 &   87960922 &                                        C &                                                  T &      + &                0 &                                         Wai et al. &                                                NaN &                                                NaN &          NaN &          NaN &          NaN &          NaN &                normal &         0.03 &            15.0 &           -28.0 &         -2327.0 &            37.0 &      0.10 &         15.0 &        -28.0 &         -8.0 &      -3710.0 &        NaN &      15.280000 &              -5.0 &              -3.0 &              -4.0 &              -6.0 &  0.005743 &                  0.840484 &                        0.301746 \\
NM\_000314.6:c.1026+1G>T                            &     10 &   87961119 &                                        G &                                                  T &      + &                1 &                                        MutSpliceDB &  Intron inclusion between exons 8 \& 9, and loss... &                                                NaN &          NaN &          NaN &          NaN &          NaN &             retention &         1.00 &            67.0 &          -182.0 &         -2524.0 &            -1.0 &      1.00 &      -2616.0 &       2256.0 &       -205.0 &         -1.0 &      8.504 &      20.709999 &             -17.0 &             -19.0 &              -3.0 &              -7.0 &  0.985275 &                  1.000000 &                        7.178477 \\
NM\_000314.6:c.1027-2A>T                            &     10 &   87965285 &                                        A &                                                  T &      + &                1 &                                        MutSpliceDB &               Intron inclusion between exons 8 \& 9 &                                                NaN &          NaN &          NaN &          NaN &          NaN &             retention &         0.99 &             8.0 &             2.0 &         -1847.0 &           181.0 &      0.99 &          8.0 &          2.0 &        181.0 &      -1847.0 &      8.367 &      13.510000 &             -15.0 &             -18.0 &              -3.0 &              -5.0 &  0.998449 &                  1.000000 &                        2.161559 \\
NM\_006204.3:c.939+5G>A                             &     10 &   93625654 &                                        G &                                                  A &      + &                1 &                                 Maddirevula et al. &        Skipping; r.865\_939del:p.(Phe290\_Glu314del) &                                                NaN &   93625575.0 &   93625649.0 &          NaN &          NaN &                  skip &         0.68 &           990.0 &           -79.0 &            40.0 &            -5.0 &      0.86 &         -5.0 &        -79.0 &         40.0 &         -5.0 &      5.388 &      13.660000 &             -18.0 &             -19.0 &              -4.0 &              -2.0 &  0.838333 &                  0.999317 &                        3.260883 \\
NM\_006204.3:c.1072-11T>C                           &     10 &   93629247 &                                        T &                                                  C &      + &                0 &                           Ellingford et al. [100K] &                                                NaN &                                                NaN &          NaN &          NaN &          NaN &          NaN &                normal &         0.08 &           -40.0 &            11.0 &          3557.0 &            58.0 &      0.08 &        -40.0 &         11.0 &        561.0 &         58.0 &      1.102 &      12.380000 &              -3.0 &              -5.0 &              -6.0 &              -4.0 &  0.006959 &                  0.569151 &                        0.458858 \\
NM\_006459.3:c.430+6delAAGT                         &     10 &  100175939 &                                       AC &                                                  C &      - &                1 &                                 Maddirevula et al. &        Skipping; r.305\_430del;p.(Val102\_Phe143del) &                                                NaN &  100176070.0 &  100175945.0 &          NaN &          NaN &                  skip &         0.00 &           101.0 &           131.0 &          1738.0 &          3262.0 &      0.01 &        183.0 &        131.0 &          0.0 &      -1731.0 &        NaN &      38.369999 &             -20.0 &              -5.0 &               0.0 &              -1.0 &  0.901662 &                  0.960523 &                        2.076048 \\
NM\_000278.3:c.1202-2A>G                            &     10 &  100827634 &                                        A &                                                  G &      + &                1 &                                 Maddirevula et al. &        Skipping; r.1177\_1196del:p.(Ser393Cysfs*16) &  Strauch: Excluded from variant effect analysis... &          NaN &          NaN &          NaN &          NaN &                  skip &         0.01 &           -72.0 &           -91.0 &           159.0 &          1026.0 &      0.00 &        -72.0 &       1703.0 &       -175.0 &        578.0 &        NaN &      12.240000 &             -19.0 &             -17.0 &              -2.0 &              -4.0 &  0.015333 &                  0.941478 &                        0.112247 \\
NM\_001195305:c.38-6T>C                             &     10 &  110901618 &                                        A &                                                  G &      - &                1 &                                 Maddirevula et al. &                            Skipping; r.1\_37del:p.? &                                                NaN &  110901612.0 &  110901538.0 &          NaN &          NaN &                  skip &         0.23 &           -33.0 &            -6.0 &          -971.0 &           -80.0 &      0.31 &        -33.0 &         -6.0 &      -1433.0 &        -80.0 &      0.991 &      15.940000 &             -19.0 &             -17.0 &              -7.0 &              -4.0 &  0.715025 &                  0.952001 &                        0.368238 \\
NM\_004092.3:c.88+5G>A                              &     10 &  133373241 &                                        C &                                                  T &      - &                1 &                    Maddirevula et al. [PM27905109] &     Retention; r.87\_88ins1\_88+10:p.(Ala31Glufs*23) &                                                NaN &          NaN &          NaN &          NaN &          NaN &             retention &         0.96 &         -2129.0 &         -3299.0 &            -6.0 &             5.0 &      0.89 &      -1522.0 &      -2129.0 &         -6.0 &          5.0 &      6.584 &      14.890000 &              -5.0 &              -3.0 &              -4.0 &              -6.0 &  0.103308 &                  0.999798 &                        4.427126 \\
NM\_004813.2:c.953-2A>T                             &     11 &   45910314 &                                        T &                                                  A &      - &                1 &                                 Maddirevula et al. &  Skipping; r.953\_1129del:p.(Arg318\_Gly336delins... &  Strauch: Excluded from variant effect analysis... &          NaN &          NaN &          NaN &          NaN &                  skip &         0.99 &          -137.0 &            -2.0 &           470.0 &           -49.0 &      0.85 &       -137.0 &         -2.0 &         73.0 &        584.0 &      8.367 &      20.440001 &              -8.0 &             -11.0 &              -5.0 &              -3.0 &  0.034946 &                  0.999998 &                        1.483749 \\
NM\_004813.2:c.460+5G>A                             &     11 &   45915463 &                                        C &                                                  T &      - &                1 &                                 Maddirevula et al. &           Skipping; r.360\_460del:p.(Ala121Trpfs*2) &                                                NaN &   45915568.0 &   45915468.0 &          NaN &          NaN &                  skip &         0.97 &          -724.0 &           105.0 &           330.0 &             5.0 &      0.85 &      -1102.0 &        105.0 &        -75.0 &          5.0 &      6.550 &       8.750000 &              -4.0 &              -3.0 &              -4.0 &              -5.0 &  0.837675 &                  0.999954 &                        4.406606 \\
NM\_000256.3:c.3815-10T>G                           &     11 &   47331891 &                                        A &                                                  C &      - &                0 &                  Wai et al., Ito et al. [Clinical] &                                            P-Val:1 &                                                NaN &          NaN &          NaN &          NaN &          NaN &                normal &         0.49 &            72.0 &           -10.0 &          1724.0 &           -46.0 &      0.37 &         49.0 &        -10.0 &       1718.0 &        188.0 &      1.276 &      20.100000 &              -3.0 &              -5.0 &              -6.0 &              -5.0 &  0.006562 &                  0.515175 &                        0.463818 \\
NM\_000256.3:c.3815-12C>T                           &     11 &   47331893 &                                        G &                                                  A &      - &                0 &                             Ito et al. [ExAC Only] &                                            P-Val:1 &                                                NaN &          NaN &          NaN &          NaN &          NaN &                normal &         0.06 &           -12.0 &            89.0 &           -48.0 &          -176.0 &      0.11 &        -12.0 &         47.0 &        186.0 &       1671.0 &      1.161 &       9.170000 &             -17.0 &             -19.0 &              -4.0 &              -7.0 &  0.009347 &                  0.003982 &                        0.161640 \\
NM\_000256.3:c.3815-16G>C                           &     11 &   47331897 &                                        C &                                                  G &      - &                0 &                             Ito et al. [ExAC Only] &                                            P-Val:1 &                                                NaN &          NaN &          NaN &          NaN &          NaN &                normal &         0.03 &           -16.0 &            85.0 &           -52.0 &          1718.0 &      0.03 &        -16.0 &         43.0 &        182.0 &       -251.0 &      0.884 &      20.360001 &              -5.0 &             -17.0 &              -2.0 &              -1.0 &  0.008870 &                  0.029549 &                        0.068524 \\
NM\_000256.3:c.3815-37C>T                           &     11 &   47331918 &                                        G &                                                  A &      - &                0 &                             Ito et al. [ExAC Only] &                                            P-Val:1 &                                                NaN &          NaN &          NaN &          NaN &          NaN &                normal &         0.01 &          -202.0 &            22.0 &           -73.0 &           161.0 &      0.05 &        319.0 &         22.0 &        161.0 &        -73.0 &        NaN &      14.260000 &             -17.0 &             -19.0 &              -4.0 &              -7.0 &  0.006679 &                  0.137009 &                        0.262418 \\
NM\_000256.3:c.3812G>A                              &     11 &   47332074 &                                        C &                                                  T &      - &                0 &                             Ito et al. [ExAC Only] &                                            P-Val:1 &                                                NaN &          NaN &          NaN &          NaN &          NaN &                normal &         0.02 &          -358.0 &          -193.0 &            -2.0 &             5.0 &      0.42 &         50.0 &        310.0 &         -2.0 &          5.0 &      0.749 &       8.750000 &              -4.0 &              -3.0 &              -7.0 &              -5.0 &  0.254898 &                  0.053428 &                        0.385674 \\
NM\_000256.3:c.3791G>A                              &     11 &   47332095 &                                        C &                                                  T &      - &                0 &                              Ito et al. [Clinical] &                                            P-Val:1 &                                                NaN &          NaN &          NaN &          NaN &          NaN &                normal &         0.02 &            29.0 &          -214.0 &             3.0 &             1.0 &      0.23 &       -214.0 &         29.0 &          3.0 &          1.0 &        NaN &      11.070000 &              -4.0 &              -3.0 &              -4.0 &              -6.0 &  0.008046 &                  0.137774 &                        0.268128 \\
NM\_000256.3:c.3780C>T                              &     11 &   47332106 &                                        G &                                                  A &      - &                0 &                             Ito et al. [ExAC Only] &                                            P-Val:1 &                                                NaN &          NaN &          NaN &          NaN &          NaN &                normal &         0.32 &          -225.0 &            18.0 &             2.0 &           -34.0 &      0.60 &        278.0 &         18.0 &          2.0 &        -27.0 &        NaN &       9.630000 &             -18.0 &             -19.0 &              -6.0 &              -2.0 &  0.016544 &                  0.136560 &                        0.390074 \\
NM\_000256.3:c.3763G>A                              &     11 &   47332123 &                                        C &                                                  T &      - &                0 &                              Ito et al. [Clinical] &                                            P-Val:1 &                                                NaN &          NaN &          NaN &          NaN &          NaN &                normal &         0.04 &           594.0 &             1.0 &           -44.0 &          -278.0 &      0.12 &        114.0 &          1.0 &        -44.0 &       -278.0 &        NaN &       9.260000 &              -5.0 &              -3.0 &              -2.0 &              -6.0 &  0.006022 &                  0.143712 &                        0.315671 \\
NM\_000256.3:c.3750C>G                              &     11 &   47332136 &                                        G &                                                  C &      - &                0 &                             Ito et al. [ExAC Only] &                                            P-Val:1 &                                                NaN &          NaN &          NaN &          NaN &          NaN &                normal &         0.06 &          -255.0 &           -12.0 &             1.0 &           -40.0 &      0.09 &        248.0 &        -12.0 &          1.0 &        -57.0 &        NaN &      20.379999 &             -17.0 &              -5.0 &              -6.0 &              -7.0 &  0.007084 &                  0.135910 &                        0.455772 \\
NM\_000256.3:c.3746G>T                              &     11 &   47332140 &                                        C &                                                  A &      - &                0 &                              Ito et al. [Clinical] &                                            P-Val:1 &                                                NaN &          NaN &          NaN &          NaN &          NaN &                normal &         0.06 &           -16.0 &          -424.0 &           -44.0 &           -61.0 &      0.08 &        -16.0 &        577.0 &        -61.0 &        -44.0 &        NaN &      18.959999 &              -5.0 &              -3.0 &              -5.0 &              -6.0 &  0.005834 &                  0.141065 &                        0.057985 \\
NM\_000256.3:c.3742G>A                              &     11 &   47332144 &                                        C &                                                  T &      - &                0 &                              Ito et al. [Clinical] &                                            P-Val:1 &                                                NaN &          NaN &          NaN &          NaN &          NaN &                normal &         0.06 &           -20.0 &           573.0 &          -299.0 &           -65.0 &      0.19 &         -2.0 &         93.0 &       -498.0 &        -65.0 &        NaN &      12.190000 &              -5.0 &              -3.0 &              -2.0 &              -6.0 &  0.005644 &                  0.137691 &                        0.276410 \\
NM\_000256.3:c.3682C>T                              &     11 &   47332204 &                                        G &                                                  A &      - &                0 &                              Ito et al. [Clinical] &                                            P-Val:1 &                                                NaN &          NaN &          NaN &          NaN &          NaN &                normal &         0.02 &           -80.0 &            54.0 &          -359.0 &          -125.0 &      0.03 &        -80.0 &       -472.0 &       -359.0 &       -125.0 &        NaN &      12.380000 &             -18.0 &             -19.0 &              -4.0 &              -7.0 &  0.005661 &                  0.140248 &                        0.022334 \\
NM\_000256.3:c.3677G>T                              &     11 &   47332209 &                                        C &                                                  A &      - &                0 &                              Ito et al. [Clinical] &                                            P-Val:1 &                                                NaN &          NaN &          NaN &          NaN &          NaN &                normal &         0.01 &           -85.0 &          -493.0 &          -113.0 &          -563.0 &      0.03 &        -85.0 &        100.0 &       -364.0 &       -130.0 &        NaN &      15.860000 &              -5.0 &              -3.0 &              -5.0 &              -6.0 &  0.005661 &                  0.138105 &                        0.235077 \\
NM\_000256.3:c.3628-12C>G                           &     11 &   47332270 &                                        G &                                                  C &      - &                1 &                              Ito et al. [Clinical] &                                     P-Val:2.26E-32 &                                                NaN &          NaN &          NaN &          NaN &          NaN &    unknown disruption &         0.96 &            -1.0 &           -12.0 &          -425.0 &          -191.0 &      0.95 &         -1.0 &        -12.0 &       1688.0 &       -191.0 &      4.814 &      17.020000 &             -17.0 &              -5.0 &              -1.0 &              -3.0 &  0.990832 &                  0.999989 &                        1.822883 \\
NM\_000256.3:c.3617G>A                              &     11 &   47332576 &                                        C &                                                  T &      - &                0 &                              Ito et al. [Clinical] &                                            P-Val:1 &                                                NaN &          NaN &          NaN &          NaN &          NaN &                normal &         0.00 &          -452.0 &           141.0 &           -10.0 &          -731.0 &      0.01 &        141.0 &       -192.0 &        -10.0 &       -497.0 &        NaN &      16.270000 &              -4.0 &              -3.0 &              -2.0 &              -1.0 &  0.005654 &                  0.280102 &                        0.547430 \\
NM\_000256.3:c.3615G>A                              &     11 &   47332578 &                                        C &                                                  T &      - &                0 &                             Ito et al. [ExAC Only] &                                            P-Val:1 &                                                NaN &          NaN &          NaN &          NaN &          NaN &                normal &         0.01 &           139.0 &          -697.0 &            -1.0 &           -12.0 &      0.10 &       -194.0 &       -454.0 &         -1.0 &       -482.0 &        NaN &      10.740000 &              -5.0 &              -3.0 &              -2.0 &              -5.0 &  0.005971 &                  0.276349 &                        0.325214 \\
NM\_000256.3:c.3498C>G                              &     11 &   47332695 &                                        G &                                                  C &      - &                0 &                              Ito et al. [Clinical] &                                            P-Val:1 &                                                NaN &          NaN &          NaN &          NaN &          NaN &                normal &         0.02 &             0.0 &            22.0 &          -623.0 &          -599.0 &      0.04 &         22.0 &        -22.0 &       -616.0 &        998.0 &        NaN &      22.080000 &             -17.0 &              -5.0 &              -6.0 &              -7.0 &  0.006167 &                  0.267999 &                        0.175955 \\
NM\_000256.3:c.3492C>T                              &     11 &   47332701 &                                        G &                                                  A &      - &                0 &                             Ito et al. [ExAC Only] &                                            P-Val:1 &                                                NaN &          NaN &          NaN &          NaN &          NaN &                normal &         0.02 &          -577.0 &            16.0 &          -605.0 &          -856.0 &      0.11 &       -577.0 &         16.0 &       -622.0 &        992.0 &      0.965 &      16.030001 &             -17.0 &             -19.0 &              -4.0 &              -2.0 &  0.007868 &                  0.125092 &                        0.200025 \\
NM\_000256.3:c.3490+6G>A                            &     11 &   47332808 &                                        C &                                                  T &      - &                0 &                              Ito et al. [Clinical] &                                       P-Val:0.0152 &                                                NaN &          NaN &          NaN &          NaN &          NaN &                normal &         0.00 &           -91.0 &           162.0 &          -963.0 &          -729.0 &      0.01 &        257.0 &        -91.0 &        885.0 &          1.0 &      1.938 &      12.160000 &              -4.0 &              -3.0 &              -4.0 &              -6.0 &  0.008340 &                  0.819945 &                        0.973749 \\
NM\_000256.3:c.3490+3G>A                            &     11 &   47332811 &                                        C &                                                  T &      - &                0 &                             Ito et al. [ExAC Only] &                                            P-Val:1 &                                                NaN &          NaN &          NaN &          NaN &          NaN &                normal &         0.01 &           -94.0 &          -930.0 &           753.0 &          -966.0 &      0.01 &        254.0 &       -687.0 &        804.0 &        882.0 &      4.172 &      14.000000 &              -4.0 &              -3.0 &              -4.0 &              -1.0 &  0.954245 &                  0.000577 &                        2.508632 \\
NM\_000256.3:c.3426G>A                              &     11 &   47332878 &                                        C &                                                  T &      - &                0 &                             Ito et al. [ExAC Only] &                                            P-Val:1 &                                                NaN &          NaN &          NaN &          NaN &          NaN &                normal &         0.00 &            92.0 &            -1.0 &         -1033.0 &          -799.0 &      0.01 &        187.0 &          3.0 &        815.0 &        695.0 &        NaN &      11.380000 &              -5.0 &              -3.0 &              -4.0 &              -1.0 &  0.005544 &                  0.327920 &                        0.598233 \\
NM\_000256.3:c.3413G>C                              &     11 &   47332891 &                                        C &                                                  G &      - &                0 &                              Ito et al. [Clinical] &                                            P-Val:1 &                                                NaN &          NaN &          NaN &          NaN &          NaN &                normal &         0.00 &            79.0 &           174.0 &         -1046.0 &          -812.0 &      0.05 &        -10.0 &         79.0 &        802.0 &        673.0 &        NaN &      13.980000 &              -5.0 &             -17.0 &              -7.0 &              -6.0 &  0.005778 &                  0.333058 &                        0.322170 \\
NM\_000256.3:c.3330+5G>A                            &     11 &   47333189 &                                        C &                                                  T &      - &                1 &                              Ito et al. [Clinical] &                                     P-Val:0.000050 &                                                NaN &          NaN &          NaN &          NaN &          NaN &    unknown disruption &         0.06 &         -1065.0 &          -472.0 &            -6.0 &             5.0 &      0.25 &      -1065.0 &       -124.0 &         39.0 &          5.0 &      6.554 &       9.320000 &              -4.0 &              -3.0 &              -4.0 &              -6.0 &  0.943764 &                  0.999978 &                        4.788299 \\
NM\_000256.3:c.3330+5G>C                            &     11 &   47333189 &                                        C &                                                  G &      - &                1 &                              Ito et al. [Clinical] &                                     P-Val:3.76E-06 &                                                NaN &          NaN &          NaN &          NaN &          NaN &    unknown disruption &         0.21 &         -1065.0 &          -219.0 &            -6.0 &             5.0 &      0.30 &        586.0 &       -124.0 &         39.0 &          5.0 &      5.785 &      11.710000 &             -19.0 &             -17.0 &              -7.0 &              -3.0 &  0.012823 &                  0.999989 &                        5.070946 \\
NM\_000256.3:c.3330+5G>T                            &     11 &   47333189 &                                        C &                                                  A &      - &                1 &                              Ito et al. [Clinical] &                                     P-Val:6.57E-07 &                                                NaN &          NaN &          NaN &          NaN &          NaN &    unknown disruption &         0.11 &         -1065.0 &          -472.0 &            -6.0 &             5.0 &      0.25 &      -1065.0 &       -124.0 &         39.0 &          5.0 &      7.533 &      17.500000 &              -9.0 &              -3.0 &              -5.0 &              -3.0 &  0.475018 &                  0.999996 &                        5.426632 \\
NM\_000256.3:c.3279C>T                              &     11 &   47333245 &                                        G &                                                  A &      - &                0 &                              Ito et al. [Clinical] &                                            P-Val:1 &                                                NaN &          NaN &          NaN &          NaN &          NaN &                normal &         0.01 &         -1121.0 &          -275.0 &             2.0 &           370.0 &      0.06 &        124.0 &       -183.0 &          2.0 &        319.0 &        NaN &       9.260000 &             -18.0 &             -19.0 &              -4.0 &              -2.0 &  0.005925 &                  0.200562 &                        0.936509 \\
NM\_000256.3:c.3224C>G                              &     11 &   47333300 &                                        G &                                                  C &      - &                0 &                              Ito et al. [Clinical] &                                            P-Val:1 &                                                NaN &          NaN &          NaN &          NaN &          NaN &                normal &         0.01 &          -583.0 &          -330.0 &             5.0 &           315.0 &      0.12 &       -235.0 &       -298.0 &          5.0 &        273.0 &        NaN &      11.900000 &             -17.0 &              -5.0 &              -5.0 &              -7.0 &  0.256292 &                  0.207840 &                        0.403972 \\
NM\_000256.3:c.3218G>A                              &     11 &   47333306 &                                        C &                                                  T &      - &                0 &                              Ito et al. [Clinical] &                                            P-Val:1 &                                                NaN &          NaN &          NaN &          NaN &          NaN &                normal &         0.00 &          -589.0 &          -336.0 &            -1.0 &           309.0 &      0.03 &          7.0 &         63.0 &         -1.0 &        387.0 &        NaN &      13.960000 &              -5.0 &              -3.0 &              -4.0 &              -6.0 &  0.064011 &                  0.213661 &                        0.012185 \\
NM\_000256.3:c.3191-7C>T                            &     11 &   47333340 &                                        G &                                                  A &      - &                0 &                              Ito et al. [Clinical] &                                        P-Val:0.088 &                                                NaN &          NaN &          NaN &          NaN &          NaN &                normal &         0.00 &          -623.0 &            29.0 &           275.0 &         -1495.0 &      0.02 &        -12.0 &         29.0 &        275.0 &        224.0 &      0.124 &      12.100000 &             -18.0 &             -19.0 &              -4.0 &              -7.0 &  0.009239 &                  0.072195 &                        0.090395 \\
NM\_000256.3:c.3191-16G>T                           &     11 &   47333349 &                                        C &                                                  A &      - &                0 &                             Ito et al. [ExAC Only] &                                            P-Val:1 &                                                NaN &          NaN &          NaN &          NaN &          NaN &                normal &         0.01 &          -632.0 &            20.0 &           266.0 &         -1504.0 &      0.13 &       -379.0 &         20.0 &       3683.0 &        215.0 &      1.688 &      11.800000 &              -5.0 &              -3.0 &              -5.0 &              -1.0 &  0.006672 &                  0.001170 &                        0.401250 \\
NM\_000256.3:c.3191-32C>T                           &     11 &   47333365 &                                        G &                                                  A &      - &                0 &                             Ito et al. [ExAC Only] &                                            P-Val:1 &                                                NaN &          NaN &          NaN &          NaN &          NaN &                normal &         0.00 &          -395.0 &             4.0 &           250.0 &           192.0 &      0.06 &       -395.0 &          4.0 &        208.0 &        244.0 &        NaN &      11.830000 &             -17.0 &             -19.0 &              -4.0 &              -2.0 &  0.134672 &                  0.178385 &                        0.213503 \\
NM\_000256.3:c.3190+5G>A                            &     11 &   47333552 &                                        C &                                                  T &      - &                1 &                              Ito et al. [Clinical] &                                     P-Val:0.000343 &                                                NaN &          NaN &          NaN &          NaN &          NaN &    unknown disruption &         0.99 &         -1428.0 &          -582.0 &            12.0 &             5.0 &      0.85 &        182.0 &         73.0 &         57.0 &          5.0 &      8.284 &      10.360000 &              -4.0 &              -3.0 &              -4.0 &              -6.0 &  0.931085 &                  0.999996 &                        5.022830 \\
NM\_000256.3:c.3190+4C>T                            &     11 &   47333553 &                                        G &                                                  A &      - &                0 &                              Ito et al. [Clinical] &                                       P-Val:0.0397 &                                                NaN &          NaN &          NaN &          NaN &          NaN &                normal &         0.22 &         -1429.0 &          -583.0 &            11.0 &             4.0 &      0.19 &       1656.0 &         72.0 &         56.0 &          4.0 &      2.883 &      15.130000 &             -17.0 &             -19.0 &              -6.0 &              -2.0 &  0.007657 &                  0.998750 &                        2.758334 \\
NM\_000256.3:c.3190+3G>A                            &     11 &   47333554 &                                        C &                                                  T &      - &                0 &                             Ito et al. [ExAC Only] &                                            P-Val:1 &                                                NaN &          NaN &          NaN &          NaN &          NaN &                normal &         0.01 &          -584.0 &         -1430.0 &             3.0 &            61.0 &      0.69 &         71.0 &      -1430.0 &          3.0 &         10.0 &      1.933 &      11.470000 &              -5.0 &              -3.0 &              -2.0 &              -1.0 &  0.748541 &                  0.059245 &                        0.908445 \\
NM\_000256.3:c.3123C>T                              &     11 &   47333624 &                                        G &                                                  A &      - &                0 &                              Ito et al. [Clinical] &                                            P-Val:1 &  Strauch: Changed ID from 'NM\_000256.3:c.intron... &          NaN &          NaN &          NaN &          NaN &                normal &         0.14 &             1.0 &          -907.0 &             2.0 &           -67.0 &      0.95 &          1.0 &       -559.0 &          2.0 &        -60.0 &        NaN &      14.440000 &             -17.0 &             -19.0 &              -4.0 &              -2.0 &  0.056779 &                  0.464151 &                        0.541076 \\
NM\_000256.3:c.3116A>G                              &     11 &   47333631 &                                        T &                                                  C &      - &                0 &                              Ito et al. [Clinical] &                                            P-Val:1 &                                                NaN &          NaN &          NaN &          NaN &          NaN &                normal &         0.00 &          -661.0 &         -1750.0 &             5.0 &           -16.0 &      0.03 &       -262.0 &         -6.0 &          5.0 &        -16.0 &        NaN &      15.530000 &              -3.0 &              -4.0 &              -1.0 &              -4.0 &  0.006478 &                  0.473518 &                        0.093832 \\
NM\_000256.3:c.3106C>T                              &     11 &   47333641 &                                        G &                                                  A &      - &                0 &                              Ito et al. [Clinical] &                                            P-Val:1 &                                                NaN &          NaN &          NaN &          NaN &          NaN &                normal &         0.00 &           -16.0 &          -671.0 &            52.0 &           -26.0 &      0.08 &        -16.0 &       -272.0 &         52.0 &        -32.0 &        NaN &      11.520000 &             -18.0 &             -19.0 &              -6.0 &              -2.0 &  0.005632 &                  0.469241 &                        0.297922 \\
NM\_000256.3:c.3098G>A                              &     11 &   47333649 &                                        C &                                                  T &      - &                0 &                              Ito et al. [Clinical] &                                        P-Val:0.121 &                                                NaN &          NaN &          NaN &          NaN &          NaN &                normal &         0.01 &            -2.0 &           -24.0 &            -1.0 &           -34.0 &      0.46 &         -2.0 &        -24.0 &        -85.0 &        -34.0 &        NaN &      16.610001 &              -4.0 &              -3.0 &              -4.0 &              -1.0 &  0.005699 &                  0.471568 &                        0.186835 \\
NM\_000256.3:c.3090G>A                              &     11 &   47333657 &                                        C &                                                  T &      - &                0 &                             Ito et al. [ExAC Only] &                                            P-Val:1 &                                                NaN &          NaN &          NaN &          NaN &          NaN &                normal &         0.00 &          -940.0 &          -687.0 &            36.0 &           -42.0 &      0.10 &        -32.0 &        118.0 &         36.0 &        -42.0 &        NaN &      12.830000 &              -4.0 &              -3.0 &              -4.0 &              -6.0 &  0.005548 &                  0.467912 &                        0.361373 \\
NM\_000256.3:c.3065G>A                              &     11 &   47333682 &                                        C &                                                  T &      - &                0 &                              Ito et al. [Clinical] &                                            P-Val:1 &                                                NaN &          NaN &          NaN &          NaN &          NaN &                normal &         0.00 &          -965.0 &            52.0 &            11.0 &           -67.0 &      0.03 &        -15.0 &         93.0 &         11.0 &        -67.0 &        NaN &      16.330000 &              -4.0 &              -3.0 &              -4.0 &              -1.0 &  0.005758 &                  0.469269 &                        0.296587 \\
NM\_000256.3:c.3048C>T                              &     11 &   47333699 &                                        G &                                                  A &      - &                0 &                              Ito et al. [Clinical] &                                            P-Val:1 &                                                NaN &          NaN &          NaN &          NaN &          NaN &                normal &         0.01 &          -982.0 &            -7.0 &             2.0 &           -84.0 &      0.11 &        -74.0 &         76.0 &          2.0 &         -6.0 &        NaN &      13.670000 &             -17.0 &             -19.0 &              -4.0 &              -2.0 &  0.423043 &                  0.464117 &                        0.542684 \\
NM\_000256.3:c.2997C>T                              &     11 &   47333750 &                                        G &                                                  A &      - &                0 &                              Ito et al. [Clinical] &                                        P-Val:0.613 &                                                NaN &          NaN &          NaN &          NaN &          NaN &                normal &         0.00 &           -16.0 &             2.0 &         -1905.0 &           -57.0 &      0.05 &          1.0 &        -16.0 &        208.0 &        -57.0 &      0.142 &      12.060000 &             -18.0 &             -19.0 &              -4.0 &              -2.0 &  0.073227 &                  0.674151 &                        0.402029 \\
NM\_000256.3:c.2995-5C>G                            &     11 &   47333757 &                                        G &                                                  C &      - &                0 &                              Ito et al. [Clinical] &                                        P-Val:0.238 &                                                NaN &          NaN &          NaN &          NaN &          NaN &                normal &         0.00 &          -132.0 &            -5.0 &         -1912.0 &          -142.0 &      0.05 &       -132.0 &        -23.0 &        201.0 &       -148.0 &      2.302 &      12.820000 &              -3.0 &              -5.0 &              -1.0 &              -3.0 &  0.006263 &                  0.930464 &                        0.454127 \\
NM\_000256.3:c.2995-12T>C                           &     11 &   47333764 &                                        A &                                                  G &      - &                0 &                             Ito et al. [ExAC Only] &                                            P-Val:1 &                                                NaN &          NaN &          NaN &          NaN &          NaN &                normal &         0.00 &          -139.0 &           267.0 &         -1919.0 &           -71.0 &      0.04 &        -30.0 &         11.0 &       -200.0 &        -71.0 &      0.558 &      13.720000 &             -19.0 &             -17.0 &              -3.0 &              -4.0 &  0.021013 &                  0.637444 &                        0.307767 \\
NM\_000256.3:c.2993A>G                              &     11 &   47333923 &                                        T &                                                  C &      - &                1 &                              Ito et al. [Clinical] &                                     P-Val:1.00E-16 &                                                NaN &          NaN &          NaN &          NaN &          NaN &    unknown disruption &         0.74 &         -1206.0 &            87.0 &            35.0 &            -1.0 &      0.62 &       1702.0 &       -148.0 &         35.0 &         -1.0 &      3.234 &      11.920000 &              -3.0 &              -5.0 &              -1.0 &              -4.0 &  0.329728 &                  0.999367 &                        3.078713 \\
NM\_000256.3:c.2962G>A                              &     11 &   47333954 &                                        C &                                                  T &      - &                0 &                             Ito et al. [ExAC Only] &                                            P-Val:1 &                                                NaN &          NaN &          NaN &          NaN &          NaN &                normal &         0.09 &            77.0 &            56.0 &             4.0 &           -32.0 &      0.48 &        154.0 &       -179.0 &          4.0 &       -261.0 &        NaN &       8.750000 &              -4.0 &              -3.0 &              -4.0 &              -5.0 &  0.009162 &                  0.262791 &                        0.542524 \\
NM\_000256.3:c.2961C>T                              &     11 &   47333955 &                                        G &                                                  A &      - &                0 &                             Ito et al. [ExAC Only] &                                            P-Val:1 &                                                NaN &          NaN &          NaN &          NaN &          NaN &                normal &         0.00 &            76.0 &          -221.0 &             3.0 &          -340.0 &      0.10 &        -34.0 &       -180.0 &          3.0 &       -262.0 &        NaN &      14.370000 &             -18.0 &             -19.0 &              -4.0 &              -2.0 &  0.006315 &                  0.260414 &                        0.688871 \\
NM\_000256.3:c.2914C>T                              &     11 &   47334002 &                                        G &                                                  A &      - &                0 &                              Ito et al. [Clinical] &                                            P-Val:1 &                                                NaN &          NaN &          NaN &          NaN &          NaN &                normal &         0.00 &            -9.0 &            29.0 &          -387.0 &          -309.0 &      0.03 &        -81.0 &       -227.0 &       -177.0 &        -44.0 &        NaN &      12.650000 &             -18.0 &             -19.0 &              -4.0 &              -7.0 &  0.005654 &                  0.265251 &                        0.391999 \\
NM\_000256.3:c.2906-12C>T                           &     11 &   47334022 &                                        G &                                                  A &      - &                0 &                              Ito et al. [Clinical] &                                            P-Val:1 &                                                NaN &          NaN &          NaN &          NaN &          NaN &                normal &         0.00 &         -1052.0 &            59.0 &         -2177.0 &           -64.0 &      0.00 &       -397.0 &         86.0 &        -64.0 &        437.0 &      0.306 &      17.990000 &             -17.0 &             -19.0 &              -6.0 &              -2.0 &  0.011808 &                  0.046314 &                        0.006002 \\
NM\_000256.3:c.2905+35A>C                           &     11 &   47335007 &                                        T &                                                  G &      - &                0 &                              Ito et al. [Clinical] &                                            P-Val:1 &                                                NaN &          NaN &          NaN &          NaN &          NaN &                normal &         0.00 &          -976.0 &           176.0 &            35.0 &           -32.0 &      0.03 &        202.0 &       2600.0 &         35.0 &        -32.0 &        NaN &      17.620001 &             -19.0 &             -17.0 &              -2.0 &              -3.0 &  0.008705 &                  0.167056 &                        0.122488 \\
NM\_000256.3:c.2905+35A>T                           &     11 &   47335007 &                                        T &                                                  A &      - &                0 &                              Ito et al. [Clinical] &                                            P-Val:1 &                                                NaN &          NaN &          NaN &          NaN &          NaN &                normal &         0.00 &          -976.0 &           176.0 &            35.0 &           -32.0 &      0.01 &        202.0 &        618.0 &         35.0 &        -32.0 &        NaN &      13.810000 &             -18.0 &              -4.0 &              -5.0 &              -3.0 &  0.008772 &                  0.167009 &                        0.122488 \\
NM\_000256.3:c.2905+5G>T                            &     11 &   47335037 &                                        C &                                                  A &      - &                1 &                              Ito et al. [Clinical] &                                     P-Val:3.74E-33 &                                                NaN &          NaN &          NaN &          NaN &          NaN &    unknown disruption &         0.99 &         -1006.0 &           172.0 &           -62.0 &             5.0 &      0.96 &        749.0 &        172.0 &        -62.0 &          5.0 &      9.982 &      11.600000 &              -5.0 &              -3.0 &              -5.0 &              -3.0 &  0.408268 &                  1.000000 &                        8.107115 \\
NM\_000256.3:c.2886G>A                              &     11 &   47335061 &                                        C &                                                  T &      - &                0 &                              Ito et al. [Clinical] &                                     P-Val:0.001530 &                                                NaN &          NaN &          NaN &          NaN &          NaN &                normal &         0.01 &           122.0 &           148.0 &             3.0 &           -19.0 &      0.30 &          3.0 &        122.0 &          3.0 &        -19.0 &        NaN &      14.690000 &              -4.0 &              -3.0 &              -4.0 &              -1.0 &  0.019952 &                  0.164413 &                        0.425213 \\
NM\_000256.3:c.2877G>A                              &     11 &   47335070 &                                        C &                                                  T &      - &                0 &                              Ito et al. [Clinical] &                                            P-Val:1 &                                                NaN &          NaN &          NaN &          NaN &          NaN &                normal &         0.00 &            -2.0 &           113.0 &         -1455.0 &           -28.0 &      0.19 &         -2.0 &        113.0 &         87.0 &        -28.0 &        NaN &      10.630000 &              -5.0 &              -3.0 &              -4.0 &              -6.0 &  0.005616 &                  0.162476 &                        0.593582 \\
NM\_000256.3:c.2738-3C>G                            &     11 &   47335212 &                                        G &                                                  C &      - &                1 &                              Ito et al. [Clinical] &                                     P-Val:7.21E-06 &                                                NaN &          NaN &          NaN &          NaN &          NaN &    unknown disruption &         0.89 &           -29.0 &            -3.0 &         -1519.0 &          -170.0 &      0.61 &        -29.0 &         -3.0 &       1058.0 &       -170.0 &      6.833 &      13.030000 &             -17.0 &             -19.0 &              -1.0 &              -7.0 &  0.008715 &                  0.999922 &                        1.479988 \\
NM\_000256.3:c.2738-6C>A                            &     11 &   47335215 &                                        G &                                                  T &      - &                0 &                             Ito et al. [ExAC Only] &                                     P-Val:0.002530 &                                                NaN &          NaN &          NaN &          NaN &          NaN &                normal &         0.02 &           -32.0 &            -6.0 &         -1600.0 &          -173.0 &      0.09 &        -65.0 &         -6.0 &       1055.0 &       -173.0 &      3.010 &      12.620000 &             -17.0 &             -19.0 &              -3.0 &              -7.0 &  0.006134 &                  0.981762 &                        0.808053 \\
NM\_000256.3:c.2624A>T                              &     11 &   47335990 &                                        T &                                                  A &      - &                0 &                              Ito et al. [Clinical] &                                            P-Val:1 &                                                NaN &          NaN &          NaN &          NaN &          NaN &                normal &         0.00 &          1589.0 &          -807.0 &          -113.0 &          -948.0 &      0.00 &         11.0 &       -365.0 &      -1531.0 &       -586.0 &        NaN &      14.860000 &             -18.0 &             -14.0 &              -5.0 &              -3.0 &  0.005711 &                  0.116448 &                        0.144091 \\
NM\_000256.3:c.2603-20C>G                           &     11 &   47336031 &                                        G &                                                  C &      - &                0 &                              Ito et al. [Clinical] &                                            P-Val:1 &                                                NaN &          NaN &          NaN &          NaN &          NaN &                normal &         0.00 &          1548.0 &           -30.0 &          2191.0 &          2496.0 &      0.00 &       -848.0 &        -30.0 &       -627.0 &        702.0 &      0.660 &      15.140000 &             -17.0 &              -5.0 &              -1.0 &              -3.0 &  0.006276 &                  0.414789 &                        0.419194 \\
NM\_000256.3:c.2602+31G>T                           &     11 &   47337360 &                                        C &                                                  A &      - &                0 &                             Ito et al. [ExAC Only] &                                            P-Val:1 &                                                NaN &          NaN &          NaN &          NaN &          NaN &                normal &         0.00 &           219.0 &         -2151.0 &            31.0 &           862.0 &      0.00 &        247.0 &        151.0 &      -3667.0 &       -328.0 &        NaN &      15.630000 &              -5.0 &             -11.0 &              -5.0 &              -3.0 &  0.007206 &                  0.297481 &                        0.122488 \\
NM\_000256.3:c.2602+28C>T                           &     11 &   47337363 &                                        G &                                                  A &      - &                0 &                             Ito et al. [ExAC Only] &                                            P-Val:1 &                                                NaN &          NaN &          NaN &          NaN &          NaN &                normal &         0.00 &         -2180.0 &           148.0 &           859.0 &            28.0 &      0.01 &       1010.0 &        220.0 &       -331.0 &       1164.0 &        NaN &       9.540000 &             -18.0 &             -14.0 &              -4.0 &              -2.0 &  0.007172 &                  0.301440 &                        0.122488 \\
NM\_000256.3:c.2602G>A                              &     11 &   47337391 &                                        C &                                                  T &      - &                1 &                             Ito et al. [ExAC Only] &                                     P-Val:2.14E-06 &                                                NaN &          NaN &          NaN &          NaN &          NaN &    unknown disruption &         0.09 &         -2208.0 &           188.0 &            45.0 &             0.0 &      0.25 &        -67.0 &        120.0 &       -359.0 &          0.0 &      5.068 &      14.120000 &              -4.0 &              -3.0 &              -4.0 &              -1.0 &  0.996181 &                  0.999976 &                        5.311358 \\
NM\_000256.3:c.2601C>A                              &     11 &   47337392 &                                        G &                                                  T &      - &                0 &                              Ito et al. [Clinical] &                                        P-Val:0.475 &                                                NaN &          NaN &          NaN &          NaN &          NaN &                normal &         0.01 &           187.0 &         -2209.0 &            -1.0 &           830.0 &      0.03 &        119.0 &        187.0 &       1135.0 &       -360.0 &      1.141 &      15.840000 &             -17.0 &             -19.0 &              -3.0 &              -7.0 &  0.343671 &                  0.460006 &                        0.705885 \\
NM\_000256.3:c.2601C>G                              &     11 &   47337392 &                                        G &                                                  C &      - &                0 &                              Ito et al. [Clinical] &                                        P-Val:0.589 &                                                NaN &          NaN &          NaN &          NaN &          NaN &                normal &         0.00 &         -2209.0 &           187.0 &          1128.0 &            -1.0 &      0.03 &        -79.0 &        119.0 &       -360.0 &       1135.0 &      1.870 &      22.240000 &             -17.0 &              -5.0 &              -6.0 &              -5.0 &  0.011613 &                  0.978299 &                        1.857290 \\
NM\_000256.3:c.2547C>A                              &     11 &   47337446 &                                        G &                                                  T &      - &                0 &                              Ito et al. [Clinical] &                                        P-Val:0.279 &                                                NaN &          NaN &          NaN &          NaN &          NaN &                normal &         0.02 &          1958.0 &           133.0 &             3.0 &           -55.0 &      0.50 &        137.0 &         65.0 &          3.0 &        -10.0 &        NaN &      14.210000 &             -17.0 &             -19.0 &              -3.0 &              -2.0 &  0.006601 &                  0.293210 &                        0.687119 \\
NM\_000256.3:c.2533C>T                              &     11 &   47337460 &                                        G &                                                  A &      - &                0 &                              Ito et al. [Clinical] &                                            P-Val:1 &                                                NaN &          NaN &          NaN &          NaN &          NaN &                normal &         0.00 &           119.0 &            51.0 &           762.0 &           -69.0 &      0.07 &        913.0 &         51.0 &          2.0 &        530.0 &        NaN &      12.350000 &             -18.0 &             -19.0 &              -4.0 &              -2.0 &  0.009899 &                  0.298591 &                        0.207484 \\
NM\_000256.3:c.2413+14C>T                           &     11 &   47337676 &                                        G &                                                  A &      - &                0 &                              Ito et al. [Clinical] &                                            P-Val:1 &                                                NaN &          NaN &          NaN &          NaN &          NaN &                normal &         0.01 &           -69.0 &           -97.0 &           844.0 &           546.0 &      0.02 &        -69.0 &        697.0 &          2.0 &        -11.0 &        NaN &      15.900000 &             -18.0 &             -19.0 &              -4.0 &              -2.0 &  0.006361 &                  0.279527 &                        0.122488 \\
NM\_000256.3:c.2413+6T>C                            &     11 &   47337684 &                                        A &                                                  G &      - &                0 &                             Ito et al. [ExAC Only] &                                        P-Val:0.683 &                                                NaN &          NaN &          NaN &          NaN &          NaN &                normal &         0.13 &          -101.0 &          -105.0 &           -19.0 &             6.0 &      0.13 &         81.0 &       -101.0 &        -19.0 &          6.0 &      1.498 &      14.920000 &             -19.0 &             -18.0 &              -7.0 &              -4.0 &  0.026969 &                  0.820293 &                        1.469294 \\
NM\_000256.3:c.2397C>T                              &     11 &   47337706 &                                        G &                                                  A &      - &                0 &                             Ito et al. [ExAC Only] &                                            P-Val:1 &                                                NaN &          NaN &          NaN &          NaN &          NaN &                normal &         0.02 &          -127.0 &           -99.0 &             2.0 &           -16.0 &      0.08 &       -195.0 &       -123.0 &          2.0 &        -16.0 &        NaN &      12.280000 &             -18.0 &             -19.0 &              -4.0 &              -7.0 &  0.007114 &                  0.120511 &                        0.543666 \\
NM\_000256.3:c.2320G>A                              &     11 &   47337783 &                                        C &                                                  T &      - &                0 &                              Ito et al. [Clinical] &                                            P-Val:1 &                                                NaN &          NaN &          NaN &          NaN &          NaN &                normal &         0.00 &            11.0 &          -204.0 &           439.0 &           737.0 &      0.00 &       -176.0 &       -200.0 &       1541.0 &        207.0 &        NaN &      15.770000 &              -4.0 &              -3.0 &              -4.0 &              -6.0 &  0.005610 &                  0.120742 &                        0.517739 \\
NM\_000256.3:c.2311G>A                              &     11 &   47337792 &                                        C &                                                  T &      - &                0 &                              Ito et al. [Clinical] &                                        P-Val:0.126 &                                                NaN &          NaN &          NaN &          NaN &          NaN &                normal &         0.00 &          -213.0 &            -7.0 &           728.0 &           430.0 &      0.01 &       -185.0 &        991.0 &        599.0 &       -760.0 &      0.171 &      15.400000 &              -4.0 &              -3.0 &              -4.0 &              -6.0 &  0.005794 &                  0.318627 &                        0.375875 \\
NM\_000256.3:c.2309-20G>A                           &     11 &   47337814 &                                        C &                                                  T &      - &                0 &                              Ito et al. [Clinical] &                                        P-Val:0.434 &                                                NaN &          NaN &          NaN &          NaN &          NaN &                normal &         0.00 &          -235.0 &            11.0 &           713.0 &           408.0 &      0.00 &       -303.0 &        559.0 &       -124.0 &        176.0 &      0.296 &      12.050000 &              -4.0 &              -3.0 &              -4.0 &              -6.0 &  0.006232 &                  0.078024 &                        0.167525 \\
NM\_000256.3:c.2308+3G>A                            &     11 &   47338517 &                                        C &                                                  T &      - &                0 &                             Ito et al. [ExAC Only] &                                            P-Val:1 &                                                NaN &          NaN &          NaN &          NaN &          NaN &                normal &         0.14 &           162.0 &           887.0 &             3.0 &          -295.0 &      0.36 &       -144.0 &        887.0 &          3.0 &         10.0 &      1.493 &      10.660000 &              -4.0 &              -3.0 &              -4.0 &              -6.0 &  0.905261 &                  0.007556 &                        0.781462 \\
NM\_000256.3:c.2308G>A                              &     11 &   47338520 &                                        C &                                                  T &      - &                0 &                              Ito et al. [Clinical] &                                            P-Val:1 &                                                NaN &          NaN &          NaN &          NaN &          NaN &                normal &         0.83 &           263.0 &          -941.0 &          -298.0 &             0.0 &      0.86 &        263.0 &       -147.0 &          7.0 &          0.0 &      6.075 &      10.660000 &              -4.0 &              -3.0 &              -4.0 &              -1.0 &  0.992410 &                  0.999840 &                        4.968996 \\
NM\_000256.3:c.2307C>T                              &     11 &   47338521 &                                        G &                                                  A &      - &                0 &                             Ito et al. [ExAC Only] &                                            P-Val:1 &                                                NaN &          NaN &          NaN &          NaN &          NaN &                normal &         0.13 &           883.0 &         -1010.0 &             6.0 &            -1.0 &      0.28 &       -148.0 &        262.0 &          6.0 &       -299.0 &      2.092 &      11.800000 &             -17.0 &             -19.0 &              -4.0 &              -7.0 &  0.007262 &                  0.799773 &                        1.854079 \\
NM\_000256.3:c.2274C>T                              &     11 &   47338554 &                                        G &                                                  A &      - &                0 &                              Ito et al. [Clinical] &                                            P-Val:1 &                                                NaN &          NaN &          NaN &          NaN &          NaN &                normal &         0.27 &           229.0 &          -975.0 &             2.0 &           -34.0 &      0.73 &        229.0 &       -181.0 &          2.0 &        -27.0 &        NaN &      13.830000 &             -18.0 &             -19.0 &              -4.0 &              -2.0 &  0.018790 &                  0.070671 &                        0.454510 \\
NM\_000256.3:c.2234A>G                              &     11 &   47338594 &                                        T &                                                  C &      - &                0 &                              Ito et al. [Clinical] &                                            P-Val:1 &                                                NaN &          NaN &          NaN &          NaN &          NaN &                normal &         0.12 &         -1011.0 &          -987.0 &          -372.0 &           -74.0 &      0.64 &        189.0 &       -221.0 &          1.0 &        -74.0 &        NaN &      16.709999 &              -3.0 &              -5.0 &              -5.0 &              -4.0 &  0.631047 &                  0.068276 &                        0.895031 \\
NM\_000256.3:c.2161A>T                              &     11 &   47338667 &                                        T &                                                  A &      - &                0 &                             Ito et al. [ExAC Only] &                                            P-Val:1 &                                                NaN &          NaN &          NaN &          NaN &          NaN &                normal &         0.01 &           116.0 &            12.0 &          -445.0 &          -147.0 &      0.04 &        116.0 &         12.0 &          6.0 &       -140.0 &        NaN &      15.430000 &             -18.0 &              -4.0 &              -5.0 &              -3.0 &  0.011059 &                  0.071356 &                        0.331119 \\
NM\_000256.3:c.2149-3C>G                            &     11 &   47338682 &                                        G &                                                  C &      - &                1 &                              Ito et al. [Clinical] &                                     P-Val:6.34E-16 &                                                NaN &          NaN &          NaN &          NaN &          NaN &    unknown disruption &         0.81 &           101.0 &            -3.0 &          -460.0 &          -162.0 &      0.61 &        112.0 &         -3.0 &       -460.0 &       -155.0 &      8.925 &      10.070000 &             -17.0 &              -5.0 &              -1.0 &              -7.0 &  0.006747 &                  0.999838 &                        1.506234 \\
NM\_000256.3:c.2149-8C>G                            &     11 &   47338687 &                                        G &                                                  C &      - &                0 &                              Ito et al. [Clinical] &                                    P-Val:0.5159026 &                                                NaN &          NaN &          NaN &          NaN &          NaN &                normal &         0.03 &            96.0 &            -8.0 &          -465.0 &          -167.0 &      0.27 &         96.0 &         -8.0 &       -465.0 &       -160.0 &      0.265 &      13.000000 &             -17.0 &              -5.0 &              -3.0 &              -2.0 &  0.006144 &                  0.201819 &                        0.361777 \\
NM\_000256.3:c.2148+3G>A                            &     11 &   47339321 &                                        C &                                                  T &      - &                0 &                              Ito et al. [Clinical] &                                            P-Val:1 &                                                NaN &          NaN &          NaN &          NaN &          NaN &                normal &         0.01 &            83.0 &          -642.0 &             3.0 &           -12.0 &      0.09 &         83.0 &       1342.0 &          3.0 &        -12.0 &      0.525 &      13.720000 &              -5.0 &              -3.0 &              -4.0 &              -6.0 &  0.221881 &                  0.008741 &                        0.765218 \\
NM\_000256.3:c.2119G>A                              &     11 &   47339353 &                                        C &                                                  T &      - &                0 &                             Ito et al. [ExAC Only] &                                       P-Val:0.0140 &                                                NaN &          NaN &          NaN &          NaN &          NaN &                normal &         0.26 &          -674.0 &            51.0 &             3.0 &           -29.0 &      0.29 &          3.0 &         51.0 &          3.0 &        -29.0 &        NaN &      12.160000 &              -4.0 &              -3.0 &              -4.0 &              -1.0 &  0.009262 &                  0.074087 &                        1.098961 \\
NM\_000256.3:c.2067+5T>G                            &     11 &   47339646 &                                        A &                                                  C &      - &                0 &                             Ito et al. [ExAC Only] &                                    P-Val:0.2462312 &                                                NaN &          NaN &          NaN &          NaN &          NaN &                normal &         0.00 &           114.0 &          -242.0 &         -1126.0 &         -1424.0 &      0.10 &       -251.0 &      -1273.0 &          0.0 &       -322.0 &      1.834 &      13.770000 &              -3.0 &              -5.0 &              -3.0 &              -5.0 &  0.073847 &                  0.003320 &                        1.422869 \\
NM\_000256.3:c.2035C>T                              &     11 &   47339683 &                                        G &                                                  A &      - &                0 &                              Ito et al. [Clinical] &                                            P-Val:1 &                                                NaN &          NaN &          NaN &          NaN &          NaN &                normal &         0.00 &            47.0 &          -279.0 &         -1163.0 &          -359.0 &      0.00 &         47.0 &       -900.0 &        -37.0 &       -359.0 &        NaN &      10.580000 &             -18.0 &             -19.0 &              -4.0 &              -7.0 &  0.007771 &                  0.154936 &                        0.184970 \\
NM\_000256.3:c.1928-11G>A                           &     11 &   47339801 &                                        C &                                                  T &      - &                0 &                             Ito et al. [ExAC Only] &                                        P-Val:0.330 &                                                NaN &          NaN &          NaN &          NaN &          NaN &                normal &         0.00 &          -397.0 &           -41.0 &          -477.0 &         -1579.0 &      0.01 &      -1428.0 &        -71.0 &       -477.0 &        789.0 &      1.769 &      10.350000 &              -5.0 &              -3.0 &              -4.0 &              -6.0 &  0.006168 &                  0.646154 &                        0.508754 \\
NM\_000256.3:c.1897+25G>A                           &     11 &   47341113 &                                        C &                                                  T &      - &                0 &                              Ito et al. [Clinical] &                                         P-Val:0.45 &                                                NaN &          NaN &          NaN &          NaN &          NaN &                normal &         0.00 &          2149.0 &           -83.0 &             4.0 &           223.0 &      0.15 &       -450.0 &        -83.0 &          9.0 &        223.0 &        NaN &      11.640000 &              -5.0 &              -3.0 &              -4.0 &              -6.0 &  0.057316 &                  0.236069 &                        0.122488 \\
NM\_000256.3:c.1897+5G>A                            &     11 &   47341133 &                                        C &                                                  T &      - &                1 &                              Ito et al. [Clinical] &                                     P-Val:1.43E-20 &                                                NaN &          NaN &          NaN &          NaN &          NaN &    unknown disruption &         0.41 &         -1729.0 &          -101.0 &           -11.0 &             5.0 &      0.77 &       1018.0 &       -101.0 &        -11.0 &          5.0 &      7.499 &      14.230000 &              -5.0 &              -3.0 &              -4.0 &              -6.0 &  0.974176 &                  0.999999 &                        6.130225 \\
NM\_000256.3:c.1791-42G>A                           &     11 &   47341286 &                                        C &                                                  T &      - &                0 &                              Ito et al. [Clinical] &                                            P-Val:1 &                                                NaN &          NaN &          NaN &          NaN &          NaN &                normal &         0.00 &          -254.0 &          1451.0 &            50.0 &           799.0 &      0.02 &        865.0 &        -11.0 &       -696.0 &         50.0 &        NaN &      10.140000 &              -5.0 &              -3.0 &              -4.0 &              -6.0 &  0.014064 &                  0.336932 &                        0.303480 \\
NM\_000256.3:c.1790+5G>A                            &     11 &   47341986 &                                        C &                                                  T &      - &                1 &                              Ito et al. [Clinical] &                                     P-Val:4.75E-11 &                                                NaN &          NaN &          NaN &          NaN &          NaN &    unknown disruption &         1.00 &          1638.0 &           170.0 &            22.0 &             5.0 &      0.89 &       1627.0 &        165.0 &         22.0 &          5.0 &      6.593 &      14.230000 &              -5.0 &              -3.0 &              -4.0 &              -6.0 &  0.929950 &                  0.999996 &                        5.638285 \\
NM\_000256.3:c.1790G>A                              &     11 &   47341991 &                                        C &                                                  T &      - &                1 &                              Ito et al. [Clinical] &                                     P-Val:4.80E-14 &                                                NaN &          NaN &          NaN &          NaN &          NaN &    unknown disruption &         0.30 &          1633.0 &           165.0 &            17.0 &             0.0 &      0.49 &        460.0 &        160.0 &         17.0 &          0.0 &      3.100 &      14.870000 &              -4.0 &              -3.0 &              -4.0 &              -1.0 &  0.991856 &                  0.991299 &                        3.125707 \\
NM\_000256.3:c.1789C>T                              &     11 &   47341992 &                                        G &                                                  A &      - &                0 &                              Ito et al. [Clinical] &                                        P-Val:0.186 &                                                NaN &          NaN &          NaN &          NaN &          NaN &                normal &         0.02 &          1624.0 &           745.0 &            16.0 &            -1.0 &      0.25 &        222.0 &        164.0 &         16.0 &         -1.0 &      1.548 &      13.890000 &             -17.0 &             -19.0 &              -4.0 &              -2.0 &  0.016072 &                  0.910721 &                        1.680577 \\
NM\_000256.3:c.1726G>A                              &     11 &   47342055 &                                        C &                                                  T &      - &                0 &                             Ito et al. [ExAC Only] &                                        P-Val:0.124 &                                                NaN &          NaN &          NaN &          NaN &          NaN &                normal &         0.03 &          1569.0 &           682.0 &             3.0 &           -47.0 &      0.55 &        159.0 &         96.0 &          3.0 &        -47.0 &        NaN &      10.140000 &              -5.0 &              -3.0 &              -4.0 &              -6.0 &  0.010018 &                  0.155295 &                        0.054040 \\
NM\_000256.3:c.1721G>A                              &     11 &   47342060 &                                        C &                                                  T &      - &                0 &                              Ito et al. [Clinical] &                                        P-Val:0.620 &                                                NaN &          NaN &          NaN &          NaN &          NaN &                normal &         0.00 &          1202.0 &            96.0 &            -2.0 &           -52.0 &      0.06 &        391.0 &         91.0 &         -2.0 &        -52.0 &        NaN &       8.750000 &              -4.0 &              -3.0 &              -4.0 &              -5.0 &  0.010777 &                  0.154196 &                        0.153873 \\
NM\_000256.3:c.1696T>C                              &     11 &   47342085 &                                        A &                                                  G &      - &                0 &                              Ito et al. [Clinical] &                                            P-Val:1 &                                                NaN &          NaN &          NaN &          NaN &          NaN &                normal &         0.00 &            12.0 &           652.0 &            -5.0 &             0.0 &      0.07 &         66.0 &        366.0 &        -77.0 &          0.0 &        NaN &      17.139999 &             -19.0 &             -17.0 &              -2.0 &              -4.0 &  0.031604 &                  0.157252 &                        0.122445 \\
NM\_000256.3:c.1671C>T                              &     11 &   47342110 &                                        G &                                                  A &      - &                1 &                             Ito et al. [ExAC Only] &                                     P-Val:3.87E-17 &                                                NaN &          NaN &          NaN &          NaN &          NaN &    unknown disruption &         0.02 &           627.0 &            46.0 &             6.0 &           -25.0 &      0.16 &        104.0 &         46.0 &          6.0 &        -25.0 &        NaN &      12.750000 &             -18.0 &             -19.0 &              -4.0 &              -2.0 &  0.019940 &                  0.149037 &                        0.630820 \\
NM\_000256.3:c.1664T>C                              &     11 &   47342117 &                                        A &                                                  G &      - &                0 &                              Ito et al. [Clinical] &                                            P-Val:1 &                                                NaN &          NaN &          NaN &          NaN &          NaN &                normal &         0.00 &            39.0 &          1145.0 &            -1.0 &          -109.0 &      0.01 &         97.0 &        334.0 &         -1.0 &        951.0 &        NaN &      16.350000 &             -19.0 &             -17.0 &              -7.0 &              -4.0 &  0.018350 &                  0.156226 &                        0.030199 \\
NM\_000256.3:c.1641G>A                              &     11 &   47342140 &                                        C &                                                  T &      - &                0 &                              Ito et al. [Clinical] &                                            P-Val:1 &                                                NaN &          NaN &          NaN &          NaN &          NaN &                normal &         0.00 &           597.0 &            11.0 &             3.0 &          -149.0 &      0.03 &         11.0 &         74.0 &       -132.0 &        -55.0 &        NaN &      15.430000 &              -4.0 &              -3.0 &              -4.0 &              -6.0 &  0.009002 &                  0.151935 &                        0.361305 \\
NM\_000256.3:c.1625-7C>A                            &     11 &   47342163 &                                        G &                                                  T &      - &                1 &                             Ito et al. [ExAC Only] &                                     P-Val:4.73E-12 &                                                NaN &          NaN &          NaN &          NaN &          NaN &    unknown disruption &         0.00 &           574.0 &            -7.0 &          -827.0 &          -172.0 &      0.11 &         51.0 &        -12.0 &       -155.0 &       -172.0 &      2.270 &      18.750000 &             -17.0 &             -19.0 &              -3.0 &              -5.0 &  0.006091 &                  0.791610 &                        0.586582 \\
NM\_000256.3:c.1625-8C>G                            &     11 &   47342164 &                                        G &                                                  C &      - &                0 &                             Ito et al. [ExAC Only] &                                       P-Val:0.0322 &                                                NaN &          NaN &          NaN &          NaN &          NaN &                normal &         0.00 &           573.0 &            -8.0 &          1096.0 &          -173.0 &      0.26 &         50.0 &        -13.0 &       -156.0 &       -173.0 &      1.684 &      22.190001 &             -17.0 &              -5.0 &              -6.0 &              -5.0 &  0.006129 &                  0.730950 &                        0.531640 \\
NM\_000256.3:c.1625-29G>A                           &     11 &   47342185 &                                        C &                                                  T &      - &                0 &                              Ito et al. [Clinical] &                                            P-Val:1 &                                                NaN &          NaN &          NaN &          NaN &          NaN &                normal &         0.00 &            -3.0 &           552.0 &          1075.0 &          -100.0 &      0.05 &         -3.0 &         29.0 &       -194.0 &       -100.0 &        NaN &      15.840000 &              -4.0 &              -3.0 &              -4.0 &              -1.0 &  0.006162 &                  0.210479 &                        0.280210 \\
NM\_000256.3:c.1624+4A>T                            &     11 &   47342574 &                                        T &                                                  A &      - &                1 &                  Wai et al., Ito et al. [Clinical] &  Ito et al. [Clinical]: P-Val:1.37E-20; Wai et ... &                                                NaN &   47342744.0 &   47342578.0 &          NaN &          NaN &                  skip &         0.39 &          1050.0 &           170.0 &            80.0 &             4.0 &      0.16 &        811.0 &       -423.0 &       -205.0 &          4.0 &      4.198 &      13.720000 &             -11.0 &              -4.0 &              -4.0 &              -3.0 &  0.011365 &                  0.999981 &                        4.500352 \\
NM\_000256.3:c.1624G>C                              &     11 &   47342578 &                                        C &                                                  G &      - &                1 &                              Ito et al. [Clinical] &                                     P-Val:5.71E-25 &                                                NaN &          NaN &          NaN &          NaN &          NaN &    unknown disruption &         0.02 &          1046.0 &           166.0 &           483.0 &             0.0 &      0.05 &        807.0 &       -427.0 &       -209.0 &          0.0 &      3.655 &      13.810000 &              -5.0 &             -17.0 &              -2.0 &              -5.0 &  0.018335 &                  0.997056 &                        2.821682 \\
NM\_000256.3:c.1601C>T                              &     11 &   47342601 &                                        G &                                                  A &      - &                0 &                              Ito et al. [Clinical] &                                        P-Val:0.248 &                                                NaN &          NaN &          NaN &          NaN &          NaN &                normal &         0.02 &           661.0 &           136.0 &             2.0 &           -23.0 &      0.39 &          2.0 &       -150.0 &          2.0 &       -232.0 &        NaN &      15.520000 &             -17.0 &             -19.0 &              -4.0 &              -7.0 &  0.100911 &                  0.397693 &                        0.405540 \\
NM\_000256.3:c.1505G>A                              &     11 &   47342697 &                                        C &                                                  T &      - &                0 &                              Ito et al. [Clinical] &                                            P-Val:1 &                                                NaN &          NaN &          NaN &          NaN &          NaN &                normal &         0.00 &            16.0 &            47.0 &           563.0 &           192.0 &      0.01 &         -2.0 &        -11.0 &       -328.0 &        364.0 &        NaN &      12.240000 &              -5.0 &              -3.0 &              -4.0 &              -6.0 &  0.005740 &                  0.398156 &                        0.382535 \\
NM\_000256.3:c.1458-6G>A                            &     11 &   47342750 &                                        C &                                                  T &      - &                0 &                              Ito et al. [Clinical] &                                        P-Val:0.216 &                                                NaN &          NaN &          NaN &          NaN &          NaN &                normal &         0.80 &            -2.0 &            -6.0 &            80.0 &           139.0 &      0.99 &         -2.0 &         -6.0 &       -742.0 &        318.0 &      4.046 &      15.100000 &              -4.0 &              -3.0 &              -4.0 &              -1.0 &  0.994221 &                  0.905944 &                        0.448494 \\
NM\_000256.3:c.1458-17C>T                           &     11 &   47342761 &                                        G &                                                  A &      - &                0 &                              Ito et al. [Clinical] &                                    P-Val:0.7214801 &                                                NaN &          NaN &          NaN &          NaN &          NaN &                normal &         0.01 &           863.0 &           -24.0 &           128.0 &           499.0 &      0.00 &          9.0 &        -75.0 &         69.0 &        731.0 &      0.115 &       9.280000 &             -18.0 &             -19.0 &              -4.0 &              -2.0 &  0.009081 &                  0.240722 &                        0.130081 \\
NM\_000256.3:c.1457+5G>C                            &     11 &   47342825 &                                        C &                                                  G &      - &                1 &                  Wai et al., Ito et al. [Clinical] &  Ito et al. [Clinical]: P-Val:1.27E-28; Wai et ... &                                                NaN &   47342935.0 &   47342830.0 &          NaN &          NaN &                  skip &         0.71 &           353.0 &           110.0 &            64.0 &             5.0 &      0.93 &         -7.0 &        110.0 &         64.0 &          5.0 &      6.795 &      15.080000 &              -5.0 &             -17.0 &              -3.0 &              -6.0 &  0.100973 &                  0.999998 &                        5.643336 \\
NM\_000256.3:c.1457+3G>C                            &     11 &   47342827 &                                        C &                                                  G &      - &                1 &                              Ito et al. [Clinical] &                                     P-Val:5.28E-16 &                                                NaN &          NaN &          NaN &          NaN &          NaN &    unknown disruption &         0.15 &           -90.0 &           -83.0 &            62.0 &             3.0 &      0.25 &        783.0 &        108.0 &         37.0 &          3.0 &      3.558 &      13.790000 &              -5.0 &             -17.0 &              -5.0 &              -6.0 &  0.007993 &                  0.997281 &                        2.862153 \\
NM\_000256.3:c.1456T>G                              &     11 &   47342831 &                                        A &                                                  C &      - &                0 &                              Ito et al. [Clinical] &                                        P-Val:0.358 &                                                NaN &          NaN &          NaN &          NaN &          NaN &                normal &         0.00 &           -87.0 &           785.0 &            58.0 &           230.0 &      0.00 &        102.0 &        -94.0 &         33.0 &         -1.0 &      0.873 &      26.320000 &              -3.0 &              -5.0 &              -6.0 &              -5.0 &  0.166264 &                  0.441509 &                        0.122488 \\
NM\_000256.3:c.1397T>A                              &     11 &   47342890 &                                        A &                                                  T &      - &                0 &                              Ito et al. [Clinical] &                                        P-Val:0.683 &                                                NaN &          NaN &          NaN &          NaN &          NaN &                normal &         0.03 &           372.0 &          -146.0 &            -1.0 &           -60.0 &      0.08 &          7.0 &       1306.0 &         -1.0 &        -60.0 &        NaN &      14.650000 &              -4.0 &             -11.0 &              -3.0 &              -5.0 &  0.019123 &                  0.242841 &                        0.088385 \\
NM\_000256.3:c.1395G>A                              &     11 &   47342892 &                                        C &                                                  T &      - &                0 &                             Ito et al. [ExAC Only] &                                        P-Val:0.135 &                                                NaN &          NaN &          NaN &          NaN &          NaN &                normal &         0.02 &          -155.0 &           724.0 &             3.0 &           -62.0 &      0.11 &        -13.0 &         43.0 &          3.0 &        -62.0 &        NaN &      14.690000 &              -4.0 &              -3.0 &              -4.0 &              -1.0 &  0.007462 &                  0.226626 &                        0.985214 \\
NM\_000256.3:c.1351+4G>A                            &     11 &   47343017 &                                        C &                                                  T &      - &                0 &                             Ito et al. [ExAC Only] &                                            P-Val:1 &                                                NaN &          NaN &          NaN &          NaN &          NaN &                normal &         0.02 &           607.0 &           245.0 &             4.0 &           243.0 &      0.31 &        245.0 &        575.0 &          4.0 &         44.0 &      1.671 &      11.060000 &              -4.0 &              -3.0 &              -4.0 &              -6.0 &  0.071129 &                  0.237650 &                        1.360313 \\
NM\_000256.3:c.1351G>C                              &     11 &   47343021 &                                        C &                                                  G &      - &                0 &                              Ito et al. [Clinical] &                                            P-Val:1 &                                                NaN &          NaN &          NaN &          NaN &          NaN &                normal &         0.87 &           241.0 &           603.0 &            40.0 &             0.0 &      0.91 &        571.0 &        157.0 &         47.0 &          0.0 &      6.264 &      20.879999 &              -5.0 &             -17.0 &              -2.0 &              -3.0 &  0.067363 &                  0.999984 &                        5.135056 \\
NM\_000256.3:c.1320C>T                              &     11 &   47343052 &                                        G &                                                  A &      - &                0 &                              Ito et al. [Clinical] &                                            P-Val:1 &                                                NaN &          NaN &          NaN &          NaN &          NaN &                normal &         0.02 &           210.0 &          -308.0 &             9.0 &           -31.0 &      0.20 &        237.0 &       -119.0 &          2.0 &        -31.0 &        NaN &      10.140000 &             -18.0 &             -19.0 &              -4.0 &              -7.0 &  0.012325 &                  0.386512 &                        0.711952 \\
NM\_000256.3:c.1227-9C>A                            &     11 &   47343154 &                                        G &                                                  T &      - &                1 &                              Ito et al. [Clinical] &                                     P-Val:0.000222 &                                                NaN &          NaN &          NaN &          NaN &          NaN &    unknown disruption &         0.04 &           108.0 &           470.0 &           106.0 &          3747.0 &      0.08 &         24.0 &         -9.0 &         -8.0 &        -93.0 &      2.637 &      12.770000 &              -4.0 &             -19.0 &              -3.0 &              -5.0 &  0.006283 &                  0.682913 &                        0.440535 \\
NM\_000256.3:c.1227-13G>A                           &     11 &   47343158 &                                        C &                                                  T &      - &                1 &                              Ito et al. [Clinical] &                                     P-Val:5.63E-13 &                                                NaN &          NaN &          NaN &          NaN &          NaN &    unknown disruption &         0.99 &            -2.0 &           -13.0 &           102.0 &           -97.0 &      0.98 &         -2.0 &        -13.0 &        102.0 &        -97.0 &      6.819 &      15.230000 &              -4.0 &              -3.0 &              -4.0 &              -1.0 &  0.991616 &                  0.999726 &                        1.311591 \\
NM\_000256.3:c.1227-14C>A                           &     11 &   47343159 &                                        G &                                                  T &      - &                1 &                             Ito et al. [ExAC Only] &                                     P-Val:6.57E-07 &                                                NaN &          NaN &          NaN &          NaN &          NaN &    unknown disruption &         0.43 &            -2.0 &           -14.0 &           101.0 &          3742.0 &      0.43 &         -2.0 &         19.0 &       -790.0 &        -98.0 &      7.048 &      11.570000 &             -17.0 &             -19.0 &              -3.0 &              -2.0 &  0.415730 &                  0.991402 &                        0.955991 \\
NM\_000256.3:c.1226+6T>C                            &     11 &   47343254 &                                        A &                                                  G &      - &                0 &                              Ito et al. [Clinical] &                                        P-Val:0.334 &                                                NaN &          NaN &          NaN &          NaN &          NaN &                normal &         0.15 &           370.0 &             8.0 &            10.0 &             6.0 &      0.05 &          8.0 &        -76.0 &         10.0 &          6.0 &      2.607 &       8.750000 &             -19.0 &             -17.0 &              -3.0 &              -4.0 &  0.026539 &                  0.808857 &                        1.519762 \\
NM\_000256.3:c.1224-6C>A                            &     11 &   47343268 &                                        G &                                                  T &      - &                0 &                              Ito et al. [Clinical] &                                            P-Val:1 &                                                NaN &          NaN &          NaN &          NaN &          NaN &                normal &         0.16 &           356.0 &            -6.0 &           212.0 &            -8.0 &      0.16 &         29.0 &         -6.0 &         -4.0 &         -8.0 &      1.970 &       9.990000 &             -13.0 &             -19.0 &              -3.0 &              -2.0 &  0.006368 &                  0.971980 &                        0.822562 \\
NM\_000256.3:c.1224-21A>G                           &     11 &   47343283 &                                        T &                                                  C &      - &                1 &               Wai et al., Ellingford et al. [100K] &  Ellingford et al. [100K]: cryptic splice site,... &                                                NaN &          NaN &          NaN &          NaN &          NaN &              multiple &         0.68 &            -1.0 &           -21.0 &          -222.0 &           -23.0 &      0.90 &         -1.0 &        -21.0 &        -23.0 &       2998.0 &        NaN &      13.030000 &              -3.0 &              -5.0 &              -1.0 &              -4.0 &  0.078722 &                  0.169373 &                        0.285907 \\
NM\_000256.3:c.1224-33G>A                           &     11 &   47343295 &                                        C &                                                  T &      - &                0 &                             Ito et al. [ExAC Only] &                                            P-Val:1 &                                                NaN &          NaN &          NaN &          NaN &          NaN &                normal &         0.97 &            -2.0 &           -33.0 &           -35.0 &          -234.0 &      0.96 &         -2.0 &        -33.0 &        840.0 &       -149.0 &        NaN &      14.480000 &              -4.0 &              -3.0 &              -4.0 &              -1.0 &  0.016336 &                  0.233793 &                        0.346031 \\
NM\_000256.3:c.1213A>G                              &     11 &   47343502 &                                        T &                                                  C &      - &                1 &                              Ito et al. [Clinical] &                                     P-Val:3.08E-08 &                                                NaN &          NaN &          NaN &          NaN &          NaN &    unknown disruption &         1.00 &          -240.0 &            90.0 &             1.0 &           -10.0 &      0.99 &        122.0 &        694.0 &          1.0 &        -10.0 &        NaN &      16.809999 &              -3.0 &              -5.0 &              -6.0 &              -2.0 &  0.752514 &                  0.606496 &                        0.676312 \\
NM\_000256.3:c.1101G>T                              &     11 &   47343614 &                                        C &                                                  A &      - &                0 &                             Ito et al. [ExAC Only] &                                            P-Val:1 &                                                NaN &          NaN &          NaN &          NaN &          NaN &                normal &         0.10 &           -22.0 &            10.0 &          -354.0 &           -21.0 &      0.31 &        -22.0 &         -1.0 &       -122.0 &        -21.0 &        NaN &      11.500000 &              -5.0 &              -3.0 &              -5.0 &              -6.0 &  0.108184 &                  0.592936 &                        1.347964 \\
NM\_000256.3:c.1091-8G>A                            &     11 &   47343632 &                                        C &                                                  T &      - &                0 &                             Ito et al. [ExAC Only] &                                            P-Val:1 &                                                NaN &          NaN &          NaN &          NaN &          NaN &                normal &         0.70 &           -16.0 &            -8.0 &           -39.0 &           480.0 &      0.39 &        -19.0 &         -8.0 &        -39.0 &        356.0 &      2.404 &      14.190000 &              -5.0 &              -3.0 &              -7.0 &              -6.0 &  0.018260 &                  0.599876 &                        0.285313 \\
NM\_000256.3:c.1091-12G>A                           &     11 &   47343636 &                                        C &                                                  T &      - &                0 &                             Ito et al. [ExAC Only] &                                            P-Val:1 &                                                NaN &          NaN &          NaN &          NaN &          NaN &                normal &         0.25 &           -20.0 &           -44.0 &           352.0 &          -376.0 &      0.16 &        -20.0 &        -44.0 &        -43.0 &        352.0 &      4.654 &      11.850000 &              -5.0 &              -8.0 &              -4.0 &              -1.0 &  0.992643 &                  0.640604 &                        0.258095 \\
NM\_000256.3:c.1091-35C>A                           &     11 &   47343659 &                                        G &                                                  T &      - &                0 &                             Ito et al. [ExAC Only] &                                            P-Val:1 &                                                NaN &          NaN &          NaN &          NaN &          NaN &                normal &         0.09 &           -43.0 &           -35.0 &          -399.0 &          -179.0 &      0.03 &        -67.0 &        -35.0 &        453.0 &        -66.0 &        NaN &      17.510000 &             -17.0 &             -19.0 &              -4.0 &              -2.0 &  0.054087 &                  0.427533 &                        0.138188 \\
NM\_000256.3:c.1090+49C>T                           &     11 &   47346158 &                                        G &                                                  A &      - &                0 &                             Ito et al. [ExAC Only] &                                            P-Val:1 &                                                NaN &          NaN &          NaN &          NaN &          NaN &                normal &         0.01 &           231.0 &           483.0 &           469.0 &          1493.0 &      0.01 &        259.0 &        419.0 &        123.0 &        869.0 &        NaN &      13.370000 &             -17.0 &             -19.0 &              -4.0 &              -7.0 &  0.007805 &                  0.484721 &                        0.122488 \\
NM\_000256.3:c.1006A>G                              &     11 &   47346291 &                                        T &                                                  C &      - &                0 &                              Ito et al. [Clinical] &                                            P-Val:1 &                                                NaN &          NaN &          NaN &          NaN &          NaN &                normal &         0.05 &           738.0 &            79.0 &           736.0 &          1566.0 &      0.01 &        -12.0 &         98.0 &        336.0 &        -10.0 &        NaN &      10.890000 &              -3.0 &              -4.0 &              -1.0 &              -4.0 &  0.016498 &                  0.482043 &                        0.243908 \\
NM\_000256.3:c.1000G>A                              &     11 &   47346297 &                                        C &                                                  T &      - &                0 &                              Ito et al. [Clinical] &                                            P-Val:1 &                                                NaN &          NaN &          NaN &          NaN &          NaN &                normal &         0.01 &           732.0 &            73.0 &           604.0 &           330.0 &      0.02 &        -18.0 &        280.0 &        330.0 &          5.0 &        NaN &      15.680000 &              -5.0 &              -3.0 &              -4.0 &              -6.0 &  0.011991 &                  0.480685 &                        0.308575 \\
NM\_000256.3:c.999C>T                               &     11 &   47346298 &                                        G &                                                  A &      - &                0 &                              Ito et al. [Clinical] &                                            P-Val:1 &                                                NaN &          NaN &          NaN &          NaN &          NaN &                normal &         0.04 &            86.0 &            72.0 &           603.0 &           329.0 &      0.07 &        -19.0 &         91.0 &        603.0 &          4.0 &        NaN &      15.730000 &             -18.0 &             -19.0 &              -4.0 &              -7.0 &  0.007775 &                  0.478319 &                        0.421302 \\
NM\_000256.3:c.960C>G                               &     11 &   47346337 &                                        G &                                                  C &      - &                0 &                             Ito et al. [ExAC Only] &                                            P-Val:1 &                                                NaN &          NaN &          NaN &          NaN &          NaN &                normal &         0.11 &          1142.0 &            33.0 &           564.0 &          1520.0 &      0.11 &        -58.0 &         52.0 &        290.0 &        779.0 &        NaN &      10.940000 &             -17.0 &             -19.0 &              -5.0 &              -2.0 &  0.023441 &                  0.474965 &                        0.581159 \\
NM\_000256.3:c.927-9G>A                             &     11 &   47346379 &                                        C &                                                  T &      - &                1 &                              Ito et al. [Clinical] &                                     P-Val:7.18E-08 &                                                NaN &          NaN &          NaN &          NaN &          NaN &    unknown disruption &         0.50 &            -2.0 &            -9.0 &           648.0 &           248.0 &      0.28 &          5.0 &         -9.0 &        648.0 &        248.0 &      5.638 &      10.250000 &              -4.0 &              -3.0 &              -4.0 &              -1.0 &  0.999580 &                  0.956317 &                        0.628479 \\
NM\_000256.3:c.927-10C>A                            &     11 &   47346380 &                                        G &                                                  T &      - &                1 &                              Ito et al. [Clinical] &                                     P-Val:7.18E-08 &                                                NaN &          NaN &          NaN &          NaN &          NaN &    unknown disruption &         0.35 &           261.0 &           -10.0 &           521.0 &           247.0 &      0.45 &         27.0 &        -10.0 &        -99.0 &        247.0 &      5.944 &      10.130000 &             -17.0 &             -19.0 &              -3.0 &              -5.0 &  0.895695 &                  0.860084 &                        0.525897 \\
NM\_000256.3:c.926+4A>G                             &     11 &   47346623 &                                        T &                                                  C &      - &                1 &                              Ito et al. [Clinical] &                                     P-Val:5.89E-17 &                                                NaN &          NaN &          NaN &          NaN &          NaN &    unknown disruption &         0.30 &           -46.0 &            21.0 &           278.0 &             4.0 &      0.40 &        -46.0 &         21.0 &      -2488.0 &          4.0 &      2.958 &       9.640000 &              -3.0 &              -4.0 &              -1.0 &              -7.0 &  0.326568 &                  0.971294 &                        2.198999 \\
NM\_000256.3:c.924G>A                               &     11 &   47346629 &                                        C &                                                  T &      - &                0 &                             Ito et al. [ExAC Only] &                                   P-Val:0.05814839 &                                                NaN &          NaN &          NaN &          NaN &          NaN &                normal &         0.03 &          -259.0 &            18.0 &           272.0 &           398.0 &      0.03 &         15.0 &        400.0 &         -2.0 &        398.0 &      0.441 &      12.370000 &              -4.0 &              -3.0 &              -7.0 &              -1.0 &  0.097025 &                  0.051567 &                        0.752470 \\
NM\_000256.3:c.909-20C>T                            &     11 &   47346664 &                                        G &                                                  A &      - &                0 &                              Ito et al. [Clinical] &                                        P-Val:0.747 &                                                NaN &          NaN &          NaN &          NaN &          NaN &                normal &         0.05 &          -294.0 &           -17.0 &           -37.0 &           363.0 &      0.03 &        -23.0 &        -87.0 &        -37.0 &      -2529.0 &      0.222 &      10.440000 &             -17.0 &             -19.0 &              -4.0 &              -2.0 &  0.011734 &                  0.067837 &                        0.141073 \\
NM\_000256.3:c.906-8T>C                             &     11 &   47347037 &                                        A &                                                  G &      - &                1 &                              Ito et al. [Clinical] &                                     P-Val:1.00E-16 &                                                NaN &          NaN &          NaN &          NaN &          NaN &    unknown disruption &         0.19 &           -10.0 &           -46.0 &           -10.0 &            79.0 &      0.12 &         -8.0 &        257.0 &        -10.0 &         79.0 &      1.056 &      10.280000 &             -19.0 &             -18.0 &              -2.0 &              -4.0 &  0.124928 &                  0.865396 &                        0.378160 \\
NM\_000256.3:c.853G>A                               &     11 &   47347478 &                                        C &                                                  T &      - &                0 &                              Ito et al. [Clinical] &                                       P-Val:0.0648 &                                                NaN &          NaN &          NaN &          NaN &          NaN &                normal &         0.15 &            -5.0 &             1.0 &          -463.0 &           -52.0 &      0.06 &         -5.0 &         39.0 &          3.0 &        -52.0 &      0.804 &      12.950000 &              -5.0 &              -3.0 &              -4.0 &              -6.0 &  0.012950 &                  0.887636 &                        1.168409 \\
NM\_000256.3:c.852-14G>T                            &     11 &   47347493 &                                        C &                                                  A &      - &                0 &                             Ito et al. [ExAC Only] &                                            P-Val:1 &                                                NaN &          NaN &          NaN &          NaN &          NaN &                normal &         0.16 &           -14.0 &            24.0 &           -67.0 &          -377.0 &      0.22 &        -14.0 &         24.0 &        158.0 &       -176.0 &      0.715 &      14.430000 &             -18.0 &              -3.0 &              -5.0 &              -6.0 &  0.007043 &                  0.004068 &                        0.155914 \\
NM\_000256.3:c.821+5G>A                             &     11 &   47347852 &                                        C &                                                  T &      - &                1 &                              Ito et al. [Clinical] &                                     P-Val:8.95E-16 &                                                NaN &          NaN &          NaN &          NaN &          NaN &    unknown disruption &         0.91 &         -1492.0 &            53.0 &          -143.0 &             5.0 &      0.86 &       -812.0 &         53.0 &       -143.0 &          5.0 &     12.258 &      12.260000 &              -4.0 &              -3.0 &              -4.0 &              -1.0 &  0.948216 &                  1.000000 &                        6.771290 \\
NM\_000256.3:c.821C>T                               &     11 &   47347857 &                                        G &                                                  A &      - &                0 &                             Ito et al. [ExAC Only] &                                        P-Val:0.320 &                                                NaN &          NaN &          NaN &          NaN &          NaN &                normal &         0.03 &            48.0 &          -384.0 &             0.0 &          -206.0 &      0.03 &         82.0 &         46.0 &        274.0 &          0.0 &      1.472 &      11.640000 &             -17.0 &             -19.0 &              -6.0 &              -2.0 &  0.022655 &                  0.729999 &                        0.618208 \\
NM\_000256.3:c.772+43G>A                            &     11 &   47348381 &                                        C &                                                  T &      - &                0 &                             Ito et al. [ExAC Only] &                                            P-Val:1 &                                                NaN &          NaN &          NaN &          NaN &          NaN &                normal &         0.01 &          -902.0 &         -1354.0 &          -730.0 &          -250.0 &      0.01 &       -442.0 &        -59.0 &       -524.0 &       -250.0 &        NaN &      14.000000 &              -5.0 &              -3.0 &              -4.0 &              -1.0 &  0.008811 &                  0.071198 &                        0.122488 \\
NM\_000256.3:c.772G>A                               &     11 &   47348424 &                                        C &                                                  T &      - &                1 &                              Ito et al. [Clinical] &                                     P-Val:1.61E-07 &                                                NaN &          NaN &          NaN &          NaN &          NaN &    unknown disruption &         0.14 &          -907.0 &          -744.0 &          -169.0 &             0.0 &      0.28 &        315.0 &       -907.0 &       -169.0 &          0.0 &      5.753 &       9.790000 &              -4.0 &              -3.0 &              -4.0 &              -1.0 &  0.993739 &                  0.999893 &                        5.277767 \\
NM\_000256.3:c.770A>C                               &     11 &   47348426 &                                        T &                                                  G &      - &                1 &                              Ito et al. [Clinical] &                                     P-Val:3.09E-10 &                                                NaN &          NaN &          NaN &          NaN &          NaN &    unknown disruption &         0.02 &          -746.0 &          -487.0 &          -775.0 &            -2.0 &      0.04 &       -523.0 &      -1132.0 &       -171.0 &        974.0 &      0.156 &      14.160000 &             -19.0 &             -17.0 &              -7.0 &              -3.0 &  0.229453 &                  0.103079 &                        0.371820 \\
NM\_000256.3:c.758A>G                               &     11 &   47348438 &                                        T &                                                  C &      - &                0 &                              Ito et al. [Clinical] &                                            P-Val:1 &                                                NaN &          NaN &          NaN &          NaN &          NaN &                normal &         0.00 &          -758.0 &          -959.0 &         -1537.0 &           -14.0 &      0.01 &       -116.0 &         50.0 &       -307.0 &        962.0 &        NaN &      13.090000 &              -3.0 &              -5.0 &              -1.0 &              -4.0 &  0.005739 &                  0.070267 &                        0.292016 \\
NM\_000256.3:c.710A>C                               &     11 &   47348486 &                                        T &                                                  G &      - &                0 &                              Ito et al. [Clinical] &                                            P-Val:1 &                                                NaN &          NaN &          NaN &          NaN &          NaN &                normal &         0.01 &          -806.0 &          -969.0 &          -835.0 &          1336.0 &      0.01 &       -806.0 &          2.0 &       -355.0 &        914.0 &        NaN &      12.500000 &             -19.0 &             -17.0 &              -5.0 &              -3.0 &  0.006229 &                  0.070041 &                        0.333218 \\
NM\_000256.3:c.659A>G                               &     11 &   47348537 &                                        T &                                                  C &      - &                0 &                             Ito et al. [ExAC Only] &                                            P-Val:1 &                                                NaN &          NaN &          NaN &          NaN &          NaN &                normal &         0.01 &          -857.0 &          -598.0 &          -886.0 &          1477.0 &      0.00 &        199.0 &       -857.0 &       -282.0 &       -406.0 &        NaN &      13.230000 &              -3.0 &              -5.0 &              -6.0 &              -4.0 &  0.021218 &                  0.072173 &                        0.050555 \\
NM\_000256.3:c.655G>C                               &     11 &   47348541 &                                        C &                                                  G &      - &                1 &                              Ito et al. [Clinical] &                                     P-Val:2.43E-32 &                                                NaN &          NaN &          NaN &          NaN &          NaN &    unknown disruption &         0.03 &          -861.0 &         -1514.0 &          -890.0 &          1281.0 &      0.05 &        195.0 &      -3225.0 &       -684.0 &        859.0 &      1.751 &      15.240000 &              -5.0 &             -17.0 &              -5.0 &              -6.0 &  0.006548 &                  0.894976 &                        0.601267 \\
NM\_000256.3:c.655G>T                               &     11 &   47348541 &                                        C &                                                  A &      - &                1 &                              Ito et al. [Clinical] &                                     P-Val:1.22E-20 &                                                NaN &          NaN &          NaN &          NaN &          NaN &    unknown disruption &         0.05 &          -861.0 &         -1514.0 &          -890.0 &          1281.0 &      0.08 &        -53.0 &      -3225.0 &       -684.0 &        859.0 &      2.065 &      16.670000 &              -5.0 &              -3.0 &              -5.0 &              -6.0 &  0.008870 &                  0.987969 &                        0.959367 \\
NM\_000256.3:c.655-19C>T                            &     11 &   47348560 &                                        G &                                                  A &      - &                0 &                             Ito et al. [ExAC Only] &                                    P-Val:0.5370154 &                                                NaN &          NaN &          NaN &          NaN &          NaN &                normal &         0.02 &           -19.0 &          -880.0 &          1262.0 &          -909.0 &      0.01 &        -19.0 &       -880.0 &        840.0 &       -703.0 &      0.823 &       8.750000 &             -18.0 &             -19.0 &              -4.0 &              -3.0 &  0.009263 &                  0.010322 &                        0.009137 \\
NM\_000256.3:c.654+5G>A                             &     11 &   47349769 &                                        C &                                                  T &      - &                1 &                              Ito et al. [Clinical] &                                     P-Val:0.000236 &                                                NaN &          NaN &          NaN &          NaN &          NaN &    unknown disruption &         0.08 &         -2290.0 &         -2740.0 &            53.0 &             5.0 &      0.50 &        400.0 &        356.0 &         53.0 &          5.0 &      5.026 &      11.530000 &              -4.0 &              -3.0 &              -4.0 &              -6.0 &  0.108087 &                  0.999792 &                        4.318600 \\
NM\_000256.3:c.654+4G>A                             &     11 &   47349770 &                                        C &                                                  T &      - &                0 &                             Ito et al. [ExAC Only] &                                   P-Val:0.05130614 &                                                NaN &          NaN &          NaN &          NaN &          NaN &                normal &         0.01 &           179.0 &         -2291.0 &           254.0 &         -2119.0 &      0.02 &        355.0 &       1210.0 &        254.0 &       -370.0 &      2.244 &      13.490000 &              -4.0 &              -3.0 &              -4.0 &              -6.0 &  0.057221 &                  0.000304 &                        2.114259 \\
NM\_000256.3:c.636C>G                               &     11 &   47349792 &                                        G &                                                  C &      - &                1 &                              Ito et al. [Clinical] &                                     P-Val:1.97E-32 &                                                NaN &          NaN &          NaN &          NaN &          NaN &    unknown disruption &         0.76 &         -2313.0 &           377.0 &             1.0 &           -18.0 &      0.98 &        377.0 &        333.0 &          1.0 &        -18.0 &        NaN &      19.360001 &             -17.0 &              -5.0 &              -6.0 &              -7.0 &  0.015874 &                  0.083309 &                        0.890365 \\
NM\_000256.3:c.604A>C                               &     11 &   47349824 &                                        T &                                                  G &      - &                0 &                              Ito et al. [Clinical] &                                            P-Val:1 &                                                NaN &          NaN &          NaN &          NaN &          NaN &                normal &         0.00 &         -2345.0 &            77.0 &         -2173.0 &            -2.0 &      0.01 &        307.0 &        125.0 &        200.0 &         -2.0 &        NaN &      17.940001 &             -19.0 &             -17.0 &              -2.0 &              -3.0 &  0.023549 &                  0.087701 &                        0.222376 \\
NM\_000256.3:c.518C>A                               &     11 &   47349910 &                                        G &                                                  T &      - &                0 &                              Ito et al. [Clinical] &                                            P-Val:1 &                                                NaN &          NaN &          NaN &          NaN &          NaN &                normal &         0.00 &            -9.0 &         -2230.0 &           104.0 &         -2259.0 &      0.02 &        221.0 &         -9.0 &        -88.0 &        114.0 &        NaN &      17.059999 &             -17.0 &             -19.0 &              -3.0 &              -7.0 &  0.005797 &                  0.089599 &                        0.056887 \\
NM\_000256.3:c.506-10G>T                            &     11 &   47349932 &                                        C &                                                  A &      - &                0 &                             Ito et al. [ExAC Only] &                                            P-Val:1 &                                                NaN &          NaN &          NaN &          NaN &          NaN &                normal &         0.01 &           199.0 &         -2252.0 &          -110.0 &         -2281.0 &      0.03 &        199.0 &        -31.0 &       -110.0 &         92.0 &      1.079 &      19.110001 &              -5.0 &              -3.0 &              -5.0 &              -6.0 &  0.011695 &                  0.255299 &                        0.266577 \\
NM\_000256.3:c.505+6T>G                             &     11 &   47350008 &                                        A &                                                  C &      - &                1 &                              Ito et al. [Clinical] &                                     P-Val:1.10E-31 &                                                NaN &          NaN &          NaN &          NaN &          NaN &    unknown disruption &         0.82 &           972.0 &          1491.0 &             0.0 &             6.0 &      0.85 &         92.0 &        123.0 &          0.0 &          6.0 &      1.987 &      12.170000 &              -3.0 &              -5.0 &              -5.0 &              -5.0 &  0.725370 &                  0.998097 &                        2.967162 \\
NM\_000256.3:c.505+5G>C                             &     11 &   47350009 &                                        C &                                                  G &      - &                1 &                              Ito et al. [Clinical] &                                     P-Val:2.42E-43 &                                                NaN &          NaN &          NaN &          NaN &          NaN &    unknown disruption &         0.97 &           971.0 &           103.0 &            15.0 &             5.0 &      0.86 &       1343.0 &        122.0 &         15.0 &          5.0 &      7.739 &      20.840000 &              -5.0 &             -17.0 &              -5.0 &              -6.0 &  0.085768 &                  1.000000 &                        7.584543 \\
[truncated: 637,688 more chars]
