# Supplementary material for: Analyzing the performance of deep learning splice prediction algorithms
Source: PLoS One. 2026 May 13;21(5):e0348885. doi: 10.1371/journal.pone.0348885 (PMC13170886; doi:10.1371/journal.pone.0348885)
Supplement: S1 File — The data used in the CI-SpliceAI benchmark analysis are available in CI-SpliceAI__Comparison at https://github.com/YStrauch/CI-SpliceAI__Comparison. (ZIP) [file pone.0348885.s001.zip › CI-SpliceAI__Comparison-master/predictions/joined/predictors.txt]

SQUIRLS,MES (Sliding),MMSplice (Pathogenicity),SpliceAI,MMSplice (Splicing Efficiency),CI-SpliceAI,MES (VEP)
