# Supplementary material for: Analyzing the performance of deep learning splice prediction algorithms
Source: PLoS One. 2026 May 13;21(5):e0348885. doi: 10.1371/journal.pone.0348885 (PMC13170886; doi:10.1371/journal.pone.0348885)
Supplement: S1 File — The data used in the CI-SpliceAI benchmark analysis are available in CI-SpliceAI__Comparison at https://github.com/YStrauch/CI-SpliceAI__Comparison. (ZIP) [file pone.0348885.s001.zip › CI-SpliceAI__Comparison-master/predictions/mes_sliding.vcf]

##fileformat=VCFv4.2
##FILTER=<ID=PASS,Description="All filters passed">
##reference=GRCh38
##contig=<ID=chr1>
##contig=<ID=chr2>
##contig=<ID=chr3>
##contig=<ID=chr4>
##contig=<ID=chr5>
##contig=<ID=chr6>
##contig=<ID=chr7>
##contig=<ID=chr8>
##contig=<ID=chr9>
##contig=<ID=chr10>
##contig=<ID=chr11>
##contig=<ID=chr12>
##contig=<ID=chr13>
##contig=<ID=chr14>
##contig=<ID=chr15>
##contig=<ID=chr16>
##contig=<ID=chr17>
##contig=<ID=chr18>
##contig=<ID=chr19>
##contig=<ID=chr20>
##contig=<ID=chr21>
##contig=<ID=chr22>
##contig=<ID=chrX>
##bcftools_normVersion=1.12+htslib-1.12
##bcftools_normCommand=norm -m-both -o norm1.vcf.gz plain.vcf.gz; Date=Sat Mar 12 14:42:06 2022
##INFO=<ID=MES_SLIDING,Number=.,Type=String,Description="MES_SLIDING annotations. ALLELE|STRAND|DS_AG|DS_AL|DS_DG|DS_DL|DP_AG|DP_AL|DP_DG|DP_DL (DS=Delta Score, DP=Delta Position, AG/AL=Acceptor Gain/Acceptor Loss, DG/DL=Donor Gain/Donor Loss.">
#CHROM	POS	ID	REF	ALT	QUAL	FILTER	INFO
chr1	2303402	NM_003036.3:c.1211+2T>G	T	G	.	.	MES_SLIDING=G|+|8.60|12.11|11.19|7.65|-19|-17|-7|-4,G|-|3.49|8.04|3.07|10.35|-5|-4|-1|-3
chr1	10627363	NM_004565.2:c.677G>A	G	A	.	.	MES_SLIDING=A|+|7.95|8.75|6.64|10.41|-18|-19|-5|-7,A|-|1.08|1.76|7.75|4.12|-15|-6|-4|-6
chr1	12001422	NM_014874.3:c.838C>T	C	T	.	.	MES_SLIDING=T|+|1.77|4.74|7.75|5.49|-13|-20|-4|-7,T|-|11.21|8.75|6.83|12.76|-5|-3|-2|-6
chr1	15440490	NM_007272.2:c.133-3C>A	C	A	.	.	MES_SLIDING=A|+|8.04|5.06|9.05|2.03|-18|-17|-5|-2,A|-|12.58|8.60|7.65|11.85|-5|-3|-4|-6
chr1	15445585	NM_007272.2:c.640-12G>A	G	A	.	.	MES_SLIDING=A|+|7.95|8.75|5.27|15.10|-18|-19|-5|-7,A|-|1.08|4.58|7.75|2.64|-1|-2|-4|-1
chr1	21831803	NM_005529:c.11208-7G>A	C	T	.	.	MES_SLIDING=T|+|2.08|1.64|7.75|4.19|-14|-16|-4|-5,T|-|8.04|8.75|5.48|12.89|-5|-3|-2|-1
chr1	25284574	NM_016124.4:c.150T>C	T	C	.	.	MES_SLIDING=C|+|1.14|2.28|2.78|7.75|-16|-15|-1|-4,C|-|8.75|12.59|12.36|4.63|-3|-5|-1|-2
chr1	25284758	NM_016124.4:c.334A>G	A	G	.	.	MES_SLIDING=G|+|8.75|7.95|9.58|4.16|-19|-18|-2|-6,G|-|2.51|0.94|3.16|7.75|-6|-9|-8|-4
chr1	25284759	NM_016124.4:c.335G>C	G	C	.	.	MES_SLIDING=C|+|10.43|8.06|3.47|8.96|-17|-19|0|-2,C|-|8.06|8.73|8.27|2.17|-3|-5|-5|-2
chr1	25284759	NM_016124.4:c.335G>T	G	T	.	.	MES_SLIDING=T|+|9.47|8.60|7.65|11.02|-17|-19|-4|-2,T|-|8.04|5.08|9.18|2.07|-4|-7|-3|-6
chr1	25284760	NM_016124.4:c.335+1G>A	G	A	.	.	MES_SLIDING=A|+|14.99|8.75|9.53|10.62|-17|-19|-6|-7,A|-|2.14|0.53|7.75|2.38|-8|-3|-4|-8
chr1	25290639	NM_016124.4:c.336-2A>G	A	G	.	.	MES_SLIDING=G|+|8.75|7.95|15.66|7.45|-19|-18|-7|-1,G|-|1.45|1.83|2.38|7.75|-6|-1|-7|-4
chr1	25290639	NM_016124.4:c.336-2delA	AG	G	.	.	MES_SLIDING=G|+|30.48|14.45|21.51|23.96|-9|-18|-7|-6,G|-|56.99|20.72|11.01|7.65|-22|-15|-7|-4
chr1	25290640	NM_016124.4:c.336-1G>A	G	A	.	.	MES_SLIDING=A|+|14.26|8.75|6.32|15.94|-17|-19|-6|-7,A|-|2.41|0.75|7.75|3.51|-8|-21|-4|-8
chr1	25290790	NM_016124.4:c.485A>G	A	G	.	.	MES_SLIDING=G|+|8.75|17.60|15.55|8.04|-19|-17|-7|-6,G|-|1.18|2.64|4.03|7.75|-5|-7|-2|-4
chr1	25290792	NM_016124.4:c.486+1G>A	G	A	.	.	MES_SLIDING=A|+|13.66|8.75|9.72|10.03|-17|-19|-6|-2,A|-|1.79|2.68|7.75|2.83|-1|-6|-4|-3
chr1	25290793	NM_016124.4:c.486+2T>A	T	A	.	.	MES_SLIDING=A|+|8.37|9.71|8.45|8.18|-18|-14|-5|-4,A|-|5.52|8.37|8.18|10.65|-7|-4|-4|-3
chr1	25290794	NM_016124.4:c.486+3G>C	G	C	.	.	MES_SLIDING=C|+|10.59|8.06|1.79|16.49|-17|-19|-6|-2,C|-|8.06|11.26|11.26|2.67|-3|-5|-3|-8
chr1	25290796	NM_016124.4:c.486+5G>A	G	A	.	.	MES_SLIDING=A|+|7.95|8.75|6.99|12.28|-18|-19|-5|-7,A|-|1.77|0.93|7.75|5.57|-7|-5|-4|-3
chr1	25301093	NM_016124.4:c.634G>C	G	C	.	.	MES_SLIDING=C|+|10.71|8.06|3.07|8.27|-17|-19|0|-3,C|-|8.06|10.34|11.21|1.80|-3|-5|-6|-2
chr1	25301093	NM_016124.4:c.634G>T	G	T	.	.	MES_SLIDING=T|+|9.86|8.60|7.65|10.52|-17|-19|-4|-7,T|-|8.04|5.53|15.44|7.08|-4|-8|-3|-1
chr1	25301094	NM_016124.4:c.634+1G>A	G	A	.	.	MES_SLIDING=A|+|9.07|8.75|9.72|8.18|-17|-19|-6|-3,A|-|1.47|1.33|7.75|5.18|-7|-5|-4|-3
chr1	25301095	NM_016124.4:c.634+2T>A	T	A	.	.	MES_SLIDING=A|+|8.37|5.16|7.55|8.18|-18|-14|-5|-4,A|-|3.16|8.37|8.18|20.32|-5|-4|-4|-3
chr1	25301098	NM_016124.4:c.634+5G>A	G	A	.	.	MES_SLIDING=A|+|10.39|8.75|5.63|12.88|-17|-19|-5|-2,A|-|2.25|3.72|7.75|4.77|-8|-2|-4|-8
chr1	25301098	NM_016124.4:c.634+5G>T	G	T	.	.	MES_SLIDING=T|+|12.97|8.60|7.65|12.86|-17|-19|-4|-2,T|-|8.04|4.03|10.08|2.04|-4|-5|-3|-6
chr1	25301518	NM_016124.4:c.635-2A>G	A	G	.	.	MES_SLIDING=G|+|8.75|11.12|16.26|6.97|-19|-17|-7|-6,G|-|3.53|1.94|3.88|7.75|-2|0|-8|-4
chr1	25301520	NM_016124.4:c.635G>T	G	T	.	.	MES_SLIDING=T|+|15.42|8.60|7.65|12.17|-17|-19|-4|-5,T|-|8.04|4.29|12.08|2.81|-4|-5|-3|0
chr1	25301521	NM_016124.4:c.636C>T	C	T	.	.	MES_SLIDING=T|+|1.59|2.00|7.75|4.21|-9|-16|-4|-2,T|-|7.97|8.75|3.78|10.88|-5|-3|-3|-1
chr1	25301685	NM_016124.4:c.800A>T	A	T	.	.	MES_SLIDING=T|+|8.60|8.37|8.18|7.29|-11|-18|-4|-2,T|-|8.37|6.40|10.84|8.18|-4|-7|-3|-4
chr1	25301687	NM_016124.4:c.801+1G>A	G	A	.	.	MES_SLIDING=A|+|19.58|8.75|9.33|9.04|-17|-19|-6|-2,A|-|2.45|1.29|7.75|2.29|0|-5|-4|-3
chr1	25303458	NM_016124.4:c.938C>T	C	T	.	.	MES_SLIDING=T|+|0.78|1.92|7.75|3.58|-21|-16|-4|-5,T|-|11.20|8.75|6.73|12.01|-5|-3|-3|-1
chr1	25303459	NM_016124.4:c.939G>A	G	A	.	.	MES_SLIDING=A|+|7.95|8.75|5.86|15.12|-18|-19|-5|-7,A|-|1.01|1.73|7.75|3.78|-14|-6|-4|-3
chr1	25303461	NM_016124.4:c.939+2T>A	T	A	.	.	MES_SLIDING=A|+|8.37|4.63|16.00|8.18|-18|-14|-5|-4,A|-|5.85|8.37|8.18|19.67|-8|-4|-4|-3
chr1	25306592	NM_016124.4:c.940-4A>C	A	C	.	.	MES_SLIDING=C|+|5.26|8.04|3.79|16.96|-14|-18|-7|-5,C|-|8.60|12.20|11.26|7.65|-3|-5|-1|-4
chr1	25306597	NM_016124.4:c.941G>T	G	T	.	.	MES_SLIDING=T|+|11.90|8.60|7.65|12.00|-17|-19|-4|-7,T|-|8.04|3.99|10.75|1.39|-4|-5|-3|-1
chr1	25306729	NM_016124.4:c.1073T>C	T	C	.	.	MES_SLIDING=C|+|4.74|3.08|4.33|7.75|-20|-14|-7|-4,C|-|8.75|8.44|12.76|7.94|-3|-5|-6|-2
chr1	25306731	NM_016124.4:c.1073+2T>C	T	C	.	.	MES_SLIDING=C|+|2.40|2.53|3.04|7.75|-16|-22|-6|-4,C|-|8.75|12.02|12.04|8.31|-3|-5|-6|-2
chr1	25316998	NM_016124.4:c.1074-2A>C	A	C	.	.	MES_SLIDING=C|+|8.49|8.04|3.37|12.06|-11|-18|-7|-5,C|-|8.60|6.03|10.83|7.65|-3|-5|-1|-4
chr1	25317078	NM_016124.4:c.1152A>C	A	C	.	.	MES_SLIDING=C|+|8.43|8.04|7.11|7.33|-15|-18|-7|-2,C|-|8.60|9.97|11.17|7.65|-3|-5|-1|-4
chr1	25317080	NM_016124.4:c.1153+1G>A	G	A	.	.	MES_SLIDING=A|+|12.18|8.75|8.18|9.82|-17|-19|-6|-2,A|-|1.86|1.07|7.75|2.91|-7|-5|-4|-1
chr1	25321881	NM_016124.4:c.1154-8T>A	T	A	.	.	MES_SLIDING=A|+|8.37|4.81|16.76|8.18|-18|-17|-5|-4,A|-|4.61|8.37|8.18|17.63|-8|-4|-4|-3
chr1	25321889	NM_016124.4:c.1154G>C	G	C	.	.	MES_SLIDING=C|+|23.21|8.06|3.44|12.00|-17|-19|-6|-2,C|-|8.06|16.83|11.03|4.07|-3|-5|-3|-2
chr1	25321961	NM_016124.4:c.1226A>T	A	T	.	.	MES_SLIDING=T|+|8.20|8.37|8.18|5.60|-11|-18|-4|-2,T|-|8.37|3.23|15.65|8.18|-4|-5|-3|-4
chr1	25321962	NM_016124.4:c.1227G>A	G	A	.	.	MES_SLIDING=A|+|7.95|8.75|6.82|8.45|-18|-19|-5|-7,A|-|0.61|0.68|7.75|3.77|-1|-5|-4|-3
chr1	26773899	NM_006015.4:c.4101+1G>T	G	T	.	.	MES_SLIDING=T|+|18.75|8.60|7.65|10.09|-17|-19|-4|-7,T|-|8.04|4.01|14.18|6.02|-4|-8|-3|-1
chr1	29206760	NM_001024732.1:c.322+2T>G	A	C	.	.	MES_SLIDING=C|+|3.34|8.04|3.71|13.83|-17|-18|-7|-5,C|-|8.60|12.85|11.35|7.65|-3|-5|-1|-4
chr1	42747800	NM_022356.3:c.1839-2A>C	T	G	.	.	MES_SLIDING=G|+|8.60|7.07|10.39|7.65|-19|-17|-5|-4,G|-|8.22|8.04|3.81|14.37|-8|-4|-1|-3
chr1	42755070	NM_001146289.1:c.1224-80G>A	C	T	.	.	MES_SLIDING=T|+|0.93|3.86|7.75|3.75|-11|-20|-4|0,T|-|7.95|8.75|3.35|10.41|-4|-3|-3|-6
chr1	50970498	NM_001262.2:c.129+1G>T	G	T	.	.	MES_SLIDING=T|+|18.17|8.60|7.65|12.68|-17|-19|-4|-2,T|-|8.04|4.29|13.08|1.32|-4|-5|-3|0
chr1	63623761	NM_001172818.1:c.300+1G>A	G	A	.	.	MES_SLIDING=A|+|8.76|8.75|7.76|10.34|-17|-19|-6|-2,A|-|1.65|0.63|7.75|5.59|-11|-5|-4|-3
chr1	94011256	NM_000350.2:c.5584+6T>C	A	G	.	.	MES_SLIDING=G|+|8.75|8.42|16.90|6.94|-19|-17|-7|-6,G|-|3.56|2.33|4.03|7.75|-2|0|-8|-4
chr1	146019740	NM_213653.3:c.98-6C>G	G	C	.	.	MES_SLIDING=C|+|23.69|8.06|2.30|13.78|-17|-19|-6|-2,C|-|8.06|9.97|9.94|3.85|-3|-5|-6|-2
chr1	149926665	NM_005850.4:c.417C>T	G	A	.	.	MES_SLIDING=A|+|10.06|8.75|5.55|14.43|-17|-19|-6|-2,A|-|2.62|1.43|7.75|6.04|-13|-5|-4|-8
chr1	150558649	NM_019032.5:c.2559G>A	G	A	.	.	MES_SLIDING=A|+|9.23|8.75|6.12|8.18|-17|-19|-5|-3,A|-|2.03|0.62|7.75|2.84|-8|-6|-4|-3
chr1	156114969	NM_170707.4:c.51C>T	C	T	.	.	MES_SLIDING=T|+|2.27|1.70|7.75|6.90|-22|-17|-4|-5,T|-|10.68|8.75|6.66|9.26|-5|-3|-2|-6
chr1	156114976	NM_170707.4:c.58G>A	C	T	.	.	MES_SLIDING=T|+|2.67|0.77|7.75|2.85|-15|-12|-4|-2,T|-|12.55|8.75|7.32|14.66|-5|-3|-2|-1
chr1	156114981	NM_170707.4:n.63C>T	G	A	.	.	MES_SLIDING=A|+|7.95|8.75|5.88|15.39|-18|-19|-6|-7,A|-|2.44|0.79|7.75|6.60|0|-21|-4|-3
chr1	156115060	NM_170707.4:c.142C>G	C	G	.	.	MES_SLIDING=G|+|8.06|10.03|8.27|2.31|-19|-17|-3|0,G|-|15.05|8.06|0.72|15.15|-5|-3|-8|-6
chr1	156115065	NM_170707.4:c.147G>A	G	A	.	.	MES_SLIDING=A|+|7.95|8.75|4.19|15.38|-18|-19|-1|-2,A|-|2.00|4.29|7.75|3.10|0|-2|-4|-3
chr1	156115068	NM_170707.4:c.150C>T	C	T	.	.	MES_SLIDING=T|+|2.65|3.23|7.75|2.78|-14|-20|-4|0,T|-|7.95|8.75|4.85|12.46|-4|-3|-7|-6
chr1	156115076	NM_170707.4:c.158A>T	A	T	.	.	MES_SLIDING=T|+|2.98|8.37|8.18|17.28|-10|-18|-4|-5,T|-|8.37|3.91|11.95|8.18|-4|-5|-3|-4
chr1	156115179	NM_170707.4:c.261T>C	T	C	.	.	MES_SLIDING=C|+|4.24|2.10|3.51|7.75|-20|-22|0|-4,C|-|8.75|7.95|16.48|5.42|-3|-4|-1|-3
chr1	156115194	NM_170707.4:c.282-6A>T	T	A	.	.	MES_SLIDING=A|+|8.37|8.10|14.06|8.18|-18|-9|-5|-4,A|-|5.52|8.37|8.18|6.08|-8|-4|-4|-7
chr1	156115205	NM_170707.4:c.287C>G	C	G	.	.	MES_SLIDING=G|+|8.06|18.83|9.90|2.70|-19|-17|-5|-1,G|-|9.91|8.06|4.78|13.03|-5|-3|-2|-1
chr1	156115264	NM_170707.4:c.346G>C	C	G	.	.	MES_SLIDING=G|+|8.06|15.06|11.47|3.80|-19|-17|-2|-6,G|-|9.05|8.06|3.47|10.29|-5|-3|-2|-3
chr1	156115274	NM_170707.4:c.356G>C	G	C	.	.	MES_SLIDING=C|+|4.86|8.06|2.69|8.27|-21|-19|-8|-3,C|-|8.06|9.18|8.27|1.99|-3|-5|-5|-8
chr1	156130598	NM_170707.4:c.357-19T>C	T	C	.	.	MES_SLIDING=C|+|0.99|0.64|5.94|7.75|-3|-21|-7|-4,C|-|8.75|14.89|8.18|7.03|-3|-5|-5|-3
chr1	156130740	NM_170707.4:c.480C>T	C	T	.	.	MES_SLIDING=T|+|2.33|4.02|7.75|5.26|-22|-20|-4|0,T|-|7.95|8.75|7.72|14.67|-4|-3|-7|-6
chr1	156130756	NM_170707.4:c.496C>T	C	T	.	.	MES_SLIDING=T|+|2.65|2.45|7.75|4.68|-14|-16|-4|0,T|-|7.95|8.75|8.55|9.08|-4|-3|-2|-1
chr1	156130773	NM_170707.4:c.513G>A	G	A	.	.	MES_SLIDING=A|+|9.23|8.75|6.33|8.18|-17|-19|-5|-3,A|-|2.40|0.94|7.75|3.99|-8|0|-4|-8
chr1	156134393	NM_170707.4:c.514-10T>C	T	C	.	.	MES_SLIDING=C|+|0.67|1.34|6.88|7.75|-17|-15|-5|-4,C|-|8.75|7.95|8.18|6.33|-3|-4|-5|-7
chr1	156134445	NM_170707.4:c.556G>A	G	A	.	.	MES_SLIDING=A|+|7.95|8.75|6.52|8.42|-18|-19|-1|-7,A|-|1.39|0.53|7.75|5.92|-1|-3|-4|-3
chr1	156134457	NM_170707.4:c.568C>T	C	T	.	.	MES_SLIDING=T|+|2.04|2.24|7.75|5.92|-14|-16|-4|-7,T|-|7.95|8.75|5.47|16.68|-4|-3|-2|-1
chr1	156134462	NM_170707.4:c.573G>A	G	A	.	.	MES_SLIDING=A|+|12.24|8.75|4.37|14.52|-17|-19|-5|-7,A|-|1.98|0.73|7.75|4.40|0|-7|-4|-8
chr1	156134464	NM_170707.4:c.575A>G	A	G	.	.	MES_SLIDING=G|+|8.75|7.95|10.46|8.97|-19|-18|-2|-1,G|-|3.96|1.51|2.23|7.75|-2|-11|-7|-4
chr1	156134497	NM_170707.4:c.608A>G	A	G	.	.	MES_SLIDING=G|+|8.75|15.68|8.65|6.70|-19|-17|-2|-1,G|-|1.02|2.36|2.69|7.75|-16|-7|-1|-4
chr1	156134518	NM_170707.4:c.629T>G	T	G	.	.	MES_SLIDING=G|+|8.60|13.21|10.45|7.65|-19|-17|-2|-4,G|-|4.27|8.04|2.59|10.97|-5|-4|-1|-3
chr1	156134533	NM_170707.4:c.639+5G>C	G	C	.	.	MES_SLIDING=C|+|9.33|8.06|2.91|8.84|-17|-19|0|-5,C|-|8.06|5.11|8.81|1.65|-3|-5|-1|-8
chr1	156134753	NM_170707.4:c.640-52C>T	C	T	.	.	MES_SLIDING=T|+|2.14|0.66|7.75|1.12|-22|-12|-4|-5,T|-|13.66|8.75|8.10|10.81|-5|-3|-2|-1
chr1	156134794	NM_170707.4:c.640-11A>C	A	C	.	.	MES_SLIDING=C|+|2.90|8.04|5.91|11.86|-17|-18|-7|-5,C|-|8.60|11.22|8.50|7.65|-3|-5|-5|-4
chr1	156134795	NM_170707.4:c.640-10A>G	A	G	.	.	MES_SLIDING=G|+|8.75|8.80|15.91|7.83|-19|-17|-7|-1,G|-|4.16|2.39|3.37|7.75|-2|-8|-8|-4
chr1	156134796	NM_170707.4:c.640-9C>T	C	T	.	.	MES_SLIDING=T|+|1.51|1.69|7.75|5.95|-15|-17|-4|-7,T|-|12.26|8.75|8.44|10.23|-5|-3|-2|-6
chr1	156134808	NM_170707.4:c.643C>G	C	G	.	.	MES_SLIDING=G|+|8.06|17.72|12.40|3.84|-19|-17|-2|0,G|-|9.61|8.06|3.39|11.22|-5|-3|-2|-1
chr1	156134809	NM_170707.4:c.644T>C	T	C	.	.	MES_SLIDING=C|+|1.14|1.78|1.59|7.75|-16|-22|-7|-4,C|-|8.75|7.95|14.85|5.89|-3|-4|-1|-7
chr1	156134810	NM_170707.4:c.645G>C	G	C	.	.	MES_SLIDING=C|+|16.25|8.06|3.66|21.71|-17|-19|-6|-2,C|-|8.06|17.49|10.73|4.96|-3|-5|-1|-2
chr1	156134846	NM_170707.4:c.681G>A	G	A	.	.	MES_SLIDING=A|+|7.95|8.96|4.89|12.01|-18|-14|-5|-7,A|-|1.24|0.58|7.75|6.86|-6|-7|-4|-3
chr1	156134868	NM_170707.4:c.703C>G	C	G	.	.	MES_SLIDING=G|+|8.06|13.67|8.27|1.91|-19|-17|-3|-8,G|-|9.18|8.06|2.01|8.27|-5|-3|-2|-5
chr1	156134933	NM_170707.4:c.768G>A	G	A	.	.	MES_SLIDING=A|+|7.95|8.75|4.53|13.37|-18|-19|-5|-7,A|-|1.09|1.28|7.75|8.95|-13|-2|-4|-3
chr1	156134979	NM_170707.4:c.810+4C>A	C	A	.	.	MES_SLIDING=A|+|8.04|3.81|9.80|1.50|-18|-17|-5|-8,A|-|12.72|8.60|7.65|13.50|-5|-3|-4|-6
chr1	156135004	NM_170707.4:c.810+29G>T	G	T	.	.	MES_SLIDING=T|+|15.37|8.60|7.65|19.35|-17|-19|-4|-2,T|-|8.04|5.02|10.02|0.95|-4|-5|-3|0
chr1	156135007	NM_170707.4:c.810+32T>C	T	C	.	.	MES_SLIDING=C|+|3.06|1.31|2.29|7.75|-20|-14|0|-4,C|-|8.75|9.06|8.18|5.64|-3|-5|-5|-2
chr1	156135011	NM_170707.4:c.810+36C>T	C	T	.	.	MES_SLIDING=T|+|1.29|1.51|7.75|3.88|-9|-17|-4|-5,T|-|7.95|8.75|7.14|15.67|-4|-3|-2|-1
chr1	156135179	NM_170707.4:c.811-8C>T	C	T	.	.	MES_SLIDING=T|+|1.29|1.00|7.75|4.99|-21|-14|-4|-5,T|-|13.98|8.95|6.86|9.22|-5|-8|-3|-6
chr1	156135260	NM_170707.4:c.884C>T	C	T	.	.	MES_SLIDING=T|+|1.98|0.85|7.75|1.85|-22|-11|-4|0,T|-|11.22|8.75|4.11|10.89|-5|-3|-7|-6
chr1	156135271	NM_170707.4:c.895A>G	A	G	.	.	MES_SLIDING=G|+|8.75|7.95|8.99|7.08|-19|-18|-7|-6,G|-|1.58|2.44|4.49|7.75|-6|0|-3|-4
chr1	156135273	NM_170707.4:c.897C>G	C	G	.	.	MES_SLIDING=G|+|8.06|11.67|8.27|3.19|-19|-17|-3|0,G|-|4.50|8.06|1.50|12.21|-5|-3|-8|-1
chr1	156135324	NM_170707.4:c.936+12C>T	C	T	.	.	MES_SLIDING=T|+|1.53|0.96|7.75|4.41|-11|-16|-4|-5,T|-|13.88|8.75|10.11|8.18|-5|-3|-2|-5
chr1	156135331	NM_170707.4:c.936+19C>T	C	T	.	.	MES_SLIDING=T|+|1.53|0.63|7.75|4.76|-9|-22|-4|-7,T|-|17.21|8.75|7.09|12.47|-5|-3|-2|-6
chr1	156135894	NM_170707.4:c.937-7C>G	C	G	.	.	MES_SLIDING=G|+|8.06|13.61|20.77|1.96|-19|-17|-2|-6,G|-|20.95|8.06|4.05|10.20|-5|-3|-8|-6
chr1	156135895	NM_170707.4:c.937-6C>T	C	T	.	.	MES_SLIDING=T|+|1.41|0.70|7.75|5.31|-14|-22|-4|-5,T|-|13.67|8.75|6.20|12.14|-5|-3|-2|-1
chr1	156135913	NM_170707.4:n.949C>T	G	A	.	.	MES_SLIDING=A|+|12.49|8.75|8.60|13.81|-17|-19|-6|-7,A|-|1.12|0.60|7.75|3.24|-7|-1|-4|-3
chr1	156135918	NM_170707.4:c.954G>A	G	A	.	.	MES_SLIDING=A|+|7.95|8.75|7.40|8.49|-18|-19|-6|-2,A|-|1.04|1.44|7.75|6.73|-14|-6|-4|-3
chr1	156135949	NM_170707.4:c.985C>A	C	A	.	.	MES_SLIDING=A|+|8.04|8.67|10.55|4.19|-18|-11|-5|-7,A|-|11.71|8.60|7.65|15.49|-5|-3|-4|-6
chr1	156136110	NM_170707.4:c.1146C>T	C	T	.	.	MES_SLIDING=T|+|2.33|4.02|7.75|2.92|-22|-20|-4|0,T|-|7.95|8.75|7.72|14.67|-4|-3|-7|-6
chr1	156136124	NM_170707.4:c.1157+3G>A	G	A	.	.	MES_SLIDING=A|+|7.95|8.75|4.93|11.98|-18|-19|-6|-2,A|-|0.98|4.53|7.75|4.27|-11|-2|-4|-3
chr1	156136127	NM_170707.4:c.1157+6C>G	C	G	.	.	MES_SLIDING=G|+|8.06|12.89|8.27|5.48|-19|-17|-3|-6,G|-|13.09|8.06|3.85|9.51|-5|-3|-2|-1
chr1	156136240	NM_170707.4:c.1184C>T	C	T	.	.	MES_SLIDING=T|+|1.28|2.38|7.75|5.98|-13|-16|-4|-5,T|-|7.95|8.75|7.75|10.86|-4|-3|-2|-6
chr1	156136243	NM_170707.4:c.1187A>T	A	T	.	.	MES_SLIDING=T|+|9.52|8.37|8.18|17.86|-14|-18|-4|-5,T|-|8.37|9.52|20.68|8.18|-4|-8|-3|-4
chr1	156136279	NM_170707.4:c.1223A>C	A	C	.	.	MES_SLIDING=C|+|7.86|8.04|3.69|11.74|-11|-18|-2|-5,C|-|8.60|4.55|11.04|7.65|-3|-5|-6|-4
chr1	156136283	NM_170707.4:c.1227A>G	A	G	.	.	MES_SLIDING=G|+|8.75|7.95|12.94|6.45|-19|-18|-7|-6,G|-|2.43|1.75|5.36|7.75|-6|-8|-3|-4
chr1	156136293	NM_170707.4:c.1237G>A	G	A	.	.	MES_SLIDING=A|+|10.64|8.75|6.81|9.29|-17|-19|-6|-2,A|-|1.60|1.47|7.75|5.61|0|-8|-4|-3
chr1	156136293	NM_170707.4:c.1237G>T	G	T	.	.	MES_SLIDING=T|+|14.45|8.60|7.65|8.50|-17|-19|-4|-3,T|-|8.04|3.77|15.59|4.00|-4|-5|-3|-6
chr1	156136368	NM_170707.4:c.1312G>A	G	A	.	.	MES_SLIDING=A|+|11.43|8.75|6.32|15.93|-17|-19|-6|-2,A|-|1.60|3.45|7.75|2.68|0|-2|-4|-6
chr1	156136371	NM_170707.4:c.1315C>T	C	T	.	.	MES_SLIDING=T|+|2.19|3.44|7.75|3.46|-14|-20|-4|-6,T|-|7.95|8.75|5.47|15.51|-4|-3|-2|-1
chr1	156136373	NM_170707.4:c.1317C>A	C	A	.	.	MES_SLIDING=A|+|8.04|8.63|10.65|2.08|-18|-11|-5|-8,A|-|12.32|8.60|7.65|12.40|-5|-3|-4|-3
chr1	156136386	NM_170707.4:c.1330G>A	G	A	.	.	MES_SLIDING=A|+|9.20|8.75|6.67|9.75|-17|-19|-1|-7,A|-|0.98|0.68|7.75|3.89|-11|0|-4|-3
chr1	156136414	NM_170707.4:c.1358G>A	G	A	.	.	MES_SLIDING=A|+|13.18|8.75|5.18|13.05|-17|-19|-5|-2,A|-|1.60|1.53|7.75|1.87|0|-6|-4|-7
chr1	156136432	NM_170707.4:c.1376A>G	A	G	.	.	MES_SLIDING=G|+|8.75|12.01|8.18|7.86|-19|-17|-3|-6,G|-|0.95|2.88|3.56|7.75|-6|-7|-3|-4
chr1	156136916	NM_170707.4:c.1381-5G>A	G	A	.	.	MES_SLIDING=A|+|8.43|8.75|6.61|12.01|-17|-19|-5|-7,A|-|1.02|1.92|7.75|3.61|-1|-6|-4|-3
chr1	156136917	NM_170707.4:c.1381-4G>A	G	A	.	.	MES_SLIDING=A|+|14.51|8.75|9.62|12.42|-17|-19|-6|-7,A|-|1.80|0.87|7.75|3.73|-1|-5|-4|-2
chr1	156136921	NM_170707.4:c.1381G>T	G	T	.	.	MES_SLIDING=T|+|12.97|8.60|7.65|16.90|-17|-19|-4|-5,T|-|8.04|5.04|10.47|7.24|-4|-8|-3|-1
chr1	156136982	NM_170707.4:c.1442A>G	A	G	.	.	MES_SLIDING=G|+|8.75|7.95|9.57|5.87|-19|-18|-2|-6,G|-|1.12|2.37|3.17|7.75|-5|-13|-8|-4
chr1	156136985	NM_170707.4:c.1445G>A	G	A	.	.	MES_SLIDING=A|+|12.11|8.75|6.90|11.35|-17|-19|-1|-2,A|-|1.88|1.74|7.75|1.56|0|-6|-4|-8
chr1	156136985	NM_170707.4:c.1445G>T	G	T	.	.	MES_SLIDING=T|+|15.62|8.60|7.65|15.61|-17|-19|-4|-2,T|-|8.04|7.86|11.91|1.16|-4|-11|-3|-1
chr1	156137022	NM_170707.4:c.1482G>A	G	A	.	.	MES_SLIDING=A|+|7.95|8.75|4.97|14.52|-18|-19|-5|-7,A|-|1.54|0.65|7.75|7.27|0|-5|-4|-3
chr1	156137027	NM_170707.4:c.1487C>T	C	T	.	.	MES_SLIDING=T|+|2.44|2.20|7.75|3.39|-22|-16|-4|-5,T|-|7.99|8.75|7.29|11.74|-5|-3|-3|-1
chr1	156137028	NM_170707.4:c.1488G>A	G	A	.	.	MES_SLIDING=A|+|7.95|8.75|6.69|8.18|-18|-19|-6|-3,A|-|1.23|1.83|7.75|4.33|-9|-6|-4|-8
chr1	156137034	NM_170707.4:c.1488+6T>G	T	G	.	.	MES_SLIDING=G|+|8.60|11.33|8.50|7.65|-19|-17|-3|-4,G|-|2.93|8.04|6.63|9.31|-7|-4|-1|-3
chr1	156137104	NM_170707.4:c.1489-9C>T	C	T	.	.	MES_SLIDING=T|+|1.35|0.56|7.75|3.94|-15|-14|-4|-7,T|-|7.95|8.75|8.74|8.18|-4|-3|-2|-5
chr1	156137225	NM_170707.4:c.1601C>G	C	G	.	.	MES_SLIDING=G|+|8.06|15.52|8.27|4.72|-19|-17|-3|-6,G|-|10.68|8.06|5.26|11.52|-5|-3|-2|-1
chr1	156137226	NM_170707.4:c.1602T>C	T	C	.	.	MES_SLIDING=C|+|1.80|1.09|5.39|7.75|-16|-14|-7|-4,C|-|8.75|10.73|11.62|7.00|-3|-5|-1|-2
chr1	156137651	NM_170707.4:c.1609-3C>G	C	G	.	.	MES_SLIDING=G|+|8.06|11.90|13.15|2.62|-19|-17|-2|-6,G|-|13.66|8.06|3.17|8.27|-5|-3|-7|-5
chr1	156137709	NM_170707.4:c.1664A>G	A	G	.	.	MES_SLIDING=G|+|8.75|11.63|13.78|5.91|-19|-17|-7|-6,G|-|1.40|1.31|4.63|7.75|-5|-7|-3|-4
chr1	156138500	NM_170707.4:c.1711A>C	A	C	.	.	MES_SLIDING=C|+|8.39|8.04|1.86|13.74|-11|-18|-2|-5,C|-|8.60|9.33|14.65|7.65|-3|-5|-3|-4
chr1	156138601	NM_170707.4:c.1812A>T	A	T	.	.	MES_SLIDING=T|+|8.53|8.37|8.18|15.99|-10|-18|-4|-5,T|-|8.37|4.94|12.29|8.18|-4|-5|-3|-4
chr1	156138610	NM_170707.4:c.1821G>A	G	A	.	.	MES_SLIDING=A|+|7.95|8.75|4.88|13.35|-18|-19|-1|-7,A|-|0.88|3.85|7.75|4.78|-13|-2|-4|-3
chr1	156138611	NM_170707.4:c.1822G>A	G	A	.	.	MES_SLIDING=A|+|11.74|8.75|5.40|9.56|-17|-19|-5|-2,A|-|2.01|1.14|7.75|5.23|-13|-8|-4|-1
chr1	156138613	NM_170707.4:c.1824C>T	C	T	.	.	MES_SLIDING=T|+|2.33|3.56|7.75|4.11|-22|-20|-4|0,T|-|7.95|8.75|4.85|12.27|-4|-3|-2|-6
chr1	156138626	NM_170707.4:c.1837T>C	T	C	.	.	MES_SLIDING=C|+|1.03|0.87|4.72|7.75|-12|-5|-7|-4,C|-|8.75|16.81|8.18|7.65|-3|-5|-5|-2
chr1	156138646	NM_170707.4:c.1857T>C	T	C	.	.	MES_SLIDING=C|+|2.82|1.47|5.52|7.75|-16|-21|-7|-4,C|-|8.75|12.19|11.46|7.37|-3|-5|-6|-2
chr1	156138659	NM_170707.4:c.1870C>T	C	T	.	.	MES_SLIDING=T|+|1.62|1.64|7.75|3.15|-15|-16|-4|0,T|-|11.43|8.75|7.89|12.67|-5|-3|-2|-6
chr1	156138662	NM_170707.4:c.1873A>C	A	C	.	.	MES_SLIDING=C|+|7.35|8.04|7.67|11.04|-11|-18|-7|-5,C|-|8.60|7.34|8.69|7.65|-3|-5|-3|-4
chr1	156138662	NM_170707.4:c.1873A>T	A	T	.	.	MES_SLIDING=T|+|7.65|8.37|8.18|15.87|-11|-18|-4|-5,T|-|8.37|9.92|15.10|8.18|-4|-8|-3|-4
chr1	156138663	NM_170707.4:c.1874G>C	G	C	.	.	MES_SLIDING=C|+|12.50|8.06|4.22|8.27|-17|-19|-6|-3,C|-|8.06|20.26|17.06|4.30|-3|-5|-6|-2
chr1	156138678	NM_170707.4:c.1889G>T	G	T	.	.	MES_SLIDING=T|+|8.99|8.60|7.65|12.33|-17|-19|-4|-5,T|-|8.04|5.05|15.43|4.16|-4|-5|-3|-1
chr1	156138692	NM_170707.4:n.1903C>T	G	A	.	.	MES_SLIDING=A|+|8.19|8.75|6.45|8.18|-17|-19|-5|-3,A|-|1.78|0.73|7.75|8.03|0|-20|-4|-3
chr1	156138733	NM_170707.4:c.1944G>A	G	A	.	.	MES_SLIDING=A|+|7.95|8.75|4.72|14.18|-18|-19|-6|-7,A|-|1.32|4.40|7.75|3.52|-1|-2|-4|-8
chr1	156138757	NM_170707.4:c.1968G>A	G	A	.	.	MES_SLIDING=A|+|7.95|8.75|5.81|8.35|-18|-19|-5|-7,A|-|1.64|0.76|7.75|3.93|-8|0|-4|-8
chr1	156138794	NM_170707.4:c.1968+37C>T	C	T	.	.	MES_SLIDING=T|+|2.44|2.35|7.75|4.16|-14|-16|-4|0,T|-|12.02|8.75|7.02|12.79|-5|-3|-2|-6
chr1	156138795	NM_170707.4:c.1968+38G>A	G	A	.	.	MES_SLIDING=A|+|7.95|8.75|6.41|15.82|-18|-19|-6|-7,A|-|1.94|1.83|7.75|3.66|0|-6|-4|-8
chr1	160283549	NM_001193644.1:c.161C>T	G	A	.	.	MES_SLIDING=A|+|7.95|8.75|6.07|15.98|-18|-19|-6|-7,A|-|1.91|4.14|7.75|3.54|0|-2|-4|-8
chr1	172573999	NM_014283.3:c.1157+1G>A	G	A	.	.	MES_SLIDING=A|+|7.95|8.75|9.16|8.18|-18|-19|-6|-3,A|-|1.93|0.71|7.75|1.93|-12|-5|-4|-8
chr1	197122044	NM_018136.4:c.3742-1G>C	C	G	.	.	MES_SLIDING=G|+|8.06|12.84|12.18|2.28|-19|-17|-2|0,G|-|12.76|8.06|2.40|10.55|-5|-3|-8|-1
chr1	200565069	NM_014875.2:c.4071G>A	C	T	.	.	MES_SLIDING=T|+|1.45|1.27|7.75|4.33|-15|-3|-4|-7,T|-|7.95|8.75|6.51|11.80|-4|-3|-3|-1
chr1	215602099	NM_016121.3:c.1036_1073del	CCCTTGCGAATGAAAGATAATGATCTTCTTGTAACTGAA	A	.	.	MES_SLIDING=A|+|31.90|29.78|40.08|5.93|4|-14|35|-3,A|-|32.70|19.24|41.57|24.42|-43|24|-11|21
chr1	215650556	NM_206933.2:c.14343+36C>G	G	C	.	.	MES_SLIDING=C|+|16.02|8.06|3.48|8.27|-17|-19|0|-3,C|-|8.06|14.35|19.65|3.64|-3|-5|-6|-2
chr1	231265290	NM_014236.3:c.569-3T>G	T	G	.	.	MES_SLIDING=G|+|8.60|6.43|12.78|7.65|-19|-17|-5|-4,G|-|3.85|8.04|1.22|13.21|-5|-4|-8|-3
chr1	235980495	NM_002508.2:c.3385+1G>A	C	T	.	.	MES_SLIDING=T|+|2.00|0.53|7.75|2.18|-10|-19|-4|-5,T|-|10.10|8.75|6.67|8.18|-5|-3|-2|-5
chr1	243307837	NM_006642.2:c.741-152G>A	G	A	.	.	MES_SLIDING=A|+|8.82|8.75|8.80|12.59|-17|-19|-6|-7,A|-|1.63|1.01|7.75|4.51|-13|-21|-4|-3
chr2	3580263	NM_001011.3:c.507+3A>G	A	G	.	.	MES_SLIDING=G|+|8.75|7.95|9.47|4.31|-19|-18|-7|-5,G|-|0.97|0.94|8.40|7.75|-5|-7|-3|-4
chr2	47414336	NM_000251.2:c.860_868del	GACAGTTTGA	A	.	.	MES_SLIDING=A|+|19.63|8.39|38.03|23.22|0|-19|7|-2,A|-|34.80|30.94|28.53|16.64|-30|-1|-8|-6
chr2	47429942	NM_000251.2:c.1276+1G>A	G	A	.	.	MES_SLIDING=A|+|13.57|8.75|8.27|8.50|-17|-19|-5|-2,A|-|1.28|0.80|7.75|2.82|-12|-5|-4|-3
chr2	47478271	NM_000251.2:c.2211-1G>A	G	A	.	.	MES_SLIDING=A|+|8.27|8.75|8.63|15.86|-17|-19|-1|-7,A|-|1.61|4.22|7.75|2.86|-1|-2|-4|-8
chr2	47798789	NM_000179.2:c.806C>G	C	G	.	.	MES_SLIDING=G|+|8.06|18.80|11.22|2.65|-19|-17|-7|0,G|-|12.64|8.06|5.26|14.67|-5|-3|-2|-6
chr2	47801023	NM_000179.2:c.3040_3042del	AAGT	T	.	.	MES_SLIDING=T|+|22.89|15.25|33.00|28.46|-12|-18|2|-1,T|-|23.74|21.66|35.61|9.27|-22|-14|-8|-4
chr2	47803663	NM_000179.2:c.3416G>A	G	A	.	.	MES_SLIDING=A|+|7.95|8.75|6.84|8.80|-18|-19|-6|-2,A|-|1.44|1.53|7.75|5.20|-1|-5|-4|-3
chr2	47804894	NM_000179.2:c.3439-16C>T	C	T	.	.	MES_SLIDING=T|+|1.57|0.55|7.75|3.39|-15|-13|-4|-2,T|-|7.95|8.75|5.22|8.18|-4|-3|-2|-5
chr2	63174669	NM_015910.5:c.2078+1G>T	C	A	.	.	MES_SLIDING=A|+|8.04|4.40|15.54|1.44|-18|-14|-5|-8,A|-|18.58|8.60|7.65|11.56|-5|-3|-4|-6
chr2	74376741	NM_004082.4:c.414+1G>A	C	T	.	.	MES_SLIDING=T|+|1.24|0.71|7.75|5.22|-10|-1|-4|-2,T|-|13.13|8.75|8.12|8.18|-5|-3|-7|-5
chr2	111997478	NM_006343.2:c.1604+2T>G	T	G	.	.	MES_SLIDING=G|+|8.60|9.81|13.52|7.65|-19|-17|-7|-4,G|-|3.01|8.04|1.46|12.61|-5|-4|0|-3
chr2	112019523	NM_006343.2:c.2189+1G>T	G	T	.	.	MES_SLIDING=T|+|19.03|8.60|7.65|11.37|-17|-19|-4|-2,T|-|8.04|3.08|13.28|0.54|-4|-5|-3|0
chr2	112022400	NM_006343.2:c.2486+6T>A	T	A	.	.	MES_SLIDING=A|+|8.37|10.22|7.63|8.18|-18|-14|-1|-4,A|-|4.58|8.37|8.18|16.53|-5|-4|-4|-3
chr2	165344914	NM_001040142.1:c.2919+3A>G	A	G	.	.	MES_SLIDING=G|+|8.75|7.95|8.18|7.23|-19|-18|-3|-6,G|-|0.53|1.45|4.61|7.75|-3|-9|-8|-4
chr2	166278327	NM_002977.3:c.2311-14T>G	A	C	.	.	MES_SLIDING=C|+|4.55|8.04|0.79|14.07|-17|-18|-8|-5,C|-|8.60|12.43|13.23|7.65|-3|-5|-6|-4
chr2	169821942	NM_014168.2:c.224+1G>A	C	T	.	.	MES_SLIDING=T|+|1.02|3.19|7.75|2.46|-9|-20|-4|-2,T|-|13.02|8.75|8.69|14.96|-5|-3|-2|-6
chr2	171473981	NM_025000.3:c.1091+6T>G	T	G	.	.	MES_SLIDING=G|+|8.60|15.17|18.46|7.65|-19|-17|-2|-4,G|-|3.12|8.04|5.91|15.28|-5|-4|-6|-3
chr2	188997223	NM_000090.3:c.1815+5G>A	G	A	.	.	MES_SLIDING=A|+|7.95|8.75|7.46|8.51|-18|-19|-5|-2,A|-|2.60|1.77|7.75|3.96|-8|-6|-4|-3
chr2	189006384	NM_000090.3:c.3133G>A	G	A	.	.	MES_SLIDING=A|+|7.95|8.75|6.67|15.76|-18|-19|-6|-2,A|-|2.03|4.42|7.75|2.72|-9|-2|-4|-3
chr2	189572846	NM_014585.5:c.387C>T	G	A	.	.	MES_SLIDING=A|+|7.95|8.75|7.25|11.14|-18|-19|-6|-7,A|-|2.14|1.20|7.75|2.64|0|-6|-4|-3
chr2	196778893	NM_012086.4:c.1390+3A>G	T	C	.	.	MES_SLIDING=C|+|0.85|1.23|7.80|7.75|-20|-16|-5|-4,C|-|8.75|7.95|15.62|4.26|-3|-4|-1|-2
chr2	201629229	NM_001044385.2:c.869+1G>A	C	T	.	.	MES_SLIDING=T|+|2.08|0.62|7.75|2.30|-10|-1|-4|0,T|-|8.38|8.75|9.16|8.18|-5|-3|-2|-5
chr2	218661526	NM_001079866.1:c.441C>T	C	T	.	.	MES_SLIDING=T|+|2.34|0.53|7.75|3.39|-22|-19|-4|-5,T|-|9.98|8.75|7.25|9.77|-5|-3|-2|-1
chr2	218814459	NM_000784.3:c.1263+1G>A	G	A	.	.	MES_SLIDING=A|+|12.89|8.75|5.98|11.04|-17|-19|-5|-2,A|-|1.00|2.25|7.75|5.22|-15|-6|-4|-6
chr2	219165165	NM_001144889.1:c.1167+4C>T	G	A	.	.	MES_SLIDING=A|+|7.95|8.75|8.77|15.77|-18|-19|-6|-2,A|-|3.20|4.23|7.75|3.23|-8|-2|-4|-8
chr2	231206294	NM_025139.3:c.51+5G>T	G	T	.	.	MES_SLIDING=T|+|14.94|8.60|7.65|14.95|-17|-19|-4|-2,T|-|8.04|3.92|15.77|3.09|-4|-5|-3|-6
chr2	231262306	NM_025139.6:c.1027C>T	C	T	.	.	MES_SLIDING=T|+|1.49|2.18|7.75|5.95|-7|-16|-4|-5,T|-|8.47|8.75|7.21|16.07|-5|-3|-2|-1
chr3	10142189	NM_000551.3:c.340+2T>C	T	C	.	.	MES_SLIDING=C|+|1.23|2.48|3.62|7.75|-20|-14|0|-4,C|-|8.75|7.95|15.15|5.41|-3|-4|-1|-2
chr3	10146638	NM_000551.3:c.463+2T>C	T	C	.	.	MES_SLIDING=C|+|1.48|1.66|2.53|7.75|-17|-21|-6|-4,C|-|8.75|14.84|10.52|6.17|-3|-5|-1|-2
chr3	25737407	NM_018297.3:c.930C>T	G	A	.	.	MES_SLIDING=A|+|7.95|8.75|5.79|14.16|-18|-19|-1|-7,A|-|1.94|2.27|7.75|4.88|-12|-6|-4|-1
chr3	36993627	NM_000249.2:c.80G>A	G	A	.	.	MES_SLIDING=A|+|7.95|8.75|5.67|14.87|-18|-19|-6|-7,A|-|1.29|3.61|7.75|2.75|-1|-2|-4|-6
chr3	36996624	NM_000249.2:c.122A>G	A	G	.	.	MES_SLIDING=G|+|8.75|11.44|12.44|10.17|-19|-17|-2|-6,G|-|3.55|1.56|3.27|7.75|-2|-12|-1|-4
chr3	37020360	NM_000249.2:c.935A>C	A	C	.	.	MES_SLIDING=C|+|5.29|8.04|1.04|10.22|-15|-18|-2|-5,C|-|8.60|12.83|19.01|7.65|-3|-5|-6|-4
chr3	37048615	NM_000249.2:c.1989+6T>G	T	G	.	.	MES_SLIDING=G|+|8.60|18.52|18.56|7.65|-19|-17|-2|-4,G|-|4.71|8.04|1.74|17.40|-8|-4|0|-3
chr3	42176812	NM_001042646.1:c.287-2A>G	A	G	.	.	MES_SLIDING=G|+|8.75|10.61|13.82|6.50|-19|-17|-7|-1,G|-|1.15|1.42|2.96|7.75|-6|-1|-8|-4
chr3	47638723	NM_003074.3:c.2376+2T>C	A	G	.	.	MES_SLIDING=G|+|8.75|9.32|11.20|5.71|-19|-17|-2|-1,G|-|1.03|2.19|4.51|7.75|-2|-13|-8|-4
chr3	49004858	NM_177939.2:c.888-3C>A	C	A	.	.	MES_SLIDING=A|+|8.04|4.37|8.21|6.74|-18|-15|-5|-7,A|-|14.37|8.60|7.65|9.97|-5|-3|-4|-1
chr3	58148853	NM_001457.3:c.6091+1G>T	G	T	.	.	MES_SLIDING=T|+|21.90|8.60|7.65|19.71|-17|-19|-4|-2,T|-|8.04|4.06|15.63|1.02|-4|-5|-3|-1
chr3	119382400	NM_020754.2:c.539+1G>A	G	A	.	.	MES_SLIDING=A|+|11.63|8.75|7.92|14.08|-17|-19|-6|-7,A|-|2.64|0.53|7.75|2.90|0|-3|-4|-8
chr3	129507766	NM_052985.3:c.3039+4A>G	A	G	.	.	MES_SLIDING=G|+|8.75|13.23|10.84|5.52|-19|-17|-7|-1,G|-|0.53|1.53|3.89|7.75|-3|-13|-6|-4
chr3	132689264	NM_153240.4:c.2694-2_2694-1delAG	CTG	G	.	.	MES_SLIDING=G|+|27.80|30.36|27.17|6.50|1|-1|1|-3,G|-|20.18|11.12|15.63|7.66|-23|-5|-5|-6
chr3	196306939	NM_152773.4:c.317+4A>T	T	A	.	.	MES_SLIDING=A|+|8.37|2.87|17.12|8.18|-18|-11|-5|-4,A|-|8.71|8.37|8.18|9.24|-11|-4|-4|-3
chr4	664866	NM_000283.3:c.2130-15G>A	G	A	.	.	MES_SLIDING=A|+|7.95|8.75|7.19|11.64|-18|-19|-1|-7,A|-|1.35|1.59|7.75|2.50|-8|-6|-4|-1
chr4	16186778	NM_153365.2:c.846+2_846+3insT	T	TA	.	.	MES_SLIDING=TA|+|16.59|14.10|8.60|3.01|-8|-9|-3|-2,TA|-|23.58|28.93|18.64|34.57|-7|-8|-4|-7
chr4	57032426	NM_001253835.1:c.830-1G>A	C	T	.	.	MES_SLIDING=T|+|0.61|0.68|7.75|4.21|-8|-20|-4|0,T|-|11.63|8.75|6.64|8.18|-5|-3|-3|-5
chr4	106194717	NM_001163435.1:c.1897+1G>A	C	T	.	.	MES_SLIDING=T|+|1.58|2.11|7.75|2.07|-14|-16|-4|0,T|-|7.95|8.75|8.53|11.67|-4|-3|-2|-1
chr4	122331325	NM_015312.2:c.11250-1G>A	G	A	.	.	MES_SLIDING=A|+|8.28|8.75|6.81|15.02|-17|-19|-1|-7,A|-|2.26|0.75|7.75|3.63|-7|-2|-4|-1
chr4	127949802	NM_152778.2:c.198+2T>C	A	G	.	.	MES_SLIDING=G|+|8.75|12.19|9.79|7.01|-19|-17|-2|-1,G|-|0.59|3.53|2.84|7.75|-6|-8|-8|-4
chr4	129039039	NM_144643.2:c.290+2T>C	A	G	.	.	MES_SLIDING=G|+|8.75|7.95|12.83|6.89|-19|-18|-2|-1,G|-|0.94|2.35|4.32|7.75|-2|-13|-8|-4
chr5	37139371	NM_023073.3:c.8471-1G>C	C	G	.	.	MES_SLIDING=G|+|8.06|8.69|12.18|2.28|-19|-17|-2|0,G|-|10.14|8.06|3.72|10.55|-5|-3|-7|-1
chr5	74705325	NM_000521.3:c.771+5G>C	G	C	.	.	MES_SLIDING=C|+|7.13|8.06|2.07|8.27|-17|-19|0|-3,C|-|8.06|8.58|10.93|2.83|-3|-5|-1|-2
chr5	74716676	NM_000521.3:c.1169+3_1169+10delAAGTTGTT	AAGTTGTTT	T	.	.	MES_SLIDING=T|+|31.94|18.30|39.94|20.82|6|-6|1|-5,T|-|31.57|32.60|32.76|6.95|-23|-17|-9|1
chr5	87374922	NM_002890.2:c.2011+6T>G	T	G	.	.	MES_SLIDING=G|+|8.60|18.56|9.40|7.65|-19|-17|-2|-4,G|-|3.25|8.04|3.55|12.11|-5|-4|-1|-3
chr5	88729356	NM_002397.4:c.835-9T>G	A	C	.	.	MES_SLIDING=C|+|3.98|8.04|2.76|16.10|-17|-18|-7|-5,C|-|8.60|12.82|17.75|7.65|-3|-5|-6|-4
chr5	88731903	NM_002397.4:c.638-2A>G	T	C	.	.	MES_SLIDING=C|+|2.19|1.60|3.60|7.75|-16|-21|0|-4,C|-|8.75|10.59|9.79|7.79|-3|-5|-1|-2
chr5	112766412	NM_001127511.2:c.250+2T>C	T	C	.	.	MES_SLIDING=C|+|1.28|1.91|3.88|7.75|-20|-9|0|-4,C|-|8.75|7.95|12.76|6.74|-3|-4|-6|-7
chr5	112767263	NM_001354896.1:c.295C>T	C	T	.	.	MES_SLIDING=T|+|1.94|1.63|7.75|2.10|-22|-16|-4|0,T|-|10.75|8.75|7.60|11.45|-5|-3|-7|-6
chr5	112775624	NM_000038.5:c.423-5_423-3delAAT	AATA	A	.	.	MES_SLIDING=A|+|19.21|35.36|29.73|11.29|-6|-15|-1|-2,A|-|26.75|23.93|31.08|12.55|-24|-21|-10|-1
chr5	112827921	NM_000038.5:c.1549-8A>G	A	G	.	.	MES_SLIDING=G|+|8.75|11.22|10.40|6.24|-19|-17|-2|-5,G|-|0.86|2.38|3.76|7.75|-5|0|-8|-4
chr5	119475730	NM_000414.3:c.302+3_302+18delGAGTATTTCTTTTTCAinsTTTTTTAAAAAGTATATACTTTCCTCCTTTTACCCTATACAACATTGATT	GAGTATTTCTTTTTCA	TTTTTTAAAAAGTATATACTTTCCTCCTTTTACCCTATACAACATTGATT	.	.	MES_SLIDING=TTTTTTAAAAAGTATATACTTTCCTCCTTTTACCCTATACAACATTGATT|+|23.05|13.08|24.87|32.98|-8|-4|7|-1,TTTTTTAAAAAGTATATACTTTCCTCCTTTTACCCTATACAACATTGATT|-|27.79|37.82|30.03|15.71|-3|-21|-6|-4
chr5	128318876	NM_001999.3:c.4594+3A>G	T	C	.	.	MES_SLIDING=C|+|0.53|2.45|7.91|7.75|-19|-22|-5|-4,C|-|8.75|7.95|13.04|6.38|-3|-4|-1|-7
chr5	134874531	NM_024715.3:c.103+1G>A	G	A	.	.	MES_SLIDING=A|+|11.59|8.75|7.64|9.81|-17|-19|-6|-2,A|-|1.64|1.27|7.75|3.85|-7|-5|-4|-3
chr5	138947482	NM_022464.4:c.1030-9G>A	C	T	.	.	MES_SLIDING=T|+|1.43|1.63|7.75|2.53|-21|-16|-4|-2,T|-|8.80|8.75|7.41|9.12|-5|-3|-2|-6
chr5	151676131	NM_003118.3:c.57+1G>C	C	G	.	.	MES_SLIDING=G|+|8.06|14.02|13.63|3.21|-19|-17|-7|-6,G|-|14.67|8.06|3.91|10.21|-5|-3|-2|-1
chr6	24652982	NM_016614.2:c.807+1G>T	C	A	.	.	MES_SLIDING=A|+|8.04|2.86|13.42|3.48|-18|-17|-5|-2,A|-|15.23|8.60|7.65|11.71|-5|-3|-4|-6
chr6	26087518	NM_000410.3:c.76+2T>C	T	C	.	.	MES_SLIDING=C|+|3.58|2.68|4.41|7.75|-20|-14|0|-4,C|-|8.75|7.95|9.69|8.64|-3|-4|-6|-2
chr6	33173502	NM_080680.2:c.2682G>A	C	T	.	.	MES_SLIDING=T|+|0.89|1.16|7.75|2.81|-7|-16|-4|0,T|-|7.95|8.75|6.00|13.76|-4|-3|-3|-1
chr6	36685748	NM_000389.4:c.446-3C>G	C	G	.	.	MES_SLIDING=G|+|8.06|9.85|10.41|2.70|-19|-17|-7|-6,G|-|4.68|8.06|1.88|8.90|-5|-3|-2|-1
chr6	42938085	NM_006586.3:c.496-5_496-4delAC	AAC	C	.	.	MES_SLIDING=C|+|19.99|28.69|32.61|14.46|-1|-15|0|-2,C|-|16.96|11.33|25.77|12.49|-22|-11|-9|-4
chr6	43045403	NM_014780.4:c.2863-1G>C	C	G	.	.	MES_SLIDING=G|+|8.06|12.21|12.61|4.13|-19|-17|-2|-6,G|-|18.58|8.06|3.42|12.91|-5|-3|-2|-6
chr6	43623932	NM_019096.3:c.1236+1G>A	C	T	.	.	MES_SLIDING=T|+|1.94|0.66|7.75|1.79|-10|-1|-4|-5,T|-|11.10|8.75|9.78|10.25|-5|-3|-2|-1
chr6	64077298	NM_001142800.1:c.6571+4558A>G	T	C	.	.	MES_SLIDING=C|+|4.00|1.88|2.28|7.75|-20|-22|-5|-4,C|-|8.75|7.95|13.94|7.01|-3|-4|-6|-7
chr6	73615314	NM_012434:c.1111+1G>A	C	T	.	.	MES_SLIDING=T|+|1.12|1.52|7.75|2.43|-10|-17|-4|-5,T|-|11.62|8.75|9.22|9.82|-5|-3|-2|-6
chr6	121292052	NM_152730.4:c.1372+1G>T	C	A	.	.	MES_SLIDING=A|+|8.04|2.89|12.62|1.59|-18|-17|-5|-8,A|-|19.05|8.60|7.65|12.38|-5|-3|-4|-6
chr6	129315952	NM_000426.3:c.3924+2T>C	T	C	.	.	MES_SLIDING=C|+|1.14|2.02|5.71|7.75|-20|-9|0|-4,C|-|8.75|7.95|13.74|3.76|-3|-4|-6|-2
chr6	131847776	NM_006208.2:c.241G>T	G	T	.	.	MES_SLIDING=T|+|15.77|8.60|7.65|11.53|-17|-19|-4|-2,T|-|8.04|4.02|13.76|3.44|-4|-8|-3|-1
chr6	157167185	NM_020732.3:c.3025G>T	G	T	.	.	MES_SLIDING=T|+|11.23|8.60|7.65|9.71|-17|-19|-4|-7,T|-|8.04|4.21|11.73|3.75|-4|-7|-3|-6
chr7	5982823	NM_000535.5:c.2174+1G>A	C	T	.	.	MES_SLIDING=T|+|1.00|2.78|7.75|4.80|-13|-16|-4|-5,T|-|8.65|8.75|6.93|11.26|-5|-3|-2|-1
chr7	16301467	NM_001101426.3:c.790-1G>C	C	G	.	.	MES_SLIDING=G|+|8.06|10.34|8.27|3.33|-19|-17|-3|0,G|-|9.74|8.06|3.47|11.18|-5|-3|-8|-1
chr7	21706736	NM_001277115.1:c.6547-963G>A	G	A	.	.	MES_SLIDING=A|+|17.54|8.75|6.12|11.15|-17|-19|-6|-2,A|-|1.95|0.64|7.75|2.18|-7|-18|-4|-8
chr7	30026304	NM_017946.3:c.197+5_197+8delGTAA	TTACT	T	.	.	MES_SLIDING=T|+|27.33|11.12|40.62|4.65|1|-8|2|-4,T|-|24.31|17.85|41.19|24.35|-12|-16|-9|-3
chr7	41966642	NM_000168.5:c.2432-1G>A	C	T	.	.	MES_SLIDING=T|+|1.76|1.06|7.75|3.71|-15|-20|-4|-5,T|-|8.87|8.75|6.30|15.48|-5|-3|-7|-1
chr7	44111058	NM_001129.3:c.1630+1G>A	G	A	.	.	MES_SLIDING=A|+|7.95|8.75|6.94|10.54|-18|-19|-6|-2,A|-|2.07|2.90|7.75|3.30|-7|-6|-4|-8
chr7	66994210	NM_016038.2:c.258+2T>C	A	G	.	.	MES_SLIDING=G|+|8.75|12.02|12.84|7.39|-19|-17|-7|-6,G|-|2.16|2.21|3.61|7.75|-6|-8|-2|-4
chr7	87462423	NM_000443.3:c.286+335A>G	T	C	.	.	MES_SLIDING=C|+|0.94|1.23|1.52|7.75|-16|-10|-6|-4,C|-|8.75|10.50|10.91|7.70|-3|-5|-1|-2
chr7	97855352	NM_133436.3:c.1137+1G>A	C	T	.	.	MES_SLIDING=T|+|2.64|0.92|7.75|4.26|-22|-1|-4|-2,T|-|14.34|8.75|7.51|9.45|-5|-3|-7|-1
chr7	100628224	NM_003227.3:c.1473G>A	C	T	.	.	MES_SLIDING=T|+|0.90|0.57|7.75|4.00|-13|-17|-4|-5,T|-|7.95|8.75|6.13|14.69|-4|-3|-3|-1
chr7	107324533	NM_001161520.1:c.1120-12T>A	A	T	.	.	MES_SLIDING=T|+|4.21|8.37|8.18|11.84|-17|-18|-4|-5,T|-|8.37|7.50|7.25|8.18|-4|-10|-3|-4
chr7	107961544	NM_002291.3:c.1985+5G>T	C	A	.	.	MES_SLIDING=A|+|8.04|4.69|12.65|2.63|-18|-17|-5|-7,A|-|19.63|8.60|7.65|19.20|-5|-3|-4|-6
chr7	116771990	NM_000245.2:c.3028+1G>A	G	A	.	.	MES_SLIDING=A|+|15.20|8.75|6.60|8.50|-17|-19|-5|-7,A|-|1.29|0.71|7.75|5.01|-12|-21|-4|-6
chr7	116771990	NM_000245.2:c.3028+1G>C	G	C	.	.	MES_SLIDING=C|+|19.80|8.06|2.54|10.77|-17|-19|-6|-2,C|-|8.06|15.64|14.67|2.72|-3|-5|-6|-2
chr7	116771990	NM_000245.2:c.3028+1G>T	G	T	.	.	MES_SLIDING=T|+|19.05|8.60|7.65|14.95|-17|-19|-4|-2,T|-|8.04|2.92|14.32|1.43|-4|-5|-3|0
chr7	116771991	NM_000245.2:c.3028+2T>C	T	C	.	.	MES_SLIDING=C|+|0.69|2.53|5.23|7.75|-20|-14|0|-4,C|-|8.75|12.35|10.36|6.02|-3|-5|-6|-7
chr7	116771991	NM_000245.2:c.3028+2T>G	T	G	.	.	MES_SLIDING=G|+|8.60|10.09|8.50|7.65|-19|-17|-3|-4,G|-|2.91|8.04|1.09|12.26|-5|-4|-1|-3
chr7	117509031	NM_000492.3:c.165-3C>T	C	T	.	.	MES_SLIDING=T|+|1.77|1.53|7.75|4.42|-10|-17|-4|-5,T|-|7.95|8.75|7.46|11.34|-4|-3|-2|-1
chr7	117530893	NM_000492.3:c.274-6T>C	T	C	.	.	MES_SLIDING=C|+|0.98|2.52|3.93|7.75|-10|-15|-5|-4,C|-|8.75|15.04|16.02|5.64|-3|-5|-1|-2
chr7	117531114	NM_000492.3:c.489G>A	G	A	.	.	MES_SLIDING=A|+|7.95|8.75|5.84|8.18|-18|-19|-5|-3,A|-|0.74|0.68|7.75|4.52|-14|-19|-4|-6
chr7	117531115	NM_000492.3:c.489+1G>T	G	T	.	.	MES_SLIDING=T|+|18.97|8.60|7.65|9.40|-17|-19|-4|-2,T|-|8.04|2.95|12.11|0.43|-4|-5|-3|-4
chr7	117531117	NM_000492.3:c.489+3A>G	A	G	.	.	MES_SLIDING=G|+|8.75|7.95|10.05|4.72|-19|-18|-7|-1,G|-|0.85|0.94|7.80|7.75|-2|-6|-3|-4
chr7	117531118	NM_000492.3:c.489+4A>G	A	G	.	.	MES_SLIDING=G|+|8.75|7.95|14.14|7.34|-19|-18|-2|-1,G|-|3.94|1.97|6.35|7.75|-2|-1|-6|-4
chr7	117534275	NM_000492.3:c.490-1G>C	G	C	.	.	MES_SLIDING=C|+|12.95|8.06|2.23|15.23|-17|-19|-6|-2,C|-|8.06|9.19|11.68|3.13|-3|-5|-1|-8
chr7	117534366	NM_000492.3:c.579+1G>T	G	T	.	.	MES_SLIDING=T|+|19.89|8.60|7.65|20.75|-17|-19|-4|-2,T|-|8.04|3.15|13.24|3.20|-4|-5|-3|-6
chr7	117535247	NM_000492.3:c.580-1G>T	G	T	.	.	MES_SLIDING=T|+|10.17|8.60|7.65|11.24|-17|-19|-4|-7,T|-|8.04|5.05|11.98|1.58|-4|-7|-3|0
chr7	117535412	NM_000492.3:c.743+1G>A	G	A	.	.	MES_SLIDING=A|+|9.32|8.75|8.91|9.70|-17|-19|-6|-7,A|-|2.11|0.62|7.75|3.24|-8|-21|-4|-3
chr7	117536534	NM_000492.3:c.744-14_744-3del	TGATTGATTTACA	A	.	.	MES_SLIDING=A|+|53.66|39.51|33.33|4.98|11|-6|2|-8,A|-|26.44|9.02|40.23|20.09|-30|-18|-17|6
chr7	117536538	NM_000492.3:c.744-10_744-3del	TGATTTACA	A	.	.	MES_SLIDING=A|+|53.66|35.23|29.80|4.98|7|-10|0|-8,A|-|18.82|8.22|40.23|20.09|-26|4|-13|2
chr7	117536539	NM_000492.3:c.744-9_744-6del	GATTT	T	.	.	MES_SLIDING=T|+|48.35|27.55|29.27|17.43|2|-11|2|-5,T|-|17.42|-0.00|40.23|-0.00|-23|-26|-10|-12
chr7	117536542	NM_000492.3:c.744-9_744-6dup	T	TGATT	.	.	MES_SLIDING=TGATT|+|27.55|19.62|17.43|10.74|-10|-14|-4|-2,TGATT|-|9.15|-0.00|0.91|-0.00|-22|-26|-8|-12
chr7	117540088	NM_000492.3:c.870-12T>A	T	A	.	.	MES_SLIDING=A|+|8.37|7.07|15.00|8.18|-18|-12|-5|-4,A|-|4.98|8.37|8.18|9.70|-5|-4|-4|-3
chr7	117540096	NM_000492.3:c.870-4A>G	A	G	.	.	MES_SLIDING=G|+|8.75|7.95|10.38|7.68|-19|-18|-7|-6,G|-|0.93|1.72|3.45|7.75|-5|-1|-8|-4
chr7	117540347	NM_000492.3:c.1116+1G>A	G	A	.	.	MES_SLIDING=A|+|8.38|8.75|8.19|8.18|-17|-19|-6|-3,A|-|2.08|0.62|7.75|2.18|-12|-21|-4|-3
chr7	117542108	NM_000492.3:c.1209G>A	G	A	.	.	MES_SLIDING=A|+|7.95|8.75|5.51|9.06|-18|-19|-1|-2,A|-|0.81|3.47|7.75|3.94|-11|-2|-4|-8
chr7	117542110	NM_000492.3:c.1209+2T>G	T	G	.	.	MES_SLIDING=G|+|8.60|12.75|8.50|7.65|-19|-17|-3|-4,G|-|4.12|8.04|1.83|13.83|-5|-4|0|-3
chr7	117559462	NM_000492.3:c.1393-2A>G	A	G	.	.	MES_SLIDING=G|+|8.75|7.95|14.37|7.46|-19|-18|-2|-1,G|-|4.41|1.83|2.74|7.75|-2|-1|-8|-4
chr7	117559655	NM_000492.3:c.1584G>A	G	A	.	.	MES_SLIDING=A|+|7.95|8.75|7.16|8.18|-18|-19|-5|-3,A|-|1.07|0.86|7.75|4.38|-7|-5|-4|-3
chr7	117587731	NM_000492.3:c.1585-8G>A	G	A	.	.	MES_SLIDING=A|+|7.95|8.75|6.81|8.98|-18|-19|-5|-2,A|-|0.95|0.72|7.75|4.39|-22|-5|-4|-8
chr7	117587736	NM_000492.3:c.1585-3T>G	T	G	.	.	MES_SLIDING=G|+|8.60|13.06|14.04|7.65|-19|-17|-5|-4,G|-|3.89|8.04|2.49|13.05|-5|-4|-6|-3
chr7	117587738	NM_000492.3:c.1585-1G>A	G	A	.	.	MES_SLIDING=A|+|7.95|8.75|5.70|12.57|-18|-19|-6|-2,A|-|0.98|3.26|7.75|3.72|-1|-2|-4|-8
chr7	117587834	NM_000492.3:c.1679+1G>C	G	C	.	.	MES_SLIDING=C|+|17.09|8.06|6.14|8.27|-17|-19|-6|-3,C|-|8.06|20.46|12.33|2.51|-3|-5|-6|-2
chr7	117590440	NM_000492.3:c.1766+1G>A	G	A	.	.	MES_SLIDING=A|+|19.00|8.75|9.16|10.20|-17|-19|-6|-2,A|-|1.53|1.04|7.75|2.30|-13|-5|-4|-8
chr7	117590442	NM_000492.3:c.1766+3A>G	A	G	.	.	MES_SLIDING=G|+|8.75|7.95|10.35|4.97|-19|-18|-2|-6,G|-|0.89|2.28|4.51|7.75|-2|0|-6|-4
chr7	117592658	NM_000492.3:c.2490+1G>A	G	A	.	.	MES_SLIDING=A|+|15.20|8.75|9.22|10.36|-17|-19|-6|-2,A|-|1.45|1.31|7.75|2.28|-13|-5|-4|-3
chr7	117594930	NM_000492.3:c.2491G>T	G	T	.	.	MES_SLIDING=T|+|23.72|8.60|7.65|13.50|-17|-19|-4|-2,T|-|8.04|4.26|16.69|0.68|-4|-8|-3|0
chr7	117602820	NM_000492.3:c.2620-6T>C	T	C	.	.	MES_SLIDING=C|+|1.08|1.75|6.10|7.75|-16|-21|-5|-4,C|-|8.75|7.95|14.20|7.03|-3|-4|-1|-2
chr7	117602868	NM_000492.3:c.2657+5G>A	G	A	.	.	MES_SLIDING=A|+|10.40|8.75|7.66|10.90|-17|-19|-1|-2,A|-|2.64|0.67|7.75|4.84|0|-18|-4|-6
chr7	117603531	NM_000492.3:c.2658-1G>A	G	A	.	.	MES_SLIDING=A|+|13.70|8.75|8.16|12.81|-17|-19|-6|-2,A|-|2.53|3.98|7.75|2.08|0|-2|-4|-2
chr7	117606670	NM_000492.3:c.2909-4A>G	A	G	.	.	MES_SLIDING=G|+|8.75|12.76|12.20|7.12|-19|-17|-2|-5,G|-|0.81|1.36|5.16|7.75|-5|-13|-6|-4
chr7	117606753	NM_000492.3:c.2988G>A	G	A	.	.	MES_SLIDING=A|+|8.18|8.75|7.63|10.64|-17|-19|-1|-7,A|-|1.14|0.76|7.75|4.04|-7|0|-4|-8
chr7	117606754	NM_000492.3:c.2988+1G>A	G	A	.	.	MES_SLIDING=A|+|18.73|8.75|8.75|12.58|-17|-19|-6|-2,A|-|2.12|0.66|7.75|1.25|-8|-21|-4|-2
chr7	117610518	NM_000492.3:c.2989-1G>A	G	A	.	.	MES_SLIDING=A|+|11.17|8.75|7.87|11.91|-17|-19|-5|-7,A|-|2.06|0.87|7.75|2.63|-7|-5|-4|-3
chr7	117610518	NM_000492.3:c.2989-1G>T	G	T	.	.	MES_SLIDING=T|+|13.21|8.60|7.65|11.98|-17|-19|-4|-2,T|-|8.04|4.37|7.75|1.32|-4|-5|-6|0
chr7	117610672	NM_000492.3:c.3139+3A>G	A	G	.	.	MES_SLIDING=G|+|8.75|7.95|10.91|5.68|-19|-18|-7|-6,G|-|1.38|1.11|8.55|7.75|-2|-12|-3|-4
chr7	117614714	NM_000492.3:c.3468+1G>A	G	A	.	.	MES_SLIDING=A|+|10.72|8.75|8.69|9.14|-17|-19|-6|-2,A|-|1.50|1.33|7.75|3.11|-13|-5|-4|-8
chr7	117614715	NM_000492.3:c.3468+2dup	T	TT	.	.	MES_SLIDING=TT|+|18.73|12.83|18.71|15.29|-14|-13|-3|-4,TT|-|14.59|16.47|18.77|24.71|-9|-18|-4|-6
chr7	117642437	NM_000492.3:c.3718-1G>A	G	A	.	.	MES_SLIDING=A|+|14.19|8.75|6.78|8.73|-17|-19|-5|-7,A|-|1.17|0.77|7.75|2.36|-1|-12|-4|-3
chr7	117642594	NM_000492.3:c.3873+1G>A	G	A	.	.	MES_SLIDING=A|+|14.31|8.75|7.94|13.15|-17|-19|-6|-7,A|-|2.45|1.03|7.75|2.32|0|-6|-4|-3
chr7	117648320	NM_000492.3:c.3874-4522A>G	A	G	.	.	MES_SLIDING=G|+|8.75|10.93|13.70|6.46|-19|-17|-2|-1,G|-|4.80|2.30|2.55|7.75|-2|-8|-8|-4
chr7	117665564	NM_000492.3:c.4242_4242+1delinsTT	GG	TT	.	.	MES_SLIDING=TT|+|14.40|11.36|3.80|13.41|-16|-19|-8|-1,TT|-|7.36|3.52|18.22|4.31|-3|-5|-2|-1
chr7	117665565	NM_000492.3:c.4242+1G>T	G	T	.	.	MES_SLIDING=T|+|13.15|8.60|7.65|13.38|-17|-19|-4|-7,T|-|8.04|4.23|14.66|0.59|-4|-5|-3|-1
chr7	139134654	NM_001144923.1:c.4-1G>C	G	C	.	.	MES_SLIDING=C|+|12.18|8.06|2.25|9.88|-17|-19|-6|-7,C|-|8.06|17.32|18.25|2.52|-3|-5|-6|-2
chr7	141615468	NM_018238.3:c.424-3C>G	C	G	.	.	MES_SLIDING=G|+|8.06|6.83|9.76|2.62|-19|-17|-7|-6,G|-|13.62|8.06|3.73|10.54|-5|-3|-8|-1
chr8	38253129	NM_015214.2:c.1891+2dup	T	TT	.	.	MES_SLIDING=TT|+|18.84|26.08|22.19|12.00|-15|-5|-1|-4,TT|-|16.68|16.88|16.91|7.17|-12|-10|-4|-6
chr8	38424509	NM_001174067.1:c.1029G>A	C	T	.	.	MES_SLIDING=T|+|0.98|0.68|7.75|2.98|-21|-3|-4|-5,T|-|7.95|8.75|6.51|8.45|-4|-3|-3|-1
chr8	42459895	NM_006749.3:c.613+1G>A	C	T	.	.	MES_SLIDING=T|+|1.34|0.66|7.75|3.06|-10|-1|-4|0,T|-|14.71|8.75|7.00|9.09|-5|-3|-3|-1
chr8	51472306	NM_144651.4:c.695-2A>T	T	A	.	.	MES_SLIDING=A|+|8.37|7.90|17.86|8.18|-18|-11|-5|-4,A|-|9.30|8.37|8.18|16.00|-8|-4|-4|-3
chr8	85465470	NM_000067.2:c.232+1G>A	G	A	.	.	MES_SLIDING=A|+|13.90|8.75|7.70|9.82|-17|-19|-5|-2,A|-|1.36|0.81|7.75|3.71|-7|-9|-4|-6
chr8	99766874	NM_017890.4:c.7226C>T	C	T	.	.	MES_SLIDING=T|+|1.78|1.36|7.75|2.79|-22|-16|-4|0,T|-|7.95|8.75|5.87|9.72|-4|-3|-3|-1
chr9	5772741	NM_020829.3:c.3794G>C	G	C	.	.	MES_SLIDING=C|+|4.89|8.06|1.48|8.27|-17|-19|0|-3,C|-|8.06|17.72|8.27|4.27|-3|-5|-5|-8
chr9	21970900	NM_000077.4:c.457+2T>C	A	G	.	.	MES_SLIDING=G|+|8.75|13.68|14.01|7.64|-19|-17|-2|-6,G|-|2.10|2.56|6.10|7.75|-6|-8|-1|-4
chr9	21970901	NM_000077.4:c.457+1G>A	C	T	.	.	MES_SLIDING=T|+|1.26|0.86|7.75|2.69|-10|-16|-4|-5,T|-|14.78|8.75|8.56|13.13|-5|-3|-2|-1
chr9	21970901	NM_000077.4:c.457+1G>T	C	A	.	.	MES_SLIDING=A|+|8.04|4.01|14.18|6.53|-18|-14|-5|-7,A|-|18.34|8.60|7.65|9.82|-5|-3|-4|-1
chr9	21971209	NM_000077.4:c.151-1G>A	C	T	.	.	MES_SLIDING=T|+|1.06|3.58|7.75|2.86|-11|-20|-4|0,T|-|7.95|8.75|5.56|12.76|-4|-3|-3|-6
chr9	21971209	NM_000077.4:c.151-1G>T	C	A	.	.	MES_SLIDING=A|+|8.04|5.89|6.29|1.72|-18|-15|-5|-8,A|-|8.66|8.60|7.65|13.85|-5|-3|-4|-6
chr9	21971210	NM_000077.4:c.151-2A>C	T	G	.	.	MES_SLIDING=G|+|8.60|9.97|11.21|7.65|-19|-17|-5|-4,G|-|8.47|8.04|7.19|6.95|-7|-4|-1|-6
chr9	95459794	NM_000264.4:c.2704-11C>T	G	A	.	.	MES_SLIDING=A|+|7.95|8.75|5.07|8.18|-18|-19|-1|-3,A|-|0.88|1.91|7.75|3.83|-1|-6|-4|-6
chr9	95461999	NM_000264.3:c.2561-1G>A	C	T	.	.	MES_SLIDING=T|+|1.93|3.94|7.75|1.66|-14|-20|-4|0,T|-|7.95|8.75|7.90|14.14|-4|-3|-7|-6
chr9	99132727	NM_001306210.1:c.574G>C	G	C	.	.	MES_SLIDING=C|+|12.83|8.06|2.71|14.98|-17|-19|0|-2,C|-|8.06|13.06|8.27|2.27|-3|-5|-5|-8
chr9	120419975	NM_001011649.1:c.4005-15A>G	T	C	.	.	MES_SLIDING=C|+|1.49|2.17|4.38|7.75|-20|-15|-7|-4,C|-|8.75|12.36|11.91|6.17|-3|-5|-1|-2
chr9	131506454	NM_007171.3:c.280+1G>T	G	T	.	.	MES_SLIDING=T|+|15.22|8.60|7.65|9.45|-17|-19|-4|-7,T|-|8.04|4.11|16.20|1.27|-4|-8|-3|-6
chr9	131513335	NM_007171.3:c.1241+4_1241+7delAGTG	AGTGT	T	.	.	MES_SLIDING=T|+|19.08|10.46|26.66|17.04|-14|-9|3|-2,T|-|36.78|24.99|32.70|8.23|-23|-14|-8|-7
chr9	132910567	NM_000368.4:c.1263+4C>T	G	A	.	.	MES_SLIDING=A|+|7.95|8.75|6.14|13.45|-18|-19|-6|-2,A|-|1.31|4.38|7.75|3.14|-12|-2|-4|-7
chr9	132911576	NM_000368.4:c.914-24_914-8del	GGAAGAGAAGAACACAGG	G	.	.	MES_SLIDING=G|+|44.26|23.26|26.84|14.02|3|-15|0|-3,G|-|27.79|29.03|36.23|23.75|7|-10|-11|11
chr9	132923347	NM_000368.4:c.508+1G>T	C	A	.	.	MES_SLIDING=A|+|8.04|4.28|10.47|2.87|-18|-14|-5|-8,A|-|13.06|8.60|7.65|9.01|-5|-3|-4|-6
chr9	132925746	NM_000368.4:c.211-7T>G	A	C	.	.	MES_SLIDING=C|+|4.44|8.04|3.44|12.02|-17|-18|-7|-5,C|-|8.60|18.24|18.44|7.65|-3|-5|-6|-4
chr9	134731526	NM_000093.3:c.1195G>A	G	A	.	.	MES_SLIDING=A|+|11.39|8.75|4.67|13.64|-17|-19|-1|-7,A|-|1.41|0.94|7.75|4.30|-6|-2|-4|-8
chr10	27208446	NM_145698.3:c.1205-1G>A	C	T	.	.	MES_SLIDING=T|+|0.90|3.38|7.75|4.57|-9|-20|-4|-2,T|-|7.95|8.75|4.93|13.31|-4|-3|-3|-6
chr10	33254026	NM_003873.5:c.981+2T>C	A	G	.	.	MES_SLIDING=G|+|8.75|16.34|13.85|4.76|-19|-17|-2|-5,G|-|0.84|2.73|4.22|7.75|-5|-8|-8|-4
chr10	33330706	NM_003873.5:c.248+2T>G	A	C	.	.	MES_SLIDING=C|+|3.44|8.04|2.15|9.24|-17|-18|-7|-5,C|-|8.60|16.79|8.50|7.65|-3|-5|-5|-4
chr10	68416703	NM_001080449.2:c.3114+6delC	GG	G	.	.	MES_SLIDING=G|+|15.67|10.55|37.63|29.11|0|-14|0|-1,G|-|22.02|19.23|27.55|6.79|-16|-21|-8|-5
chr10	72133056	NM_001198800.1:c.871+1G>A	C	T	.	.	MES_SLIDING=T|+|1.51|1.62|7.75|2.46|-9|-17|-4|-2,T|-|11.55|8.75|7.30|14.36|-5|-3|-2|-1
chr10	87864404	NM_000314.4:c.-66_-64del	AAGC	C	.	.	MES_SLIDING=C|+|31.25|23.57|34.06|26.02|0|-2|1|-5,C|-|37.52|35.95|46.27|9.25|-24|-12|-8|-5
chr10	87925500	NM_000314.4:c.165-13-10del	GT	T	.	.	MES_SLIDING=T|+|17.26|24.28|20.72|27.38|-4|-6|0|-2,T|-|25.71|15.31|17.26|6.70|-22|-17|-7|-1
chr10	87931089	NM_000314.4:c.253G>C	G	C	.	.	MES_SLIDING=C|+|17.58|8.06|2.60|8.27|-17|-19|-6|-3,C|-|8.06|20.51|15.62|2.87|-3|-5|-6|-2
chr10	87933132	NM_000314.4:c.373A>G	A	G	.	.	MES_SLIDING=G|+|8.75|7.95|11.18|4.00|-19|-18|-2|-6,G|-|0.86|1.05|7.40|7.75|-1|-9|-3|-4
chr10	87952178	NM_000314.4:c.553C>G	C	G	.	.	MES_SLIDING=G|+|8.06|15.40|8.50|2.10|-19|-17|-5|-1,G|-|11.71|8.06|1.47|11.94|-5|-3|-2|-6
chr10	87952218	NM_000314.4:c.593T>C	T	C	.	.	MES_SLIDING=C|+|1.24|1.83|4.45|7.75|-16|-9|-2|-4,C|-|8.75|10.51|8.18|6.81|-3|-5|-5|-7
chr10	87957850	NM_000314.5:c.635-3C>A	C	A	.	.	MES_SLIDING=A|+|8.04|4.67|10.25|2.04|-18|-17|-5|-7,A|-|14.41|8.60|7.65|13.43|-5|-3|-4|-6
chr10	87957850	NM_000314.5:c.635-3C>G	C	G	.	.	MES_SLIDING=G|+|8.06|17.02|10.49|4.93|-19|-17|-7|-6,G|-|14.52|8.06|2.48|10.61|-5|-3|-2|-6
chr10	87957851	NM_000314.6:c.635-2A>C	A	C	.	.	MES_SLIDING=C|+|7.71|8.04|7.57|9.92|-11|-18|-7|-5,C|-|8.60|10.52|9.33|7.65|-3|-5|-3|-4
chr10	87960922	NM_000314.4:c.830C>T	C	T	.	.	MES_SLIDING=T|+|1.58|0.90|7.75|5.96|-14|-20|-4|-2,T|-|15.28|8.75|6.60|13.26|-5|-3|-3|-6
chr10	87961119	NM_000314.6:c.1026+1G>T	G	T	.	.	MES_SLIDING=T|+|20.71|8.60|7.65|11.38|-17|-19|-4|-7,T|-|8.04|4.19|12.62|1.55|-4|-5|-3|0
chr10	87965285	NM_000314.6:c.1027-2A>T	A	T	.	.	MES_SLIDING=T|+|8.57|8.37|8.18|13.51|-15|-18|-4|-5,T|-|8.37|4.99|11.16|8.18|-4|-7|-3|-4
chr10	93625654	NM_006204.3:c.939+5G>A	G	A	.	.	MES_SLIDING=A|+|7.95|8.75|6.62|13.66|-18|-19|-6|-2,A|-|2.53|4.00|7.75|4.24|-8|-2|-4|-8
chr10	93629247	NM_006204.3:c.1072-11T>C	T	C	.	.	MES_SLIDING=C|+|1.00|1.29|6.07|7.75|-4|-15|-2|-4,C|-|8.75|12.38|9.93|5.54|-3|-5|-6|-3
chr10	100175939	NM_006459.3:c.430+6delAAGT	AC	C	.	.	MES_SLIDING=C|+|12.61|9.95|38.37|31.69|-8|-18|0|-1,C|-|27.38|22.51|26.68|17.67|-20|-5|-8|-2
chr10	100827634	NM_000278.3:c.1202-2A>G	A	G	.	.	MES_SLIDING=G|+|8.75|11.28|12.24|5.83|-19|-17|-2|-6,G|-|2.24|1.43|4.74|7.75|-6|-14|-8|-4
chr10	110901618	NM_001195305:c.38-6T>C	A	G	.	.	MES_SLIDING=G|+|8.75|13.55|15.94|7.03|-19|-17|-7|-6,G|-|1.33|2.25|4.05|7.75|-5|-7|-3|-4
chr10	133373241	NM_004092.3:c.88+5G>A	C	T	.	.	MES_SLIDING=T|+|2.23|3.19|7.75|2.94|-14|-20|-4|0,T|-|10.83|8.75|5.79|14.89|-5|-3|-2|-6
chr11	45910314	NM_004813.2:c.953-2A>T	T	A	.	.	MES_SLIDING=A|+|8.37|9.19|20.44|8.18|-18|-11|-5|-4,A|-|9.12|8.37|8.18|13.79|-8|-4|-4|-3
chr11	45915463	NM_004813.2:c.460+5G>A	C	T	.	.	MES_SLIDING=T|+|1.67|1.44|7.75|5.48|-15|-17|-4|-5,T|-|7.95|8.75|6.54|8.18|-4|-3|-3|-5
chr11	47331891	NM_000256.3:c.3815-10T>G	A	C	.	.	MES_SLIDING=C|+|8.01|8.04|0.78|12.30|-11|-18|0|-5,C|-|8.60|9.79|20.10|7.65|-3|-5|-6|-4
chr11	47331893	NM_000256.3:c.3815-12C>T	G	A	.	.	MES_SLIDING=A|+|8.17|8.75|7.10|9.17|-17|-19|-6|-7,A|-|2.14|0.85|7.75|4.22|0|-1|-4|-3
chr11	47331897	NM_000256.3:c.3815-16G>C	C	G	.	.	MES_SLIDING=G|+|8.06|20.36|15.98|2.98|-19|-17|-2|-6,G|-|19.45|8.06|4.22|15.11|-5|-3|-2|-1
chr11	47331918	NM_000256.3:c.3815-37C>T	G	A	.	.	MES_SLIDING=A|+|14.26|8.75|7.15|10.92|-17|-19|-1|-7,A|-|2.40|0.87|7.75|2.65|-8|-6|-4|-2
chr11	47332074	NM_000256.3:c.3812G>A	C	T	.	.	MES_SLIDING=T|+|1.36|1.74|7.75|6.01|-15|-16|-4|-5,T|-|7.95|8.75|7.86|8.18|-4|-3|-7|-5
chr11	47332095	NM_000256.3:c.3791G>A	C	T	.	.	MES_SLIDING=T|+|0.83|0.94|7.75|7.62|-9|-17|-4|-5,T|-|7.95|8.75|5.39|11.07|-4|-3|-2|-6
chr11	47332106	NM_000256.3:c.3780C>T	G	A	.	.	MES_SLIDING=A|+|7.95|8.75|7.89|9.63|-18|-19|-6|-2,A|-|2.32|4.35|7.75|4.27|-8|-2|-4|-8
chr11	47332123	NM_000256.3:c.3763G>A	C	T	.	.	MES_SLIDING=T|+|2.33|1.25|7.75|4.44|-22|-17|-4|-5,T|-|9.26|8.75|8.59|8.34|-5|-3|-2|-6
chr11	47332136	NM_000256.3:c.3750C>G	G	C	.	.	MES_SLIDING=C|+|14.44|8.06|2.46|13.00|-17|-19|-6|-7,C|-|8.06|20.38|16.29|3.45|-3|-5|-6|-8
chr11	47332140	NM_000256.3:c.3746G>T	C	A	.	.	MES_SLIDING=A|+|8.04|4.34|16.39|3.97|-18|-17|-5|-2,A|-|10.89|8.60|7.65|18.96|-5|-3|-4|-6
chr11	47332144	NM_000256.3:c.3742G>A	C	T	.	.	MES_SLIDING=T|+|1.94|2.23|7.75|4.99|-22|-16|-4|-5,T|-|12.19|8.75|8.11|11.06|-5|-3|-2|-6
chr11	47332204	NM_000256.3:c.3682C>T	G	A	.	.	MES_SLIDING=A|+|7.95|8.75|5.36|12.38|-18|-19|-5|-7,A|-|1.80|1.19|7.75|5.76|0|-6|-4|-3
chr11	47332209	NM_000256.3:c.3677G>T	C	A	.	.	MES_SLIDING=A|+|8.04|8.19|13.88|1.35|-18|-12|-5|-2,A|-|13.45|8.60|7.65|15.86|-5|-3|-4|-6
chr11	47332270	NM_000256.3:c.3628-12C>G	G	C	.	.	MES_SLIDING=C|+|17.02|8.06|3.63|8.27|-17|-19|-6|-3,C|-|8.06|11.60|11.51|3.23|-3|-5|-1|-2
chr11	47332576	NM_000256.3:c.3617G>A	C	T	.	.	MES_SLIDING=T|+|2.64|0.82|7.75|6.18|-22|-1|-4|-5,T|-|7.95|8.75|9.02|16.27|-4|-3|-2|-1
chr11	47332578	NM_000256.3:c.3615G>A	C	T	.	.	MES_SLIDING=T|+|1.40|0.55|7.75|0.93|-15|-1|-4|-1,T|-|10.74|8.75|8.75|8.18|-5|-3|-2|-5
chr11	47332695	NM_000256.3:c.3498C>G	G	C	.	.	MES_SLIDING=C|+|11.58|8.06|2.95|8.95|-17|-19|-6|-7,C|-|8.06|21.08|22.08|1.95|-3|-5|-6|-8
chr11	47332701	NM_000256.3:c.3492C>T	G	A	.	.	MES_SLIDING=A|+|16.03|8.75|6.17|11.47|-17|-19|-6|-2,A|-|1.83|1.25|7.75|4.78|-8|-5|-4|-8
chr11	47332808	NM_000256.3:c.3490+6G>A	C	T	.	.	MES_SLIDING=T|+|2.48|4.56|7.75|4.50|-22|-20|-4|0,T|-|7.95|8.75|7.30|12.16|-4|-3|-2|-6
chr11	47332811	NM_000256.3:c.3490+3G>A	C	T	.	.	MES_SLIDING=T|+|2.41|1.31|7.75|8.25|-21|-17|-4|-5,T|-|7.95|8.75|5.81|14.00|-4|-3|-7|-1
chr11	47332878	NM_000256.3:c.3426G>A	C	T	.	.	MES_SLIDING=T|+|2.18|0.82|7.75|4.04|-15|-12|-4|0,T|-|9.66|8.75|3.85|11.38|-5|-3|-3|-1
chr11	47332891	NM_000256.3:c.3413G>C	C	G	.	.	MES_SLIDING=G|+|8.06|13.98|8.86|3.77|-19|-17|-7|0,G|-|9.24|8.06|3.05|13.18|-5|-3|-2|-6
chr11	47333189	NM_000256.3:c.3330+5G>A	C	T	.	.	MES_SLIDING=T|+|2.09|3.46|7.75|2.63|-14|-20|-4|-6,T|-|7.95|8.75|4.69|9.32|-4|-3|-3|-6
chr11	47333189	NM_000256.3:c.3330+5G>C	C	G	.	.	MES_SLIDING=G|+|8.06|10.59|9.91|4.26|-19|-17|-7|-6,G|-|7.44|8.06|1.97|11.71|-9|-3|-2|-3
chr11	47333189	NM_000256.3:c.3330+5G>T	C	A	.	.	MES_SLIDING=A|+|8.04|5.19|9.83|5.20|-18|-17|-5|-7,A|-|8.47|8.60|7.65|17.50|-9|-3|-4|-3
chr11	47333245	NM_000256.3:c.3279C>T	G	A	.	.	MES_SLIDING=A|+|7.95|8.75|5.32|9.26|-18|-19|-6|-2,A|-|2.33|1.29|7.75|4.96|0|-5|-4|-8
chr11	47333300	NM_000256.3:c.3224C>G	G	C	.	.	MES_SLIDING=C|+|11.90|8.06|2.89|10.29|-17|-19|0|-7,C|-|8.06|8.10|8.27|3.68|-3|-5|-5|-2
chr11	47333306	NM_000256.3:c.3218G>A	C	T	.	.	MES_SLIDING=T|+|1.75|1.85|7.75|3.25|-21|-16|-4|-7,T|-|13.96|8.75|7.02|12.19|-5|-3|-2|-6
chr11	47333340	NM_000256.3:c.3191-7C>T	G	A	.	.	MES_SLIDING=A|+|7.95|8.75|5.78|12.10|-18|-19|-6|-7,A|-|0.96|1.18|7.75|4.81|-7|-10|-4|-3
chr11	47333349	NM_000256.3:c.3191-16G>T	C	A	.	.	MES_SLIDING=A|+|8.04|5.85|8.94|8.01|-18|-14|-5|-7,A|-|8.61|8.60|7.65|11.80|-5|-3|-4|-1
chr11	47333365	NM_000256.3:c.3191-32C>T	G	A	.	.	MES_SLIDING=A|+|11.83|8.75|6.01|10.22|-17|-19|-1|-2,A|-|2.82|2.17|7.75|4.17|-8|-6|-4|-8
chr11	47333552	NM_000256.3:c.3190+5G>A	C	T	.	.	MES_SLIDING=T|+|2.45|2.73|7.75|6.34|-22|-16|-4|-5,T|-|7.95|8.75|6.94|10.36|-4|-3|-2|-6
chr11	47333553	NM_000256.3:c.3190+4C>T	G	A	.	.	MES_SLIDING=A|+|8.44|8.75|8.55|15.13|-17|-19|-6|-2,A|-|3.43|4.77|7.75|4.96|-8|-2|-4|-8
chr11	47333554	NM_000256.3:c.3190+3G>A	C	T	.	.	MES_SLIDING=T|+|1.66|1.04|7.75|3.55|-21|-17|-4|0,T|-|10.98|8.75|7.85|11.47|-5|-3|-2|-1
chr11	47333624	NM_000256.3:c.3123C>T	G	A	.	.	MES_SLIDING=A|+|14.44|8.75|5.61|13.46|-17|-19|-6|-2,A|-|1.71|1.60|7.75|4.79|-13|-5|-4|-1
chr11	47333631	NM_000256.3:c.3116A>G	T	C	.	.	MES_SLIDING=C|+|3.72|1.63|3.14|7.75|-20|-14|-1|-4,C|-|8.75|7.95|15.53|6.30|-3|-4|-1|-3
chr11	47333641	NM_000256.3:c.3106C>T	G	A	.	.	MES_SLIDING=A|+|7.95|8.75|7.75|11.52|-18|-19|-6|-2,A|-|1.24|3.59|7.75|3.38|-1|-2|-4|-8
chr11	47333649	NM_000256.3:c.3098G>A	C	T	.	.	MES_SLIDING=T|+|0.83|4.57|7.75|1.91|-14|-20|-4|0,T|-|7.95|8.75|6.73|16.61|-4|-3|-2|-1
chr11	47333657	NM_000256.3:c.3090G>A	C	T	.	.	MES_SLIDING=T|+|1.61|3.88|7.75|3.69|-14|-20|-4|0,T|-|7.95|8.75|6.70|12.83|-4|-3|-3|-6
chr11	47333682	NM_000256.3:c.3065G>A	C	T	.	.	MES_SLIDING=T|+|1.65|1.99|7.75|4.28|-10|-16|-4|-5,T|-|7.95|8.75|7.29|16.33|-4|-3|-2|-1
chr11	47333699	NM_000256.3:c.3048C>T	G	A	.	.	MES_SLIDING=A|+|13.67|8.75|6.79|12.86|-17|-19|-6|-2,A|-|2.33|2.44|7.75|2.72|0|-6|-4|-2
chr11	47333750	NM_000256.3:c.2997C>T	G	A	.	.	MES_SLIDING=A|+|7.95|8.75|7.47|12.06|-18|-19|-1|-2,A|-|2.46|4.52|7.75|6.24|-8|-2|-4|-8
chr11	47333757	NM_000256.3:c.2995-5C>G	G	C	.	.	MES_SLIDING=C|+|8.03|8.06|4.32|8.27|-11|-19|0|-3,C|-|8.06|12.82|11.11|2.44|-3|-5|-1|-8
chr11	47333764	NM_000256.3:c.2995-12T>C	A	G	.	.	MES_SLIDING=G|+|8.75|13.72|8.18|5.93|-19|-17|-3|-6,G|-|1.34|2.17|4.26|7.75|-8|0|-3|-4
chr11	47333923	NM_000256.3:c.2993A>G	T	C	.	.	MES_SLIDING=C|+|2.42|0.80|2.25|7.75|-16|-13|0|-4,C|-|8.75|11.92|11.06|6.95|-3|-5|-1|-2
chr11	47333954	NM_000256.3:c.2962G>A	C	T	.	.	MES_SLIDING=T|+|1.29|1.86|7.75|5.34|-21|-16|-4|-2,T|-|7.95|8.75|5.04|8.18|-4|-3|-7|-5
chr11	47333955	NM_000256.3:c.2961C>T	G	A	.	.	MES_SLIDING=A|+|7.95|8.75|6.47|14.37|-18|-19|-1|-2,A|-|1.64|4.41|7.75|2.48|-1|-2|-4|-8
chr11	47334002	NM_000256.3:c.2914C>T	G	A	.	.	MES_SLIDING=A|+|7.95|8.75|7.15|12.65|-18|-19|-6|-7,A|-|2.11|2.45|7.75|5.14|0|-6|-4|-3
chr11	47334022	NM_000256.3:c.2906-12C>T	G	A	.	.	MES_SLIDING=A|+|17.99|8.75|7.83|9.43|-17|-19|-6|-2,A|-|2.12|1.11|7.75|5.08|-7|-10|-4|-8
chr11	47335007	NM_000256.3:c.2905+35A>C	T	G	.	.	MES_SLIDING=G|+|8.60|17.62|11.51|7.65|-19|-17|-2|-4,G|-|4.17|8.04|5.92|8.58|-8|-4|-1|-3
chr11	47335007	NM_000256.3:c.2905+35A>T	T	A	.	.	MES_SLIDING=A|+|8.37|8.28|13.81|8.18|-18|-11|-5|-4,A|-|6.64|8.37|8.18|8.56|-8|-4|-4|-3
chr11	47335037	NM_000256.3:c.2905+5G>T	C	A	.	.	MES_SLIDING=A|+|8.04|5.14|11.44|2.00|-18|-17|-5|-8,A|-|8.75|8.60|7.65|11.60|-5|-3|-4|-3
chr11	47335061	NM_000256.3:c.2886G>A	C	T	.	.	MES_SLIDING=T|+|1.16|1.00|7.75|7.62|-16|-12|-4|-5,T|-|7.95|8.75|4.82|14.69|-4|-3|-2|-1
chr11	47335070	NM_000256.3:c.2877G>A	C	T	.	.	MES_SLIDING=T|+|2.08|1.78|7.75|3.85|-14|-16|-4|-5,T|-|8.03|8.75|5.37|10.63|-5|-3|-3|-6
chr11	47335212	NM_000256.3:c.2738-3C>G	G	C	.	.	MES_SLIDING=C|+|13.03|8.06|4.05|11.16|-17|-19|0|-7,C|-|8.06|6.83|11.14|3.15|-3|-5|-1|-8
chr11	47335215	NM_000256.3:c.2738-6C>A	G	T	.	.	MES_SLIDING=T|+|12.07|8.60|7.65|11.49|-17|-19|-4|-7,T|-|8.04|4.54|12.62|7.08|-4|-5|-3|-1
chr11	47335990	NM_000256.3:c.2624A>T	T	A	.	.	MES_SLIDING=A|+|8.37|9.59|9.20|8.18|-18|-14|-5|-4,A|-|4.54|8.37|8.18|14.86|-5|-4|-4|-3
chr11	47336031	NM_000256.3:c.2603-20C>G	G	C	.	.	MES_SLIDING=C|+|15.14|8.06|2.26|8.27|-17|-19|-6|-3,C|-|8.06|10.75|10.08|4.91|-3|-5|-1|-2
chr11	47337360	NM_000256.3:c.2602+31G>T	C	A	.	.	MES_SLIDING=A|+|8.04|8.64|8.46|2.95|-18|-11|-5|-8,A|-|9.83|8.60|7.65|15.63|-5|-3|-4|-3
chr11	47337363	NM_000256.3:c.2602+28C>T	G	A	.	.	MES_SLIDING=A|+|7.95|9.39|5.64|9.54|-18|-14|-6|-2,A|-|1.11|0.68|7.75|5.21|-5|-2|-4|-3
chr11	47337391	NM_000256.3:c.2602G>A	C	T	.	.	MES_SLIDING=T|+|1.38|1.70|7.75|4.58|-13|-16|-4|0,T|-|7.95|8.75|6.13|14.12|-4|-3|-3|-1
chr11	47337392	NM_000256.3:c.2601C>A	G	T	.	.	MES_SLIDING=T|+|15.84|8.60|7.65|11.76|-17|-19|-4|-7,T|-|8.04|8.05|8.60|6.41|-4|-11|-3|-1
chr11	47337392	NM_000256.3:c.2601C>G	G	C	.	.	MES_SLIDING=C|+|15.87|8.06|1.69|8.55|-17|-19|-6|-5,C|-|8.06|22.24|21.27|3.58|-3|-5|-6|-2
chr11	47337446	NM_000256.3:c.2547C>A	G	T	.	.	MES_SLIDING=T|+|14.21|8.60|7.65|12.92|-17|-19|-4|-2,T|-|8.04|3.82|8.44|4.29|-4|-5|-3|-6
chr11	47337460	NM_000256.3:c.2533C>T	G	A	.	.	MES_SLIDING=A|+|7.95|8.75|7.28|12.35|-18|-19|-6|-2,A|-|2.79|1.93|7.75|3.15|-8|-6|-4|-8
chr11	47337676	NM_000256.3:c.2413+14C>T	G	A	.	.	MES_SLIDING=A|+|7.95|8.75|5.72|15.90|-18|-19|-6|-2,A|-|1.76|4.47|7.75|3.49|-11|-2|-4|-3
chr11	47337684	NM_000256.3:c.2413+6T>C	A	G	.	.	MES_SLIDING=G|+|8.75|7.95|14.92|6.67|-19|-18|-7|-6,G|-|3.37|2.27|2.03|7.75|-2|0|-7|-4
chr11	47337706	NM_000256.3:c.2397C>T	G	A	.	.	MES_SLIDING=A|+|7.95|8.75|6.12|12.28|-18|-19|-5|-7,A|-|1.99|2.57|7.75|2.74|0|-6|-4|-2
chr11	47337783	NM_000256.3:c.2320G>A	C	T	.	.	MES_SLIDING=T|+|1.78|4.23|7.75|4.18|-14|-20|-4|0,T|-|7.95|8.75|6.45|15.77|-4|-3|-2|-6
chr11	47337792	NM_000256.3:c.2311G>A	C	T	.	.	MES_SLIDING=T|+|1.48|4.75|7.75|3.70|-12|-20|-4|0,T|-|7.95|8.75|7.24|15.40|-4|-3|-2|-6
chr11	47337814	NM_000256.3:c.2309-20G>A	C	T	.	.	MES_SLIDING=T|+|1.23|3.10|7.75|1.59|-10|-20|-4|-7,T|-|7.95|8.75|6.37|12.05|-4|-3|-3|-6
chr11	47338517	NM_000256.3:c.2308+3G>A	C	T	.	.	MES_SLIDING=T|+|1.80|1.07|7.75|8.61|-22|-21|-4|-5,T|-|7.95|8.75|6.48|10.66|-4|-3|-2|-6
chr11	47338520	NM_000256.3:c.2308G>A	C	T	.	.	MES_SLIDING=T|+|1.31|1.75|7.75|3.62|-13|-16|-4|0,T|-|7.95|8.75|6.69|10.66|-4|-3|-2|-1
chr11	47338521	NM_000256.3:c.2307C>T	G	A	.	.	MES_SLIDING=A|+|7.96|8.75|6.77|11.80|-17|-19|-6|-7,A|-|2.08|1.70|7.75|2.46|0|-6|-4|-3
chr11	47338554	NM_000256.3:c.2274C>T	G	A	.	.	MES_SLIDING=A|+|7.95|8.75|7.64|13.83|-18|-19|-6|-2,A|-|2.55|3.46|7.75|4.05|-8|-2|-4|-8
chr11	47338594	NM_000256.3:c.2234A>G	T	C	.	.	MES_SLIDING=C|+|1.27|1.53|2.66|7.75|-17|-15|-5|-4,C|-|8.75|16.71|8.18|6.61|-3|-5|-5|-2
chr11	47338667	NM_000256.3:c.2161A>T	T	A	.	.	MES_SLIDING=A|+|8.37|3.38|15.43|8.18|-18|-11|-5|-4,A|-|5.91|8.37|8.18|12.56|-8|-4|-4|-3
chr11	47338682	NM_000256.3:c.2149-3C>G	G	C	.	.	MES_SLIDING=C|+|10.07|8.06|3.72|8.54|-17|-19|0|-7,C|-|8.06|8.93|9.52|2.62|-3|-5|-1|-2
chr11	47338687	NM_000256.3:c.2149-8C>G	G	C	.	.	MES_SLIDING=C|+|9.57|8.06|2.97|13.00|-17|-19|0|-2,C|-|8.06|12.15|9.93|1.24|-3|-5|-3|-7
chr11	47339321	NM_000256.3:c.2148+3G>A	C	T	.	.	MES_SLIDING=T|+|1.03|0.90|7.75|3.58|-9|-20|-4|0,T|-|10.52|8.75|4.94|13.72|-5|-3|-2|-6
chr11	47339353	NM_000256.3:c.2119G>A	C	T	.	.	MES_SLIDING=T|+|1.80|1.11|7.75|8.03|-22|-17|-4|-5,T|-|7.95|8.75|3.54|12.16|-4|-3|-2|-1
chr11	47339646	NM_000256.3:c.2067+5T>G	A	C	.	.	MES_SLIDING=C|+|7.19|8.04|8.04|10.72|-8|-18|-7|-5,C|-|8.60|13.77|11.68|7.65|-3|-5|-3|-4
chr11	47339683	NM_000256.3:c.2035C>T	G	A	.	.	MES_SLIDING=A|+|7.95|8.75|4.08|10.58|-18|-19|-6|-7,A|-|0.61|3.27|7.75|2.95|-11|-2|-4|-6
chr11	47339801	NM_000256.3:c.1928-11G>A	C	T	.	.	MES_SLIDING=T|+|2.28|0.89|7.75|3.89|-22|-20|-4|0,T|-|9.83|8.75|5.66|10.35|-5|-3|-3|-6
chr11	47341113	NM_000256.3:c.1897+25G>A	C	T	.	.	MES_SLIDING=T|+|1.19|3.21|7.75|3.12|-9|-20|-4|-7,T|-|10.03|8.75|5.77|11.64|-5|-3|-3|-6
chr11	47341133	NM_000256.3:c.1897+5G>A	C	T	.	.	MES_SLIDING=T|+|2.33|1.35|7.75|3.46|-14|-17|-4|0,T|-|14.23|8.75|4.67|9.85|-5|-3|-7|-6
chr11	47341286	NM_000256.3:c.1791-42G>A	C	T	.	.	MES_SLIDING=T|+|1.55|0.71|7.75|3.66|-21|-17|-4|0,T|-|10.14|8.75|4.65|9.17|-5|-3|-7|-6
chr11	47341986	NM_000256.3:c.1790+5G>A	C	T	.	.	MES_SLIDING=T|+|2.45|1.58|7.75|3.19|-22|-16|-4|0,T|-|14.23|8.75|5.20|12.23|-5|-3|-7|-6
chr11	47341991	NM_000256.3:c.1790G>A	C	T	.	.	MES_SLIDING=T|+|0.85|1.50|7.75|6.18|-11|-16|-4|-5,T|-|7.95|8.75|5.64|14.87|-4|-3|-3|-1
chr11	47341992	NM_000256.3:c.1789C>T	G	A	.	.	MES_SLIDING=A|+|13.89|8.75|6.79|12.95|-17|-19|-6|-2,A|-|1.62|4.33|7.75|6.07|-1|-2|-4|-1
chr11	47342055	NM_000256.3:c.1726G>A	C	T	.	.	MES_SLIDING=T|+|1.55|0.88|7.75|4.78|-21|-16|-4|0,T|-|10.14|8.75|4.34|9.17|-5|-3|-3|-6
chr11	47342060	NM_000256.3:c.1721G>A	C	T	.	.	MES_SLIDING=T|+|1.22|1.95|7.75|2.45|-21|-16|-4|-5,T|-|7.95|8.75|7.19|8.18|-4|-3|-7|-5
chr11	47342085	NM_000256.3:c.1696T>C	A	G	.	.	MES_SLIDING=G|+|8.75|17.14|13.43|6.82|-19|-17|-2|-6,G|-|1.91|2.45|4.54|7.75|-6|-8|-1|-4
chr11	47342110	NM_000256.3:c.1671C>T	G	A	.	.	MES_SLIDING=A|+|7.95|8.75|6.85|12.75|-18|-19|-6|-2,A|-|2.33|3.37|7.75|1.79|0|-2|-4|-8
chr11	47342117	NM_000256.3:c.1664T>C	A	G	.	.	MES_SLIDING=G|+|8.75|11.14|16.35|6.64|-19|-17|-7|-5,G|-|2.05|1.69|3.91|7.75|-6|-7|-8|-4
chr11	47342140	NM_000256.3:c.1641G>A	C	T	.	.	MES_SLIDING=T|+|1.32|5.09|7.75|5.05|-12|-20|-4|0,T|-|7.95|8.75|6.68|15.43|-4|-3|-2|-6
chr11	47342163	NM_000256.3:c.1625-7C>A	G	T	.	.	MES_SLIDING=T|+|18.75|8.60|7.65|13.76|-17|-19|-4|-5,T|-|8.04|5.06|14.18|7.79|-4|-8|-3|-1
chr11	47342164	NM_000256.3:c.1625-8C>G	G	C	.	.	MES_SLIDING=C|+|17.32|8.06|4.52|12.07|-17|-19|-6|-5,C|-|8.06|22.19|14.75|4.94|-3|-5|-6|-2
chr11	47342185	NM_000256.3:c.1625-29G>A	C	T	.	.	MES_SLIDING=T|+|2.14|4.35|7.75|2.32|-22|-20|-4|0,T|-|7.95|8.75|7.27|15.84|-4|-3|-7|-1
chr11	47342574	NM_000256.3:c.1624+4A>T	T	A	.	.	MES_SLIDING=A|+|8.37|4.55|7.07|8.18|-18|-17|-1|-4,A|-|8.78|8.37|8.18|13.72|-11|-4|-4|-3
chr11	47342578	NM_000256.3:c.1624G>C	C	G	.	.	MES_SLIDING=G|+|8.06|11.62|13.81|2.10|-19|-17|-2|-6,G|-|13.67|8.06|2.27|8.27|-5|-3|-7|-5
chr11	47342601	NM_000256.3:c.1601C>T	G	A	.	.	MES_SLIDING=A|+|12.66|8.75|6.88|15.52|-17|-19|-6|-7,A|-|1.94|1.82|7.75|3.47|-1|-6|-4|-2
chr11	47342697	NM_000256.3:c.1505G>A	C	T	.	.	MES_SLIDING=T|+|1.42|1.75|7.75|4.63|-13|-20|-4|-7,T|-|12.12|8.75|5.70|12.24|-5|-3|-7|-6
chr11	47342750	NM_000256.3:c.1458-6G>A	C	T	.	.	MES_SLIDING=T|+|1.16|1.56|7.75|2.93|-9|-16|-4|-7,T|-|7.95|8.75|4.23|15.10|-4|-3|-3|-1
chr11	47342761	NM_000256.3:c.1458-17C>T	G	A	.	.	MES_SLIDING=A|+|7.95|8.75|7.32|9.28|-18|-19|-6|-2,A|-|1.33|0.97|7.75|5.73|-11|-6|-4|-3
chr11	47342825	NM_000256.3:c.1457+5G>C	C	G	.	.	MES_SLIDING=G|+|8.06|14.81|8.27|2.57|-19|-17|-3|-6,G|-|9.53|8.06|2.34|15.08|-5|-3|-2|-6
chr11	47342827	NM_000256.3:c.1457+3G>C	C	G	.	.	MES_SLIDING=G|+|8.06|8.27|9.12|1.43|-19|-17|-5|0,G|-|12.43|8.06|3.52|13.79|-5|-3|-8|-6
chr11	47342831	NM_000256.3:c.1456T>G	A	C	.	.	MES_SLIDING=C|+|3.82|8.04|3.18|13.39|-17|-18|-7|-5,C|-|8.60|26.32|19.27|7.65|-3|-5|-6|-4
chr11	47342890	NM_000256.3:c.1397T>A	A	T	.	.	MES_SLIDING=T|+|4.77|8.37|8.18|14.65|-17|-18|-4|-5,T|-|8.37|8.48|14.26|8.18|-4|-11|-3|-4
chr11	47342892	NM_000256.3:c.1395G>A	C	T	.	.	MES_SLIDING=T|+|1.15|0.93|7.75|8.01|-16|-17|-4|-5,T|-|7.95|8.75|5.45|14.69|-4|-3|-2|-1
chr11	47343017	NM_000256.3:c.1351+4G>A	C	T	.	.	MES_SLIDING=T|+|1.66|3.91|7.75|5.31|-9|-20|-4|-2,T|-|7.95|8.75|6.85|11.06|-4|-3|-7|-6
chr11	47343021	NM_000256.3:c.1351G>C	C	G	.	.	MES_SLIDING=G|+|8.06|16.62|20.02|3.09|-19|-17|-2|-6,G|-|20.88|8.06|2.76|8.88|-5|-3|-7|-3
chr11	47343052	NM_000256.3:c.1320C>T	G	A	.	.	MES_SLIDING=A|+|7.95|8.75|7.02|10.14|-18|-19|-1|-7,A|-|2.33|2.38|7.75|3.16|0|-6|-4|-8
chr11	47343154	NM_000256.3:c.1227-9C>A	G	T	.	.	MES_SLIDING=T|+|7.11|8.60|7.65|12.77|-17|-19|-4|-5,T|-|8.04|4.87|11.20|6.78|-4|-5|-3|-1
chr11	47343158	NM_000256.3:c.1227-13G>A	C	T	.	.	MES_SLIDING=T|+|1.94|4.14|7.75|3.39|-22|-20|-4|0,T|-|7.95|8.75|6.90|15.23|-4|-3|-7|-1
chr11	47343159	NM_000256.3:c.1227-14C>A	G	T	.	.	MES_SLIDING=T|+|11.57|8.60|7.65|9.11|-17|-19|-4|-2,T|-|8.04|7.40|7.89|4.38|-4|-12|-3|-6
chr11	47343254	NM_000256.3:c.1226+6T>C	A	G	.	.	MES_SLIDING=G|+|8.75|8.11|8.18|4.88|-19|-17|-3|-5,G|-|1.37|2.11|3.07|7.75|-5|0|-8|-4
chr11	47343268	NM_000256.3:c.1224-6C>A	G	T	.	.	MES_SLIDING=T|+|8.35|8.60|7.65|9.99|-13|-19|-4|-2,T|-|8.04|2.69|8.68|3.57|-4|-5|-3|-6
chr11	47343283	NM_000256.3:c.1224-21A>G	T	C	.	.	MES_SLIDING=C|+|0.77|2.40|4.29|7.75|-17|-15|-5|-4,C|-|8.75|8.56|13.03|7.28|-3|-5|-1|-7
chr11	47343295	NM_000256.3:c.1224-33G>A	C	T	.	.	MES_SLIDING=T|+|1.94|2.38|7.75|4.67|-22|-16|-4|0,T|-|7.95|8.75|6.12|14.48|-4|-3|-2|-1
chr11	47343502	NM_000256.3:c.1213A>G	T	C	.	.	MES_SLIDING=C|+|0.75|2.11|2.32|7.75|-17|-22|-5|-4,C|-|8.75|16.81|9.30|9.39|-3|-5|-6|-2
chr11	47343614	NM_000256.3:c.1101G>T	C	A	.	.	MES_SLIDING=A|+|8.04|3.37|11.50|4.04|-18|-17|-5|-2,A|-|9.40|8.60|7.65|11.39|-5|-3|-4|-6
chr11	47343632	NM_000256.3:c.1091-8G>A	C	T	.	.	MES_SLIDING=T|+|2.45|3.69|7.75|2.49|-22|-20|-4|0,T|-|8.30|8.75|8.38|14.19|-5|-3|-7|-6
chr11	47343636	NM_000256.3:c.1091-12G>A	C	T	.	.	MES_SLIDING=T|+|0.63|1.52|7.75|4.24|-20|-14|-4|-5,T|-|11.85|8.79|7.09|11.00|-5|-8|-3|-1
chr11	47343659	NM_000256.3:c.1091-35C>A	G	T	.	.	MES_SLIDING=T|+|17.51|8.60|7.65|13.91|-17|-19|-4|-2,T|-|8.04|8.05|5.68|3.12|-4|-11|-3|0
chr11	47346158	NM_000256.3:c.1090+49C>T	G	A	.	.	MES_SLIDING=A|+|13.37|8.75|6.68|9.96|-17|-19|-5|-7,A|-|0.66|0.94|7.75|3.21|-2|-18|-4|-3
chr11	47346291	NM_000256.3:c.1006A>G	T	C	.	.	MES_SLIDING=C|+|1.74|2.31|5.82|7.75|-16|-14|-5|-4,C|-|8.75|7.95|10.89|7.17|-3|-4|-1|-3
chr11	47346297	NM_000256.3:c.1000G>A	C	T	.	.	MES_SLIDING=T|+|2.14|3.27|7.75|5.08|-22|-20|-4|0,T|-|12.34|8.75|4.24|15.68|-5|-3|-2|-6
chr11	47346298	NM_000256.3:c.999C>T	G	A	.	.	MES_SLIDING=A|+|7.95|8.75|7.06|15.73|-18|-19|-1|-7,A|-|2.64|4.14|7.75|4.22|0|-2|-4|-8
chr11	47346337	NM_000256.3:c.960C>G	G	C	.	.	MES_SLIDING=C|+|10.94|8.06|2.02|10.71|-17|-19|0|-2,C|-|8.06|7.38|8.27|3.15|-3|-11|-5|-8
chr11	47346379	NM_000256.3:c.927-9G>A	C	T	.	.	MES_SLIDING=T|+|1.50|2.10|7.75|6.29|-13|-16|-4|-5,T|-|7.95|8.75|6.03|10.25|-4|-3|-2|-1
chr11	47346380	NM_000256.3:c.927-10C>A	G	T	.	.	MES_SLIDING=T|+|10.13|8.60|7.65|9.73|-17|-19|-4|-5,T|-|8.04|7.52|9.05|2.18|-4|-8|-3|-6
chr11	47346623	NM_000256.3:c.926+4A>G	T	C	.	.	MES_SLIDING=C|+|0.91|1.88|4.72|7.75|-14|-22|-2|-4,C|-|8.75|7.95|9.64|8.22|-3|-4|-1|-7
chr11	47346629	NM_000256.3:c.924G>A	C	T	.	.	MES_SLIDING=T|+|1.75|1.72|7.75|4.71|-14|-16|-4|0,T|-|7.95|8.75|7.86|12.37|-4|-3|-7|-1
chr11	47346664	NM_000256.3:c.909-20C>T	G	A	.	.	MES_SLIDING=A|+|8.19|8.75|4.61|10.44|-17|-19|-5|-2,A|-|1.05|0.60|7.75|8.37|-1|-18|-4|-3
chr11	47347037	NM_000256.3:c.906-8T>C	A	G	.	.	MES_SLIDING=G|+|8.75|7.95|10.28|6.14|-19|-18|-2|-6,G|-|2.39|1.82|5.48|7.75|-6|-14|-3|-4
chr11	47347478	NM_000256.3:c.853G>A	C	T	.	.	MES_SLIDING=T|+|2.08|1.11|7.75|6.68|-22|-14|-4|-5,T|-|12.95|8.75|5.47|9.55|-5|-3|-3|-6
chr11	47347493	NM_000256.3:c.852-14G>T	C	A	.	.	MES_SLIDING=A|+|8.04|4.42|10.97|2.13|-18|-17|-5|-8,A|-|7.19|8.60|7.65|14.43|-5|-3|-4|-6
chr11	47347852	NM_000256.3:c.821+5G>A	C	T	.	.	MES_SLIDING=T|+|2.45|0.53|7.75|6.29|-22|-19|-4|-5,T|-|7.95|8.75|6.00|12.26|-4|-3|-7|-1
chr11	47347857	NM_000256.3:c.821C>T	G	A	.	.	MES_SLIDING=A|+|11.64|8.75|8.00|11.53|-17|-19|-6|-2,A|-|3.08|3.39|7.75|3.01|-8|-2|-4|-8
chr11	47348381	NM_000256.3:c.772+43G>A	C	T	.	.	MES_SLIDING=T|+|1.92|0.78|7.75|4.96|-14|-20|-4|0,T|-|14.00|8.75|5.21|12.32|-5|-3|-7|-1
chr11	47348424	NM_000256.3:c.772G>A	C	T	.	.	MES_SLIDING=T|+|2.07|1.75|7.75|3.75|-14|-16|-4|0,T|-|7.95|8.75|6.69|9.79|-4|-3|-2|-1
chr11	47348426	NM_000256.3:c.770A>C	T	G	.	.	MES_SLIDING=G|+|8.60|11.00|11.39|7.65|-19|-17|-7|-4,G|-|5.59|8.04|4.16|14.16|-8|-4|-1|-3
chr11	47348438	NM_000256.3:c.758A>G	T	C	.	.	MES_SLIDING=C|+|1.37|2.77|4.00|7.75|-20|-15|-7|-4,C|-|8.75|12.36|13.09|5.55|-3|-5|-1|-2
chr11	47348486	NM_000256.3:c.710A>C	T	G	.	.	MES_SLIDING=G|+|8.60|9.45|12.50|7.65|-19|-17|-5|-4,G|-|5.34|8.04|6.44|9.45|-8|-4|-1|-3
chr11	47348537	NM_000256.3:c.659A>G	T	C	.	.	MES_SLIDING=C|+|1.05|2.29|3.40|7.75|-17|-15|0|-4,C|-|8.75|13.23|10.97|6.49|-3|-5|-6|-3
chr11	47348541	NM_000256.3:c.655G>C	C	G	.	.	MES_SLIDING=G|+|8.06|11.83|10.62|2.81|-19|-17|-5|-6,G|-|15.24|8.06|4.03|13.37|-5|-3|-2|-6
chr11	47348541	NM_000256.3:c.655G>T	C	A	.	.	MES_SLIDING=A|+|8.04|3.88|16.29|1.23|-18|-14|-5|-7,A|-|14.39|8.60|7.65|16.67|-5|-3|-4|-6
chr11	47348560	NM_000256.3:c.655-19C>T	G	A	.	.	MES_SLIDING=A|+|7.95|8.75|6.31|8.18|-18|-19|-1|-3,A|-|1.11|2.09|7.75|5.54|-17|-6|-4|-3
chr11	47349769	NM_000256.3:c.654+5G>A	C	T	.	.	MES_SLIDING=T|+|2.44|2.92|7.75|1.69|-22|-20|-4|0,T|-|7.95|8.75|6.58|11.53|-4|-3|-3|-6
chr11	47349770	NM_000256.3:c.654+4G>A	C	T	.	.	MES_SLIDING=T|+|1.37|4.36|7.75|5.61|-11|-20|-4|-2,T|-|7.95|8.75|6.99|13.49|-4|-3|-7|-6
chr11	47349792	NM_000256.3:c.636C>G	G	C	.	.	MES_SLIDING=C|+|11.64|8.06|4.39|9.98|-17|-19|-6|-7,C|-|8.06|19.36|16.75|3.82|-3|-5|-6|-2
chr11	47349824	NM_000256.3:c.604A>C	T	G	.	.	MES_SLIDING=G|+|8.60|17.94|14.15|7.65|-19|-17|-2|-4,G|-|4.51|8.04|2.32|12.23|-7|-4|0|-3
chr11	47349910	NM_000256.3:c.518C>A	G	T	.	.	MES_SLIDING=T|+|17.06|8.60|7.65|9.64|-17|-19|-4|-7,T|-|8.04|3.00|10.75|6.60|-4|-5|-3|-1
chr11	47349932	NM_000256.3:c.506-10G>T	C	A	.	.	MES_SLIDING=A|+|8.04|4.29|9.70|0.92|-18|-17|-5|-8,A|-|13.61|8.60|7.65|19.11|-5|-3|-4|-6
chr11	47350008	NM_000256.3:c.505+6T>G	A	C	.	.	MES_SLIDING=C|+|3.60|8.04|7.61|12.17|-17|-18|-7|-5,C|-|8.60|11.31|8.50|7.65|-3|-5|-5|-4
chr11	47350009	NM_000256.3:c.505+5G>C	C	G	.	.	MES_SLIDING=G|+|8.06|16.26|8.65|4.32|-19|-17|-5|-6,G|-|18.47|8.06|3.68|20.84|-5|-3|-2|-6
chr11	47350015	NM_000256.3:c.504G>A	C	T	.	.	MES_SLIDING=T|+|1.66|0.90|7.75|4.24|-14|-20|-4|0,T|-|14.17|8.75|4.56|13.72|-5|-3|-2|-6
chr11	47350016	NM_000256.3:c.503T>C	A	G	.	.	MES_SLIDING=G|+|8.75|7.95|16.29|8.25|-19|-18|-7|-6,G|-|2.62|2.34|3.12|7.75|-6|0|-3|-4
chr11	47350018	NM_000256.3:c.501C>T	G	A	.	.	MES_SLIDING=A|+|8.14|8.75|5.21|12.77|-17|-19|-6|-2,A|-|2.08|3.17|7.75|2.86|-8|-2|-4|-8
chr11	47350036	NM_000256.3:c.483A>G	T	C	.	.	MES_SLIDING=C|+|2.07|1.62|5.29|7.75|-16|-21|-5|-4,C|-|8.75|8.80|17.26|5.13|-3|-5|-1|-2
chr11	47350041	NM_000256.3:c.478C>T	G	A	.	.	MES_SLIDING=A|+|7.95|8.75|5.97|13.22|-18|-19|-1|-7,A|-|1.93|2.06|7.75|3.32|-14|-6|-4|-8
chr11	47350047	NM_000256.3:c.472G>T	C	A	.	.	MES_SLIDING=A|+|8.04|8.07|11.36|6.37|-18|-11|-5|-7,A|-|6.50|8.60|7.65|11.99|-5|-3|-4|-1
chr11	47350048	NM_000256.3:c.471C>T	G	A	.	.	MES_SLIDING=A|+|7.95|8.75|5.54|9.00|-18|-19|-6|-7,A|-|2.23|1.37|7.75|5.01|-8|-6|-4|-8
chr11	47350077	NM_000256.3:c.442G>A	C	T	.	.	MES_SLIDING=T|+|2.14|0.69|7.75|5.28|-22|0|-4|-5,T|-|7.95|8.75|6.04|13.18|-4|-3|-7|-1
chr11	47350117	NM_000256.3:c.407-5C>T	G	A	.	.	MES_SLIDING=A|+|7.95|8.75|5.58|14.11|-18|-19|-6|-7,A|-|0.87|4.34|7.75|2.80|-8|-2|-4|-3
chr11	47350497	NM_000256.3:c.406+5G>C	C	G	.	.	MES_SLIDING=G|+|8.06|12.02|10.21|3.91|-19|-17|-7|-6,G|-|12.29|8.06|2.26|9.15|-5|-3|-2|-3
chr11	47350503	NM_000256.3:c.405A>G	T	C	.	.	MES_SLIDING=C|+|0.82|2.47|2.25|7.75|-12|-14|0|-4,C|-|8.75|20.66|12.69|6.45|-3|-5|-1|-2
chr11	47351241	NM_000256.3:c.290C>T	G	A	.	.	MES_SLIDING=A|+|7.95|8.75|5.93|12.66|-18|-19|-6|-2,A|-|2.12|1.37|7.75|1.62|-8|-2|-4|-8
chr11	47351515	NM_000256.3:c.26-10G>A	C	T	.	.	MES_SLIDING=T|+|1.03|4.74|7.75|4.53|-14|-20|-4|0,T|-|7.95|8.75|4.90|15.11|-4|-3|-7|-1
chr11	47352620	NM_000256.3:c.25+3A>C	T	G	.	.	MES_SLIDING=G|+|8.60|6.86|11.08|7.65|-19|-17|-7|-4,G|-|7.44|8.04|6.91|6.05|-11|-4|-1|-3
chr11	47822082	NM_015231.1:c.1179+5G>A	C	T	.	.	MES_SLIDING=T|+|1.62|1.34|7.75|2.20|-15|-17|-4|0,T|-|8.07|8.75|7.90|8.18|-5|-3|-3|-5
chr11	57739039	NM_001144012.2:c.500G>A	G	A	.	.	MES_SLIDING=A|+|7.95|8.75|7.19|10.85|-18|-19|-1|-7,A|-|1.22|1.80|7.75|5.10|-1|-6|-4|-3
chr11	59787035	NM_004177.4:c.115-2A>G	A	G	.	.	MES_SLIDING=G|+|8.75|12.82|9.34|7.35|-19|-17|-2|-1,G|-|1.19|1.83|5.76|7.75|-7|-8|-8|-4
chr11	59793515	NM_001178040.1:c.675+1delinsT	G	T	.	.	MES_SLIDING=T|+|18.13|8.60|7.65|11.71|-17|-19|-4|-2,T|-|8.04|4.10|14.59|1.74|-4|-8|-3|-6
chr11	61368594	NM_016464.4:c.377-3C>G	C	G	.	.	MES_SLIDING=G|+|8.06|11.21|10.17|3.93|-19|-17|-7|-6,G|-|12.28|8.06|4.33|11.46|-5|-3|-2|-1
chr11	64805773	NM_130799.2:c.1050-3C>G	G	C	.	.	MES_SLIDING=C|+|12.85|8.06|4.13|14.83|-17|-19|-6|-2,C|-|8.06|13.12|16.19|4.16|-3|-5|-6|-2
chr11	65589935	NM_001099409.1:c.4004-1G>A	G	A	.	.	MES_SLIDING=A|+|11.11|8.75|6.17|15.48|-17|-19|-1|-7,A|-|1.93|0.96|7.75|5.27|-7|-19|-4|-3
chr11	66511090	NM_024649.4:c.124+1G>A	G	A	.	.	MES_SLIDING=A|+|14.12|8.75|9.34|14.66|-17|-19|-6|-7,A|-|1.33|1.39|7.75|3.02|-1|-5|-4|-8
chr11	66519596	NM_024649.4:c.592-21A>T	A	T	.	.	MES_SLIDING=T|+|4.21|8.37|8.18|14.20|-13|-18|-4|-5,T|-|8.37|4.21|8.66|8.18|-4|-5|-3|-4
chr11	66523634	NM_024649.1:c.951+58C>T	C	T	.	.	MES_SLIDING=T|+|2.06|1.16|7.75|2.66|-10|-17|-4|0,T|-|7.95|8.75|5.79|13.79|-4|-3|-2|-1
chr11	66524211	NM_024649.4:c.1110+329C>T	C	T	.	.	MES_SLIDING=T|+|2.33|1.34|7.75|2.67|-22|-16|-4|0,T|-|8.71|8.75|7.02|13.82|-5|-3|-7|-1
chr11	66696405	NM_006946.2:c.4150C>A	G	T	.	.	MES_SLIDING=T|+|15.57|8.60|7.65|16.32|-17|-19|-4|-2,T|-|8.04|8.52|14.39|7.32|-4|-8|-3|-1
chr11	67611569	NM_007103.3:c.1080G>A	G	A	.	.	MES_SLIDING=A|+|7.95|8.75|6.85|13.55|-18|-19|-5|-7,A|-|1.14|1.87|7.75|3.02|-21|-6|-4|-8
chr11	68389874	NM_002335.2:c.1413-7T>A	T	A	.	.	MES_SLIDING=A|+|8.37|2.51|16.54|8.18|-18|-9|-5|-4,A|-|4.83|8.37|8.18|9.13|-5|-4|-4|-3
chr11	68403483	NM_002335.3:c.1585G>T	G	T	.	.	MES_SLIDING=T|+|16.49|8.60|7.65|11.27|-17|-19|-4|-7,T|-|8.04|4.01|14.18|1.61|-4|-8|-3|0
chr11	86344724	NM_016401.3:c.539+3A>G	A	G	.	.	MES_SLIDING=G|+|8.75|7.95|8.18|5.59|-19|-18|-3|-6,G|-|0.88|1.55|8.40|7.75|-5|-1|-3|-4
chr11	108271249	NM_000051.3:c.2922-2A>T	A	T	.	.	MES_SLIDING=T|+|7.77|8.37|8.18|17.97|-11|-18|-4|-5,T|-|8.37|9.56|15.53|8.18|-4|-8|-3|-4
chr11	112037460	NM_001931.4:c.975G>C	G	C	.	.	MES_SLIDING=C|+|13.49|8.06|2.17|8.27|-17|-19|0|-3,C|-|8.06|14.29|8.27|3.18|-3|-5|-5|-8
chr11	112089016	NM_003002.2:c.314+5G>A	G	A	.	.	MES_SLIDING=A|+|12.25|8.75|7.00|8.18|-17|-19|-5|-3,A|-|3.30|0.55|7.75|2.18|-8|-6|-4|-7
chr12	12718315	NM_004064.4:c.475+1G>A	G	A	.	.	MES_SLIDING=A|+|10.32|8.75|8.80|15.95|-17|-19|-1|-7,A|-|1.47|1.26|7.75|3.57|-7|-8|-4|-6
chr12	32878545	NM_004572.3:c.337-2A>T	T	A	.	.	MES_SLIDING=A|+|8.37|8.31|9.49|8.18|-18|-11|-5|-4,A|-|8.74|8.37|8.18|16.65|-11|-4|-4|-3
chr12	102843790	NM_000277.1:c.1066-11G>A	C	T	.	.	MES_SLIDING=T|+|1.78|0.73|7.75|4.04|-22|-21|-4|0,T|-|7.95|9.36|5.26|14.11|-4|-8|-2|-1
chr12	110626360	NM_001082538.2:c.342-2A>G	A	G	.	.	MES_SLIDING=G|+|8.75|9.38|11.64|7.08|-19|-17|-2|-6,G|-|1.90|1.60|2.69|7.75|-6|0|-8|-4
chr12	115997226	NM_015335.4:c.2570-4_2574del	AACTGCTAAA	A	.	.	MES_SLIDING=A|+|26.07|16.29|32.42|4.11|1|-4|0|-3,A|-|43.68|23.69|32.01|28.46|-23|-1|-13|-4
chr12	119822819	NM_001206999.1:c.1111+1G>A	C	T	.	.	MES_SLIDING=T|+|1.09|1.55|7.75|4.27|-21|-17|-4|-5,T|-|10.78|8.75|7.60|11.37|-5|-3|-3|-1
chr12	119832768	NM_001206999.1:c.753+3A>T	T	A	.	.	MES_SLIDING=A|+|8.37|2.01|21.10|8.18|-18|-13|-5|-4,A|-|3.77|8.37|8.18|7.17|-5|-4|-4|-3
chr12	123699702	NM_024809.3:c.1506-2A>G	A	G	.	.	MES_SLIDING=G|+|8.77|7.95|14.85|7.35|-14|-18|-7|-6,G|-|1.90|1.49|5.38|7.75|-6|-9|-3|-4
chr13	24885671	NM_018451.3:c.3302-1G>C	C	G	.	.	MES_SLIDING=G|+|8.06|10.72|21.07|3.13|-19|-17|-2|0,G|-|9.65|8.06|3.30|9.88|-5|-3|-8|-1
chr13	25530561	NM_016529.4:c.322-1G>T	G	T	.	.	MES_SLIDING=T|+|9.82|8.60|7.65|12.46|-17|-19|-4|-7,T|-|8.04|3.68|11.83|1.34|-4|-8|-3|0
chr13	32315668	NM_000059.3:c.-40+1G>A	G	A	.	.	MES_SLIDING=A|+|8.82|8.75|8.28|11.65|-17|-19|-5|-7,A|-|1.03|0.93|7.75|3.88|-7|-5|-4|-3
chr13	32316413	NM_000059.3:c.-39-9_-39-7del	GTTT	T	.	.	MES_SLIDING=T|+|19.13|28.01|24.23|14.07|0|-11|1|-2,T|-|22.10|23.61|27.02|13.67|-23|-8|-10|-1
chr13	32316417	NM_000059.3:c.-39-5del	TG	G	.	.	MES_SLIDING=G|+|23.04|22.38|17.53|11.32|-16|-15|-5|-6,G|-|26.27|21.76|18.97|9.89|-22|-9|-8|-5
chr13	32316421	NM_000059.3:c.-39-1G>A	G	A	.	.	MES_SLIDING=A|+|13.18|8.75|6.59|12.55|-17|-19|-6|-7,A|-|2.90|1.38|7.75|4.74|-7|-2|-4|-1
chr13	32316450	NM_000059.3:c.-11C>T	C	T	.	.	MES_SLIDING=T|+|1.64|0.73|7.75|3.81|-21|-16|-4|0,T|-|7.95|8.75|7.10|12.07|-4|-3|-7|-1
chr13	32316522	NM_000059.3:c.62A>G	A	G	.	.	MES_SLIDING=G|+|8.75|7.95|16.60|6.51|-19|-18|-7|-6,G|-|3.64|1.76|3.64|7.75|-2|-7|-8|-4
chr13	32316527	NM_000059.3:c.67G>A	G	A	.	.	MES_SLIDING=A|+|7.95|8.75|5.84|8.92|-18|-19|-5|-2,A|-|1.48|1.27|7.75|4.50|-7|-19|-4|-6
chr13	32316528	NM_000059.3:c.67+1G>A	G	A	.	.	MES_SLIDING=A|+|14.15|8.75|8.80|8.18|-17|-19|-1|-3,A|-|2.12|0.53|7.75|4.47|-8|-3|-4|-6
chr13	32316528	NM_000059.3:c.67+1G>T	G	T	.	.	MES_SLIDING=T|+|17.84|8.60|7.65|14.17|-17|-19|-4|-2,T|-|8.04|3.88|13.76|2.97|-4|-8|-3|-1
chr13	32316529	NM_000059.3:c.67+2T>C	T	C	.	.	MES_SLIDING=C|+|1.48|2.17|4.28|7.75|-17|-22|0|-4,C|-|8.75|22.02|10.95|6.17|-3|-5|-6|-2
chr13	32316530	NM_000059.3:c.67+3A>G	A	G	.	.	MES_SLIDING=G|+|8.75|7.95|14.61|6.06|-19|-18|-7|-5,G|-|1.56|2.38|7.27|7.75|-5|0|-3|-4
chr13	32316531	NM_000059.3:c.67+4T>C	T	C	.	.	MES_SLIDING=C|+|4.35|1.98|1.66|7.75|-20|-14|-1|-4,C|-|8.75|7.95|14.23|6.51|-3|-4|-6|-3
chr13	32319070	NM_000059.3:c.68-7del	TA	A	.	.	MES_SLIDING=A|+|20.29|22.11|21.21|12.38|0|-13|-5|-4,A|-|14.31|8.53|15.19|-0.00|-22|-18|-8|-9
chr13	32319070	NM_000059.3:c.68-7T>A	T	A	.	.	MES_SLIDING=A|+|8.37|1.91|16.87|8.18|-18|-17|-5|-4,A|-|3.34|8.37|8.18|15.38|-5|-4|-4|-3
chr13	32319088	NM_000059.3:c.79A>G	A	G	.	.	MES_SLIDING=G|+|8.75|9.42|8.50|7.69|-19|-17|-2|-5,G|-|0.87|2.32|3.34|7.75|-5|-7|-8|-4
chr13	32319176	NM_000059.3:c.167A>C	A	C	.	.	MES_SLIDING=C|+|4.53|8.04|5.78|12.01|-17|-18|-7|-5,C|-|8.60|15.94|11.91|7.65|-3|-5|-6|-4
chr13	32319222	NM_000059.3:c.213T>C	T	C	.	.	MES_SLIDING=C|+|1.41|1.22|4.18|7.75|-17|-21|0|-4,C|-|8.75|13.80|9.81|8.27|-3|-5|-1|-3
chr13	32319232	NM_000059.3:c.223G>C	G	C	.	.	MES_SLIDING=C|+|16.33|8.06|2.43|19.15|-17|-19|-6|-2,C|-|8.06|15.83|12.15|3.00|-3|-5|-3|-2
chr13	32319289	NM_000059.3:c.280C>T	C	T	.	.	MES_SLIDING=T|+|1.20|0.72|7.75|1.40|-15|-12|-4|-5,T|-|8.34|8.75|9.11|10.69|-5|-3|-2|-1
chr13	32319330	NM_000059.3:c.316+5G>A	G	A	.	.	MES_SLIDING=A|+|9.33|8.75|8.25|8.18|-17|-19|-1|-3,A|-|2.21|0.87|7.75|4.18|-8|-18|-4|-8
chr13	32319330	NM_000059.3:c.316+5G>C	G	C	.	.	MES_SLIDING=C|+|14.00|8.06|3.82|8.27|-17|-19|0|-3,C|-|8.06|8.84|13.22|3.46|-3|-5|-1|-2
chr13	32319331	NM_000059.3:c.316+6T>C	T	C	.	.	MES_SLIDING=C|+|1.50|2.27|4.32|7.75|-17|-22|0|-4,C|-|8.75|13.09|10.74|7.00|-3|-5|-6|-2
chr13	32325064	NM_000059.3:c.317-12G>A	G	A	.	.	MES_SLIDING=A|+|9.35|8.75|6.70|9.68|-17|-19|-5|-2,A|-|1.34|4.49|7.75|2.74|-1|-2|-4|-8
chr13	32325184	NM_000059.3:c.425G>T	G	T	.	.	MES_SLIDING=T|+|16.69|8.60|7.65|8.50|-17|-19|-4|-3,T|-|8.04|3.70|9.53|6.31|-4|-5|-3|-1
chr13	32325217	NM_000059.3:c.425+33A>G	A	G	.	.	MES_SLIDING=G|+|8.75|10.58|8.18|7.92|-19|-17|-3|-6,G|-|1.10|2.10|2.94|7.75|-5|-8|-3|-4
chr13	32326077	NM_000059.3:c.426-24G>A	G	A	.	.	MES_SLIDING=A|+|10.07|8.75|6.89|9.63|-17|-19|-1|-7,A|-|1.38|0.53|7.75|2.82|-8|-3|-4|-3
chr13	32326089	NM_000059.3:c.426-12_426-8del	GTTTTA	A	.	.	MES_SLIDING=A|+|23.95|17.74|39.26|16.39|2|-3|1|-2,A|-|29.83|13.71|36.92|10.37|-22|-20|-12|-7
chr13	32326099	NM_000059.3:c.426-2A>T	A	T	.	.	MES_SLIDING=T|+|7.30|8.37|8.18|15.69|-9|-18|-4|-5,T|-|8.37|5.34|8.65|8.18|-4|-5|-3|-4
chr13	32326108	NM_000059.3:c.433_435delGTT	GTTC	C	.	.	MES_SLIDING=C|+|28.97|26.56|31.69|13.73|1|-2|1|-2,C|-|23.96|31.11|22.28|6.34|-23|-8|-8|-5
chr13	32326116	NM_000059.3:c.441A>G	A	G	.	.	MES_SLIDING=G|+|8.75|15.40|16.51|8.19|-19|-17|-7|-6,G|-|0.79|2.48|2.98|7.75|-21|-7|-6|-4
chr13	32326142	NM_000059.3:c.467A>G	A	G	.	.	MES_SLIDING=G|+|8.75|11.03|8.81|6.49|-19|-17|-2|-5,G|-|1.13|1.33|5.24|7.75|-5|-1|-6|-4
chr13	32326145	NM_000059.3:c.470_474del	AGTCAG	G	.	.	MES_SLIDING=G|+|25.50|12.53|34.61|14.20|-11|-14|0|-1,G|-|14.83|15.14|36.89|31.65|-20|-13|-10|-5
chr13	32326148	NM_000059.3:c.473C>T	C	T	.	.	MES_SLIDING=T|+|1.92|1.78|7.75|4.71|-15|-20|-4|-7,T|-|10.36|8.75|4.51|10.01|-5|-3|-7|-6
chr13	32326150	NM_000059.3:c.475G>A	G	A	.	.	MES_SLIDING=A|+|7.95|8.75|7.67|8.71|-18|-19|-1|-7,A|-|1.48|1.20|7.75|4.09|-7|-18|-4|-6
chr13	32326151	NM_000059.3:c.475+1G>A	G	A	.	.	MES_SLIDING=A|+|20.93|8.75|8.75|9.83|-17|-19|-6|-2,A|-|2.12|0.53|7.75|2.95|-8|-3|-4|-1
chr13	32326153	NM_000059.3:c.475+3A>G	A	G	.	.	MES_SLIDING=G|+|8.75|7.95|15.17|6.94|-19|-18|-7|-6,G|-|0.78|1.54|7.10|7.75|-2|-1|-3|-4
chr13	32326153	NM_000059.3:c.475+3A>T	A	T	.	.	MES_SLIDING=T|+|7.47|8.37|8.18|5.83|-15|-18|-4|-1,T|-|8.37|1.97|17.90|8.18|-4|-5|-3|-4
chr13	32326154	NM_000059.3:c.475+4del	TG	G	.	.	MES_SLIDING=G|+|17.46|20.82|20.80|11.52|0|-4|-2|-4,G|-|14.14|10.42|33.54|27.16|-5|-6|-8|-5
chr13	32326158	NM_000059.3:c.475+8dup	T	TT	.	.	MES_SLIDING=TT|+|20.47|19.36|8.18|13.38|-7|-6|-3|-4,TT|-|12.32|13.29|13.29|6.83|-9|-10|-8|-2
chr13	32326176	NM_000059.3:c.475+26T>C	T	C	.	.	MES_SLIDING=C|+|1.39|1.34|4.35|7.75|-17|-21|-5|-4,C|-|8.75|7.95|11.10|7.60|-3|-4|-1|-3
chr13	32326218	NM_000059.3:c.476-24A>G	A	G	.	.	MES_SLIDING=G|+|8.75|14.53|11.52|7.48|-19|-17|-7|-1,G|-|1.03|2.47|0.38|7.75|-17|-7|-7|-4
chr13	32326233	NM_000059.3:c.476-9dup	T	TT	.	.	MES_SLIDING=TT|+|19.96|21.31|24.33|17.12|-7|-5|-3|-4,TT|-|10.99|15.22|0.00|0.65|-12|-15|-9|-7
chr13	32326239	NM_000059.3:c.476-3C>A	C	A	.	.	MES_SLIDING=A|+|8.04|4.47|6.65|3.07|-18|-17|-5|-8,A|-|16.74|8.60|7.65|13.33|-5|-3|-4|-6
chr13	32326240	NM_000059.3:c.476-2A>G	A	G	.	.	MES_SLIDING=G|+|8.75|8.59|14.12|5.47|-19|-17|-7|-5,G|-|1.19|1.31|3.38|7.75|-6|-8|-8|-4
chr13	32326272	NM_000059.3:c.506A>G	A	G	.	.	MES_SLIDING=G|+|8.75|14.72|8.18|7.62|-19|-17|-3|-1,G|-|0.76|2.06|3.61|7.75|0|-8|-8|-4
chr13	32326282	NM_000059.3:c.516G>A	G	A	.	.	MES_SLIDING=A|+|9.99|8.75|6.72|8.18|-17|-19|-5|-3,A|-|1.04|0.68|7.75|3.74|-7|-19|-4|-3
chr13	32326283	NM_000059.3:c.516+1G>A	G	A	.	.	MES_SLIDING=A|+|11.14|8.75|8.27|10.62|-17|-19|-5|-7,A|-|1.31|1.25|7.75|2.23|-12|-5|-4|-8
chr13	32326283	NM_000059.3:c.516+1G>T	G	T	.	.	MES_SLIDING=T|+|15.68|8.60|7.65|10.68|-17|-19|-4|-7,T|-|8.04|2.90|13.28|1.31|-4|-5|-3|0
chr13	32326284	NM_000059.3:c.516+2T>C	T	C	.	.	MES_SLIDING=C|+|0.88|2.35|2.74|7.75|-20|-9|0|-4,C|-|8.75|8.95|13.06|6.70|-3|-5|-6|-7
chr13	32326286	NM_000059.3:c.516+4_516+5del	AAT	T	.	.	MES_SLIDING=T|+|14.60|21.82|29.39|19.78|-9|-7|1|-2,T|-|17.68|16.16|42.42|24.94|-22|-20|-8|-5
chr13	32326296	NM_000059.3:c.516+14C>T	C	T	.	.	MES_SLIDING=T|+|1.70|1.21|7.75|3.72|-15|-12|-4|-7,T|-|11.55|8.75|6.51|8.87|-5|-3|-3|-6
chr13	32326303	NM_000059.3:c.516+21A>T	A	T	.	.	MES_SLIDING=T|+|2.85|8.37|8.18|16.65|-15|-18|-4|-5,T|-|8.37|4.18|8.70|8.18|-4|-5|-3|-4
chr13	32326480	NM_000059.3:c.517-19C>T	C	T	.	.	MES_SLIDING=T|+|1.70|1.08|7.75|4.38|-15|-17|-4|-2,T|-|9.86|8.75|6.37|8.54|-5|-3|-3|-6
chr13	32326497	NM_000059.3:c.517-2A>G	A	G	.	.	MES_SLIDING=G|+|8.75|7.95|16.04|6.19|-19|-18|-7|-6,G|-|2.20|1.60|3.70|7.75|-6|0|-8|-4
chr13	32326498	NM_000059.3:c.517-1G>A	G	A	.	.	MES_SLIDING=A|+|10.76|8.75|6.75|10.29|-17|-19|-1|-7,A|-|1.58|1.01|7.75|1.77|-8|-2|-4|-8
chr13	32326499	NM_000059.3:c.517G>T	G	T	.	.	MES_SLIDING=T|+|18.29|8.60|7.65|15.84|-17|-19|-4|-2,T|-|8.04|5.56|10.21|1.28|-4|-8|-3|-1
chr13	32326500	NM_000059.3:c.518del	GT	T	.	.	MES_SLIDING=T|+|19.16|18.58|37.88|19.27|-17|-12|-1|-2,T|-|34.18|19.02|33.47|23.03|-22|-16|-8|-7
chr13	32326500	NM_000059.3:c.518G>T	G	T	.	.	MES_SLIDING=T|+|14.13|8.60|7.65|12.33|-17|-19|-4|-7,T|-|8.04|4.76|11.81|1.97|-4|-5|-3|0
chr13	32326502	NM_000059.3:c.520C>T	C	T	.	.	MES_SLIDING=T|+|1.36|4.23|7.75|3.14|-4|-20|-4|-2,T|-|7.95|8.75|6.66|15.77|-4|-3|-2|-6
chr13	32326503	NM_000059.3:c.521G>A	G	A	.	.	MES_SLIDING=A|+|7.95|8.75|7.55|9.98|-18|-19|-5|-2,A|-|2.15|1.88|7.75|4.11|-1|-6|-4|-8
chr13	32326555	NM_000059.3:c.573T>C	T	C	.	.	MES_SLIDING=C|+|1.07|2.12|5.11|7.75|-17|-14|-5|-4,C|-|8.75|10.60|8.18|7.55|-3|-5|-5|-3
chr13	32326580	NM_000059.3:c.598A>G	A	G	.	.	MES_SLIDING=G|+|8.75|7.95|13.94|6.90|-19|-18|-2|-6,G|-|5.17|1.50|2.93|7.75|-2|-12|-3|-4
chr13	32326599	NM_000059.3:c.617C>G	C	G	.	.	MES_SLIDING=G|+|8.06|5.56|11.46|2.66|-19|-17|-7|-6,G|-|9.25|8.06|1.90|15.89|-5|-3|-2|-6
chr13	32326613	NM_000059.3:c.631G>A	G	A	.	.	MES_SLIDING=A|+|8.31|8.75|6.77|9.32|-17|-19|-5|-7,A|-|0.58|0.86|7.75|3.59|-9|-8|-4|-8
chr13	32326615	NM_000059.3:c.631+2T>G	T	G	.	.	MES_SLIDING=G|+|8.60|16.07|13.72|7.65|-19|-17|-2|-4,G|-|2.59|8.04|0.43|16.38|-8|-4|-4|-3
chr13	32326616	NM_000059.3:c.631+3A>G	A	G	.	.	MES_SLIDING=G|+|8.75|7.95|8.64|4.88|-19|-18|-2|-6,G|-|1.13|1.06|6.47|7.75|-5|-6|-3|-4
chr13	32326617	NM_000059.3:c.631+4A>G	A	G	.	.	MES_SLIDING=G|+|8.75|7.95|9.38|7.17|-19|-18|-7|-5,G|-|0.86|1.54|6.37|7.75|-2|-1|-6|-4
chr13	32326638	NM_000059.3:c.631+25C>T	C	T	.	.	MES_SLIDING=T|+|1.87|0.60|7.75|2.44|-10|-17|-4|0,T|-|7.95|8.75|7.84|9.79|-4|-3|-3|-1
chr13	32329374	NM_000059.3:c.632-69T>C	T	C	.	.	MES_SLIDING=C|+|1.72|1.60|4.38|7.75|-16|-21|-7|-4,C|-|8.75|7.95|14.12|6.79|-3|-4|-1|-2
chr13	32329434	NM_000059.3:c.632-9A>G	A	G	.	.	MES_SLIDING=G|+|8.75|11.52|12.46|5.97|-19|-17|-2|-5,G|-|1.46|2.31|3.22|7.75|-2|-1|-1|-4
chr13	32329440	NM_000059.3:c.632-3C>G	C	G	.	.	MES_SLIDING=G|+|8.06|15.08|19.33|4.25|-19|-17|-2|-6,G|-|18.79|8.06|2.49|11.92|-5|-3|-8|-6
chr13	32329442	NM_000059.3:c.632-1G>A	G	A	.	.	MES_SLIDING=A|+|16.89|8.75|7.82|11.91|-17|-19|-5|-7,A|-|2.28|1.58|7.75|3.50|-7|-5|-4|-3
chr13	32329444	NM_000059.3:c.633C>T	C	T	.	.	MES_SLIDING=T|+|2.15|0.75|7.75|2.47|-15|-12|-4|0,T|-|14.07|8.75|4.93|13.35|-5|-3|-2|-6
chr13	32329491	NM_000059.3:c.680C>T	C	T	.	.	MES_SLIDING=T|+|1.65|0.98|7.75|3.38|-21|-16|-4|-5,T|-|13.31|8.75|6.99|10.94|-5|-3|-2|-1
chr13	32329493	NM_000059.3:c.681+1G>A	G	A	.	.	MES_SLIDING=A|+|9.42|8.75|6.52|13.85|-17|-19|-5|-7,A|-|1.48|1.34|7.75|5.62|-7|-5|-4|-3
chr13	32329496	NM_000059.3:c.681+4A>G	A	G	.	.	MES_SLIDING=G|+|8.75|7.95|14.29|5.86|-19|-18|-7|-5,G|-|0.73|1.15|4.46|7.75|-19|-22|-8|-4
chr13	32329499	NM_000059.3:c.681+7A>T	A	T	.	.	MES_SLIDING=T|+|3.89|8.37|8.18|8.41|-17|-18|-4|-5,T|-|8.37|2.06|12.27|8.18|-4|-13|-3|-4
chr13	32330907	NM_000059.3:c.682-12_682-11del	TAA	A	.	.	MES_SLIDING=A|+|17.31|28.54|23.53|25.75|-10|-8|0|-4,A|-|28.89|29.30|29.27|24.97|-22|-6|-7|-5
chr13	32330907	NM_000059.3:c.682-12del	TA	A	.	.	MES_SLIDING=A|+|22.88|21.70|23.53|11.57|-9|-8|0|-4,A|-|28.89|17.32|17.53|15.30|-22|-6|-8|-6
chr13	32330910	NM_000059.3:c.682-9T>C	T	C	.	.	MES_SLIDING=C|+|1.36|1.54|4.45|7.75|-17|-21|-7|-4,C|-|8.75|13.04|13.73|7.39|-3|-5|-1|-3
chr13	32330915	NM_000059.3:c.682-4G>C	G	C	.	.	MES_SLIDING=C|+|7.84|8.06|2.94|11.76|-17|-19|-6|-5,C|-|8.06|12.58|9.43|3.12|-3|-5|-1|-2
chr13	32330917	NM_000059.3:c.682-2A>C	A	C	.	.	MES_SLIDING=C|+|8.37|8.04|4.40|14.85|-11|-18|-7|-5,C|-|8.60|5.07|12.27|7.65|-3|-5|-3|-4
chr13	32330917	NM_000059.3:c.682-2A>G	A	G	.	.	MES_SLIDING=G|+|8.75|7.95|11.76|7.47|-19|-18|-7|-6,G|-|1.54|1.22|5.62|7.75|-6|-1|-3|-4
chr13	32330967	NM_000059.3:c.730G>A	G	A	.	.	MES_SLIDING=A|+|15.47|8.75|5.11|8.18|-17|-19|-5|-3,A|-|1.20|1.38|7.75|5.05|-7|-11|-4|-3
chr13	32331009	NM_000059.3:c.772C>A	C	A	.	.	MES_SLIDING=A|+|8.04|4.15|11.57|6.03|-18|-17|-5|-7,A|-|11.34|8.60|7.65|12.98|-5|-3|-4|-3
chr13	32331031	NM_000059.3:c.793+1G>C	G	C	.	.	MES_SLIDING=C|+|18.69|8.06|5.29|12.19|-17|-19|-6|-7,C|-|8.06|20.20|20.78|3.43|-3|-5|-6|-2
chr13	32331076	NM_000059.3:c.793+46G>A	G	A	.	.	MES_SLIDING=A|+|8.83|8.75|6.96|10.75|-17|-19|-6|-7,A|-|1.62|1.12|7.75|4.68|-13|-2|-4|-8
chr13	32332261	NM_000059.3:c.794-11T>C	T	C	.	.	MES_SLIDING=C|+|1.08|1.72|5.87|7.75|-17|-21|-5|-4,C|-|8.75|7.95|10.89|7.29|-3|-4|-1|-3
chr13	32332267	NM_000059.3:c.794-5_794-4insT	A	AT	.	.	MES_SLIDING=AT|+|22.31|20.47|7.63|14.38|-13|-15|-1|-4,AT|-|20.46|26.22|21.56|16.70|-9|-10|-6|-4
chr13	32332605	NM_000059.3:c.1127T>G	T	G	.	.	MES_SLIDING=G|+|8.60|16.64|11.54|7.65|-19|-17|-2|-4,G|-|3.05|8.04|3.10|11.09|-5|-4|-1|-3
chr13	32332629	NM_000059.3:c.1151C>T	C	T	.	.	MES_SLIDING=T|+|1.58|0.79|7.75|2.74|-15|-12|-4|-1,T|-|7.95|8.75|8.91|15.95|-4|-3|-2|-1
chr13	32332719	NM_000059.3:c.1241T>G	T	G	.	.	MES_SLIDING=G|+|8.60|13.33|14.42|7.65|-19|-17|-5|-4,G|-|4.64|8.04|4.61|11.29|-5|-4|-1|-3
chr13	32332769	NM_000059.3:c.1291A>C	A	C	.	.	MES_SLIDING=C|+|6.00|8.04|4.55|10.30|-14|-18|-7|-5,C|-|8.60|12.18|15.29|7.65|-3|-5|-6|-4
chr13	32332873	NM_000059.3:c.1395A>C	A	C	.	.	MES_SLIDING=C|+|3.49|8.04|1.54|8.30|-17|-18|-8|-5,C|-|8.60|12.08|12.20|7.65|-3|-5|-3|-4
chr13	32332958	NM_000059.3:c.1480G>A	G	A	.	.	MES_SLIDING=A|+|7.95|8.75|8.19|16.51|-18|-19|-6|-7,A|-|2.49|0.65|7.75|3.36|-7|-6|-4|-3
chr13	32332992	NM_000059.3:c.1514T>C	T	C	.	.	MES_SLIDING=C|+|1.00|2.48|4.16|7.75|-17|-22|0|-4,C|-|8.75|11.92|8.94|7.74|-3|-5|-1|-3
chr13	32333144	NM_000059.3:c.1666A>G	A	G	.	.	MES_SLIDING=G|+|8.75|14.33|11.30|7.10|-19|-17|-2|-6,G|-|1.40|3.44|3.55|7.75|-2|-7|-1|-4
chr13	32333270	NM_000059.3:c.1792A>G	A	G	.	.	MES_SLIDING=G|+|8.75|12.19|9.69|6.32|-19|-17|-2|-1,G|-|0.56|2.48|4.16|7.75|-2|-8|-8|-4
chr13	32333282	NM_000059.3:c.1804G>A	G	A	.	.	MES_SLIDING=A|+|13.91|8.75|6.56|8.41|-17|-19|-5|-7,A|-|0.93|0.53|7.75|4.89|-1|-3|-4|-6
chr13	32336214	NM_000059.3:c.1910-51G>T	G	T	.	.	MES_SLIDING=T|+|17.77|8.60|7.65|19.77|-17|-19|-4|-2,T|-|8.04|3.41|12.50|0.43|-4|-5|-3|-4
chr13	32336291	NM_000059.3:c.1936A>C	A	C	.	.	MES_SLIDING=C|+|7.09|8.04|1.76|11.87|-11|-18|-8|-5,C|-|8.60|12.53|17.30|7.65|-3|-5|-6|-4
chr13	32337158	NM_000059.3:c.2803G>C	G	C	.	.	MES_SLIDING=C|+|5.43|8.06|1.62|11.24|-17|-19|-8|-2,C|-|8.06|11.77|10.44|1.93|-3|-5|-3|-2
chr13	32337165	NM_000059.3:c.2810A>C	A	C	.	.	MES_SLIDING=C|+|5.04|8.04|4.72|9.50|-15|-18|-7|-5,C|-|8.60|14.00|16.32|7.65|-3|-5|-6|-4
chr13	32337387	NM_000059.3:c.3032C>G	C	G	.	.	MES_SLIDING=G|+|8.06|10.72|11.08|3.06|-19|-17|-2|0,G|-|6.44|8.06|2.68|12.83|-5|-3|-7|-1
chr13	32337428	NM_000059.3:c.3073A>G	A	G	.	.	MES_SLIDING=G|+|8.75|7.95|8.18|4.78|-19|-18|-3|-6,G|-|1.09|0.84|5.14|7.75|-10|-7|-8|-4
chr13	32341197	NM_000059.3:c.6841+1del	GT	T	.	.	MES_SLIDING=T|+|22.92|13.06|33.30|27.35|-17|-15|0|-3,T|-|27.61|18.57|36.93|17.98|-22|-11|-8|-6
chr13	32344651	NM_000059.3:c.6935A>T	A	T	.	.	MES_SLIDING=T|+|6.08|8.37|8.18|14.54|-15|-18|-4|-5,T|-|8.37|5.26|15.11|8.18|-4|-8|-3|-4
chr13	32344654	NM_000059.3:c.6937+1G>T	G	T	.	.	MES_SLIDING=T|+|14.35|8.60|7.65|12.45|-17|-19|-4|-7,T|-|8.04|2.60|14.84|1.24|-4|-5|-3|0
chr13	32344727	NM_000059.3:c.6937+74C>G	C	G	.	.	MES_SLIDING=G|+|8.06|10.10|10.84|2.80|-19|-17|-2|-6,G|-|10.80|8.06|2.25|14.48|-5|-3|-8|-1
chr13	32346801	NM_000059.3:c.6938-26T>C	T	C	.	.	MES_SLIDING=C|+|1.52|2.41|4.05|7.75|-16|-14|-2|-4,C|-|8.75|12.75|13.10|7.45|-3|-5|-6|-2
chr13	32346818	NM_000059.3:c.6938-9_6938-6del	GTTTC	C	.	.	MES_SLIDING=C|+|32.04|19.12|40.39|11.35|3|-12|0|-7,C|-|17.38|9.78|33.32|11.57|-10|-16|-10|-5
chr13	32346823	NM_000059.3:c.6938-4C>T	C	T	.	.	MES_SLIDING=T|+|2.14|0.88|7.75|3.79|-22|-12|-4|0,T|-|7.95|8.75|6.51|8.18|-4|-3|-2|-5
chr13	32346824	NM_000059.3:c.6938-3T>C	T	C	.	.	MES_SLIDING=C|+|0.86|1.32|3.90|7.75|-12|-21|-5|-4,C|-|8.75|7.95|11.65|5.07|-3|-4|-1|-3
chr13	32346895	NM_000059.3:c.7006C>T	C	T	.	.	MES_SLIDING=T|+|1.39|1.59|7.75|3.58|-15|-16|-4|-5,T|-|11.20|8.75|7.24|12.75|-5|-3|-2|-1
chr13	32346896	NM_000059.3:c.7007G>A	G	A	.	.	MES_SLIDING=A|+|7.95|8.75|6.16|13.53|-18|-19|-5|-7,A|-|1.34|1.73|7.75|3.14|-22|-6|-4|-8
chr13	32346896	NM_000059.3:c.7007G>C	G	C	.	.	MES_SLIDING=C|+|5.16|8.06|2.37|10.44|-17|-19|0|-7,C|-|8.06|9.06|8.27|3.29|-3|-5|-5|-8
chr13	32346897	NM_000059.3:c.7007+1G>C	G	C	.	.	MES_SLIDING=C|+|17.69|8.06|4.37|14.33|-17|-19|-6|-2,C|-|8.06|11.30|11.48|5.43|-3|-5|-6|-2
chr13	32346930	NM_000059.3:c.7007+34A>G	A	G	.	.	MES_SLIDING=G|+|8.75|14.46|13.51|6.76|-19|-17|-7|-6,G|-|0.98|1.77|4.93|7.75|-2|-1|-3|-4
chr13	32354799	NM_000059.3:c.7008-62A>G	A	G	.	.	MES_SLIDING=G|+|8.75|7.95|11.94|6.41|-19|-18|-2|-1,G|-|1.36|2.64|5.24|7.75|-6|0|-6|-4
chr13	32354817	NM_000059.3:c.7008-44A>G	A	G	.	.	MES_SLIDING=G|+|8.75|16.62|13.85|7.29|-19|-17|-2|-6,G|-|0.81|2.43|3.41|7.75|-5|-8|-8|-4
chr13	32354817	NM_000059.3:c.7008-44A>T	A	T	.	.	MES_SLIDING=T|+|6.27|8.37|8.18|13.17|-15|-18|-4|-5,T|-|8.37|3.74|11.68|8.18|-4|-5|-3|-4
chr13	32354859	NM_000059.3:c.7008-2A>G	A	G	.	.	MES_SLIDING=G|+|8.75|7.95|9.70|5.92|-19|-18|-2|-5,G|-|1.65|1.45|6.29|7.75|-6|-9|-3|-4
chr13	32354859	NM_000059.3:c.7008-2A>T	A	T	.	.	MES_SLIDING=T|+|7.58|8.37|8.18|18.60|-11|-18|-4|-5,T|-|8.37|8.89|21.79|8.18|-4|-11|-3|-4
chr13	32354870	NM_000059.3:c.7017G>C	G	C	.	.	MES_SLIDING=C|+|13.74|8.06|3.64|8.27|-17|-19|0|-3,C|-|8.06|10.03|9.89|1.25|-3|-5|-1|-2
chr13	32354874	NM_000059.3:c.7021C>T	C	T	.	.	MES_SLIDING=T|+|1.63|4.22|7.75|3.62|-11|-20|-4|0,T|-|7.95|8.75|7.58|13.13|-4|-3|-2|-6
chr13	32354906	NM_000059.3:c.7053A>T	A	T	.	.	MES_SLIDING=T|+|4.54|8.37|8.18|16.46|-17|-18|-4|-5,T|-|8.37|9.93|14.50|8.18|-4|-8|-3|-4
chr13	32355095	NM_000059.3:c.7242A>T	A	T	.	.	MES_SLIDING=T|+|3.61|8.37|8.18|7.15|-17|-18|-4|-2,T|-|8.37|8.05|7.41|8.18|-4|-12|-6|-4
chr13	32355172	NM_000059.3:c.7319A>G	A	G	.	.	MES_SLIDING=G|+|8.75|7.95|10.14|5.97|-19|-18|-2|-6,G|-|2.22|1.78|4.76|7.75|-6|-8|-3|-4
chr13	32355294	NM_000059.3:c.7435+6G>A	G	A	.	.	MES_SLIDING=A|+|18.69|8.75|7.30|13.05|-17|-19|-6|-2,A|-|1.86|0.86|7.75|5.17|-1|-5|-4|-8
chr13	32355296	NM_000059.3:c.7435+8A>G	A	G	.	.	MES_SLIDING=G|+|8.75|7.95|10.53|6.62|-19|-18|-7|-6,G|-|1.40|1.33|7.75|7.75|-2|-9|-3|-4
chr13	32355302	NM_000059.3:c.7435+14A>G	A	G	.	.	MES_SLIDING=G|+|8.75|17.96|12.53|7.35|-19|-17|-2|-5,G|-|1.41|2.66|1.77|7.75|-5|-7|-8|-4
chr13	32356424	NM_000059.3:c.7436-4A>T	A	T	.	.	MES_SLIDING=T|+|5.71|8.37|8.18|15.07|-14|-18|-4|-5,T|-|8.37|3.44|13.89|8.18|-4|-5|-3|-4
chr13	32356426	NM_000059.3:c.7436-2A>G	A	G	.	.	MES_SLIDING=G|+|8.75|12.20|13.26|6.63|-19|-17|-2|-1,G|-|0.90|1.35|2.05|7.75|-2|-16|-8|-4
chr13	32356426	NM_000059.3:c.7436-2A>T	A	T	.	.	MES_SLIDING=T|+|7.34|8.37|8.18|6.35|-12|-18|-4|-2,T|-|8.37|3.82|9.86|8.18|-4|-5|-3|-4
chr13	32356455	NM_000059.3:c.7463G>A	G	A	.	.	MES_SLIDING=A|+|9.44|8.75|5.81|9.13|-17|-19|-1|-7,A|-|2.52|1.21|7.75|3.02|-7|-10|-4|-3
chr13	32356496	NM_000059.3:c.7504C>T	C	T	.	.	MES_SLIDING=T|+|2.22|1.89|7.75|5.82|-22|-16|-4|-5,T|-|7.95|8.75|7.60|8.18|-4|-3|-3|-5
chr13	32356497	NM_000059.3:c.7505G>A	G	A	.	.	MES_SLIDING=A|+|12.47|8.75|9.19|10.73|-17|-19|-6|-2,A|-|2.26|2.83|7.75|3.67|-9|-6|-4|-8
chr13	32356551	NM_000059.3:c.7559G>A	G	A	.	.	MES_SLIDING=A|+|7.95|8.75|8.27|12.69|-18|-19|-6|-2,A|-|1.76|1.21|7.75|3.31|-8|-6|-4|-7
chr13	32356578	NM_000059.3:c.7586G>A	G	A	.	.	MES_SLIDING=A|+|7.95|8.75|5.14|9.62|-18|-19|-5|-7,A|-|1.76|1.32|7.75|5.12|-12|-5|-4|-6
chr13	32356602	NM_000059.3:c.7610A>G	A	G	.	.	MES_SLIDING=G|+|8.75|7.95|11.69|8.83|-19|-18|-7|-6,G|-|1.90|2.64|3.36|7.75|-6|0|-8|-4
chr13	32356609	NM_000059.3:c.7617G>A	G	A	.	.	MES_SLIDING=A|+|8.38|8.75|7.62|10.28|-17|-19|-1|-7,A|-|1.52|1.05|7.75|4.12|-7|-17|-4|-6
chr13	32356610	NM_000059.3:c.7617+1G>A	G	A	.	.	MES_SLIDING=A|+|16.23|8.75|6.49|12.84|-17|-19|-6|-2,A|-|2.12|0.62|7.75|3.36|-8|-21|-4|-6
chr13	32356610	NM_000059.3:c.7617+1G>T	G	T	.	.	MES_SLIDING=T|+|19.83|8.60|7.65|19.71|-17|-19|-4|-2,T|-|8.04|3.88|15.63|1.48|-4|-8|-3|-6
chr13	32356611	NM_000059.3:c.7617+2T>G	T	G	.	.	MES_SLIDING=G|+|8.60|12.11|10.10|7.65|-19|-17|-7|-4,G|-|3.59|8.04|6.85|10.35|-5|-4|-1|-3
chr13	32356623	NM_000059.3:c.7617+14_7617+15delTA	TAC	C	.	.	MES_SLIDING=C|+|17.75|24.66|28.69|10.53|-8|-6|0|-2,C|-|16.73|17.26|22.28|12.23|-23|-19|-9|-7
chr13	32357741	NM_000059.3:c.7618-1G>A	G	A	.	.	MES_SLIDING=A|+|8.54|8.75|7.69|8.18|-17|-19|-6|-3,A|-|2.10|0.99|7.75|3.73|-7|-5|-4|-8
chr13	32357756	NM_000059.3:c.7632C>T	C	T	.	.	MES_SLIDING=T|+|2.70|2.10|7.75|5.06|-21|-16|-4|-7,T|-|9.46|8.75|6.67|9.07|-5|-3|-7|-6
chr13	32357807	NM_000059.3:c.7683G>A	G	A	.	.	MES_SLIDING=A|+|12.36|8.75|7.91|11.52|-17|-19|-6|-7,A|-|2.53|1.37|7.75|2.39|-7|-2|-4|-1
chr13	32357919	NM_000059.3:c.7795_7797delGAA	GAAT	T	.	.	MES_SLIDING=T|+|31.15|28.02|24.66|12.01|-12|-9|1|-4,T|-|18.03|19.19|35.89|11.04|-11|-14|-10|-6
chr13	32357929	NM_000059.3:c.7805G>C	G	C	.	.	MES_SLIDING=C|+|12.24|8.06|3.10|10.55|-17|-19|0|-7,C|-|8.06|14.27|19.06|1.36|-3|-5|-6|-8
chr13	32357935	NM_000059.3:c.7805+6C>G	C	G	.	.	MES_SLIDING=G|+|8.06|22.27|15.26|3.75|-19|-17|-2|0,G|-|18.40|8.06|3.80|11.89|-5|-3|-2|-6
chr13	32362483	NM_000059.3:c.7806-40A>G	A	G	.	.	MES_SLIDING=G|+|8.75|14.66|11.14|5.46|-19|-17|-7|-6,G|-|0.61|1.89|4.64|7.75|-2|-8|-8|-4
chr13	32362508	NM_000059.3:c.7806-15delC	CT	T	.	.	MES_SLIDING=T|+|18.94|18.20|14.15|2.78|-6|-3|0|-5,T|-|30.36|17.94|13.02|12.89|-5|-6|-8|-5
chr13	32362514	NM_000059.3:c.7806-9T>G	T	G	.	.	MES_SLIDING=G|+|8.60|8.14|11.68|7.65|-19|-17|-7|-4,G|-|5.02|8.04|0.47|10.46|-5|-4|-8|-3
chr13	32362521	NM_000059.3:c.7806-2A>G	A	G	.	.	MES_SLIDING=G|+|8.75|7.95|11.01|5.95|-19|-18|-7|-1,G|-|2.24|1.09|2.36|7.75|-6|-9|-3|-4
chr13	32362524	NM_000059.3:c.7807G>C	G	C	.	.	MES_SLIDING=C|+|13.69|8.06|4.89|10.71|-17|-19|-6|-5,C|-|8.06|21.79|20.78|3.79|-3|-5|-6|-2
chr13	32362537	NM_000059.3:c.7820C>T	C	T	.	.	MES_SLIDING=T|+|1.72|1.19|7.75|2.41|-13|-20|-4|-2,T|-|9.24|8.75|7.03|14.20|-5|-3|-2|-1
chr13	32362539	NM_000059.3:c.7822C>G	C	G	.	.	MES_SLIDING=G|+|8.06|16.11|11.82|2.95|-19|-17|-7|-6,G|-|19.71|8.06|4.13|16.22|-5|-3|-2|-6
chr13	32362645	NM_000059.3:c.7928C>G	C	G	.	.	MES_SLIDING=G|+|8.06|12.65|13.44|3.63|-19|-17|-2|-6,G|-|8.43|8.06|3.02|10.54|-9|-3|-2|-1
chr13	32362650	NM_000059.3:c.7933A>G	A	G	.	.	MES_SLIDING=G|+|8.75|22.08|12.90|4.93|-19|-17|-7|-6,G|-|0.80|2.14|4.93|7.75|-7|0|-8|-4
chr13	32362671	NM_000059.3:c.7954_7956delGTG	GTGC	C	.	.	MES_SLIDING=C|+|16.68|11.41|41.71|14.39|0|-3|2|-5,C|-|33.24|37.94|30.99|11.23|-15|-18|-10|-2
chr13	32362692	NM_000059.3:c.7975A>G	A	G	.	.	MES_SLIDING=G|+|8.75|7.95|13.92|4.76|-19|-18|-2|-6,G|-|3.98|1.80|4.28|7.75|-2|-8|-1|-4
chr13	32362693	NM_000059.3:c.7976G>A	G	A	.	.	MES_SLIDING=A|+|9.25|8.75|6.42|8.18|-17|-19|-5|-3,A|-|1.52|0.90|7.75|4.10|-7|-17|-4|-6
chr13	32362693	NM_000059.3:c.7976G>C	G	C	.	.	MES_SLIDING=C|+|13.34|8.06|1.50|9.02|-17|-19|0|-5,C|-|8.06|6.94|11.65|3.29|-3|-5|-6|-2
chr13	32362696	NM_000059.3:c.7976+3_7976+4del	AAG	G	.	.	MES_SLIDING=G|+|21.80|28.89|22.95|8.58|0|-10|-2|-5,G|-|21.18|25.83|29.09|9.36|-23|-4|-9|-3
chr13	32362698	NM_000059.3:c.7976+5G>T	G	T	.	.	MES_SLIDING=T|+|18.20|8.60|7.65|17.15|-17|-19|-4|-2,T|-|8.04|3.22|16.02|3.02|-4|-5|-3|-6
chr13	32362716	NM_000059.3:c.7976+23C>T	C	T	.	.	MES_SLIDING=T|+|1.89|1.72|7.75|4.50|-14|-16|-4|0,T|-|7.95|8.75|7.16|9.86|-4|-3|-3|-1
chr13	32362728	NM_000059.3:c.7976+35C>A	C	A	.	.	MES_SLIDING=A|+|8.04|7.07|11.50|3.76|-18|-11|-5|-2,A|-|9.24|8.60|7.65|18.31|-5|-3|-4|-6
chr13	32363172	NM_000059.3:c.7977-7C>G	C	G	.	.	MES_SLIDING=G|+|8.06|16.27|20.51|3.58|-19|-17|-2|-6,G|-|15.98|8.06|4.43|11.06|-5|-3|-2|-6
chr13	32363173	NM_000059.3:c.7977-6T>G	T	G	.	.	MES_SLIDING=G|+|8.60|13.17|13.85|7.65|-19|-17|-2|-4,G|-|7.42|8.04|6.81|14.46|-8|-4|-1|-3
chr13	32363175	NM_000059.3:c.7977-4_7977-3del	TTA	A	.	.	MES_SLIDING=A|+|20.99|18.88|25.49|10.14|0|-16|0|-7,A|-|37.27|21.46|19.16|13.18|-22|-20|-7|-4
chr13	32363178	NM_000059.3:c.7977-1G>C	G	C	.	.	MES_SLIDING=C|+|10.14|8.06|2.41|9.95|-17|-19|-1|-7,C|-|8.06|10.47|11.67|2.55|-3|-5|-6|-2
chr13	32363196	NM_000059.3:c.7994A>G	A	G	.	.	MES_SLIDING=G|+|8.75|7.95|8.40|6.49|-19|-18|-2|-6,G|-|0.79|1.84|3.73|7.75|-5|-13|-6|-4
chr13	32363225	NM_000059.3:c.8023A>G	A	G	.	.	MES_SLIDING=G|+|8.75|11.15|8.18|7.29|-19|-17|-3|-5,G|-|0.88|1.46|4.85|7.75|-21|-12|-6|-4
chr13	32363259	NM_000059.3:c.8057T>C	T	C	.	.	MES_SLIDING=C|+|0.77|1.96|3.39|7.75|-5|-15|0|-4,C|-|8.75|8.61|8.18|6.63|-3|-5|-5|-3
chr13	32363364	NM_000059.3:c.8162T>G	T	G	.	.	MES_SLIDING=G|+|8.60|12.45|10.23|7.65|-19|-17|-2|-4,G|-|6.85|8.04|2.74|7.07|-13|-4|-1|-3
chr13	32363369	NM_000059.3:c.8167G>C	G	C	.	.	MES_SLIDING=C|+|17.90|8.06|2.37|9.73|-17|-19|-6|-5,C|-|8.06|18.02|18.55|5.00|-3|-5|-6|-2
chr13	32363370	NM_000059.3:c.8168A>G	A	G	.	.	MES_SLIDING=G|+|8.75|12.43|10.62|9.86|-19|-17|-2|-6,G|-|0.94|1.77|2.30|7.75|-6|-8|-3|-4
chr13	32363370	NM_000059.3:c.8168A>T	A	T	.	.	MES_SLIDING=T|+|5.88|8.37|8.18|12.56|-15|-18|-4|-5,T|-|8.37|5.55|15.38|8.18|-4|-8|-3|-4
chr13	32363384	NM_000059.3:c.8182G>A	G	A	.	.	MES_SLIDING=A|+|7.95|8.75|7.30|11.34|-18|-19|-5|-7,A|-|1.58|1.24|7.75|5.25|-7|-5|-4|-3
chr13	32363394	NM_000059.3:c.8192A>G	A	G	.	.	MES_SLIDING=G|+|8.75|7.95|8.18|6.34|-19|-18|-3|-5,G|-|1.48|1.34|3.23|7.75|-6|-8|-8|-4
chr13	32363460	NM_000059.3:c.8258T>C	T	C	.	.	MES_SLIDING=C|+|0.91|1.52|5.54|7.75|-20|-21|-5|-4,C|-|8.75|7.95|14.47|6.03|-3|-4|-1|-7
chr13	32363533	NM_000059.3:c.8331G>A	G	A	.	.	MES_SLIDING=A|+|13.91|8.75|7.31|9.03|-17|-19|-5|-7,A|-|0.70|0.75|7.75|4.33|-1|-5|-4|-1
chr13	32363535	NM_000059.3:c.8331+2T>C	T	C	.	.	MES_SLIDING=C|+|1.06|2.35|4.29|7.75|-20|-9|0|-4,C|-|8.75|7.95|13.58|6.74|-3|-4|-6|-7
chr13	32363555	NM_000059.3:c.8331+22G>C	G	C	.	.	MES_SLIDING=C|+|11.97|8.06|5.12|11.82|-17|-19|-6|-7,C|-|8.06|16.13|14.21|3.21|-3|-5|-6|-2
chr13	32370348	NM_000059.3:c.8332-54T>G	T	G	.	.	MES_SLIDING=G|+|8.60|11.20|13.96|7.65|-19|-17|-5|-4,G|-|3.14|8.04|0.43|13.50|-5|-4|-4|-3
chr13	32370401	NM_000059.3:c.8332-1G>A	G	A	.	.	MES_SLIDING=A|+|14.33|8.75|7.10|8.78|-17|-19|-6|-2,A|-|3.44|0.85|7.75|2.91|-7|-10|-4|-8
chr13	32370448	NM_000059.3:c.8378G>T	G	T	.	.	MES_SLIDING=T|+|11.93|8.60|7.65|17.33|-17|-19|-4|-2,T|-|8.04|4.30|16.52|1.63|-4|-5|-3|-6
chr13	32370456	NM_000059.3:c.8386C>T	C	T	.	.	MES_SLIDING=T|+|1.39|1.12|7.75|3.21|-15|-12|-4|0,T|-|16.88|8.75|8.72|9.19|-5|-3|-2|-6
chr13	32370530	NM_000059.3:c.8460A>C	A	C	.	.	MES_SLIDING=C|+|3.06|8.04|0.96|9.95|-17|-18|-8|-5,C|-|8.60|17.05|9.37|7.65|-3|-5|-3|-4
chr13	32370530	NM_000059.3:c.8460A>G	A	G	.	.	MES_SLIDING=G|+|8.75|7.95|9.29|5.85|-19|-18|-2|-6,G|-|0.68|1.63|2.99|7.75|-5|-7|-8|-4
chr13	32370556	NM_000059.3:c.8486A>G	A	G	.	.	MES_SLIDING=G|+|8.75|7.95|11.90|6.32|-19|-18|-2|-6,G|-|2.53|1.44|2.68|7.75|-6|-8|-8|-4
chr13	32370556	NM_000059.3:c.8486A>T	A	T	.	.	MES_SLIDING=T|+|8.15|8.37|8.18|11.53|-15|-18|-4|-5,T|-|8.37|8.02|10.56|8.18|-4|-11|-3|-4
chr13	32370557	NM_000059.3:c.8487G>A	G	A	.	.	MES_SLIDING=A|+|10.95|8.75|7.67|10.26|-17|-19|-1|-7,A|-|1.52|1.00|7.75|4.42|-7|-19|-4|-6
chr13	32370557	NM_000059.3:c.8487G>C	G	C	.	.	MES_SLIDING=C|+|14.69|8.06|3.63|10.22|-17|-19|-1|-7,C|-|8.06|9.66|14.39|2.77|-3|-5|-6|-2
chr13	32370558	NM_000059.3:c.8487+1G>A	G	A	.	.	MES_SLIDING=A|+|18.36|8.75|8.19|9.83|-17|-19|-6|-2,A|-|2.12|0.62|7.75|2.84|-8|-21|-4|-1
chr13	32370559	NM_000059.3:c.8487+2T>C	T	C	.	.	MES_SLIDING=C|+|0.53|2.73|4.63|7.75|-19|-14|0|-4,C|-|8.75|17.18|13.85|4.14|-3|-5|-6|-3
chr13	32370560	NM_000059.3:c.8487+3A>G	A	G	.	.	MES_SLIDING=G|+|8.75|7.95|13.04|6.13|-19|-18|-7|-1,G|-|0.82|1.34|7.89|7.75|-2|-1|-3|-4
chr13	32370565	NM_000059.3:c.8487+8G>A	G	A	.	.	MES_SLIDING=A|+|14.32|8.75|5.98|10.36|-17|-19|-6|-2,A|-|2.48|0.69|7.75|5.56|0|-2|-4|-6
chr13	32370638	NM_000059.3:c.8487+81C>T	C	T	.	.	MES_SLIDING=T|+|1.26|1.12|7.75|4.86|-15|-16|-4|-2,T|-|7.95|8.75|6.40|11.80|-4|-3|-7|-1
chr13	32370661	NM_000059.3:c.8487+104G>A	G	A	.	.	MES_SLIDING=A|+|7.95|8.75|6.60|8.18|-18|-19|-5|-3,A|-|1.38|0.93|7.75|6.54|-12|-5|-4|-3
chr13	32370954	NM_000059.3:c.8488-2A>G	A	G	.	.	MES_SLIDING=G|+|8.75|12.78|9.18|5.97|-19|-17|-7|-5,G|-|1.56|1.28|5.25|7.75|-6|-8|-1|-4
chr13	32370955	NM_000059.3:c.8488-1G>A	G	A	.	.	MES_SLIDING=A|+|9.48|8.75|7.92|9.98|-17|-19|-6|-7,A|-|2.15|0.89|7.75|2.40|-7|-5|-4|-8
chr13	32370971	NM_000059.3:c.8503T>C	T	C	.	.	MES_SLIDING=C|+|0.82|1.40|4.28|7.75|-16|-9|-2|-4,C|-|8.75|12.08|9.84|6.52|-3|-5|-6|-7
chr13	32371101	NM_000059.3:c.8632+1G>A	G	A	.	.	MES_SLIDING=A|+|13.28|8.75|8.27|8.18|-17|-19|-5|-3,A|-|1.31|1.25|7.75|2.95|-12|-5|-4|-1
chr13	32376646	NM_000059.3:c.8633-24_8634del	TTAATAATCCTTTTGTTTTCTTAGAAA	A	.	.	MES_SLIDING=A|+|25.14|15.09|42.55|20.74|25|-5|15|-3,A|-|29.80|23.91|41.22|37.97|-1|-18|-20|18
chr13	32376654	NM_000059.3:c.8633-16C>G	C	G	.	.	MES_SLIDING=G|+|8.06|18.65|15.71|2.25|-19|-17|-2|-6,G|-|17.62|8.06|2.02|10.77|-5|-3|-2|-6
chr13	32376668	NM_000059.3:c.8633-2A>G	A	G	.	.	MES_SLIDING=G|+|8.75|7.95|10.07|6.75|-19|-18|-7|-5,G|-|0.78|1.32|2.76|7.75|-7|-1|-8|-4
chr13	32376723	NM_000059.3:c.8686C>T	C	T	.	.	MES_SLIDING=T|+|2.62|4.14|7.75|4.26|-14|-20|-4|-2,T|-|7.95|8.75|4.44|15.87|-4|-3|-7|-6
chr13	32376791	NM_000059.3:c.8754G>A	G	A	.	.	MES_SLIDING=A|+|7.95|8.75|5.63|13.54|-18|-19|-5|-7,A|-|0.91|0.60|7.75|5.33|-9|0|-4|-3
chr13	32376791	NM_000059.3:c.8754G>C	G	C	.	.	MES_SLIDING=C|+|7.90|8.06|2.50|8.27|-11|-19|-1|-3,C|-|8.06|10.34|8.27|2.26|-3|-5|-5|-8
chr13	32376792	NM_000059.3:c.8754+1G>A	G	A	.	.	MES_SLIDING=A|+|15.73|8.75|9.32|9.45|-17|-19|-6|-2,A|-|1.39|1.20|7.75|3.98|-16|-5|-4|-3
chr13	32376792	NM_000059.3:c.8754+1G>C	G	C	.	.	MES_SLIDING=C|+|20.60|8.06|5.54|14.20|-17|-19|-6|-2,C|-|8.06|11.77|14.66|4.22|-3|-5|-6|-2
chr13	32376794	NM_000059.3:c.8754+3G>C	G	C	.	.	MES_SLIDING=C|+|10.93|8.06|2.26|14.27|-17|-19|-6|-2,C|-|8.06|11.31|10.35|2.81|-3|-5|-6|-7
chr13	32376795	NM_000059.3:c.8754+4A>G	A	G	.	.	MES_SLIDING=G|+|8.75|7.95|10.59|5.54|-19|-18|-7|-5,G|-|0.54|1.37|5.19|7.75|-7|-13|-6|-4
chr13	32376796	NM_000059.3:c.8754+5G>A	G	A	.	.	MES_SLIDING=A|+|8.05|8.75|5.27|9.72|-17|-19|-1|-2,A|-|2.41|1.18|7.75|5.30|-7|-10|-4|-3
chr13	32376796	NM_000059.3:c.8754+5G>T	G	T	.	.	MES_SLIDING=T|+|11.96|8.60|7.65|13.51|-17|-19|-4|-5,T|-|8.04|3.91|13.95|2.73|-4|-5|-3|-6
chr13	32379316	NM_000059.3:c.8755-1G>A	G	A	.	.	MES_SLIDING=A|+|17.04|8.75|6.89|11.46|-17|-19|-6|-7,A|-|1.28|1.38|7.75|3.23|-1|-2|-4|-1
chr13	32379361	NM_000059.3:c.8799G>A	G	A	.	.	MES_SLIDING=A|+|7.95|8.75|8.31|13.68|-18|-19|-6|-7,A|-|2.21|1.14|7.75|2.47|-12|-5|-4|-2
chr13	32379392	NM_000059.3:c.8830A>T	A	T	.	.	MES_SLIDING=T|+|3.31|8.37|8.18|18.18|-13|-18|-4|-5,T|-|8.37|6.19|8.39|8.18|-4|-8|-3|-4
chr13	32379412	NM_000059.3:c.8850G>T	G	T	.	.	MES_SLIDING=T|+|11.15|8.60|7.65|13.68|-17|-19|-4|-2,T|-|8.04|3.27|8.48|4.26|-4|-5|-3|-6
chr13	32379413	NM_000059.3:c.8851G>A	G	A	.	.	MES_SLIDING=A|+|12.87|8.75|6.97|8.18|-17|-19|-1|-3,A|-|1.65|1.13|7.75|3.25|-12|-5|-4|-2
chr13	32379413	NM_000059.3:c.8851G>T	G	T	.	.	MES_SLIDING=T|+|17.06|8.60|7.65|10.61|-17|-19|-4|-5,T|-|8.04|4.41|10.75|6.12|-4|-5|-3|-1
chr13	32379455	NM_000059.3:c.8893G>T	G	T	.	.	MES_SLIDING=T|+|11.96|8.60|7.65|12.04|-17|-19|-4|-7,T|-|8.04|3.83|11.81|0.80|-4|-5|-3|0
chr13	32379510	NM_000059.3:c.8948_8953+5del	ATTCAGGTAAGT	T	.	.	MES_SLIDING=T|+|37.32|29.82|37.21|21.74|3|-14|1|-1,T|-|26.88|23.29|38.92|25.12|-25|-18|-17|0
chr13	32379516	NM_000059.3:c.8953+1G>T	G	T	.	.	MES_SLIDING=T|+|18.13|8.60|7.65|12.38|-17|-19|-4|-2,T|-|8.04|4.10|14.59|0.78|-4|-8|-3|0
chr13	32379517	NM_000059.3:c.8953+2T>G	T	G	.	.	MES_SLIDING=G|+|8.60|14.02|13.49|7.65|-19|-17|-7|-4,G|-|3.39|8.04|0.73|11.71|-5|-4|0|-3
chr13	32379613	NM_000059.3:c.8953+98T>C	T	C	.	.	MES_SLIDING=C|+|2.10|2.11|2.88|7.75|-17|-22|0|-4,C|-|8.75|8.01|8.18|6.10|-3|-5|-5|-2
chr13	32379745	NM_000059.3:c.8954-5A>G	A	G	.	.	MES_SLIDING=G|+|8.75|11.98|16.59|5.83|-19|-17|-7|-6,G|-|1.71|3.33|2.78|7.75|-10|-7|-3|-4
chr13	32379747	NM_000059.3:c.8954-3C>G	C	G	.	.	MES_SLIDING=G|+|8.06|23.60|17.16|3.93|-19|-17|-2|-6,G|-|18.17|8.06|3.00|13.23|-5|-3|-2|-6
chr13	32379749	NM_000059.3:c.8954-1_8955delinsAA	GTT	AA	.	.	MES_SLIDING=AA|+|24.05|15.79|23.39|22.05|0|-6|-1|-2,AA|-|33.29|17.79|13.78|26.97|-22|-16|-6|-5
chr13	32379759	NM_000059.3:c.8963G>A	G	A	.	.	MES_SLIDING=A|+|9.04|8.75|6.55|12.42|-17|-19|-6|-2,A|-|2.11|0.68|7.75|4.11|-8|-2|-4|-6
chr13	32379834	NM_000059.3:c.9038C>T	C	T	.	.	MES_SLIDING=T|+|1.61|0.87|7.75|5.46|-14|-17|-4|-5,T|-|10.53|8.75|7.91|9.68|-5|-3|-2|-1
chr13	32379844	NM_000059.3:c.9048_9053del	TAAAAGT	T	.	.	MES_SLIDING=T|+|33.34|15.84|36.72|10.59|2|-14|5|-2,T|-|29.07|21.82|30.00|14.77|-26|-20|-9|-3
chr13	32379880	NM_000059.3:c.9084_9086delAGC	AGCG	G	.	.	MES_SLIDING=G|+|34.70|17.20|26.55|19.18|1|-18|0|-6,G|-|19.52|29.88|36.67|33.85|-24|-14|-10|-7
chr13	32379900	NM_000059.3:c.9104A>C	A	C	.	.	MES_SLIDING=C|+|4.75|8.04|3.03|15.94|-17|-18|-2|-5,C|-|8.60|17.03|18.86|7.65|-3|-5|-6|-4
chr13	32379900	NM_000059.3:c.9104A>G	A	G	.	.	MES_SLIDING=G|+|8.75|7.95|10.00|7.29|-19|-18|-7|-5,G|-|1.47|2.44|5.53|7.75|-5|0|-3|-4
chr13	32379904	NM_000059.3:c.9108A>G	A	G	.	.	MES_SLIDING=G|+|8.75|7.95|11.52|7.22|-19|-18|-7|-6,G|-|1.21|1.70|3.48|7.75|-5|-8|-3|-4
chr13	32379912	NM_000059.3:c.9116C>T	C	T	.	.	MES_SLIDING=T|+|1.36|1.91|7.75|3.25|-15|-16|-4|0,T|-|11.17|8.75|7.52|8.43|-5|-3|-3|-1
chr13	32379913	NM_000059.3:c.9117G>A	G	A	.	.	MES_SLIDING=A|+|8.06|8.75|6.66|13.19|-17|-19|-5|-7,A|-|1.00|1.44|7.75|3.74|-9|-2|-4|-3
chr13	32379914	NM_000059.3:c.9117+1G>A	G	A	.	.	MES_SLIDING=A|+|7.95|8.75|8.06|11.94|-18|-19|-6|-2,A|-|1.66|3.93|7.75|2.05|-12|-2|-4|-1
chr13	32379914	NM_000059.3:c.9117+1G>T	G	T	.	.	MES_SLIDING=T|+|10.31|8.60|7.65|13.32|-17|-19|-4|-7,T|-|8.04|5.03|9.64|3.05|-4|-8|-3|0
chr13	32379915	NM_000059.3:c.9117+2T>A	T	A	.	.	MES_SLIDING=A|+|8.37|4.43|18.61|8.18|-18|-17|-5|-4,A|-|5.27|8.37|8.18|20.79|-8|-4|-4|-3
chr13	32379915	NM_000059.3:c.9117+2T>C	T	C	.	.	MES_SLIDING=C|+|1.58|1.89|7.21|7.75|-17|-14|-5|-4,C|-|8.75|7.95|11.61|6.23|-3|-4|-6|-2
chr13	32380003	NM_000059.3:c.9118-4_9118-2delinsTTT	GTA	TTT	.	.	MES_SLIDING=TTT|+|12.28|7.55|9.44|22.01|-17|-16|-6|-3,TTT|-|9.30|6.58|12.08|6.19|-2|-5|-1|-2
chr13	32380005	NM_000059.3:c.9118-2A>G	A	G	.	.	MES_SLIDING=G|+|8.75|7.95|12.50|6.78|-19|-18|-2|-1,G|-|0.97|1.54|2.26|7.75|-2|-1|-8|-4
chr13	32380105	NM_000059.3:c.9216G>A	G	A	.	.	MES_SLIDING=A|+|7.95|8.75|5.93|15.54|-18|-19|-1|-2,A|-|0.87|4.58|7.75|4.18|-11|-2|-4|-3
chr13	32380107	NM_000059.3:c.9218A>G	A	G	.	.	MES_SLIDING=G|+|8.75|8.92|8.18|4.83|-19|-17|-3|-6,G|-|1.19|1.70|5.73|7.75|-5|-7|-1|-4
chr13	32380131	NM_000059.3:c.9242T>C	T	C	.	.	MES_SLIDING=C|+|1.32|1.97|2.75|7.75|-17|-15|-5|-4,C|-|8.75|11.55|12.44|8.09|-3|-5|-1|-2
chr13	32380138	NM_000059.3:c.9249_9256+8del	AAAAACAGGTAATGCAC	C	.	.	MES_SLIDING=C|+|29.53|9.35|47.44|13.32|6|-15|7|-2,C|-|30.21|23.01|37.51|26.43|-35|-13|-17|-1
chr13	32380145	NM_000059.3:c.9256G>T	G	T	.	.	MES_SLIDING=T|+|10.74|8.60|7.65|9.47|-17|-19|-4|-2,T|-|8.04|4.48|9.86|0.66|-4|-7|-3|-1
chr13	32380146	NM_000059.3:c.9256+1G>A	G	A	.	.	MES_SLIDING=A|+|8.38|8.75|9.13|8.18|-17|-19|-1|-3,A|-|2.08|0.62|7.75|3.36|-12|-21|-4|-6
chr13	32380203	NM_000059.3:c.9256+58A>T	A	T	.	.	MES_SLIDING=T|+|2.02|8.37|8.18|15.54|-17|-18|-4|-5,T|-|8.37|3.53|15.14|8.18|-4|-5|-3|-4
chr13	32394576	NM_000059.3:c.9257-113T>G	T	G	.	.	MES_SLIDING=G|+|8.60|8.51|11.78|7.65|-19|-17|-2|-4,G|-|3.25|8.04|0.52|7.50|-5|-4|0|-3
chr13	32394606	NM_000059.3:c.9257-83G>A	G	A	.	.	MES_SLIDING=A|+|10.14|8.75|6.34|8.18|-17|-19|-6|-3,A|-|1.97|0.89|7.75|3.24|-12|-5|-4|-6
chr13	32394673	NM_000059.3:c.9257-16T>C	T	C	.	.	MES_SLIDING=C|+|1.20|1.67|3.90|7.75|-11|-15|-2|-4,C|-|8.75|11.35|8.18|4.85|-3|-5|-5|-2
chr13	32394679	NM_000059.3:c.9257-10dup	T	TT	.	.	MES_SLIDING=TT|+|16.91|19.19|10.97|7.14|-8|-10|-1|-4,TT|-|18.15|19.88|0.00|-0.00|-17|-19|-9|-9
chr13	32394688	NM_000059.3:c.9257-1G>C	G	C	.	.	MES_SLIDING=C|+|10.41|8.06|3.85|11.52|-17|-19|0|-2,C|-|8.06|4.75|13.56|2.00|-3|-7|-1|-8
chr13	32394707	NM_000059.3:c.9275A>G	A	G	.	.	MES_SLIDING=G|+|8.75|13.23|16.34|6.21|-19|-17|-7|-5,G|-|1.44|2.01|3.22|7.75|-5|-7|-8|-4
chr13	32394799	NM_000059.3:c.9367A>G	A	G	.	.	MES_SLIDING=G|+|8.75|7.95|15.86|5.28|-19|-18|-7|-5,G|-|1.05|1.94|3.49|7.75|-19|0|-8|-4
chr13	32394888	NM_000059.3:c.9456G>T	G	T	.	.	MES_SLIDING=T|+|10.67|8.60|7.65|13.99|-17|-19|-4|-2,T|-|8.04|3.44|9.89|3.39|-4|-5|-3|-1
chr13	32394936	NM_000059.3:c.9501+3A>T	A	T	.	.	MES_SLIDING=T|+|5.91|8.37|8.18|6.69|-15|-18|-4|-1,T|-|8.37|3.00|16.78|8.18|-4|-5|-3|-4
chr13	32394937	NM_000059.3:c.9501+4A>G	A	G	.	.	MES_SLIDING=G|+|8.75|11.49|11.38|6.18|-19|-17|-2|-1,G|-|1.06|1.93|4.99|7.75|-2|-1|-8|-4
chr13	32394942	NM_000059.3:c.9501+9A>C	A	C	.	.	MES_SLIDING=C|+|3.00|8.04|2.03|9.06|-17|-18|-8|-5,C|-|8.60|13.61|13.12|7.65|-3|-5|-6|-4
chr13	32396885	NM_000059.3:c.9502-13C>G	C	G	.	.	MES_SLIDING=G|+|8.06|11.71|10.22|3.58|-19|-17|-7|-6,G|-|11.38|8.06|3.69|11.73|-5|-3|-2|-6
chr13	32396886	NM_000059.3:c.9502-12T>G	T	G	.	.	MES_SLIDING=G|+|8.60|14.62|17.71|7.65|-19|-17|-2|-4,G|-|7.25|8.04|1.48|12.73|-8|-4|0|-3
chr13	32396896	NM_000059.3:c.9502-2A>C	A	C	.	.	MES_SLIDING=C|+|7.44|8.04|1.52|13.34|-11|-18|0|-5,C|-|8.60|4.71|11.43|7.65|-3|-5|-3|-4
chr13	32396946	NM_000059.3:c.9550C>G	C	G	.	.	MES_SLIDING=G|+|8.06|11.45|13.30|3.92|-19|-17|-7|-6,G|-|12.38|8.06|3.71|14.01|-5|-3|-8|-6
chr13	32396982	NM_000059.3:c.9586A>G	A	G	.	.	MES_SLIDING=G|+|8.75|7.95|14.90|4.39|-19|-18|-7|-6,G|-|0.76|2.17|3.92|7.75|-17|0|-3|-4
chr13	32397000	NM_000059.3:c.9604C>T	C	T	.	.	MES_SLIDING=T|+|1.89|4.15|7.75|2.85|-15|-20|-4|-6,T|-|11.81|8.75|9.48|9.98|-5|-3|-7|-6
chr13	32397001	NM_000059.3:c.9605C>T	C	T	.	.	MES_SLIDING=T|+|1.68|4.23|7.75|2.89|-14|-20|-4|0,T|-|7.95|8.75|5.28|15.77|-4|-3|-3|-6
chr13	32398097	NM_000059.3:c.9649-65_9649-62delACTT	ACTTT	T	.	.	MES_SLIDING=T|+|25.45|24.78|37.17|17.31|3|-8|2|-2,T|-|20.00|11.48|24.63|23.59|-23|-19|-10|-4
chr13	32398142	NM_000059.3:c.9649-20C>T	C	T	.	.	MES_SLIDING=T|+|2.48|1.82|7.75|4.50|-22|-16|-4|0,T|-|8.30|8.75|6.76|9.86|-5|-3|-3|-1
chr13	32398160	NM_000059.3:c.9649-2A>G	A	G	.	.	MES_SLIDING=G|+|8.75|14.38|13.38|7.47|-19|-17|-2|-6,G|-|1.45|1.39|2.71|7.75|-6|-1|-8|-4
chr13	32398243	NM_000059.3:c.9730G>A	G	A	.	.	MES_SLIDING=A|+|8.96|8.75|5.33|12.90|-17|-19|-5|-7,A|-|2.12|1.88|7.75|5.00|-8|-2|-4|-1
chr13	32398418	NM_000059.3:c.9905G>A	G	A	.	.	MES_SLIDING=A|+|10.89|8.75|5.37|10.21|-17|-19|-5|-2,A|-|2.41|0.53|7.75|2.89|-8|-3|-4|-8
chr13	32398558	NM_000059.3:c.10045A>G	A	G	.	.	MES_SLIDING=G|+|8.75|10.59|13.96|4.90|-19|-17|-2|-6,G|-|4.12|1.56|5.16|7.75|-2|-8|-1|-4
chr13	32398608	NM_000059.3:c.10095delCinsGAATTATATCT	C	GAATTATATCT	.	.	MES_SLIDING=GAATTATATCT|+|25.45|21.28|26.26|22.51|-7|-17|-2|-1,GAATTATATCT|-|18.91|26.56|21.17|10.49|-4|-7|-7|-1
chr13	32398623	NM_000059.3:c.10110G>A	G	A	.	.	MES_SLIDING=A|+|20.30|8.75|5.25|9.69|-17|-19|-1|-2,A|-|1.98|0.54|7.75|2.48|0|-10|-4|-8
chr13	32398762	NM_000059.3:c.10249T>C	T	C	.	.	MES_SLIDING=C|+|0.87|2.16|5.20|7.75|-20|-14|0|-4,C|-|8.75|10.22|10.88|6.39|-3|-5|-6|-3
chr13	36331419	NM_001142294.1:c.988A>G	T	C	.	.	MES_SLIDING=C|+|0.77|3.41|3.32|7.75|-16|-14|0|-4,C|-|8.75|12.50|12.33|5.07|-3|-5|-6|-2
chr13	39682163	NM_020751.2:c.695-8T>G	T	G	.	.	MES_SLIDING=G|+|8.60|12.43|15.86|7.65|-19|-17|-2|-4,G|-|3.98|8.04|0.92|14.07|-5|-4|-6|-3
chr13	39699477	NM_020751.2:c.1167-24A>G	A	G	.	.	MES_SLIDING=G|+|8.75|17.01|12.44|7.18|-19|-17|-7|-6,G|-|1.32|2.66|3.59|7.75|-5|-7|-2|-4
chr13	48379655	NM_000321.2:c.1389+5G>C	G	C	.	.	MES_SLIDING=C|+|14.50|8.06|1.87|11.06|-17|-19|-6|-2,C|-|8.06|12.48|8.27|3.58|-3|-5|-5|-2
chr13	48463840	NM_000321.2:c.2211+5G>T	G	T	.	.	MES_SLIDING=T|+|12.74|8.60|7.65|9.65|-17|-19|-4|-5,T|-|8.04|3.95|12.60|3.09|-4|-5|-3|-6
chr13	110212573	NM_001845.4:c.324+1G>A	C	T	.	.	MES_SLIDING=T|+|2.08|2.10|7.75|1.56|-14|-16|-4|0,T|-|12.45|8.75|7.98|13.30|-5|-3|-2|-6
chr14	21302102	NM_020366.3:c.491-386C>T	C	T	.	.	MES_SLIDING=T|+|2.19|1.18|7.75|4.68|-22|-17|-4|0,T|-|15.35|8.75|7.21|13.91|-5|-3|-2|-6
chr14	24260059	NM_000359.2:c.758-1G>C	C	G	.	.	MES_SLIDING=G|+|8.06|17.41|16.73|3.91|-19|-17|-2|-6,G|-|14.95|8.06|3.50|11.32|-5|-3|-2|-1
chr14	74245159	NM_182894.2:c.456-6C>G	C	G	.	.	MES_SLIDING=G|+|8.06|6.30|10.06|2.43|-19|-17|-5|-6,G|-|20.64|8.06|4.17|8.27|-5|-3|-8|-5
chr14	77298688	NM_013382.5:c.1006+1G>A	C	T	.	.	MES_SLIDING=T|+|1.00|3.06|7.75|2.83|-7|-16|-4|-5,T|-|12.89|8.75|6.29|11.04|-5|-3|-3|-6
chr14	77299955	NM_013382.5:c.817-394A>G	T	C	.	.	MES_SLIDING=C|+|1.38|0.97|2.66|7.75|-17|-21|-5|-4,C|-|8.75|17.55|9.70|9.53|-3|-5|-1|-2
chr14	95117622	NM_030621.4:c.1509G>A	C	T	.	.	MES_SLIDING=T|+|1.72|0.86|7.75|4.01|-22|-17|-4|-5,T|-|7.95|8.75|7.16|8.18|-4|-3|-3|-5
chr15	31063089	NM_002420.5:c.899+29G>A	C	T	.	.	MES_SLIDING=T|+|1.60|1.65|7.75|5.34|-22|-16|-4|-2,T|-|7.95|8.75|4.13|12.94|-4|-3|-7|-6
chr15	40774356	NM_018163.2:c.681G>A	C	T	.	.	MES_SLIDING=T|+|1.31|1.94|7.75|4.83|-13|-16|-4|-5,T|-|7.95|8.86|6.63|8.18|-4|-8|-2|-5
chr15	40937416	NM_019074.3:c.1944-2del	AG	G	.	.	MES_SLIDING=G|+|30.12|19.87|31.39|24.91|-1|-2|-3|-6,G|-|38.22|18.01|33.61|14.43|-22|-21|-3|-2
chr15	48412646	NM_000138.4:c.8149G>A	C	T	.	.	MES_SLIDING=T|+|1.73|1.87|7.75|3.82|-14|-16|-4|0,T|-|14.44|8.75|8.98|13.80|-5|-3|-2|-6
chr15	48415550	NM_000138.4:c.8037C>G	G	C	.	.	MES_SLIDING=C|+|12.49|8.06|2.08|14.12|-17|-19|-6|-2,C|-|8.06|5.00|10.52|3.59|-3|-5|-1|-2
chr15	48415671	NM_000138.4:c.7916A>G	T	C	.	.	MES_SLIDING=C|+|1.26|2.45|5.53|7.75|-17|-22|-5|-4,C|-|8.75|7.95|15.53|7.50|-3|-4|-1|-2
chr15	48420752	NM_000138.4:c.7754T>C	A	G	.	.	MES_SLIDING=G|+|8.75|8.11|15.58|6.96|-19|-17|-7|-6,G|-|1.17|2.03|3.05|7.75|-6|-7|-3|-4
chr15	48421593	NM_000138.4:c.7664G>T	C	A	.	.	MES_SLIDING=A|+|8.04|3.58|16.39|5.16|-18|-17|-5|-2,A|-|10.99|8.60|7.65|18.05|-5|-3|-4|-6
chr15	48421624	NM_000138.4:c.7633C>T	G	A	.	.	MES_SLIDING=A|+|18.73|8.75|9.67|10.20|-17|-19|-6|-2,A|-|1.49|1.17|7.75|1.85|-7|-10|-4|-7
chr15	48421651	NM_000138.4:c.7606G>A	C	T	.	.	MES_SLIDING=T|+|1.26|2.42|7.75|2.31|-13|-16|-4|0,T|-|7.95|8.75|6.61|13.10|-4|-3|-7|-6
chr15	48421675	NM_000138.4:c.7582T>C	A	G	.	.	MES_SLIDING=G|+|8.75|7.95|11.64|7.16|-19|-18|-2|-5,G|-|3.65|1.61|3.41|7.75|-2|-8|-8|-4
chr15	48421950	NM_000138.4:c.7570+2T>G	A	C	.	.	MES_SLIDING=C|+|4.17|8.04|1.44|13.15|-17|-18|-8|-5,C|-|8.60|9.41|11.89|7.65|-3|-5|-1|-4
chr15	48425443	NM_000138.4:c.7379A>G	T	C	.	.	MES_SLIDING=C|+|1.06|2.70|5.03|7.75|-20|-15|-5|-4,C|-|8.75|7.95|15.66|6.80|-3|-4|-1|-2
chr15	48427560	NM_000138.4:c.7204+7C>G	G	C	.	.	MES_SLIDING=C|+|14.53|8.06|1.54|13.87|-17|-19|-6|-2,C|-|8.06|12.59|17.59|1.75|-3|-5|-6|-2
chr15	48427567	NM_000138.4:c.7204G>C	C	G	.	.	MES_SLIDING=G|+|8.06|11.84|10.71|3.02|-19|-17|-2|0,G|-|7.51|8.06|2.81|8.27|-13|-3|-8|-5
chr15	48427568	NM_000138.4:c.7203A>G	T	C	.	.	MES_SLIDING=C|+|2.35|1.78|2.22|7.75|-16|-22|-2|-4,C|-|8.75|8.46|8.72|5.26|-3|-5|-6|-2
chr15	48427768	NM_000138.4:c.7003C>T	G	A	.	.	MES_SLIDING=A|+|12.45|8.75|6.83|12.56|-17|-19|-6|-2,A|-|1.88|1.49|7.75|2.25|-7|-6|-4|-8
chr15	48428472	NM_000138.4:c.6872-1G>A	C	T	.	.	MES_SLIDING=T|+|2.59|1.37|7.75|3.62|-15|-5|-4|0,T|-|7.95|8.75|5.33|11.38|-4|-3|-7|-1
chr15	48430727	NM_000138.4:c.6815A>G	T	C	.	.	MES_SLIDING=C|+|0.56|3.12|4.99|7.75|-17|-14|0|-4,C|-|8.75|14.62|14.11|5.98|-3|-5|-6|-2
chr15	48430805	NM_000138.4:c.6740-3C>G	G	C	.	.	MES_SLIDING=C|+|7.45|8.06|2.55|11.81|-17|-19|-6|-2,C|-|8.06|10.14|11.88|3.29|-3|-5|-1|-2
chr15	48432911	NM_000138.4:c.6694T>C	A	G	.	.	MES_SLIDING=G|+|8.75|15.14|13.28|6.77|-19|-17|-2|-5,G|-|2.51|2.38|4.12|7.75|-6|0|-8|-4
chr15	48437004	NM_000138.4:c.6453C>T	G	A	.	.	MES_SLIDING=A|+|7.95|8.75|6.65|12.83|-18|-19|-1|-7,A|-|2.75|1.62|7.75|3.63|-8|-6|-4|-8
chr15	48437765	NM_000138.4:c.6313+3A>T	T	A	.	.	MES_SLIDING=A|+|8.37|3.44|15.91|8.18|-18|-17|-5|-4,A|-|6.72|8.37|8.18|5.36|-7|-4|-4|-6
chr15	48437830	NM_000138.4:c.6251G>C	C	G	.	.	MES_SLIDING=G|+|8.06|11.42|8.27|3.96|-19|-17|-3|-6,G|-|8.13|8.06|2.25|8.27|-5|-3|-2|-5
chr15	48437920	NM_000138.4:c.6164-3C>T	G	A	.	.	MES_SLIDING=A|+|7.95|8.75|4.37|8.23|-18|-19|-5|-7,A|-|1.98|1.45|7.75|6.15|-8|-2|-4|-3
chr15	48441726	NM_000138.4:c.6158G>A	C	T	.	.	MES_SLIDING=T|+|1.41|1.47|7.75|7.25|-10|-17|-4|-5,T|-|7.95|8.75|4.46|9.94|-4|-3|-3|-1
chr15	48444547	NM_000138.4:c.6031T>G	A	C	.	.	MES_SLIDING=C|+|3.76|8.04|4.40|12.73|-17|-18|-7|-5,C|-|8.60|17.44|8.99|7.65|-3|-5|-1|-4
chr15	48444652	NM_000138.4:c.5926G>A	C	T	.	.	MES_SLIDING=T|+|1.35|0.55|7.75|3.41|-16|-11|-4|0,T|-|19.89|8.75|5.84|13.10|-5|-3|-2|-6
chr15	48445459	NM_000138.4:c.5834G>A	C	T	.	.	MES_SLIDING=T|+|1.61|1.57|7.75|3.23|-9|-17|-4|0,T|-|7.95|8.75|6.08|10.29|-4|-3|-2|-1
chr15	48445504	NM_000138.4:c.5789A>G	T	C	.	.	MES_SLIDING=C|+|1.00|1.98|2.10|7.75|-16|-10|0|-4,C|-|8.75|14.15|10.04|8.17|-3|-5|-1|-7
chr15	48446701	NM_000138.4:c.5788+5G>A	C	T	.	.	MES_SLIDING=T|+|2.45|2.38|7.75|3.35|-22|-16|-4|0,T|-|10.65|8.75|5.91|13.27|-5|-3|-2|-6
chr15	48446787	NM_000138.4:c.5707G>A	C	T	.	.	MES_SLIDING=T|+|0.56|0.73|7.75|5.01|-5|-15|-4|0,T|-|9.82|8.75|7.39|8.18|-5|-3|-3|-5
chr15	48446816	NM_000138.4:c.5678A>G	T	C	.	.	MES_SLIDING=C|+|1.35|2.10|3.10|7.75|-17|-14|0|-4,C|-|8.75|7.95|10.87|6.54|-3|-4|-1|-2
chr15	48448812	NM_000138.4:c.5627G>A	C	T	.	.	MES_SLIDING=T|+|1.81|1.35|7.75|5.33|-10|-17|-4|0,T|-|7.95|8.75|5.41|14.76|-4|-3|-2|-1
chr15	48452610	NM_000138.4:c.5497T>C	A	G	.	.	MES_SLIDING=G|+|8.75|11.21|11.57|6.28|-19|-17|-2|-5,G|-|1.40|2.20|3.26|7.75|-6|-8|-3|-4
chr15	48456682	NM_000138.4:c.5377T>C	A	G	.	.	MES_SLIDING=G|+|8.75|7.95|13.51|6.65|-19|-18|-2|-5,G|-|3.29|2.38|2.76|7.75|-2|0|-8|-4
chr15	48456687	NM_000138.4:c.5372G>T	C	A	.	.	MES_SLIDING=A|+|8.04|2.67|11.82|1.84|-18|-17|-5|-2,A|-|10.34|8.60|7.65|9.40|-5|-3|-4|-6
chr15	48460246	NM_000138.4:c.5296G>A	C	T	.	.	MES_SLIDING=T|+|1.14|0.76|7.75|4.34|-9|-22|-4|0,T|-|7.95|8.75|4.80|12.61|-4|-3|-3|-1
chr15	48463943	NM_000138.4:c.5021G>A	C	T	.	.	MES_SLIDING=T|+|2.44|4.37|7.75|4.01|-22|-20|-4|0,T|-|7.95|8.75|6.54|13.89|-4|-3|-7|-6
chr15	48465559	NM_000138.4:c.4942+3_4942+9del	ACCATTTA	A	.	.	MES_SLIDING=A|+|26.22|22.20|38.81|4.96|6|-1|6|-2,A|-|45.27|28.40|33.62|14.62|-23|-11|-8|-4
chr15	48465826	NM_000138.4:c.4780G>A	C	T	.	.	MES_SLIDING=T|+|1.88|0.53|7.75|3.13|-22|-19|-4|0,T|-|14.89|8.75|8.03|10.91|-5|-3|-7|-6
chr15	48467933	NM_000138.4:c.4747+5G>A	C	T	.	.	MES_SLIDING=T|+|2.82|0.89|7.75|2.99|-14|-17|-4|-5,T|-|9.99|8.75|5.26|8.18|-5|-3|-3|-5
chr15	48468400	NM_000138.4:c.4582+5_4582+12del	TTAAGGTCT	T	.	.	MES_SLIDING=T|+|30.42|22.14|42.21|29.52|-12|-2|6|-2,T|-|52.33|33.52|31.59|11.41|-25|-17|-15|-5
chr15	48468412	NM_000138.4:c.4582G>T	C	A	.	.	MES_SLIDING=A|+|8.04|2.89|12.01|6.99|-18|-17|-5|-7,A|-|6.60|8.60|7.65|8.50|-5|-3|-4|-5
chr15	48470750	NM_000138.4:c.4343A>G	T	C	.	.	MES_SLIDING=C|+|1.44|1.57|1.81|7.75|-17|-9|0|-4,C|-|8.75|8.22|10.14|8.83|-3|-5|-6|-2
chr15	48470803	NM_000138.4:c.4337-48dup	T	TA	.	.	MES_SLIDING=TA|+|9.10|10.94|2.68|-0.00|-9|-4|0|-9,TA|-|19.14|16.37|8.54|13.79|-5|-14|-8|-2
chr15	48474369	NM_000138.4:c.4096G>A	C	T	.	.	MES_SLIDING=T|+|0.99|1.54|7.75|3.05|-1|-16|-4|0,T|-|13.01|8.75|4.45|11.42|-5|-3|-2|-6
chr15	48474584	NM_000138.4:c.4031G>A	C	T	.	.	MES_SLIDING=T|+|1.16|0.88|7.75|3.31|-14|-21|-4|-2,T|-|8.92|8.75|6.72|8.59|-5|-3|-7|-1
chr15	48474588	NM_000138.4:c.4027G>A	C	T	.	.	MES_SLIDING=T|+|2.22|1.11|7.75|4.65|-15|-17|-4|-2,T|-|17.14|8.75|5.43|9.67|-5|-3|-2|-6
chr15	48474641	NM_000138.4:c.3974A>T	T	A	.	.	MES_SLIDING=A|+|8.37|3.33|10.79|8.18|-18|-17|-5|-4,A|-|5.25|8.37|8.18|10.08|-8|-4|-4|-3
chr15	48481655	NM_000138.4:c.3964G>C	C	G	.	.	MES_SLIDING=G|+|8.06|13.41|12.90|2.98|-19|-17|-2|-6,G|-|13.75|8.06|2.38|8.93|-5|-3|-7|-3
chr15	48481656	NM_000138.4:c.3963A>G	T	C	.	.	MES_SLIDING=C|+|2.56|1.44|2.90|7.75|-16|-14|0|-4,C|-|8.75|13.60|14.06|4.16|-3|-5|-6|-2
chr15	48483884	NM_000138.4:c.3772C>T	G	A	.	.	MES_SLIDING=A|+|13.20|8.75|6.93|9.38|-17|-19|-6|-7,A|-|1.16|0.66|7.75|2.25|-12|-7|-4|-8
chr15	48483942	NM_000138.4:c.3713_3714delinsCA	GT	TG	.	.	MES_SLIDING=TG|+|21.78|11.91|14.91|16.15|-17|-16|-4|-3,TG|-|13.68|8.73|13.69|6.94|-4|-3|-3|-2
chr15	48485374	NM_000138.4:c.3712G>A	C	T	.	.	MES_SLIDING=T|+|1.27|1.93|7.75|2.83|-7|-16|-4|-5,T|-|7.95|8.75|6.94|8.18|-4|-3|-2|-5
chr15	48487131	NM_000138.4:c.3533A>G	T	C	.	.	MES_SLIDING=C|+|1.68|1.00|6.27|7.75|-17|-9|-5|-4,C|-|8.75|8.26|11.07|7.67|-3|-5|-6|-3
chr15	48487155	NM_000138.4:c.3509G>A	C	T	.	.	MES_SLIDING=T|+|1.61|1.68|7.75|5.51|-15|-16|-4|-5,T|-|7.95|8.75|7.38|9.81|-4|-3|-3|-1
chr15	48487309	NM_000138.4:c.3463+3A>C	T	G	.	.	MES_SLIDING=G|+|8.60|15.79|15.50|7.65|-19|-17|-5|-4,G|-|4.15|8.04|3.38|6.71|-7|-4|-1|-3
chr15	48487431	NM_000138.4:c.3344A>G	T	C	.	.	MES_SLIDING=C|+|1.44|1.57|1.81|7.75|-17|-9|0|-4,C|-|8.75|8.22|10.14|8.83|-3|-5|-6|-2
chr15	48488118	NM_000138.4:c.3332G>A	C	T	.	.	MES_SLIDING=T|+|1.78|1.33|7.75|3.28|-15|-17|-4|0,T|-|14.87|8.75|5.81|9.69|-5|-3|-2|-6
chr15	48488182	NM_000138.4:c.3268C>T	G	A	.	.	MES_SLIDING=A|+|18.73|8.75|6.82|13.42|-17|-19|-6|-7,A|-|1.19|0.67|7.75|2.12|-13|-10|-4|-8
chr15	48488254	NM_000138.4:c.3209-13T>A	A	T	.	.	MES_SLIDING=T|+|8.19|8.37|8.18|12.14|-11|-18|-4|-5,T|-|8.37|7.30|13.91|8.18|-4|-10|-3|-4
chr15	48488379	NM_000138.4:c.3197G>C	C	G	.	.	MES_SLIDING=G|+|8.06|8.31|13.56|2.00|-19|-17|-7|0,G|-|16.10|8.06|4.51|8.27|-5|-3|-8|-5
chr15	48488452	NM_000138.4:c.3124G>C	C	G	.	.	MES_SLIDING=G|+|8.06|8.69|8.27|1.84|-19|-17|-3|0,G|-|11.00|8.06|1.87|8.27|-5|-3|-8|-5
chr15	48489980	NM_000138.4:c.2953G>A	C	T	.	.	MES_SLIDING=T|+|1.78|1.92|7.75|4.00|-13|-16|-4|-7,T|-|7.95|8.75|7.29|14.10|-4|-3|-2|-1
chr15	48489981	NM_000138.4:c.2952C>A	G	T	.	.	MES_SLIDING=T|+|14.80|8.60|7.65|15.86|-17|-19|-4|-5,T|-|8.04|8.32|10.41|4.17|-4|-8|-3|-1
chr15	48490006	NM_000138.4:c.2927G>A	C	T	.	.	MES_SLIDING=T|+|1.61|1.88|7.75|3.64|-7|-16|-4|-6,T|-|15.19|8.75|7.85|16.31|-5|-3|-2|-1
chr15	48495155	NM_000138.4:c.2645C>T	G	A	.	.	MES_SLIDING=A|+|8.04|8.75|7.00|13.89|-17|-19|-6|-7,A|-|3.03|2.24|7.75|4.19|-8|-6|-4|-3
chr15	48495162	NM_000138.4:c.2638G>A	C	T	.	.	MES_SLIDING=T|+|1.47|1.38|7.75|2.55|-13|-16|-4|0,T|-|7.95|8.75|6.24|14.10|-4|-3|-2|-1
chr15	48496150	NM_000138.4:c.2369G>A	C	T	.	.	MES_SLIDING=T|+|1.56|4.75|7.75|2.57|-14|-20|-4|0,T|-|7.95|8.75|6.51|15.32|-4|-3|-3|-6
chr15	48497266	NM_000138.4:c.2293G>A	C	T	.	.	MES_SLIDING=T|+|1.14|0.60|7.75|4.08|-9|-22|-4|-5,T|-|7.95|8.75|5.66|8.18|-4|-3|-3|-5
chr15	48505069	NM_000138.4:c.1916G>A	C	T	.	.	MES_SLIDING=T|+|2.27|1.10|7.75|3.86|-22|-17|-4|0,T|-|16.00|8.75|5.52|11.89|-5|-3|-7|-6
chr15	48505076	NM_000138.4:c.1909T>C	A	G	.	.	MES_SLIDING=G|+|8.75|15.01|13.80|7.14|-19|-17|-2|-6,G|-|1.37|2.96|1.58|7.75|-6|-8|-8|-4
chr15	48505102	NM_000138.4:c.1883G>A	C	T	.	.	MES_SLIDING=T|+|2.04|1.68|7.75|6.09|-13|-20|-4|0,T|-|9.46|8.75|7.73|13.11|-5|-3|-2|-6
chr15	48505139	NM_000138.4:c.1846G>A	C	T	.	.	MES_SLIDING=T|+|0.99|1.35|7.75|1.78|-14|-16|-4|0,T|-|17.78|8.75|8.01|14.06|-5|-3|-2|-6
chr15	48510125	NM_000138.4:c.1633C>T	G	A	.	.	MES_SLIDING=A|+|7.95|8.75|8.05|11.64|-18|-19|-6|-2,A|-|1.33|3.65|7.75|2.54|-10|-2|-4|-7
chr15	48510163	NM_000138.4:c.1595A>G	T	C	.	.	MES_SLIDING=C|+|1.51|1.57|2.46|7.75|-17|-9|0|-4,C|-|8.75|8.22|13.02|8.07|-3|-5|-1|-2
chr15	48513549	NM_000138.4:c.1588G>A	C	T	.	.	MES_SLIDING=T|+|1.09|0.94|7.75|5.05|-15|-22|-4|-5,T|-|7.95|8.75|6.86|8.18|-4|-3|-3|-5
chr15	48513627	NM_000138.4:c.1510T>C	A	G	.	.	MES_SLIDING=G|+|8.75|7.95|12.77|6.27|-19|-18|-2|-6,G|-|3.17|2.27|3.01|7.75|-2|0|-8|-4
chr15	48515429	NM_000138.4:c.1426T>A	A	T	.	.	MES_SLIDING=T|+|3.29|8.37|8.18|17.63|-11|-18|-4|-5,T|-|8.37|8.66|12.08|8.18|-4|-11|-3|-4
chr15	48516341	NM_000138.4:c.1169C>T	G	A	.	.	MES_SLIDING=A|+|9.44|8.75|7.21|11.98|-17|-19|-6|-2,A|-|2.14|3.42|7.75|3.34|0|-2|-4|-8
chr15	48516364	NM_000138.4:c.1148-2A>G	T	C	.	.	MES_SLIDING=C|+|0.66|0.82|5.96|7.75|-20|-14|-5|-4,C|-|8.75|12.40|11.63|6.00|-3|-5|-1|-2
chr15	48520818	NM_000138.4:c.989-1G>A	C	T	.	.	MES_SLIDING=T|+|3.11|0.53|7.75|3.18|-15|-19|-4|-5,T|-|7.95|8.75|7.71|16.23|-4|-3|-7|-1
chr15	48537611	NM_000138.4:c.736G>A	C	T	.	.	MES_SLIDING=T|+|1.45|0.72|7.75|3.48|-14|-12|-4|0,T|-|11.14|8.75|7.40|8.18|-5|-3|-3|-5
chr15	48537707	NM_000138.4:c.640G>A	C	T	.	.	MES_SLIDING=T|+|1.70|4.12|7.75|5.68|-9|-20|-4|-7,T|-|7.95|8.75|4.08|16.41|-4|-3|-2|-6
chr15	48596279	NM_000138.4:c.538+4A>G	T	C	.	.	MES_SLIDING=C|+|0.99|1.72|4.73|7.75|-16|-9|-2|-4,C|-|8.75|7.95|9.39|5.70|-3|-4|-1|-7
chr15	48600138	NM_000138.4:c.442+1G>A	C	T	.	.	MES_SLIDING=T|+|1.40|1.92|7.75|4.99|-7|-16|-4|0,T|-|13.66|8.75|7.12|10.78|-5|-3|-3|-6
chr15	48600148	NM_000138.4:c.433T>C	A	G	.	.	MES_SLIDING=G|+|8.75|7.95|9.79|6.69|-19|-18|-7|-6,G|-|1.75|2.07|3.60|7.75|-6|-8|-8|-4
chr15	48600217	NM_000138.4:c.364C>T	G	A	.	.	MES_SLIDING=A|+|7.95|8.75|6.64|10.98|-18|-19|-6|-7,A|-|1.31|0.97|7.75|5.02|-9|-6|-4|-6
chr15	48613001	NM_000138.4:c.247+9A>G	T	C	.	.	MES_SLIDING=C|+|0.68|2.93|4.84|7.75|-4|-14|-2|-4,C|-|8.75|9.99|8.18|6.94|-3|-5|-5|-3
chr15	48613073	NM_000138.4:c.184C>T	G	A	.	.	MES_SLIDING=A|+|12.02|8.75|8.09|9.85|-17|-19|-6|-7,A|-|2.45|2.34|7.75|4.43|0|-6|-4|-6
chr15	55340602	NM_004855.4:c.847-10A>G	A	G	.	.	MES_SLIDING=G|+|8.75|7.95|15.91|8.57|-19|-18|-7|-1,G|-|1.32|2.12|3.96|7.75|-6|-1|-3|-4
chr15	63634733	NM_003922.3:c.12570G>A	C	T	.	.	MES_SLIDING=T|+|2.00|1.00|7.75|3.02|-15|-4|-4|-5,T|-|10.11|8.75|7.25|8.18|-5|-3|-3|-5
chr15	67181384	NM_005902.3:c.802C>T	C	T	.	.	MES_SLIDING=T|+|1.44|4.50|7.75|2.63|-13|-20|-4|-6,T|-|7.95|8.75|7.46|11.58|-4|-3|-7|-6
chr15	72351132	NM_000520.4:c.672+1G>T	C	A	.	.	MES_SLIDING=A|+|8.04|3.56|13.66|1.61|-18|-17|-5|-8,A|-|22.41|8.60|7.65|17.74|-5|-3|-4|-6
chr15	72712242	NM_033028.3:c.157-2A>G	A	G	.	.	MES_SLIDING=G|+|8.75|7.95|14.10|7.35|-19|-18|-7|-6,G|-|4.35|1.34|2.55|7.75|-2|-22|-8|-4
chr15	76225926	NM_001127716.1:c.737_739del	TTGT	T	.	.	MES_SLIDING=T|+|20.02|10.38|46.49|37.08|0|-3|2|-1,T|-|23.89|19.50|22.42|13.90|-23|-21|-10|-6
chr15	93002171	NM_001271.3:c.4138-6T>G	T	G	.	.	MES_SLIDING=G|+|8.60|9.96|13.03|7.65|-19|-17|-2|-4,G|-|3.83|8.04|5.57|13.06|-5|-4|-1|-3
chr16	1457355	NM_001287.5:c.739-18G>A	C	T	.	.	MES_SLIDING=T|+|1.16|4.60|7.75|4.15|-7|-20|-4|0,T|-|7.95|8.75|5.91|12.63|-4|-3|-2|-6
chr16	1571535	NM_014714.3:c.1525-1G>A	C	T	.	.	MES_SLIDING=T|+|1.78|0.59|7.75|2.95|-22|-1|-4|-5,T|-|8.21|8.75|6.45|15.84|-5|-3|-2|-1
chr16	2079554	NM_000548.3:c.3285-3C>G	C	G	.	.	MES_SLIDING=G|+|8.06|10.64|10.41|3.52|-19|-17|-7|0,G|-|5.51|8.06|2.56|9.09|-5|-3|-2|-1
chr16	2084714	NM_000548.3:c.4492A>C	A	C	.	.	MES_SLIDING=C|+|8.03|8.04|2.35|7.49|-11|-18|-8|-5,C|-|8.60|15.27|11.44|7.65|-3|-5|-6|-4
chr16	2114167	NM_001009944.2:c.2853+2_2853+3del	CAC	C	.	.	MES_SLIDING=C|+|29.91|28.71|31.94|16.00|0|-11|0|-2,C|-|25.88|24.65|20.16|20.51|-11|-9|-5|-3
chr16	2116141	NM_001009944.2:c.1723-23T>C	A	G	.	.	MES_SLIDING=G|+|8.75|8.43|12.92|6.57|-19|-17|-2|-1,G|-|1.88|1.94|3.65|7.75|-6|0|-8|-4
chr16	23613999	NM_024675.3:c.3201+5G>C	C	G	.	.	MES_SLIDING=G|+|8.06|8.84|12.59|3.16|-19|-17|-7|-6,G|-|14.00|8.06|2.21|8.27|-5|-3|-2|-5
chr16	23629638	NM_024675.3:c.2514+2T>C	A	G	.	.	MES_SLIDING=G|+|8.75|11.54|11.45|4.53|-19|-17|-2|-6,G|-|1.07|1.92|4.93|7.75|-5|-8|-8|-4
chr16	70255728	NM_001605.2:c.2286G>A	C	T	.	.	MES_SLIDING=T|+|1.03|0.65|7.75|4.16|-8|-17|-4|-5,T|-|7.95|8.75|5.66|11.54|-4|-3|-7|-1
chr16	75541466	NM_001077418.2:c.665-11T>C	A	G	.	.	MES_SLIDING=G|+|8.75|7.95|8.65|7.37|-19|-18|-2|-1,G|-|1.16|2.49|4.78|7.75|-19|-7|-6|-4
chr16	78424869	NM_016373.1:c.606-1G>A	G	A	.	.	MES_SLIDING=A|+|10.37|8.75|6.23|11.80|-17|-19|-1|-7,A|-|1.78|4.07|7.75|1.12|0|-2|-4|-8
chr16	88710287	NM_001012759.1:c.282+5G>A	G	A	.	.	MES_SLIDING=A|+|7.95|8.75|6.89|12.68|-18|-19|-1|-2,A|-|2.45|2.28|7.75|3.84|0|-6|-4|-8
chr16	88713447	NM_001012762.1:c.873G>A	G	A	.	.	MES_SLIDING=A|+|7.95|8.75|6.66|8.18|-18|-19|-5|-3,A|-|1.43|2.08|7.75|5.02|-1|-6|-4|-8
chr16	88716447	NM_001142864.2:c.6963C>T	G	A	.	.	MES_SLIDING=A|+|9.94|8.75|7.75|11.38|-17|-19|-5|-2,A|-|2.38|2.35|7.75|3.93|0|-6|-4|-8
chr16	88717032	NM_001142864.2:c.6651C>A	G	T	.	.	MES_SLIDING=T|+|4.08|8.60|7.65|10.23|-17|-19|-4|-7,T|-|8.04|7.72|5.68|6.68|-4|-11|-3|-1
chr16	89281031	NM_001256182.1:c.5511G>A	C	T	.	.	MES_SLIDING=T|+|1.88|1.23|7.75|3.97|-22|-16|-4|0,T|-|9.27|8.75|6.90|16.62|-5|-3|-7|-1
chr16	89805278	NM_000135.2:c.709+2T>C	A	G	.	.	MES_SLIDING=G|+|8.75|7.95|11.81|5.38|-19|-18|-7|-6,G|-|2.22|1.85|5.58|7.75|-6|-1|-3|-4
chr17	2674291	NM_000430.3:c.900+3A>G	A	G	.	.	MES_SLIDING=G|+|8.75|7.95|8.27|6.44|-19|-18|-2|-6,G|-|1.17|1.77|8.25|7.75|-2|-1|-3|-4
chr17	2676612	NM_000430.3:c.1002+6T>A	T	A	.	.	MES_SLIDING=A|+|8.37|6.23|12.18|8.18|-18|-14|-5|-4,A|-|3.97|8.37|8.18|16.09|-5|-4|-4|-3
chr17	6707026	NM_177550.3:c.231+2T>G	A	C	.	.	MES_SLIDING=C|+|4.29|8.04|2.02|13.98|-17|-18|-8|-5,C|-|8.60|13.19|9.78|7.65|-3|-5|-6|-4
chr17	7669692	NM_000546.5:c.1101-2A>C	T	G	.	.	MES_SLIDING=G|+|8.60|9.33|8.50|7.65|-19|-17|-3|-4,G|-|7.59|8.04|7.05|12.70|-11|-4|-1|-3
chr17	7670716	NM_000546.5:c.994-1G>A	C	T	.	.	MES_SLIDING=T|+|2.06|4.41|7.75|3.49|-15|-20|-4|0,T|-|7.95|8.75|6.75|16.60|-4|-3|-7|-1
chr17	7670716	NM_000546.5:c.994-1G>C	C	G	.	.	MES_SLIDING=G|+|8.06|10.29|8.27|3.34|-19|-17|-3|0,G|-|9.54|8.06|2.44|10.88|-5|-3|-2|-1
chr17	7670717	NM_000546.5:c.994-2A>G	T	C	.	.	MES_SLIDING=C|+|1.60|1.80|2.40|7.75|-16|-22|-1|-4,C|-|8.75|7.95|12.84|7.34|-3|-4|-6|-2
chr17	7673533	NM_000546.5:c.993+2T>G	A	C	.	.	MES_SLIDING=C|+|3.30|8.04|3.89|16.38|-17|-18|-7|-5,C|-|8.60|16.58|15.69|7.65|-3|-5|-6|-4
chr17	7673534	NM_000546.5:c.993+1G>A	C	T	.	.	MES_SLIDING=T|+|2.00|4.23|7.75|2.23|-10|-20|-4|-7,T|-|13.70|8.75|8.68|14.01|-5|-3|-2|-6
chr17	7673534	NM_000546.5:c.993+1G>T	C	A	.	.	MES_SLIDING=A|+|8.04|4.42|9.70|2.32|-18|-14|-5|-8,A|-|15.63|8.60|7.65|14.69|-5|-3|-4|-6
chr17	7673609	NM_000546.5:c.920-1G>A	C	T	.	.	MES_SLIDING=T|+|2.88|4.00|7.75|2.52|-14|-20|-4|0,T|-|7.95|8.75|8.57|10.87|-4|-3|-7|-1
chr17	7673700	NM_000546.5:c.919+1G>C	C	G	.	.	MES_SLIDING=G|+|8.06|16.43|10.49|3.86|-19|-17|-7|-6,G|-|21.30|8.06|4.97|8.27|-5|-3|-2|-5
chr17	7673700	NM_000546.5:c.919+1G>T	C	A	.	.	MES_SLIDING=A|+|8.04|3.14|14.48|4.58|-18|-17|-5|-2,A|-|19.63|8.60|7.65|8.50|-5|-3|-4|-5
chr17	7673838	NM_000546.5:c.783-1G>T	C	A	.	.	MES_SLIDING=A|+|8.04|3.20|10.78|3.51|-18|-17|-5|-2,A|-|8.89|8.60|7.65|11.59|-5|-3|-4|-6
chr17	7673839	NM_000546.5:c.783-2A>C	T	G	.	.	MES_SLIDING=G|+|8.60|15.92|19.11|7.65|-19|-17|-2|-4,G|-|8.63|8.04|3.66|15.97|-11|-4|-1|-3
chr17	7673839	NM_000546.5:c.783-2A>T	T	A	.	.	MES_SLIDING=A|+|8.37|4.09|16.61|8.18|-18|-17|-5|-4,A|-|10.03|8.37|8.18|13.75|-8|-4|-4|-3
chr17	7673897	NM_000546.4:c.783-60G>A	C	T	.	.	MES_SLIDING=T|+|0.42|1.18|7.75|5.24|-10|-20|-4|-5,T|-|10.23|8.75|6.02|10.02|-5|-3|-2|-6
chr17	7674180	NM_000546.5:c.782+1G>T	C	A	.	.	MES_SLIDING=A|+|8.04|4.25|14.18|6.66|-18|-14|-5|-7,A|-|18.84|8.60|7.65|12.67|-5|-3|-4|-3
chr17	7674181	NM_000546.5:c.782G>C	C	G	.	.	MES_SLIDING=G|+|8.06|8.02|8.27|3.21|-19|-17|-3|-6,G|-|10.55|8.06|3.83|8.27|-5|-3|-8|-5
chr17	7674291	NM_000546.5:c.673-1G>A	C	T	.	.	MES_SLIDING=T|+|1.52|1.11|7.75|3.11|-9|-12|-4|0,T|-|15.15|8.75|5.52|9.68|-5|-3|-7|-1
chr17	7674292	NM_000546.5:c.673-2A>C	T	G	.	.	MES_SLIDING=G|+|8.60|7.87|10.32|7.65|-19|-17|-7|-4,G|-|7.71|8.04|5.90|7.74|-11|-4|-1|-3
chr17	7674292	NM_000546.5:c.673-2A>G	T	C	.	.	MES_SLIDING=C|+|1.32|1.31|2.36|7.75|-20|-17|0|-4,C|-|8.75|10.83|14.74|5.88|-3|-5|-1|-2
chr17	7674292	NM_000546.5:c.673-2A>T	T	A	.	.	MES_SLIDING=A|+|8.37|4.93|7.85|8.18|-18|-15|-5|-4,A|-|7.76|8.37|8.18|10.57|-7|-4|-4|-3
chr17	7674857	NM_000546.5:c.672+2T>G	A	C	.	.	MES_SLIDING=C|+|5.30|8.04|0.65|12.22|-17|-18|-7|-5,C|-|8.60|16.08|14.28|7.65|-3|-5|-1|-4
chr17	7674858	NM_000546.5:c.672+1G>A	C	T	.	.	MES_SLIDING=T|+|1.88|1.09|7.75|3.85|-9|-17|-4|-7,T|-|17.67|8.75|6.94|13.72|-5|-3|-2|-1
chr17	7674858	NM_000546.5:c.672+1G>T	C	A	.	.	MES_SLIDING=A|+|8.04|4.36|14.06|7.40|-18|-17|-5|-7,A|-|20.48|8.60|7.65|12.78|-5|-3|-4|-6
chr17	7674859	NM_000546.5:c.672G>A	C	T	.	.	MES_SLIDING=T|+|1.24|4.14|7.75|2.38|-14|-20|-4|0,T|-|7.95|8.75|5.16|14.10|-4|-3|-7|-1
chr17	7674859	NM_000546.5:c.672G>T	C	A	.	.	MES_SLIDING=A|+|8.04|4.97|7.70|6.42|-18|-17|-5|-7,A|-|7.65|8.60|7.65|12.19|-5|-3|-4|-3
chr17	7674908	NM_000546.4:c.623A>G	T	C	.	.	MES_SLIDING=C|+|1.23|1.41|2.73|7.75|-17|-10|-2|-4,C|-|8.75|10.13|8.18|6.84|-3|-5|-5|-2
chr17	7674972	NM_000546.5:c.560-1G>A	C	T	.	.	MES_SLIDING=T|+|1.02|4.10|7.75|3.59|-9|-20|-4|0,T|-|7.95|8.75|5.79|11.24|-4|-3|-7|-6
chr17	7675051	NM_000546.5:c.559+2T>A	A	T	.	.	MES_SLIDING=T|+|4.94|8.37|8.18|21.15|-17|-18|-4|-5,T|-|8.37|9.00|14.51|8.18|-4|-8|-3|-4
chr17	7675052	NM_000546.5:c.559+1G>A	C	T	.	.	MES_SLIDING=T|+|2.45|1.40|7.75|2.89|-22|-17|-4|-2,T|-|15.40|8.75|6.62|14.96|-5|-3|-2|-1
chr17	7675053	NM_000546.5:c.559G>C	C	G	.	.	MES_SLIDING=G|+|8.06|17.31|8.99|1.46|-19|-17|-2|0,G|-|10.46|8.06|3.66|8.27|-5|-3|-8|-5
chr17	7675237	NM_000546.5:c.376-1G>A	C	T	.	.	MES_SLIDING=T|+|2.64|3.98|7.75|3.37|-22|-20|-4|0,T|-|13.70|8.75|7.48|15.94|-5|-3|-7|-1
chr17	7675238	NM_000546.5:c.376-2A>G	T	C	.	.	MES_SLIDING=C|+|1.41|1.21|3.57|7.75|-16|-13|-5|-4,C|-|8.75|7.95|13.82|6.58|-3|-4|-1|-7
chr17	7675238	NM_000546.5:c.376-2A>T	T	A	.	.	MES_SLIDING=A|+|8.37|8.73|17.01|8.18|-18|-11|-5|-4,A|-|7.15|8.37|8.18|16.40|-10|-4|-4|-3
chr17	7675989	NM_000546.5:c.375+5G>A	C	T	.	.	MES_SLIDING=T|+|2.67|1.06|7.75|4.29|-15|-16|-4|-5,T|-|7.95|8.75|7.90|8.18|-4|-3|-3|-5
chr17	7675992	NM_000546.5:c.375+2T>C	A	G	.	.	MES_SLIDING=G|+|8.75|7.95|10.28|9.63|-19|-18|-7|-1,G|-|0.65|2.64|3.25|7.75|-6|-13|-8|-4
chr17	7675992	NM_000546.5:c.375+2T>G	A	C	.	.	MES_SLIDING=C|+|4.08|8.04|1.41|12.72|-14|-18|-8|-5,C|-|8.60|7.14|12.25|7.65|-3|-5|-1|-4
chr17	7675993	NM_000546.5:c.375+1G>A	C	T	.	.	MES_SLIDING=T|+|2.82|1.56|7.75|2.77|-15|-17|-4|-7,T|-|14.90|8.75|8.74|9.26|-5|-3|-2|-1
chr17	7675993	NM_000546.5:c.375+1G>T	C	A	.	.	MES_SLIDING=A|+|8.04|4.20|10.43|1.12|-18|-17|-5|-7,A|-|18.73|8.60|7.65|9.91|-5|-3|-4|-6
chr17	7675994	NM_000546.5:c.375G>A	C	T	.	.	MES_SLIDING=T|+|1.86|3.51|7.75|2.61|-14|-20|-4|-7,T|-|7.95|8.75|6.23|8.83|-4|-3|-3|-1
chr17	7675994	NM_000546.5:c.375G>T	C	A	.	.	MES_SLIDING=A|+|8.04|8.64|9.04|7.79|-18|-14|-5|-7,A|-|9.87|8.60|7.65|11.53|-5|-3|-4|-3
chr17	7675995	NM_000546.5:c.374C>T	G	A	.	.	MES_SLIDING=A|+|7.95|8.75|5.84|13.42|-18|-19|-6|-2,A|-|1.21|4.36|7.75|4.37|-1|-2|-4|-1
chr17	8015846	NM_000180.3:c.3043+5G>A	G	A	.	.	MES_SLIDING=A|+|14.24|8.75|5.09|15.71|-17|-19|-6|-7,A|-|2.24|0.91|7.75|3.32|-8|-5|-4|-8
chr17	8175756	NM_032354.3:c.274+1G>A	C	T	.	.	MES_SLIDING=T|+|2.48|1.16|7.75|2.42|-22|-20|-4|0,T|-|8.39|8.75|6.30|15.39|-5|-3|-2|-1
chr17	29250298	NM_005208.4:c.213C>T	C	T	.	.	MES_SLIDING=T|+|1.66|1.93|7.75|5.01|-10|-16|-4|-5,T|-|7.95|8.75|6.63|15.48|-4|-3|-2|-1
chr17	31170002	NM_001128147.2:c.586+5G>A	G	A	.	.	MES_SLIDING=A|+|13.79|8.75|7.07|10.22|-17|-19|-5|-2,A|-|2.59|1.14|7.75|3.80|-8|-5|-4|-1
chr17	31200598	NM_001042492.2:c.1062+3A>G	A	G	.	.	MES_SLIDING=G|+|8.75|7.95|10.97|6.52|-19|-18|-7|-1,G|-|0.72|1.39|7.89|7.75|-2|-1|-3|-4
chr17	31219119	NM_000267.3:c.1641+1G>A	G	A	.	.	MES_SLIDING=A|+|12.78|8.75|7.48|8.18|-17|-19|-5|-3,A|-|0.97|1.31|7.75|4.01|-12|-5|-4|-3
chr17	31258504	NM_000267.3:c.4269+2T>C	T	C	.	.	MES_SLIDING=C|+|1.92|2.25|2.74|7.75|-16|-9|0|-4,C|-|8.75|7.95|13.80|5.69|-3|-4|-6|-2
chr17	31357294	NM_001042492.2:c.7895A>G	A	G	.	.	MES_SLIDING=G|+|8.75|12.18|13.15|7.94|-19|-17|-7|-6,G|-|1.03|1.26|1.91|7.75|-6|-12|-3|-4
chr17	43045732	NM_007294.2:c.5538G>A	C	T	.	.	MES_SLIDING=T|+|2.30|4.88|7.75|3.24|-14|-20|-4|-7,T|-|7.95|8.75|7.17|13.86|-4|-3|-2|-6
chr17	43045804	NM_007294.3:c.5468-2A>G	T	C	.	.	MES_SLIDING=C|+|1.64|0.78|3.32|7.75|-16|-7|0|-4,C|-|8.75|7.95|12.59|6.11|-3|-4|-1|-2
chr17	43045807	NM_007294.3:c.5468-5T>A	A	T	.	.	MES_SLIDING=T|+|8.62|8.37|8.18|16.65|-10|-18|-4|-5,T|-|8.37|4.05|11.46|8.18|-4|-5|-3|-4
chr17	43045810	NM_007294.3:c.5468-8G>A	C	T	.	.	MES_SLIDING=T|+|2.44|1.19|7.75|2.63|-22|-20|-4|0,T|-|10.89|8.75|6.64|12.14|-5|-3|-2|-6
chr17	43045812	NM_007294.3:c.5468-10C>A	G	T	.	.	MES_SLIDING=T|+|15.05|8.60|7.65|9.88|-17|-19|-4|-7,T|-|8.04|3.72|10.92|0.97|-4|-7|-3|0
chr17	43047638	NM_007294.3:c.5467+5G>C	C	G	.	.	MES_SLIDING=G|+|8.06|12.56|8.27|2.08|-19|-17|-3|0,G|-|13.98|8.06|2.44|8.27|-5|-3|-8|-5
chr17	43047641	NM_007294.3:c.5467+2T>C	A	G	.	.	MES_SLIDING=G|+|8.75|7.95|9.18|4.97|-19|-18|-7|-1,G|-|0.79|2.20|5.31|7.75|-2|-12|-8|-4
chr17	43047642	NM_007294.3:c.5467+1G>A	C	T	.	.	MES_SLIDING=T|+|1.35|1.50|7.75|3.78|-9|-17|-4|-2,T|-|14.08|8.75|9.02|15.88|-5|-3|-2|-1
chr17	43047643	NM_007294.3:c.5467G>A	C	T	.	.	MES_SLIDING=T|+|1.05|0.94|7.75|3.96|-10|-22|-4|-5,T|-|7.95|8.75|6.65|8.18|-4|-3|-3|-5
chr17	43047657	NM_007294.3:c.5453A>G	T	C	.	.	MES_SLIDING=C|+|0.92|1.41|4.52|7.75|-14|-10|-2|-4,C|-|8.75|7.95|10.46|6.79|-3|-4|-1|-7
chr17	43047676	NM_007294.2:c.5434C>G	G	C	.	.	MES_SLIDING=C|+|12.02|8.06|3.43|13.81|-17|-19|-6|-7,C|-|8.06|13.07|9.72|3.30|-3|-5|-3|-2
chr17	43047679	NM_007294.3:c.5431C>A	G	T	.	.	MES_SLIDING=T|+|9.53|8.60|7.65|12.89|-17|-19|-4|-2,T|-|8.04|3.82|6.21|1.99|-4|-7|-3|0
chr17	43047685	NM_007294.3:c.5425G>T	C	A	.	.	MES_SLIDING=A|+|8.04|3.96|10.64|6.79|-18|-17|-5|-7,A|-|9.02|8.60|7.65|11.03|-5|-3|-4|-1
chr17	43047699	NM_007294.2:c.5411T>A	A	T	.	.	MES_SLIDING=T|+|3.92|8.37|8.18|18.12|-10|-18|-4|-5,T|-|8.37|4.75|14.04|8.18|-4|-5|-3|-4
chr17	43047702	NM_007294.3:c.5408G>C	C	G	.	.	MES_SLIDING=G|+|8.06|22.21|12.92|2.48|-19|-17|-2|-1,G|-|18.42|8.06|6.06|12.75|-5|-3|-2|-6
chr17	43047703	NM_007294.3:c.5407G>T	C	A	.	.	MES_SLIDING=A|+|8.04|4.71|12.67|1.22|-18|-14|-5|-8,A|-|16.22|8.60|7.65|10.49|-5|-3|-4|-3
chr17	43047705	NM_007294.3:c.5407-2A>G	T	C	.	.	MES_SLIDING=C|+|2.50|1.22|4.01|7.75|-16|-21|-5|-4,C|-|8.75|7.95|8.18|7.11|-3|-4|-5|-2
chr17	43049076	NM_007294.2:c.5406+45C>A	G	T	.	.	MES_SLIDING=T|+|8.08|8.60|7.65|9.56|-13|-19|-4|-2,T|-|8.04|1.90|13.97|3.15|-4|-5|-3|-6
chr17	43049088	NM_007294.2:c.5406+33A>T	T	A	.	.	MES_SLIDING=A|+|8.37|4.12|10.80|8.18|-18|-13|-5|-4,A|-|4.24|8.37|8.18|13.15|-11|-4|-4|-3
chr17	43049113	NM_007294.3:c.5406+8T>C	A	G	.	.	MES_SLIDING=G|+|8.75|8.73|14.07|7.19|-19|-17|-2|-1,G|-|4.28|2.40|3.47|7.75|-2|-8|-8|-4
chr17	43049116	NM_007294.3:c.5406+5G>A	C	T	.	.	MES_SLIDING=T|+|2.60|0.74|7.75|3.90|-14|-4|-4|-2,T|-|13.38|8.75|6.11|8.52|-5|-3|-3|-6
chr17	43049116	NM_007294.3:c.5406+5G>C	C	G	.	.	MES_SLIDING=G|+|8.06|10.03|11.85|3.28|-19|-17|-7|-6,G|-|17.41|8.06|2.48|11.89|-5|-3|-8|-6
chr17	43049117	NM_007294.3:c.5406+4A>G	T	C	.	.	MES_SLIDING=C|+|0.73|1.23|3.05|7.75|-3|-9|-2|-4,C|-|8.75|7.95|10.84|5.50|-3|-4|-1|-3
chr17	43049118	NM_007294.3:c.5406+3A>T	T	A	.	.	MES_SLIDING=A|+|8.37|2.57|12.27|8.18|-18|-17|-5|-4,A|-|5.72|8.37|8.18|7.46|-7|-4|-4|-3
chr17	43049119	NM_007294.3:c.5406+2del	AC	C	.	.	MES_SLIDING=C|+|22.36|23.64|32.51|31.44|0|-8|-3|-2,C|-|28.84|22.75|25.23|25.94|-22|-12|-3|-4
chr17	43049119	NM_007294.3:c.5406+2T>G	A	C	.	.	MES_SLIDING=C|+|4.35|8.04|0.88|12.57|-14|-18|-2|-5,C|-|8.60|13.94|9.27|7.65|-3|-5|-3|-4
chr17	43049120	NM_007294.3:c.5406+1G>A	C	T	.	.	MES_SLIDING=T|+|2.32|1.36|7.75|4.20|-15|-17|-4|0,T|-|14.69|8.75|7.87|9.24|-5|-3|-2|-6
chr17	43049193	NM_007294.3:c.5334T>C	A	G	.	.	MES_SLIDING=G|+|8.75|10.60|10.36|5.97|-19|-17|-2|-5,G|-|0.64|1.82|4.96|7.75|-5|-13|-1|-4
chr17	43049194	NM_007294.3:c.5333A>G	T	C	.	.	MES_SLIDING=C|+|1.38|2.28|2.25|7.75|-17|-22|-7|-4,C|-|8.75|10.78|9.68|8.87|-3|-5|-1|-2
chr17	43049195	NM_007294.3:c.5333-1G>T	C	A	.	.	MES_SLIDING=A|+|8.04|3.99|10.68|2.99|-18|-17|-5|-7,A|-|9.11|8.60|7.65|14.01|-5|-3|-4|-3
chr17	43049197	NM_007294.3:c.5333-3T>G	A	C	.	.	MES_SLIDING=C|+|3.31|8.04|0.95|11.99|-17|-18|-8|-5,C|-|8.60|7.82|10.97|7.65|-3|-5|-3|-4
chr17	43049200	NM_007294.3:c.5333-6T>G	A	C	.	.	MES_SLIDING=C|+|3.97|8.04|5.81|12.47|-14|-18|-7|-5,C|-|8.60|13.40|13.18|7.65|-3|-5|-6|-4
chr17	43051024	NM_007294.2:c.5332+39C>T	G	A	.	.	MES_SLIDING=A|+|21.33|8.75|5.32|8.18|-17|-19|-1|-3,A|-|1.22|0.98|7.75|3.30|-13|-20|-4|-8
chr17	43051050	NM_007294.3:c.5332+13G>T	C	A	.	.	MES_SLIDING=A|+|8.04|3.28|16.89|0.43|-18|-17|-5|-4,A|-|9.21|8.60|7.65|13.12|-5|-3|-4|-3
chr17	43051061	NM_007294.3:c.5332+2T>A	A	T	.	.	MES_SLIDING=T|+|2.82|8.37|8.18|16.35|-9|-18|-4|-5,T|-|8.37|4.77|10.68|8.18|-4|-8|-3|-4
chr17	43051062	NM_007294.3:c.5331_5332+1delinsCAACAT	CCT	ATGTTG	.	.	MES_SLIDING=ATGTTG|+|27.99|19.23|27.41|17.19|-6|-15|-5|-4,ATGTTG|-|30.87|18.10|23.02|32.78|-11|-2|-8|-5
chr17	43051062	NM_007294.3:c.5332+1G>A	C	T	.	.	MES_SLIDING=T|+|1.34|1.01|7.75|2.70|-10|-17|-4|-7,T|-|14.31|8.75|7.30|13.13|-5|-3|-2|-1
chr17	43051063	NM_007294.3:c.5332G>A	C	T	.	.	MES_SLIDING=T|+|1.33|1.00|7.75|3.42|-15|-3|-4|0,T|-|9.19|8.75|6.13|14.92|-5|-3|-3|-1
chr17	43051063	NM_007294.3:c.5332G>T	C	A	.	.	MES_SLIDING=A|+|8.04|4.52|9.46|6.05|-18|-15|-5|-7,A|-|13.12|8.60|7.65|9.58|-5|-3|-4|-1
chr17	43051118	NM_007294.3:c.5278-1G>A	C	T	.	.	MES_SLIDING=T|+|1.80|4.16|7.75|2.72|-15|-20|-4|0,T|-|8.80|8.75|7.72|13.33|-5|-3|-7|-6
chr17	43051118	NM_007294.3:c.5278-1G>C	C	G	.	.	MES_SLIDING=G|+|8.06|9.42|12.34|3.30|-19|-17|-2|-6,G|-|11.30|8.06|2.57|11.52|-5|-3|-8|-6
chr17	43051118	NM_007294.3:c.5278-1G>T	C	A	.	.	MES_SLIDING=A|+|8.04|5.61|5.33|0.55|-18|-15|-5|-1,A|-|10.65|8.60|7.65|15.15|-5|-3|-4|-6
chr17	43051119	NM_007294.3:c.5278-2del	TG	G	.	.	MES_SLIDING=G|+|46.71|28.71|25.44|6.79|0|-6|-3|-1,G|-|25.91|19.22|37.68|29.37|-22|-20|-8|-7
chr17	43051121	NM_007294.3:c.5278-6_5278-4del	GAAG	G	.	.	MES_SLIDING=G|+|46.48|18.66|24.40|15.31|0|-10|2|-1,G|-|28.10|26.25|37.68|19.94|-23|-6|-10|-7
chr17	43056974	NM_007294.2:c.5277+78G>A	C	T	.	.	MES_SLIDING=T|+|2.19|2.32|7.75|5.59|-15|-16|-4|-7,T|-|7.95|8.75|5.74|9.86|-4|-3|-2|-6
chr17	43057046	NM_007294.3:c.5277+6G>C	C	G	.	.	MES_SLIDING=G|+|8.06|18.51|11.88|3.35|-19|-17|-2|-6,G|-|18.20|8.06|3.40|10.73|-5|-3|-2|-3
chr17	43057051	NM_007294.3:c.5277+1G>A	C	T	.	.	MES_SLIDING=T|+|1.31|1.32|7.75|2.10|-10|-17|-4|-2,T|-|9.45|8.75|8.13|8.18|-5|-3|-2|-5
chr17	43057077	NM_007294.3:c.5252G>A	C	T	.	.	MES_SLIDING=T|+|0.74|4.18|7.75|3.12|-7|-20|-4|0,T|-|7.95|8.75|5.55|13.90|-4|-3|-2|-6
chr17	43057078	NM_007294.2:c.5251C>A	G	T	.	.	MES_SLIDING=T|+|11.30|8.60|7.65|15.32|-17|-19|-4|-2,T|-|8.04|7.67|12.93|6.01|-4|-8|-3|-1
chr17	43057122	NM_007294.3:c.5207T>C	A	G	.	.	MES_SLIDING=G|+|8.75|12.29|15.28|7.36|-19|-17|-7|-6,G|-|1.08|2.02|4.53|7.75|-2|-12|-1|-4
chr17	43057131	NM_007294.3:c.5198A>G	T	C	.	.	MES_SLIDING=C|+|0.68|1.75|2.59|7.75|-1|-15|0|-4,C|-|8.75|14.30|8.40|8.98|-3|-5|-6|-7
chr17	43057136	NM_007294.3:c.5194-1G>T	C	A	.	.	MES_SLIDING=A|+|8.04|4.97|12.65|1.19|-18|-17|-5|-8,A|-|19.22|8.60|7.65|17.47|-5|-3|-4|-6
chr17	43057141	NM_007294.3:c.5194-6T>C	A	G	.	.	MES_SLIDING=G|+|8.75|9.98|13.07|5.56|-19|-17|-7|-6,G|-|0.53|2.14|3.49|7.75|-3|0|-8|-4
chr17	43057147	NM_007294.3:c.5194-12G>A	C	T	.	.	MES_SLIDING=T|+|1.72|0.85|7.75|4.68|-22|-20|-4|0,T|-|10.68|8.75|5.76|10.68|-5|-3|-3|-6
chr17	43063269	NM_007294.2:c.5193+64T>G	A	C	.	.	MES_SLIDING=C|+|4.43|8.04|2.18|5.96|-17|-18|-8|-5,C|-|8.60|10.77|15.07|7.65|-3|-5|-6|-4
chr17	43063331	NM_007294.3:c.5193+2del	AC	C	.	.	MES_SLIDING=C|+|19.51|15.68|22.10|15.49|-7|-9|0|-5,C|-|16.84|16.74|31.39|14.82|-8|-6|-7|-4
chr17	43063331	NM_007294.3:c.5193+2T>G	A	C	.	.	MES_SLIDING=C|+|3.51|8.04|0.43|11.71|-17|-18|-4|-5,C|-|8.60|13.92|11.14|7.65|-3|-5|-1|-4
chr17	43063332	NM_007294.3:c.5193+1del	CC	C	.	.	MES_SLIDING=C|+|18.19|17.44|40.65|17.36|-8|-10|0|-1,C|-|27.00|15.41|33.26|23.32|-5|-7|-4|-5
chr17	43063369	NM_007294.3:c.5157G>T	C	A	.	.	MES_SLIDING=A|+|8.04|4.02|9.66|6.33|-18|-17|-5|-2,A|-|7.68|8.60|7.65|14.34|-5|-3|-4|-6
chr17	43063372	NM_007294.3:c.5154G>T	C	A	.	.	MES_SLIDING=A|+|8.04|3.97|13.93|1.71|-18|-17|-5|-7,A|-|12.46|8.60|7.65|13.06|-5|-3|-4|-1
chr17	43063373	NM_007294.3:c.5153G>C	C	G	.	.	MES_SLIDING=G|+|8.06|12.21|12.92|2.96|-19|-17|-2|-6,G|-|24.11|8.06|4.04|20.76|-5|-3|-2|-6
chr17	43063374	NM_007294.3:c.5153-1G>A	C	T	.	.	MES_SLIDING=T|+|1.24|0.53|7.75|2.40|-14|-19|-4|-5,T|-|7.95|8.75|8.30|13.33|-4|-3|-7|-1
chr17	43063375	NM_007294.3:c.5153-2del	TA	A	.	.	MES_SLIDING=A|+|30.55|21.11|19.19|17.63|0|-6|0|-3,A|-|22.03|13.77|19.57|12.47|-22|-6|-6|-7
chr17	43063379	NM_007294.3:c.5153-6C>A	G	T	.	.	MES_SLIDING=T|+|18.29|8.60|7.65|8.50|-17|-19|-4|-3,T|-|8.04|3.02|10.99|0.79|-4|-5|-3|0
chr17	43063386	NM_007294.2:c.5153-13A>G	T	C	.	.	MES_SLIDING=C|+|0.78|2.28|4.71|7.75|-1|-22|-5|-4,C|-|8.75|8.31|11.35|8.32|-3|-5|-1|-2
chr17	43063399	NM_007294.3:c.5153-26A>G	T	C	.	.	MES_SLIDING=C|+|1.00|2.41|4.30|7.75|-17|-9|-2|-4,C|-|8.75|14.03|12.34|5.48|-3|-5|-6|-2
chr17	43063407	NM_007294.2:c.5153-34T>G	A	C	.	.	MES_SLIDING=C|+|7.62|8.04|7.47|11.87|-11|-18|-7|-5,C|-|8.60|5.27|11.56|7.65|-3|-5|-1|-4
chr17	43063780	NM_007294.2:c.5152+94T>G	A	C	.	.	MES_SLIDING=C|+|6.83|8.04|2.17|11.82|-11|-18|-8|-5,C|-|8.60|4.75|8.82|7.65|-3|-5|-3|-4
chr17	43063789	NM_007294.2:c.5152+85delT	AA	A	.	.	MES_SLIDING=A|+|19.20|12.42|26.84|12.30|-10|-9|0|-1,A|-|23.95|16.53|23.55|9.30|-22|-16|-6|-2
chr17	43063868	NM_007294.3:c.5152+6T>C	A	G	.	.	MES_SLIDING=G|+|8.75|13.22|11.16|5.42|-19|-17|-2|-6,G|-|1.16|2.27|3.95|7.75|-5|0|-8|-4
chr17	43063869	NM_007294.3:c.5152+5G>A	C	T	.	.	MES_SLIDING=T|+|2.60|0.76|7.75|3.14|-14|-17|-4|0,T|-|13.79|8.75|6.42|9.11|-5|-3|-3|-1
chr17	43063869	NM_007294.3:c.5152+5G>C	C	G	.	.	MES_SLIDING=G|+|8.06|14.67|12.46|3.79|-19|-17|-2|-6,G|-|17.90|8.06|2.57|15.32|-5|-3|-2|-6
chr17	43063873	NM_007294.3:c.5152+1G>C	C	G	.	.	MES_SLIDING=G|+|8.06|11.30|13.31|3.21|-19|-17|-7|-6,G|-|12.73|8.06|3.18|9.87|-5|-3|-2|-6
chr17	43063909	NM_007294.3:c.5117G>A	C	T	.	.	MES_SLIDING=T|+|1.22|0.53|7.75|1.98|-21|-19|-4|-1,T|-|14.37|8.75|9.32|10.69|-5|-3|-7|-1
chr17	43063910	NM_007294.2:c.5116G>A	C	T	.	.	MES_SLIDING=T|+|1.19|0.53|7.75|1.94|-14|-19|-4|0,T|-|7.95|8.75|6.75|10.24|-4|-3|-3|-1
chr17	43063930	NM_007294.3:c.5096G>A	C	T	.	.	MES_SLIDING=T|+|1.98|3.27|7.75|2.97|-22|-20|-4|0,T|-|10.14|8.75|5.91|11.13|-5|-3|-3|-6
chr17	43063946	NM_007294.2:c.5078_5080delCTG	CAGC	C	.	.	MES_SLIDING=C|+|21.80|14.43|41.00|30.01|-11|-5|2|-1,C|-|21.33|21.76|46.31|41.06|-21|-18|-10|-7
chr17	43063946	NM_007294.2:c.5080G>A	C	T	.	.	MES_SLIDING=T|+|1.34|1.26|7.75|4.47|-15|-20|-4|0,T|-|9.64|8.75|5.56|13.02|-5|-3|-2|-6
chr17	43063953	NM_007294.3:c.5075-2A>G	T	C	.	.	MES_SLIDING=C|+|1.55|1.98|1.37|7.75|-16|-22|-1|-4,C|-|8.75|11.43|10.89|7.40|-3|-5|-6|-2
chr17	43063957	NM_007294.3:c.5075-6C>A	G	T	.	.	MES_SLIDING=T|+|19.52|8.60|7.65|20.11|-17|-19|-4|-2,T|-|8.04|3.71|12.01|4.30|-4|-7|-3|-6
chr17	43063959	NM_007294.3:c.5075-8T>G	A	C	.	.	MES_SLIDING=C|+|5.16|8.04|1.33|12.75|-17|-18|-8|-5,C|-|8.60|19.33|16.69|7.65|-3|-5|-6|-4
chr17	43063960	NM_007294.3:c.5075-9A>T	T	A	.	.	MES_SLIDING=A|+|8.37|8.16|5.42|8.18|-18|-11|-5|-4,A|-|2.35|8.37|8.18|17.55|-8|-4|-4|-3
chr17	43067516	NM_007294.2:c.5074+92T>C	A	G	.	.	MES_SLIDING=G|+|8.75|9.48|12.10|5.47|-19|-17|-7|-5,G|-|0.64|2.17|3.39|7.75|-1|-8|-3|-4
chr17	43067601	NM_007294.3:c.5074+7C>T	G	A	.	.	MES_SLIDING=A|+|8.03|8.75|7.18|9.73|-17|-19|-5|-7,A|-|1.90|1.15|7.75|4.31|-1|-2|-4|-8
chr17	43067602	NM_007294.3:c.5074+6C>G	G	C	.	.	MES_SLIDING=C|+|15.41|8.06|4.99|12.81|-17|-19|-6|-7,C|-|8.06|19.79|13.91|3.27|-3|-5|-6|-2
chr17	43067603	NM_007294.3:c.5074+5A>T	T	A	.	.	MES_SLIDING=A|+|8.37|3.07|16.54|8.18|-18|-17|-5|-4,A|-|3.93|8.37|8.18|22.03|-5|-4|-4|-3
chr17	43067605	NM_007294.3:c.5074+3A>G	T	C	.	.	MES_SLIDING=C|+|5.11|1.32|4.94|7.75|-20|-12|-5|-4,C|-|8.75|7.95|15.17|5.27|-3|-4|-6|-2
chr17	43067607	NM_007294.3:c.5074+1G>A	C	T	.	.	MES_SLIDING=T|+|2.64|0.62|7.75|3.36|-22|-1|-4|-2,T|-|12.83|8.75|6.49|9.15|-5|-3|-2|-6
chr17	43067607	NM_007294.3:c.5074+1G>T	C	A	.	.	MES_SLIDING=A|+|8.04|3.88|17.35|1.48|-18|-14|-5|-2,A|-|16.62|8.60|7.65|12.43|-5|-3|-4|-6
chr17	43067608	NM_007294.3:c.5074G>A	C	T	.	.	MES_SLIDING=T|+|1.93|1.05|7.75|4.10|-21|-5|-4|-2,T|-|10.49|8.75|6.81|8.35|-5|-3|-7|-1
chr17	43067608	NM_007294.3:c.5074G>C	C	G	.	.	MES_SLIDING=G|+|8.06|11.01|13.61|3.17|-19|-17|-2|-6,G|-|14.31|8.06|2.21|13.32|-5|-3|-7|-6
chr17	43067608	NM_007294.3:c.5074G>T	C	A	.	.	MES_SLIDING=A|+|8.04|5.18|8.69|4.15|-18|-15|-5|-7,A|-|14.03|8.60|7.65|9.95|-5|-3|-4|-6
chr17	43067610	NM_007294.3:c.5072C>A	G	T	.	.	MES_SLIDING=T|+|13.67|8.60|7.65|15.54|-17|-19|-4|-2,T|-|8.04|3.09|10.76|0.77|-4|-5|-3|0
chr17	43067610	NM_007294.3:c.5072C>G	G	C	.	.	MES_SLIDING=C|+|13.52|8.06|3.00|14.37|-17|-19|-6|-2,C|-|8.06|16.39|10.95|2.74|-3|-5|-6|-2
chr17	43067610	NM_007294.3:c.5072C>T	G	A	.	.	MES_SLIDING=A|+|10.36|8.75|6.55|12.24|-17|-19|-5|-2,A|-|2.38|1.10|7.75|2.79|0|-2|-4|-8
chr17	43067611	NM_007294.2:c.5071A>G	T	C	.	.	MES_SLIDING=C|+|1.46|2.19|3.18|7.75|-17|-14|-5|-4,C|-|8.75|16.72|10.54|5.85|-3|-5|-6|-3
chr17	43067618	NM_007294.2:c.5062_5064delGTT	AACA	A	.	.	MES_SLIDING=A|+|30.16|22.36|26.93|14.25|0|-6|2|-1,A|-|22.92|42.23|36.87|18.26|-24|-13|-5|-4
chr17	43067658	NM_007294.3:c.5024C>T	G	A	.	.	MES_SLIDING=A|+|13.50|8.75|8.64|8.76|-17|-19|-6|-7,A|-|1.37|1.01|7.75|3.05|-1|-6|-4|-3
chr17	43067663	NM_007294.2:c.5017_5019delCAC	GTGG	G	.	.	MES_SLIDING=G|+|16.54|18.31|26.87|11.87|0|-7|2|-4,G|-|15.25|14.79|36.89|26.53|-24|-3|-9|-6
chr17	43067688	NM_007294.2:c.4994T>A	A	T	.	.	MES_SLIDING=T|+|6.07|8.37|8.18|16.97|-15|-18|-4|-5,T|-|8.37|7.94|17.49|8.18|-4|-12|-3|-4
chr17	43067694	NM_007294.3:c.4988T>A	A	T	.	.	MES_SLIDING=T|+|4.83|8.37|8.18|13.66|-17|-18|-4|-5,T|-|8.37|7.54|13.83|8.18|-4|-13|-3|-4
chr17	43067695	NM_007294.3:c.4987A>T	T	A	.	.	MES_SLIDING=A|+|8.37|6.13|7.99|8.18|-18|-14|-5|-4,A|-|5.73|8.37|8.18|14.21|-7|-4|-4|-3
chr17	43067696	NM_007294.3:c.4987-1G>A	C	T	.	.	MES_SLIDING=T|+|2.87|0.65|7.75|3.88|-15|-12|-4|-5,T|-|7.95|8.75|7.01|9.13|-4|-3|-7|-1
chr17	43067697	NM_007294.3:c.4987-2A>G	T	C	.	.	MES_SLIDING=C|+|0.98|1.98|4.88|7.75|-16|-22|0|-4,C|-|8.75|13.17|11.23|4.74|-3|-5|-6|-2
chr17	43067698	NM_007294.3:c.4987-3C>G	G	C	.	.	MES_SLIDING=C|+|6.36|8.06|2.86|9.87|-17|-19|0|-7,C|-|8.06|6.07|14.80|2.38|-3|-5|-1|-7
chr17	43067699	NM_007294.3:c.4987-4del	AA	A	.	.	MES_SLIDING=A|+|15.99|11.98|13.32|8.12|0|-4|-1|-4,A|-|21.63|22.00|28.18|13.12|-17|-6|-8|-7
chr17	43067700	NM_007294.3:c.4987-5T>A	A	T	.	.	MES_SLIDING=T|+|2.61|8.37|8.18|16.36|-17|-18|-4|-5,T|-|8.37|3.17|15.49|8.18|-4|-5|-3|-4
chr17	43067701	NM_007294.3:c.4987-6T>C	A	G	.	.	MES_SLIDING=G|+|8.75|9.99|12.79|7.15|-19|-17|-7|-6,G|-|1.63|1.73|4.13|7.75|-5|-7|-1|-4
chr17	43067706	NM_007294.3:c.4987-11T>C	A	G	.	.	MES_SLIDING=G|+|8.75|10.58|8.18|7.02|-19|-17|-3|-5,G|-|1.06|1.97|3.97|7.75|-5|-8|-1|-4
chr17	43070922	NM_007294.3:c.4986+6T>C	A	G	.	.	MES_SLIDING=G|+|8.75|7.95|13.51|7.59|-19|-18|-2|-6,G|-|3.29|2.48|4.53|7.75|-2|-8|-8|-4
chr17	43070922	NM_007294.3:c.4986+6T>G	A	C	.	.	MES_SLIDING=C|+|3.24|8.04|4.62|13.02|-17|-18|-2|-5,C|-|8.60|14.85|8.50|7.65|-3|-5|-5|-4
chr17	43070923	NM_007294.3:c.4986+5G>A	C	T	.	.	MES_SLIDING=T|+|2.00|1.00|7.75|1.66|-14|-16|-4|-1,T|-|7.95|8.75|6.16|11.66|-4|-3|-2|-1
chr17	43070923	NM_007294.3:c.4986+5G>T	C	A	.	.	MES_SLIDING=A|+|8.04|3.91|15.65|1.01|-18|-17|-5|-8,A|-|9.88|8.60|7.65|16.64|-5|-3|-4|-6
chr17	43070924	NM_007294.3:c.4986+4A>G	T	C	.	.	MES_SLIDING=C|+|1.15|1.67|5.65|7.75|-14|-11|-7|-4,C|-|8.75|8.75|10.24|7.76|-3|-5|-1|-2
chr17	43070925	NM_007294.3:c.4986+3G>C	C	G	.	.	MES_SLIDING=G|+|8.06|13.99|11.55|1.55|-19|-17|-7|-6,G|-|14.21|8.06|3.02|16.18|-5|-3|-2|-6
chr17	43070927	NM_007294.3:c.4986+1G>T	C	A	.	.	MES_SLIDING=A|+|8.04|3.58|12.40|0.68|-18|-17|-5|-8,A|-|9.87|8.60|7.65|12.78|-5|-3|-4|-6
chr17	43070929	NM_007294.3:c.4985T>C	A	G	.	.	MES_SLIDING=G|+|8.75|13.50|11.05|5.93|-19|-17|-7|-6,G|-|0.95|2.57|2.00|7.75|-2|-7|-8|-4
chr17	43070958	NM_007294.2:c.4956G>A	C	T	.	.	MES_SLIDING=T|+|1.99|0.73|7.75|4.73|-14|-2|-4|-5,T|-|13.32|8.75|6.12|11.88|-5|-3|-3|-6
chr17	43070958	NM_007294.3:c.4955_4956delinsAA	CA	TT	.	.	MES_SLIDING=TT|+|9.26|8.48|7.95|7.97|-14|-17|-3|-5,TT|-|14.14|7.12|17.51|5.20|-5|-10|-2|-6
chr17	43071046	NM_007294.3:c.4868C>G	G	C	.	.	MES_SLIDING=C|+|13.87|8.06|3.13|11.39|-17|-19|-6|-2,C|-|8.06|12.50|10.03|5.31|-3|-5|-6|-2
chr17	43071073	NM_007294.2:c.4841C>T	G	A	.	.	MES_SLIDING=A|+|7.95|8.75|5.91|14.76|-18|-19|-1|-7,A|-|1.98|4.47|7.75|3.79|0|-2|-4|-8
chr17	43071102	NM_007294.2:c.4812A>G	T	C	.	.	MES_SLIDING=C|+|0.93|2.72|3.70|7.75|-17|-15|-7|-4,C|-|8.75|8.78|16.51|7.09|-3|-5|-1|-2
chr17	43071232	NM_007294.2:c.4682C>T	G	A	.	.	MES_SLIDING=A|+|7.95|8.75|7.12|11.63|-18|-19|-6|-7,A|-|2.22|3.78|7.75|4.80|0|-2|-4|-6
chr17	43071246	NM_007294.3:c.4676-8C>G	G	C	.	.	MES_SLIDING=C|+|23.72|8.06|3.58|12.89|-17|-19|0|-2,C|-|8.06|17.89|14.05|3.63|-3|-5|-6|-2
chr17	43074330	NM_007294.3:c.4675+1G>A	C	T	.	.	MES_SLIDING=T|+|1.86|0.94|7.75|2.95|-10|-1|-4|-7,T|-|12.42|8.75|8.75|8.18|-5|-3|-2|-5
chr17	43074331	NM_007294.3:c.4675G>A	C	T	.	.	MES_SLIDING=T|+|1.04|1.06|7.75|3.70|-14|-12|-4|0,T|-|7.95|8.75|6.88|8.73|-4|-3|-3|-1
chr17	43074331	NM_007294.3:c.4675G>C	C	G	.	.	MES_SLIDING=G|+|8.06|7.53|8.62|2.43|-19|-17|-7|0,G|-|9.47|8.06|2.19|11.68|-5|-3|-7|-1
chr17	43074353	NM_007294.2:c.4653T>C	A	G	.	.	MES_SLIDING=G|+|8.75|11.47|10.71|4.04|-19|-17|-2|-5,G|-|0.53|2.03|4.29|7.75|-3|-13|-8|-4
chr17	43074370	NM_007294.2:c.4636G>A	C	T	.	.	MES_SLIDING=T|+|1.88|1.28|7.75|3.55|-14|-16|-4|0,T|-|8.64|8.75|7.68|13.64|-5|-3|-7|-1
chr17	43074522	NM_007294.3:c.4485-1G>C	C	G	.	.	MES_SLIDING=G|+|8.06|9.86|12.85|1.69|-19|-17|-2|0,G|-|9.06|8.06|2.61|9.55|-5|-3|-8|-1
chr17	43076473	NM_007294.3:c.4484+15T>C	A	G	.	.	MES_SLIDING=G|+|8.75|7.95|9.88|7.58|-19|-18|-7|-6,G|-|2.29|1.86|3.05|7.75|-6|-8|-8|-4
chr17	43076474	NM_007294.2:c.4484+14A>G	T	C	.	.	MES_SLIDING=C|+|0.99|2.44|2.59|7.75|-1|-15|-7|-4,C|-|8.75|9.51|13.09|6.54|-3|-5|-1|-2
chr17	43076487	NM_007294.3:c.4484+1G>A	C	T	.	.	MES_SLIDING=T|+|1.29|1.49|7.75|2.95|-21|-17|-4|0,T|-|17.08|8.75|8.84|9.19|-5|-3|-2|-6
chr17	43076487	NM_007294.3:c.4484+1G>T	C	A	.	.	MES_SLIDING=A|+|8.04|3.23|13.58|1.57|-18|-17|-5|-8,A|-|21.17|8.60|7.65|11.56|-5|-3|-4|-6
chr17	43076488	NM_007294.3:c.4484G>A	C	T	.	.	MES_SLIDING=T|+|1.04|0.77|7.75|2.96|-15|-4|-4|0,T|-|10.97|8.75|7.83|8.18|-5|-3|-3|-5
chr17	43076488	NM_007294.3:c.4484G>C	C	G	.	.	MES_SLIDING=G|+|8.06|14.72|13.87|2.04|-19|-17|-2|-6,G|-|16.32|8.06|2.89|8.27|-5|-3|-8|-5
chr17	43076488	NM_007294.3:c.4484G>T	C	A	.	.	MES_SLIDING=A|+|8.04|3.39|11.65|5.99|-18|-17|-5|-7,A|-|15.52|8.60|7.65|8.50|-5|-3|-4|-5
chr17	43076527	NM_007294.2:c.4445A>G	T	C	.	.	MES_SLIDING=C|+|0.53|1.94|1.79|7.75|-19|-10|-5|-4,C|-|8.75|10.32|10.04|7.62|-3|-5|-1|-3
chr17	43076579	NM_007294.3:c.4393A>G	T	C	.	.	MES_SLIDING=C|+|0.72|2.64|4.71|7.75|-1|-22|-5|-4,C|-|8.75|12.64|10.77|7.00|-3|-5|-1|-3
chr17	43076616	NM_007294.3:c.4358-2del	TT	T	.	.	MES_SLIDING=T|+|17.10|23.83|21.26|11.97|-9|-11|-3|-2,T|-|29.20|22.20|27.63|13.89|-6|-7|-8|-7
chr17	43076624	NM_007294.3:c.4358-10C>T	G	A	.	.	MES_SLIDING=A|+|17.73|8.75|6.77|12.79|-17|-19|-6|-2,A|-|1.54|0.83|7.75|4.66|-13|-8|-4|-6
chr17	43076641	NM_007294.3:c.4358-31_4358-27del	TACTTT	T	.	.	MES_SLIDING=T|+|17.72|15.36|41.53|1.81|-1|-13|3|-4,T|-|23.77|13.96|34.97|23.39|-11|-1|-10|-3
chr17	43082345	NM_007294.2:c.4357+59C>A	G	T	.	.	MES_SLIDING=T|+|8.58|8.60|7.65|10.07|-12|-19|-4|-7,T|-|8.04|2.06|14.92|3.52|-4|-8|-3|-6
chr17	43082394	NM_007294.2:c.4357+10G>A	C	T	.	.	MES_SLIDING=T|+|2.38|1.51|7.75|4.81|-22|-17|-4|0,T|-|14.89|8.75|8.08|10.68|-5|-3|-3|-6
chr17	43082398	NM_007294.3:c.4357+6T>C	A	G	.	.	MES_SLIDING=G|+|8.75|13.09|12.81|4.73|-19|-17|-2|-6,G|-|3.32|2.53|4.71|7.75|-2|0|-6|-4
chr17	43082402	NM_007294.3:c.4357+1dup	A	AC	.	.	MES_SLIDING=AC|+|11.24|7.98|6.96|7.75|-2|-1|0|-1,AC|-|12.97|27.72|28.65|16.30|-8|-14|-5|-6
chr17	43082403	NM_007294.3:c.4357+1del	CC	C	.	.	MES_SLIDING=C|+|8.26|11.25|27.35|6.01|-11|-4|0|-2,C|-|27.47|12.42|24.14|23.14|-14|-8|-4|-5
chr17	43082403	NM_007294.3:c.4357+1G>A	C	T	.	.	MES_SLIDING=T|+|1.44|0.88|7.75|4.11|-9|-1|-4|-2,T|-|19.00|8.75|7.13|12.58|-5|-3|-2|-6
chr17	43082403	NM_007294.3:c.4357+1G>T	C	A	.	.	MES_SLIDING=A|+|8.04|3.25|13.66|1.65|-18|-17|-5|-8,A|-|22.41|8.60|7.65|20.37|-5|-3|-4|-6
chr17	43082418	NM_007294.3:c.4343G>A	C	T	.	.	MES_SLIDING=T|+|2.22|3.10|7.75|4.71|-14|-20|-4|-2,T|-|12.36|8.75|5.36|12.24|-5|-3|-2|-6
chr17	43090922	NM_007294.3:c.4185+2_4185+22delinsA	CACACACACACACGCTTTTTA	T	.	.	MES_SLIDING=T|+|34.86|27.86|42.39|18.66|11|-9|16|-2,T|-|30.80|14.32|43.11|35.06|-41|-21|-26|-1
chr17	43090941	NM_007294.3:c.4185_4185+3del	TACCT	T	.	.	MES_SLIDING=T|+|28.60|22.47|25.87|4.60|1|-12|-1|-5,T|-|24.30|20.74|33.00|26.57|-3|-8|-9|-3
chr17	43090941	NM_007294.3:c.4185+3A>T	T	A	.	.	MES_SLIDING=A|+|8.37|1.65|19.77|8.18|-18|-9|-5|-4,A|-|4.87|8.37|8.18|6.14|-5|-4|-4|-7
chr17	43090944	NM_007294.3:c.4185G>A	C	T	.	.	MES_SLIDING=T|+|1.16|0.78|7.75|2.90|-15|-5|-4|-5,T|-|7.96|8.75|5.97|9.69|-5|-3|-3|-1
chr17	43090944	NM_007294.3:c.4185G>C	C	G	.	.	MES_SLIDING=G|+|8.06|13.97|10.53|3.19|-19|-17|-2|-6,G|-|12.18|8.06|2.13|11.50|-5|-3|-2|-6
chr17	43091032	NM_007294.3:c.4097G>A	C	T	.	.	MES_SLIDING=T|+|1.23|1.14|7.75|1.51|-10|-17|-4|-5,T|-|12.02|8.75|10.48|9.68|-5|-3|-2|-1
chr17	43091034	NM_007294.3:c.4097-2A>G	T	C	.	.	MES_SLIDING=C|+|0.61|1.35|3.07|7.75|-12|-9|0|-4,C|-|8.75|16.76|12.71|5.58|-3|-5|-6|-2
chr17	43091043	NM_007294.3:c.4097-11T>C	A	G	.	.	MES_SLIDING=G|+|8.75|10.33|8.18|5.67|-19|-17|-3|-6,G|-|0.72|2.34|4.93|7.75|-6|0|-6|-4
chr17	43091061	NM_007294.2:c.4097-29C>T	G	A	.	.	MES_SLIDING=A|+|7.95|8.75|6.30|13.55|-18|-19|-6|-7,A|-|1.53|1.36|7.75|5.25|-12|-5|-4|-3
chr17	43091432	NM_007294.3:c.4096+3A>G	T	C	.	.	MES_SLIDING=C|+|1.65|1.46|8.76|7.75|-17|-21|-5|-4,C|-|8.75|7.95|11.23|6.71|-3|-4|-6|-3
chr17	43091434	NM_007294.3:c.4096+1G>A	C	T	.	.	MES_SLIDING=T|+|1.84|0.72|7.75|2.58|-10|-1|-4|-2,T|-|14.43|8.75|8.05|11.23|-5|-3|-2|-1
chr17	43091686	NM_007294.3:c.3845A>T	T	A	.	.	MES_SLIDING=A|+|8.37|3.01|17.06|8.18|-18|-17|-5|-4,A|-|3.83|8.37|8.18|16.46|-5|-4|-4|-3
chr17	43092484	NM_007294.3:c.3047A>G	T	C	.	.	MES_SLIDING=C|+|1.42|1.96|4.88|7.75|-16|-15|-5|-4,C|-|8.75|14.68|9.36|6.10|-3|-5|-6|-2
chr17	43093800	NM_007294.3:c.1731A>G	T	C	.	.	MES_SLIDING=C|+|0.99|2.28|4.09|7.75|-17|-22|-2|-4,C|-|8.75|15.84|9.85|5.79|-3|-5|-6|-3
chr17	43094862	NM_007294.3:c.671-2A>C	T	G	.	.	MES_SLIDING=G|+|8.60|10.11|8.50|7.65|-19|-17|-3|-4,G|-|7.77|8.04|1.82|13.91|-11|-4|0|-3
chr17	43095838	NM_007294.3:c.670+8C>T	G	A	.	.	MES_SLIDING=A|+|7.95|8.75|6.56|10.56|-18|-19|-1|-2,A|-|1.99|0.87|7.75|4.85|-12|-5|-4|-8
chr17	43095845	NM_007294.3:c.670+1delG	CC	C	.	.	MES_SLIDING=C|+|23.75|21.47|24.53|3.12|-8|-7|0|-5,C|-|25.63|23.01|27.16|22.74|-16|-15|-8|-6
chr17	43095848	NM_007294.3:c.668A>G	T	C	.	.	MES_SLIDING=C|+|1.04|1.52|4.53|7.75|-16|-21|0|-4,C|-|8.75|13.30|9.57|6.03|-3|-5|-6|-7
chr17	43095904	NM_007294.3:c.612G>C	C	G	.	.	MES_SLIDING=G|+|8.06|19.29|11.00|2.85|-19|-17|-2|0,G|-|10.60|8.06|2.77|12.47|-5|-3|-2|-6
chr17	43095924	NM_007294.3:c.594-2A>C	T	G	.	.	MES_SLIDING=G|+|8.60|13.58|9.29|7.65|-19|-17|-5|-4,G|-|8.10|8.04|6.19|12.75|-8|-4|-1|-3
chr17	43095926	NM_007294.3:c.594-4A>G	T	C	.	.	MES_SLIDING=C|+|0.90|2.10|4.96|7.75|-20|-14|-5|-4,C|-|8.75|7.95|12.30|7.61|-3|-4|-1|-2
chr17	43095937	NM_007294.2:c.594-15G>C	C	G	.	.	MES_SLIDING=G|+|8.06|14.11|8.99|2.36|-19|-17|-2|-6,G|-|12.64|8.06|3.18|13.24|-5|-3|-2|-6
chr17	43095956	NM_007294.2:c.594-34T>C	A	G	.	.	MES_SLIDING=G|+|8.75|11.16|8.40|6.88|-19|-17|-2|-6,G|-|2.34|1.47|3.71|7.75|-6|-15|-2|-4
chr17	43097236	NM_007294.3:c.593+8A>G	T	C	.	.	MES_SLIDING=C|+|1.51|1.29|3.49|7.75|-16|-15|0|-4,C|-|8.75|7.95|8.18|7.72|-3|-4|-5|-2
chr17	43097240	NM_007294.3:c.593+4A>G	T	C	.	.	MES_SLIDING=C|+|3.71|1.17|5.22|7.75|-20|-11|-7|-4,C|-|8.75|7.95|12.76|5.25|-3|-4|-6|-3
chr17	43097241	NM_007294.3:c.593+3G>A	C	T	.	.	MES_SLIDING=T|+|0.87|1.71|7.75|4.20|-13|-20|-4|0,T|-|7.95|8.75|5.88|15.62|-4|-3|-2|-1
chr17	43097246	NM_007294.3:c.591C>T	G	A	.	.	MES_SLIDING=A|+|7.95|8.75|6.14|15.36|-18|-19|-6|-7,A|-|2.13|1.49|7.75|4.53|-12|-2|-4|-3
chr17	43097249	NM_007294.2:c.588T>C	A	G	.	.	MES_SLIDING=G|+|8.75|10.83|15.01|6.52|-19|-17|-7|-5,G|-|1.34|2.08|4.10|7.75|-5|-7|-3|-4
chr17	43097280	NM_007294.2:c.557C>A	G	T	.	.	MES_SLIDING=T|+|15.24|8.60|7.65|18.27|-17|-19|-4|-2,T|-|8.04|2.98|15.01|4.04|-4|-5|-3|-6
chr17	43097285	NM_007294.2:c.552T>C	A	G	.	.	MES_SLIDING=G|+|8.75|8.70|10.54|5.90|-19|-17|-2|-1,G|-|1.33|1.98|3.42|7.75|-6|0|-8|-4
chr17	43097292	NM_007294.3:c.548-3del	AA	A	.	.	MES_SLIDING=A|+|9.43|8.89|15.50|3.46|-4|-13|0|-1,A|-|17.95|20.80|12.91|19.14|-4|-6|-2|-4
chr17	43097306	NM_007294.2:c.548-17G>T	C	A	.	.	MES_SLIDING=A|+|8.04|4.89|10.48|5.91|-18|-17|-5|-7,A|-|11.38|8.60|7.65|11.15|-5|-3|-4|-3
chr17	43099768	NM_007294.3:c.547+7G>A	C	T	.	.	MES_SLIDING=T|+|1.70|1.10|7.75|6.53|-9|-20|-4|-7,T|-|10.81|8.75|7.93|12.25|-5|-3|-2|-1
chr17	43099769	NM_007294.3:c.547+6G>A	C	T	.	.	MES_SLIDING=T|+|1.88|3.52|7.75|3.64|-22|-20|-4|0,T|-|16.46|8.75|8.76|13.87|-5|-3|-7|-6
chr17	43099772	NM_007294.3:c.547+3A>T	T	A	.	.	MES_SLIDING=A|+|8.37|3.14|18.77|8.18|-18|-17|-5|-4,A|-|5.51|8.37|8.18|9.13|-7|-4|-4|-3
chr17	43099773	NM_007294.3:c.547+2T>A	A	T	.	.	MES_SLIDING=T|+|2.99|8.37|8.18|18.99|-9|-18|-4|-5,T|-|8.37|5.14|8.88|8.18|-4|-8|-3|-4
chr17	43099773	NM_007294.3:c.547+2T>C	A	G	.	.	MES_SLIDING=G|+|8.75|7.95|11.89|4.69|-19|-18|-7|-6,G|-|4.28|2.45|5.41|7.75|-2|-8|-1|-4
chr17	43099786	NM_007294.2:c.536A>G	T	C	.	.	MES_SLIDING=C|+|1.34|1.90|3.10|7.75|-20|-10|0|-4,C|-|8.75|9.42|11.70|7.48|-3|-5|-1|-7
chr17	43099813	NM_007294.3:c.509G>A	C	T	.	.	MES_SLIDING=T|+|2.14|1.35|7.75|2.49|-22|-16|-4|0,T|-|9.23|8.75|6.31|11.10|-5|-3|-2|-6
chr17	43099874	NM_007294.2:c.448A>G	T	C	.	.	MES_SLIDING=C|+|1.49|1.64|4.15|7.75|-17|-21|-2|-4,C|-|8.75|12.54|8.99|5.14|-3|-5|-6|-3
chr17	43099883	NM_007294.3:c.442-3T>G	A	C	.	.	MES_SLIDING=C|+|2.73|8.04|5.11|7.64|-17|-18|-7|-5,C|-|8.60|6.25|9.41|7.65|-3|-5|-6|-4
chr17	43099896	NM_007294.2:c.442-16T>G	A	C	.	.	MES_SLIDING=C|+|4.79|8.04|2.82|7.00|-17|-18|-8|-5,C|-|8.60|9.17|12.95|7.65|-3|-5|-6|-4
chr17	43099905	NM_007294.2:c.442-25G>A	C	T	.	.	MES_SLIDING=T|+|1.44|1.23|7.75|2.57|-14|-12|-4|-1,T|-|12.94|8.75|4.02|11.79|-5|-3|-3|-6
chr17	43104071	NM_007294.2:c.441+51T>C	A	G	.	.	MES_SLIDING=G|+|8.75|11.55|8.18|5.74|-19|-17|-3|-6,G|-|0.75|1.11|4.64|7.75|-11|-7|-6|-4
chr17	43104104	NM_007294.2:c.441+18C>T	G	A	.	.	MES_SLIDING=A|+|7.95|8.75|4.93|8.24|-18|-19|-6|-7,A|-|2.34|0.53|7.75|4.15|0|-3|-4|-6
chr17	43104120	NM_007294.3:c.441+2T>A	A	T	.	.	MES_SLIDING=T|+|3.04|8.37|8.18|20.55|-13|-18|-4|-5,T|-|8.37|3.07|15.54|8.18|-4|-9|-3|-4
chr17	43104120	NM_007294.3:c.441+2T>G	A	C	.	.	MES_SLIDING=C|+|3.27|8.04|1.71|16.89|-17|-18|-2|-5,C|-|8.60|8.71|12.24|7.65|-3|-5|-1|-4
chr17	43104121	NM_007294.3:c.441+1G>A	C	T	.	.	MES_SLIDING=T|+|1.68|1.30|7.75|2.67|-10|-17|-4|-2,T|-|7.95|8.75|9.02|15.88|-4|-3|-2|-1
chr17	43104134	NM_007294.2:c.429A>C	T	G	.	.	MES_SLIDING=G|+|8.60|15.90|8.93|7.65|-19|-17|-5|-4,G|-|5.04|8.04|6.84|9.04|-5|-4|-1|-3
chr17	43104147	NM_007294.2:c.416A>G	T	C	.	.	MES_SLIDING=C|+|1.61|1.66|4.05|7.75|-16|-14|-5|-4,C|-|8.75|7.95|8.83|8.05|-3|-4|-1|-7
chr17	43104262	NM_007294.3:c.302-1G>A	C	T	.	.	MES_SLIDING=T|+|2.91|1.08|7.75|4.08|-15|-20|-4|-5,T|-|11.90|8.75|7.16|12.55|-5|-3|-2|-1
chr17	43104263	NM_007294.3:c.302-2del	TG	G	.	.	MES_SLIDING=G|+|20.27|18.45|30.20|18.39|0|-5|-3|-6,G|-|26.91|18.39|32.91|26.00|-13|-4|-8|-7
chr17	43104264	NM_007294.3:c.302-3C>G	G	C	.	.	MES_SLIDING=C|+|7.45|8.06|2.85|11.46|-17|-19|-6|-7,C|-|8.06|10.14|8.91|3.50|-3|-5|-1|-2
chr17	43104266	NM_007294.3:c.302-5T>C	A	G	.	.	MES_SLIDING=G|+|8.75|7.95|9.10|5.84|-19|-18|-2|-6,G|-|1.18|1.71|7.06|7.75|-2|-1|-3|-4
chr17	43104861	NM_007294.3:c.301+7G>A	C	T	.	.	MES_SLIDING=T|+|1.07|1.59|7.75|6.27|-21|-17|-4|-5,T|-|7.95|8.75|7.51|11.51|-4|-3|-3|-1
chr17	43104862	NM_007294.3:c.301+6T>C	A	G	.	.	MES_SLIDING=G|+|8.75|14.31|11.12|8.52|-19|-17|-2|-6,G|-|2.19|2.27|2.11|7.75|-6|0|-7|-4
chr17	43104867	NM_007294.3:c.301+1G>C	C	G	.	.	MES_SLIDING=G|+|8.06|15.12|12.88|2.45|-19|-17|-2|-1,G|-|14.43|8.06|2.61|9.61|-5|-3|-8|-6
chr17	43104883	NM_007294.3:c.286G>A	C	T	.	.	MES_SLIDING=T|+|0.89|1.35|7.75|5.88|-1|-20|-4|0,T|-|7.95|8.75|5.07|10.35|-4|-3|-3|-6
chr17	43104883	NM_007294.3:c.286G>C	C	G	.	.	MES_SLIDING=G|+|8.06|4.71|10.07|3.71|-19|-17|-5|0,G|-|10.40|8.06|0.99|14.12|-5|-3|-7|-1
chr17	43104914	NM_007294.2:c.255G>A	C	T	.	.	MES_SLIDING=T|+|2.03|1.52|7.75|4.24|-15|-17|-4|-5,T|-|7.95|8.75|7.07|9.40|-4|-3|-2|-6
chr17	43104938	NM_007294.2:c.231G>A	C	T	.	.	MES_SLIDING=T|+|1.20|1.45|7.75|3.89|-14|-16|-4|-2,T|-|7.95|8.75|6.28|8.18|-4|-3|-7|-5
chr17	43104957	NM_007294.3:c.213-1G>A	C	T	.	.	MES_SLIDING=T|+|1.98|0.70|7.75|4.29|-22|-21|-4|-5,T|-|8.56|8.75|6.34|8.38|-5|-3|-7|-1
chr17	43104958	NM_007294.3:c.213-2A>C	T	G	.	.	MES_SLIDING=G|+|8.60|6.08|10.44|7.65|-19|-17|-5|-4,G|-|8.22|8.04|1.92|11.10|-11|-4|0|-3
chr17	43104958	NM_007294.3:c.213-2A>G	T	C	.	.	MES_SLIDING=C|+|1.80|1.94|4.88|7.75|-16|-22|0|-4,C|-|8.75|9.12|9.84|5.38|-3|-5|-6|-2
chr17	43104961	NM_007294.3:c.213-5T>G	A	C	.	.	MES_SLIDING=C|+|4.19|8.04|6.11|9.95|-17|-18|-7|-5,C|-|8.60|19.30|9.46|7.65|-3|-5|-1|-4
chr17	43104967	NM_007294.3:c.213-11T>G	A	C	.	.	MES_SLIDING=C|+|3.28|8.04|1.29|14.02|-14|-18|-2|-5,C|-|8.60|10.65|8.50|7.65|-3|-5|-5|-4
chr17	43104968	NM_007294.3:c.213-12A>G	T	C	.	.	MES_SLIDING=C|+|1.42|2.21|4.42|7.75|-5|-15|-7|-4,C|-|8.75|12.84|11.31|6.37|-3|-5|-1|-3
chr17	43104970	NM_007294.3:c.213-14C>G	G	C	.	.	MES_SLIDING=C|+|19.13|8.06|2.07|21.40|-17|-19|0|-2,C|-|8.06|21.17|15.10|2.99|-3|-5|-6|-2
chr17	43104971	NM_007294.2:c.213-15A>G	T	C	.	.	MES_SLIDING=C|+|0.53|2.77|2.75|7.75|-19|-14|-6|-4,C|-|8.75|10.70|13.68|7.40|-3|-5|-1|-2
chr17	43106433	NM_007294.2:c.212+23T>A	A	T	.	.	MES_SLIDING=T|+|7.96|8.37|8.18|15.99|-9|-18|-4|-5,T|-|8.37|5.12|13.91|8.18|-4|-7|-3|-4
chr17	43106453	NM_007294.3:c.212+3A>G	T	C	.	.	MES_SLIDING=C|+|0.91|1.34|5.24|7.75|-20|-9|-2|-4,C|-|8.75|7.95|8.91|5.13|-3|-4|-6|-3
chr17	43106454	NM_007294.3:c.212+2T>C	A	G	.	.	MES_SLIDING=G|+|8.75|10.22|10.88|5.93|-19|-17|-2|-6,G|-|0.87|2.31|2.01|7.75|-2|-8|-2|-4
chr17	43106455	NM_007294.3:c.212+1G>A	C	T	.	.	MES_SLIDING=T|+|1.29|0.88|7.75|3.91|-10|-1|-4|-2,T|-|13.47|8.75|6.36|10.41|-5|-3|-2|-6
chr17	43106455	NM_007294.3:c.212+1G>C	C	G	.	.	MES_SLIDING=G|+|8.06|16.61|15.53|2.51|-19|-17|-2|-6,G|-|17.62|8.06|3.23|13.39|-5|-3|-2|-6
chr17	43106455	NM_007294.3:c.212+1G>T	C	A	.	.	MES_SLIDING=A|+|8.04|2.48|14.32|1.60|-18|-17|-5|-8,A|-|16.97|8.60|7.65|17.58|-5|-3|-4|-6
chr17	43106456	NM_007294.3:c.211dup	C	CT	.	.	MES_SLIDING=CT|+|18.02|12.86|4.65|9.57|-12|-7|-3|-2,CT|-|20.52|24.88|28.71|24.27|-5|-7|-7|-6
chr17	43106456	NM_007294.3:c.212G>A	C	T	.	.	MES_SLIDING=T|+|1.28|0.68|7.75|3.31|-21|-20|-4|-7,T|-|13.04|8.75|6.30|11.56|-5|-3|-3|-1
chr17	43106456	NM_007294.3:c.212G>T	C	A	.	.	MES_SLIDING=A|+|8.04|3.52|10.89|3.73|-18|-17|-5|-7,A|-|16.52|8.60|7.65|8.50|-5|-3|-4|-5
chr17	43106457	NM_007294.3:c.211A>G	T	C	.	.	MES_SLIDING=C|+|0.53|1.17|2.75|7.75|-19|-14|-2|-4,C|-|8.75|15.76|10.59|5.42|-3|-5|-6|-2
chr17	43106469	NM_007294.2:c.199G>T	C	A	.	.	MES_SLIDING=A|+|8.04|3.00|9.84|3.34|-18|-17|-5|-7,A|-|17.34|8.60|7.65|10.79|-5|-3|-4|-6
chr17	43106477	NM_007294.2:c.191G>A	C	T	.	.	MES_SLIDING=T|+|1.46|1.34|7.75|5.60|-21|-17|-4|-5,T|-|14.70|8.75|7.47|10.45|-5|-3|-3|-6
chr17	43106479	NM_007294.3:c.189A>T	T	A	.	.	MES_SLIDING=A|+|8.37|3.28|11.90|8.18|-18|-17|-5|-4,A|-|6.63|8.37|8.18|12.33|-7|-4|-4|-3
chr17	43106528	NM_007294.2:c.140G>T	C	A	.	.	MES_SLIDING=A|+|8.04|4.67|14.50|0.87|-18|-17|-5|-8,A|-|17.13|8.60|7.65|14.57|-5|-3|-4|-6
chr17	43106534	NM_007294.3:c.135-1G>C	C	G	.	.	MES_SLIDING=G|+|8.06|17.53|18.25|1.95|-19|-17|-2|-6,G|-|16.61|8.06|2.25|15.53|-5|-3|-2|-6
chr17	43106539	NM_007294.3:c.135-6T>G	A	C	.	.	MES_SLIDING=C|+|2.83|8.04|2.16|11.65|-17|-18|-7|-5,C|-|8.60|17.23|13.10|7.65|-3|-5|-6|-4
chr17	43106545	NM_007294.3:c.135-15_135-12del	AAAGA	A	.	.	MES_SLIDING=A|+|30.17|14.98|24.22|-0.00|0|-8|2|-12,A|-|33.80|26.27|39.67|21.88|-22|-14|-8|-4
chr17	43115720	NM_007294.3:c.134+3_134+6del	ACTTA	A	.	.	MES_SLIDING=A|+|26.89|16.00|37.09|14.13|3|-8|0|-1,A|-|28.43|12.65|26.94|19.72|-12|-17|-9|-5
chr17	43115723	NM_007294.3:c.134+3A>C	T	G	.	.	MES_SLIDING=G|+|8.60|14.24|13.90|7.65|-19|-17|-2|-4,G|-|3.94|8.04|5.96|7.34|-7|-4|-1|-3
chr17	43115723	NM_007294.3:c.134+3A>T	T	A	.	.	MES_SLIDING=A|+|8.37|3.21|10.78|8.18|-18|-17|-5|-4,A|-|5.62|8.37|8.18|5.86|-7|-4|-4|-3
chr17	43115725	NM_007294.3:c.134+1G>A	C	T	.	.	MES_SLIDING=T|+|2.55|0.80|7.75|2.81|-14|-17|-4|-5,T|-|13.70|8.75|8.15|9.68|-5|-3|-3|-1
chr17	43115727	NM_007294.3:c.133A>C	T	G	.	.	MES_SLIDING=G|+|8.60|13.28|10.98|7.65|-19|-17|-7|-4,G|-|4.50|8.04|4.14|9.78|-7|-4|-1|-3
chr17	43115728	NM_007294.3:c.132C>T	G	A	.	.	MES_SLIDING=A|+|7.95|8.75|6.90|9.75|-18|-19|-6|-7,A|-|2.14|1.08|7.75|2.33|-12|-5|-4|-3
chr17	43115750	NM_007294.2:c.110C>G	G	C	.	.	MES_SLIDING=C|+|6.66|8.06|4.19|13.22|-17|-19|-6|-7,C|-|8.06|15.86|10.25|3.12|-3|-5|-1|-8
chr17	43115780	NM_007294.3:c.81-1G>C	C	G	.	.	MES_SLIDING=G|+|8.06|13.36|12.88|4.09|-19|-17|-2|-6,G|-|18.94|8.06|2.57|12.61|-5|-3|-2|-6
chr17	43115785	NM_007294.3:c.81-6T>A	A	T	.	.	MES_SLIDING=T|+|9.65|8.37|8.18|8.71|-14|-18|-4|-5,T|-|8.37|7.95|15.71|8.18|-4|-11|-3|-4
chr17	43115785	NM_007294.3:c.81-6T>C	A	G	.	.	MES_SLIDING=G|+|9.08|7.95|12.95|6.32|-14|-18|-7|-6,G|-|1.52|1.49|5.43|7.75|-6|-9|-3|-4
chr17	43115788	NM_007294.3:c.81-9C>G	G	C	.	.	MES_SLIDING=C|+|17.32|8.06|4.97|8.95|-17|-19|-6|-5,C|-|8.06|21.52|12.02|3.97|-3|-5|-6|-2
chr17	43115790	NM_007294.3:c.81-11del	AG	G	.	.	MES_SLIDING=G|+|31.48|15.83|9.30|3.56|0|-4|-7|-5,G|-|22.19|19.47|33.71|16.72|-22|-13|-8|-4
chr17	43115791	NM_007294.3:c.81-12C>G	G	C	.	.	MES_SLIDING=C|+|13.21|8.06|4.41|8.27|-17|-19|0|-3,C|-|8.06|9.84|11.11|2.79|-3|-5|-1|-2
chr17	43115791	NM_007294.3:c.81-12del	GG	G	.	.	MES_SLIDING=G|+|29.15|17.81|15.22|7.02|0|-5|0|-1,G|-|20.41|19.76|25.68|16.96|-22|-14|-8|-5
chr17	43115792	NM_007294.2:c.81-13C>A	G	T	.	.	MES_SLIDING=T|+|16.86|8.60|7.65|11.88|-17|-19|-4|-5,T|-|8.04|5.02|12.15|6.52|-4|-5|-3|-1
chr17	43115792	NM_007294.2:c.81-13C>G	G	C	.	.	MES_SLIDING=C|+|17.89|8.06|3.70|8.45|-17|-19|-1|-5,C|-|8.06|10.25|9.77|2.55|-3|-5|-1|-2
chr17	43115793	NM_007294.3:c.81-14C>T	G	A	.	.	MES_SLIDING=A|+|14.82|9.33|8.43|10.23|-17|-14|-6|-2,A|-|0.76|0.87|7.75|4.99|-13|-8|-4|-3
chr17	43115828	NM_007294.2:c.81-49A>C	T	G	.	.	MES_SLIDING=G|+|8.60|18.18|19.60|7.65|-19|-17|-2|-4,G|-|3.19|8.04|1.70|9.93|-5|-4|0|-3
chr17	43115844	NM_007294.3:c.81-65G>C	C	G	.	.	MES_SLIDING=G|+|8.06|21.44|11.11|4.14|-19|-17|-2|-6,G|-|16.83|8.06|3.00|17.28|-5|-3|-2|-6
chr17	43124011	NM_007294.3:c.80+3_80+6del	ACTTA	A	.	.	MES_SLIDING=A|+|22.03|19.10|37.23|11.43|0|-9|0|-1,A|-|30.34|22.02|25.76|11.48|-18|-14|-11|-4
chr17	43124016	NM_007294.3:c.80+1G>A	C	T	.	.	MES_SLIDING=T|+|1.37|0.53|7.75|3.02|-9|-19|-4|0,T|-|11.34|8.75|7.53|9.72|-5|-3|-3|-1
chr17	43124061	NM_007294.3:c.36A>G	T	C	.	.	MES_SLIDING=C|+|0.86|3.18|2.26|7.75|-10|-15|0|-4,C|-|8.75|18.80|11.52|6.47|-3|-5|-6|-2
chr17	43124076	NM_007294.2:c.21C>T	G	A	.	.	MES_SLIDING=A|+|8.16|8.75|9.57|9.46|-17|-19|-6|-7,A|-|1.51|2.92|7.75|2.49|-9|-6|-4|-2
chr17	43124078	NM_007294.3:c.19C>T	G	A	.	.	MES_SLIDING=A|+|7.95|8.75|5.04|11.34|-18|-19|-1|-7,A|-|1.60|1.54|7.75|4.86|-8|-6|-4|-3
chr17	43124125	NM_007294.3:c.-19-10T>C	A	G	.	.	MES_SLIDING=G|+|8.75|10.53|10.40|7.61|-19|-17|-2|-5,G|-|2.07|1.84|3.80|7.75|-6|-8|-1|-4
chr17	44257981	NM_000342.4:c.1282+5G>C	C	G	.	.	MES_SLIDING=G|+|8.06|11.80|8.97|4.04|-19|-17|-7|0,G|-|11.45|8.06|3.68|15.34|-5|-3|-2|-6
chr17	46033197	NM_015443.3:c.2725-5T>G	A	C	.	.	MES_SLIDING=C|+|4.75|8.04|4.61|12.75|-17|-18|-7|-5,C|-|8.60|17.60|15.10|7.65|-3|-5|-3|-4
chr17	46066537	NM_015443.3:c.1848G>A	C	T	.	.	MES_SLIDING=T|+|0.87|3.23|7.75|3.55|-9|-20|-4|-2,T|-|11.50|8.75|5.33|8.86|-5|-3|-7|-6
chr17	50168577	NM_000023.2:c.584+5G>A	G	A	.	.	MES_SLIDING=A|+|19.52|8.75|7.32|12.06|-17|-19|-6|-2,A|-|2.45|0.94|7.75|2.29|0|-6|-4|-8
chr17	50191786	NM_000088.3:c.2127+2T>A	A	T	.	.	MES_SLIDING=T|+|3.45|8.37|8.18|16.84|-17|-18|-4|-5,T|-|8.37|9.77|9.78|8.18|-4|-8|-3|-4
chr17	50277743	NM_001168215:c.95+3A>G	A	G	.	.	MES_SLIDING=G|+|8.75|7.95|14.68|6.75|-19|-18|-7|-6,G|-|1.18|1.35|3.21|7.75|-2|-9|-7|-4
chr17	75751112	NM_000213.3:c.3793+1G>C	G	C	.	.	MES_SLIDING=C|+|14.84|8.06|1.81|15.34|-17|-19|-6|-2,C|-|8.06|14.21|9.62|3.87|-3|-5|-1|-2
chr17	76733217	NM_001080510.3:c.322+2T>C	T	C	.	.	MES_SLIDING=C|+|0.85|2.45|4.27|7.75|-20|-14|0|-4,C|-|8.75|11.24|10.68|6.02|-3|-5|-6|-7
chr17	82906053	NM_005993.4:c.1922G>C	G	C	.	.	MES_SLIDING=C|+|16.63|8.06|3.57|8.27|-17|-19|-1|-3,C|-|8.06|16.36|12.12|3.83|-3|-5|-6|-2
chr18	49097401	NM_017653.3:c.1860+1G>A	C	T	.	.	MES_SLIDING=T|+|1.29|1.41|7.75|2.63|-21|-17|-4|-5,T|-|18.81|8.75|8.27|9.19|-5|-3|-3|-6
chr18	70028821	NM_173630.3:c.5746-20A>G	T	C	.	.	MES_SLIDING=C|+|1.23|2.45|3.88|7.75|-17|-15|-5|-4,C|-|8.75|7.95|12.08|7.75|-3|-4|-1|-2
chr18	70135176	NM_173630.3:c.2885+8A>G	T	C	.	.	MES_SLIDING=C|+|1.38|1.46|6.40|7.75|-17|-21|-5|-4,C|-|8.75|11.55|10.45|7.02|-3|-5|-6|-3
chr19	11021724	NM_001128844.1:c.2617-1G>A	G	A	.	.	MES_SLIDING=A|+|7.95|8.75|5.94|15.66|-18|-19|-1|-7,A|-|2.11|4.41|7.75|2.79|-7|-2|-4|-8
chr19	11034913	NM_001128844.1:c.3952-1G>C	G	C	.	.	MES_SLIDING=C|+|8.11|8.06|4.09|10.00|-13|-19|-6|-2,C|-|8.06|10.66|12.74|4.71|-3|-5|-1|-2
chr19	11214650	NM_020812.3:c.4107-1G>C	C	G	.	.	MES_SLIDING=G|+|8.06|5.92|13.28|2.19|-19|-17|-2|-6,G|-|12.76|8.06|2.61|15.34|-5|-3|-7|-6
chr19	12669127	NM_016145.3:c.156+1G>T	C	A	.	.	MES_SLIDING=A|+|8.04|4.29|12.17|0.43|-18|-17|-5|-8,A|-|22.58|8.60|7.65|11.16|-5|-3|-4|-1
chr19	12896908	NM_013976.2:c.853-2A>G	A	G	.	.	MES_SLIDING=G|+|8.75|8.88|12.32|7.42|-19|-17|-7|-1,G|-|2.30|1.94|3.67|7.75|-6|0|-3|-4
chr19	13913639	NM_017721.4:c.748+1G>T	G	T	.	.	MES_SLIDING=T|+|18.27|8.60|7.65|12.01|-17|-19|-4|-2,T|-|8.04|3.94|13.08|1.34|-4|-5|-3|0
chr19	43744768	NM_019108.2:c.701+4A>G	T	C	.	.	MES_SLIDING=C|+|0.63|1.78|4.46|7.75|-14|-22|-2|-4,C|-|8.88|11.73|9.66|5.61|-8|-5|-1|-7
chr19	44949158	NM_000483.4:c.216-1G>A	G	A	.	.	MES_SLIDING=A|+|7.95|8.75|6.45|14.89|-18|-19|-6|-7,A|-|1.48|1.14|7.75|2.96|-7|-10|-4|-3
chr19	49862369	NM_007254.3:c.1029+2T>C	A	G	.	.	MES_SLIDING=G|+|8.75|9.88|9.15|7.58|-19|-17|-2|-6,G|-|2.45|2.53|5.89|7.75|-6|-8|-1|-4
chr19	49864320	NM_007254.3:c.578+4A>G	T	C	.	.	MES_SLIDING=C|+|0.99|1.49|5.47|7.75|-17|-9|-2|-4,C|-|8.75|11.49|10.89|7.17|-3|-5|-1|-3
chr19	50407108	NM_001308632.1:c.1620C>T	C	T	.	.	MES_SLIDING=T|+|2.45|2.51|7.75|4.59|-14|-16|-4|0,T|-|10.12|8.75|6.33|11.04|-5|-3|-3|-6
chr19	50414813	NM_002691.3:c.2389-2A>T	A	T	.	.	MES_SLIDING=T|+|7.56|8.37|8.18|10.57|-11|-18|-4|-5,T|-|8.37|9.54|9.82|8.18|-4|-8|-3|-4
chr19	54123711	NM_015629.3:c.528-38C>T	C	T	.	.	MES_SLIDING=T|+|2.33|1.71|7.75|3.04|-22|-16|-4|-6,T|-|14.58|8.75|7.26|16.88|-5|-3|-2|-1
chr20	10412712	NM_018848.3:c.803T>G	A	C	.	.	MES_SLIDING=C|+|8.18|8.04|3.57|15.37|-11|-18|-7|-5,C|-|8.60|8.26|11.92|7.65|-3|-5|-1|-4
chr20	10412766	NM_018848.3:c.749G>A	C	T	.	.	MES_SLIDING=T|+|2.32|1.41|7.75|3.66|-15|-12|-4|-7,T|-|9.08|8.75|8.04|12.88|-5|-3|-2|-1
chr20	25307961	NM_015600.4:c.867+5G>A	C	T	.	.	MES_SLIDING=T|+|3.30|3.28|7.75|2.96|-14|-20|-4|0,T|-|8.85|8.75|7.10|9.07|-5|-3|-3|-6
chr21	44330349	NM_001271441.1:c.1000-23A>T	T	A	.	.	MES_SLIDING=A|+|8.37|5.25|9.03|8.18|-18|-14|-5|-4,A|-|8.27|8.37|8.18|17.53|-13|-4|-4|-3
chr21	44331842	NM_004928.2:c.545+1G>A	C	T	.	.	MES_SLIDING=T|+|1.84|2.87|7.75|3.62|-21|-16|-4|-5,T|-|13.69|8.75|9.35|8.18|-5|-3|-2|-5
chr21	46119852	NM_058175.2:c.1332+2T>C	T	C	.	.	MES_SLIDING=C|+|2.25|2.56|3.86|7.75|-16|-14|0|-4,C|-|8.75|7.95|10.64|7.02|-3|-4|-6|-2
chr21	46121493	NM_001849.3:c.1459-63G>A	G	A	.	.	MES_SLIDING=A|+|11.63|8.75|10.42|8.18|-17|-19|-6|-3,A|-|2.45|0.84|7.75|2.50|0|-6|-4|-3
chr21	46126238	NM_001849.3:c.2422+1G>A	G	A	.	.	MES_SLIDING=A|+|11.73|8.75|9.34|16.65|-17|-19|-6|-7,A|-|2.11|0.81|7.75|4.29|0|-5|-4|-3
chr22	18078604	NM_001127649.2:c.228C>T	C	T	.	.	MES_SLIDING=T|+|2.48|3.59|7.75|3.09|-14|-20|-4|-5,T|-|8.27|8.75|5.61|15.97|-5|-3|-2|-6
chr22	23793689	NM_003073.3:c.362+1G>C	G	C	.	.	MES_SLIDING=C|+|15.99|8.06|4.26|8.27|-17|-19|-6|-3,C|-|8.06|8.00|11.20|3.22|-3|-9|-1|-2
chr22	23801082	NM_003073.3:c.500+1G>A	G	A	.	.	MES_SLIDING=A|+|14.86|8.75|8.56|14.36|-17|-19|-6|-7,A|-|1.81|0.88|7.75|2.35|-13|-5|-4|-8
chr22	29363107	NM_001166019.1:c.38-1G>A	C	T	.	.	MES_SLIDING=T|+|1.24|0.53|7.75|3.02|-14|-19|-4|0,T|-|7.95|8.75|6.45|14.28|-4|-3|-2|-1
chr22	29639213	NM_000268.3:c.363+1G>A	G	A	.	.	MES_SLIDING=A|+|7.95|8.75|9.22|12.06|-18|-19|-6|-2,A|-|1.90|2.90|7.75|0.31|-8|-2|-4|-7
chr22	41514735	NM_001098.2:c.526-642C>T	C	T	.	.	MES_SLIDING=T|+|1.47|4.32|7.75|2.72|-13|-20|-4|-5,T|-|7.95|8.75|7.91|14.75|-4|-3|-2|-6
chrX	38287248	NM_001034853.1:c.1754-3G>C	G	C	.	.	MES_SLIDING=C|+|8.49|8.06|2.59|9.69|-17|-19|-6|-5,C|-|8.06|13.24|11.36|3.00|-3|-5|-6|-2
chrX	38322853	NM_001034853.1:c.247G>T	C	A	.	.	MES_SLIDING=A|+|8.04|3.90|10.57|6.16|-18|-17|-5|-7,A|-|20.14|8.60|7.65|13.88|-5|-3|-4|-6
chrX	70035390	NM_001399.4:c.957C>G	C	G	.	.	MES_SLIDING=G|+|8.06|26.05|21.08|4.76|-19|-17|-2|-6,G|-|19.56|8.06|4.22|11.14|-5|-3|-2|-3
chrX	71375242	NM_001286074.1:c.488C>A	C	A	.	.	MES_SLIDING=A|+|8.04|8.08|9.45|1.62|-18|-11|-5|-8,A|-|12.18|8.60|7.65|13.41|-5|-3|-4|-6
chrX	130140644	NM_004208.3:c.697-27T>G	A	C	.	.	MES_SLIDING=C|+|7.86|8.04|0.91|14.80|-14|-18|-7|-5,C|-|8.60|15.45|21.52|7.65|-3|-5|-6|-4
chrX	139785224	NM_173694.4:c.1675+2T>C	A	G	.	.	MES_SLIDING=G|+|8.75|7.95|12.64|5.22|-19|-18|-7|-1,G|-|0.92|2.17|3.38|7.75|-5|0|-8|-4
chrX	154362058	NM_001110556.1:c.2747A>T	T	A	.	.	MES_SLIDING=A|+|8.37|6.31|13.21|8.18|-18|-15|-5|-4,A|-|9.56|8.37|8.18|11.07|-8|-4|-4|-3
chrX	154769320	NM_001363.3:c.915+10G>A	G	A	.	.	MES_SLIDING=A|+|10.19|8.75|7.02|12.60|-17|-19|-6|-2,A|-|1.39|1.83|7.75|4.18|-1|-6|-4|-1
