# Supplementary material for: Analyzing the performance of deep learning splice prediction algorithms
Source: PLoS One. 2026 May 13;21(5):e0348885. doi: 10.1371/journal.pone.0348885 (PMC13170886; doi:10.1371/journal.pone.0348885)
Supplement: S1 File — The data used in the CI-SpliceAI benchmark analysis are available in CI-SpliceAI__Comparison at https://github.com/YStrauch/CI-SpliceAI__Comparison. (ZIP) [file pone.0348885.s001.zip › CI-SpliceAI__Comparison-master/predictions/mes_vep.vcf]

##fileformat=VCFv4.2
##FILTER=<ID=PASS,Description="All filters passed">
##reference=GRCh38
##contig=<ID=chr1>
##contig=<ID=chr2>
##contig=<ID=chr3>
##contig=<ID=chr4>
##contig=<ID=chr5>
##contig=<ID=chr6>
##contig=<ID=chr7>
##contig=<ID=chr8>
##contig=<ID=chr9>
##contig=<ID=chr10>
##contig=<ID=chr11>
##contig=<ID=chr12>
##contig=<ID=chr13>
##contig=<ID=chr14>
##contig=<ID=chr15>
##contig=<ID=chr16>
##contig=<ID=chr17>
##contig=<ID=chr18>
##contig=<ID=chr19>
##contig=<ID=chr20>
##contig=<ID=chr21>
##contig=<ID=chr22>
##contig=<ID=chrX>
##bcftools_normVersion=1.12+htslib-1.12
##bcftools_normCommand=norm -m-both -o norm1.vcf.gz plain.vcf.gz; Date=Sat Mar 12 14:42:06 2022
##VEP="v104" time="2022-03-14 18:57:02" db="homo_sapiens_core_104_38@ensembldb.ensembl.org" ensembl-io=104.1d3bb6e ensembl-funcgen=104.59ae779 ensembl-variation=104.6154f8b ensembl=104.1af1dce assembly="GRCh38.p13" gencode="GENCODE 38" genebuild="2014-07"
##INFO=<ID=CSQ,Number=.,Type=String,Description="Consequence annotations from Ensembl VEP. Format: Allele|Consequence|IMPACT|SYMBOL|Gene|Feature_type|Feature|BIOTYPE|EXON|INTRON|HGVSc|HGVSp|cDNA_position|CDS_position|Protein_position|Amino_acids|Codons|Existing_variation|DISTANCE|STRAND|FLAGS|SYMBOL_SOURCE|HGNC_ID|HGVS_OFFSET|MaxEntScan_alt|MaxEntScan_diff|MaxEntScan_ref">
##MaxEntScan_alt=MaxEntScan alternate sequence score
##MaxEntScan_diff=MaxEntScan score difference
##MaxEntScan_ref=MaxEntScan reference sequence score
#CHROM	POS	ID	REF	ALT	QUAL	FILTER	INFO
chr1	2303402	NM_003036.3:c.1211+2T>G	T	G	.	.	CSQ=G|splice_donor_variant|HIGH|SKI|ENSG00000157933|Transcript|ENST00000378536.5|protein_coding||3/6|ENST00000378536.5:c.1211+2T>G|||||||||1||HGNC|HGNC:10896||3.026|7.647|10.674,G|downstream_gene_variant|MODIFIER|SKI|ENSG00000157933|Transcript|ENST00000478223.2|processed_transcript|||||||||||26|1||HGNC|HGNC:10896||||,G|upstream_gene_variant|MODIFIER|SKI|ENSG00000157933|Transcript|ENST00000507179.1|retained_intron|||||||||||244|1||HGNC|HGNC:10896||||,G|downstream_gene_variant|MODIFIER|SKI|ENSG00000157933|Transcript|ENST00000508416.1|processed_transcript|||||||||||364|1||HGNC|HGNC:10896||||
chr1	10627363	NM_004565.2:c.677G>A	G	A	.	.	CSQ=A|missense_variant&splice_region_variant|MODERATE|PEX14|ENSG00000142655|Transcript|ENST00000356607.9|protein_coding|8/9||ENST00000356607.9:c.677G>A|ENSP00000349016.4:p.Arg226Gln|694|677|226|R/Q|cGg/cAg|||1||HGNC|HGNC:8856||0.266|7.182|7.448,A|downstream_gene_variant|MODIFIER|PEX14|ENSG00000142655|Transcript|ENST00000491661.2|protein_coding|||||||||||4077|1|cds_start_NF|HGNC|HGNC:8856||||
chr1	12001422	NM_014874.3:c.838C>T	C	T	.	.	CSQ=T|missense_variant|MODERATE|MFN2|ENSG00000116688|Transcript|ENST00000235329.10|protein_coding|9/19||ENST00000235329.10:c.838C>T|ENSP00000235329.5:p.Arg280Cys|1028|838|280|R/C|Cgt/Tgt|||1||HGNC|HGNC:16877||||,T|missense_variant|MODERATE|MFN2|ENSG00000116688|Transcript|ENST00000444836.5|protein_coding|8/18||ENST00000444836.5:c.838C>T|ENSP00000416338.1:p.Arg280Cys|1146|838|280|R/C|Cgt/Tgt|||1||HGNC|HGNC:16877||||,T|missense_variant|MODERATE|MFN2|ENSG00000116688|Transcript|ENST00000674548.1|protein_coding|9/19||ENST00000674548.1:c.838C>T|ENSP00000502185.1:p.Arg280Cys|1201|838|280|R/C|Cgt/Tgt|||1||HGNC|HGNC:16877||||,T|missense_variant|MODERATE|MFN2|ENSG00000116688|Transcript|ENST00000674658.1|protein_coding|8/18||ENST00000674658.1:c.493C>T|ENSP00000502334.1:p.Arg165Cys|949|493|165|R/C|Cgt/Tgt|||1||HGNC|HGNC:16877||||,T|downstream_gene_variant|MODIFIER|MFN2|ENSG00000116688|Transcript|ENST00000674706.1|retained_intron|||||||||||1577|1||HGNC|HGNC:16877||||,T|missense_variant|MODERATE|MFN2|ENSG00000116688|Transcript|ENST00000674817.1|protein_coding|8/18||ENST00000674817.1:c.838C>T|ENSP00000502151.1:p.Arg280Cys|1138|838|280|R/C|Cgt/Tgt|||1||HGNC|HGNC:16877||||,T|missense_variant|MODERATE|MFN2|ENSG00000116688|Transcript|ENST00000674910.1|protein_coding|9/19||ENST00000674910.1:c.838C>T|ENSP00000501716.1:p.Arg280Cys|1168|838|280|R/C|Cgt/Tgt|||1||HGNC|HGNC:16877||||,T|missense_variant|MODERATE|MFN2|ENSG00000116688|Transcript|ENST00000675053.1|protein_coding|9/19||ENST00000675053.1:c.838C>T|ENSP00000501646.1:p.Arg280Cys|1184|838|280|R/C|Cgt/Tgt|||1||HGNC|HGNC:16877||||,T|missense_variant|MODERATE|MFN2|ENSG00000116688|Transcript|ENST00000675113.1|protein_coding|10/20||ENST00000675113.1:c.838C>T|ENSP00000502623.1:p.Arg280Cys|1090|838|280|R/C|Cgt/Tgt|||1||HGNC|HGNC:16877||||,T|non_coding_transcript_exon_variant|MODIFIER|MFN2|ENSG00000116688|Transcript|ENST00000675194.1|retained_intron|9/11||ENST00000675194.1:n.1263C>T||1263|||||||1||HGNC|HGNC:16877||||,T|missense_variant|MODERATE|MFN2|ENSG00000116688|Transcript|ENST00000675231.1|protein_coding|10/20||ENST00000675231.1:c.838C>T|ENSP00000502404.1:p.Arg280Cys|1401|838|280|R/C|Cgt/Tgt|||1||HGNC|HGNC:16877||||,T|missense_variant|MODERATE|MFN2|ENSG00000116688|Transcript|ENST00000675298.1|protein_coding|9/19||ENST00000675298.1:c.838C>T|ENSP00000501839.1:p.Arg280Cys|1263|838|280|R/C|Cgt/Tgt|||1||HGNC|HGNC:16877||||,T|downstream_gene_variant|MODIFIER|MFN2|ENSG00000116688|Transcript|ENST00000675374.1|retained_intron|||||||||||2359|1||HGNC|HGNC:16877||||,T|non_coding_transcript_exon_variant|MODIFIER|MFN2|ENSG00000116688|Transcript|ENST00000675404.1|retained_intron|1/11||ENST00000675404.1:n.1073C>T||1073|||||||1||HGNC|HGNC:16877||||,T|non_coding_transcript_exon_variant|MODIFIER|MFN2|ENSG00000116688|Transcript|ENST00000675483.1|processed_transcript|6/16||ENST00000675483.1:n.966C>T||966|||||||1||HGNC|HGNC:16877||||,T|3_prime_UTR_variant&NMD_transcript_variant|MODIFIER|MFN2|ENSG00000116688|Transcript|ENST00000675512.1|nonsense_mediated_decay|10/20||ENST00000675512.1:c.*840C>T||1209|||||||1||HGNC|HGNC:16877||||,T|non_coding_transcript_exon_variant|MODIFIER|MFN2|ENSG00000116688|Transcript|ENST00000675528.1|processed_transcript|3/13||ENST00000675528.1:n.329C>T||329|||||||1||HGNC|HGNC:16877||||,T|missense_variant|MODERATE|MFN2|ENSG00000116688|Transcript|ENST00000675817.1|protein_coding|9/20||ENST00000675817.1:c.838C>T|ENSP00000502422.1:p.Arg280Cys|1263|838|280|R/C|Cgt/Tgt|||1||HGNC|HGNC:16877||||,T|non_coding_transcript_exon_variant|MODIFIER|MFN2|ENSG00000116688|Transcript|ENST00000675872.1|retained_intron|7/17||ENST00000675872.1:n.1198C>T||1198|||||||1||HGNC|HGNC:16877||||,T|missense_variant|MODERATE|MFN2|ENSG00000116688|Transcript|ENST00000675919.1|protein_coding|10/20||ENST00000675919.1:c.838C>T|ENSP00000501776.1:p.Arg280Cys|1118|838|280|R/C|Cgt/Tgt|||1||HGNC|HGNC:16877||||,T|non_coding_transcript_exon_variant|MODIFIER|MFN2|ENSG00000116688|Transcript|ENST00000675959.1|retained_intron|8/18||ENST00000675959.1:n.1344C>T||1344|||||||1||HGNC|HGNC:16877||||,T|missense_variant&NMD_transcript_variant|MODERATE|MFN2|ENSG00000116688|Transcript|ENST00000675987.1|nonsense_mediated_decay|9/19||ENST00000675987.1:c.838C>T|ENSP00000502145.1:p.Arg280Cys|1028|838|280|R/C|Cgt/Tgt|||1||HGNC|HGNC:16877||||,T|missense_variant|MODERATE|MFN2|ENSG00000116688|Transcript|ENST00000676293.1|protein_coding|10/20||ENST00000676293.1:c.838C>T|ENSP00000502362.1:p.Arg280Cys|1150|838|280|R/C|Cgt/Tgt|||1||HGNC|HGNC:16877||||,T|synonymous_variant&NMD_transcript_variant|LOW|MFN2|ENSG00000116688|Transcript|ENST00000676426.1|nonsense_mediated_decay|7/17||ENST00000676426.1:c.621C>T|ENSP00000502359.1:p.Ser207%3D|996|621|207|S|agC/agT|||1||HGNC|HGNC:16877||||
chr1	15440490	NM_007272.2:c.133-3C>A	C	A	.	.	CSQ=A|intron_variant|MODIFIER|CTRC|ENSG00000162438|Transcript|ENST00000375943.6|protein_coding||1/4|ENST00000375943.6:c.41-1957C>A|||||||||1||HGNC|HGNC:2523||||,A|splice_region_variant&intron_variant|LOW|CTRC|ENSG00000162438|Transcript|ENST00000375949.5|protein_coding||2/7|ENST00000375949.5:c.133-3C>A|||||||||1||HGNC|HGNC:2523||6.440|5.058|11.499,A|intron_variant&non_coding_transcript_variant|MODIFIER|CTRC|ENSG00000162438|Transcript|ENST00000476813.5|processed_transcript||1/2|ENST00000476813.5:n.53-1957C>A|||||||||1||HGNC|HGNC:2523||||,A|splice_region_variant&intron_variant&non_coding_transcript_variant|LOW|CTRC|ENSG00000162438|Transcript|ENST00000483406.1|processed_transcript||1/5|ENST00000483406.1:n.43-3C>A|||||||||1||HGNC|HGNC:2523||6.440|5.058|11.499
chr1	15445585	NM_007272.2:c.640-12G>A	G	A	.	.	CSQ=A|intron_variant|MODIFIER|CTRC|ENSG00000162438|Transcript|ENST00000375943.6|protein_coding||3/4|ENST00000375943.6:c.*94-12G>A|||||||||1||HGNC|HGNC:2523||3.496|4.120|7.616,A|intron_variant|MODIFIER|CTRC|ENSG00000162438|Transcript|ENST00000375949.5|protein_coding||6/7|ENST00000375949.5:c.640-12G>A|||||||||1||HGNC|HGNC:2523||3.496|4.120|7.616,A|downstream_gene_variant|MODIFIER|CTRC|ENSG00000162438|Transcript|ENST00000476813.5|processed_transcript|||||||||||2045|1||HGNC|HGNC:2523||||,A|intron_variant&non_coding_transcript_variant|MODIFIER|CTRC|ENSG00000162438|Transcript|ENST00000483406.1|processed_transcript||4/5|ENST00000483406.1:n.404-12G>A|||||||||1||HGNC|HGNC:2523||3.496|4.120|7.616
chr1	21831803	NM_005529:c.11208-7G>A	C	T	.	.	CSQ=T|downstream_gene_variant|MODIFIER|HSPG2|ENSG00000142798|Transcript|ENST00000374676.4|protein_coding|||||||||||3606|-1|cds_start_NF|HGNC|HGNC:5273||||,T|splice_region_variant&intron_variant|LOW|HSPG2|ENSG00000142798|Transcript|ENST00000374695.8|protein_coding||81/96|ENST00000374695.8:c.11208-7G>A|||||||||-1||HGNC|HGNC:5273||-0.933|3.248|2.315,T|downstream_gene_variant|MODIFIER|HSPG2|ENSG00000142798|Transcript|ENST00000471322.2|retained_intron|||||||||||1313|-1||HGNC|HGNC:5273||||,T|upstream_gene_variant|MODIFIER|HSPG2|ENSG00000142798|Transcript|ENST00000486901.1|retained_intron|||||||||||1090|-1||HGNC|HGNC:5273||||,T|splice_region_variant&intron_variant|LOW|HSPG2|ENSG00000142798|Transcript|ENST00000635682.1|protein_coding||4/8|ENST00000635682.1:c.359-7G>A|||||||||-1|cds_start_NF&cds_end_NF|HGNC|HGNC:5273||-0.933|3.248|2.315
chr1	25284574	NM_016124.4:c.150T>C	T	C	.	.	CSQ=C|splice_region_variant&synonymous_variant|LOW|RHD|ENSG00000187010|Transcript|ENST00000328664.9|protein_coding|2/10||ENST00000328664.9:c.150T>C|ENSP00000331871.4:p.Val50%3D|189|150|50|V|gtT/gtC|||1||HGNC|HGNC:10009||2.492|0.339|2.831,C|splice_region_variant&synonymous_variant|LOW|RHD|ENSG00000187010|Transcript|ENST00000342055.9|protein_coding|2/9||ENST00000342055.9:c.150T>C|ENSP00000339577.5:p.Val50%3D|150|150|50|V|gtT/gtC|||1||HGNC|HGNC:10009||2.492|0.339|2.831,C|splice_region_variant&synonymous_variant|LOW|RHD|ENSG00000187010|Transcript|ENST00000357542.8|protein_coding|2/8||ENST00000357542.8:c.150T>C|ENSP00000350150.4:p.Val50%3D|150|150|50|V|gtT/gtC|||1||HGNC|HGNC:10009||2.492|0.339|2.831,C|splice_region_variant&synonymous_variant|LOW|RHD|ENSG00000187010|Transcript|ENST00000417538.6|protein_coding|2/8||ENST00000417538.6:c.150T>C|ENSP00000396420.2:p.Val50%3D|150|150|50|V|gtT/gtC|||1||HGNC|HGNC:10009||2.492|0.339|2.831,C|splice_region_variant&non_coding_transcript_exon_variant|LOW|RHD|ENSG00000187010|Transcript|ENST00000423253.1|processed_transcript|2/7||ENST00000423253.1:n.150T>C||150|||||||1||HGNC|HGNC:10009||2.492|0.339|2.831,C|splice_region_variant&synonymous_variant|LOW|RHD|ENSG00000187010|Transcript|ENST00000423810.6|protein_coding|2/10||ENST00000423810.6:c.150T>C|ENSP00000399640.2:p.Val50%3D|150|150|50|V|gtT/gtC|||1||HGNC|HGNC:10009||2.492|0.339|2.831,C|splice_region_variant&synonymous_variant|LOW|RHD|ENSG00000187010|Transcript|ENST00000454452.6|protein_coding|2/7||ENST00000454452.6:c.150T>C|ENSP00000413849.2:p.Val50%3D|200|150|50|V|gtT/gtC|||1||HGNC|HGNC:10009||2.492|0.339|2.831,C|intron_variant&NMD_transcript_variant|MODIFIER|RSRP1|ENSG00000117616|Transcript|ENST00000473314.6|nonsense_mediated_decay||1/5|ENST00000473314.6:c.-66-37545A>G|||||||||-1||HGNC|HGNC:25234||||,C|intron_variant|MODIFIER|RSRP1|ENSG00000117616|Transcript|ENST00000561867.1|protein_coding||1/1|ENST00000561867.1:c.-66-37545A>G|||||||||-1|cds_end_NF|HGNC|HGNC:25234||||,C|splice_region_variant&non_coding_transcript_exon_variant|LOW|RHD|ENSG00000187010|Transcript|ENST00000564398.5|retained_intron|2/7||ENST00000564398.5:n.305T>C||305|||||||1||HGNC|HGNC:10009||2.492|0.339|2.831,C|splice_region_variant&synonymous_variant|LOW|RHD|ENSG00000187010|Transcript|ENST00000568195.5|protein_coding|2/9||ENST00000568195.5:c.150T>C|ENSP00000456966.1:p.Val50%3D|150|150|50|V|gtT/gtC|||1||HGNC|HGNC:10009||2.492|0.339|2.831,C|intron_variant|MODIFIER|RSRP1|ENSG00000117616|Transcript|ENST00000568996.1|protein_coding||1/1|ENST00000568996.1:c.-66-37545A>G|||||||||-1|cds_end_NF|HGNC|HGNC:25234||||,C|splice_region_variant&synonymous_variant|LOW|RHD|ENSG00000187010|Transcript|ENST00000622561.4|protein_coding|2/11||ENST00000622561.4:c.150T>C|ENSP00000478087.1:p.Val50%3D|212|150|50|V|gtT/gtC|||1||HGNC|HGNC:10009||2.492|0.339|2.831,C|splice_region_variant&synonymous_variant|LOW|RHD|ENSG00000187010|Transcript|ENST00000648012.1|protein_coding|2/9||ENST00000648012.1:c.150T>C|ENSP00000498055.1:p.Val50%3D|259|150|50|V|gtT/gtC|||1||HGNC|HGNC:10009||2.492|0.339|2.831
chr1	25284758	NM_016124.4:c.334A>G	A	G	.	.	CSQ=G|missense_variant&splice_region_variant|MODERATE|RHD|ENSG00000187010|Transcript|ENST00000328664.9|protein_coding|2/10||ENST00000328664.9:c.334A>G|ENSP00000331871.4:p.Ser112Gly|373|334|112|S/G|Agt/Ggt|||1||HGNC|HGNC:10009||4.873|3.475|8.348,G|missense_variant&splice_region_variant|MODERATE|RHD|ENSG00000187010|Transcript|ENST00000342055.9|protein_coding|2/9||ENST00000342055.9:c.334A>G|ENSP00000339577.5:p.Ser112Gly|334|334|112|S/G|Agt/Ggt|||1||HGNC|HGNC:10009||4.873|3.475|8.348,G|missense_variant&splice_region_variant|MODERATE|RHD|ENSG00000187010|Transcript|ENST00000357542.8|protein_coding|2/8||ENST00000357542.8:c.334A>G|ENSP00000350150.4:p.Ser112Gly|334|334|112|S/G|Agt/Ggt|||1||HGNC|HGNC:10009||4.873|3.475|8.348,G|missense_variant&splice_region_variant|MODERATE|RHD|ENSG00000187010|Transcript|ENST00000417538.6|protein_coding|2/8||ENST00000417538.6:c.334A>G|ENSP00000396420.2:p.Ser112Gly|334|334|112|S/G|Agt/Ggt|||1||HGNC|HGNC:10009||4.873|3.475|8.348,G|splice_region_variant&non_coding_transcript_exon_variant|LOW|RHD|ENSG00000187010|Transcript|ENST00000423253.1|processed_transcript|2/7||ENST00000423253.1:n.334A>G||334|||||||1||HGNC|HGNC:10009||4.873|3.475|8.348,G|missense_variant&splice_region_variant|MODERATE|RHD|ENSG00000187010|Transcript|ENST00000423810.6|protein_coding|2/10||ENST00000423810.6:c.334A>G|ENSP00000399640.2:p.Ser112Gly|334|334|112|S/G|Agt/Ggt|||1||HGNC|HGNC:10009||4.873|3.475|8.348,G|missense_variant&splice_region_variant|MODERATE|RHD|ENSG00000187010|Transcript|ENST00000454452.6|protein_coding|2/7||ENST00000454452.6:c.334A>G|ENSP00000413849.2:p.Ser112Gly|384|334|112|S/G|Agt/Ggt|||1||HGNC|HGNC:10009||4.873|3.475|8.348,G|intron_variant&NMD_transcript_variant|MODIFIER|RSRP1|ENSG00000117616|Transcript|ENST00000473314.6|nonsense_mediated_decay||1/5|ENST00000473314.6:c.-66-37729T>C|||||||||-1||HGNC|HGNC:25234||||,G|intron_variant|MODIFIER|RSRP1|ENSG00000117616|Transcript|ENST00000561867.1|protein_coding||1/1|ENST00000561867.1:c.-66-37729T>C|||||||||-1|cds_end_NF|HGNC|HGNC:25234||||,G|splice_region_variant&non_coding_transcript_exon_variant|LOW|RHD|ENSG00000187010|Transcript|ENST00000564398.5|retained_intron|2/7||ENST00000564398.5:n.489A>G||489|||||||1||HGNC|HGNC:10009||4.873|3.475|8.348,G|missense_variant&splice_region_variant|MODERATE|RHD|ENSG00000187010|Transcript|ENST00000568195.5|protein_coding|2/9||ENST00000568195.5:c.334A>G|ENSP00000456966.1:p.Ser112Gly|334|334|112|S/G|Agt/Ggt|||1||HGNC|HGNC:10009||4.873|3.475|8.348,G|intron_variant|MODIFIER|RSRP1|ENSG00000117616|Transcript|ENST00000568996.1|protein_coding||1/1|ENST00000568996.1:c.-66-37729T>C|||||||||-1|cds_end_NF|HGNC|HGNC:25234||||,G|missense_variant&splice_region_variant|MODERATE|RHD|ENSG00000187010|Transcript|ENST00000622561.4|protein_coding|2/11||ENST00000622561.4:c.334A>G|ENSP00000478087.1:p.Ser112Gly|396|334|112|S/G|Agt/Ggt|||1||HGNC|HGNC:10009||4.873|3.475|8.348,G|missense_variant&splice_region_variant|MODERATE|RHD|ENSG00000187010|Transcript|ENST00000648012.1|protein_coding|2/9||ENST00000648012.1:c.334A>G|ENSP00000498055.1:p.Ser112Gly|443|334|112|S/G|Agt/Ggt|||1||HGNC|HGNC:10009||4.873|3.475|8.348
chr1	25284759	NM_016124.4:c.335G>C	G	C	.	.	CSQ=C|missense_variant&splice_region_variant|MODERATE|RHD|ENSG00000187010|Transcript|ENST00000328664.9|protein_coding|2/10||ENST00000328664.9:c.335G>C|ENSP00000331871.4:p.Ser112Thr|374|335|112|S/T|aGt/aCt|||1||HGNC|HGNC:10009||-0.617|8.965|8.348,C|missense_variant&splice_region_variant|MODERATE|RHD|ENSG00000187010|Transcript|ENST00000342055.9|protein_coding|2/9||ENST00000342055.9:c.335G>C|ENSP00000339577.5:p.Ser112Thr|335|335|112|S/T|aGt/aCt|||1||HGNC|HGNC:10009||-0.617|8.965|8.348,C|missense_variant&splice_region_variant|MODERATE|RHD|ENSG00000187010|Transcript|ENST00000357542.8|protein_coding|2/8||ENST00000357542.8:c.335G>C|ENSP00000350150.4:p.Ser112Thr|335|335|112|S/T|aGt/aCt|||1||HGNC|HGNC:10009||-0.617|8.965|8.348,C|missense_variant&splice_region_variant|MODERATE|RHD|ENSG00000187010|Transcript|ENST00000417538.6|protein_coding|2/8||ENST00000417538.6:c.335G>C|ENSP00000396420.2:p.Ser112Thr|335|335|112|S/T|aGt/aCt|||1||HGNC|HGNC:10009||-0.617|8.965|8.348,C|splice_region_variant&non_coding_transcript_exon_variant|LOW|RHD|ENSG00000187010|Transcript|ENST00000423253.1|processed_transcript|2/7||ENST00000423253.1:n.335G>C||335|||||||1||HGNC|HGNC:10009||-0.617|8.965|8.348,C|missense_variant&splice_region_variant|MODERATE|RHD|ENSG00000187010|Transcript|ENST00000423810.6|protein_coding|2/10||ENST00000423810.6:c.335G>C|ENSP00000399640.2:p.Ser112Thr|335|335|112|S/T|aGt/aCt|||1||HGNC|HGNC:10009||-0.617|8.965|8.348,C|missense_variant&splice_region_variant|MODERATE|RHD|ENSG00000187010|Transcript|ENST00000454452.6|protein_coding|2/7||ENST00000454452.6:c.335G>C|ENSP00000413849.2:p.Ser112Thr|385|335|112|S/T|aGt/aCt|||1||HGNC|HGNC:10009||-0.617|8.965|8.348,C|intron_variant&NMD_transcript_variant|MODIFIER|RSRP1|ENSG00000117616|Transcript|ENST00000473314.6|nonsense_mediated_decay||1/5|ENST00000473314.6:c.-66-37730C>G|||||||||-1||HGNC|HGNC:25234||||,C|intron_variant|MODIFIER|RSRP1|ENSG00000117616|Transcript|ENST00000561867.1|protein_coding||1/1|ENST00000561867.1:c.-66-37730C>G|||||||||-1|cds_end_NF|HGNC|HGNC:25234||||,C|splice_region_variant&non_coding_transcript_exon_variant|LOW|RHD|ENSG00000187010|Transcript|ENST00000564398.5|retained_intron|2/7||ENST00000564398.5:n.490G>C||490|||||||1||HGNC|HGNC:10009||-0.617|8.965|8.348,C|missense_variant&splice_region_variant|MODERATE|RHD|ENSG00000187010|Transcript|ENST00000568195.5|protein_coding|2/9||ENST00000568195.5:c.335G>C|ENSP00000456966.1:p.Ser112Thr|335|335|112|S/T|aGt/aCt|||1||HGNC|HGNC:10009||-0.617|8.965|8.348,C|intron_variant|MODIFIER|RSRP1|ENSG00000117616|Transcript|ENST00000568996.1|protein_coding||1/1|ENST00000568996.1:c.-66-37730C>G|||||||||-1|cds_end_NF|HGNC|HGNC:25234||||,C|missense_variant&splice_region_variant|MODERATE|RHD|ENSG00000187010|Transcript|ENST00000622561.4|protein_coding|2/11||ENST00000622561.4:c.335G>C|ENSP00000478087.1:p.Ser112Thr|397|335|112|S/T|aGt/aCt|||1||HGNC|HGNC:10009||-0.617|8.965|8.348,C|missense_variant&splice_region_variant|MODERATE|RHD|ENSG00000187010|Transcript|ENST00000648012.1|protein_coding|2/9||ENST00000648012.1:c.335G>C|ENSP00000498055.1:p.Ser112Thr|444|335|112|S/T|aGt/aCt|||1||HGNC|HGNC:10009||-0.617|8.965|8.348
chr1	25284759	NM_016124.4:c.335G>T	G	T	.	.	CSQ=T|missense_variant&splice_region_variant|MODERATE|RHD|ENSG00000187010|Transcript|ENST00000328664.9|protein_coding|2/10||ENST00000328664.9:c.335G>T|ENSP00000331871.4:p.Ser112Ile|374|335|112|S/I|aGt/aTt|||1||HGNC|HGNC:10009||-2.668|11.016|8.348,T|missense_variant&splice_region_variant|MODERATE|RHD|ENSG00000187010|Transcript|ENST00000342055.9|protein_coding|2/9||ENST00000342055.9:c.335G>T|ENSP00000339577.5:p.Ser112Ile|335|335|112|S/I|aGt/aTt|||1||HGNC|HGNC:10009||-2.668|11.016|8.348,T|missense_variant&splice_region_variant|MODERATE|RHD|ENSG00000187010|Transcript|ENST00000357542.8|protein_coding|2/8||ENST00000357542.8:c.335G>T|ENSP00000350150.4:p.Ser112Ile|335|335|112|S/I|aGt/aTt|||1||HGNC|HGNC:10009||-2.668|11.016|8.348,T|missense_variant&splice_region_variant|MODERATE|RHD|ENSG00000187010|Transcript|ENST00000417538.6|protein_coding|2/8||ENST00000417538.6:c.335G>T|ENSP00000396420.2:p.Ser112Ile|335|335|112|S/I|aGt/aTt|||1||HGNC|HGNC:10009||-2.668|11.016|8.348,T|splice_region_variant&non_coding_transcript_exon_variant|LOW|RHD|ENSG00000187010|Transcript|ENST00000423253.1|processed_transcript|2/7||ENST00000423253.1:n.335G>T||335|||||||1||HGNC|HGNC:10009||-2.668|11.016|8.348,T|missense_variant&splice_region_variant|MODERATE|RHD|ENSG00000187010|Transcript|ENST00000423810.6|protein_coding|2/10||ENST00000423810.6:c.335G>T|ENSP00000399640.2:p.Ser112Ile|335|335|112|S/I|aGt/aTt|||1||HGNC|HGNC:10009||-2.668|11.016|8.348,T|missense_variant&splice_region_variant|MODERATE|RHD|ENSG00000187010|Transcript|ENST00000454452.6|protein_coding|2/7||ENST00000454452.6:c.335G>T|ENSP00000413849.2:p.Ser112Ile|385|335|112|S/I|aGt/aTt|||1||HGNC|HGNC:10009||-2.668|11.016|8.348,T|intron_variant&NMD_transcript_variant|MODIFIER|RSRP1|ENSG00000117616|Transcript|ENST00000473314.6|nonsense_mediated_decay||1/5|ENST00000473314.6:c.-66-37730C>A|||||||||-1||HGNC|HGNC:25234||||,T|intron_variant|MODIFIER|RSRP1|ENSG00000117616|Transcript|ENST00000561867.1|protein_coding||1/1|ENST00000561867.1:c.-66-37730C>A|||||||||-1|cds_end_NF|HGNC|HGNC:25234||||,T|splice_region_variant&non_coding_transcript_exon_variant|LOW|RHD|ENSG00000187010|Transcript|ENST00000564398.5|retained_intron|2/7||ENST00000564398.5:n.490G>T||490|||||||1||HGNC|HGNC:10009||-2.668|11.016|8.348,T|missense_variant&splice_region_variant|MODERATE|RHD|ENSG00000187010|Transcript|ENST00000568195.5|protein_coding|2/9||ENST00000568195.5:c.335G>T|ENSP00000456966.1:p.Ser112Ile|335|335|112|S/I|aGt/aTt|||1||HGNC|HGNC:10009||-2.668|11.016|8.348,T|intron_variant|MODIFIER|RSRP1|ENSG00000117616|Transcript|ENST00000568996.1|protein_coding||1/1|ENST00000568996.1:c.-66-37730C>A|||||||||-1|cds_end_NF|HGNC|HGNC:25234||||,T|missense_variant&splice_region_variant|MODERATE|RHD|ENSG00000187010|Transcript|ENST00000622561.4|protein_coding|2/11||ENST00000622561.4:c.335G>T|ENSP00000478087.1:p.Ser112Ile|397|335|112|S/I|aGt/aTt|||1||HGNC|HGNC:10009||-2.668|11.016|8.348,T|missense_variant&splice_region_variant|MODERATE|RHD|ENSG00000187010|Transcript|ENST00000648012.1|protein_coding|2/9||ENST00000648012.1:c.335G>T|ENSP00000498055.1:p.Ser112Ile|444|335|112|S/I|aGt/aTt|||1||HGNC|HGNC:10009||-2.668|11.016|8.348
chr1	25284760	NM_016124.4:c.335+1G>A	G	A	.	.	CSQ=A|splice_donor_variant|HIGH|RHD|ENSG00000187010|Transcript|ENST00000328664.9|protein_coding||2/9|ENST00000328664.9:c.335+1G>A|||||||||1||HGNC|HGNC:10009||0.165|8.182|8.348,A|splice_donor_variant|HIGH|RHD|ENSG00000187010|Transcript|ENST00000342055.9|protein_coding||2/8|ENST00000342055.9:c.335+1G>A|||||||||1||HGNC|HGNC:10009||0.165|8.182|8.348,A|splice_donor_variant|HIGH|RHD|ENSG00000187010|Transcript|ENST00000357542.8|protein_coding||2/7|ENST00000357542.8:c.335+1G>A|||||||||1||HGNC|HGNC:10009||0.165|8.182|8.348,A|splice_donor_variant|HIGH|RHD|ENSG00000187010|Transcript|ENST00000417538.6|protein_coding||2/7|ENST00000417538.6:c.335+1G>A|||||||||1||HGNC|HGNC:10009||0.165|8.182|8.348,A|splice_donor_variant&non_coding_transcript_variant|HIGH|RHD|ENSG00000187010|Transcript|ENST00000423253.1|processed_transcript||2/6|ENST00000423253.1:n.335+1G>A|||||||||1||HGNC|HGNC:10009||0.165|8.182|8.348,A|splice_donor_variant|HIGH|RHD|ENSG00000187010|Transcript|ENST00000423810.6|protein_coding||2/9|ENST00000423810.6:c.335+1G>A|||||||||1||HGNC|HGNC:10009||0.165|8.182|8.348,A|splice_donor_variant|HIGH|RHD|ENSG00000187010|Transcript|ENST00000454452.6|protein_coding||2/6|ENST00000454452.6:c.335+1G>A|||||||||1||HGNC|HGNC:10009||0.165|8.182|8.348,A|intron_variant&NMD_transcript_variant|MODIFIER|RSRP1|ENSG00000117616|Transcript|ENST00000473314.6|nonsense_mediated_decay||1/5|ENST00000473314.6:c.-66-37731C>T|||||||||-1||HGNC|HGNC:25234||||,A|intron_variant|MODIFIER|RSRP1|ENSG00000117616|Transcript|ENST00000561867.1|protein_coding||1/1|ENST00000561867.1:c.-66-37731C>T|||||||||-1|cds_end_NF|HGNC|HGNC:25234||||,A|splice_donor_variant&non_coding_transcript_variant|HIGH|RHD|ENSG00000187010|Transcript|ENST00000564398.5|retained_intron||2/6|ENST00000564398.5:n.490+1G>A|||||||||1||HGNC|HGNC:10009||0.165|8.182|8.348,A|splice_donor_variant|HIGH|RHD|ENSG00000187010|Transcript|ENST00000568195.5|protein_coding||2/8|ENST00000568195.5:c.335+1G>A|||||||||1||HGNC|HGNC:10009||0.165|8.182|8.348,A|intron_variant|MODIFIER|RSRP1|ENSG00000117616|Transcript|ENST00000568996.1|protein_coding||1/1|ENST00000568996.1:c.-66-37731C>T|||||||||-1|cds_end_NF|HGNC|HGNC:25234||||,A|splice_donor_variant|HIGH|RHD|ENSG00000187010|Transcript|ENST00000622561.4|protein_coding||2/10|ENST00000622561.4:c.335+1G>A|||||||||1||HGNC|HGNC:10009||0.165|8.182|8.348,A|splice_donor_variant|HIGH|RHD|ENSG00000187010|Transcript|ENST00000648012.1|protein_coding||2/8|ENST00000648012.1:c.335+1G>A|||||||||1||HGNC|HGNC:10009||0.165|8.182|8.348
chr1	25290639	NM_016124.4:c.336-2A>G	A	G	.	.	CSQ=G|splice_acceptor_variant|HIGH|RHD|ENSG00000187010|Transcript|ENST00000328664.9|protein_coding||2/9|ENST00000328664.9:c.336-2A>G|||||||||1||HGNC|HGNC:10009||1.397|7.955|9.352,G|splice_acceptor_variant|HIGH|RHD|ENSG00000187010|Transcript|ENST00000342055.9|protein_coding||2/8|ENST00000342055.9:c.336-2A>G|||||||||1||HGNC|HGNC:10009||1.397|7.955|9.352,G|splice_acceptor_variant|HIGH|RHD|ENSG00000187010|Transcript|ENST00000357542.8|protein_coding||2/7|ENST00000357542.8:c.336-2A>G|||||||||1||HGNC|HGNC:10009||1.397|7.955|9.352,G|downstream_gene_variant|MODIFIER|SDHDP6|ENSG00000224183|Transcript|ENST00000414693.1|processed_pseudogene|||||||||||3525|-1||HGNC|HGNC:10689||||,G|splice_acceptor_variant|HIGH|RHD|ENSG00000187010|Transcript|ENST00000417538.6|protein_coding||2/7|ENST00000417538.6:c.336-2A>G|||||||||1||HGNC|HGNC:10009||1.397|7.955|9.352,G|splice_acceptor_variant&non_coding_transcript_variant|HIGH|RHD|ENSG00000187010|Transcript|ENST00000423253.1|processed_transcript||2/6|ENST00000423253.1:n.336-2A>G|||||||||1||HGNC|HGNC:10009||1.397|7.955|9.352,G|splice_acceptor_variant|HIGH|RHD|ENSG00000187010|Transcript|ENST00000423810.6|protein_coding||2/9|ENST00000423810.6:c.336-2A>G|||||||||1||HGNC|HGNC:10009||1.397|7.955|9.352,G|splice_acceptor_variant|HIGH|RHD|ENSG00000187010|Transcript|ENST00000454452.6|protein_coding||2/6|ENST00000454452.6:c.336-2A>G|||||||||1||HGNC|HGNC:10009||1.397|7.955|9.352,G|intron_variant&NMD_transcript_variant|MODIFIER|RSRP1|ENSG00000117616|Transcript|ENST00000473314.6|nonsense_mediated_decay||1/5|ENST00000473314.6:c.-66-43610T>C|||||||||-1||HGNC|HGNC:25234||||,G|intron_variant|MODIFIER|RSRP1|ENSG00000117616|Transcript|ENST00000561867.1|protein_coding||1/1|ENST00000561867.1:c.-66-43610T>C|||||||||-1|cds_end_NF|HGNC|HGNC:25234||||,G|splice_acceptor_variant&non_coding_transcript_variant|HIGH|RHD|ENSG00000187010|Transcript|ENST00000564398.5|retained_intron||2/6|ENST00000564398.5:n.491-2A>G|||||||||1||HGNC|HGNC:10009||1.397|7.955|9.352,G|splice_acceptor_variant|HIGH|RHD|ENSG00000187010|Transcript|ENST00000568195.5|protein_coding||2/8|ENST00000568195.5:c.336-2A>G|||||||||1||HGNC|HGNC:10009||1.397|7.955|9.352,G|intron_variant|MODIFIER|RSRP1|ENSG00000117616|Transcript|ENST00000568996.1|protein_coding||1/1|ENST00000568996.1:c.-66-43610T>C|||||||||-1|cds_end_NF|HGNC|HGNC:25234||||,G|splice_acceptor_variant|HIGH|RHD|ENSG00000187010|Transcript|ENST00000622561.4|protein_coding||2/10|ENST00000622561.4:c.336-2A>G|||||||||1||HGNC|HGNC:10009||1.397|7.955|9.352,G|splice_acceptor_variant|HIGH|RHD|ENSG00000187010|Transcript|ENST00000648012.1|protein_coding||2/8|ENST00000648012.1:c.336-2A>G|||||||||1||HGNC|HGNC:10009||1.397|7.955|9.352
chr1	25290639	NM_016124.4:c.336-2delA	AG	G	.	.	CSQ=G|splice_acceptor_variant|HIGH|RHD|ENSG00000187010|Transcript|ENST00000328664.9|protein_coding||2/9|ENST00000328664.9:c.336-2del|||||||||1||HGNC|HGNC:10009||||,G|splice_acceptor_variant|HIGH|RHD|ENSG00000187010|Transcript|ENST00000342055.9|protein_coding||2/8|ENST00000342055.9:c.336-2del|||||||||1||HGNC|HGNC:10009||||,G|splice_acceptor_variant|HIGH|RHD|ENSG00000187010|Transcript|ENST00000357542.8|protein_coding||2/7|ENST00000357542.8:c.336-2del|||||||||1||HGNC|HGNC:10009||||,G|downstream_gene_variant|MODIFIER|SDHDP6|ENSG00000224183|Transcript|ENST00000414693.1|processed_pseudogene|||||||||||3524|-1||HGNC|HGNC:10689||||,G|splice_acceptor_variant|HIGH|RHD|ENSG00000187010|Transcript|ENST00000417538.6|protein_coding||2/7|ENST00000417538.6:c.336-2del|||||||||1||HGNC|HGNC:10009||||,G|splice_acceptor_variant&non_coding_transcript_variant|HIGH|RHD|ENSG00000187010|Transcript|ENST00000423253.1|processed_transcript||2/6|ENST00000423253.1:n.336-2del|||||||||1||HGNC|HGNC:10009||||,G|splice_acceptor_variant|HIGH|RHD|ENSG00000187010|Transcript|ENST00000423810.6|protein_coding||2/9|ENST00000423810.6:c.336-2del|||||||||1||HGNC|HGNC:10009||||,G|splice_acceptor_variant|HIGH|RHD|ENSG00000187010|Transcript|ENST00000454452.6|protein_coding||2/6|ENST00000454452.6:c.336-2del|||||||||1||HGNC|HGNC:10009||||,G|intron_variant&NMD_transcript_variant|MODIFIER|RSRP1|ENSG00000117616|Transcript|ENST00000473314.6|nonsense_mediated_decay||1/5|ENST00000473314.6:c.-66-43610del|||||||||-1||HGNC|HGNC:25234||||,G|intron_variant|MODIFIER|RSRP1|ENSG00000117616|Transcript|ENST00000561867.1|protein_coding||1/1|ENST00000561867.1:c.-66-43610del|||||||||-1|cds_end_NF|HGNC|HGNC:25234||||,G|splice_acceptor_variant&non_coding_transcript_variant|HIGH|RHD|ENSG00000187010|Transcript|ENST00000564398.5|retained_intron||2/6|ENST00000564398.5:n.491-2del|||||||||1||HGNC|HGNC:10009||||,G|splice_acceptor_variant|HIGH|RHD|ENSG00000187010|Transcript|ENST00000568195.5|protein_coding||2/8|ENST00000568195.5:c.336-2del|||||||||1||HGNC|HGNC:10009||||,G|intron_variant|MODIFIER|RSRP1|ENSG00000117616|Transcript|ENST00000568996.1|protein_coding||1/1|ENST00000568996.1:c.-66-43610del|||||||||-1|cds_end_NF|HGNC|HGNC:25234||||,G|splice_acceptor_variant|HIGH|RHD|ENSG00000187010|Transcript|ENST00000622561.4|protein_coding||2/10|ENST00000622561.4:c.336-2del|||||||||1||HGNC|HGNC:10009||||,G|splice_acceptor_variant|HIGH|RHD|ENSG00000187010|Transcript|ENST00000648012.1|protein_coding||2/8|ENST00000648012.1:c.336-2del|||||||||1||HGNC|HGNC:10009||||
chr1	25290640	NM_016124.4:c.336-1G>A	G	A	.	.	CSQ=A|splice_acceptor_variant|HIGH|RHD|ENSG00000187010|Transcript|ENST00000328664.9|protein_coding||2/9|ENST00000328664.9:c.336-1G>A|||||||||1||HGNC|HGNC:10009||0.601|8.750|9.352,A|splice_acceptor_variant|HIGH|RHD|ENSG00000187010|Transcript|ENST00000342055.9|protein_coding||2/8|ENST00000342055.9:c.336-1G>A|||||||||1||HGNC|HGNC:10009||0.601|8.750|9.352,A|splice_acceptor_variant|HIGH|RHD|ENSG00000187010|Transcript|ENST00000357542.8|protein_coding||2/7|ENST00000357542.8:c.336-1G>A|||||||||1||HGNC|HGNC:10009||0.601|8.750|9.352,A|downstream_gene_variant|MODIFIER|SDHDP6|ENSG00000224183|Transcript|ENST00000414693.1|processed_pseudogene|||||||||||3524|-1||HGNC|HGNC:10689||||,A|splice_acceptor_variant|HIGH|RHD|ENSG00000187010|Transcript|ENST00000417538.6|protein_coding||2/7|ENST00000417538.6:c.336-1G>A|||||||||1||HGNC|HGNC:10009||0.601|8.750|9.352,A|splice_acceptor_variant&non_coding_transcript_variant|HIGH|RHD|ENSG00000187010|Transcript|ENST00000423253.1|processed_transcript||2/6|ENST00000423253.1:n.336-1G>A|||||||||1||HGNC|HGNC:10009||0.601|8.750|9.352,A|splice_acceptor_variant|HIGH|RHD|ENSG00000187010|Transcript|ENST00000423810.6|protein_coding||2/9|ENST00000423810.6:c.336-1G>A|||||||||1||HGNC|HGNC:10009||0.601|8.750|9.352,A|splice_acceptor_variant|HIGH|RHD|ENSG00000187010|Transcript|ENST00000454452.6|protein_coding||2/6|ENST00000454452.6:c.336-1G>A|||||||||1||HGNC|HGNC:10009||0.601|8.750|9.352,A|intron_variant&NMD_transcript_variant|MODIFIER|RSRP1|ENSG00000117616|Transcript|ENST00000473314.6|nonsense_mediated_decay||1/5|ENST00000473314.6:c.-66-43611C>T|||||||||-1||HGNC|HGNC:25234||||,A|intron_variant|MODIFIER|RSRP1|ENSG00000117616|Transcript|ENST00000561867.1|protein_coding||1/1|ENST00000561867.1:c.-66-43611C>T|||||||||-1|cds_end_NF|HGNC|HGNC:25234||||,A|splice_acceptor_variant&non_coding_transcript_variant|HIGH|RHD|ENSG00000187010|Transcript|ENST00000564398.5|retained_intron||2/6|ENST00000564398.5:n.491-1G>A|||||||||1||HGNC|HGNC:10009||0.601|8.750|9.352,A|splice_acceptor_variant|HIGH|RHD|ENSG00000187010|Transcript|ENST00000568195.5|protein_coding||2/8|ENST00000568195.5:c.336-1G>A|||||||||1||HGNC|HGNC:10009||0.601|8.750|9.352,A|intron_variant|MODIFIER|RSRP1|ENSG00000117616|Transcript|ENST00000568996.1|protein_coding||1/1|ENST00000568996.1:c.-66-43611C>T|||||||||-1|cds_end_NF|HGNC|HGNC:25234||||,A|splice_acceptor_variant|HIGH|RHD|ENSG00000187010|Transcript|ENST00000622561.4|protein_coding||2/10|ENST00000622561.4:c.336-1G>A|||||||||1||HGNC|HGNC:10009||0.601|8.750|9.352,A|splice_acceptor_variant|HIGH|RHD|ENSG00000187010|Transcript|ENST00000648012.1|protein_coding||2/8|ENST00000648012.1:c.336-1G>A|||||||||1||HGNC|HGNC:10009||0.601|8.750|9.352
chr1	25290790	NM_016124.4:c.485A>G	A	G	.	.	CSQ=G|missense_variant&splice_region_variant|MODERATE|RHD|ENSG00000187010|Transcript|ENST00000328664.9|protein_coding|3/10||ENST00000328664.9:c.485A>G|ENSP00000331871.4:p.Asn162Ser|524|485|162|N/S|aAc/aGc|||1||HGNC|HGNC:10009||8.201|1.337|9.538,G|missense_variant&splice_region_variant|MODERATE|RHD|ENSG00000187010|Transcript|ENST00000342055.9|protein_coding|3/9||ENST00000342055.9:c.485A>G|ENSP00000339577.5:p.Asn162Ser|485|485|162|N/S|aAc/aGc|||1||HGNC|HGNC:10009||8.201|1.337|9.538,G|missense_variant&splice_region_variant|MODERATE|RHD|ENSG00000187010|Transcript|ENST00000357542.8|protein_coding|3/8||ENST00000357542.8:c.485A>G|ENSP00000350150.4:p.Asn162Ser|485|485|162|N/S|aAc/aGc|||1||HGNC|HGNC:10009||8.201|1.337|9.538,G|downstream_gene_variant|MODIFIER|SDHDP6|ENSG00000224183|Transcript|ENST00000414693.1|processed_pseudogene|||||||||||3374|-1||HGNC|HGNC:10689||||,G|missense_variant&splice_region_variant|MODERATE|RHD|ENSG00000187010|Transcript|ENST00000417538.6|protein_coding|3/8||ENST00000417538.6:c.485A>G|ENSP00000396420.2:p.Asn162Ser|485|485|162|N/S|aAc/aGc|||1||HGNC|HGNC:10009||8.201|1.337|9.538,G|splice_region_variant&non_coding_transcript_exon_variant|LOW|RHD|ENSG00000187010|Transcript|ENST00000423253.1|processed_transcript|3/7||ENST00000423253.1:n.485A>G||485|||||||1||HGNC|HGNC:10009||8.201|1.337|9.538,G|missense_variant&splice_region_variant|MODERATE|RHD|ENSG00000187010|Transcript|ENST00000423810.6|protein_coding|3/10||ENST00000423810.6:c.485A>G|ENSP00000399640.2:p.Asn162Ser|485|485|162|N/S|aAc/aGc|||1||HGNC|HGNC:10009||8.201|1.337|9.538,G|missense_variant&splice_region_variant|MODERATE|RHD|ENSG00000187010|Transcript|ENST00000454452.6|protein_coding|3/7||ENST00000454452.6:c.485A>G|ENSP00000413849.2:p.Asn162Ser|535|485|162|N/S|aAc/aGc|||1||HGNC|HGNC:10009||8.201|1.337|9.538,G|intron_variant&NMD_transcript_variant|MODIFIER|RSRP1|ENSG00000117616|Transcript|ENST00000473314.6|nonsense_mediated_decay||1/5|ENST00000473314.6:c.-66-43761T>C|||||||||-1||HGNC|HGNC:25234||||,G|intron_variant|MODIFIER|RSRP1|ENSG00000117616|Transcript|ENST00000561867.1|protein_coding||1/1|ENST00000561867.1:c.-66-43761T>C|||||||||-1|cds_end_NF|HGNC|HGNC:25234||||,G|splice_region_variant&non_coding_transcript_exon_variant|LOW|RHD|ENSG00000187010|Transcript|ENST00000564398.5|retained_intron|3/7||ENST00000564398.5:n.640A>G||640|||||||1||HGNC|HGNC:10009||8.201|1.337|9.538,G|missense_variant&splice_region_variant|MODERATE|RHD|ENSG00000187010|Transcript|ENST00000568195.5|protein_coding|3/9||ENST00000568195.5:c.485A>G|ENSP00000456966.1:p.Asn162Ser|485|485|162|N/S|aAc/aGc|||1||HGNC|HGNC:10009||8.201|1.337|9.538,G|intron_variant|MODIFIER|RSRP1|ENSG00000117616|Transcript|ENST00000568996.1|protein_coding||1/1|ENST00000568996.1:c.-66-43761T>C|||||||||-1|cds_end_NF|HGNC|HGNC:25234||||,G|missense_variant&splice_region_variant|MODERATE|RHD|ENSG00000187010|Transcript|ENST00000622561.4|protein_coding|3/11||ENST00000622561.4:c.485A>G|ENSP00000478087.1:p.Asn162Ser|547|485|162|N/S|aAc/aGc|||1||HGNC|HGNC:10009||8.201|1.337|9.538,G|missense_variant&splice_region_variant|MODERATE|RHD|ENSG00000187010|Transcript|ENST00000648012.1|protein_coding|3/9||ENST00000648012.1:c.485A>G|ENSP00000498055.1:p.Asn162Ser|594|485|162|N/S|aAc/aGc|||1||HGNC|HGNC:10009||8.201|1.337|9.538
chr1	25290792	NM_016124.4:c.486+1G>A	G	A	.	.	CSQ=A|splice_donor_variant|HIGH|RHD|ENSG00000187010|Transcript|ENST00000328664.9|protein_coding||3/9|ENST00000328664.9:c.486+1G>A|||||||||1||HGNC|HGNC:10009||1.356|8.182|9.538,A|splice_donor_variant|HIGH|RHD|ENSG00000187010|Transcript|ENST00000342055.9|protein_coding||3/8|ENST00000342055.9:c.486+1G>A|||||||||1||HGNC|HGNC:10009||1.356|8.182|9.538,A|splice_donor_variant|HIGH|RHD|ENSG00000187010|Transcript|ENST00000357542.8|protein_coding||3/7|ENST00000357542.8:c.486+1G>A|||||||||1||HGNC|HGNC:10009||1.356|8.182|9.538,A|downstream_gene_variant|MODIFIER|SDHDP6|ENSG00000224183|Transcript|ENST00000414693.1|processed_pseudogene|||||||||||3372|-1||HGNC|HGNC:10689||||,A|splice_donor_variant|HIGH|RHD|ENSG00000187010|Transcript|ENST00000417538.6|protein_coding||3/7|ENST00000417538.6:c.486+1G>A|||||||||1||HGNC|HGNC:10009||1.356|8.182|9.538,A|splice_donor_variant&non_coding_transcript_variant|HIGH|RHD|ENSG00000187010|Transcript|ENST00000423253.1|processed_transcript||3/6|ENST00000423253.1:n.486+1G>A|||||||||1||HGNC|HGNC:10009||1.356|8.182|9.538,A|splice_donor_variant|HIGH|RHD|ENSG00000187010|Transcript|ENST00000423810.6|protein_coding||3/9|ENST00000423810.6:c.486+1G>A|||||||||1||HGNC|HGNC:10009||1.356|8.182|9.538,A|splice_donor_variant|HIGH|RHD|ENSG00000187010|Transcript|ENST00000454452.6|protein_coding||3/6|ENST00000454452.6:c.486+1G>A|||||||||1||HGNC|HGNC:10009||1.356|8.182|9.538,A|intron_variant&NMD_transcript_variant|MODIFIER|RSRP1|ENSG00000117616|Transcript|ENST00000473314.6|nonsense_mediated_decay||1/5|ENST00000473314.6:c.-66-43763C>T|||||||||-1||HGNC|HGNC:25234||||,A|intron_variant|MODIFIER|RSRP1|ENSG00000117616|Transcript|ENST00000561867.1|protein_coding||1/1|ENST00000561867.1:c.-66-43763C>T|||||||||-1|cds_end_NF|HGNC|HGNC:25234||||,A|splice_donor_variant&non_coding_transcript_variant|HIGH|RHD|ENSG00000187010|Transcript|ENST00000564398.5|retained_intron||3/6|ENST00000564398.5:n.641+1G>A|||||||||1||HGNC|HGNC:10009||1.356|8.182|9.538,A|splice_donor_variant|HIGH|RHD|ENSG00000187010|Transcript|ENST00000568195.5|protein_coding||3/8|ENST00000568195.5:c.486+1G>A|||||||||1||HGNC|HGNC:10009||1.356|8.182|9.538,A|intron_variant|MODIFIER|RSRP1|ENSG00000117616|Transcript|ENST00000568996.1|protein_coding||1/1|ENST00000568996.1:c.-66-43763C>T|||||||||-1|cds_end_NF|HGNC|HGNC:25234||||,A|splice_donor_variant|HIGH|RHD|ENSG00000187010|Transcript|ENST00000622561.4|protein_coding||3/10|ENST00000622561.4:c.486+1G>A|||||||||1||HGNC|HGNC:10009||1.356|8.182|9.538,A|splice_donor_variant|HIGH|RHD|ENSG00000187010|Transcript|ENST00000648012.1|protein_coding||3/8|ENST00000648012.1:c.486+1G>A|||||||||1||HGNC|HGNC:10009||1.356|8.182|9.538
chr1	25290793	NM_016124.4:c.486+2T>A	T	A	.	.	CSQ=A|splice_donor_variant|HIGH|RHD|ENSG00000187010|Transcript|ENST00000328664.9|protein_coding||3/9|ENST00000328664.9:c.486+2T>A|||||||||1||HGNC|HGNC:10009||1.354|8.183|9.538,A|splice_donor_variant|HIGH|RHD|ENSG00000187010|Transcript|ENST00000342055.9|protein_coding||3/8|ENST00000342055.9:c.486+2T>A|||||||||1||HGNC|HGNC:10009||1.354|8.183|9.538,A|splice_donor_variant|HIGH|RHD|ENSG00000187010|Transcript|ENST00000357542.8|protein_coding||3/7|ENST00000357542.8:c.486+2T>A|||||||||1||HGNC|HGNC:10009||1.354|8.183|9.538,A|downstream_gene_variant|MODIFIER|SDHDP6|ENSG00000224183|Transcript|ENST00000414693.1|processed_pseudogene|||||||||||3371|-1||HGNC|HGNC:10689||||,A|splice_donor_variant|HIGH|RHD|ENSG00000187010|Transcript|ENST00000417538.6|protein_coding||3/7|ENST00000417538.6:c.486+2T>A|||||||||1||HGNC|HGNC:10009||1.354|8.183|9.538,A|splice_donor_variant&non_coding_transcript_variant|HIGH|RHD|ENSG00000187010|Transcript|ENST00000423253.1|processed_transcript||3/6|ENST00000423253.1:n.486+2T>A|||||||||1||HGNC|HGNC:10009||1.354|8.183|9.538,A|splice_donor_variant|HIGH|RHD|ENSG00000187010|Transcript|ENST00000423810.6|protein_coding||3/9|ENST00000423810.6:c.486+2T>A|||||||||1||HGNC|HGNC:10009||1.354|8.183|9.538,A|splice_donor_variant|HIGH|RHD|ENSG00000187010|Transcript|ENST00000454452.6|protein_coding||3/6|ENST00000454452.6:c.486+2T>A|||||||||1||HGNC|HGNC:10009||1.354|8.183|9.538,A|intron_variant&NMD_transcript_variant|MODIFIER|RSRP1|ENSG00000117616|Transcript|ENST00000473314.6|nonsense_mediated_decay||1/5|ENST00000473314.6:c.-66-43764A>T|||||||||-1||HGNC|HGNC:25234||||,A|intron_variant|MODIFIER|RSRP1|ENSG00000117616|Transcript|ENST00000561867.1|protein_coding||1/1|ENST00000561867.1:c.-66-43764A>T|||||||||-1|cds_end_NF|HGNC|HGNC:25234||||,A|splice_donor_variant&non_coding_transcript_variant|HIGH|RHD|ENSG00000187010|Transcript|ENST00000564398.5|retained_intron||3/6|ENST00000564398.5:n.641+2T>A|||||||||1||HGNC|HGNC:10009||1.354|8.183|9.538,A|splice_donor_variant|HIGH|RHD|ENSG00000187010|Transcript|ENST00000568195.5|protein_coding||3/8|ENST00000568195.5:c.486+2T>A|||||||||1||HGNC|HGNC:10009||1.354|8.183|9.538,A|intron_variant|MODIFIER|RSRP1|ENSG00000117616|Transcript|ENST00000568996.1|protein_coding||1/1|ENST00000568996.1:c.-66-43764A>T|||||||||-1|cds_end_NF|HGNC|HGNC:25234||||,A|splice_donor_variant|HIGH|RHD|ENSG00000187010|Transcript|ENST00000622561.4|protein_coding||3/10|ENST00000622561.4:c.486+2T>A|||||||||1||HGNC|HGNC:10009||1.354|8.183|9.538,A|splice_donor_variant|HIGH|RHD|ENSG00000187010|Transcript|ENST00000648012.1|protein_coding||3/8|ENST00000648012.1:c.486+2T>A|||||||||1||HGNC|HGNC:10009||1.354|8.183|9.538
chr1	25290794	NM_016124.4:c.486+3G>C	G	C	.	.	CSQ=C|splice_region_variant&intron_variant|LOW|RHD|ENSG00000187010|Transcript|ENST00000328664.9|protein_coding||3/9|ENST00000328664.9:c.486+3G>C|||||||||1||HGNC|HGNC:10009||5.550|3.988|9.538,C|splice_region_variant&intron_variant|LOW|RHD|ENSG00000187010|Transcript|ENST00000342055.9|protein_coding||3/8|ENST00000342055.9:c.486+3G>C|||||||||1||HGNC|HGNC:10009||5.550|3.988|9.538,C|splice_region_variant&intron_variant|LOW|RHD|ENSG00000187010|Transcript|ENST00000357542.8|protein_coding||3/7|ENST00000357542.8:c.486+3G>C|||||||||1||HGNC|HGNC:10009||5.550|3.988|9.538,C|downstream_gene_variant|MODIFIER|SDHDP6|ENSG00000224183|Transcript|ENST00000414693.1|processed_pseudogene|||||||||||3370|-1||HGNC|HGNC:10689||||,C|splice_region_variant&intron_variant|LOW|RHD|ENSG00000187010|Transcript|ENST00000417538.6|protein_coding||3/7|ENST00000417538.6:c.486+3G>C|||||||||1||HGNC|HGNC:10009||5.550|3.988|9.538,C|splice_region_variant&intron_variant&non_coding_transcript_variant|LOW|RHD|ENSG00000187010|Transcript|ENST00000423253.1|processed_transcript||3/6|ENST00000423253.1:n.486+3G>C|||||||||1||HGNC|HGNC:10009||5.550|3.988|9.538,C|splice_region_variant&intron_variant|LOW|RHD|ENSG00000187010|Transcript|ENST00000423810.6|protein_coding||3/9|ENST00000423810.6:c.486+3G>C|||||||||1||HGNC|HGNC:10009||5.550|3.988|9.538,C|splice_region_variant&intron_variant|LOW|RHD|ENSG00000187010|Transcript|ENST00000454452.6|protein_coding||3/6|ENST00000454452.6:c.486+3G>C|||||||||1||HGNC|HGNC:10009||5.550|3.988|9.538,C|intron_variant&NMD_transcript_variant|MODIFIER|RSRP1|ENSG00000117616|Transcript|ENST00000473314.6|nonsense_mediated_decay||1/5|ENST00000473314.6:c.-66-43765C>G|||||||||-1||HGNC|HGNC:25234||||,C|intron_variant|MODIFIER|RSRP1|ENSG00000117616|Transcript|ENST00000561867.1|protein_coding||1/1|ENST00000561867.1:c.-66-43765C>G|||||||||-1|cds_end_NF|HGNC|HGNC:25234||||,C|splice_region_variant&intron_variant&non_coding_transcript_variant|LOW|RHD|ENSG00000187010|Transcript|ENST00000564398.5|retained_intron||3/6|ENST00000564398.5:n.641+3G>C|||||||||1||HGNC|HGNC:10009||5.550|3.988|9.538,C|splice_region_variant&intron_variant|LOW|RHD|ENSG00000187010|Transcript|ENST00000568195.5|protein_coding||3/8|ENST00000568195.5:c.486+3G>C|||||||||1||HGNC|HGNC:10009||5.550|3.988|9.538,C|intron_variant|MODIFIER|RSRP1|ENSG00000117616|Transcript|ENST00000568996.1|protein_coding||1/1|ENST00000568996.1:c.-66-43765C>G|||||||||-1|cds_end_NF|HGNC|HGNC:25234||||,C|splice_region_variant&intron_variant|LOW|RHD|ENSG00000187010|Transcript|ENST00000622561.4|protein_coding||3/10|ENST00000622561.4:c.486+3G>C|||||||||1||HGNC|HGNC:10009||5.550|3.988|9.538,C|splice_region_variant&intron_variant|LOW|RHD|ENSG00000187010|Transcript|ENST00000648012.1|protein_coding||3/8|ENST00000648012.1:c.486+3G>C|||||||||1||HGNC|HGNC:10009||5.550|3.988|9.538
chr1	25290796	NM_016124.4:c.486+5G>A	G	A	.	.	CSQ=A|splice_region_variant&intron_variant|LOW|RHD|ENSG00000187010|Transcript|ENST00000328664.9|protein_coding||3/9|ENST00000328664.9:c.486+5G>A|||||||||1||HGNC|HGNC:10009||-2.739|12.277|9.538,A|splice_region_variant&intron_variant|LOW|RHD|ENSG00000187010|Transcript|ENST00000342055.9|protein_coding||3/8|ENST00000342055.9:c.486+5G>A|||||||||1||HGNC|HGNC:10009||-2.739|12.277|9.538,A|splice_region_variant&intron_variant|LOW|RHD|ENSG00000187010|Transcript|ENST00000357542.8|protein_coding||3/7|ENST00000357542.8:c.486+5G>A|||||||||1||HGNC|HGNC:10009||-2.739|12.277|9.538,A|downstream_gene_variant|MODIFIER|SDHDP6|ENSG00000224183|Transcript|ENST00000414693.1|processed_pseudogene|||||||||||3368|-1||HGNC|HGNC:10689||||,A|splice_region_variant&intron_variant|LOW|RHD|ENSG00000187010|Transcript|ENST00000417538.6|protein_coding||3/7|ENST00000417538.6:c.486+5G>A|||||||||1||HGNC|HGNC:10009||-2.739|12.277|9.538,A|splice_region_variant&intron_variant&non_coding_transcript_variant|LOW|RHD|ENSG00000187010|Transcript|ENST00000423253.1|processed_transcript||3/6|ENST00000423253.1:n.486+5G>A|||||||||1||HGNC|HGNC:10009||-2.739|12.277|9.538,A|splice_region_variant&intron_variant|LOW|RHD|ENSG00000187010|Transcript|ENST00000423810.6|protein_coding||3/9|ENST00000423810.6:c.486+5G>A|||||||||1||HGNC|HGNC:10009||-2.739|12.277|9.538,A|splice_region_variant&intron_variant|LOW|RHD|ENSG00000187010|Transcript|ENST00000454452.6|protein_coding||3/6|ENST00000454452.6:c.486+5G>A|||||||||1||HGNC|HGNC:10009||-2.739|12.277|9.538,A|intron_variant&NMD_transcript_variant|MODIFIER|RSRP1|ENSG00000117616|Transcript|ENST00000473314.6|nonsense_mediated_decay||1/5|ENST00000473314.6:c.-66-43767C>T|||||||||-1||HGNC|HGNC:25234||||,A|intron_variant|MODIFIER|RSRP1|ENSG00000117616|Transcript|ENST00000561867.1|protein_coding||1/1|ENST00000561867.1:c.-66-43767C>T|||||||||-1|cds_end_NF|HGNC|HGNC:25234||||,A|splice_region_variant&intron_variant&non_coding_transcript_variant|LOW|RHD|ENSG00000187010|Transcript|ENST00000564398.5|retained_intron||3/6|ENST00000564398.5:n.641+5G>A|||||||||1||HGNC|HGNC:10009||-2.739|12.277|9.538,A|splice_region_variant&intron_variant|LOW|RHD|ENSG00000187010|Transcript|ENST00000568195.5|protein_coding||3/8|ENST00000568195.5:c.486+5G>A|||||||||1||HGNC|HGNC:10009||-2.739|12.277|9.538,A|intron_variant|MODIFIER|RSRP1|ENSG00000117616|Transcript|ENST00000568996.1|protein_coding||1/1|ENST00000568996.1:c.-66-43767C>T|||||||||-1|cds_end_NF|HGNC|HGNC:25234||||,A|splice_region_variant&intron_variant|LOW|RHD|ENSG00000187010|Transcript|ENST00000622561.4|protein_coding||3/10|ENST00000622561.4:c.486+5G>A|||||||||1||HGNC|HGNC:10009||-2.739|12.277|9.538,A|splice_region_variant&intron_variant|LOW|RHD|ENSG00000187010|Transcript|ENST00000648012.1|protein_coding||3/8|ENST00000648012.1:c.486+5G>A|||||||||1||HGNC|HGNC:10009||-2.739|12.277|9.538
chr1	25301093	NM_016124.4:c.634G>C	G	C	.	.	CSQ=C|missense_variant&splice_region_variant|MODERATE|RHD|ENSG00000187010|Transcript|ENST00000328664.9|protein_coding|4/10||ENST00000328664.9:c.634G>C|ENSP00000331871.4:p.Gly212Arg|673|634|212|G/R|Ggc/Cgc|||1||HGNC|HGNC:10009||5.663|3.419|9.082,C|missense_variant&splice_region_variant|MODERATE|RHD|ENSG00000187010|Transcript|ENST00000342055.9|protein_coding|4/9||ENST00000342055.9:c.634G>C|ENSP00000339577.5:p.Gly212Arg|634|634|212|G/R|Ggc/Cgc|||1||HGNC|HGNC:10009||5.663|3.419|9.082,C|missense_variant&splice_region_variant|MODERATE|RHD|ENSG00000187010|Transcript|ENST00000357542.8|protein_coding|4/8||ENST00000357542.8:c.634G>C|ENSP00000350150.4:p.Gly212Arg|634|634|212|G/R|Ggc/Cgc|||1||HGNC|HGNC:10009||5.663|3.419|9.082,C|missense_variant&splice_region_variant|MODERATE|RHD|ENSG00000187010|Transcript|ENST00000417538.6|protein_coding|4/8||ENST00000417538.6:c.634G>C|ENSP00000396420.2:p.Gly212Arg|634|634|212|G/R|Ggc/Cgc|||1||HGNC|HGNC:10009||5.663|3.419|9.082,C|splice_region_variant&non_coding_transcript_exon_variant|LOW|RHD|ENSG00000187010|Transcript|ENST00000423253.1|processed_transcript|4/7||ENST00000423253.1:n.634G>C||634|||||||1||HGNC|HGNC:10009||5.663|3.419|9.082,C|missense_variant&splice_region_variant|MODERATE|RHD|ENSG00000187010|Transcript|ENST00000423810.6|protein_coding|4/10||ENST00000423810.6:c.634G>C|ENSP00000399640.2:p.Gly212Arg|634|634|212|G/R|Ggc/Cgc|||1||HGNC|HGNC:10009||5.663|3.419|9.082,C|missense_variant&splice_region_variant|MODERATE|RHD|ENSG00000187010|Transcript|ENST00000454452.6|protein_coding|4/7||ENST00000454452.6:c.634G>C|ENSP00000413849.2:p.Gly212Arg|684|634|212|G/R|Ggc/Cgc|||1||HGNC|HGNC:10009||5.663|3.419|9.082,C|intron_variant&NMD_transcript_variant|MODIFIER|RSRP1|ENSG00000117616|Transcript|ENST00000473314.6|nonsense_mediated_decay||1/5|ENST00000473314.6:c.-67+35947C>G|||||||||-1||HGNC|HGNC:25234||||,C|intron_variant|MODIFIER|RSRP1|ENSG00000117616|Transcript|ENST00000561867.1|protein_coding||1/1|ENST00000561867.1:c.-67+36885C>G|||||||||-1|cds_end_NF|HGNC|HGNC:25234||||,C|downstream_gene_variant|MODIFIER|RSRP1|ENSG00000117616|Transcript|ENST00000562018.1|processed_transcript|||||||||||3590|-1||HGNC|HGNC:25234||||,C|splice_region_variant&non_coding_transcript_exon_variant|LOW|RHD|ENSG00000187010|Transcript|ENST00000564398.5|retained_intron|4/7||ENST00000564398.5:n.789G>C||789|||||||1||HGNC|HGNC:10009||5.663|3.419|9.082,C|downstream_gene_variant|MODIFIER|RSRP1|ENSG00000117616|Transcript|ENST00000567741.1|processed_transcript|||||||||||3703|-1||HGNC|HGNC:25234||||,C|missense_variant&splice_region_variant|MODERATE|RHD|ENSG00000187010|Transcript|ENST00000568195.5|protein_coding|4/9||ENST00000568195.5:c.634G>C|ENSP00000456966.1:p.Gly212Arg|634|634|212|G/R|Ggc/Cgc|||1||HGNC|HGNC:10009||5.663|3.419|9.082,C|downstream_gene_variant|MODIFIER|RSRP1|ENSG00000117616|Transcript|ENST00000568399.1|processed_transcript|||||||||||3294|-1||HGNC|HGNC:25234||||,C|intron_variant|MODIFIER|RSRP1|ENSG00000117616|Transcript|ENST00000568996.1|protein_coding||1/1|ENST00000568996.1:c.-67+36976C>G|||||||||-1|cds_end_NF|HGNC|HGNC:25234||||,C|missense_variant&splice_region_variant|MODERATE|RHD|ENSG00000187010|Transcript|ENST00000622561.4|protein_coding|4/11||ENST00000622561.4:c.634G>C|ENSP00000478087.1:p.Gly212Arg|696|634|212|G/R|Ggc/Cgc|||1||HGNC|HGNC:10009||5.663|3.419|9.082,C|missense_variant&splice_region_variant|MODERATE|RHD|ENSG00000187010|Transcript|ENST00000648012.1|protein_coding|4/9||ENST00000648012.1:c.634G>C|ENSP00000498055.1:p.Gly212Arg|743|634|212|G/R|Ggc/Cgc|||1||HGNC|HGNC:10009||5.663|3.419|9.082
chr1	25301093	NM_016124.4:c.634G>T	G	T	.	.	CSQ=T|missense_variant&splice_region_variant|MODERATE|RHD|ENSG00000187010|Transcript|ENST00000328664.9|protein_coding|4/10||ENST00000328664.9:c.634G>T|ENSP00000331871.4:p.Gly212Cys|673|634|212|G/C|Ggc/Tgc|||1||HGNC|HGNC:10009||4.521|4.561|9.082,T|missense_variant&splice_region_variant|MODERATE|RHD|ENSG00000187010|Transcript|ENST00000342055.9|protein_coding|4/9||ENST00000342055.9:c.634G>T|ENSP00000339577.5:p.Gly212Cys|634|634|212|G/C|Ggc/Tgc|||1||HGNC|HGNC:10009||4.521|4.561|9.082,T|missense_variant&splice_region_variant|MODERATE|RHD|ENSG00000187010|Transcript|ENST00000357542.8|protein_coding|4/8||ENST00000357542.8:c.634G>T|ENSP00000350150.4:p.Gly212Cys|634|634|212|G/C|Ggc/Tgc|||1||HGNC|HGNC:10009||4.521|4.561|9.082,T|missense_variant&splice_region_variant|MODERATE|RHD|ENSG00000187010|Transcript|ENST00000417538.6|protein_coding|4/8||ENST00000417538.6:c.634G>T|ENSP00000396420.2:p.Gly212Cys|634|634|212|G/C|Ggc/Tgc|||1||HGNC|HGNC:10009||4.521|4.561|9.082,T|splice_region_variant&non_coding_transcript_exon_variant|LOW|RHD|ENSG00000187010|Transcript|ENST00000423253.1|processed_transcript|4/7||ENST00000423253.1:n.634G>T||634|||||||1||HGNC|HGNC:10009||4.521|4.561|9.082,T|missense_variant&splice_region_variant|MODERATE|RHD|ENSG00000187010|Transcript|ENST00000423810.6|protein_coding|4/10||ENST00000423810.6:c.634G>T|ENSP00000399640.2:p.Gly212Cys|634|634|212|G/C|Ggc/Tgc|||1||HGNC|HGNC:10009||4.521|4.561|9.082,T|missense_variant&splice_region_variant|MODERATE|RHD|ENSG00000187010|Transcript|ENST00000454452.6|protein_coding|4/7||ENST00000454452.6:c.634G>T|ENSP00000413849.2:p.Gly212Cys|684|634|212|G/C|Ggc/Tgc|||1||HGNC|HGNC:10009||4.521|4.561|9.082,T|intron_variant&NMD_transcript_variant|MODIFIER|RSRP1|ENSG00000117616|Transcript|ENST00000473314.6|nonsense_mediated_decay||1/5|ENST00000473314.6:c.-67+35947C>A|||||||||-1||HGNC|HGNC:25234||||,T|intron_variant|MODIFIER|RSRP1|ENSG00000117616|Transcript|ENST00000561867.1|protein_coding||1/1|ENST00000561867.1:c.-67+36885C>A|||||||||-1|cds_end_NF|HGNC|HGNC:25234||||,T|downstream_gene_variant|MODIFIER|RSRP1|ENSG00000117616|Transcript|ENST00000562018.1|processed_transcript|||||||||||3590|-1||HGNC|HGNC:25234||||,T|splice_region_variant&non_coding_transcript_exon_variant|LOW|RHD|ENSG00000187010|Transcript|ENST00000564398.5|retained_intron|4/7||ENST00000564398.5:n.789G>T||789|||||||1||HGNC|HGNC:10009||4.521|4.561|9.082,T|downstream_gene_variant|MODIFIER|RSRP1|ENSG00000117616|Transcript|ENST00000567741.1|processed_transcript|||||||||||3703|-1||HGNC|HGNC:25234||||,T|missense_variant&splice_region_variant|MODERATE|RHD|ENSG00000187010|Transcript|ENST00000568195.5|protein_coding|4/9||ENST00000568195.5:c.634G>T|ENSP00000456966.1:p.Gly212Cys|634|634|212|G/C|Ggc/Tgc|||1||HGNC|HGNC:10009||4.521|4.561|9.082,T|downstream_gene_variant|MODIFIER|RSRP1|ENSG00000117616|Transcript|ENST00000568399.1|processed_transcript|||||||||||3294|-1||HGNC|HGNC:25234||||,T|intron_variant|MODIFIER|RSRP1|ENSG00000117616|Transcript|ENST00000568996.1|protein_coding||1/1|ENST00000568996.1:c.-67+36976C>A|||||||||-1|cds_end_NF|HGNC|HGNC:25234||||,T|missense_variant&splice_region_variant|MODERATE|RHD|ENSG00000187010|Transcript|ENST00000622561.4|protein_coding|4/11||ENST00000622561.4:c.634G>T|ENSP00000478087.1:p.Gly212Cys|696|634|212|G/C|Ggc/Tgc|||1||HGNC|HGNC:10009||4.521|4.561|9.082,T|missense_variant&splice_region_variant|MODERATE|RHD|ENSG00000187010|Transcript|ENST00000648012.1|protein_coding|4/9||ENST00000648012.1:c.634G>T|ENSP00000498055.1:p.Gly212Cys|743|634|212|G/C|Ggc/Tgc|||1||HGNC|HGNC:10009||4.521|4.561|9.082
chr1	25301094	NM_016124.4:c.634+1G>A	G	A	.	.	CSQ=A|splice_donor_variant|HIGH|RHD|ENSG00000187010|Transcript|ENST00000328664.9|protein_coding||4/9|ENST00000328664.9:c.634+1G>A|||||||||1||HGNC|HGNC:10009||0.900|8.182|9.082,A|splice_donor_variant|HIGH|RHD|ENSG00000187010|Transcript|ENST00000342055.9|protein_coding||4/8|ENST00000342055.9:c.634+1G>A|||||||||1||HGNC|HGNC:10009||0.900|8.182|9.082,A|splice_donor_variant|HIGH|RHD|ENSG00000187010|Transcript|ENST00000357542.8|protein_coding||4/7|ENST00000357542.8:c.634+1G>A|||||||||1||HGNC|HGNC:10009||0.900|8.182|9.082,A|splice_donor_variant|HIGH|RHD|ENSG00000187010|Transcript|ENST00000417538.6|protein_coding||4/7|ENST00000417538.6:c.634+1G>A|||||||||1||HGNC|HGNC:10009||0.900|8.182|9.082,A|splice_donor_variant&non_coding_transcript_variant|HIGH|RHD|ENSG00000187010|Transcript|ENST00000423253.1|processed_transcript||4/6|ENST00000423253.1:n.634+1G>A|||||||||1||HGNC|HGNC:10009||0.900|8.182|9.082,A|splice_donor_variant|HIGH|RHD|ENSG00000187010|Transcript|ENST00000423810.6|protein_coding||4/9|ENST00000423810.6:c.634+1G>A|||||||||1||HGNC|HGNC:10009||0.900|8.182|9.082,A|splice_donor_variant|HIGH|RHD|ENSG00000187010|Transcript|ENST00000454452.6|protein_coding||4/6|ENST00000454452.6:c.634+1G>A|||||||||1||HGNC|HGNC:10009||0.900|8.182|9.082,A|intron_variant&NMD_transcript_variant|MODIFIER|RSRP1|ENSG00000117616|Transcript|ENST00000473314.6|nonsense_mediated_decay||1/5|ENST00000473314.6:c.-67+35946C>T|||||||||-1||HGNC|HGNC:25234||||,A|intron_variant|MODIFIER|RSRP1|ENSG00000117616|Transcript|ENST00000561867.1|protein_coding||1/1|ENST00000561867.1:c.-67+36884C>T|||||||||-1|cds_end_NF|HGNC|HGNC:25234||||,A|downstream_gene_variant|MODIFIER|RSRP1|ENSG00000117616|Transcript|ENST00000562018.1|processed_transcript|||||||||||3589|-1||HGNC|HGNC:25234||||,A|splice_donor_variant&non_coding_transcript_variant|HIGH|RHD|ENSG00000187010|Transcript|ENST00000564398.5|retained_intron||4/6|ENST00000564398.5:n.789+1G>A|||||||||1||HGNC|HGNC:10009||0.900|8.182|9.082,A|downstream_gene_variant|MODIFIER|RSRP1|ENSG00000117616|Transcript|ENST00000567741.1|processed_transcript|||||||||||3702|-1||HGNC|HGNC:25234||||,A|splice_donor_variant|HIGH|RHD|ENSG00000187010|Transcript|ENST00000568195.5|protein_coding||4/8|ENST00000568195.5:c.634+1G>A|||||||||1||HGNC|HGNC:10009||0.900|8.182|9.082,A|downstream_gene_variant|MODIFIER|RSRP1|ENSG00000117616|Transcript|ENST00000568399.1|processed_transcript|||||||||||3293|-1||HGNC|HGNC:25234||||,A|intron_variant|MODIFIER|RSRP1|ENSG00000117616|Transcript|ENST00000568996.1|protein_coding||1/1|ENST00000568996.1:c.-67+36975C>T|||||||||-1|cds_end_NF|HGNC|HGNC:25234||||,A|splice_donor_variant|HIGH|RHD|ENSG00000187010|Transcript|ENST00000622561.4|protein_coding||4/10|ENST00000622561.4:c.634+1G>A|||||||||1||HGNC|HGNC:10009||0.900|8.182|9.082,A|splice_donor_variant|HIGH|RHD|ENSG00000187010|Transcript|ENST00000648012.1|protein_coding||4/8|ENST00000648012.1:c.634+1G>A|||||||||1||HGNC|HGNC:10009||0.900|8.182|9.082
chr1	25301095	NM_016124.4:c.634+2T>A	T	A	.	.	CSQ=A|splice_donor_variant|HIGH|RHD|ENSG00000187010|Transcript|ENST00000328664.9|protein_coding||4/9|ENST00000328664.9:c.634+2T>A|||||||||1||HGNC|HGNC:10009||0.898|8.183|9.082,A|splice_donor_variant|HIGH|RHD|ENSG00000187010|Transcript|ENST00000342055.9|protein_coding||4/8|ENST00000342055.9:c.634+2T>A|||||||||1||HGNC|HGNC:10009||0.898|8.183|9.082,A|splice_donor_variant|HIGH|RHD|ENSG00000187010|Transcript|ENST00000357542.8|protein_coding||4/7|ENST00000357542.8:c.634+2T>A|||||||||1||HGNC|HGNC:10009||0.898|8.183|9.082,A|splice_donor_variant|HIGH|RHD|ENSG00000187010|Transcript|ENST00000417538.6|protein_coding||4/7|ENST00000417538.6:c.634+2T>A|||||||||1||HGNC|HGNC:10009||0.898|8.183|9.082,A|splice_donor_variant&non_coding_transcript_variant|HIGH|RHD|ENSG00000187010|Transcript|ENST00000423253.1|processed_transcript||4/6|ENST00000423253.1:n.634+2T>A|||||||||1||HGNC|HGNC:10009||0.898|8.183|9.082,A|splice_donor_variant|HIGH|RHD|ENSG00000187010|Transcript|ENST00000423810.6|protein_coding||4/9|ENST00000423810.6:c.634+2T>A|||||||||1||HGNC|HGNC:10009||0.898|8.183|9.082,A|splice_donor_variant|HIGH|RHD|ENSG00000187010|Transcript|ENST00000454452.6|protein_coding||4/6|ENST00000454452.6:c.634+2T>A|||||||||1||HGNC|HGNC:10009||0.898|8.183|9.082,A|intron_variant&NMD_transcript_variant|MODIFIER|RSRP1|ENSG00000117616|Transcript|ENST00000473314.6|nonsense_mediated_decay||1/5|ENST00000473314.6:c.-67+35945A>T|||||||||-1||HGNC|HGNC:25234||||,A|intron_variant|MODIFIER|RSRP1|ENSG00000117616|Transcript|ENST00000561867.1|protein_coding||1/1|ENST00000561867.1:c.-67+36883A>T|||||||||-1|cds_end_NF|HGNC|HGNC:25234||||,A|downstream_gene_variant|MODIFIER|RSRP1|ENSG00000117616|Transcript|ENST00000562018.1|processed_transcript|||||||||||3588|-1||HGNC|HGNC:25234||||,A|splice_donor_variant&non_coding_transcript_variant|HIGH|RHD|ENSG00000187010|Transcript|ENST00000564398.5|retained_intron||4/6|ENST00000564398.5:n.789+2T>A|||||||||1||HGNC|HGNC:10009||0.898|8.183|9.082,A|downstream_gene_variant|MODIFIER|RSRP1|ENSG00000117616|Transcript|ENST00000567741.1|processed_transcript|||||||||||3701|-1||HGNC|HGNC:25234||||,A|splice_donor_variant|HIGH|RHD|ENSG00000187010|Transcript|ENST00000568195.5|protein_coding||4/8|ENST00000568195.5:c.634+2T>A|||||||||1||HGNC|HGNC:10009||0.898|8.183|9.082,A|downstream_gene_variant|MODIFIER|RSRP1|ENSG00000117616|Transcript|ENST00000568399.1|processed_transcript|||||||||||3292|-1||HGNC|HGNC:25234||||,A|intron_variant|MODIFIER|RSRP1|ENSG00000117616|Transcript|ENST00000568996.1|protein_coding||1/1|ENST00000568996.1:c.-67+36974A>T|||||||||-1|cds_end_NF|HGNC|HGNC:25234||||,A|splice_donor_variant|HIGH|RHD|ENSG00000187010|Transcript|ENST00000622561.4|protein_coding||4/10|ENST00000622561.4:c.634+2T>A|||||||||1||HGNC|HGNC:10009||0.898|8.183|9.082,A|splice_donor_variant|HIGH|RHD|ENSG00000187010|Transcript|ENST00000648012.1|protein_coding||4/8|ENST00000648012.1:c.634+2T>A|||||||||1||HGNC|HGNC:10009||0.898|8.183|9.082
chr1	25301098	NM_016124.4:c.634+5G>A	G	A	.	.	CSQ=A|splice_region_variant&intron_variant|LOW|RHD|ENSG00000187010|Transcript|ENST00000328664.9|protein_coding||4/9|ENST00000328664.9:c.634+5G>A|||||||||1||HGNC|HGNC:10009||4.196|4.886|9.082,A|splice_region_variant&intron_variant|LOW|RHD|ENSG00000187010|Transcript|ENST00000342055.9|protein_coding||4/8|ENST00000342055.9:c.634+5G>A|||||||||1||HGNC|HGNC:10009||4.196|4.886|9.082,A|splice_region_variant&intron_variant|LOW|RHD|ENSG00000187010|Transcript|ENST00000357542.8|protein_coding||4/7|ENST00000357542.8:c.634+5G>A|||||||||1||HGNC|HGNC:10009||4.196|4.886|9.082,A|splice_region_variant&intron_variant|LOW|RHD|ENSG00000187010|Transcript|ENST00000417538.6|protein_coding||4/7|ENST00000417538.6:c.634+5G>A|||||||||1||HGNC|HGNC:10009||4.196|4.886|9.082,A|splice_region_variant&intron_variant&non_coding_transcript_variant|LOW|RHD|ENSG00000187010|Transcript|ENST00000423253.1|processed_transcript||4/6|ENST00000423253.1:n.634+5G>A|||||||||1||HGNC|HGNC:10009||4.196|4.886|9.082,A|splice_region_variant&intron_variant|LOW|RHD|ENSG00000187010|Transcript|ENST00000423810.6|protein_coding||4/9|ENST00000423810.6:c.634+5G>A|||||||||1||HGNC|HGNC:10009||4.196|4.886|9.082,A|splice_region_variant&intron_variant|LOW|RHD|ENSG00000187010|Transcript|ENST00000454452.6|protein_coding||4/6|ENST00000454452.6:c.634+5G>A|||||||||1||HGNC|HGNC:10009||4.196|4.886|9.082,A|intron_variant&NMD_transcript_variant|MODIFIER|RSRP1|ENSG00000117616|Transcript|ENST00000473314.6|nonsense_mediated_decay||1/5|ENST00000473314.6:c.-67+35942C>T|||||||||-1||HGNC|HGNC:25234||||,A|intron_variant|MODIFIER|RSRP1|ENSG00000117616|Transcript|ENST00000561867.1|protein_coding||1/1|ENST00000561867.1:c.-67+36880C>T|||||||||-1|cds_end_NF|HGNC|HGNC:25234||||,A|downstream_gene_variant|MODIFIER|RSRP1|ENSG00000117616|Transcript|ENST00000562018.1|processed_transcript|||||||||||3585|-1||HGNC|HGNC:25234||||,A|splice_region_variant&intron_variant&non_coding_transcript_variant|LOW|RHD|ENSG00000187010|Transcript|ENST00000564398.5|retained_intron||4/6|ENST00000564398.5:n.789+5G>A|||||||||1||HGNC|HGNC:10009||4.196|4.886|9.082,A|downstream_gene_variant|MODIFIER|RSRP1|ENSG00000117616|Transcript|ENST00000567741.1|processed_transcript|||||||||||3698|-1||HGNC|HGNC:25234||||,A|splice_region_variant&intron_variant|LOW|RHD|ENSG00000187010|Transcript|ENST00000568195.5|protein_coding||4/8|ENST00000568195.5:c.634+5G>A|||||||||1||HGNC|HGNC:10009||4.196|4.886|9.082,A|downstream_gene_variant|MODIFIER|RSRP1|ENSG00000117616|Transcript|ENST00000568399.1|processed_transcript|||||||||||3289|-1||HGNC|HGNC:25234||||,A|intron_variant|MODIFIER|RSRP1|ENSG00000117616|Transcript|ENST00000568996.1|protein_coding||1/1|ENST00000568996.1:c.-67+36971C>T|||||||||-1|cds_end_NF|HGNC|HGNC:25234||||,A|splice_region_variant&intron_variant|LOW|RHD|ENSG00000187010|Transcript|ENST00000622561.4|protein_coding||4/10|ENST00000622561.4:c.634+5G>A|||||||||1||HGNC|HGNC:10009||4.196|4.886|9.082,A|splice_region_variant&intron_variant|LOW|RHD|ENSG00000187010|Transcript|ENST00000648012.1|protein_coding||4/8|ENST00000648012.1:c.634+5G>A|||||||||1||HGNC|HGNC:10009||4.196|4.886|9.082
chr1	25301098	NM_016124.4:c.634+5G>T	G	T	.	.	CSQ=T|splice_region_variant&intron_variant|LOW|RHD|ENSG00000187010|Transcript|ENST00000328664.9|protein_coding||4/9|ENST00000328664.9:c.634+5G>T|||||||||1||HGNC|HGNC:10009||5.684|3.397|9.082,T|splice_region_variant&intron_variant|LOW|RHD|ENSG00000187010|Transcript|ENST00000342055.9|protein_coding||4/8|ENST00000342055.9:c.634+5G>T|||||||||1||HGNC|HGNC:10009||5.684|3.397|9.082,T|splice_region_variant&intron_variant|LOW|RHD|ENSG00000187010|Transcript|ENST00000357542.8|protein_coding||4/7|ENST00000357542.8:c.634+5G>T|||||||||1||HGNC|HGNC:10009||5.684|3.397|9.082,T|splice_region_variant&intron_variant|LOW|RHD|ENSG00000187010|Transcript|ENST00000417538.6|protein_coding||4/7|ENST00000417538.6:c.634+5G>T|||||||||1||HGNC|HGNC:10009||5.684|3.397|9.082,T|splice_region_variant&intron_variant&non_coding_transcript_variant|LOW|RHD|ENSG00000187010|Transcript|ENST00000423253.1|processed_transcript||4/6|ENST00000423253.1:n.634+5G>T|||||||||1||HGNC|HGNC:10009||5.684|3.397|9.082,T|splice_region_variant&intron_variant|LOW|RHD|ENSG00000187010|Transcript|ENST00000423810.6|protein_coding||4/9|ENST00000423810.6:c.634+5G>T|||||||||1||HGNC|HGNC:10009||5.684|3.397|9.082,T|splice_region_variant&intron_variant|LOW|RHD|ENSG00000187010|Transcript|ENST00000454452.6|protein_coding||4/6|ENST00000454452.6:c.634+5G>T|||||||||1||HGNC|HGNC:10009||5.684|3.397|9.082,T|intron_variant&NMD_transcript_variant|MODIFIER|RSRP1|ENSG00000117616|Transcript|ENST00000473314.6|nonsense_mediated_decay||1/5|ENST00000473314.6:c.-67+35942C>A|||||||||-1||HGNC|HGNC:25234||||,T|intron_variant|MODIFIER|RSRP1|ENSG00000117616|Transcript|ENST00000561867.1|protein_coding||1/1|ENST00000561867.1:c.-67+36880C>A|||||||||-1|cds_end_NF|HGNC|HGNC:25234||||,T|downstream_gene_variant|MODIFIER|RSRP1|ENSG00000117616|Transcript|ENST00000562018.1|processed_transcript|||||||||||3585|-1||HGNC|HGNC:25234||||,T|splice_region_variant&intron_variant&non_coding_transcript_variant|LOW|RHD|ENSG00000187010|Transcript|ENST00000564398.5|retained_intron||4/6|ENST00000564398.5:n.789+5G>T|||||||||1||HGNC|HGNC:10009||5.684|3.397|9.082,T|downstream_gene_variant|MODIFIER|RSRP1|ENSG00000117616|Transcript|ENST00000567741.1|processed_transcript|||||||||||3698|-1||HGNC|HGNC:25234||||,T|splice_region_variant&intron_variant|LOW|RHD|ENSG00000187010|Transcript|ENST00000568195.5|protein_coding||4/8|ENST00000568195.5:c.634+5G>T|||||||||1||HGNC|HGNC:10009||5.684|3.397|9.082,T|downstream_gene_variant|MODIFIER|RSRP1|ENSG00000117616|Transcript|ENST00000568399.1|processed_transcript|||||||||||3289|-1||HGNC|HGNC:25234||||,T|intron_variant|MODIFIER|RSRP1|ENSG00000117616|Transcript|ENST00000568996.1|protein_coding||1/1|ENST00000568996.1:c.-67+36971C>A|||||||||-1|cds_end_NF|HGNC|HGNC:25234||||,T|splice_region_variant&intron_variant|LOW|RHD|ENSG00000187010|Transcript|ENST00000622561.4|protein_coding||4/10|ENST00000622561.4:c.634+5G>T|||||||||1||HGNC|HGNC:10009||5.684|3.397|9.082,T|splice_region_variant&intron_variant|LOW|RHD|ENSG00000187010|Transcript|ENST00000648012.1|protein_coding||4/8|ENST00000648012.1:c.634+5G>T|||||||||1||HGNC|HGNC:10009||5.684|3.397|9.082
chr1	25301518	NM_016124.4:c.635-2A>G	A	G	.	.	CSQ=G|splice_acceptor_variant|HIGH|RHD|ENSG00000187010|Transcript|ENST00000328664.9|protein_coding||4/9|ENST00000328664.9:c.635-2A>G|||||||||1||HGNC|HGNC:10009||1.657|7.955|9.612,G|splice_acceptor_variant|HIGH|RHD|ENSG00000187010|Transcript|ENST00000342055.9|protein_coding||4/8|ENST00000342055.9:c.635-2A>G|||||||||1||HGNC|HGNC:10009||1.657|7.955|9.612,G|splice_acceptor_variant|HIGH|RHD|ENSG00000187010|Transcript|ENST00000357542.8|protein_coding||4/7|ENST00000357542.8:c.635-2A>G|||||||||1||HGNC|HGNC:10009||1.657|7.955|9.612,G|splice_acceptor_variant|HIGH|RHD|ENSG00000187010|Transcript|ENST00000417538.6|protein_coding||4/7|ENST00000417538.6:c.635-2A>G|||||||||1||HGNC|HGNC:10009||1.657|7.955|9.612,G|splice_acceptor_variant&non_coding_transcript_variant|HIGH|RHD|ENSG00000187010|Transcript|ENST00000423253.1|processed_transcript||4/6|ENST00000423253.1:n.635-2A>G|||||||||1||HGNC|HGNC:10009||1.657|7.955|9.612,G|splice_acceptor_variant|HIGH|RHD|ENSG00000187010|Transcript|ENST00000423810.6|protein_coding||4/9|ENST00000423810.6:c.635-2A>G|||||||||1||HGNC|HGNC:10009||1.657|7.955|9.612,G|splice_acceptor_variant|HIGH|RHD|ENSG00000187010|Transcript|ENST00000454452.6|protein_coding||4/6|ENST00000454452.6:c.635-2A>G|||||||||1||HGNC|HGNC:10009||1.657|7.955|9.612,G|intron_variant&NMD_transcript_variant|MODIFIER|RSRP1|ENSG00000117616|Transcript|ENST00000473314.6|nonsense_mediated_decay||1/5|ENST00000473314.6:c.-67+35522T>C|||||||||-1||HGNC|HGNC:25234||||,G|intron_variant|MODIFIER|RSRP1|ENSG00000117616|Transcript|ENST00000561867.1|protein_coding||1/1|ENST00000561867.1:c.-67+36460T>C|||||||||-1|cds_end_NF|HGNC|HGNC:25234||||,G|downstream_gene_variant|MODIFIER|RSRP1|ENSG00000117616|Transcript|ENST00000562018.1|processed_transcript|||||||||||3165|-1||HGNC|HGNC:25234||||,G|splice_acceptor_variant&non_coding_transcript_variant|HIGH|RHD|ENSG00000187010|Transcript|ENST00000564398.5|retained_intron||4/6|ENST00000564398.5:n.790-2A>G|||||||||1||HGNC|HGNC:10009||1.657|7.955|9.612,G|downstream_gene_variant|MODIFIER|RSRP1|ENSG00000117616|Transcript|ENST00000567741.1|processed_transcript|||||||||||3278|-1||HGNC|HGNC:25234||||,G|splice_acceptor_variant|HIGH|RHD|ENSG00000187010|Transcript|ENST00000568195.5|protein_coding||4/8|ENST00000568195.5:c.635-2A>G|||||||||1||HGNC|HGNC:10009||1.657|7.955|9.612,G|downstream_gene_variant|MODIFIER|RSRP1|ENSG00000117616|Transcript|ENST00000568399.1|processed_transcript|||||||||||2869|-1||HGNC|HGNC:25234||||,G|intron_variant|MODIFIER|RSRP1|ENSG00000117616|Transcript|ENST00000568996.1|protein_coding||1/1|ENST00000568996.1:c.-67+36551T>C|||||||||-1|cds_end_NF|HGNC|HGNC:25234||||,G|splice_acceptor_variant|HIGH|RHD|ENSG00000187010|Transcript|ENST00000622561.4|protein_coding||4/10|ENST00000622561.4:c.635-2A>G|||||||||1||HGNC|HGNC:10009||1.657|7.955|9.612,G|splice_acceptor_variant|HIGH|RHD|ENSG00000187010|Transcript|ENST00000648012.1|protein_coding||4/8|ENST00000648012.1:c.635-2A>G|||||||||1||HGNC|HGNC:10009||1.657|7.955|9.612
chr1	25301520	NM_016124.4:c.635G>T	G	T	.	.	CSQ=T|missense_variant&splice_region_variant|MODERATE|RHD|ENSG00000187010|Transcript|ENST00000328664.9|protein_coding|5/10||ENST00000328664.9:c.635G>T|ENSP00000331871.4:p.Gly212Val|674|635|212|G/V|gGc/gTc|||1||HGNC|HGNC:10009||8.046|1.566|9.612,T|missense_variant&splice_region_variant|MODERATE|RHD|ENSG00000187010|Transcript|ENST00000342055.9|protein_coding|5/9||ENST00000342055.9:c.635G>T|ENSP00000339577.5:p.Gly212Val|635|635|212|G/V|gGc/gTc|||1||HGNC|HGNC:10009||8.046|1.566|9.612,T|missense_variant&splice_region_variant|MODERATE|RHD|ENSG00000187010|Transcript|ENST00000357542.8|protein_coding|5/8||ENST00000357542.8:c.635G>T|ENSP00000350150.4:p.Gly212Val|635|635|212|G/V|gGc/gTc|||1||HGNC|HGNC:10009||8.046|1.566|9.612,T|missense_variant&splice_region_variant|MODERATE|RHD|ENSG00000187010|Transcript|ENST00000417538.6|protein_coding|5/8||ENST00000417538.6:c.635G>T|ENSP00000396420.2:p.Gly212Val|635|635|212|G/V|gGc/gTc|||1||HGNC|HGNC:10009||8.046|1.566|9.612,T|splice_region_variant&non_coding_transcript_exon_variant|LOW|RHD|ENSG00000187010|Transcript|ENST00000423253.1|processed_transcript|5/7||ENST00000423253.1:n.635G>T||635|||||||1||HGNC|HGNC:10009||8.046|1.566|9.612,T|missense_variant&splice_region_variant|MODERATE|RHD|ENSG00000187010|Transcript|ENST00000423810.6|protein_coding|5/10||ENST00000423810.6:c.635G>T|ENSP00000399640.2:p.Gly212Val|635|635|212|G/V|gGc/gTc|||1||HGNC|HGNC:10009||8.046|1.566|9.612,T|missense_variant&splice_region_variant|MODERATE|RHD|ENSG00000187010|Transcript|ENST00000454452.6|protein_coding|5/7||ENST00000454452.6:c.635G>T|ENSP00000413849.2:p.Gly212Val|685|635|212|G/V|gGc/gTc|||1||HGNC|HGNC:10009||8.046|1.566|9.612,T|intron_variant&NMD_transcript_variant|MODIFIER|RSRP1|ENSG00000117616|Transcript|ENST00000473314.6|nonsense_mediated_decay||1/5|ENST00000473314.6:c.-67+35520C>A|||||||||-1||HGNC|HGNC:25234||||,T|intron_variant|MODIFIER|RSRP1|ENSG00000117616|Transcript|ENST00000561867.1|protein_coding||1/1|ENST00000561867.1:c.-67+36458C>A|||||||||-1|cds_end_NF|HGNC|HGNC:25234||||,T|downstream_gene_variant|MODIFIER|RSRP1|ENSG00000117616|Transcript|ENST00000562018.1|processed_transcript|||||||||||3163|-1||HGNC|HGNC:25234||||,T|splice_region_variant&non_coding_transcript_exon_variant|LOW|RHD|ENSG00000187010|Transcript|ENST00000564398.5|retained_intron|5/7||ENST00000564398.5:n.790G>T||790|||||||1||HGNC|HGNC:10009||8.046|1.566|9.612,T|downstream_gene_variant|MODIFIER|RSRP1|ENSG00000117616|Transcript|ENST00000567741.1|processed_transcript|||||||||||3276|-1||HGNC|HGNC:25234||||,T|missense_variant&splice_region_variant|MODERATE|RHD|ENSG00000187010|Transcript|ENST00000568195.5|protein_coding|5/9||ENST00000568195.5:c.635G>T|ENSP00000456966.1:p.Gly212Val|635|635|212|G/V|gGc/gTc|||1||HGNC|HGNC:10009||8.046|1.566|9.612,T|downstream_gene_variant|MODIFIER|RSRP1|ENSG00000117616|Transcript|ENST00000568399.1|processed_transcript|||||||||||2867|-1||HGNC|HGNC:25234||||,T|intron_variant|MODIFIER|RSRP1|ENSG00000117616|Transcript|ENST00000568996.1|protein_coding||1/1|ENST00000568996.1:c.-67+36549C>A|||||||||-1|cds_end_NF|HGNC|HGNC:25234||||,T|missense_variant&splice_region_variant|MODERATE|RHD|ENSG00000187010|Transcript|ENST00000622561.4|protein_coding|5/11||ENST00000622561.4:c.635G>T|ENSP00000478087.1:p.Gly212Val|697|635|212|G/V|gGc/gTc|||1||HGNC|HGNC:10009||8.046|1.566|9.612,T|missense_variant&splice_region_variant|MODERATE|RHD|ENSG00000187010|Transcript|ENST00000648012.1|protein_coding|5/9||ENST00000648012.1:c.635G>T|ENSP00000498055.1:p.Gly212Val|744|635|212|G/V|gGc/gTc|||1||HGNC|HGNC:10009||8.046|1.566|9.612
chr1	25301521	NM_016124.4:c.636C>T	C	T	.	.	CSQ=T|splice_region_variant&synonymous_variant|LOW|RHD|ENSG00000187010|Transcript|ENST00000328664.9|protein_coding|5/10||ENST00000328664.9:c.636C>T|ENSP00000331871.4:p.Gly212%3D|675|636|212|G|ggC/ggT|||1||HGNC|HGNC:10009||10.760|-1.148|9.612,T|splice_region_variant&synonymous_variant|LOW|RHD|ENSG00000187010|Transcript|ENST00000342055.9|protein_coding|5/9||ENST00000342055.9:c.636C>T|ENSP00000339577.5:p.Gly212%3D|636|636|212|G|ggC/ggT|||1||HGNC|HGNC:10009||10.760|-1.148|9.612,T|splice_region_variant&synonymous_variant|LOW|RHD|ENSG00000187010|Transcript|ENST00000357542.8|protein_coding|5/8||ENST00000357542.8:c.636C>T|ENSP00000350150.4:p.Gly212%3D|636|636|212|G|ggC/ggT|||1||HGNC|HGNC:10009||10.760|-1.148|9.612,T|splice_region_variant&synonymous_variant|LOW|RHD|ENSG00000187010|Transcript|ENST00000417538.6|protein_coding|5/8||ENST00000417538.6:c.636C>T|ENSP00000396420.2:p.Gly212%3D|636|636|212|G|ggC/ggT|||1||HGNC|HGNC:10009||10.760|-1.148|9.612,T|splice_region_variant&non_coding_transcript_exon_variant|LOW|RHD|ENSG00000187010|Transcript|ENST00000423253.1|processed_transcript|5/7||ENST00000423253.1:n.636C>T||636|||||||1||HGNC|HGNC:10009||10.760|-1.148|9.612,T|splice_region_variant&synonymous_variant|LOW|RHD|ENSG00000187010|Transcript|ENST00000423810.6|protein_coding|5/10||ENST00000423810.6:c.636C>T|ENSP00000399640.2:p.Gly212%3D|636|636|212|G|ggC/ggT|||1||HGNC|HGNC:10009||10.760|-1.148|9.612,T|splice_region_variant&synonymous_variant|LOW|RHD|ENSG00000187010|Transcript|ENST00000454452.6|protein_coding|5/7||ENST00000454452.6:c.636C>T|ENSP00000413849.2:p.Gly212%3D|686|636|212|G|ggC/ggT|||1||HGNC|HGNC:10009||10.760|-1.148|9.612,T|intron_variant&NMD_transcript_variant|MODIFIER|RSRP1|ENSG00000117616|Transcript|ENST00000473314.6|nonsense_mediated_decay||1/5|ENST00000473314.6:c.-67+35519G>A|||||||||-1||HGNC|HGNC:25234||||,T|intron_variant|MODIFIER|RSRP1|ENSG00000117616|Transcript|ENST00000561867.1|protein_coding||1/1|ENST00000561867.1:c.-67+36457G>A|||||||||-1|cds_end_NF|HGNC|HGNC:25234||||,T|downstream_gene_variant|MODIFIER|RSRP1|ENSG00000117616|Transcript|ENST00000562018.1|processed_transcript|||||||||||3162|-1||HGNC|HGNC:25234||||,T|splice_region_variant&non_coding_transcript_exon_variant|LOW|RHD|ENSG00000187010|Transcript|ENST00000564398.5|retained_intron|5/7||ENST00000564398.5:n.791C>T||791|||||||1||HGNC|HGNC:10009||10.760|-1.148|9.612,T|downstream_gene_variant|MODIFIER|RSRP1|ENSG00000117616|Transcript|ENST00000567741.1|processed_transcript|||||||||||3275|-1||HGNC|HGNC:25234||||,T|splice_region_variant&synonymous_variant|LOW|RHD|ENSG00000187010|Transcript|ENST00000568195.5|protein_coding|5/9||ENST00000568195.5:c.636C>T|ENSP00000456966.1:p.Gly212%3D|636|636|212|G|ggC/ggT|||1||HGNC|HGNC:10009||10.760|-1.148|9.612,T|downstream_gene_variant|MODIFIER|RSRP1|ENSG00000117616|Transcript|ENST00000568399.1|processed_transcript|||||||||||2866|-1||HGNC|HGNC:25234||||,T|intron_variant|MODIFIER|RSRP1|ENSG00000117616|Transcript|ENST00000568996.1|protein_coding||1/1|ENST00000568996.1:c.-67+36548G>A|||||||||-1|cds_end_NF|HGNC|HGNC:25234||||,T|splice_region_variant&synonymous_variant|LOW|RHD|ENSG00000187010|Transcript|ENST00000622561.4|protein_coding|5/11||ENST00000622561.4:c.636C>T|ENSP00000478087.1:p.Gly212%3D|698|636|212|G|ggC/ggT|||1||HGNC|HGNC:10009||10.760|-1.148|9.612,T|splice_region_variant&synonymous_variant|LOW|RHD|ENSG00000187010|Transcript|ENST00000648012.1|protein_coding|5/9||ENST00000648012.1:c.636C>T|ENSP00000498055.1:p.Gly212%3D|745|636|212|G|ggC/ggT|||1||HGNC|HGNC:10009||10.760|-1.148|9.612
chr1	25301685	NM_016124.4:c.800A>T	A	T	.	.	CSQ=T|missense_variant&splice_region_variant|MODERATE|RHD|ENSG00000187010|Transcript|ENST00000328664.9|protein_coding|5/10||ENST00000328664.9:c.800A>T|ENSP00000331871.4:p.Lys267Met|839|800|267|K/M|aAg/aTg|||1||HGNC|HGNC:10009||8.272|1.325|9.597,T|missense_variant&splice_region_variant|MODERATE|RHD|ENSG00000187010|Transcript|ENST00000342055.9|protein_coding|5/9||ENST00000342055.9:c.800A>T|ENSP00000339577.5:p.Lys267Met|800|800|267|K/M|aAg/aTg|||1||HGNC|HGNC:10009||8.272|1.325|9.597,T|missense_variant&splice_region_variant|MODERATE|RHD|ENSG00000187010|Transcript|ENST00000357542.8|protein_coding|5/8||ENST00000357542.8:c.800A>T|ENSP00000350150.4:p.Lys267Met|800|800|267|K/M|aAg/aTg|||1||HGNC|HGNC:10009||8.272|1.325|9.597,T|missense_variant&splice_region_variant|MODERATE|RHD|ENSG00000187010|Transcript|ENST00000417538.6|protein_coding|5/8||ENST00000417538.6:c.800A>T|ENSP00000396420.2:p.Lys267Met|800|800|267|K/M|aAg/aTg|||1||HGNC|HGNC:10009||8.272|1.325|9.597,T|splice_region_variant&non_coding_transcript_exon_variant|LOW|RHD|ENSG00000187010|Transcript|ENST00000423253.1|processed_transcript|5/7||ENST00000423253.1:n.800A>T||800|||||||1||HGNC|HGNC:10009||8.272|1.325|9.597,T|missense_variant&splice_region_variant|MODERATE|RHD|ENSG00000187010|Transcript|ENST00000423810.6|protein_coding|5/10||ENST00000423810.6:c.800A>T|ENSP00000399640.2:p.Lys267Met|800|800|267|K/M|aAg/aTg|||1||HGNC|HGNC:10009||8.272|1.325|9.597,T|missense_variant&splice_region_variant|MODERATE|RHD|ENSG00000187010|Transcript|ENST00000454452.6|protein_coding|5/7||ENST00000454452.6:c.800A>T|ENSP00000413849.2:p.Lys267Met|850|800|267|K/M|aAg/aTg|||1||HGNC|HGNC:10009||8.272|1.325|9.597,T|intron_variant&NMD_transcript_variant|MODIFIER|RSRP1|ENSG00000117616|Transcript|ENST00000473314.6|nonsense_mediated_decay||1/5|ENST00000473314.6:c.-67+35355T>A|||||||||-1||HGNC|HGNC:25234||||,T|intron_variant|MODIFIER|RSRP1|ENSG00000117616|Transcript|ENST00000561867.1|protein_coding||1/1|ENST00000561867.1:c.-67+36293T>A|||||||||-1|cds_end_NF|HGNC|HGNC:25234||||,T|downstream_gene_variant|MODIFIER|RSRP1|ENSG00000117616|Transcript|ENST00000562018.1|processed_transcript|||||||||||2998|-1||HGNC|HGNC:25234||||,T|splice_region_variant&non_coding_transcript_exon_variant|LOW|RHD|ENSG00000187010|Transcript|ENST00000564398.5|retained_intron|5/7||ENST00000564398.5:n.955A>T||955|||||||1||HGNC|HGNC:10009||8.272|1.325|9.597,T|downstream_gene_variant|MODIFIER|RSRP1|ENSG00000117616|Transcript|ENST00000567741.1|processed_transcript|||||||||||3111|-1||HGNC|HGNC:25234||||,T|missense_variant&splice_region_variant|MODERATE|RHD|ENSG00000187010|Transcript|ENST00000568195.5|protein_coding|5/9||ENST00000568195.5:c.800A>T|ENSP00000456966.1:p.Lys267Met|800|800|267|K/M|aAg/aTg|||1||HGNC|HGNC:10009||8.272|1.325|9.597,T|downstream_gene_variant|MODIFIER|RSRP1|ENSG00000117616|Transcript|ENST00000568399.1|processed_transcript|||||||||||2702|-1||HGNC|HGNC:25234||||,T|intron_variant|MODIFIER|RSRP1|ENSG00000117616|Transcript|ENST00000568996.1|protein_coding||1/1|ENST00000568996.1:c.-67+36384T>A|||||||||-1|cds_end_NF|HGNC|HGNC:25234||||,T|missense_variant&splice_region_variant|MODERATE|RHD|ENSG00000187010|Transcript|ENST00000622561.4|protein_coding|5/11||ENST00000622561.4:c.800A>T|ENSP00000478087.1:p.Lys267Met|862|800|267|K/M|aAg/aTg|||1||HGNC|HGNC:10009||8.272|1.325|9.597,T|missense_variant&splice_region_variant|MODERATE|RHD|ENSG00000187010|Transcript|ENST00000648012.1|protein_coding|5/9||ENST00000648012.1:c.800A>T|ENSP00000498055.1:p.Lys267Met|909|800|267|K/M|aAg/aTg|||1||HGNC|HGNC:10009||8.272|1.325|9.597
chr1	25301687	NM_016124.4:c.801+1G>A	G	A	.	.	CSQ=A|splice_donor_variant|HIGH|RHD|ENSG00000187010|Transcript|ENST00000328664.9|protein_coding||5/9|ENST00000328664.9:c.801+1G>A|||||||||1||HGNC|HGNC:10009||1.415|8.182|9.597,A|splice_donor_variant|HIGH|RHD|ENSG00000187010|Transcript|ENST00000342055.9|protein_coding||5/8|ENST00000342055.9:c.801+1G>A|||||||||1||HGNC|HGNC:10009||1.415|8.182|9.597,A|splice_donor_variant|HIGH|RHD|ENSG00000187010|Transcript|ENST00000357542.8|protein_coding||5/7|ENST00000357542.8:c.801+1G>A|||||||||1||HGNC|HGNC:10009||1.415|8.182|9.597,A|splice_donor_variant|HIGH|RHD|ENSG00000187010|Transcript|ENST00000417538.6|protein_coding||5/7|ENST00000417538.6:c.801+1G>A|||||||||1||HGNC|HGNC:10009||1.415|8.182|9.597,A|splice_donor_variant&non_coding_transcript_variant|HIGH|RHD|ENSG00000187010|Transcript|ENST00000423253.1|processed_transcript||5/6|ENST00000423253.1:n.801+1G>A|||||||||1||HGNC|HGNC:10009||1.415|8.182|9.597,A|splice_donor_variant|HIGH|RHD|ENSG00000187010|Transcript|ENST00000423810.6|protein_coding||5/9|ENST00000423810.6:c.801+1G>A|||||||||1||HGNC|HGNC:10009||1.415|8.182|9.597,A|splice_donor_variant|HIGH|RHD|ENSG00000187010|Transcript|ENST00000454452.6|protein_coding||5/6|ENST00000454452.6:c.801+1G>A|||||||||1||HGNC|HGNC:10009||1.415|8.182|9.597,A|intron_variant&NMD_transcript_variant|MODIFIER|RSRP1|ENSG00000117616|Transcript|ENST00000473314.6|nonsense_mediated_decay||1/5|ENST00000473314.6:c.-67+35353C>T|||||||||-1||HGNC|HGNC:25234||||,A|intron_variant|MODIFIER|RSRP1|ENSG00000117616|Transcript|ENST00000561867.1|protein_coding||1/1|ENST00000561867.1:c.-67+36291C>T|||||||||-1|cds_end_NF|HGNC|HGNC:25234||||,A|downstream_gene_variant|MODIFIER|RSRP1|ENSG00000117616|Transcript|ENST00000562018.1|processed_transcript|||||||||||2996|-1||HGNC|HGNC:25234||||,A|splice_donor_variant&non_coding_transcript_variant|HIGH|RHD|ENSG00000187010|Transcript|ENST00000564398.5|retained_intron||5/6|ENST00000564398.5:n.956+1G>A|||||||||1||HGNC|HGNC:10009||1.415|8.182|9.597,A|downstream_gene_variant|MODIFIER|RSRP1|ENSG00000117616|Transcript|ENST00000567741.1|processed_transcript|||||||||||3109|-1||HGNC|HGNC:25234||||,A|splice_donor_variant|HIGH|RHD|ENSG00000187010|Transcript|ENST00000568195.5|protein_coding||5/8|ENST00000568195.5:c.801+1G>A|||||||||1||HGNC|HGNC:10009||1.415|8.182|9.597,A|downstream_gene_variant|MODIFIER|RSRP1|ENSG00000117616|Transcript|ENST00000568399.1|processed_transcript|||||||||||2700|-1||HGNC|HGNC:25234||||,A|intron_variant|MODIFIER|RSRP1|ENSG00000117616|Transcript|ENST00000568996.1|protein_coding||1/1|ENST00000568996.1:c.-67+36382C>T|||||||||-1|cds_end_NF|HGNC|HGNC:25234||||,A|splice_donor_variant|HIGH|RHD|ENSG00000187010|Transcript|ENST00000622561.4|protein_coding||5/10|ENST00000622561.4:c.801+1G>A|||||||||1||HGNC|HGNC:10009||1.415|8.182|9.597,A|splice_donor_variant|HIGH|RHD|ENSG00000187010|Transcript|ENST00000648012.1|protein_coding||5/8|ENST00000648012.1:c.801+1G>A|||||||||1||HGNC|HGNC:10009||1.415|8.182|9.597
chr1	25303458	NM_016124.4:c.938C>T	C	T	.	.	CSQ=T|missense_variant&splice_region_variant|MODERATE|RHD|ENSG00000187010|Transcript|ENST00000328664.9|protein_coding|6/10||ENST00000328664.9:c.938C>T|ENSP00000331871.4:p.Pro313Leu|977|938|313|P/L|cCg/cTg|||1||HGNC|HGNC:10009||9.449|0.649|10.098,T|missense_variant&splice_region_variant|MODERATE|RHD|ENSG00000187010|Transcript|ENST00000342055.9|protein_coding|6/9||ENST00000342055.9:c.938C>T|ENSP00000339577.5:p.Pro313Leu|938|938|313|P/L|cCg/cTg|||1||HGNC|HGNC:10009||9.449|0.649|10.098,T|missense_variant&splice_region_variant|MODERATE|RHD|ENSG00000187010|Transcript|ENST00000357542.8|protein_coding|6/8||ENST00000357542.8:c.938C>T|ENSP00000350150.4:p.Pro313Leu|938|938|313|P/L|cCg/cTg|||1||HGNC|HGNC:10009||9.449|0.649|10.098,T|missense_variant&splice_region_variant|MODERATE|RHD|ENSG00000187010|Transcript|ENST00000417538.6|protein_coding|6/8||ENST00000417538.6:c.938C>T|ENSP00000396420.2:p.Pro313Leu|938|938|313|P/L|cCg/cTg|||1||HGNC|HGNC:10009||9.449|0.649|10.098,T|splice_region_variant&non_coding_transcript_exon_variant|LOW|RHD|ENSG00000187010|Transcript|ENST00000423253.1|processed_transcript|6/7||ENST00000423253.1:n.938C>T||938|||||||1||HGNC|HGNC:10009||9.449|0.649|10.098,T|missense_variant&splice_region_variant|MODERATE|RHD|ENSG00000187010|Transcript|ENST00000423810.6|protein_coding|6/10||ENST00000423810.6:c.938C>T|ENSP00000399640.2:p.Pro313Leu|938|938|313|P/L|cCg/cTg|||1||HGNC|HGNC:10009||9.449|0.649|10.098,T|missense_variant&splice_region_variant|MODERATE|RHD|ENSG00000187010|Transcript|ENST00000454452.6|protein_coding|6/7||ENST00000454452.6:c.938C>T|ENSP00000413849.2:p.Pro313Leu|988|938|313|P/L|cCg/cTg|||1||HGNC|HGNC:10009||9.449|0.649|10.098,T|intron_variant&NMD_transcript_variant|MODIFIER|RSRP1|ENSG00000117616|Transcript|ENST00000473314.6|nonsense_mediated_decay||1/5|ENST00000473314.6:c.-67+33582G>A|||||||||-1||HGNC|HGNC:25234||||,T|intron_variant|MODIFIER|RSRP1|ENSG00000117616|Transcript|ENST00000561867.1|protein_coding||1/1|ENST00000561867.1:c.-67+34520G>A|||||||||-1|cds_end_NF|HGNC|HGNC:25234||||,T|downstream_gene_variant|MODIFIER|RSRP1|ENSG00000117616|Transcript|ENST00000562018.1|processed_transcript|||||||||||1225|-1||HGNC|HGNC:25234||||,T|splice_region_variant&non_coding_transcript_exon_variant|LOW|RHD|ENSG00000187010|Transcript|ENST00000564398.5|retained_intron|6/7||ENST00000564398.5:n.1093C>T||1093|||||||1||HGNC|HGNC:10009||9.449|0.649|10.098,T|downstream_gene_variant|MODIFIER|RSRP1|ENSG00000117616|Transcript|ENST00000567741.1|processed_transcript|||||||||||1338|-1||HGNC|HGNC:25234||||,T|missense_variant&splice_region_variant|MODERATE|RHD|ENSG00000187010|Transcript|ENST00000568195.5|protein_coding|6/9||ENST00000568195.5:c.938C>T|ENSP00000456966.1:p.Pro313Leu|938|938|313|P/L|cCg/cTg|||1||HGNC|HGNC:10009||9.449|0.649|10.098,T|downstream_gene_variant|MODIFIER|RSRP1|ENSG00000117616|Transcript|ENST00000568399.1|processed_transcript|||||||||||929|-1||HGNC|HGNC:25234||||,T|intron_variant|MODIFIER|RSRP1|ENSG00000117616|Transcript|ENST00000568996.1|protein_coding||1/1|ENST00000568996.1:c.-67+34611G>A|||||||||-1|cds_end_NF|HGNC|HGNC:25234||||,T|missense_variant&splice_region_variant|MODERATE|RHD|ENSG00000187010|Transcript|ENST00000622561.4|protein_coding|6/11||ENST00000622561.4:c.938C>T|ENSP00000478087.1:p.Pro313Leu|1000|938|313|P/L|cCg/cTg|||1||HGNC|HGNC:10009||9.449|0.649|10.098,T|missense_variant&splice_region_variant|MODERATE|RHD|ENSG00000187010|Transcript|ENST00000648012.1|protein_coding|6/9||ENST00000648012.1:c.938C>T|ENSP00000498055.1:p.Pro313Leu|1047|938|313|P/L|cCg/cTg|||1||HGNC|HGNC:10009||9.449|0.649|10.098
chr1	25303459	NM_016124.4:c.939G>A	G	A	.	.	CSQ=A|splice_region_variant&synonymous_variant|LOW|RHD|ENSG00000187010|Transcript|ENST00000328664.9|protein_coding|6/10||ENST00000328664.9:c.939G>A|ENSP00000331871.4:p.Pro313%3D|978|939|313|P|ccG/ccA|||1||HGNC|HGNC:10009||5.900|4.198|10.098,A|splice_region_variant&synonymous_variant|LOW|RHD|ENSG00000187010|Transcript|ENST00000342055.9|protein_coding|6/9||ENST00000342055.9:c.939G>A|ENSP00000339577.5:p.Pro313%3D|939|939|313|P|ccG/ccA|||1||HGNC|HGNC:10009||5.900|4.198|10.098,A|splice_region_variant&synonymous_variant|LOW|RHD|ENSG00000187010|Transcript|ENST00000357542.8|protein_coding|6/8||ENST00000357542.8:c.939G>A|ENSP00000350150.4:p.Pro313%3D|939|939|313|P|ccG/ccA|||1||HGNC|HGNC:10009||5.900|4.198|10.098,A|splice_region_variant&synonymous_variant|LOW|RHD|ENSG00000187010|Transcript|ENST00000417538.6|protein_coding|6/8||ENST00000417538.6:c.939G>A|ENSP00000396420.2:p.Pro313%3D|939|939|313|P|ccG/ccA|||1||HGNC|HGNC:10009||5.900|4.198|10.098,A|splice_region_variant&non_coding_transcript_exon_variant|LOW|RHD|ENSG00000187010|Transcript|ENST00000423253.1|processed_transcript|6/7||ENST00000423253.1:n.939G>A||939|||||||1||HGNC|HGNC:10009||5.900|4.198|10.098,A|splice_region_variant&synonymous_variant|LOW|RHD|ENSG00000187010|Transcript|ENST00000423810.6|protein_coding|6/10||ENST00000423810.6:c.939G>A|ENSP00000399640.2:p.Pro313%3D|939|939|313|P|ccG/ccA|||1||HGNC|HGNC:10009||5.900|4.198|10.098,A|splice_region_variant&synonymous_variant|LOW|RHD|ENSG00000187010|Transcript|ENST00000454452.6|protein_coding|6/7||ENST00000454452.6:c.939G>A|ENSP00000413849.2:p.Pro313%3D|989|939|313|P|ccG/ccA|||1||HGNC|HGNC:10009||5.900|4.198|10.098,A|intron_variant&NMD_transcript_variant|MODIFIER|RSRP1|ENSG00000117616|Transcript|ENST00000473314.6|nonsense_mediated_decay||1/5|ENST00000473314.6:c.-67+33581C>T|||||||||-1||HGNC|HGNC:25234||||,A|intron_variant|MODIFIER|RSRP1|ENSG00000117616|Transcript|ENST00000561867.1|protein_coding||1/1|ENST00000561867.1:c.-67+34519C>T|||||||||-1|cds_end_NF|HGNC|HGNC:25234||||,A|downstream_gene_variant|MODIFIER|RSRP1|ENSG00000117616|Transcript|ENST00000562018.1|processed_transcript|||||||||||1224|-1||HGNC|HGNC:25234||||,A|splice_region_variant&non_coding_transcript_exon_variant|LOW|RHD|ENSG00000187010|Transcript|ENST00000564398.5|retained_intron|6/7||ENST00000564398.5:n.1094G>A||1094|||||||1||HGNC|HGNC:10009||5.900|4.198|10.098,A|downstream_gene_variant|MODIFIER|RSRP1|ENSG00000117616|Transcript|ENST00000567741.1|processed_transcript|||||||||||1337|-1||HGNC|HGNC:25234||||,A|splice_region_variant&synonymous_variant|LOW|RHD|ENSG00000187010|Transcript|ENST00000568195.5|protein_coding|6/9||ENST00000568195.5:c.939G>A|ENSP00000456966.1:p.Pro313%3D|939|939|313|P|ccG/ccA|||1||HGNC|HGNC:10009||5.900|4.198|10.098,A|downstream_gene_variant|MODIFIER|RSRP1|ENSG00000117616|Transcript|ENST00000568399.1|processed_transcript|||||||||||928|-1||HGNC|HGNC:25234||||,A|intron_variant|MODIFIER|RSRP1|ENSG00000117616|Transcript|ENST00000568996.1|protein_coding||1/1|ENST00000568996.1:c.-67+34610C>T|||||||||-1|cds_end_NF|HGNC|HGNC:25234||||,A|splice_region_variant&synonymous_variant|LOW|RHD|ENSG00000187010|Transcript|ENST00000622561.4|protein_coding|6/11||ENST00000622561.4:c.939G>A|ENSP00000478087.1:p.Pro313%3D|1001|939|313|P|ccG/ccA|||1||HGNC|HGNC:10009||5.900|4.198|10.098,A|splice_region_variant&synonymous_variant|LOW|RHD|ENSG00000187010|Transcript|ENST00000648012.1|protein_coding|6/9||ENST00000648012.1:c.939G>A|ENSP00000498055.1:p.Pro313%3D|1048|939|313|P|ccG/ccA|||1||HGNC|HGNC:10009||5.900|4.198|10.098
chr1	25303461	NM_016124.4:c.939+2T>A	T	A	.	.	CSQ=A|splice_donor_variant|HIGH|RHD|ENSG00000187010|Transcript|ENST00000328664.9|protein_coding||6/9|ENST00000328664.9:c.939+2T>A|||||||||1||HGNC|HGNC:10009||1.914|8.183|10.098,A|splice_donor_variant|HIGH|RHD|ENSG00000187010|Transcript|ENST00000342055.9|protein_coding||6/8|ENST00000342055.9:c.939+2T>A|||||||||1||HGNC|HGNC:10009||1.914|8.183|10.098,A|splice_donor_variant|HIGH|RHD|ENSG00000187010|Transcript|ENST00000357542.8|protein_coding||6/7|ENST00000357542.8:c.939+2T>A|||||||||1||HGNC|HGNC:10009||1.914|8.183|10.098,A|splice_donor_variant|HIGH|RHD|ENSG00000187010|Transcript|ENST00000417538.6|protein_coding||6/7|ENST00000417538.6:c.939+2T>A|||||||||1||HGNC|HGNC:10009||1.914|8.183|10.098,A|splice_donor_variant&non_coding_transcript_variant|HIGH|RHD|ENSG00000187010|Transcript|ENST00000423253.1|processed_transcript||6/6|ENST00000423253.1:n.939+2T>A|||||||||1||HGNC|HGNC:10009||1.914|8.183|10.098,A|splice_donor_variant|HIGH|RHD|ENSG00000187010|Transcript|ENST00000423810.6|protein_coding||6/9|ENST00000423810.6:c.939+2T>A|||||||||1||HGNC|HGNC:10009||1.914|8.183|10.098,A|splice_donor_variant|HIGH|RHD|ENSG00000187010|Transcript|ENST00000454452.6|protein_coding||6/6|ENST00000454452.6:c.939+2T>A|||||||||1||HGNC|HGNC:10009||1.914|8.183|10.098,A|intron_variant&NMD_transcript_variant|MODIFIER|RSRP1|ENSG00000117616|Transcript|ENST00000473314.6|nonsense_mediated_decay||1/5|ENST00000473314.6:c.-67+33579A>T|||||||||-1||HGNC|HGNC:25234||||,A|intron_variant|MODIFIER|RSRP1|ENSG00000117616|Transcript|ENST00000561867.1|protein_coding||1/1|ENST00000561867.1:c.-67+34517A>T|||||||||-1|cds_end_NF|HGNC|HGNC:25234||||,A|downstream_gene_variant|MODIFIER|RSRP1|ENSG00000117616|Transcript|ENST00000562018.1|processed_transcript|||||||||||1222|-1||HGNC|HGNC:25234||||,A|splice_donor_variant&non_coding_transcript_variant|HIGH|RHD|ENSG00000187010|Transcript|ENST00000564398.5|retained_intron||6/6|ENST00000564398.5:n.1094+2T>A|||||||||1||HGNC|HGNC:10009||1.914|8.183|10.098,A|downstream_gene_variant|MODIFIER|RSRP1|ENSG00000117616|Transcript|ENST00000567741.1|processed_transcript|||||||||||1335|-1||HGNC|HGNC:25234||||,A|splice_donor_variant|HIGH|RHD|ENSG00000187010|Transcript|ENST00000568195.5|protein_coding||6/8|ENST00000568195.5:c.939+2T>A|||||||||1||HGNC|HGNC:10009||1.914|8.183|10.098,A|downstream_gene_variant|MODIFIER|RSRP1|ENSG00000117616|Transcript|ENST00000568399.1|processed_transcript|||||||||||926|-1||HGNC|HGNC:25234||||,A|intron_variant|MODIFIER|RSRP1|ENSG00000117616|Transcript|ENST00000568996.1|protein_coding||1/1|ENST00000568996.1:c.-67+34608A>T|||||||||-1|cds_end_NF|HGNC|HGNC:25234||||,A|splice_donor_variant|HIGH|RHD|ENSG00000187010|Transcript|ENST00000622561.4|protein_coding||6/10|ENST00000622561.4:c.939+2T>A|||||||||1||HGNC|HGNC:10009||1.914|8.183|10.098,A|splice_donor_variant|HIGH|RHD|ENSG00000187010|Transcript|ENST00000648012.1|protein_coding||6/8|ENST00000648012.1:c.939+2T>A|||||||||1||HGNC|HGNC:10009||1.914|8.183|10.098
chr1	25306592	NM_016124.4:c.940-4A>C	A	C	.	.	CSQ=C|splice_region_variant&intron_variant|LOW|RHD|ENSG00000187010|Transcript|ENST00000328664.9|protein_coding||6/9|ENST00000328664.9:c.940-4A>C|||||||||1||HGNC|HGNC:10009||7.003|-0.027|6.976,C|splice_region_variant&intron_variant|LOW|RHD|ENSG00000187010|Transcript|ENST00000342055.9|protein_coding||6/8|ENST00000342055.9:c.940-4A>C|||||||||1||HGNC|HGNC:10009||7.003|-0.027|6.976,C|splice_region_variant&intron_variant|LOW|RHD|ENSG00000187010|Transcript|ENST00000357542.8|protein_coding||6/7|ENST00000357542.8:c.940-4A>C|||||||||1||HGNC|HGNC:10009||7.003|-0.027|6.976,C|intron_variant|MODIFIER|RHD|ENSG00000187010|Transcript|ENST00000417538.6|protein_coding||6/7|ENST00000417538.6:c.939+3133A>C|||||||||1||HGNC|HGNC:10009||||,C|intron_variant&non_coding_transcript_variant|MODIFIER|RHD|ENSG00000187010|Transcript|ENST00000423253.1|processed_transcript||6/6|ENST00000423253.1:n.939+3133A>C|||||||||1||HGNC|HGNC:10009||||,C|splice_region_variant&intron_variant|LOW|RHD|ENSG00000187010|Transcript|ENST00000423810.6|protein_coding||6/9|ENST00000423810.6:c.940-4A>C|||||||||1||HGNC|HGNC:10009||7.003|-0.027|6.976,C|intron_variant|MODIFIER|RHD|ENSG00000187010|Transcript|ENST00000454452.6|protein_coding||6/6|ENST00000454452.6:c.939+3133A>C|||||||||1||HGNC|HGNC:10009||||,C|intron_variant&NMD_transcript_variant|MODIFIER|RSRP1|ENSG00000117616|Transcript|ENST00000473314.6|nonsense_mediated_decay||1/5|ENST00000473314.6:c.-67+30448T>G|||||||||-1||HGNC|HGNC:25234||||,C|intron_variant|MODIFIER|RSRP1|ENSG00000117616|Transcript|ENST00000561867.1|protein_coding||1/1|ENST00000561867.1:c.-67+31386T>G|||||||||-1|cds_end_NF|HGNC|HGNC:25234||||,C|intron_variant&non_coding_transcript_variant|MODIFIER|RSRP1|ENSG00000117616|Transcript|ENST00000562018.1|processed_transcript||2/2|ENST00000562018.1:n.426+304T>G|||||||||-1||HGNC|HGNC:25234||||,C|splice_region_variant&intron_variant&non_coding_transcript_variant|LOW|RHD|ENSG00000187010|Transcript|ENST00000564398.5|retained_intron||6/6|ENST00000564398.5:n.1095-4A>C|||||||||1||HGNC|HGNC:10009||7.003|-0.027|6.976,C|intron_variant&non_coding_transcript_variant|MODIFIER|RSRP1|ENSG00000117616|Transcript|ENST00000567741.1|processed_transcript||2/2|ENST00000567741.1:n.572-1771T>G|||||||||-1||HGNC|HGNC:25234||||,C|splice_region_variant&intron_variant|LOW|RHD|ENSG00000187010|Transcript|ENST00000568195.5|protein_coding||6/8|ENST00000568195.5:c.940-4A>C|||||||||1||HGNC|HGNC:10009||7.003|-0.027|6.976,C|intron_variant&non_coding_transcript_variant|MODIFIER|RSRP1|ENSG00000117616|Transcript|ENST00000568399.1|processed_transcript||1/1|ENST00000568399.1:n.195-1771T>G|||||||||-1||HGNC|HGNC:25234||||,C|intron_variant|MODIFIER|RSRP1|ENSG00000117616|Transcript|ENST00000568996.1|protein_coding||1/1|ENST00000568996.1:c.-67+31477T>G|||||||||-1|cds_end_NF|HGNC|HGNC:25234||||,C|splice_region_variant&intron_variant|LOW|RHD|ENSG00000187010|Transcript|ENST00000622561.4|protein_coding||6/10|ENST00000622561.4:c.940-4A>C|||||||||1||HGNC|HGNC:10009||7.003|-0.027|6.976,C|intron_variant|MODIFIER|RHD|ENSG00000187010|Transcript|ENST00000648012.1|protein_coding||6/8|ENST00000648012.1:c.939+3133A>C|||||||||1||HGNC|HGNC:10009||||
chr1	25306597	NM_016124.4:c.941G>T	G	T	.	.	CSQ=T|missense_variant&splice_region_variant|MODERATE|RHD|ENSG00000187010|Transcript|ENST00000328664.9|protein_coding|7/10||ENST00000328664.9:c.941G>T|ENSP00000331871.4:p.Gly314Val|980|941|314|G/V|gGg/gTg|||1||HGNC|HGNC:10009||8.271|-1.295|6.976,T|missense_variant&splice_region_variant|MODERATE|RHD|ENSG00000187010|Transcript|ENST00000342055.9|protein_coding|7/9||ENST00000342055.9:c.941G>T|ENSP00000339577.5:p.Gly314Val|941|941|314|G/V|gGg/gTg|||1||HGNC|HGNC:10009||8.271|-1.295|6.976,T|missense_variant&splice_region_variant|MODERATE|RHD|ENSG00000187010|Transcript|ENST00000357542.8|protein_coding|7/8||ENST00000357542.8:c.941G>T|ENSP00000350150.4:p.Gly314Val|941|941|314|G/V|gGg/gTg|||1||HGNC|HGNC:10009||8.271|-1.295|6.976,T|intron_variant|MODIFIER|RHD|ENSG00000187010|Transcript|ENST00000417538.6|protein_coding||6/7|ENST00000417538.6:c.939+3138G>T|||||||||1||HGNC|HGNC:10009||||,T|intron_variant&non_coding_transcript_variant|MODIFIER|RHD|ENSG00000187010|Transcript|ENST00000423253.1|processed_transcript||6/6|ENST00000423253.1:n.939+3138G>T|||||||||1||HGNC|HGNC:10009||||,T|missense_variant&splice_region_variant|MODERATE|RHD|ENSG00000187010|Transcript|ENST00000423810.6|protein_coding|7/10||ENST00000423810.6:c.941G>T|ENSP00000399640.2:p.Gly314Val|941|941|314|G/V|gGg/gTg|||1||HGNC|HGNC:10009||8.271|-1.295|6.976,T|intron_variant|MODIFIER|RHD|ENSG00000187010|Transcript|ENST00000454452.6|protein_coding||6/6|ENST00000454452.6:c.939+3138G>T|||||||||1||HGNC|HGNC:10009||||,T|intron_variant&NMD_transcript_variant|MODIFIER|RSRP1|ENSG00000117616|Transcript|ENST00000473314.6|nonsense_mediated_decay||1/5|ENST00000473314.6:c.-67+30443C>A|||||||||-1||HGNC|HGNC:25234||||,T|intron_variant|MODIFIER|RSRP1|ENSG00000117616|Transcript|ENST00000561867.1|protein_coding||1/1|ENST00000561867.1:c.-67+31381C>A|||||||||-1|cds_end_NF|HGNC|HGNC:25234||||,T|intron_variant&non_coding_transcript_variant|MODIFIER|RSRP1|ENSG00000117616|Transcript|ENST00000562018.1|processed_transcript||2/2|ENST00000562018.1:n.426+299C>A|||||||||-1||HGNC|HGNC:25234||||,T|splice_region_variant&non_coding_transcript_exon_variant|LOW|RHD|ENSG00000187010|Transcript|ENST00000564398.5|retained_intron|7/7||ENST00000564398.5:n.1096G>T||1096|||||||1||HGNC|HGNC:10009||8.271|-1.295|6.976,T|intron_variant&non_coding_transcript_variant|MODIFIER|RSRP1|ENSG00000117616|Transcript|ENST00000567741.1|processed_transcript||2/2|ENST00000567741.1:n.572-1776C>A|||||||||-1||HGNC|HGNC:25234||||,T|missense_variant&splice_region_variant|MODERATE|RHD|ENSG00000187010|Transcript|ENST00000568195.5|protein_coding|7/9||ENST00000568195.5:c.941G>T|ENSP00000456966.1:p.Gly314Val|941|941|314|G/V|gGg/gTg|||1||HGNC|HGNC:10009||8.271|-1.295|6.976,T|intron_variant&non_coding_transcript_variant|MODIFIER|RSRP1|ENSG00000117616|Transcript|ENST00000568399.1|processed_transcript||1/1|ENST00000568399.1:n.195-1776C>A|||||||||-1||HGNC|HGNC:25234||||,T|intron_variant|MODIFIER|RSRP1|ENSG00000117616|Transcript|ENST00000568996.1|protein_coding||1/1|ENST00000568996.1:c.-67+31472C>A|||||||||-1|cds_end_NF|HGNC|HGNC:25234||||,T|missense_variant&splice_region_variant|MODERATE|RHD|ENSG00000187010|Transcript|ENST00000622561.4|protein_coding|7/11||ENST00000622561.4:c.941G>T|ENSP00000478087.1:p.Gly314Val|1003|941|314|G/V|gGg/gTg|||1||HGNC|HGNC:10009||8.271|-1.295|6.976,T|intron_variant|MODIFIER|RHD|ENSG00000187010|Transcript|ENST00000648012.1|protein_coding||6/8|ENST00000648012.1:c.939+3138G>T|||||||||1||HGNC|HGNC:10009||||
chr1	25306729	NM_016124.4:c.1073T>C	T	C	.	.	CSQ=C|missense_variant&splice_region_variant|MODERATE|RHD|ENSG00000187010|Transcript|ENST00000328664.9|protein_coding|7/10||ENST00000328664.9:c.1073T>C|ENSP00000331871.4:p.Met358Thr|1112|1073|358|M/T|aTg/aCg|||1||HGNC|HGNC:10009||4.464|-1.537|2.928,C|missense_variant&splice_region_variant|MODERATE|RHD|ENSG00000187010|Transcript|ENST00000342055.9|protein_coding|7/9||ENST00000342055.9:c.1073T>C|ENSP00000339577.5:p.Met358Thr|1073|1073|358|M/T|aTg/aCg|||1||HGNC|HGNC:10009||4.464|-1.537|2.928,C|missense_variant&splice_region_variant|MODERATE|RHD|ENSG00000187010|Transcript|ENST00000357542.8|protein_coding|7/8||ENST00000357542.8:c.1073T>C|ENSP00000350150.4:p.Ile358Thr|1073|1073|358|I/T|aTt/aCt|||1||HGNC|HGNC:10009||4.464|-1.537|2.928,C|intron_variant|MODIFIER|RHD|ENSG00000187010|Transcript|ENST00000417538.6|protein_coding||6/7|ENST00000417538.6:c.939+3270T>C|||||||||1||HGNC|HGNC:10009||||,C|intron_variant&non_coding_transcript_variant|MODIFIER|RHD|ENSG00000187010|Transcript|ENST00000423253.1|processed_transcript||6/6|ENST00000423253.1:n.939+3270T>C|||||||||1||HGNC|HGNC:10009||||,C|missense_variant&splice_region_variant|MODERATE|RHD|ENSG00000187010|Transcript|ENST00000423810.6|protein_coding|7/10||ENST00000423810.6:c.1073T>C|ENSP00000399640.2:p.Met358Thr|1073|1073|358|M/T|aTg/aCg|||1||HGNC|HGNC:10009||4.464|-1.537|2.928,C|intron_variant|MODIFIER|RHD|ENSG00000187010|Transcript|ENST00000454452.6|protein_coding||6/6|ENST00000454452.6:c.939+3270T>C|||||||||1||HGNC|HGNC:10009||||,C|intron_variant&NMD_transcript_variant|MODIFIER|RSRP1|ENSG00000117616|Transcript|ENST00000473314.6|nonsense_mediated_decay||1/5|ENST00000473314.6:c.-67+30311A>G|||||||||-1||HGNC|HGNC:25234||||,C|intron_variant|MODIFIER|RSRP1|ENSG00000117616|Transcript|ENST00000561867.1|protein_coding||1/1|ENST00000561867.1:c.-67+31249A>G|||||||||-1|cds_end_NF|HGNC|HGNC:25234||||,C|intron_variant&non_coding_transcript_variant|MODIFIER|RSRP1|ENSG00000117616|Transcript|ENST00000562018.1|processed_transcript||2/2|ENST00000562018.1:n.426+167A>G|||||||||-1||HGNC|HGNC:25234||||,C|non_coding_transcript_exon_variant|MODIFIER|RHD|ENSG00000187010|Transcript|ENST00000564398.5|retained_intron|7/7||ENST00000564398.5:n.1228T>C||1228|||||||1||HGNC|HGNC:10009||||,C|intron_variant&non_coding_transcript_variant|MODIFIER|RSRP1|ENSG00000117616|Transcript|ENST00000567741.1|processed_transcript||2/2|ENST00000567741.1:n.572-1908A>G|||||||||-1||HGNC|HGNC:25234||||,C|missense_variant&splice_region_variant|MODERATE|RHD|ENSG00000187010|Transcript|ENST00000568195.5|protein_coding|7/9||ENST00000568195.5:c.1073T>C|ENSP00000456966.1:p.Met358Thr|1073|1073|358|M/T|aTg/aCg|||1||HGNC|HGNC:10009||4.464|-1.537|2.928,C|intron_variant&non_coding_transcript_variant|MODIFIER|RSRP1|ENSG00000117616|Transcript|ENST00000568399.1|processed_transcript||1/1|ENST00000568399.1:n.195-1908A>G|||||||||-1||HGNC|HGNC:25234||||,C|intron_variant|MODIFIER|RSRP1|ENSG00000117616|Transcript|ENST00000568996.1|protein_coding||1/1|ENST00000568996.1:c.-67+31340A>G|||||||||-1|cds_end_NF|HGNC|HGNC:25234||||,C|missense_variant&splice_region_variant|MODERATE|RHD|ENSG00000187010|Transcript|ENST00000622561.4|protein_coding|7/11||ENST00000622561.4:c.1073T>C|ENSP00000478087.1:p.Met358Thr|1135|1073|358|M/T|aTg/aCg|||1||HGNC|HGNC:10009||4.464|-1.537|2.928,C|intron_variant|MODIFIER|RHD|ENSG00000187010|Transcript|ENST00000648012.1|protein_coding||6/8|ENST00000648012.1:c.939+3270T>C|||||||||1||HGNC|HGNC:10009||||
chr1	25306731	NM_016124.4:c.1073+2T>C	T	C	.	.	CSQ=C|splice_donor_variant|HIGH|RHD|ENSG00000187010|Transcript|ENST00000328664.9|protein_coding||7/9|ENST00000328664.9:c.1073+2T>C|||||||||1||HGNC|HGNC:10009||-4.827|7.754|2.928,C|splice_donor_variant|HIGH|RHD|ENSG00000187010|Transcript|ENST00000342055.9|protein_coding||7/8|ENST00000342055.9:c.1073+2T>C|||||||||1||HGNC|HGNC:10009||-4.827|7.754|2.928,C|splice_donor_variant|HIGH|RHD|ENSG00000187010|Transcript|ENST00000357542.8|protein_coding||7/7|ENST00000357542.8:c.1073+2T>C|||||||||1||HGNC|HGNC:10009||-4.827|7.754|2.928,C|intron_variant|MODIFIER|RHD|ENSG00000187010|Transcript|ENST00000417538.6|protein_coding||6/7|ENST00000417538.6:c.939+3272T>C|||||||||1||HGNC|HGNC:10009||||,C|intron_variant&non_coding_transcript_variant|MODIFIER|RHD|ENSG00000187010|Transcript|ENST00000423253.1|processed_transcript||6/6|ENST00000423253.1:n.939+3272T>C|||||||||1||HGNC|HGNC:10009||||,C|splice_donor_variant|HIGH|RHD|ENSG00000187010|Transcript|ENST00000423810.6|protein_coding||7/9|ENST00000423810.6:c.1073+2T>C|||||||||1||HGNC|HGNC:10009||-4.827|7.754|2.928,C|intron_variant|MODIFIER|RHD|ENSG00000187010|Transcript|ENST00000454452.6|protein_coding||6/6|ENST00000454452.6:c.939+3272T>C|||||||||1||HGNC|HGNC:10009||||,C|intron_variant&NMD_transcript_variant|MODIFIER|RSRP1|ENSG00000117616|Transcript|ENST00000473314.6|nonsense_mediated_decay||1/5|ENST00000473314.6:c.-67+30309A>G|||||||||-1||HGNC|HGNC:25234||||,C|intron_variant|MODIFIER|RSRP1|ENSG00000117616|Transcript|ENST00000561867.1|protein_coding||1/1|ENST00000561867.1:c.-67+31247A>G|||||||||-1|cds_end_NF|HGNC|HGNC:25234||||,C|intron_variant&non_coding_transcript_variant|MODIFIER|RSRP1|ENSG00000117616|Transcript|ENST00000562018.1|processed_transcript||2/2|ENST00000562018.1:n.426+165A>G|||||||||-1||HGNC|HGNC:25234||||,C|non_coding_transcript_exon_variant|MODIFIER|RHD|ENSG00000187010|Transcript|ENST00000564398.5|retained_intron|7/7||ENST00000564398.5:n.1230T>C||1230|||||||1||HGNC|HGNC:10009||||,C|intron_variant&non_coding_transcript_variant|MODIFIER|RSRP1|ENSG00000117616|Transcript|ENST00000567741.1|processed_transcript||2/2|ENST00000567741.1:n.572-1910A>G|||||||||-1||HGNC|HGNC:25234||||,C|splice_donor_variant|HIGH|RHD|ENSG00000187010|Transcript|ENST00000568195.5|protein_coding||7/8|ENST00000568195.5:c.1073+2T>C|||||||||1||HGNC|HGNC:10009||-4.827|7.754|2.928,C|intron_variant&non_coding_transcript_variant|MODIFIER|RSRP1|ENSG00000117616|Transcript|ENST00000568399.1|processed_transcript||1/1|ENST00000568399.1:n.195-1910A>G|||||||||-1||HGNC|HGNC:25234||||,C|intron_variant|MODIFIER|RSRP1|ENSG00000117616|Transcript|ENST00000568996.1|protein_coding||1/1|ENST00000568996.1:c.-67+31338A>G|||||||||-1|cds_end_NF|HGNC|HGNC:25234||||,C|splice_donor_variant|HIGH|RHD|ENSG00000187010|Transcript|ENST00000622561.4|protein_coding||7/10|ENST00000622561.4:c.1073+2T>C|||||||||1||HGNC|HGNC:10009||-4.827|7.754|2.928,C|intron_variant|MODIFIER|RHD|ENSG00000187010|Transcript|ENST00000648012.1|protein_coding||6/8|ENST00000648012.1:c.939+3272T>C|||||||||1||HGNC|HGNC:10009||||
chr1	25316998	NM_016124.4:c.1074-2A>C	A	C	.	.	CSQ=C|splice_acceptor_variant|HIGH|RHD|ENSG00000187010|Transcript|ENST00000328664.9|protein_coding||7/9|ENST00000328664.9:c.1074-2A>C|||||||||1||HGNC|HGNC:10009||4.273|8.042|12.315,C|intron_variant|MODIFIER|RHD|ENSG00000187010|Transcript|ENST00000342055.9|protein_coding||8/8|ENST00000342055.9:c.1243+9182A>C|||||||||1||HGNC|HGNC:10009||||,C|intron_variant|MODIFIER|RHD|ENSG00000187010|Transcript|ENST00000357542.8|protein_coding||7/7|ENST00000357542.8:c.1073+10269A>C|||||||||1||HGNC|HGNC:10009||||,C|splice_acceptor_variant|HIGH|RHD|ENSG00000187010|Transcript|ENST00000417538.6|protein_coding||6/7|ENST00000417538.6:c.940-2A>C|||||||||1||HGNC|HGNC:10009||4.273|8.042|12.315,C|intron_variant&non_coding_transcript_variant|MODIFIER|RHD|ENSG00000187010|Transcript|ENST00000423253.1|processed_transcript||6/6|ENST00000423253.1:n.940-4891A>C|||||||||1||HGNC|HGNC:10009||||,C|splice_acceptor_variant|HIGH|RHD|ENSG00000187010|Transcript|ENST00000423810.6|protein_coding||8/9|ENST00000423810.6:c.1244-2A>C|||||||||1||HGNC|HGNC:10009||4.273|8.042|12.315,C|intron_variant|MODIFIER|RHD|ENSG00000187010|Transcript|ENST00000454452.6|protein_coding||6/6|ENST00000454452.6:c.940-11900A>C|||||||||1||HGNC|HGNC:10009||||,C|intron_variant&NMD_transcript_variant|MODIFIER|RSRP1|ENSG00000117616|Transcript|ENST00000473314.6|nonsense_mediated_decay||1/5|ENST00000473314.6:c.-67+20042T>G|||||||||-1||HGNC|HGNC:25234||||,C|intron_variant|MODIFIER|RSRP1|ENSG00000117616|Transcript|ENST00000561867.1|protein_coding||1/1|ENST00000561867.1:c.-67+20980T>G|||||||||-1|cds_end_NF|HGNC|HGNC:25234||||,C|intron_variant&non_coding_transcript_variant|MODIFIER|RSRP1|ENSG00000117616|Transcript|ENST00000562018.1|processed_transcript||1/2|ENST00000562018.1:n.373-10049T>G|||||||||-1||HGNC|HGNC:25234||||,C|intron_variant&non_coding_transcript_variant|MODIFIER|RSRP1|ENSG00000117616|Transcript|ENST00000567741.1|processed_transcript||2/2|ENST00000567741.1:n.571+1065T>G|||||||||-1||HGNC|HGNC:25234||||,C|splice_acceptor_variant|HIGH|RHD|ENSG00000187010|Transcript|ENST00000568195.5|protein_coding||7/8|ENST00000568195.5:c.1074-2A>C|||||||||1||HGNC|HGNC:10009||4.273|8.042|12.315,C|intron_variant&non_coding_transcript_variant|MODIFIER|RSRP1|ENSG00000117616|Transcript|ENST00000568399.1|processed_transcript||1/1|ENST00000568399.1:n.195-12177T>G|||||||||-1||HGNC|HGNC:25234||||,C|intron_variant|MODIFIER|RSRP1|ENSG00000117616|Transcript|ENST00000568996.1|protein_coding||1/1|ENST00000568996.1:c.-67+21071T>G|||||||||-1|cds_end_NF|HGNC|HGNC:25234||||,C|splice_acceptor_variant|HIGH|RHD|ENSG00000187010|Transcript|ENST00000622561.4|protein_coding||8/10|ENST00000622561.4:c.1244-2A>C|||||||||1||HGNC|HGNC:10009||4.273|8.042|12.315,C|splice_acceptor_variant|HIGH|RHD|ENSG00000187010|Transcript|ENST00000648012.1|protein_coding||6/8|ENST00000648012.1:c.940-2A>C|||||||||1||HGNC|HGNC:10009||4.273|8.042|12.315
chr1	25317078	NM_016124.4:c.1152A>C	A	C	.	.	CSQ=C|splice_region_variant&synonymous_variant|LOW|RHD|ENSG00000187010|Transcript|ENST00000328664.9|protein_coding|8/10||ENST00000328664.9:c.1152A>C|ENSP00000331871.4:p.Thr384%3D|1191|1152|384|T|acA/acC|||1||HGNC|HGNC:10009||7.528|1.413|8.941,C|intron_variant|MODIFIER|RHD|ENSG00000187010|Transcript|ENST00000342055.9|protein_coding||8/8|ENST00000342055.9:c.1243+9262A>C|||||||||1||HGNC|HGNC:10009||||,C|intron_variant|MODIFIER|RHD|ENSG00000187010|Transcript|ENST00000357542.8|protein_coding||7/7|ENST00000357542.8:c.1073+10349A>C|||||||||1||HGNC|HGNC:10009||||,C|missense_variant&splice_region_variant|MODERATE|RHD|ENSG00000187010|Transcript|ENST00000417538.6|protein_coding|7/8||ENST00000417538.6:c.1018A>C|ENSP00000396420.2:p.Ser340Arg|1018|1018|340|S/R|Agt/Cgt|||1||HGNC|HGNC:10009||7.528|1.413|8.941,C|intron_variant&non_coding_transcript_variant|MODIFIER|RHD|ENSG00000187010|Transcript|ENST00000423253.1|processed_transcript||6/6|ENST00000423253.1:n.940-4811A>C|||||||||1||HGNC|HGNC:10009||||,C|splice_region_variant&3_prime_UTR_variant|LOW|RHD|ENSG00000187010|Transcript|ENST00000423810.6|protein_coding|9/10||ENST00000423810.6:c.*26A>C||1322|||||||1||HGNC|HGNC:10009||7.528|1.413|8.941,C|intron_variant|MODIFIER|RHD|ENSG00000187010|Transcript|ENST00000454452.6|protein_coding||6/6|ENST00000454452.6:c.940-11820A>C|||||||||1||HGNC|HGNC:10009||||,C|intron_variant&NMD_transcript_variant|MODIFIER|RSRP1|ENSG00000117616|Transcript|ENST00000473314.6|nonsense_mediated_decay||1/5|ENST00000473314.6:c.-67+19962T>G|||||||||-1||HGNC|HGNC:25234||||,C|intron_variant|MODIFIER|RSRP1|ENSG00000117616|Transcript|ENST00000561867.1|protein_coding||1/1|ENST00000561867.1:c.-67+20900T>G|||||||||-1|cds_end_NF|HGNC|HGNC:25234||||,C|intron_variant&non_coding_transcript_variant|MODIFIER|RSRP1|ENSG00000117616|Transcript|ENST00000562018.1|processed_transcript||1/2|ENST00000562018.1:n.373-10129T>G|||||||||-1||HGNC|HGNC:25234||||,C|intron_variant&non_coding_transcript_variant|MODIFIER|RSRP1|ENSG00000117616|Transcript|ENST00000567741.1|processed_transcript||2/2|ENST00000567741.1:n.571+985T>G|||||||||-1||HGNC|HGNC:25234||||,C|splice_region_variant&synonymous_variant|LOW|RHD|ENSG00000187010|Transcript|ENST00000568195.5|protein_coding|8/9||ENST00000568195.5:c.1152A>C|ENSP00000456966.1:p.Thr384%3D|1152|1152|384|T|acA/acC|||1||HGNC|HGNC:10009||7.528|1.413|8.941,C|intron_variant&non_coding_transcript_variant|MODIFIER|RSRP1|ENSG00000117616|Transcript|ENST00000568399.1|processed_transcript||1/1|ENST00000568399.1:n.195-12257T>G|||||||||-1||HGNC|HGNC:25234||||,C|intron_variant|MODIFIER|RSRP1|ENSG00000117616|Transcript|ENST00000568996.1|protein_coding||1/1|ENST00000568996.1:c.-67+20991T>G|||||||||-1|cds_end_NF|HGNC|HGNC:25234||||,C|splice_region_variant&3_prime_UTR_variant|LOW|RHD|ENSG00000187010|Transcript|ENST00000622561.4|protein_coding|9/11||ENST00000622561.4:c.*26A>C||1384|||||||1||HGNC|HGNC:10009||7.528|1.413|8.941,C|splice_region_variant&synonymous_variant|LOW|RHD|ENSG00000187010|Transcript|ENST00000648012.1|protein_coding|7/9||ENST00000648012.1:c.1018A>C|ENSP00000498055.1:p.Arg340%3D|1127|1018|340|R|Agg/Cgg|||1||HGNC|HGNC:10009||7.528|1.413|8.941
chr1	25317080	NM_016124.4:c.1153+1G>A	G	A	.	.	CSQ=A|splice_donor_variant|HIGH|RHD|ENSG00000187010|Transcript|ENST00000328664.9|protein_coding||8/9|ENST00000328664.9:c.1153+1G>A|||||||||1||HGNC|HGNC:10009||0.759|8.182|8.941,A|intron_variant|MODIFIER|RHD|ENSG00000187010|Transcript|ENST00000342055.9|protein_coding||8/8|ENST00000342055.9:c.1243+9264G>A|||||||||1||HGNC|HGNC:10009||||,A|intron_variant|MODIFIER|RHD|ENSG00000187010|Transcript|ENST00000357542.8|protein_coding||7/7|ENST00000357542.8:c.1073+10351G>A|||||||||1||HGNC|HGNC:10009||||,A|splice_donor_variant|HIGH|RHD|ENSG00000187010|Transcript|ENST00000417538.6|protein_coding||7/7|ENST00000417538.6:c.1019+1G>A|||||||||1||HGNC|HGNC:10009||0.759|8.182|8.941,A|intron_variant&non_coding_transcript_variant|MODIFIER|RHD|ENSG00000187010|Transcript|ENST00000423253.1|processed_transcript||6/6|ENST00000423253.1:n.940-4809G>A|||||||||1||HGNC|HGNC:10009||||,A|splice_donor_variant|HIGH|RHD|ENSG00000187010|Transcript|ENST00000423810.6|protein_coding||9/9|ENST00000423810.6:c.*27+1G>A|||||||||1||HGNC|HGNC:10009||0.759|8.182|8.941,A|intron_variant|MODIFIER|RHD|ENSG00000187010|Transcript|ENST00000454452.6|protein_coding||6/6|ENST00000454452.6:c.940-11818G>A|||||||||1||HGNC|HGNC:10009||||,A|intron_variant&NMD_transcript_variant|MODIFIER|RSRP1|ENSG00000117616|Transcript|ENST00000473314.6|nonsense_mediated_decay||1/5|ENST00000473314.6:c.-67+19960C>T|||||||||-1||HGNC|HGNC:25234||||,A|intron_variant|MODIFIER|RSRP1|ENSG00000117616|Transcript|ENST00000561867.1|protein_coding||1/1|ENST00000561867.1:c.-67+20898C>T|||||||||-1|cds_end_NF|HGNC|HGNC:25234||||,A|intron_variant&non_coding_transcript_variant|MODIFIER|RSRP1|ENSG00000117616|Transcript|ENST00000562018.1|processed_transcript||1/2|ENST00000562018.1:n.373-10131C>T|||||||||-1||HGNC|HGNC:25234||||,A|intron_variant&non_coding_transcript_variant|MODIFIER|RSRP1|ENSG00000117616|Transcript|ENST00000567741.1|processed_transcript||2/2|ENST00000567741.1:n.571+983C>T|||||||||-1||HGNC|HGNC:25234||||,A|splice_donor_variant|HIGH|RHD|ENSG00000187010|Transcript|ENST00000568195.5|protein_coding||8/8|ENST00000568195.5:c.1153+1G>A|||||||||1||HGNC|HGNC:10009||0.759|8.182|8.941,A|intron_variant&non_coding_transcript_variant|MODIFIER|RSRP1|ENSG00000117616|Transcript|ENST00000568399.1|processed_transcript||1/1|ENST00000568399.1:n.195-12259C>T|||||||||-1||HGNC|HGNC:25234||||,A|intron_variant|MODIFIER|RSRP1|ENSG00000117616|Transcript|ENST00000568996.1|protein_coding||1/1|ENST00000568996.1:c.-67+20989C>T|||||||||-1|cds_end_NF|HGNC|HGNC:25234||||,A|splice_donor_variant|HIGH|RHD|ENSG00000187010|Transcript|ENST00000622561.4|protein_coding||9/10|ENST00000622561.4:c.*27+1G>A|||||||||1||HGNC|HGNC:10009||0.759|8.182|8.941,A|splice_donor_variant|HIGH|RHD|ENSG00000187010|Transcript|ENST00000648012.1|protein_coding||7/8|ENST00000648012.1:c.1019+1G>A|||||||||1||HGNC|HGNC:10009||0.759|8.182|8.941
chr1	25321881	NM_016124.4:c.1154-8T>A	T	A	.	.	CSQ=A|splice_region_variant&intron_variant|LOW|RHD|ENSG00000187010|Transcript|ENST00000328664.9|protein_coding||8/9|ENST00000328664.9:c.1154-8T>A|||||||||1||HGNC|HGNC:10009||4.736|1.416|6.152,A|intron_variant|MODIFIER|RHD|ENSG00000187010|Transcript|ENST00000342055.9|protein_coding||8/8|ENST00000342055.9:c.1244-7017T>A|||||||||1||HGNC|HGNC:10009||||,A|intron_variant|MODIFIER|RHD|ENSG00000187010|Transcript|ENST00000357542.8|protein_coding||7/7|ENST00000357542.8:c.1074-7017T>A|||||||||1||HGNC|HGNC:10009||||,A|intron_variant|MODIFIER|RHD|ENSG00000187010|Transcript|ENST00000417538.6|protein_coding||7/7|ENST00000417538.6:c.1019+4802T>A|||||||||1||HGNC|HGNC:10009||||,A|splice_region_variant&intron_variant&non_coding_transcript_variant|LOW|RHD|ENSG00000187010|Transcript|ENST00000423253.1|processed_transcript||6/6|ENST00000423253.1:n.940-8T>A|||||||||1||HGNC|HGNC:10009||4.736|1.416|6.152,A|intron_variant|MODIFIER|RHD|ENSG00000187010|Transcript|ENST00000423810.6|protein_coding||9/9|ENST00000423810.6:c.*27+4802T>A|||||||||1||HGNC|HGNC:10009||||,A|intron_variant|MODIFIER|RHD|ENSG00000187010|Transcript|ENST00000454452.6|protein_coding||6/6|ENST00000454452.6:c.940-7017T>A|||||||||1||HGNC|HGNC:10009||||,A|intron_variant&NMD_transcript_variant|MODIFIER|RSRP1|ENSG00000117616|Transcript|ENST00000473314.6|nonsense_mediated_decay||1/5|ENST00000473314.6:c.-67+15159A>T|||||||||-1||HGNC|HGNC:25234||||,A|intron_variant|MODIFIER|RSRP1|ENSG00000117616|Transcript|ENST00000561867.1|protein_coding||1/1|ENST00000561867.1:c.-67+16097A>T|||||||||-1|cds_end_NF|HGNC|HGNC:25234||||,A|intron_variant&non_coding_transcript_variant|MODIFIER|RSRP1|ENSG00000117616|Transcript|ENST00000562018.1|processed_transcript||1/2|ENST00000562018.1:n.373-14932A>T|||||||||-1||HGNC|HGNC:25234||||,A|intron_variant&non_coding_transcript_variant|MODIFIER|RSRP1|ENSG00000117616|Transcript|ENST00000567741.1|processed_transcript||1/2|ENST00000567741.1:n.363-3610A>T|||||||||-1||HGNC|HGNC:25234||||,A|intron_variant|MODIFIER|RHD|ENSG00000187010|Transcript|ENST00000568195.5|protein_coding||8/8|ENST00000568195.5:c.1153+4802T>A|||||||||1||HGNC|HGNC:10009||||,A|intron_variant&non_coding_transcript_variant|MODIFIER|RSRP1|ENSG00000117616|Transcript|ENST00000568399.1|processed_transcript||1/1|ENST00000568399.1:n.194+15159A>T|||||||||-1||HGNC|HGNC:25234||||,A|intron_variant|MODIFIER|RSRP1|ENSG00000117616|Transcript|ENST00000568996.1|protein_coding||1/1|ENST00000568996.1:c.-67+16188A>T|||||||||-1|cds_end_NF|HGNC|HGNC:25234||||,A|splice_region_variant&intron_variant|LOW|RHD|ENSG00000187010|Transcript|ENST00000622561.4|protein_coding||9/10|ENST00000622561.4:c.*28-8T>A|||||||||1||HGNC|HGNC:10009||4.736|1.416|6.152,A|splice_region_variant&intron_variant|LOW|RHD|ENSG00000187010|Transcript|ENST00000648012.1|protein_coding||7/8|ENST00000648012.1:c.1020-8T>A|||||||||1||HGNC|HGNC:10009||4.736|1.416|6.152
chr1	25321889	NM_016124.4:c.1154G>C	G	C	.	.	CSQ=C|missense_variant&splice_region_variant|MODERATE|RHD|ENSG00000187010|Transcript|ENST00000328664.9|protein_coding|9/10||ENST00000328664.9:c.1154G>C|ENSP00000331871.4:p.Gly385Ala|1193|1154|385|G/A|gGt/gCt|||1||HGNC|HGNC:10009||4.236|1.917|6.152,C|intron_variant|MODIFIER|RHD|ENSG00000187010|Transcript|ENST00000342055.9|protein_coding||8/8|ENST00000342055.9:c.1244-7009G>C|||||||||1||HGNC|HGNC:10009||||,C|intron_variant|MODIFIER|RHD|ENSG00000187010|Transcript|ENST00000357542.8|protein_coding||7/7|ENST00000357542.8:c.1074-7009G>C|||||||||1||HGNC|HGNC:10009||||,C|intron_variant|MODIFIER|RHD|ENSG00000187010|Transcript|ENST00000417538.6|protein_coding||7/7|ENST00000417538.6:c.1019+4810G>C|||||||||1||HGNC|HGNC:10009||||,C|splice_region_variant&non_coding_transcript_exon_variant|LOW|RHD|ENSG00000187010|Transcript|ENST00000423253.1|processed_transcript|7/7||ENST00000423253.1:n.940G>C||940|||||||1||HGNC|HGNC:10009||4.236|1.917|6.152,C|intron_variant|MODIFIER|RHD|ENSG00000187010|Transcript|ENST00000423810.6|protein_coding||9/9|ENST00000423810.6:c.*27+4810G>C|||||||||1||HGNC|HGNC:10009||||,C|intron_variant|MODIFIER|RHD|ENSG00000187010|Transcript|ENST00000454452.6|protein_coding||6/6|ENST00000454452.6:c.940-7009G>C|||||||||1||HGNC|HGNC:10009||||,C|intron_variant&NMD_transcript_variant|MODIFIER|RSRP1|ENSG00000117616|Transcript|ENST00000473314.6|nonsense_mediated_decay||1/5|ENST00000473314.6:c.-67+15151C>G|||||||||-1||HGNC|HGNC:25234||||,C|intron_variant|MODIFIER|RSRP1|ENSG00000117616|Transcript|ENST00000561867.1|protein_coding||1/1|ENST00000561867.1:c.-67+16089C>G|||||||||-1|cds_end_NF|HGNC|HGNC:25234||||,C|intron_variant&non_coding_transcript_variant|MODIFIER|RSRP1|ENSG00000117616|Transcript|ENST00000562018.1|processed_transcript||1/2|ENST00000562018.1:n.373-14940C>G|||||||||-1||HGNC|HGNC:25234||||,C|intron_variant&non_coding_transcript_variant|MODIFIER|RSRP1|ENSG00000117616|Transcript|ENST00000567741.1|processed_transcript||1/2|ENST00000567741.1:n.363-3618C>G|||||||||-1||HGNC|HGNC:25234||||,C|intron_variant|MODIFIER|RHD|ENSG00000187010|Transcript|ENST00000568195.5|protein_coding||8/8|ENST00000568195.5:c.1153+4810G>C|||||||||1||HGNC|HGNC:10009||||,C|intron_variant&non_coding_transcript_variant|MODIFIER|RSRP1|ENSG00000117616|Transcript|ENST00000568399.1|processed_transcript||1/1|ENST00000568399.1:n.194+15151C>G|||||||||-1||HGNC|HGNC:25234||||,C|intron_variant|MODIFIER|RSRP1|ENSG00000117616|Transcript|ENST00000568996.1|protein_coding||1/1|ENST00000568996.1:c.-67+16180C>G|||||||||-1|cds_end_NF|HGNC|HGNC:25234||||,C|splice_region_variant&3_prime_UTR_variant|LOW|RHD|ENSG00000187010|Transcript|ENST00000622561.4|protein_coding|10/11||ENST00000622561.4:c.*28G>C||1386|||||||1||HGNC|HGNC:10009||4.236|1.917|6.152,C|missense_variant&splice_region_variant|MODERATE|RHD|ENSG00000187010|Transcript|ENST00000648012.1|protein_coding|8/9||ENST00000648012.1:c.1020G>C|ENSP00000498055.1:p.Arg340Ser|1129|1020|340|R/S|agG/agC|||1||HGNC|HGNC:10009||4.236|1.917|6.152
chr1	25321961	NM_016124.4:c.1226A>T	A	T	.	.	CSQ=T|missense_variant&splice_region_variant|MODERATE|RHD|ENSG00000187010|Transcript|ENST00000328664.9|protein_coding|9/10||ENST00000328664.9:c.1226A>T|ENSP00000331871.4:p.Lys409Met|1265|1226|409|K/M|aAg/aTg|||1||HGNC|HGNC:10009||9.477|1.090|10.567,T|intron_variant|MODIFIER|RHD|ENSG00000187010|Transcript|ENST00000342055.9|protein_coding||8/8|ENST00000342055.9:c.1244-6937A>T|||||||||1||HGNC|HGNC:10009||||,T|intron_variant|MODIFIER|RHD|ENSG00000187010|Transcript|ENST00000357542.8|protein_coding||7/7|ENST00000357542.8:c.1074-6937A>T|||||||||1||HGNC|HGNC:10009||||,T|intron_variant|MODIFIER|RHD|ENSG00000187010|Transcript|ENST00000417538.6|protein_coding||7/7|ENST00000417538.6:c.1019+4882A>T|||||||||1||HGNC|HGNC:10009||||,T|downstream_gene_variant|MODIFIER|RHD|ENSG00000187010|Transcript|ENST00000423253.1|processed_transcript|||||||||||61|1||HGNC|HGNC:10009||||,T|intron_variant|MODIFIER|RHD|ENSG00000187010|Transcript|ENST00000423810.6|protein_coding||9/9|ENST00000423810.6:c.*27+4882A>T|||||||||1||HGNC|HGNC:10009||||,T|intron_variant|MODIFIER|RHD|ENSG00000187010|Transcript|ENST00000454452.6|protein_coding||6/6|ENST00000454452.6:c.940-6937A>T|||||||||1||HGNC|HGNC:10009||||,T|intron_variant&NMD_transcript_variant|MODIFIER|RSRP1|ENSG00000117616|Transcript|ENST00000473314.6|nonsense_mediated_decay||1/5|ENST00000473314.6:c.-67+15079T>A|||||||||-1||HGNC|HGNC:25234||||,T|intron_variant|MODIFIER|RSRP1|ENSG00000117616|Transcript|ENST00000561867.1|protein_coding||1/1|ENST00000561867.1:c.-67+16017T>A|||||||||-1|cds_end_NF|HGNC|HGNC:25234||||,T|intron_variant&non_coding_transcript_variant|MODIFIER|RSRP1|ENSG00000117616|Transcript|ENST00000562018.1|processed_transcript||1/2|ENST00000562018.1:n.373-15012T>A|||||||||-1||HGNC|HGNC:25234||||,T|intron_variant&non_coding_transcript_variant|MODIFIER|RSRP1|ENSG00000117616|Transcript|ENST00000567741.1|processed_transcript||1/2|ENST00000567741.1:n.363-3690T>A|||||||||-1||HGNC|HGNC:25234||||,T|intron_variant|MODIFIER|RHD|ENSG00000187010|Transcript|ENST00000568195.5|protein_coding||8/8|ENST00000568195.5:c.1153+4882A>T|||||||||1||HGNC|HGNC:10009||||,T|intron_variant&non_coding_transcript_variant|MODIFIER|RSRP1|ENSG00000117616|Transcript|ENST00000568399.1|processed_transcript||1/1|ENST00000568399.1:n.194+15079T>A|||||||||-1||HGNC|HGNC:25234||||,T|intron_variant|MODIFIER|RSRP1|ENSG00000117616|Transcript|ENST00000568996.1|protein_coding||1/1|ENST00000568996.1:c.-67+16108T>A|||||||||-1|cds_end_NF|HGNC|HGNC:25234||||,T|splice_region_variant&3_prime_UTR_variant|LOW|RHD|ENSG00000187010|Transcript|ENST00000622561.4|protein_coding|10/11||ENST00000622561.4:c.*100A>T||1458|||||||1||HGNC|HGNC:10009||9.477|1.090|10.567,T|splice_region_variant&3_prime_UTR_variant|LOW|RHD|ENSG00000187010|Transcript|ENST00000648012.1|protein_coding|8/9||ENST00000648012.1:c.*54A>T||1201|||||||1||HGNC|HGNC:10009||9.477|1.090|10.567
chr1	25321962	NM_016124.4:c.1227G>A	G	A	.	.	CSQ=A|splice_region_variant&synonymous_variant|LOW|RHD|ENSG00000187010|Transcript|ENST00000328664.9|protein_coding|9/10||ENST00000328664.9:c.1227G>A|ENSP00000331871.4:p.Lys409%3D|1266|1227|409|K|aaG/aaA|||1||HGNC|HGNC:10009||6.913|3.654|10.567,A|intron_variant|MODIFIER|RHD|ENSG00000187010|Transcript|ENST00000342055.9|protein_coding||8/8|ENST00000342055.9:c.1244-6936G>A|||||||||1||HGNC|HGNC:10009||||,A|intron_variant|MODIFIER|RHD|ENSG00000187010|Transcript|ENST00000357542.8|protein_coding||7/7|ENST00000357542.8:c.1074-6936G>A|||||||||1||HGNC|HGNC:10009||||,A|intron_variant|MODIFIER|RHD|ENSG00000187010|Transcript|ENST00000417538.6|protein_coding||7/7|ENST00000417538.6:c.1019+4883G>A|||||||||1||HGNC|HGNC:10009||||,A|downstream_gene_variant|MODIFIER|RHD|ENSG00000187010|Transcript|ENST00000423253.1|processed_transcript|||||||||||62|1||HGNC|HGNC:10009||||,A|intron_variant|MODIFIER|RHD|ENSG00000187010|Transcript|ENST00000423810.6|protein_coding||9/9|ENST00000423810.6:c.*27+4883G>A|||||||||1||HGNC|HGNC:10009||||,A|intron_variant|MODIFIER|RHD|ENSG00000187010|Transcript|ENST00000454452.6|protein_coding||6/6|ENST00000454452.6:c.940-6936G>A|||||||||1||HGNC|HGNC:10009||||,A|intron_variant&NMD_transcript_variant|MODIFIER|RSRP1|ENSG00000117616|Transcript|ENST00000473314.6|nonsense_mediated_decay||1/5|ENST00000473314.6:c.-67+15078C>T|||||||||-1||HGNC|HGNC:25234||||,A|intron_variant|MODIFIER|RSRP1|ENSG00000117616|Transcript|ENST00000561867.1|protein_coding||1/1|ENST00000561867.1:c.-67+16016C>T|||||||||-1|cds_end_NF|HGNC|HGNC:25234||||,A|intron_variant&non_coding_transcript_variant|MODIFIER|RSRP1|ENSG00000117616|Transcript|ENST00000562018.1|processed_transcript||1/2|ENST00000562018.1:n.373-15013C>T|||||||||-1||HGNC|HGNC:25234||||,A|intron_variant&non_coding_transcript_variant|MODIFIER|RSRP1|ENSG00000117616|Transcript|ENST00000567741.1|processed_transcript||1/2|ENST00000567741.1:n.363-3691C>T|||||||||-1||HGNC|HGNC:25234||||,A|intron_variant|MODIFIER|RHD|ENSG00000187010|Transcript|ENST00000568195.5|protein_coding||8/8|ENST00000568195.5:c.1153+4883G>A|||||||||1||HGNC|HGNC:10009||||,A|intron_variant&non_coding_transcript_variant|MODIFIER|RSRP1|ENSG00000117616|Transcript|ENST00000568399.1|processed_transcript||1/1|ENST00000568399.1:n.194+15078C>T|||||||||-1||HGNC|HGNC:25234||||,A|intron_variant|MODIFIER|RSRP1|ENSG00000117616|Transcript|ENST00000568996.1|protein_coding||1/1|ENST00000568996.1:c.-67+16107C>T|||||||||-1|cds_end_NF|HGNC|HGNC:25234||||,A|splice_region_variant&3_prime_UTR_variant|LOW|RHD|ENSG00000187010|Transcript|ENST00000622561.4|protein_coding|10/11||ENST00000622561.4:c.*101G>A||1459|||||||1||HGNC|HGNC:10009||6.913|3.654|10.567,A|splice_region_variant&3_prime_UTR_variant|LOW|RHD|ENSG00000187010|Transcript|ENST00000648012.1|protein_coding|8/9||ENST00000648012.1:c.*55G>A||1202|||||||1||HGNC|HGNC:10009||6.913|3.654|10.567
chr1	26773899	NM_006015.4:c.4101+1G>T	G	T	.	.	CSQ=T|splice_donor_variant|HIGH|ARID1A|ENSG00000117713|Transcript|ENST00000324856.13|protein_coding||17/19|ENST00000324856.13:c.4101+1G>T|||||||||1||HGNC|HGNC:11110||1.564|8.504|10.068,T|splice_donor_variant|HIGH|ARID1A|ENSG00000117713|Transcript|ENST00000374152.7|protein_coding||16/18|ENST00000374152.7:c.2952+1G>T|||||||||1||HGNC|HGNC:11110||1.564|8.504|10.068,T|downstream_gene_variant|MODIFIER|ARID1A|ENSG00000117713|Transcript|ENST00000430291.2|retained_intron|||||||||||2708|1||HGNC|HGNC:11110||||,T|splice_donor_variant|HIGH|ARID1A|ENSG00000117713|Transcript|ENST00000430799.7|protein_coding||17/19|ENST00000430799.7:c.2949+1G>T|||||||||1||HGNC|HGNC:11110||1.564|8.504|10.068,T|splice_donor_variant|HIGH|ARID1A|ENSG00000117713|Transcript|ENST00000457599.6|protein_coding||17/19|ENST00000457599.6:c.4101+1G>T|||||||||1||HGNC|HGNC:11110||1.564|8.504|10.068,T|splice_donor_variant&NMD_transcript_variant|HIGH|ARID1A|ENSG00000117713|Transcript|ENST00000466382.2|nonsense_mediated_decay||4/5|ENST00000466382.2:c.410+1G>T|||||||||1|cds_start_NF|HGNC|HGNC:11110||1.564|8.504|10.068,T|upstream_gene_variant|MODIFIER|ARID1A|ENSG00000117713|Transcript|ENST00000532781.1|nonsense_mediated_decay|||||||||||971|1|cds_start_NF|HGNC|HGNC:11110||||,T|splice_donor_variant|HIGH|ARID1A|ENSG00000117713|Transcript|ENST00000615191.4|protein_coding||18/19|ENST00000615191.4:c.2949+1G>T|||||||||1||HGNC|HGNC:11110||1.564|8.504|10.068,T|splice_donor_variant&non_coding_transcript_variant|HIGH|ARID1A|ENSG00000117713|Transcript|ENST00000636072.1|retained_intron||3/3|ENST00000636072.1:n.494+1G>T|||||||||1||HGNC|HGNC:11110||1.564|8.504|10.068,T|downstream_gene_variant|MODIFIER|ARID1A|ENSG00000117713|Transcript|ENST00000636110.1|retained_intron|||||||||||1276|1||HGNC|HGNC:11110||||,T|splice_donor_variant|HIGH|ARID1A|ENSG00000117713|Transcript|ENST00000636219.1|protein_coding||16/18|ENST00000636219.1:c.2955+1G>T|||||||||1|cds_start_NF|HGNC|HGNC:11110||1.564|8.504|10.068,T|splice_donor_variant&non_coding_transcript_variant|HIGH|ARID1A|ENSG00000117713|Transcript|ENST00000636794.1|processed_transcript||4/5|ENST00000636794.1:n.407+1G>T|||||||||1||HGNC|HGNC:11110||1.564|8.504|10.068,T|upstream_gene_variant|MODIFIER|ARID1A|ENSG00000117713|Transcript|ENST00000637788.1|retained_intron|||||||||||4200|1||HGNC|HGNC:11110||||
chr1	29206760	NM_001024732.1:c.322+2T>G	A	C	.	.	CSQ=C|splice_donor_variant|HIGH|MECR|ENSG00000116353|Transcript|ENST00000263702.11|protein_coding||4/9|ENST00000263702.11:c.550+2T>G|||||||||-1||HGNC|HGNC:19691||2.139|7.647|9.786,C|splice_donor_variant|HIGH|MECR|ENSG00000116353|Transcript|ENST00000373791.7|protein_coding||4/9|ENST00000373791.7:c.322+2T>G|||||||||-1||HGNC|HGNC:19691||2.139|7.647|9.786,C|splice_donor_variant&non_coding_transcript_variant|HIGH|MECR|ENSG00000116353|Transcript|ENST00000453185.5|processed_transcript||1/6|ENST00000453185.5:n.67+2T>G|||||||||-1||HGNC|HGNC:19691||2.139|7.647|9.786,C|splice_donor_variant&non_coding_transcript_variant|HIGH|MECR|ENSG00000116353|Transcript|ENST00000463052.5|processed_transcript||6/6|ENST00000463052.5:n.877+2T>G|||||||||-1||HGNC|HGNC:19691||2.139|7.647|9.786,C|splice_donor_variant&NMD_transcript_variant|HIGH|MECR|ENSG00000116353|Transcript|ENST00000463412.1|nonsense_mediated_decay||2/6|ENST00000463412.1:c.169+2T>G|||||||||-1|cds_start_NF|HGNC|HGNC:19691||2.139|7.647|9.786,C|upstream_gene_variant|MODIFIER|MECR|ENSG00000116353|Transcript|ENST00000464511.1|processed_transcript|||||||||||3590|-1||HGNC|HGNC:19691||||,C|splice_donor_variant&non_coding_transcript_variant|HIGH|MECR|ENSG00000116353|Transcript|ENST00000473030.5|processed_transcript||3/7|ENST00000473030.5:n.302+2T>G|||||||||-1||HGNC|HGNC:19691||2.139|7.647|9.786,C|downstream_gene_variant|MODIFIER|MECR|ENSG00000116353|Transcript|ENST00000474946.5|processed_transcript|||||||||||14|-1||HGNC|HGNC:19691||||,C|upstream_gene_variant|MODIFIER|MECR|ENSG00000116353|Transcript|ENST00000475773.5|processed_transcript|||||||||||3559|-1||HGNC|HGNC:19691||||,C|splice_donor_variant&non_coding_transcript_variant|HIGH|MECR|ENSG00000116353|Transcript|ENST00000475861.6|processed_transcript||5/5|ENST00000475861.6:n.752+2T>G|||||||||-1||HGNC|HGNC:19691||2.139|7.647|9.786,C|splice_donor_variant&non_coding_transcript_variant|HIGH|MECR|ENSG00000116353|Transcript|ENST00000478505.6|processed_transcript||4/8|ENST00000478505.6:n.449+2T>G|||||||||-1||HGNC|HGNC:19691||2.139|7.647|9.786,C|splice_donor_variant&non_coding_transcript_variant|HIGH|MECR|ENSG00000116353|Transcript|ENST00000489248.5|processed_transcript||6/6|ENST00000489248.5:n.876+2T>G|||||||||-1||HGNC|HGNC:19691||2.139|7.647|9.786,C|splice_donor_variant&non_coding_transcript_variant|HIGH|MECR|ENSG00000116353|Transcript|ENST00000490529.5|processed_transcript||4/6|ENST00000490529.5:n.538+2T>G|||||||||-1||HGNC|HGNC:19691||2.139|7.647|9.786
chr1	42747800	NM_022356.3:c.1839-2A>C	T	G	.	.	CSQ=G|splice_acceptor_variant|HIGH|P3H1|ENSG00000117385|Transcript|ENST00000236040.8|protein_coding||12/13|ENST00000236040.8:c.1839-2A>C|||||||||-1||HGNC|HGNC:19316||0.468|8.042|8.510,G|splice_acceptor_variant|HIGH|P3H1|ENSG00000117385|Transcript|ENST00000296388.10|protein_coding||12/14|ENST00000296388.10:c.1839-2A>C|||||||||-1||HGNC|HGNC:19316||0.468|8.042|8.510,G|splice_acceptor_variant|HIGH|P3H1|ENSG00000117385|Transcript|ENST00000397054.7|protein_coding||12/14|ENST00000397054.7:c.1839-2A>C|||||||||-1||HGNC|HGNC:19316||0.468|8.042|8.510,G|splice_acceptor_variant&NMD_transcript_variant|HIGH|P3H1|ENSG00000117385|Transcript|ENST00000431412.3|nonsense_mediated_decay||7/7|ENST00000431412.3:c.*94-2A>C|||||||||-1|cds_start_NF|HGNC|HGNC:19316||0.468|8.042|8.510,G|downstream_gene_variant|MODIFIER|P3H1|ENSG00000117385|Transcript|ENST00000447502.2|processed_transcript|||||||||||3925|-1||HGNC|HGNC:19316||||,G|splice_acceptor_variant&non_coding_transcript_variant|HIGH|P3H1|ENSG00000117385|Transcript|ENST00000460031.5|retained_intron||11/13|ENST00000460031.5:n.2031-2A>C|||||||||-1||HGNC|HGNC:19316||0.468|8.042|8.510,G|splice_acceptor_variant&non_coding_transcript_variant|HIGH|P3H1|ENSG00000117385|Transcript|ENST00000460831.1|retained_intron||1/1|ENST00000460831.1:n.545-2A>C|||||||||-1||HGNC|HGNC:19316||0.468|8.042|8.510,G|upstream_gene_variant|MODIFIER|P3H1|ENSG00000117385|Transcript|ENST00000462474.5|processed_transcript|||||||||||2|-1||HGNC|HGNC:19316||||,G|upstream_gene_variant|MODIFIER|P3H1|ENSG00000117385|Transcript|ENST00000472802.1|retained_intron|||||||||||224|-1||HGNC|HGNC:19316||||,G|downstream_gene_variant|MODIFIER|P3H1|ENSG00000117385|Transcript|ENST00000481465.3|retained_intron|||||||||||2101|-1||HGNC|HGNC:19316||||,G|splice_acceptor_variant&non_coding_transcript_variant|HIGH|P3H1|ENSG00000117385|Transcript|ENST00000495874.5|retained_intron||12/14|ENST00000495874.5:n.2119-2A>C|||||||||-1||HGNC|HGNC:19316||0.468|8.042|8.510
chr1	42755070	NM_001146289.1:c.1224-80G>A	C	T	.	.	CSQ=T|intron_variant|MODIFIER|P3H1|ENSG00000117385|Transcript|ENST00000236040.8|protein_coding||7/13|ENST00000236040.8:c.1224-80G>A|||||||||-1||HGNC|HGNC:19316||||,T|intron_variant|MODIFIER|P3H1|ENSG00000117385|Transcript|ENST00000296388.10|protein_coding||7/14|ENST00000296388.10:c.1224-80G>A|||||||||-1||HGNC|HGNC:19316||||,T|downstream_gene_variant|MODIFIER|P3H1|ENSG00000117385|Transcript|ENST00000372526.2|protein_coding|||||||||||4187|-1|cds_end_NF|HGNC|HGNC:19316||||,T|intron_variant|MODIFIER|P3H1|ENSG00000117385|Transcript|ENST00000397054.7|protein_coding||7/14|ENST00000397054.7:c.1224-80G>A|||||||||-1||HGNC|HGNC:19316||||,T|intron_variant&NMD_transcript_variant|MODIFIER|P3H1|ENSG00000117385|Transcript|ENST00000431412.3|nonsense_mediated_decay||1/7|ENST00000431412.3:c.46-80G>A|||||||||-1|cds_start_NF|HGNC|HGNC:19316||||,T|upstream_gene_variant|MODIFIER|P3H1|ENSG00000117385|Transcript|ENST00000447502.2|processed_transcript|||||||||||83|-1||HGNC|HGNC:19316||||,T|non_coding_transcript_exon_variant|MODIFIER|P3H1|ENSG00000117385|Transcript|ENST00000460031.5|retained_intron|7/14||ENST00000460031.5:n.1336G>A||1336|||||||-1||HGNC|HGNC:19316||||,T|non_coding_transcript_exon_variant|MODIFIER|P3H1|ENSG00000117385|Transcript|ENST00000463465.1|retained_intron|6/6||ENST00000463465.1:n.807G>A||807|||||||-1||HGNC|HGNC:19316||||,T|upstream_gene_variant|MODIFIER|P3H1|ENSG00000117385|Transcript|ENST00000481465.3|retained_intron|||||||||||134|-1||HGNC|HGNC:19316||||,T|downstream_gene_variant|MODIFIER|P3H1|ENSG00000117385|Transcript|ENST00000492956.1|retained_intron|||||||||||4916|-1||HGNC|HGNC:19316||||,T|non_coding_transcript_exon_variant|MODIFIER|P3H1|ENSG00000117385|Transcript|ENST00000495874.5|retained_intron|8/15||ENST00000495874.5:n.1424G>A||1424|||||||-1||HGNC|HGNC:19316||||
chr1	50970498	NM_001262.2:c.129+1G>T	G	T	.	.	CSQ=T|splice_donor_variant|HIGH|CDKN2C|ENSG00000123080|Transcript|ENST00000262662.5|protein_coding||3/3|ENST00000262662.5:c.129+1G>T|||||||||1||HGNC|HGNC:1789||-0.427|8.504|8.077,T|splice_donor_variant|HIGH|CDKN2C|ENSG00000123080|Transcript|ENST00000371761.4|protein_coding||1/1|ENST00000371761.4:c.129+1G>T|||||||||1||HGNC|HGNC:1789||-0.427|8.504|8.077,T|splice_donor_variant|HIGH|CDKN2C|ENSG00000123080|Transcript|ENST00000396148.2|protein_coding||2/2|ENST00000396148.2:c.129+1G>T|||||||||1||HGNC|HGNC:1789||-0.427|8.504|8.077
chr1	63623761	NM_001172818.1:c.300+1G>A	G	A	.	.	CSQ=A|splice_donor_variant|HIGH|PGM1|ENSG00000079739|Transcript|ENST00000371083.4|protein_coding||1/10|ENST00000371083.4:c.300+1G>A|||||||||1||HGNC|HGNC:8905||-4.845|8.182|3.337,A|intron_variant|MODIFIER|PGM1|ENSG00000079739|Transcript|ENST00000371084.8|protein_coding||1/10|ENST00000371084.8:c.247-5664G>A|||||||||1||HGNC|HGNC:8905||||,A|intron_variant|MODIFIER|PGM1|ENSG00000079739|Transcript|ENST00000540265.5|protein_coding||1/10|ENST00000540265.5:c.-345-5664G>A|||||||||1||HGNC|HGNC:8905||||,A|intron_variant|MODIFIER|PGM1|ENSG00000079739|Transcript|ENST00000650546.1|protein_coding||1/11|ENST00000650546.1:c.247-5664G>A|||||||||1||HGNC|HGNC:8905||||
chr1	94011256	NM_000350.2:c.5584+6T>C	A	G	.	.	CSQ=G|splice_region_variant&intron_variant|LOW|ABCA4|ENSG00000198691|Transcript|ENST00000370225.4|protein_coding||39/49|ENST00000370225.4:c.5584+6T>C|||||||||-1||HGNC|HGNC:34||3.030|1.272|4.302,G|upstream_gene_variant|MODIFIER|ABCA4|ENSG00000198691|Transcript|ENST00000465352.1|processed_transcript|||||||||||327|-1||HGNC|HGNC:34||||,G|upstream_gene_variant|MODIFIER|ABCA4|ENSG00000198691|Transcript|ENST00000484388.1|processed_transcript|||||||||||3504|-1||HGNC|HGNC:34||||,G|splice_region_variant&intron_variant|LOW|ABCA4|ENSG00000198691|Transcript|ENST00000536513.5|protein_coding||17/27|ENST00000536513.5:c.1960+6T>C|||||||||-1||HGNC|HGNC:34||3.030|1.272|4.302
chr1	146019740	NM_213653.3:c.98-6C>G	G	C	.	.	CSQ=C|splice_region_variant&intron_variant|LOW|HJV|ENSG00000168509|Transcript|ENST00000336751.11|protein_coding||2/3|ENST00000336751.11:c.98-6C>G|||||||||-1||HGNC|HGNC:4887||10.252|0.809|11.061,C|splice_region_variant&intron_variant|LOW|HJV|ENSG00000168509|Transcript|ENST00000357836.5|protein_coding||1/2|ENST00000357836.5:c.-242-6C>G|||||||||-1||HGNC|HGNC:4887||10.252|0.809|11.061,C|splice_region_variant&intron_variant|LOW|HJV|ENSG00000168509|Transcript|ENST00000421822.2|protein_coding||2/2|ENST00000421822.2:c.98-6C>G|||||||||-1|cds_end_NF|HGNC|HGNC:4887||10.252|0.809|11.061,C|intron_variant|MODIFIER|HJV|ENSG00000168509|Transcript|ENST00000475797.1|protein_coding||1/1|ENST00000475797.1:c.-21-1040C>G|||||||||-1||HGNC|HGNC:4887||||,C|splice_region_variant&intron_variant|LOW|HJV|ENSG00000168509|Transcript|ENST00000497365.5|protein_coding||1/2|ENST00000497365.5:c.-58-6C>G|||||||||-1||HGNC|HGNC:4887||10.252|0.809|11.061,C|splice_region_variant&intron_variant|LOW|HJV|ENSG00000168509|Transcript|ENST00000634927.1|protein_coding||2/3|ENST00000634927.1:c.98-6C>G|||||||||-1||HGNC|HGNC:4887||10.252|0.809|11.061,C|splice_region_variant&intron_variant|LOW|HJV|ENSG00000168509|Transcript|ENST00000636675.1|protein_coding||1/2|ENST00000636675.1:c.-58-6C>G|||||||||-1||HGNC|HGNC:4887||10.252|0.809|11.061
chr1	149926665	NM_005850.4:c.417C>T	G	A	.	.	CSQ=A|synonymous_variant|LOW|SF3B4|ENSG00000143368|Transcript|ENST00000271628.9|protein_coding|3/6||ENST00000271628.9:c.417C>T|ENSP00000271628.8:p.Gly139%3D|461|417|139|G|ggC/ggT|||-1||HGNC|HGNC:10771||||,A|downstream_gene_variant|MODIFIER|MTMR11|ENSG00000014914|Transcript|ENST00000369140.7|protein_coding|||||||||||1987|-1||HGNC|HGNC:24307||||,A|downstream_gene_variant|MODIFIER|MTMR11|ENSG00000014914|Transcript|ENST00000439741.4|protein_coding|||||||||||1986|-1||HGNC|HGNC:24307||||,A|synonymous_variant|LOW|SF3B4|ENSG00000143368|Transcript|ENST00000457312.1|protein_coding|3/3||ENST00000457312.1:c.288C>T|ENSP00000391114.1:p.Gly96%3D|543|288|96|G|ggC/ggT|||-1|cds_end_NF|HGNC|HGNC:10771||||,A|downstream_gene_variant|MODIFIER|MTMR11|ENSG00000014914|Transcript|ENST00000466496.5|processed_transcript|||||||||||1986|-1||HGNC|HGNC:24307||||,A|downstream_gene_variant|MODIFIER|MTMR11|ENSG00000014914|Transcript|ENST00000482025.5|retained_intron|||||||||||1986|-1||HGNC|HGNC:24307||||,A|downstream_gene_variant|MODIFIER|MTMR11|ENSG00000014914|Transcript|ENST00000482343.5|retained_intron|||||||||||1987|-1||HGNC|HGNC:24307||||,A|downstream_gene_variant|MODIFIER|MTMR11|ENSG00000014914|Transcript|ENST00000490310.1|retained_intron|||||||||||3412|-1||HGNC|HGNC:24307||||,A|downstream_gene_variant|MODIFIER|MTMR11|ENSG00000014914|Transcript|ENST00000492824.5|retained_intron|||||||||||1987|-1||HGNC|HGNC:24307||||,A|downstream_gene_variant|MODIFIER|MTMR11|ENSG00000014914|Transcript|ENST00000493562.1|retained_intron|||||||||||4703|-1||HGNC|HGNC:24307||||,A|downstream_gene_variant|MODIFIER|MTMR11|ENSG00000014914|Transcript|ENST00000495054.1|retained_intron|||||||||||3009|-1||HGNC|HGNC:24307||||
chr1	150558649	NM_019032.5:c.2559G>A	G	A	.	.	CSQ=A|splice_region_variant&synonymous_variant|LOW|ADAMTSL4|ENSG00000143382|Transcript|ENST00000271643.9|protein_coding|15/19||ENST00000271643.9:c.2559G>A|ENSP00000271643.4:p.Lys853%3D|2809|2559|853|K|aaG/aaA|||1||HGNC|HGNC:19706||5.890|3.707|9.597,A|splice_region_variant&synonymous_variant|LOW|ADAMTSL4|ENSG00000143382|Transcript|ENST00000369038.6|protein_coding|13/17||ENST00000369038.6:c.2559G>A|ENSP00000358034.2:p.Lys853%3D|2760|2559|853|K|aaG/aaA|||1||HGNC|HGNC:19706||5.890|3.707|9.597,A|splice_region_variant&synonymous_variant|LOW|ADAMTSL4|ENSG00000143382|Transcript|ENST00000369039.9|protein_coding|16/20||ENST00000369039.9:c.2628G>A|ENSP00000358035.5:p.Lys876%3D|2917|2628|876|K|aaG/aaA|||1||HGNC|HGNC:19706||5.890|3.707|9.597,A|synonymous_variant|LOW|ADAMTSL4|ENSG00000143382|Transcript|ENST00000369041.9|protein_coding|15/15||ENST00000369041.9:c.2559G>A|ENSP00000358037.5:p.Lys853%3D|2809|2559|853|K|aaG/aaA|||1||HGNC|HGNC:19706||||,A|upstream_gene_variant|MODIFIER|ADAMTSL4-AS2|ENSG00000237781|Transcript|ENST00000442435.3|lncRNA|||||||||||925|-1||HGNC|HGNC:40895||||,A|splice_region_variant&non_coding_transcript_exon_variant|LOW|ADAMTSL4|ENSG00000143382|Transcript|ENST00000489159.1|retained_intron|1/5||ENST00000489159.1:n.396G>A||396|||||||1||HGNC|HGNC:19706||5.890|3.707|9.597,A|downstream_gene_variant|MODIFIER|ADAMTSL4-AS1|ENSG00000203804|Transcript|ENST00000615012.1|lncRNA|||||||||||1553|-1||HGNC|HGNC:32041||||,A|downstream_gene_variant|MODIFIER|MCL1|ENSG00000143384|Transcript|ENST00000617352.1|processed_transcript|||||||||||2246|-1||HGNC|HGNC:6943||||,A|splice_region_variant&synonymous_variant|LOW|ADAMTSL4|ENSG00000143382|Transcript|ENST00000674043.1|protein_coding|15/19||ENST00000674043.1:c.2628G>A|ENSP00000501295.1:p.Lys876%3D|2769|2628|876|K|aaG/aaA|||1||HGNC|HGNC:19706||5.890|3.707|9.597,A|splice_region_variant&synonymous_variant|LOW|ADAMTSL4|ENSG00000143382|Transcript|ENST00000674058.1|protein_coding|15/19||ENST00000674058.1:c.2442G>A|ENSP00000501255.1:p.Lys814%3D|2583|2442|814|K|aaG/aaA|||1||HGNC|HGNC:19706||5.890|3.707|9.597,A|downstream_gene_variant|MODIFIER|MCL1|ENSG00000143384|Transcript|ENST00000678770.1|protein_coding|||||||||||4453|-1||HGNC|HGNC:6943||||
chr1	156114969	NM_170707.4:c.51C>T	C	T	.	.	CSQ=T|synonymous_variant|LOW|LMNA|ENSG00000160789|Transcript|ENST00000361308.9|protein_coding|2/13||ENST00000361308.9:c.51C>T|ENSP00000355292.6:p.Ser17%3D|334|51|17|S|agC/agT|||1||HGNC|HGNC:6636||||,T|synonymous_variant|LOW|LMNA|ENSG00000160789|Transcript|ENST00000368299.7|protein_coding|1/12||ENST00000368299.7:c.51C>T|ENSP00000357282.3:p.Ser17%3D|248|51|17|S|agC/agT|||1||HGNC|HGNC:6636||||,T|synonymous_variant|LOW|LMNA|ENSG00000160789|Transcript|ENST00000368300.9|protein_coding|1/12||ENST00000368300.9:c.51C>T|ENSP00000357283.4:p.Ser17%3D|259|51|17|S|agC/agT|||1||HGNC|HGNC:6636||||,T|synonymous_variant|LOW|LMNA|ENSG00000160789|Transcript|ENST00000368301.6|protein_coding|4/13||ENST00000368301.6:c.51C>T|ENSP00000357284.2:p.Ser17%3D|692|51|17|S|agC/agT|||1||HGNC|HGNC:6636||||,T|non_coding_transcript_exon_variant|MODIFIER|LMNA|ENSG00000160789|Transcript|ENST00000469565.6|processed_transcript|2/4||ENST00000469565.6:n.85C>T||85|||||||1||HGNC|HGNC:6636||||,T|non_coding_transcript_exon_variant|MODIFIER|LMNA|ENSG00000160789|Transcript|ENST00000470199.2|processed_transcript|1/3||ENST00000470199.2:n.259C>T||259|||||||1||HGNC|HGNC:6636||||,T|non_coding_transcript_exon_variant|MODIFIER|LMNA|ENSG00000160789|Transcript|ENST00000478063.2|processed_transcript|2/2||ENST00000478063.2:n.207C>T||207|||||||1||HGNC|HGNC:6636||||,T|non_coding_transcript_exon_variant|MODIFIER|LMNA|ENSG00000160789|Transcript|ENST00000496738.6|retained_intron|2/10||ENST00000496738.6:n.426C>T||426|||||||1||HGNC|HGNC:6636||||,T|intron_variant&non_coding_transcript_variant|MODIFIER|LMNA|ENSG00000160789|Transcript|ENST00000502751.5|processed_transcript||2/3|ENST00000502751.5:n.329-15648C>T|||||||||1||HGNC|HGNC:6636||||,T|downstream_gene_variant|MODIFIER|LMNA|ENSG00000160789|Transcript|ENST00000515711.1|processed_transcript|||||||||||131|1||HGNC|HGNC:6636||||,T|synonymous_variant&NMD_transcript_variant|LOW|LMNA|ENSG00000160789|Transcript|ENST00000674518.1|nonsense_mediated_decay|2/13||ENST00000674518.1:c.51C>T|ENSP00000502261.1:p.Ser17%3D|269|51|17|S|agC/agT|||1||HGNC|HGNC:6636||||,T|synonymous_variant&NMD_transcript_variant|LOW|LMNA|ENSG00000160789|Transcript|ENST00000674600.1|nonsense_mediated_decay|2/14||ENST00000674600.1:c.51C>T|ENSP00000501666.1:p.Ser17%3D|269|51|17|S|agC/agT|||1||HGNC|HGNC:6636||||,T|synonymous_variant&NMD_transcript_variant|LOW|LMNA|ENSG00000160789|Transcript|ENST00000674720.1|nonsense_mediated_decay|2/11||ENST00000674720.1:c.51C>T|ENSP00000502798.1:p.Ser17%3D|426|51|17|S|agC/agT|||1||HGNC|HGNC:6636||||,T|synonymous_variant&NMD_transcript_variant|LOW|LMNA|ENSG00000160789|Transcript|ENST00000675455.1|nonsense_mediated_decay|1/13||ENST00000675455.1:c.51C>T|ENSP00000501795.1:p.Ser17%3D|259|51|17|S|agC/agT|||1||HGNC|HGNC:6636||||,T|synonymous_variant|LOW|LMNA|ENSG00000160789|Transcript|ENST00000675667.1|protein_coding|2/12||ENST00000675667.1:c.51C>T|ENSP00000501803.1:p.Ser17%3D|426|51|17|S|agC/agT|||1||HGNC|HGNC:6636||||,T|synonymous_variant&NMD_transcript_variant|LOW|LMNA|ENSG00000160789|Transcript|ENST00000675874.1|nonsense_mediated_decay|2/12||ENST00000675874.1:c.51C>T|ENSP00000501851.1:p.Ser17%3D|269|51|17|S|agC/agT|||1||HGNC|HGNC:6636||||,T|synonymous_variant&NMD_transcript_variant|LOW|LMNA|ENSG00000160789|Transcript|ENST00000675881.1|nonsense_mediated_decay|1/12||ENST00000675881.1:c.51C>T|ENSP00000501670.1:p.Ser17%3D|259|51|17|S|agC/agT|||1||HGNC|HGNC:6636||||,T|synonymous_variant|LOW|LMNA|ENSG00000160789|Transcript|ENST00000675939.1|protein_coding|2/13||ENST00000675939.1:c.51C>T|ENSP00000502256.1:p.Ser17%3D|270|51|17|S|agC/agT|||1||HGNC|HGNC:6636||||,T|non_coding_transcript_exon_variant|MODIFIER|LMNA|ENSG00000160789|Transcript|ENST00000675989.1|retained_intron|2/11||ENST00000675989.1:n.426C>T||426|||||||1||HGNC|HGNC:6636||||,T|synonymous_variant&NMD_transcript_variant|LOW|LMNA|ENSG00000160789|Transcript|ENST00000676208.1|nonsense_mediated_decay|2/12||ENST00000676208.1:c.51C>T|ENSP00000502468.1:p.Ser17%3D|269|51|17|S|agC/agT|||1||HGNC|HGNC:6636||||,T|non_coding_transcript_exon_variant|MODIFIER|LMNA|ENSG00000160789|Transcript|ENST00000676283.1|retained_intron|2/10||ENST00000676283.1:n.426C>T||426|||||||1||HGNC|HGNC:6636||||,T|synonymous_variant|LOW|LMNA|ENSG00000160789|Transcript|ENST00000676385.2|protein_coding|3/13||ENST00000676385.2:c.51C>T|ENSP00000502091.1:p.Ser17%3D|892|51|17|S|agC/agT|||1||HGNC|HGNC:6636||||,T|synonymous_variant&NMD_transcript_variant|LOW|LMNA|ENSG00000160789|Transcript|ENST00000676434.1|nonsense_mediated_decay|2/11||ENST00000676434.1:c.51C>T|ENSP00000501648.1:p.Ser17%3D|269|51|17|S|agC/agT|||1||HGNC|HGNC:6636||||,T|synonymous_variant|LOW|LMNA|ENSG00000160789|Transcript|ENST00000677389.1|protein_coding|1/10||ENST00000677389.1:c.51C>T|ENSP00000503633.1:p.Ser17%3D|259|51|17|S|agC/agT|||1||HGNC|HGNC:6636||||,T|synonymous_variant|LOW|LMNA|ENSG00000160789|Transcript|ENST00000682650.1|protein_coding|2/12||ENST00000682650.1:c.51C>T|ENSP00000506904.1:p.Ser17%3D|265|51|17|S|agC/agT|||1||HGNC|HGNC:6636||||,T|synonymous_variant|LOW|LMNA|ENSG00000160789|Transcript|ENST00000683032.1|protein_coding|2/13||ENST00000683032.1:c.51C>T|ENSP00000506771.1:p.Ser17%3D|266|51|17|S|agC/agT|||1||HGNC|HGNC:6636||||,T|synonymous_variant&NMD_transcript_variant|LOW|LMNA|ENSG00000160789|Transcript|ENST00000684195.1|nonsense_mediated_decay|2/12||ENST00000684195.1:c.51C>T|ENSP00000508220.1:p.Ser17%3D|266|51|17|S|agC/agT|||1||HGNC|HGNC:6636||||
chr1	156114976	NM_170707.4:c.58G>A	C	T	.	.	CSQ=T|missense_variant|MODERATE|LMNA|ENSG00000160789|Transcript|ENST00000361308.9|protein_coding|2/13||ENST00000361308.9:c.58C>T|ENSP00000355292.6:p.Pro20Ser|341|58|20|P/S|Ccg/Tcg|||1||HGNC|HGNC:6636||||,T|missense_variant|MODERATE|LMNA|ENSG00000160789|Transcript|ENST00000368299.7|protein_coding|1/12||ENST00000368299.7:c.58C>T|ENSP00000357282.3:p.Pro20Ser|255|58|20|P/S|Ccg/Tcg|||1||HGNC|HGNC:6636||||,T|missense_variant|MODERATE|LMNA|ENSG00000160789|Transcript|ENST00000368300.9|protein_coding|1/12||ENST00000368300.9:c.58C>T|ENSP00000357283.4:p.Pro20Ser|266|58|20|P/S|Ccg/Tcg|||1||HGNC|HGNC:6636||||,T|missense_variant|MODERATE|LMNA|ENSG00000160789|Transcript|ENST00000368301.6|protein_coding|4/13||ENST00000368301.6:c.58C>T|ENSP00000357284.2:p.Pro20Ser|699|58|20|P/S|Ccg/Tcg|||1||HGNC|HGNC:6636||||,T|non_coding_transcript_exon_variant|MODIFIER|LMNA|ENSG00000160789|Transcript|ENST00000469565.6|processed_transcript|2/4||ENST00000469565.6:n.92C>T||92|||||||1||HGNC|HGNC:6636||||,T|non_coding_transcript_exon_variant|MODIFIER|LMNA|ENSG00000160789|Transcript|ENST00000470199.2|processed_transcript|1/3||ENST00000470199.2:n.266C>T||266|||||||1||HGNC|HGNC:6636||||,T|non_coding_transcript_exon_variant|MODIFIER|LMNA|ENSG00000160789|Transcript|ENST00000478063.2|processed_transcript|2/2||ENST00000478063.2:n.214C>T||214|||||||1||HGNC|HGNC:6636||||,T|non_coding_transcript_exon_variant|MODIFIER|LMNA|ENSG00000160789|Transcript|ENST00000496738.6|retained_intron|2/10||ENST00000496738.6:n.433C>T||433|||||||1||HGNC|HGNC:6636||||,T|intron_variant&non_coding_transcript_variant|MODIFIER|LMNA|ENSG00000160789|Transcript|ENST00000502751.5|processed_transcript||2/3|ENST00000502751.5:n.329-15641C>T|||||||||1||HGNC|HGNC:6636||||,T|downstream_gene_variant|MODIFIER|LMNA|ENSG00000160789|Transcript|ENST00000515711.1|processed_transcript|||||||||||138|1||HGNC|HGNC:6636||||,T|missense_variant&NMD_transcript_variant|MODERATE|LMNA|ENSG00000160789|Transcript|ENST00000674518.1|nonsense_mediated_decay|2/13||ENST00000674518.1:c.58C>T|ENSP00000502261.1:p.Pro20Ser|276|58|20|P/S|Ccg/Tcg|||1||HGNC|HGNC:6636||||,T|missense_variant&NMD_transcript_variant|MODERATE|LMNA|ENSG00000160789|Transcript|ENST00000674600.1|nonsense_mediated_decay|2/14||ENST00000674600.1:c.58C>T|ENSP00000501666.1:p.Pro20Ser|276|58|20|P/S|Ccg/Tcg|||1||HGNC|HGNC:6636||||,T|missense_variant&NMD_transcript_variant|MODERATE|LMNA|ENSG00000160789|Transcript|ENST00000674720.1|nonsense_mediated_decay|2/11||ENST00000674720.1:c.58C>T|ENSP00000502798.1:p.Pro20Ser|433|58|20|P/S|Ccg/Tcg|||1||HGNC|HGNC:6636||||,T|missense_variant&NMD_transcript_variant|MODERATE|LMNA|ENSG00000160789|Transcript|ENST00000675455.1|nonsense_mediated_decay|1/13||ENST00000675455.1:c.58C>T|ENSP00000501795.1:p.Pro20Ser|266|58|20|P/S|Ccg/Tcg|||1||HGNC|HGNC:6636||||,T|missense_variant|MODERATE|LMNA|ENSG00000160789|Transcript|ENST00000675667.1|protein_coding|2/12||ENST00000675667.1:c.58C>T|ENSP00000501803.1:p.Pro20Ser|433|58|20|P/S|Ccg/Tcg|||1||HGNC|HGNC:6636||||,T|missense_variant&NMD_transcript_variant|MODERATE|LMNA|ENSG00000160789|Transcript|ENST00000675874.1|nonsense_mediated_decay|2/12||ENST00000675874.1:c.58C>T|ENSP00000501851.1:p.Pro20Ser|276|58|20|P/S|Ccg/Tcg|||1||HGNC|HGNC:6636||||,T|missense_variant&NMD_transcript_variant|MODERATE|LMNA|ENSG00000160789|Transcript|ENST00000675881.1|nonsense_mediated_decay|1/12||ENST00000675881.1:c.58C>T|ENSP00000501670.1:p.Pro20Ser|266|58|20|P/S|Ccg/Tcg|||1||HGNC|HGNC:6636||||,T|missense_variant|MODERATE|LMNA|ENSG00000160789|Transcript|ENST00000675939.1|protein_coding|2/13||ENST00000675939.1:c.58C>T|ENSP00000502256.1:p.Pro20Ser|277|58|20|P/S|Ccg/Tcg|||1||HGNC|HGNC:6636||||,T|non_coding_transcript_exon_variant|MODIFIER|LMNA|ENSG00000160789|Transcript|ENST00000675989.1|retained_intron|2/11||ENST00000675989.1:n.433C>T||433|||||||1||HGNC|HGNC:6636||||,T|missense_variant&NMD_transcript_variant|MODERATE|LMNA|ENSG00000160789|Transcript|ENST00000676208.1|nonsense_mediated_decay|2/12||ENST00000676208.1:c.58C>T|ENSP00000502468.1:p.Pro20Ser|276|58|20|P/S|Ccg/Tcg|||1||HGNC|HGNC:6636||||,T|non_coding_transcript_exon_variant|MODIFIER|LMNA|ENSG00000160789|Transcript|ENST00000676283.1|retained_intron|2/10||ENST00000676283.1:n.433C>T||433|||||||1||HGNC|HGNC:6636||||,T|missense_variant|MODERATE|LMNA|ENSG00000160789|Transcript|ENST00000676385.2|protein_coding|3/13||ENST00000676385.2:c.58C>T|ENSP00000502091.1:p.Pro20Ser|899|58|20|P/S|Ccg/Tcg|||1||HGNC|HGNC:6636||||,T|missense_variant&NMD_transcript_variant|MODERATE|LMNA|ENSG00000160789|Transcript|ENST00000676434.1|nonsense_mediated_decay|2/11||ENST00000676434.1:c.58C>T|ENSP00000501648.1:p.Pro20Ser|276|58|20|P/S|Ccg/Tcg|||1||HGNC|HGNC:6636||||,T|missense_variant|MODERATE|LMNA|ENSG00000160789|Transcript|ENST00000677389.1|protein_coding|1/10||ENST00000677389.1:c.58C>T|ENSP00000503633.1:p.Pro20Ser|266|58|20|P/S|Ccg/Tcg|||1||HGNC|HGNC:6636||||,T|missense_variant|MODERATE|LMNA|ENSG00000160789|Transcript|ENST00000682650.1|protein_coding|2/12||ENST00000682650.1:c.58C>T|ENSP00000506904.1:p.Pro20Ser|272|58|20|P/S|Ccg/Tcg|||1||HGNC|HGNC:6636||||,T|missense_variant|MODERATE|LMNA|ENSG00000160789|Transcript|ENST00000683032.1|protein_coding|2/13||ENST00000683032.1:c.58C>T|ENSP00000506771.1:p.Pro20Ser|273|58|20|P/S|Ccg/Tcg|||1||HGNC|HGNC:6636||||,T|missense_variant&NMD_transcript_variant|MODERATE|LMNA|ENSG00000160789|Transcript|ENST00000684195.1|nonsense_mediated_decay|2/12||ENST00000684195.1:c.58C>T|ENSP00000508220.1:p.Pro20Ser|273|58|20|P/S|Ccg/Tcg|||1||HGNC|HGNC:6636||||
chr1	156114981	NM_170707.4:n.63C>T	G	A	.	.	CSQ=A|synonymous_variant|LOW|LMNA|ENSG00000160789|Transcript|ENST00000361308.9|protein_coding|2/13||ENST00000361308.9:c.63G>A|ENSP00000355292.6:p.Leu21%3D|346|63|21|L|ctG/ctA|||1||HGNC|HGNC:6636||||,A|synonymous_variant|LOW|LMNA|ENSG00000160789|Transcript|ENST00000368299.7|protein_coding|1/12||ENST00000368299.7:c.63G>A|ENSP00000357282.3:p.Leu21%3D|260|63|21|L|ctG/ctA|||1||HGNC|HGNC:6636||||,A|synonymous_variant|LOW|LMNA|ENSG00000160789|Transcript|ENST00000368300.9|protein_coding|1/12||ENST00000368300.9:c.63G>A|ENSP00000357283.4:p.Leu21%3D|271|63|21|L|ctG/ctA|||1||HGNC|HGNC:6636||||,A|synonymous_variant|LOW|LMNA|ENSG00000160789|Transcript|ENST00000368301.6|protein_coding|4/13||ENST00000368301.6:c.63G>A|ENSP00000357284.2:p.Leu21%3D|704|63|21|L|ctG/ctA|||1||HGNC|HGNC:6636||||,A|non_coding_transcript_exon_variant|MODIFIER|LMNA|ENSG00000160789|Transcript|ENST00000469565.6|processed_transcript|2/4||ENST00000469565.6:n.97G>A||97|||||||1||HGNC|HGNC:6636||||,A|non_coding_transcript_exon_variant|MODIFIER|LMNA|ENSG00000160789|Transcript|ENST00000470199.2|processed_transcript|1/3||ENST00000470199.2:n.271G>A||271|||||||1||HGNC|HGNC:6636||||,A|non_coding_transcript_exon_variant|MODIFIER|LMNA|ENSG00000160789|Transcript|ENST00000478063.2|processed_transcript|2/2||ENST00000478063.2:n.219G>A||219|||||||1||HGNC|HGNC:6636||||,A|non_coding_transcript_exon_variant|MODIFIER|LMNA|ENSG00000160789|Transcript|ENST00000496738.6|retained_intron|2/10||ENST00000496738.6:n.438G>A||438|||||||1||HGNC|HGNC:6636||||,A|intron_variant&non_coding_transcript_variant|MODIFIER|LMNA|ENSG00000160789|Transcript|ENST00000502751.5|processed_transcript||2/3|ENST00000502751.5:n.329-15636G>A|||||||||1||HGNC|HGNC:6636||||,A|downstream_gene_variant|MODIFIER|LMNA|ENSG00000160789|Transcript|ENST00000515711.1|processed_transcript|||||||||||143|1||HGNC|HGNC:6636||||,A|synonymous_variant&NMD_transcript_variant|LOW|LMNA|ENSG00000160789|Transcript|ENST00000674518.1|nonsense_mediated_decay|2/13||ENST00000674518.1:c.63G>A|ENSP00000502261.1:p.Leu21%3D|281|63|21|L|ctG/ctA|||1||HGNC|HGNC:6636||||,A|synonymous_variant&NMD_transcript_variant|LOW|LMNA|ENSG00000160789|Transcript|ENST00000674600.1|nonsense_mediated_decay|2/14||ENST00000674600.1:c.63G>A|ENSP00000501666.1:p.Leu21%3D|281|63|21|L|ctG/ctA|||1||HGNC|HGNC:6636||||,A|synonymous_variant&NMD_transcript_variant|LOW|LMNA|ENSG00000160789|Transcript|ENST00000674720.1|nonsense_mediated_decay|2/11||ENST00000674720.1:c.63G>A|ENSP00000502798.1:p.Leu21%3D|438|63|21|L|ctG/ctA|||1||HGNC|HGNC:6636||||,A|synonymous_variant&NMD_transcript_variant|LOW|LMNA|ENSG00000160789|Transcript|ENST00000675455.1|nonsense_mediated_decay|1/13||ENST00000675455.1:c.63G>A|ENSP00000501795.1:p.Leu21%3D|271|63|21|L|ctG/ctA|||1||HGNC|HGNC:6636||||,A|synonymous_variant|LOW|LMNA|ENSG00000160789|Transcript|ENST00000675667.1|protein_coding|2/12||ENST00000675667.1:c.63G>A|ENSP00000501803.1:p.Leu21%3D|438|63|21|L|ctG/ctA|||1||HGNC|HGNC:6636||||,A|synonymous_variant&NMD_transcript_variant|LOW|LMNA|ENSG00000160789|Transcript|ENST00000675874.1|nonsense_mediated_decay|2/12||ENST00000675874.1:c.63G>A|ENSP00000501851.1:p.Leu21%3D|281|63|21|L|ctG/ctA|||1||HGNC|HGNC:6636||||,A|synonymous_variant&NMD_transcript_variant|LOW|LMNA|ENSG00000160789|Transcript|ENST00000675881.1|nonsense_mediated_decay|1/12||ENST00000675881.1:c.63G>A|ENSP00000501670.1:p.Leu21%3D|271|63|21|L|ctG/ctA|||1||HGNC|HGNC:6636||||,A|synonymous_variant|LOW|LMNA|ENSG00000160789|Transcript|ENST00000675939.1|protein_coding|2/13||ENST00000675939.1:c.63G>A|ENSP00000502256.1:p.Leu21%3D|282|63|21|L|ctG/ctA|||1||HGNC|HGNC:6636||||,A|non_coding_transcript_exon_variant|MODIFIER|LMNA|ENSG00000160789|Transcript|ENST00000675989.1|retained_intron|2/11||ENST00000675989.1:n.438G>A||438|||||||1||HGNC|HGNC:6636||||,A|synonymous_variant&NMD_transcript_variant|LOW|LMNA|ENSG00000160789|Transcript|ENST00000676208.1|nonsense_mediated_decay|2/12||ENST00000676208.1:c.63G>A|ENSP00000502468.1:p.Leu21%3D|281|63|21|L|ctG/ctA|||1||HGNC|HGNC:6636||||,A|non_coding_transcript_exon_variant|MODIFIER|LMNA|ENSG00000160789|Transcript|ENST00000676283.1|retained_intron|2/10||ENST00000676283.1:n.438G>A||438|||||||1||HGNC|HGNC:6636||||,A|synonymous_variant|LOW|LMNA|ENSG00000160789|Transcript|ENST00000676385.2|protein_coding|3/13||ENST00000676385.2:c.63G>A|ENSP00000502091.1:p.Leu21%3D|904|63|21|L|ctG/ctA|||1||HGNC|HGNC:6636||||,A|synonymous_variant&NMD_transcript_variant|LOW|LMNA|ENSG00000160789|Transcript|ENST00000676434.1|nonsense_mediated_decay|2/11||ENST00000676434.1:c.63G>A|ENSP00000501648.1:p.Leu21%3D|281|63|21|L|ctG/ctA|||1||HGNC|HGNC:6636||||,A|synonymous_variant|LOW|LMNA|ENSG00000160789|Transcript|ENST00000677389.1|protein_coding|1/10||ENST00000677389.1:c.63G>A|ENSP00000503633.1:p.Leu21%3D|271|63|21|L|ctG/ctA|||1||HGNC|HGNC:6636||||,A|synonymous_variant|LOW|LMNA|ENSG00000160789|Transcript|ENST00000682650.1|protein_coding|2/12||ENST00000682650.1:c.63G>A|ENSP00000506904.1:p.Leu21%3D|277|63|21|L|ctG/ctA|||1||HGNC|HGNC:6636||||,A|synonymous_variant|LOW|LMNA|ENSG00000160789|Transcript|ENST00000683032.1|protein_coding|2/13||ENST00000683032.1:c.63G>A|ENSP00000506771.1:p.Leu21%3D|278|63|21|L|ctG/ctA|||1||HGNC|HGNC:6636||||,A|synonymous_variant&NMD_transcript_variant|LOW|LMNA|ENSG00000160789|Transcript|ENST00000684195.1|nonsense_mediated_decay|2/12||ENST00000684195.1:c.63G>A|ENSP00000508220.1:p.Leu21%3D|278|63|21|L|ctG/ctA|||1||HGNC|HGNC:6636||||
chr1	156115060	NM_170707.4:c.142C>G	C	G	.	.	CSQ=G|missense_variant|MODERATE|LMNA|ENSG00000160789|Transcript|ENST00000361308.9|protein_coding|2/13||ENST00000361308.9:c.142C>G|ENSP00000355292.6:p.Arg48Gly|425|142|48|R/G|Cgt/Ggt|||1||HGNC|HGNC:6636||||,G|missense_variant|MODERATE|LMNA|ENSG00000160789|Transcript|ENST00000368299.7|protein_coding|1/12||ENST00000368299.7:c.142C>G|ENSP00000357282.3:p.Arg48Gly|339|142|48|R/G|Cgt/Ggt|||1||HGNC|HGNC:6636||||,G|missense_variant|MODERATE|LMNA|ENSG00000160789|Transcript|ENST00000368300.9|protein_coding|1/12||ENST00000368300.9:c.142C>G|ENSP00000357283.4:p.Arg48Gly|350|142|48|R/G|Cgt/Ggt|||1||HGNC|HGNC:6636||||,G|missense_variant|MODERATE|LMNA|ENSG00000160789|Transcript|ENST00000368301.6|protein_coding|4/13||ENST00000368301.6:c.142C>G|ENSP00000357284.2:p.Arg48Gly|783|142|48|R/G|Cgt/Ggt|||1||HGNC|HGNC:6636||||,G|non_coding_transcript_exon_variant|MODIFIER|LMNA|ENSG00000160789|Transcript|ENST00000469565.6|processed_transcript|2/4||ENST00000469565.6:n.176C>G||176|||||||1||HGNC|HGNC:6636||||,G|non_coding_transcript_exon_variant|MODIFIER|LMNA|ENSG00000160789|Transcript|ENST00000470199.2|processed_transcript|1/3||ENST00000470199.2:n.350C>G||350|||||||1||HGNC|HGNC:6636||||,G|downstream_gene_variant|MODIFIER|LMNA|ENSG00000160789|Transcript|ENST00000478063.2|processed_transcript|||||||||||13|1||HGNC|HGNC:6636||||,G|non_coding_transcript_exon_variant|MODIFIER|LMNA|ENSG00000160789|Transcript|ENST00000496738.6|retained_intron|2/10||ENST00000496738.6:n.517C>G||517|||||||1||HGNC|HGNC:6636||||,G|intron_variant&non_coding_transcript_variant|MODIFIER|LMNA|ENSG00000160789|Transcript|ENST00000502751.5|processed_transcript||2/3|ENST00000502751.5:n.329-15557C>G|||||||||1||HGNC|HGNC:6636||||,G|downstream_gene_variant|MODIFIER|LMNA|ENSG00000160789|Transcript|ENST00000515711.1|processed_transcript|||||||||||222|1||HGNC|HGNC:6636||||,G|missense_variant&NMD_transcript_variant|MODERATE|LMNA|ENSG00000160789|Transcript|ENST00000674518.1|nonsense_mediated_decay|2/13||ENST00000674518.1:c.142C>G|ENSP00000502261.1:p.Arg48Gly|360|142|48|R/G|Cgt/Ggt|||1||HGNC|HGNC:6636||||,G|missense_variant&NMD_transcript_variant|MODERATE|LMNA|ENSG00000160789|Transcript|ENST00000674600.1|nonsense_mediated_decay|2/14||ENST00000674600.1:c.142C>G|ENSP00000501666.1:p.Arg48Gly|360|142|48|R/G|Cgt/Ggt|||1||HGNC|HGNC:6636||||,G|missense_variant&NMD_transcript_variant|MODERATE|LMNA|ENSG00000160789|Transcript|ENST00000674720.1|nonsense_mediated_decay|2/11||ENST00000674720.1:c.142C>G|ENSP00000502798.1:p.Arg48Gly|517|142|48|R/G|Cgt/Ggt|||1||HGNC|HGNC:6636||||,G|intron_variant&NMD_transcript_variant|MODIFIER|LMNA|ENSG00000160789|Transcript|ENST00000675455.1|nonsense_mediated_decay||1/12|ENST00000675455.1:c.84-31C>G|||||||||1||HGNC|HGNC:6636||||,G|missense_variant|MODERATE|LMNA|ENSG00000160789|Transcript|ENST00000675667.1|protein_coding|2/12||ENST00000675667.1:c.142C>G|ENSP00000501803.1:p.Arg48Gly|517|142|48|R/G|Cgt/Ggt|||1||HGNC|HGNC:6636||||,G|missense_variant&NMD_transcript_variant|MODERATE|LMNA|ENSG00000160789|Transcript|ENST00000675874.1|nonsense_mediated_decay|2/12||ENST00000675874.1:c.142C>G|ENSP00000501851.1:p.Arg48Gly|360|142|48|R/G|Cgt/Ggt|||1||HGNC|HGNC:6636||||,G|missense_variant&NMD_transcript_variant|MODERATE|LMNA|ENSG00000160789|Transcript|ENST00000675881.1|nonsense_mediated_decay|1/12||ENST00000675881.1:c.142C>G|ENSP00000501670.1:p.Arg48Gly|350|142|48|R/G|Cgt/Ggt|||1||HGNC|HGNC:6636||||,G|missense_variant|MODERATE|LMNA|ENSG00000160789|Transcript|ENST00000675939.1|protein_coding|2/13||ENST00000675939.1:c.142C>G|ENSP00000502256.1:p.Arg48Gly|361|142|48|R/G|Cgt/Ggt|||1||HGNC|HGNC:6636||||,G|non_coding_transcript_exon_variant|MODIFIER|LMNA|ENSG00000160789|Transcript|ENST00000675989.1|retained_intron|2/11||ENST00000675989.1:n.517C>G||517|||||||1||HGNC|HGNC:6636||||,G|missense_variant&NMD_transcript_variant|MODERATE|LMNA|ENSG00000160789|Transcript|ENST00000676208.1|nonsense_mediated_decay|2/12||ENST00000676208.1:c.142C>G|ENSP00000502468.1:p.Arg48Gly|360|142|48|R/G|Cgt/Ggt|||1||HGNC|HGNC:6636||||,G|non_coding_transcript_exon_variant|MODIFIER|LMNA|ENSG00000160789|Transcript|ENST00000676283.1|retained_intron|2/10||ENST00000676283.1:n.517C>G||517|||||||1||HGNC|HGNC:6636||||,G|missense_variant|MODERATE|LMNA|ENSG00000160789|Transcript|ENST00000676385.2|protein_coding|3/13||ENST00000676385.2:c.142C>G|ENSP00000502091.1:p.Arg48Gly|983|142|48|R/G|Cgt/Ggt|||1||HGNC|HGNC:6636||||,G|missense_variant&NMD_transcript_variant|MODERATE|LMNA|ENSG00000160789|Transcript|ENST00000676434.1|nonsense_mediated_decay|2/11||ENST00000676434.1:c.142C>G|ENSP00000501648.1:p.Arg48Gly|360|142|48|R/G|Cgt/Ggt|||1||HGNC|HGNC:6636||||,G|missense_variant|MODERATE|LMNA|ENSG00000160789|Transcript|ENST00000677389.1|protein_coding|1/10||ENST00000677389.1:c.142C>G|ENSP00000503633.1:p.Arg48Gly|350|142|48|R/G|Cgt/Ggt|||1||HGNC|HGNC:6636||||,G|missense_variant|MODERATE|LMNA|ENSG00000160789|Transcript|ENST00000682650.1|protein_coding|2/12||ENST00000682650.1:c.142C>G|ENSP00000506904.1:p.Arg48Gly|356|142|48|R/G|Cgt/Ggt|||1||HGNC|HGNC:6636||||,G|missense_variant|MODERATE|LMNA|ENSG00000160789|Transcript|ENST00000683032.1|protein_coding|2/13||ENST00000683032.1:c.142C>G|ENSP00000506771.1:p.Arg48Gly|357|142|48|R/G|Cgt/Ggt|||1||HGNC|HGNC:6636||||,G|missense_variant&NMD_transcript_variant|MODERATE|LMNA|ENSG00000160789|Transcript|ENST00000684195.1|nonsense_mediated_decay|2/12||ENST00000684195.1:c.142C>G|ENSP00000508220.1:p.Arg48Gly|357|142|48|R/G|Cgt/Ggt|||1||HGNC|HGNC:6636||||
chr1	156115065	NM_170707.4:c.147G>A	G	A	.	.	CSQ=A|synonymous_variant|LOW|LMNA|ENSG00000160789|Transcript|ENST00000361308.9|protein_coding|2/13||ENST00000361308.9:c.147G>A|ENSP00000355292.6:p.Val49%3D|430|147|49|V|gtG/gtA|||1||HGNC|HGNC:6636||||,A|synonymous_variant|LOW|LMNA|ENSG00000160789|Transcript|ENST00000368299.7|protein_coding|1/12||ENST00000368299.7:c.147G>A|ENSP00000357282.3:p.Val49%3D|344|147|49|V|gtG/gtA|||1||HGNC|HGNC:6636||||,A|synonymous_variant|LOW|LMNA|ENSG00000160789|Transcript|ENST00000368300.9|protein_coding|1/12||ENST00000368300.9:c.147G>A|ENSP00000357283.4:p.Val49%3D|355|147|49|V|gtG/gtA|||1||HGNC|HGNC:6636||||,A|synonymous_variant|LOW|LMNA|ENSG00000160789|Transcript|ENST00000368301.6|protein_coding|4/13||ENST00000368301.6:c.147G>A|ENSP00000357284.2:p.Val49%3D|788|147|49|V|gtG/gtA|||1||HGNC|HGNC:6636||||,A|non_coding_transcript_exon_variant|MODIFIER|LMNA|ENSG00000160789|Transcript|ENST00000469565.6|processed_transcript|2/4||ENST00000469565.6:n.181G>A||181|||||||1||HGNC|HGNC:6636||||,A|splice_region_variant&non_coding_transcript_exon_variant|LOW|LMNA|ENSG00000160789|Transcript|ENST00000470199.2|processed_transcript|1/3||ENST00000470199.2:n.355G>A||355|||||||1||HGNC|HGNC:6636||-16.921|-4.192|-21.114,A|downstream_gene_variant|MODIFIER|LMNA|ENSG00000160789|Transcript|ENST00000478063.2|processed_transcript|||||||||||18|1||HGNC|HGNC:6636||||,A|non_coding_transcript_exon_variant|MODIFIER|LMNA|ENSG00000160789|Transcript|ENST00000496738.6|retained_intron|2/10||ENST00000496738.6:n.522G>A||522|||||||1||HGNC|HGNC:6636||||,A|intron_variant&non_coding_transcript_variant|MODIFIER|LMNA|ENSG00000160789|Transcript|ENST00000502751.5|processed_transcript||2/3|ENST00000502751.5:n.329-15552G>A|||||||||1||HGNC|HGNC:6636||||,A|downstream_gene_variant|MODIFIER|LMNA|ENSG00000160789|Transcript|ENST00000515711.1|processed_transcript|||||||||||227|1||HGNC|HGNC:6636||||,A|synonymous_variant&NMD_transcript_variant|LOW|LMNA|ENSG00000160789|Transcript|ENST00000674518.1|nonsense_mediated_decay|2/13||ENST00000674518.1:c.147G>A|ENSP00000502261.1:p.Val49%3D|365|147|49|V|gtG/gtA|||1||HGNC|HGNC:6636||||,A|synonymous_variant&NMD_transcript_variant|LOW|LMNA|ENSG00000160789|Transcript|ENST00000674600.1|nonsense_mediated_decay|2/14||ENST00000674600.1:c.147G>A|ENSP00000501666.1:p.Val49%3D|365|147|49|V|gtG/gtA|||1||HGNC|HGNC:6636||||,A|synonymous_variant&NMD_transcript_variant|LOW|LMNA|ENSG00000160789|Transcript|ENST00000674720.1|nonsense_mediated_decay|2/11||ENST00000674720.1:c.147G>A|ENSP00000502798.1:p.Val49%3D|522|147|49|V|gtG/gtA|||1||HGNC|HGNC:6636||||,A|intron_variant&NMD_transcript_variant|MODIFIER|LMNA|ENSG00000160789|Transcript|ENST00000675455.1|nonsense_mediated_decay||1/12|ENST00000675455.1:c.84-26G>A|||||||||1||HGNC|HGNC:6636||||,A|synonymous_variant|LOW|LMNA|ENSG00000160789|Transcript|ENST00000675667.1|protein_coding|2/12||ENST00000675667.1:c.147G>A|ENSP00000501803.1:p.Val49%3D|522|147|49|V|gtG/gtA|||1||HGNC|HGNC:6636||||,A|synonymous_variant&NMD_transcript_variant|LOW|LMNA|ENSG00000160789|Transcript|ENST00000675874.1|nonsense_mediated_decay|2/12||ENST00000675874.1:c.147G>A|ENSP00000501851.1:p.Val49%3D|365|147|49|V|gtG/gtA|||1||HGNC|HGNC:6636||||,A|synonymous_variant&NMD_transcript_variant|LOW|LMNA|ENSG00000160789|Transcript|ENST00000675881.1|nonsense_mediated_decay|1/12||ENST00000675881.1:c.147G>A|ENSP00000501670.1:p.Val49%3D|355|147|49|V|gtG/gtA|||1||HGNC|HGNC:6636||||,A|synonymous_variant|LOW|LMNA|ENSG00000160789|Transcript|ENST00000675939.1|protein_coding|2/13||ENST00000675939.1:c.147G>A|ENSP00000502256.1:p.Val49%3D|366|147|49|V|gtG/gtA|||1||HGNC|HGNC:6636||||,A|non_coding_transcript_exon_variant|MODIFIER|LMNA|ENSG00000160789|Transcript|ENST00000675989.1|retained_intron|2/11||ENST00000675989.1:n.522G>A||522|||||||1||HGNC|HGNC:6636||||,A|synonymous_variant&NMD_transcript_variant|LOW|LMNA|ENSG00000160789|Transcript|ENST00000676208.1|nonsense_mediated_decay|2/12||ENST00000676208.1:c.147G>A|ENSP00000502468.1:p.Val49%3D|365|147|49|V|gtG/gtA|||1||HGNC|HGNC:6636||||,A|non_coding_transcript_exon_variant|MODIFIER|LMNA|ENSG00000160789|Transcript|ENST00000676283.1|retained_intron|2/10||ENST00000676283.1:n.522G>A||522|||||||1||HGNC|HGNC:6636||||,A|synonymous_variant|LOW|LMNA|ENSG00000160789|Transcript|ENST00000676385.2|protein_coding|3/13||ENST00000676385.2:c.147G>A|ENSP00000502091.1:p.Val49%3D|988|147|49|V|gtG/gtA|||1||HGNC|HGNC:6636||||,A|synonymous_variant&NMD_transcript_variant|LOW|LMNA|ENSG00000160789|Transcript|ENST00000676434.1|nonsense_mediated_decay|2/11||ENST00000676434.1:c.147G>A|ENSP00000501648.1:p.Val49%3D|365|147|49|V|gtG/gtA|||1||HGNC|HGNC:6636||||,A|synonymous_variant|LOW|LMNA|ENSG00000160789|Transcript|ENST00000677389.1|protein_coding|1/10||ENST00000677389.1:c.147G>A|ENSP00000503633.1:p.Val49%3D|355|147|49|V|gtG/gtA|||1||HGNC|HGNC:6636||||,A|synonymous_variant|LOW|LMNA|ENSG00000160789|Transcript|ENST00000682650.1|protein_coding|2/12||ENST00000682650.1:c.147G>A|ENSP00000506904.1:p.Val49%3D|361|147|49|V|gtG/gtA|||1||HGNC|HGNC:6636||||,A|synonymous_variant|LOW|LMNA|ENSG00000160789|Transcript|ENST00000683032.1|protein_coding|2/13||ENST00000683032.1:c.147G>A|ENSP00000506771.1:p.Val49%3D|362|147|49|V|gtG/gtA|||1||HGNC|HGNC:6636||||,A|synonymous_variant&NMD_transcript_variant|LOW|LMNA|ENSG00000160789|Transcript|ENST00000684195.1|nonsense_mediated_decay|2/12||ENST00000684195.1:c.147G>A|ENSP00000508220.1:p.Val49%3D|362|147|49|V|gtG/gtA|||1||HGNC|HGNC:6636||||
chr1	156115068	NM_170707.4:c.150C>T	C	T	.	.	CSQ=T|synonymous_variant|LOW|LMNA|ENSG00000160789|Transcript|ENST00000361308.9|protein_coding|2/13||ENST00000361308.9:c.150C>T|ENSP00000355292.6:p.Arg50%3D|433|150|50|R|cgC/cgT|||1||HGNC|HGNC:6636||||,T|synonymous_variant|LOW|LMNA|ENSG00000160789|Transcript|ENST00000368299.7|protein_coding|1/12||ENST00000368299.7:c.150C>T|ENSP00000357282.3:p.Arg50%3D|347|150|50|R|cgC/cgT|||1||HGNC|HGNC:6636||||,T|synonymous_variant|LOW|LMNA|ENSG00000160789|Transcript|ENST00000368300.9|protein_coding|1/12||ENST00000368300.9:c.150C>T|ENSP00000357283.4:p.Arg50%3D|358|150|50|R|cgC/cgT|||1||HGNC|HGNC:6636||||,T|synonymous_variant|LOW|LMNA|ENSG00000160789|Transcript|ENST00000368301.6|protein_coding|4/13||ENST00000368301.6:c.150C>T|ENSP00000357284.2:p.Arg50%3D|791|150|50|R|cgC/cgT|||1||HGNC|HGNC:6636||||,T|non_coding_transcript_exon_variant|MODIFIER|LMNA|ENSG00000160789|Transcript|ENST00000469565.6|processed_transcript|2/4||ENST00000469565.6:n.184C>T||184|||||||1||HGNC|HGNC:6636||||,T|splice_donor_variant&non_coding_transcript_variant|HIGH|LMNA|ENSG00000160789|Transcript|ENST00000470199.2|processed_transcript||1/2|ENST00000470199.2:n.356+2C>T|||||||||1||HGNC|HGNC:6636||-13.360|-7.754|-21.114,T|downstream_gene_variant|MODIFIER|LMNA|ENSG00000160789|Transcript|ENST00000478063.2|processed_transcript|||||||||||21|1||HGNC|HGNC:6636||||,T|non_coding_transcript_exon_variant|MODIFIER|LMNA|ENSG00000160789|Transcript|ENST00000496738.6|retained_intron|2/10||ENST00000496738.6:n.525C>T||525|||||||1||HGNC|HGNC:6636||||,T|intron_variant&non_coding_transcript_variant|MODIFIER|LMNA|ENSG00000160789|Transcript|ENST00000502751.5|processed_transcript||2/3|ENST00000502751.5:n.329-15549C>T|||||||||1||HGNC|HGNC:6636||||,T|downstream_gene_variant|MODIFIER|LMNA|ENSG00000160789|Transcript|ENST00000515711.1|processed_transcript|||||||||||230|1||HGNC|HGNC:6636||||,T|synonymous_variant&NMD_transcript_variant|LOW|LMNA|ENSG00000160789|Transcript|ENST00000674518.1|nonsense_mediated_decay|2/13||ENST00000674518.1:c.150C>T|ENSP00000502261.1:p.Arg50%3D|368|150|50|R|cgC/cgT|||1||HGNC|HGNC:6636||||,T|synonymous_variant&NMD_transcript_variant|LOW|LMNA|ENSG00000160789|Transcript|ENST00000674600.1|nonsense_mediated_decay|2/14||ENST00000674600.1:c.150C>T|ENSP00000501666.1:p.Arg50%3D|368|150|50|R|cgC/cgT|||1||HGNC|HGNC:6636||||,T|synonymous_variant&NMD_transcript_variant|LOW|LMNA|ENSG00000160789|Transcript|ENST00000674720.1|nonsense_mediated_decay|2/11||ENST00000674720.1:c.150C>T|ENSP00000502798.1:p.Arg50%3D|525|150|50|R|cgC/cgT|||1||HGNC|HGNC:6636||||,T|intron_variant&NMD_transcript_variant|MODIFIER|LMNA|ENSG00000160789|Transcript|ENST00000675455.1|nonsense_mediated_decay||1/12|ENST00000675455.1:c.84-23C>T|||||||||1||HGNC|HGNC:6636||||,T|synonymous_variant|LOW|LMNA|ENSG00000160789|Transcript|ENST00000675667.1|protein_coding|2/12||ENST00000675667.1:c.150C>T|ENSP00000501803.1:p.Arg50%3D|525|150|50|R|cgC/cgT|||1||HGNC|HGNC:6636||||,T|synonymous_variant&NMD_transcript_variant|LOW|LMNA|ENSG00000160789|Transcript|ENST00000675874.1|nonsense_mediated_decay|2/12||ENST00000675874.1:c.150C>T|ENSP00000501851.1:p.Arg50%3D|368|150|50|R|cgC/cgT|||1||HGNC|HGNC:6636||||,T|synonymous_variant&NMD_transcript_variant|LOW|LMNA|ENSG00000160789|Transcript|ENST00000675881.1|nonsense_mediated_decay|1/12||ENST00000675881.1:c.150C>T|ENSP00000501670.1:p.Arg50%3D|358|150|50|R|cgC/cgT|||1||HGNC|HGNC:6636||||,T|synonymous_variant|LOW|LMNA|ENSG00000160789|Transcript|ENST00000675939.1|protein_coding|2/13||ENST00000675939.1:c.150C>T|ENSP00000502256.1:p.Arg50%3D|369|150|50|R|cgC/cgT|||1||HGNC|HGNC:6636||||,T|non_coding_transcript_exon_variant|MODIFIER|LMNA|ENSG00000160789|Transcript|ENST00000675989.1|retained_intron|2/11||ENST00000675989.1:n.525C>T||525|||||||1||HGNC|HGNC:6636||||,T|synonymous_variant&NMD_transcript_variant|LOW|LMNA|ENSG00000160789|Transcript|ENST00000676208.1|nonsense_mediated_decay|2/12||ENST00000676208.1:c.150C>T|ENSP00000502468.1:p.Arg50%3D|368|150|50|R|cgC/cgT|||1||HGNC|HGNC:6636||||,T|non_coding_transcript_exon_variant|MODIFIER|LMNA|ENSG00000160789|Transcript|ENST00000676283.1|retained_intron|2/10||ENST00000676283.1:n.525C>T||525|||||||1||HGNC|HGNC:6636||||,T|synonymous_variant|LOW|LMNA|ENSG00000160789|Transcript|ENST00000676385.2|protein_coding|3/13||ENST00000676385.2:c.150C>T|ENSP00000502091.1:p.Arg50%3D|991|150|50|R|cgC/cgT|||1||HGNC|HGNC:6636||||,T|synonymous_variant&NMD_transcript_variant|LOW|LMNA|ENSG00000160789|Transcript|ENST00000676434.1|nonsense_mediated_decay|2/11||ENST00000676434.1:c.150C>T|ENSP00000501648.1:p.Arg50%3D|368|150|50|R|cgC/cgT|||1||HGNC|HGNC:6636||||,T|synonymous_variant|LOW|LMNA|ENSG00000160789|Transcript|ENST00000677389.1|protein_coding|1/10||ENST00000677389.1:c.150C>T|ENSP00000503633.1:p.Arg50%3D|358|150|50|R|cgC/cgT|||1||HGNC|HGNC:6636||||,T|synonymous_variant|LOW|LMNA|ENSG00000160789|Transcript|ENST00000682650.1|protein_coding|2/12||ENST00000682650.1:c.150C>T|ENSP00000506904.1:p.Arg50%3D|364|150|50|R|cgC/cgT|||1||HGNC|HGNC:6636||||,T|synonymous_variant|LOW|LMNA|ENSG00000160789|Transcript|ENST00000683032.1|protein_coding|2/13||ENST00000683032.1:c.150C>T|ENSP00000506771.1:p.Arg50%3D|365|150|50|R|cgC/cgT|||1||HGNC|HGNC:6636||||,T|synonymous_variant&NMD_transcript_variant|LOW|LMNA|ENSG00000160789|Transcript|ENST00000684195.1|nonsense_mediated_decay|2/12||ENST00000684195.1:c.150C>T|ENSP00000508220.1:p.Arg50%3D|365|150|50|R|cgC/cgT|||1||HGNC|HGNC:6636||||
chr1	156115076	NM_170707.4:c.158A>T	A	T	.	.	CSQ=T|missense_variant|MODERATE|LMNA|ENSG00000160789|Transcript|ENST00000361308.9|protein_coding|2/13||ENST00000361308.9:c.158A>T|ENSP00000355292.6:p.Glu53Val|441|158|53|E/V|gAa/gTa|||1||HGNC|HGNC:6636||||,T|missense_variant|MODERATE|LMNA|ENSG00000160789|Transcript|ENST00000368299.7|protein_coding|1/12||ENST00000368299.7:c.158A>T|ENSP00000357282.3:p.Glu53Val|355|158|53|E/V|gAa/gTa|||1||HGNC|HGNC:6636||||,T|missense_variant|MODERATE|LMNA|ENSG00000160789|Transcript|ENST00000368300.9|protein_coding|1/12||ENST00000368300.9:c.158A>T|ENSP00000357283.4:p.Glu53Val|366|158|53|E/V|gAa/gTa|||1||HGNC|HGNC:6636||||,T|missense_variant|MODERATE|LMNA|ENSG00000160789|Transcript|ENST00000368301.6|protein_coding|4/13||ENST00000368301.6:c.158A>T|ENSP00000357284.2:p.Glu53Val|799|158|53|E/V|gAa/gTa|||1||HGNC|HGNC:6636||||,T|non_coding_transcript_exon_variant|MODIFIER|LMNA|ENSG00000160789|Transcript|ENST00000469565.6|processed_transcript|2/4||ENST00000469565.6:n.192A>T||192|||||||1||HGNC|HGNC:6636||||,T|intron_variant&non_coding_transcript_variant|MODIFIER|LMNA|ENSG00000160789|Transcript|ENST00000470199.2|processed_transcript||1/2|ENST00000470199.2:n.356+10A>T|||||||||1||HGNC|HGNC:6636||||,T|downstream_gene_variant|MODIFIER|LMNA|ENSG00000160789|Transcript|ENST00000478063.2|processed_transcript|||||||||||29|1||HGNC|HGNC:6636||||,T|non_coding_transcript_exon_variant|MODIFIER|LMNA|ENSG00000160789|Transcript|ENST00000496738.6|retained_intron|2/10||ENST00000496738.6:n.533A>T||533|||||||1||HGNC|HGNC:6636||||,T|intron_variant&non_coding_transcript_variant|MODIFIER|LMNA|ENSG00000160789|Transcript|ENST00000502751.5|processed_transcript||2/3|ENST00000502751.5:n.329-15541A>T|||||||||1||HGNC|HGNC:6636||||,T|downstream_gene_variant|MODIFIER|LMNA|ENSG00000160789|Transcript|ENST00000515711.1|processed_transcript|||||||||||238|1||HGNC|HGNC:6636||||,T|missense_variant&NMD_transcript_variant|MODERATE|LMNA|ENSG00000160789|Transcript|ENST00000674518.1|nonsense_mediated_decay|2/13||ENST00000674518.1:c.158A>T|ENSP00000502261.1:p.Glu53Val|376|158|53|E/V|gAa/gTa|||1||HGNC|HGNC:6636||||,T|missense_variant&NMD_transcript_variant|MODERATE|LMNA|ENSG00000160789|Transcript|ENST00000674600.1|nonsense_mediated_decay|2/14||ENST00000674600.1:c.158A>T|ENSP00000501666.1:p.Glu53Val|376|158|53|E/V|gAa/gTa|||1||HGNC|HGNC:6636||||,T|missense_variant&NMD_transcript_variant|MODERATE|LMNA|ENSG00000160789|Transcript|ENST00000674720.1|nonsense_mediated_decay|2/11||ENST00000674720.1:c.158A>T|ENSP00000502798.1:p.Glu53Val|533|158|53|E/V|gAa/gTa|||1||HGNC|HGNC:6636||||,T|intron_variant&NMD_transcript_variant|MODIFIER|LMNA|ENSG00000160789|Transcript|ENST00000675455.1|nonsense_mediated_decay||1/12|ENST00000675455.1:c.84-15A>T|||||||||1||HGNC|HGNC:6636||-8.823|-2.080|-10.903,T|missense_variant|MODERATE|LMNA|ENSG00000160789|Transcript|ENST00000675667.1|protein_coding|2/12||ENST00000675667.1:c.158A>T|ENSP00000501803.1:p.Glu53Val|533|158|53|E/V|gAa/gTa|||1||HGNC|HGNC:6636||||,T|missense_variant&NMD_transcript_variant|MODERATE|LMNA|ENSG00000160789|Transcript|ENST00000675874.1|nonsense_mediated_decay|2/12||ENST00000675874.1:c.158A>T|ENSP00000501851.1:p.Glu53Val|376|158|53|E/V|gAa/gTa|||1||HGNC|HGNC:6636||||,T|missense_variant&NMD_transcript_variant|MODERATE|LMNA|ENSG00000160789|Transcript|ENST00000675881.1|nonsense_mediated_decay|1/12||ENST00000675881.1:c.158A>T|ENSP00000501670.1:p.Glu53Val|366|158|53|E/V|gAa/gTa|||1||HGNC|HGNC:6636||||,T|missense_variant|MODERATE|LMNA|ENSG00000160789|Transcript|ENST00000675939.1|protein_coding|2/13||ENST00000675939.1:c.158A>T|ENSP00000502256.1:p.Glu53Val|377|158|53|E/V|gAa/gTa|||1||HGNC|HGNC:6636||||,T|non_coding_transcript_exon_variant|MODIFIER|LMNA|ENSG00000160789|Transcript|ENST00000675989.1|retained_intron|2/11||ENST00000675989.1:n.533A>T||533|||||||1||HGNC|HGNC:6636||||,T|missense_variant&NMD_transcript_variant|MODERATE|LMNA|ENSG00000160789|Transcript|ENST00000676208.1|nonsense_mediated_decay|2/12||ENST00000676208.1:c.158A>T|ENSP00000502468.1:p.Glu53Val|376|158|53|E/V|gAa/gTa|||1||HGNC|HGNC:6636||||,T|non_coding_transcript_exon_variant|MODIFIER|LMNA|ENSG00000160789|Transcript|ENST00000676283.1|retained_intron|2/10||ENST00000676283.1:n.533A>T||533|||||||1||HGNC|HGNC:6636||||,T|missense_variant|MODERATE|LMNA|ENSG00000160789|Transcript|ENST00000676385.2|protein_coding|3/13||ENST00000676385.2:c.158A>T|ENSP00000502091.1:p.Glu53Val|999|158|53|E/V|gAa/gTa|||1||HGNC|HGNC:6636||||,T|missense_variant&NMD_transcript_variant|MODERATE|LMNA|ENSG00000160789|Transcript|ENST00000676434.1|nonsense_mediated_decay|2/11||ENST00000676434.1:c.158A>T|ENSP00000501648.1:p.Glu53Val|376|158|53|E/V|gAa/gTa|||1||HGNC|HGNC:6636||||,T|missense_variant|MODERATE|LMNA|ENSG00000160789|Transcript|ENST00000677389.1|protein_coding|1/10||ENST00000677389.1:c.158A>T|ENSP00000503633.1:p.Glu53Val|366|158|53|E/V|gAa/gTa|||1||HGNC|HGNC:6636||||,T|missense_variant|MODERATE|LMNA|ENSG00000160789|Transcript|ENST00000682650.1|protein_coding|2/12||ENST00000682650.1:c.158A>T|ENSP00000506904.1:p.Glu53Val|372|158|53|E/V|gAa/gTa|||1||HGNC|HGNC:6636||||,T|missense_variant|MODERATE|LMNA|ENSG00000160789|Transcript|ENST00000683032.1|protein_coding|2/13||ENST00000683032.1:c.158A>T|ENSP00000506771.1:p.Glu53Val|373|158|53|E/V|gAa/gTa|||1||HGNC|HGNC:6636||||,T|missense_variant&NMD_transcript_variant|MODERATE|LMNA|ENSG00000160789|Transcript|ENST00000684195.1|nonsense_mediated_decay|2/12||ENST00000684195.1:c.158A>T|ENSP00000508220.1:p.Glu53Val|373|158|53|E/V|gAa/gTa|||1||HGNC|HGNC:6636||||
chr1	156115179	NM_170707.4:c.261T>C	T	C	.	.	CSQ=C|synonymous_variant|LOW|LMNA|ENSG00000160789|Transcript|ENST00000361308.9|protein_coding|2/13||ENST00000361308.9:c.261T>C|ENSP00000355292.6:p.Asp87%3D|544|261|87|D|gaT/gaC|||1||HGNC|HGNC:6636||||,C|synonymous_variant|LOW|LMNA|ENSG00000160789|Transcript|ENST00000368299.7|protein_coding|1/12||ENST00000368299.7:c.261T>C|ENSP00000357282.3:p.Asp87%3D|458|261|87|D|gaT/gaC|||1||HGNC|HGNC:6636||||,C|synonymous_variant|LOW|LMNA|ENSG00000160789|Transcript|ENST00000368300.9|protein_coding|1/12||ENST00000368300.9:c.261T>C|ENSP00000357283.4:p.Asp87%3D|469|261|87|D|gaT/gaC|||1||HGNC|HGNC:6636||||,C|synonymous_variant|LOW|LMNA|ENSG00000160789|Transcript|ENST00000368301.6|protein_coding|4/13||ENST00000368301.6:c.261T>C|ENSP00000357284.2:p.Asp87%3D|902|261|87|D|gaT/gaC|||1||HGNC|HGNC:6636||||,C|non_coding_transcript_exon_variant|MODIFIER|LMNA|ENSG00000160789|Transcript|ENST00000469565.6|processed_transcript|2/4||ENST00000469565.6:n.295T>C||295|||||||1||HGNC|HGNC:6636||||,C|intron_variant&non_coding_transcript_variant|MODIFIER|LMNA|ENSG00000160789|Transcript|ENST00000470199.2|processed_transcript||1/2|ENST00000470199.2:n.356+113T>C|||||||||1||HGNC|HGNC:6636||||,C|downstream_gene_variant|MODIFIER|LMNA|ENSG00000160789|Transcript|ENST00000478063.2|processed_transcript|||||||||||132|1||HGNC|HGNC:6636||||,C|non_coding_transcript_exon_variant|MODIFIER|LMNA|ENSG00000160789|Transcript|ENST00000496738.6|retained_intron|2/10||ENST00000496738.6:n.636T>C||636|||||||1||HGNC|HGNC:6636||||,C|intron_variant&non_coding_transcript_variant|MODIFIER|LMNA|ENSG00000160789|Transcript|ENST00000502751.5|processed_transcript||2/3|ENST00000502751.5:n.329-15438T>C|||||||||1||HGNC|HGNC:6636||||,C|downstream_gene_variant|MODIFIER|LMNA|ENSG00000160789|Transcript|ENST00000515711.1|processed_transcript|||||||||||341|1||HGNC|HGNC:6636||||,C|synonymous_variant&NMD_transcript_variant|LOW|LMNA|ENSG00000160789|Transcript|ENST00000674518.1|nonsense_mediated_decay|2/13||ENST00000674518.1:c.261T>C|ENSP00000502261.1:p.Asp87%3D|479|261|87|D|gaT/gaC|||1||HGNC|HGNC:6636||||,C|synonymous_variant&NMD_transcript_variant|LOW|LMNA|ENSG00000160789|Transcript|ENST00000674600.1|nonsense_mediated_decay|2/14||ENST00000674600.1:c.261T>C|ENSP00000501666.1:p.Asp87%3D|479|261|87|D|gaT/gaC|||1||HGNC|HGNC:6636||||,C|synonymous_variant&NMD_transcript_variant|LOW|LMNA|ENSG00000160789|Transcript|ENST00000674720.1|nonsense_mediated_decay|2/11||ENST00000674720.1:c.261T>C|ENSP00000502798.1:p.Asp87%3D|636|261|87|D|gaT/gaC|||1||HGNC|HGNC:6636||||,C|3_prime_UTR_variant&NMD_transcript_variant|MODIFIER|LMNA|ENSG00000160789|Transcript|ENST00000675455.1|nonsense_mediated_decay|2/13||ENST00000675455.1:c.*61T>C||380|||||||1||HGNC|HGNC:6636||||,C|synonymous_variant|LOW|LMNA|ENSG00000160789|Transcript|ENST00000675667.1|protein_coding|2/12||ENST00000675667.1:c.261T>C|ENSP00000501803.1:p.Asp87%3D|636|261|87|D|gaT/gaC|||1||HGNC|HGNC:6636||||,C|synonymous_variant&NMD_transcript_variant|LOW|LMNA|ENSG00000160789|Transcript|ENST00000675874.1|nonsense_mediated_decay|2/12||ENST00000675874.1:c.261T>C|ENSP00000501851.1:p.Asp87%3D|479|261|87|D|gaT/gaC|||1||HGNC|HGNC:6636||||,C|synonymous_variant&NMD_transcript_variant|LOW|LMNA|ENSG00000160789|Transcript|ENST00000675881.1|nonsense_mediated_decay|1/12||ENST00000675881.1:c.261T>C|ENSP00000501670.1:p.Asp87%3D|469|261|87|D|gaT/gaC|||1||HGNC|HGNC:6636||||,C|synonymous_variant|LOW|LMNA|ENSG00000160789|Transcript|ENST00000675939.1|protein_coding|2/13||ENST00000675939.1:c.261T>C|ENSP00000502256.1:p.Asp87%3D|480|261|87|D|gaT/gaC|||1||HGNC|HGNC:6636||||,C|non_coding_transcript_exon_variant|MODIFIER|LMNA|ENSG00000160789|Transcript|ENST00000675989.1|retained_intron|2/11||ENST00000675989.1:n.636T>C||636|||||||1||HGNC|HGNC:6636||||,C|synonymous_variant&NMD_transcript_variant|LOW|LMNA|ENSG00000160789|Transcript|ENST00000676208.1|nonsense_mediated_decay|2/12||ENST00000676208.1:c.261T>C|ENSP00000502468.1:p.Asp87%3D|479|261|87|D|gaT/gaC|||1||HGNC|HGNC:6636||||,C|non_coding_transcript_exon_variant|MODIFIER|LMNA|ENSG00000160789|Transcript|ENST00000676283.1|retained_intron|2/10||ENST00000676283.1:n.636T>C||636|||||||1||HGNC|HGNC:6636||||,C|synonymous_variant|LOW|LMNA|ENSG00000160789|Transcript|ENST00000676385.2|protein_coding|3/13||ENST00000676385.2:c.261T>C|ENSP00000502091.1:p.Asp87%3D|1102|261|87|D|gaT/gaC|||1||HGNC|HGNC:6636||||,C|synonymous_variant&NMD_transcript_variant|LOW|LMNA|ENSG00000160789|Transcript|ENST00000676434.1|nonsense_mediated_decay|2/11||ENST00000676434.1:c.261T>C|ENSP00000501648.1:p.Asp87%3D|479|261|87|D|gaT/gaC|||1||HGNC|HGNC:6636||||,C|synonymous_variant|LOW|LMNA|ENSG00000160789|Transcript|ENST00000677389.1|protein_coding|1/10||ENST00000677389.1:c.261T>C|ENSP00000503633.1:p.Asp87%3D|469|261|87|D|gaT/gaC|||1||HGNC|HGNC:6636||||,C|synonymous_variant|LOW|LMNA|ENSG00000160789|Transcript|ENST00000682650.1|protein_coding|2/12||ENST00000682650.1:c.261T>C|ENSP00000506904.1:p.Asp87%3D|475|261|87|D|gaT/gaC|||1||HGNC|HGNC:6636||||,C|synonymous_variant|LOW|LMNA|ENSG00000160789|Transcript|ENST00000683032.1|protein_coding|2/13||ENST00000683032.1:c.261T>C|ENSP00000506771.1:p.Asp87%3D|476|261|87|D|gaT/gaC|||1||HGNC|HGNC:6636||||,C|synonymous_variant&NMD_transcript_variant|LOW|LMNA|ENSG00000160789|Transcript|ENST00000684195.1|nonsense_mediated_decay|2/12||ENST00000684195.1:c.261T>C|ENSP00000508220.1:p.Asp87%3D|476|261|87|D|gaT/gaC|||1||HGNC|HGNC:6636||||
chr1	156115194	NM_170707.4:c.282-6A>T	T	A	.	.	CSQ=A|synonymous_variant|LOW|LMNA|ENSG00000160789|Transcript|ENST00000361308.9|protein_coding|2/13||ENST00000361308.9:c.276T>A|ENSP00000355292.6:p.Leu92%3D|559|276|92|L|ctT/ctA|||1||HGNC|HGNC:6636||||,A|synonymous_variant|LOW|LMNA|ENSG00000160789|Transcript|ENST00000368299.7|protein_coding|1/12||ENST00000368299.7:c.276T>A|ENSP00000357282.3:p.Leu92%3D|473|276|92|L|ctT/ctA|||1||HGNC|HGNC:6636||||,A|synonymous_variant|LOW|LMNA|ENSG00000160789|Transcript|ENST00000368300.9|protein_coding|1/12||ENST00000368300.9:c.276T>A|ENSP00000357283.4:p.Leu92%3D|484|276|92|L|ctT/ctA|||1||HGNC|HGNC:6636||||,A|synonymous_variant|LOW|LMNA|ENSG00000160789|Transcript|ENST00000368301.6|protein_coding|4/13||ENST00000368301.6:c.276T>A|ENSP00000357284.2:p.Leu92%3D|917|276|92|L|ctT/ctA|||1||HGNC|HGNC:6636||||,A|non_coding_transcript_exon_variant|MODIFIER|LMNA|ENSG00000160789|Transcript|ENST00000469565.6|processed_transcript|2/4||ENST00000469565.6:n.310T>A||310|||||||1||HGNC|HGNC:6636||||,A|intron_variant&non_coding_transcript_variant|MODIFIER|LMNA|ENSG00000160789|Transcript|ENST00000470199.2|processed_transcript||1/2|ENST00000470199.2:n.356+128T>A|||||||||1||HGNC|HGNC:6636||||,A|downstream_gene_variant|MODIFIER|LMNA|ENSG00000160789|Transcript|ENST00000478063.2|processed_transcript|||||||||||147|1||HGNC|HGNC:6636||||,A|non_coding_transcript_exon_variant|MODIFIER|LMNA|ENSG00000160789|Transcript|ENST00000496738.6|retained_intron|2/10||ENST00000496738.6:n.651T>A||651|||||||1||HGNC|HGNC:6636||||,A|intron_variant&non_coding_transcript_variant|MODIFIER|LMNA|ENSG00000160789|Transcript|ENST00000502751.5|processed_transcript||2/3|ENST00000502751.5:n.329-15423T>A|||||||||1||HGNC|HGNC:6636||||,A|downstream_gene_variant|MODIFIER|LMNA|ENSG00000160789|Transcript|ENST00000515711.1|processed_transcript|||||||||||356|1||HGNC|HGNC:6636||||,A|synonymous_variant&NMD_transcript_variant|LOW|LMNA|ENSG00000160789|Transcript|ENST00000674518.1|nonsense_mediated_decay|2/13||ENST00000674518.1:c.276T>A|ENSP00000502261.1:p.Leu92%3D|494|276|92|L|ctT/ctA|||1||HGNC|HGNC:6636||||,A|synonymous_variant&NMD_transcript_variant|LOW|LMNA|ENSG00000160789|Transcript|ENST00000674600.1|nonsense_mediated_decay|2/14||ENST00000674600.1:c.276T>A|ENSP00000501666.1:p.Leu92%3D|494|276|92|L|ctT/ctA|||1||HGNC|HGNC:6636||||,A|synonymous_variant&NMD_transcript_variant|LOW|LMNA|ENSG00000160789|Transcript|ENST00000674720.1|nonsense_mediated_decay|2/11||ENST00000674720.1:c.276T>A|ENSP00000502798.1:p.Leu92%3D|651|276|92|L|ctT/ctA|||1||HGNC|HGNC:6636||||,A|3_prime_UTR_variant&NMD_transcript_variant|MODIFIER|LMNA|ENSG00000160789|Transcript|ENST00000675455.1|nonsense_mediated_decay|2/13||ENST00000675455.1:c.*76T>A||395|||||||1||HGNC|HGNC:6636||||,A|synonymous_variant|LOW|LMNA|ENSG00000160789|Transcript|ENST00000675667.1|protein_coding|2/12||ENST00000675667.1:c.276T>A|ENSP00000501803.1:p.Leu92%3D|651|276|92|L|ctT/ctA|||1||HGNC|HGNC:6636||||,A|synonymous_variant&NMD_transcript_variant|LOW|LMNA|ENSG00000160789|Transcript|ENST00000675874.1|nonsense_mediated_decay|2/12||ENST00000675874.1:c.276T>A|ENSP00000501851.1:p.Leu92%3D|494|276|92|L|ctT/ctA|||1||HGNC|HGNC:6636||||,A|synonymous_variant&NMD_transcript_variant|LOW|LMNA|ENSG00000160789|Transcript|ENST00000675881.1|nonsense_mediated_decay|1/12||ENST00000675881.1:c.276T>A|ENSP00000501670.1:p.Leu92%3D|484|276|92|L|ctT/ctA|||1||HGNC|HGNC:6636||||,A|synonymous_variant|LOW|LMNA|ENSG00000160789|Transcript|ENST00000675939.1|protein_coding|2/13||ENST00000675939.1:c.276T>A|ENSP00000502256.1:p.Leu92%3D|495|276|92|L|ctT/ctA|||1||HGNC|HGNC:6636||||,A|non_coding_transcript_exon_variant|MODIFIER|LMNA|ENSG00000160789|Transcript|ENST00000675989.1|retained_intron|2/11||ENST00000675989.1:n.651T>A||651|||||||1||HGNC|HGNC:6636||||,A|synonymous_variant&NMD_transcript_variant|LOW|LMNA|ENSG00000160789|Transcript|ENST00000676208.1|nonsense_mediated_decay|2/12||ENST00000676208.1:c.276T>A|ENSP00000502468.1:p.Leu92%3D|494|276|92|L|ctT/ctA|||1||HGNC|HGNC:6636||||,A|non_coding_transcript_exon_variant|MODIFIER|LMNA|ENSG00000160789|Transcript|ENST00000676283.1|retained_intron|2/10||ENST00000676283.1:n.651T>A||651|||||||1||HGNC|HGNC:6636||||,A|synonymous_variant|LOW|LMNA|ENSG00000160789|Transcript|ENST00000676385.2|protein_coding|3/13||ENST00000676385.2:c.276T>A|ENSP00000502091.1:p.Leu92%3D|1117|276|92|L|ctT/ctA|||1||HGNC|HGNC:6636||||,A|synonymous_variant&NMD_transcript_variant|LOW|LMNA|ENSG00000160789|Transcript|ENST00000676434.1|nonsense_mediated_decay|2/11||ENST00000676434.1:c.276T>A|ENSP00000501648.1:p.Leu92%3D|494|276|92|L|ctT/ctA|||1||HGNC|HGNC:6636||||,A|synonymous_variant|LOW|LMNA|ENSG00000160789|Transcript|ENST00000677389.1|protein_coding|1/10||ENST00000677389.1:c.276T>A|ENSP00000503633.1:p.Leu92%3D|484|276|92|L|ctT/ctA|||1||HGNC|HGNC:6636||||,A|synonymous_variant|LOW|LMNA|ENSG00000160789|Transcript|ENST00000682650.1|protein_coding|2/12||ENST00000682650.1:c.276T>A|ENSP00000506904.1:p.Leu92%3D|490|276|92|L|ctT/ctA|||1||HGNC|HGNC:6636||||,A|synonymous_variant|LOW|LMNA|ENSG00000160789|Transcript|ENST00000683032.1|protein_coding|2/13||ENST00000683032.1:c.276T>A|ENSP00000506771.1:p.Leu92%3D|491|276|92|L|ctT/ctA|||1||HGNC|HGNC:6636||||,A|synonymous_variant&NMD_transcript_variant|LOW|LMNA|ENSG00000160789|Transcript|ENST00000684195.1|nonsense_mediated_decay|2/12||ENST00000684195.1:c.276T>A|ENSP00000508220.1:p.Leu92%3D|491|276|92|L|ctT/ctA|||1||HGNC|HGNC:6636||||
chr1	156115205	NM_170707.4:c.287C>G	C	G	.	.	CSQ=G|missense_variant|MODERATE|LMNA|ENSG00000160789|Transcript|ENST00000361308.9|protein_coding|2/13||ENST00000361308.9:c.287C>G|ENSP00000355292.6:p.Ala96Gly|570|287|96|A/G|gCc/gGc|||1||HGNC|HGNC:6636||||,G|missense_variant|MODERATE|LMNA|ENSG00000160789|Transcript|ENST00000368299.7|protein_coding|1/12||ENST00000368299.7:c.287C>G|ENSP00000357282.3:p.Ala96Gly|484|287|96|A/G|gCc/gGc|||1||HGNC|HGNC:6636||||,G|missense_variant|MODERATE|LMNA|ENSG00000160789|Transcript|ENST00000368300.9|protein_coding|1/12||ENST00000368300.9:c.287C>G|ENSP00000357283.4:p.Ala96Gly|495|287|96|A/G|gCc/gGc|||1||HGNC|HGNC:6636||||,G|missense_variant|MODERATE|LMNA|ENSG00000160789|Transcript|ENST00000368301.6|protein_coding|4/13||ENST00000368301.6:c.287C>G|ENSP00000357284.2:p.Ala96Gly|928|287|96|A/G|gCc/gGc|||1||HGNC|HGNC:6636||||,G|non_coding_transcript_exon_variant|MODIFIER|LMNA|ENSG00000160789|Transcript|ENST00000469565.6|processed_transcript|2/4||ENST00000469565.6:n.321C>G||321|||||||1||HGNC|HGNC:6636||||,G|intron_variant&non_coding_transcript_variant|MODIFIER|LMNA|ENSG00000160789|Transcript|ENST00000470199.2|processed_transcript||1/2|ENST00000470199.2:n.356+139C>G|||||||||1||HGNC|HGNC:6636||||,G|downstream_gene_variant|MODIFIER|LMNA|ENSG00000160789|Transcript|ENST00000478063.2|processed_transcript|||||||||||158|1||HGNC|HGNC:6636||||,G|non_coding_transcript_exon_variant|MODIFIER|LMNA|ENSG00000160789|Transcript|ENST00000496738.6|retained_intron|2/10||ENST00000496738.6:n.662C>G||662|||||||1||HGNC|HGNC:6636||||,G|intron_variant&non_coding_transcript_variant|MODIFIER|LMNA|ENSG00000160789|Transcript|ENST00000502751.5|processed_transcript||2/3|ENST00000502751.5:n.329-15412C>G|||||||||1||HGNC|HGNC:6636||||,G|downstream_gene_variant|MODIFIER|LMNA|ENSG00000160789|Transcript|ENST00000515711.1|processed_transcript|||||||||||367|1||HGNC|HGNC:6636||||,G|missense_variant&NMD_transcript_variant|MODERATE|LMNA|ENSG00000160789|Transcript|ENST00000674518.1|nonsense_mediated_decay|2/13||ENST00000674518.1:c.287C>G|ENSP00000502261.1:p.Ala96Gly|505|287|96|A/G|gCc/gGc|||1||HGNC|HGNC:6636||||,G|missense_variant&NMD_transcript_variant|MODERATE|LMNA|ENSG00000160789|Transcript|ENST00000674600.1|nonsense_mediated_decay|2/14||ENST00000674600.1:c.287C>G|ENSP00000501666.1:p.Ala96Gly|505|287|96|A/G|gCc/gGc|||1||HGNC|HGNC:6636||||,G|missense_variant&NMD_transcript_variant|MODERATE|LMNA|ENSG00000160789|Transcript|ENST00000674720.1|nonsense_mediated_decay|2/11||ENST00000674720.1:c.287C>G|ENSP00000502798.1:p.Ala96Gly|662|287|96|A/G|gCc/gGc|||1||HGNC|HGNC:6636||||,G|3_prime_UTR_variant&NMD_transcript_variant|MODIFIER|LMNA|ENSG00000160789|Transcript|ENST00000675455.1|nonsense_mediated_decay|2/13||ENST00000675455.1:c.*87C>G||406|||||||1||HGNC|HGNC:6636||||,G|missense_variant|MODERATE|LMNA|ENSG00000160789|Transcript|ENST00000675667.1|protein_coding|2/12||ENST00000675667.1:c.287C>G|ENSP00000501803.1:p.Ala96Gly|662|287|96|A/G|gCc/gGc|||1||HGNC|HGNC:6636||||,G|missense_variant&NMD_transcript_variant|MODERATE|LMNA|ENSG00000160789|Transcript|ENST00000675874.1|nonsense_mediated_decay|2/12||ENST00000675874.1:c.287C>G|ENSP00000501851.1:p.Ala96Gly|505|287|96|A/G|gCc/gGc|||1||HGNC|HGNC:6636||||,G|missense_variant&NMD_transcript_variant|MODERATE|LMNA|ENSG00000160789|Transcript|ENST00000675881.1|nonsense_mediated_decay|1/12||ENST00000675881.1:c.287C>G|ENSP00000501670.1:p.Ala96Gly|495|287|96|A/G|gCc/gGc|||1||HGNC|HGNC:6636||||,G|missense_variant|MODERATE|LMNA|ENSG00000160789|Transcript|ENST00000675939.1|protein_coding|2/13||ENST00000675939.1:c.287C>G|ENSP00000502256.1:p.Ala96Gly|506|287|96|A/G|gCc/gGc|||1||HGNC|HGNC:6636||||,G|non_coding_transcript_exon_variant|MODIFIER|LMNA|ENSG00000160789|Transcript|ENST00000675989.1|retained_intron|2/11||ENST00000675989.1:n.662C>G||662|||||||1||HGNC|HGNC:6636||||,G|missense_variant&NMD_transcript_variant|MODERATE|LMNA|ENSG00000160789|Transcript|ENST00000676208.1|nonsense_mediated_decay|2/12||ENST00000676208.1:c.287C>G|ENSP00000502468.1:p.Ala96Gly|505|287|96|A/G|gCc/gGc|||1||HGNC|HGNC:6636||||,G|non_coding_transcript_exon_variant|MODIFIER|LMNA|ENSG00000160789|Transcript|ENST00000676283.1|retained_intron|2/10||ENST00000676283.1:n.662C>G||662|||||||1||HGNC|HGNC:6636||||,G|missense_variant|MODERATE|LMNA|ENSG00000160789|Transcript|ENST00000676385.2|protein_coding|3/13||ENST00000676385.2:c.287C>G|ENSP00000502091.1:p.Ala96Gly|1128|287|96|A/G|gCc/gGc|||1||HGNC|HGNC:6636||||,G|missense_variant&NMD_transcript_variant|MODERATE|LMNA|ENSG00000160789|Transcript|ENST00000676434.1|nonsense_mediated_decay|2/11||ENST00000676434.1:c.287C>G|ENSP00000501648.1:p.Ala96Gly|505|287|96|A/G|gCc/gGc|||1||HGNC|HGNC:6636||||,G|missense_variant|MODERATE|LMNA|ENSG00000160789|Transcript|ENST00000677389.1|protein_coding|1/10||ENST00000677389.1:c.287C>G|ENSP00000503633.1:p.Ala96Gly|495|287|96|A/G|gCc/gGc|||1||HGNC|HGNC:6636||||,G|missense_variant|MODERATE|LMNA|ENSG00000160789|Transcript|ENST00000682650.1|protein_coding|2/12||ENST00000682650.1:c.287C>G|ENSP00000506904.1:p.Ala96Gly|501|287|96|A/G|gCc/gGc|||1||HGNC|HGNC:6636||||,G|missense_variant|MODERATE|LMNA|ENSG00000160789|Transcript|ENST00000683032.1|protein_coding|2/13||ENST00000683032.1:c.287C>G|ENSP00000506771.1:p.Ala96Gly|502|287|96|A/G|gCc/gGc|||1||HGNC|HGNC:6636||||,G|missense_variant&NMD_transcript_variant|MODERATE|LMNA|ENSG00000160789|Transcript|ENST00000684195.1|nonsense_mediated_decay|2/12||ENST00000684195.1:c.287C>G|ENSP00000508220.1:p.Ala96Gly|502|287|96|A/G|gCc/gGc|||1||HGNC|HGNC:6636||||
chr1	156115264	NM_170707.4:c.346G>C	C	G	.	.	CSQ=G|missense_variant|MODERATE|LMNA|ENSG00000160789|Transcript|ENST00000361308.9|protein_coding|2/13||ENST00000361308.9:c.346C>G|ENSP00000355292.6:p.Leu116Val|629|346|116|L/V|Ctg/Gtg|||1||HGNC|HGNC:6636||||,G|missense_variant|MODERATE|LMNA|ENSG00000160789|Transcript|ENST00000368299.7|protein_coding|1/12||ENST00000368299.7:c.346C>G|ENSP00000357282.3:p.Leu116Val|543|346|116|L/V|Ctg/Gtg|||1||HGNC|HGNC:6636||||,G|missense_variant|MODERATE|LMNA|ENSG00000160789|Transcript|ENST00000368300.9|protein_coding|1/12||ENST00000368300.9:c.346C>G|ENSP00000357283.4:p.Leu116Val|554|346|116|L/V|Ctg/Gtg|||1||HGNC|HGNC:6636||||,G|missense_variant|MODERATE|LMNA|ENSG00000160789|Transcript|ENST00000368301.6|protein_coding|4/13||ENST00000368301.6:c.346C>G|ENSP00000357284.2:p.Leu116Val|987|346|116|L/V|Ctg/Gtg|||1||HGNC|HGNC:6636||||,G|non_coding_transcript_exon_variant|MODIFIER|LMNA|ENSG00000160789|Transcript|ENST00000469565.6|processed_transcript|2/4||ENST00000469565.6:n.380C>G||380|||||||1||HGNC|HGNC:6636||||,G|intron_variant&non_coding_transcript_variant|MODIFIER|LMNA|ENSG00000160789|Transcript|ENST00000470199.2|processed_transcript||1/2|ENST00000470199.2:n.356+198C>G|||||||||1||HGNC|HGNC:6636||||,G|downstream_gene_variant|MODIFIER|LMNA|ENSG00000160789|Transcript|ENST00000478063.2|processed_transcript|||||||||||217|1||HGNC|HGNC:6636||||,G|non_coding_transcript_exon_variant|MODIFIER|LMNA|ENSG00000160789|Transcript|ENST00000496738.6|retained_intron|2/10||ENST00000496738.6:n.721C>G||721|||||||1||HGNC|HGNC:6636||||,G|intron_variant&non_coding_transcript_variant|MODIFIER|LMNA|ENSG00000160789|Transcript|ENST00000502751.5|processed_transcript||2/3|ENST00000502751.5:n.329-15353C>G|||||||||1||HGNC|HGNC:6636||||,G|downstream_gene_variant|MODIFIER|LMNA|ENSG00000160789|Transcript|ENST00000515711.1|processed_transcript|||||||||||426|1||HGNC|HGNC:6636||||,G|missense_variant&NMD_transcript_variant|MODERATE|LMNA|ENSG00000160789|Transcript|ENST00000674518.1|nonsense_mediated_decay|2/13||ENST00000674518.1:c.346C>G|ENSP00000502261.1:p.Leu116Val|564|346|116|L/V|Ctg/Gtg|||1||HGNC|HGNC:6636||||,G|missense_variant&NMD_transcript_variant|MODERATE|LMNA|ENSG00000160789|Transcript|ENST00000674600.1|nonsense_mediated_decay|2/14||ENST00000674600.1:c.346C>G|ENSP00000501666.1:p.Leu116Val|564|346|116|L/V|Ctg/Gtg|||1||HGNC|HGNC:6636||||,G|missense_variant&NMD_transcript_variant|MODERATE|LMNA|ENSG00000160789|Transcript|ENST00000674720.1|nonsense_mediated_decay|2/11||ENST00000674720.1:c.346C>G|ENSP00000502798.1:p.Leu116Val|721|346|116|L/V|Ctg/Gtg|||1||HGNC|HGNC:6636||||,G|3_prime_UTR_variant&NMD_transcript_variant|MODIFIER|LMNA|ENSG00000160789|Transcript|ENST00000675455.1|nonsense_mediated_decay|2/13||ENST00000675455.1:c.*146C>G||465|||||||1||HGNC|HGNC:6636||||,G|missense_variant|MODERATE|LMNA|ENSG00000160789|Transcript|ENST00000675667.1|protein_coding|2/12||ENST00000675667.1:c.346C>G|ENSP00000501803.1:p.Leu116Val|721|346|116|L/V|Ctg/Gtg|||1||HGNC|HGNC:6636||||,G|missense_variant&NMD_transcript_variant|MODERATE|LMNA|ENSG00000160789|Transcript|ENST00000675874.1|nonsense_mediated_decay|2/12||ENST00000675874.1:c.346C>G|ENSP00000501851.1:p.Leu116Val|564|346|116|L/V|Ctg/Gtg|||1||HGNC|HGNC:6636||||,G|missense_variant&NMD_transcript_variant|MODERATE|LMNA|ENSG00000160789|Transcript|ENST00000675881.1|nonsense_mediated_decay|1/12||ENST00000675881.1:c.346C>G|ENSP00000501670.1:p.Leu116Val|554|346|116|L/V|Ctg/Gtg|||1||HGNC|HGNC:6636||||,G|missense_variant|MODERATE|LMNA|ENSG00000160789|Transcript|ENST00000675939.1|protein_coding|2/13||ENST00000675939.1:c.346C>G|ENSP00000502256.1:p.Leu116Val|565|346|116|L/V|Ctg/Gtg|||1||HGNC|HGNC:6636||||,G|non_coding_transcript_exon_variant|MODIFIER|LMNA|ENSG00000160789|Transcript|ENST00000675989.1|retained_intron|2/11||ENST00000675989.1:n.721C>G||721|||||||1||HGNC|HGNC:6636||||,G|missense_variant&NMD_transcript_variant|MODERATE|LMNA|ENSG00000160789|Transcript|ENST00000676208.1|nonsense_mediated_decay|2/12||ENST00000676208.1:c.346C>G|ENSP00000502468.1:p.Leu116Val|564|346|116|L/V|Ctg/Gtg|||1||HGNC|HGNC:6636||||,G|non_coding_transcript_exon_variant|MODIFIER|LMNA|ENSG00000160789|Transcript|ENST00000676283.1|retained_intron|2/10||ENST00000676283.1:n.721C>G||721|||||||1||HGNC|HGNC:6636||||,G|missense_variant|MODERATE|LMNA|ENSG00000160789|Transcript|ENST00000676385.2|protein_coding|3/13||ENST00000676385.2:c.346C>G|ENSP00000502091.1:p.Leu116Val|1187|346|116|L/V|Ctg/Gtg|||1||HGNC|HGNC:6636||||,G|missense_variant&NMD_transcript_variant|MODERATE|LMNA|ENSG00000160789|Transcript|ENST00000676434.1|nonsense_mediated_decay|2/11||ENST00000676434.1:c.346C>G|ENSP00000501648.1:p.Leu116Val|564|346|116|L/V|Ctg/Gtg|||1||HGNC|HGNC:6636||||,G|missense_variant|MODERATE|LMNA|ENSG00000160789|Transcript|ENST00000677389.1|protein_coding|1/10||ENST00000677389.1:c.346C>G|ENSP00000503633.1:p.Leu116Val|554|346|116|L/V|Ctg/Gtg|||1||HGNC|HGNC:6636||||,G|missense_variant|MODERATE|LMNA|ENSG00000160789|Transcript|ENST00000682650.1|protein_coding|2/12||ENST00000682650.1:c.346C>G|ENSP00000506904.1:p.Leu116Val|560|346|116|L/V|Ctg/Gtg|||1||HGNC|HGNC:6636||||,G|missense_variant|MODERATE|LMNA|ENSG00000160789|Transcript|ENST00000683032.1|protein_coding|2/13||ENST00000683032.1:c.346C>G|ENSP00000506771.1:p.Leu116Val|561|346|116|L/V|Ctg/Gtg|||1||HGNC|HGNC:6636||||,G|missense_variant&NMD_transcript_variant|MODERATE|LMNA|ENSG00000160789|Transcript|ENST00000684195.1|nonsense_mediated_decay|2/12||ENST00000684195.1:c.346C>G|ENSP00000508220.1:p.Leu116Val|561|346|116|L/V|Ctg/Gtg|||1||HGNC|HGNC:6636||||
chr1	156115274	NM_170707.4:c.356G>C	G	C	.	.	CSQ=C|missense_variant&splice_region_variant|MODERATE|LMNA|ENSG00000160789|Transcript|ENST00000361308.9|protein_coding|2/13||ENST00000361308.9:c.356G>C|ENSP00000355292.6:p.Arg119Pro|639|356|119|R/P|cGc/cCc|||1||HGNC|HGNC:6636||8.559|1.935|10.494,C|missense_variant&splice_region_variant|MODERATE|LMNA|ENSG00000160789|Transcript|ENST00000368299.7|protein_coding|1/12||ENST00000368299.7:c.356G>C|ENSP00000357282.3:p.Arg119Pro|553|356|119|R/P|cGc/cCc|||1||HGNC|HGNC:6636||8.559|1.935|10.494,C|missense_variant&splice_region_variant|MODERATE|LMNA|ENSG00000160789|Transcript|ENST00000368300.9|protein_coding|1/12||ENST00000368300.9:c.356G>C|ENSP00000357283.4:p.Arg119Pro|564|356|119|R/P|cGc/cCc|||1||HGNC|HGNC:6636||8.559|1.935|10.494,C|missense_variant&splice_region_variant|MODERATE|LMNA|ENSG00000160789|Transcript|ENST00000368301.6|protein_coding|4/13||ENST00000368301.6:c.356G>C|ENSP00000357284.2:p.Arg119Pro|997|356|119|R/P|cGc/cCc|||1||HGNC|HGNC:6636||8.559|1.935|10.494,C|splice_region_variant&non_coding_transcript_exon_variant|LOW|LMNA|ENSG00000160789|Transcript|ENST00000469565.6|processed_transcript|2/4||ENST00000469565.6:n.390G>C||390|||||||1||HGNC|HGNC:6636||8.559|1.935|10.494,C|intron_variant&non_coding_transcript_variant|MODIFIER|LMNA|ENSG00000160789|Transcript|ENST00000470199.2|processed_transcript||1/2|ENST00000470199.2:n.356+208G>C|||||||||1||HGNC|HGNC:6636||||,C|downstream_gene_variant|MODIFIER|LMNA|ENSG00000160789|Transcript|ENST00000478063.2|processed_transcript|||||||||||227|1||HGNC|HGNC:6636||||,C|splice_region_variant&non_coding_transcript_exon_variant|LOW|LMNA|ENSG00000160789|Transcript|ENST00000496738.6|retained_intron|2/10||ENST00000496738.6:n.731G>C||731|||||||1||HGNC|HGNC:6636||8.559|1.935|10.494,C|intron_variant&non_coding_transcript_variant|MODIFIER|LMNA|ENSG00000160789|Transcript|ENST00000502751.5|processed_transcript||2/3|ENST00000502751.5:n.329-15343G>C|||||||||1||HGNC|HGNC:6636||||,C|downstream_gene_variant|MODIFIER|LMNA|ENSG00000160789|Transcript|ENST00000515711.1|processed_transcript|||||||||||436|1||HGNC|HGNC:6636||||,C|missense_variant&splice_region_variant&NMD_transcript_variant|MODERATE|LMNA|ENSG00000160789|Transcript|ENST00000674518.1|nonsense_mediated_decay|2/13||ENST00000674518.1:c.356G>C|ENSP00000502261.1:p.Arg119Pro|574|356|119|R/P|cGc/cCc|||1||HGNC|HGNC:6636||8.559|1.935|10.494,C|missense_variant&splice_region_variant&NMD_transcript_variant|MODERATE|LMNA|ENSG00000160789|Transcript|ENST00000674600.1|nonsense_mediated_decay|2/14||ENST00000674600.1:c.356G>C|ENSP00000501666.1:p.Arg119Pro|574|356|119|R/P|cGa/cCa|||1||HGNC|HGNC:6636||8.559|1.935|10.494,C|missense_variant&splice_region_variant&NMD_transcript_variant|MODERATE|LMNA|ENSG00000160789|Transcript|ENST00000674720.1|nonsense_mediated_decay|2/11||ENST00000674720.1:c.356G>C|ENSP00000502798.1:p.Arg119Pro|731|356|119|R/P|cGc/cCc|||1||HGNC|HGNC:6636||8.559|1.935|10.494,C|splice_region_variant&3_prime_UTR_variant&NMD_transcript_variant|LOW|LMNA|ENSG00000160789|Transcript|ENST00000675455.1|nonsense_mediated_decay|2/13||ENST00000675455.1:c.*156G>C||475|||||||1||HGNC|HGNC:6636||8.559|1.935|10.494,C|missense_variant&splice_region_variant|MODERATE|LMNA|ENSG00000160789|Transcript|ENST00000675667.1|protein_coding|2/12||ENST00000675667.1:c.356G>C|ENSP00000501803.1:p.Arg119Pro|731|356|119|R/P|cGc/cCc|||1||HGNC|HGNC:6636||8.559|1.935|10.494,C|missense_variant&splice_region_variant&NMD_transcript_variant|MODERATE|LMNA|ENSG00000160789|Transcript|ENST00000675874.1|nonsense_mediated_decay|2/12||ENST00000675874.1:c.356G>C|ENSP00000501851.1:p.Arg119Pro|574|356|119|R/P|cGc/cCc|||1||HGNC|HGNC:6636||8.559|1.935|10.494,C|missense_variant&splice_region_variant&NMD_transcript_variant|MODERATE|LMNA|ENSG00000160789|Transcript|ENST00000675881.1|nonsense_mediated_decay|1/12||ENST00000675881.1:c.356G>C|ENSP00000501670.1:p.Arg119Pro|564|356|119|R/P|cGc/cCc|||1||HGNC|HGNC:6636||8.559|1.935|10.494,C|missense_variant&splice_region_variant|MODERATE|LMNA|ENSG00000160789|Transcript|ENST00000675939.1|protein_coding|2/13||ENST00000675939.1:c.356G>C|ENSP00000502256.1:p.Arg119Pro|575|356|119|R/P|cGc/cCc|||1||HGNC|HGNC:6636||8.559|1.935|10.494,C|splice_region_variant&non_coding_transcript_exon_variant|LOW|LMNA|ENSG00000160789|Transcript|ENST00000675989.1|retained_intron|2/11||ENST00000675989.1:n.731G>C||731|||||||1||HGNC|HGNC:6636||8.559|1.935|10.494,C|missense_variant&splice_region_variant&NMD_transcript_variant|MODERATE|LMNA|ENSG00000160789|Transcript|ENST00000676208.1|nonsense_mediated_decay|2/12||ENST00000676208.1:c.356G>C|ENSP00000502468.1:p.Arg119Pro|574|356|119|R/P|cGc/cCc|||1||HGNC|HGNC:6636||8.559|1.935|10.494,C|splice_region_variant&non_coding_transcript_exon_variant|LOW|LMNA|ENSG00000160789|Transcript|ENST00000676283.1|retained_intron|2/10||ENST00000676283.1:n.731G>C||731|||||||1||HGNC|HGNC:6636||8.559|1.935|10.494,C|missense_variant&splice_region_variant|MODERATE|LMNA|ENSG00000160789|Transcript|ENST00000676385.2|protein_coding|3/13||ENST00000676385.2:c.356G>C|ENSP00000502091.1:p.Arg119Pro|1197|356|119|R/P|cGc/cCc|||1||HGNC|HGNC:6636||8.559|1.935|10.494,C|missense_variant&splice_region_variant&NMD_transcript_variant|MODERATE|LMNA|ENSG00000160789|Transcript|ENST00000676434.1|nonsense_mediated_decay|2/11||ENST00000676434.1:c.356G>C|ENSP00000501648.1:p.Arg119Pro|574|356|119|R/P|cGc/cCc|||1||HGNC|HGNC:6636||8.559|1.935|10.494,C|missense_variant&splice_region_variant|MODERATE|LMNA|ENSG00000160789|Transcript|ENST00000677389.1|protein_coding|1/10||ENST00000677389.1:c.356G>C|ENSP00000503633.1:p.Arg119Pro|564|356|119|R/P|cGc/cCc|||1||HGNC|HGNC:6636||8.559|1.935|10.494,C|missense_variant&splice_region_variant|MODERATE|LMNA|ENSG00000160789|Transcript|ENST00000682650.1|protein_coding|2/12||ENST00000682650.1:c.356G>C|ENSP00000506904.1:p.Arg119Pro|570|356|119|R/P|cGc/cCc|||1||HGNC|HGNC:6636||8.559|1.935|10.494,C|missense_variant&splice_region_variant|MODERATE|LMNA|ENSG00000160789|Transcript|ENST00000683032.1|protein_coding|2/13||ENST00000683032.1:c.356G>C|ENSP00000506771.1:p.Arg119Pro|571|356|119|R/P|cGc/cCc|||1||HGNC|HGNC:6636||8.559|1.935|10.494,C|missense_variant&splice_region_variant&NMD_transcript_variant|MODERATE|LMNA|ENSG00000160789|Transcript|ENST00000684195.1|nonsense_mediated_decay|2/12||ENST00000684195.1:c.356G>C|ENSP00000508220.1:p.Arg119Pro|571|356|119|R/P|cGc/cCc|||1||HGNC|HGNC:6636||8.559|1.935|10.494
chr1	156130598	NM_170707.4:c.357-19T>C	T	C	.	.	CSQ=C|intron_variant|MODIFIER|LMNA|ENSG00000160789|Transcript|ENST00000361308.9|protein_coding||2/12|ENST00000361308.9:c.357-19T>C|||||||||1||HGNC|HGNC:6636||9.253|-0.075|9.177,C|intron_variant|MODIFIER|LMNA|ENSG00000160789|Transcript|ENST00000368297.5|protein_coding||2/10|ENST00000368297.5:c.114-19T>C|||||||||1||HGNC|HGNC:6636||9.253|-0.075|9.177,C|upstream_gene_variant|MODIFIER|LMNA|ENSG00000160789|Transcript|ENST00000368298.2|retained_intron|||||||||||4515|1||HGNC|HGNC:6636||||,C|intron_variant|MODIFIER|LMNA|ENSG00000160789|Transcript|ENST00000368299.7|protein_coding||1/11|ENST00000368299.7:c.357-19T>C|||||||||1||HGNC|HGNC:6636||9.253|-0.075|9.177,C|intron_variant|MODIFIER|LMNA|ENSG00000160789|Transcript|ENST00000368300.9|protein_coding||1/11|ENST00000368300.9:c.357-19T>C|||||||||1||HGNC|HGNC:6636||9.253|-0.075|9.177,C|intron_variant|MODIFIER|LMNA|ENSG00000160789|Transcript|ENST00000368301.6|protein_coding||4/12|ENST00000368301.6:c.357-19T>C|||||||||1||HGNC|HGNC:6636||9.253|-0.075|9.177,C|intron_variant|MODIFIER|LMNA|ENSG00000160789|Transcript|ENST00000448611.6|protein_coding||1/12|ENST00000448611.6:c.21-19T>C|||||||||1||HGNC|HGNC:6636||9.253|-0.075|9.177,C|intron_variant&non_coding_transcript_variant|MODIFIER|LMNA|ENSG00000160789|Transcript|ENST00000469565.6|processed_transcript||2/3|ENST00000469565.6:n.391-19T>C|||||||||1||HGNC|HGNC:6636||9.253|-0.075|9.177,C|intron_variant&non_coding_transcript_variant|MODIFIER|LMNA|ENSG00000160789|Transcript|ENST00000470199.2|processed_transcript||1/2|ENST00000470199.2:n.357-77T>C|||||||||1||HGNC|HGNC:6636||||,C|intron_variant|MODIFIER|LMNA|ENSG00000160789|Transcript|ENST00000473598.6|protein_coding||2/12|ENST00000473598.6:c.60-19T>C|||||||||1||HGNC|HGNC:6636||9.253|-0.075|9.177,C|intron_variant&non_coding_transcript_variant|MODIFIER|LMNA|ENSG00000160789|Transcript|ENST00000496738.6|retained_intron||2/9|ENST00000496738.6:n.732-19T>C|||||||||1||HGNC|HGNC:6636||9.253|-0.075|9.177,C|intron_variant&non_coding_transcript_variant|MODIFIER|LMNA|ENSG00000160789|Transcript|ENST00000502357.5|processed_transcript||1/2|ENST00000502357.5:n.255-19T>C|||||||||1||HGNC|HGNC:6636||9.253|-0.075|9.177,C|intron_variant&non_coding_transcript_variant|MODIFIER|LMNA|ENSG00000160789|Transcript|ENST00000502751.5|processed_transcript||2/3|ENST00000502751.5:n.329-19T>C|||||||||1||HGNC|HGNC:6636||9.253|-0.075|9.177,C|intron_variant|MODIFIER|LMNA|ENSG00000160789|Transcript|ENST00000504687.6|protein_coding||1/3|ENST00000504687.6:c.-308-19T>C|||||||||1|cds_end_NF|HGNC|HGNC:6636||9.253|-0.075|9.177,C|intron_variant&NMD_transcript_variant|MODIFIER|LMNA|ENSG00000160789|Transcript|ENST00000515459.5|nonsense_mediated_decay||2/5|ENST00000515459.5:c.*31-19T>C|||||||||1||HGNC|HGNC:6636||9.253|-0.075|9.177,C|upstream_gene_variant|MODIFIER|LMNA|ENSG00000160789|Transcript|ENST00000515824.1|retained_intron|||||||||||4207|1||HGNC|HGNC:6636||||,C|intron_variant&NMD_transcript_variant|MODIFIER|LMNA|ENSG00000160789|Transcript|ENST00000674518.1|nonsense_mediated_decay||2/12|ENST00000674518.1:c.357-19T>C|||||||||1||HGNC|HGNC:6636||9.253|-0.075|9.177,C|intron_variant&NMD_transcript_variant|MODIFIER|LMNA|ENSG00000160789|Transcript|ENST00000674600.1|nonsense_mediated_decay||3/13|ENST00000674600.1:c.*156-19T>C|||||||||1||HGNC|HGNC:6636||9.253|-0.075|9.177,C|intron_variant&NMD_transcript_variant|MODIFIER|LMNA|ENSG00000160789|Transcript|ENST00000674720.1|nonsense_mediated_decay||2/10|ENST00000674720.1:c.357-19T>C|||||||||1||HGNC|HGNC:6636||9.253|-0.075|9.177,C|intron_variant&non_coding_transcript_variant|MODIFIER|LMNA|ENSG00000160789|Transcript|ENST00000675431.1|retained_intron||1/9|ENST00000675431.1:n.50-19T>C|||||||||1||HGNC|HGNC:6636||9.253|-0.075|9.177,C|intron_variant&NMD_transcript_variant|MODIFIER|LMNA|ENSG00000160789|Transcript|ENST00000675455.1|nonsense_mediated_decay||2/12|ENST00000675455.1:c.*157-19T>C|||||||||1||HGNC|HGNC:6636||9.253|-0.075|9.177,C|intron_variant|MODIFIER|LMNA|ENSG00000160789|Transcript|ENST00000675667.1|protein_coding||2/11|ENST00000675667.1:c.357-19T>C|||||||||1||HGNC|HGNC:6636||9.253|-0.075|9.177,C|intron_variant&NMD_transcript_variant|MODIFIER|LMNA|ENSG00000160789|Transcript|ENST00000675874.1|nonsense_mediated_decay||2/11|ENST00000675874.1:c.357-3805T>C|||||||||1||HGNC|HGNC:6636||||,C|intron_variant&NMD_transcript_variant|MODIFIER|LMNA|ENSG00000160789|Transcript|ENST00000675881.1|nonsense_mediated_decay||1/11|ENST00000675881.1:c.357-19T>C|||||||||1||HGNC|HGNC:6636||9.253|-0.075|9.177,C|intron_variant|MODIFIER|LMNA|ENSG00000160789|Transcript|ENST00000675939.1|protein_coding||2/12|ENST00000675939.1:c.357-19T>C|||||||||1||HGNC|HGNC:6636||9.253|-0.075|9.177,C|intron_variant&non_coding_transcript_variant|MODIFIER|LMNA|ENSG00000160789|Transcript|ENST00000675989.1|retained_intron||2/10|ENST00000675989.1:n.732-19T>C|||||||||1||HGNC|HGNC:6636||9.253|-0.075|9.177,C|intron_variant&NMD_transcript_variant|MODIFIER|LMNA|ENSG00000160789|Transcript|ENST00000676208.1|nonsense_mediated_decay||2/11|ENST00000676208.1:c.357-19T>C|||||||||1||HGNC|HGNC:6636||9.253|-0.075|9.177,C|intron_variant&non_coding_transcript_variant|MODIFIER|LMNA|ENSG00000160789|Transcript|ENST00000676283.1|retained_intron||2/9|ENST00000676283.1:n.732-19T>C|||||||||1||HGNC|HGNC:6636||9.253|-0.075|9.177,C|intron_variant|MODIFIER|LMNA|ENSG00000160789|Transcript|ENST00000676385.2|protein_coding||3/12|ENST00000676385.2:c.357-19T>C|||||||||1||HGNC|HGNC:6636||9.253|-0.075|9.177,C|intron_variant&NMD_transcript_variant|MODIFIER|LMNA|ENSG00000160789|Transcript|ENST00000676434.1|nonsense_mediated_decay||2/10|ENST00000676434.1:c.357-19T>C|||||||||1||HGNC|HGNC:6636||9.253|-0.075|9.177,C|intron_variant|MODIFIER|LMNA|ENSG00000160789|Transcript|ENST00000677389.1|protein_coding||1/9|ENST00000677389.1:c.357-19T>C|||||||||1||HGNC|HGNC:6636||9.253|-0.075|9.177,C|intron_variant|MODIFIER|LMNA|ENSG00000160789|Transcript|ENST00000682650.1|protein_coding||2/11|ENST00000682650.1:c.357-19T>C|||||||||1||HGNC|HGNC:6636||9.253|-0.075|9.177,C|intron_variant|MODIFIER|LMNA|ENSG00000160789|Transcript|ENST00000683032.1|protein_coding||2/12|ENST00000683032.1:c.357-19T>C|||||||||1||HGNC|HGNC:6636||9.253|-0.075|9.177,C|intron_variant&NMD_transcript_variant|MODIFIER|LMNA|ENSG00000160789|Transcript|ENST00000684195.1|nonsense_mediated_decay||2/11|ENST00000684195.1:c.357-19T>C|||||||||1||HGNC|HGNC:6636||9.253|-0.075|9.177
chr1	156130740	NM_170707.4:c.480C>T	C	T	.	.	CSQ=T|synonymous_variant|LOW|LMNA|ENSG00000160789|Transcript|ENST00000361308.9|protein_coding|3/13||ENST00000361308.9:c.480C>T|ENSP00000355292.6:p.Gly160%3D|763|480|160|G|ggC/ggT|||1||HGNC|HGNC:6636||||,T|synonymous_variant|LOW|LMNA|ENSG00000160789|Transcript|ENST00000368297.5|protein_coding|3/11||ENST00000368297.5:c.237C>T|ENSP00000357280.1:p.Gly79%3D|339|237|79|G|ggC/ggT|||1||HGNC|HGNC:6636||||,T|upstream_gene_variant|MODIFIER|LMNA|ENSG00000160789|Transcript|ENST00000368298.2|retained_intron|||||||||||4373|1||HGNC|HGNC:6636||||,T|synonymous_variant|LOW|LMNA|ENSG00000160789|Transcript|ENST00000368299.7|protein_coding|2/12||ENST00000368299.7:c.480C>T|ENSP00000357282.3:p.Gly160%3D|677|480|160|G|ggC/ggT|||1||HGNC|HGNC:6636||||,T|synonymous_variant|LOW|LMNA|ENSG00000160789|Transcript|ENST00000368300.9|protein_coding|2/12||ENST00000368300.9:c.480C>T|ENSP00000357283.4:p.Gly160%3D|688|480|160|G|ggC/ggT|||1||HGNC|HGNC:6636||||,T|synonymous_variant|LOW|LMNA|ENSG00000160789|Transcript|ENST00000368301.6|protein_coding|5/13||ENST00000368301.6:c.480C>T|ENSP00000357284.2:p.Gly160%3D|1121|480|160|G|ggC/ggT|||1||HGNC|HGNC:6636||||,T|synonymous_variant|LOW|LMNA|ENSG00000160789|Transcript|ENST00000448611.6|protein_coding|2/13||ENST00000448611.6:c.144C>T|ENSP00000395597.2:p.Gly48%3D|188|144|48|G|ggC/ggT|||1||HGNC|HGNC:6636||||,T|non_coding_transcript_exon_variant|MODIFIER|LMNA|ENSG00000160789|Transcript|ENST00000469565.6|processed_transcript|3/4||ENST00000469565.6:n.514C>T||514|||||||1||HGNC|HGNC:6636||||,T|non_coding_transcript_exon_variant|MODIFIER|LMNA|ENSG00000160789|Transcript|ENST00000470199.2|processed_transcript|2/3||ENST00000470199.2:n.422C>T||422|||||||1||HGNC|HGNC:6636||||,T|synonymous_variant|LOW|LMNA|ENSG00000160789|Transcript|ENST00000473598.6|protein_coding|3/13||ENST00000473598.6:c.183C>T|ENSP00000421821.1:p.Gly61%3D|303|183|61|G|ggC/ggT|||1||HGNC|HGNC:6636||||,T|non_coding_transcript_exon_variant|MODIFIER|LMNA|ENSG00000160789|Transcript|ENST00000496738.6|retained_intron|3/10||ENST00000496738.6:n.855C>T||855|||||||1||HGNC|HGNC:6636||||,T|upstream_gene_variant|MODIFIER|LMNA|ENSG00000160789|Transcript|ENST00000498722.3|retained_intron|||||||||||4993|1||HGNC|HGNC:6636||||,T|non_coding_transcript_exon_variant|MODIFIER|LMNA|ENSG00000160789|Transcript|ENST00000502357.5|processed_transcript|2/3||ENST00000502357.5:n.378C>T||378|||||||1||HGNC|HGNC:6636||||,T|non_coding_transcript_exon_variant|MODIFIER|LMNA|ENSG00000160789|Transcript|ENST00000502751.5|processed_transcript|3/4||ENST00000502751.5:n.452C>T||452|||||||1||HGNC|HGNC:6636||||,T|5_prime_UTR_variant|MODIFIER|LMNA|ENSG00000160789|Transcript|ENST00000504687.6|protein_coding|2/4||ENST00000504687.6:c.-185C>T||231|||||||1|cds_end_NF|HGNC|HGNC:6636||||,T|3_prime_UTR_variant&NMD_transcript_variant|MODIFIER|LMNA|ENSG00000160789|Transcript|ENST00000515459.5|nonsense_mediated_decay|3/6||ENST00000515459.5:c.*154C>T||388|||||||1||HGNC|HGNC:6636||||,T|upstream_gene_variant|MODIFIER|LMNA|ENSG00000160789|Transcript|ENST00000515824.1|retained_intron|||||||||||4065|1||HGNC|HGNC:6636||||,T|synonymous_variant&NMD_transcript_variant|LOW|LMNA|ENSG00000160789|Transcript|ENST00000674518.1|nonsense_mediated_decay|3/13||ENST00000674518.1:c.480C>T|ENSP00000502261.1:p.Gly160%3D|698|480|160|G|ggC/ggT|||1||HGNC|HGNC:6636||||,T|3_prime_UTR_variant&NMD_transcript_variant|MODIFIER|LMNA|ENSG00000160789|Transcript|ENST00000674600.1|nonsense_mediated_decay|4/14||ENST00000674600.1:c.*279C>T||878|||||||1||HGNC|HGNC:6636||||,T|synonymous_variant&NMD_transcript_variant|LOW|LMNA|ENSG00000160789|Transcript|ENST00000674720.1|nonsense_mediated_decay|3/11||ENST00000674720.1:c.480C>T|ENSP00000502798.1:p.Gly160%3D|855|480|160|G|ggC/ggT|||1||HGNC|HGNC:6636||||,T|non_coding_transcript_exon_variant|MODIFIER|LMNA|ENSG00000160789|Transcript|ENST00000675431.1|retained_intron|2/10||ENST00000675431.1:n.173C>T||173|||||||1||HGNC|HGNC:6636||||,T|3_prime_UTR_variant&NMD_transcript_variant|MODIFIER|LMNA|ENSG00000160789|Transcript|ENST00000675455.1|nonsense_mediated_decay|3/13||ENST00000675455.1:c.*280C>T||599|||||||1||HGNC|HGNC:6636||||,T|synonymous_variant|LOW|LMNA|ENSG00000160789|Transcript|ENST00000675667.1|protein_coding|3/12||ENST00000675667.1:c.480C>T|ENSP00000501803.1:p.Gly160%3D|855|480|160|G|ggC/ggT|||1||HGNC|HGNC:6636||||,T|intron_variant&NMD_transcript_variant|MODIFIER|LMNA|ENSG00000160789|Transcript|ENST00000675874.1|nonsense_mediated_decay||2/11|ENST00000675874.1:c.357-3663C>T|||||||||1||HGNC|HGNC:6636||||,T|synonymous_variant&NMD_transcript_variant|LOW|LMNA|ENSG00000160789|Transcript|ENST00000675881.1|nonsense_mediated_decay|2/12||ENST00000675881.1:c.480C>T|ENSP00000501670.1:p.Gly160%3D|688|480|160|G|ggC/ggT|||1||HGNC|HGNC:6636||||,T|synonymous_variant|LOW|LMNA|ENSG00000160789|Transcript|ENST00000675939.1|protein_coding|3/13||ENST00000675939.1:c.480C>T|ENSP00000502256.1:p.Gly160%3D|699|480|160|G|ggC/ggT|||1||HGNC|HGNC:6636||||,T|non_coding_transcript_exon_variant|MODIFIER|LMNA|ENSG00000160789|Transcript|ENST00000675989.1|retained_intron|3/11||ENST00000675989.1:n.855C>T||855|||||||1||HGNC|HGNC:6636||||,T|synonymous_variant&NMD_transcript_variant|LOW|LMNA|ENSG00000160789|Transcript|ENST00000676208.1|nonsense_mediated_decay|3/12||ENST00000676208.1:c.480C>T|ENSP00000502468.1:p.Gly160%3D|698|480|160|G|ggC/ggT|||1||HGNC|HGNC:6636||||,T|non_coding_transcript_exon_variant|MODIFIER|LMNA|ENSG00000160789|Transcript|ENST00000676283.1|retained_intron|3/10||ENST00000676283.1:n.855C>T||855|||||||1||HGNC|HGNC:6636||||,T|synonymous_variant|LOW|LMNA|ENSG00000160789|Transcript|ENST00000676385.2|protein_coding|4/13||ENST00000676385.2:c.480C>T|ENSP00000502091.1:p.Gly160%3D|1321|480|160|G|ggC/ggT|||1||HGNC|HGNC:6636||||,T|synonymous_variant&NMD_transcript_variant|LOW|LMNA|ENSG00000160789|Transcript|ENST00000676434.1|nonsense_mediated_decay|3/11||ENST00000676434.1:c.480C>T|ENSP00000501648.1:p.Gly160%3D|698|480|160|G|ggC/ggT|||1||HGNC|HGNC:6636||||,T|synonymous_variant|LOW|LMNA|ENSG00000160789|Transcript|ENST00000677389.1|protein_coding|2/10||ENST00000677389.1:c.480C>T|ENSP00000503633.1:p.Gly160%3D|688|480|160|G|ggC/ggT|||1||HGNC|HGNC:6636||||,T|synonymous_variant|LOW|LMNA|ENSG00000160789|Transcript|ENST00000682650.1|protein_coding|3/12||ENST00000682650.1:c.480C>T|ENSP00000506904.1:p.Gly160%3D|694|480|160|G|ggC/ggT|||1||HGNC|HGNC:6636||||,T|synonymous_variant|LOW|LMNA|ENSG00000160789|Transcript|ENST00000683032.1|protein_coding|3/13||ENST00000683032.1:c.480C>T|ENSP00000506771.1:p.Gly160%3D|695|480|160|G|ggC/ggT|||1||HGNC|HGNC:6636||||,T|synonymous_variant&NMD_transcript_variant|LOW|LMNA|ENSG00000160789|Transcript|ENST00000684195.1|nonsense_mediated_decay|3/12||ENST00000684195.1:c.480C>T|ENSP00000508220.1:p.Gly160%3D|695|480|160|G|ggC/ggT|||1||HGNC|HGNC:6636||||
chr1	156130756	NM_170707.4:c.496C>T	C	T	.	.	CSQ=T|missense_variant|MODERATE|LMNA|ENSG00000160789|Transcript|ENST00000361308.9|protein_coding|3/13||ENST00000361308.9:c.496C>T|ENSP00000355292.6:p.Arg166Trp|779|496|166|R/W|Cgg/Tgg|||1||HGNC|HGNC:6636||||,T|missense_variant|MODERATE|LMNA|ENSG00000160789|Transcript|ENST00000368297.5|protein_coding|3/11||ENST00000368297.5:c.253C>T|ENSP00000357280.1:p.Arg85Trp|355|253|85|R/W|Cgg/Tgg|||1||HGNC|HGNC:6636||||,T|upstream_gene_variant|MODIFIER|LMNA|ENSG00000160789|Transcript|ENST00000368298.2|retained_intron|||||||||||4357|1||HGNC|HGNC:6636||||,T|missense_variant|MODERATE|LMNA|ENSG00000160789|Transcript|ENST00000368299.7|protein_coding|2/12||ENST00000368299.7:c.496C>T|ENSP00000357282.3:p.Arg166Trp|693|496|166|R/W|Cgg/Tgg|||1||HGNC|HGNC:6636||||,T|missense_variant|MODERATE|LMNA|ENSG00000160789|Transcript|ENST00000368300.9|protein_coding|2/12||ENST00000368300.9:c.496C>T|ENSP00000357283.4:p.Arg166Trp|704|496|166|R/W|Cgg/Tgg|||1||HGNC|HGNC:6636||||,T|missense_variant|MODERATE|LMNA|ENSG00000160789|Transcript|ENST00000368301.6|protein_coding|5/13||ENST00000368301.6:c.496C>T|ENSP00000357284.2:p.Arg166Trp|1137|496|166|R/W|Cgg/Tgg|||1||HGNC|HGNC:6636||||,T|missense_variant|MODERATE|LMNA|ENSG00000160789|Transcript|ENST00000448611.6|protein_coding|2/13||ENST00000448611.6:c.160C>T|ENSP00000395597.2:p.Arg54Trp|204|160|54|R/W|Cgg/Tgg|||1||HGNC|HGNC:6636||||,T|non_coding_transcript_exon_variant|MODIFIER|LMNA|ENSG00000160789|Transcript|ENST00000469565.6|processed_transcript|3/4||ENST00000469565.6:n.530C>T||530|||||||1||HGNC|HGNC:6636||||,T|non_coding_transcript_exon_variant|MODIFIER|LMNA|ENSG00000160789|Transcript|ENST00000470199.2|processed_transcript|2/3||ENST00000470199.2:n.438C>T||438|||||||1||HGNC|HGNC:6636||||,T|missense_variant|MODERATE|LMNA|ENSG00000160789|Transcript|ENST00000473598.6|protein_coding|3/13||ENST00000473598.6:c.199C>T|ENSP00000421821.1:p.Arg67Trp|319|199|67|R/W|Cgg/Tgg|||1||HGNC|HGNC:6636||||,T|non_coding_transcript_exon_variant|MODIFIER|LMNA|ENSG00000160789|Transcript|ENST00000496738.6|retained_intron|3/10||ENST00000496738.6:n.871C>T||871|||||||1||HGNC|HGNC:6636||||,T|upstream_gene_variant|MODIFIER|LMNA|ENSG00000160789|Transcript|ENST00000498722.3|retained_intron|||||||||||4977|1||HGNC|HGNC:6636||||,T|non_coding_transcript_exon_variant|MODIFIER|LMNA|ENSG00000160789|Transcript|ENST00000502357.5|processed_transcript|2/3||ENST00000502357.5:n.394C>T||394|||||||1||HGNC|HGNC:6636||||,T|non_coding_transcript_exon_variant|MODIFIER|LMNA|ENSG00000160789|Transcript|ENST00000502751.5|processed_transcript|3/4||ENST00000502751.5:n.468C>T||468|||||||1||HGNC|HGNC:6636||||,T|5_prime_UTR_variant|MODIFIER|LMNA|ENSG00000160789|Transcript|ENST00000504687.6|protein_coding|2/4||ENST00000504687.6:c.-169C>T||247|||||||1|cds_end_NF|HGNC|HGNC:6636||||,T|3_prime_UTR_variant&NMD_transcript_variant|MODIFIER|LMNA|ENSG00000160789|Transcript|ENST00000515459.5|nonsense_mediated_decay|3/6||ENST00000515459.5:c.*170C>T||404|||||||1||HGNC|HGNC:6636||||,T|upstream_gene_variant|MODIFIER|LMNA|ENSG00000160789|Transcript|ENST00000515824.1|retained_intron|||||||||||4049|1||HGNC|HGNC:6636||||,T|missense_variant&NMD_transcript_variant|MODERATE|LMNA|ENSG00000160789|Transcript|ENST00000674518.1|nonsense_mediated_decay|3/13||ENST00000674518.1:c.496C>T|ENSP00000502261.1:p.Arg166Trp|714|496|166|R/W|Cgg/Tgg|||1||HGNC|HGNC:6636||||,T|3_prime_UTR_variant&NMD_transcript_variant|MODIFIER|LMNA|ENSG00000160789|Transcript|ENST00000674600.1|nonsense_mediated_decay|4/14||ENST00000674600.1:c.*295C>T||894|||||||1||HGNC|HGNC:6636||||,T|missense_variant&NMD_transcript_variant|MODERATE|LMNA|ENSG00000160789|Transcript|ENST00000674720.1|nonsense_mediated_decay|3/11||ENST00000674720.1:c.496C>T|ENSP00000502798.1:p.Arg166Trp|871|496|166|R/W|Cgg/Tgg|||1||HGNC|HGNC:6636||||,T|non_coding_transcript_exon_variant|MODIFIER|LMNA|ENSG00000160789|Transcript|ENST00000675431.1|retained_intron|2/10||ENST00000675431.1:n.189C>T||189|||||||1||HGNC|HGNC:6636||||,T|3_prime_UTR_variant&NMD_transcript_variant|MODIFIER|LMNA|ENSG00000160789|Transcript|ENST00000675455.1|nonsense_mediated_decay|3/13||ENST00000675455.1:c.*296C>T||615|||||||1||HGNC|HGNC:6636||||,T|missense_variant|MODERATE|LMNA|ENSG00000160789|Transcript|ENST00000675667.1|protein_coding|3/12||ENST00000675667.1:c.496C>T|ENSP00000501803.1:p.Arg166Trp|871|496|166|R/W|Cgg/Tgg|||1||HGNC|HGNC:6636||||,T|intron_variant&NMD_transcript_variant|MODIFIER|LMNA|ENSG00000160789|Transcript|ENST00000675874.1|nonsense_mediated_decay||2/11|ENST00000675874.1:c.357-3647C>T|||||||||1||HGNC|HGNC:6636||||,T|missense_variant&NMD_transcript_variant|MODERATE|LMNA|ENSG00000160789|Transcript|ENST00000675881.1|nonsense_mediated_decay|2/12||ENST00000675881.1:c.496C>T|ENSP00000501670.1:p.Arg166Trp|704|496|166|R/W|Cgg/Tgg|||1||HGNC|HGNC:6636||||,T|missense_variant|MODERATE|LMNA|ENSG00000160789|Transcript|ENST00000675939.1|protein_coding|3/13||ENST00000675939.1:c.496C>T|ENSP00000502256.1:p.Arg166Trp|715|496|166|R/W|Cgg/Tgg|||1||HGNC|HGNC:6636||||,T|non_coding_transcript_exon_variant|MODIFIER|LMNA|ENSG00000160789|Transcript|ENST00000675989.1|retained_intron|3/11||ENST00000675989.1:n.871C>T||871|||||||1||HGNC|HGNC:6636||||,T|missense_variant&NMD_transcript_variant|MODERATE|LMNA|ENSG00000160789|Transcript|ENST00000676208.1|nonsense_mediated_decay|3/12||ENST00000676208.1:c.496C>T|ENSP00000502468.1:p.Arg166Trp|714|496|166|R/W|Cgg/Tgg|||1||HGNC|HGNC:6636||||,T|non_coding_transcript_exon_variant|MODIFIER|LMNA|ENSG00000160789|Transcript|ENST00000676283.1|retained_intron|3/10||ENST00000676283.1:n.871C>T||871|||||||1||HGNC|HGNC:6636||||,T|missense_variant|MODERATE|LMNA|ENSG00000160789|Transcript|ENST00000676385.2|protein_coding|4/13||ENST00000676385.2:c.496C>T|ENSP00000502091.1:p.Arg166Trp|1337|496|166|R/W|Cgg/Tgg|||1||HGNC|HGNC:6636||||,T|missense_variant&NMD_transcript_variant|MODERATE|LMNA|ENSG00000160789|Transcript|ENST00000676434.1|nonsense_mediated_decay|3/11||ENST00000676434.1:c.496C>T|ENSP00000501648.1:p.Arg166Trp|714|496|166|R/W|Cgg/Tgg|||1||HGNC|HGNC:6636||||,T|missense_variant|MODERATE|LMNA|ENSG00000160789|Transcript|ENST00000677389.1|protein_coding|2/10||ENST00000677389.1:c.496C>T|ENSP00000503633.1:p.Arg166Trp|704|496|166|R/W|Cgg/Tgg|||1||HGNC|HGNC:6636||||,T|missense_variant|MODERATE|LMNA|ENSG00000160789|Transcript|ENST00000682650.1|protein_coding|3/12||ENST00000682650.1:c.496C>T|ENSP00000506904.1:p.Arg166Trp|710|496|166|R/W|Cgg/Tgg|||1||HGNC|HGNC:6636||||,T|missense_variant|MODERATE|LMNA|ENSG00000160789|Transcript|ENST00000683032.1|protein_coding|3/13||ENST00000683032.1:c.496C>T|ENSP00000506771.1:p.Arg166Trp|711|496|166|R/W|Cgg/Tgg|||1||HGNC|HGNC:6636||||,T|missense_variant&NMD_transcript_variant|MODERATE|LMNA|ENSG00000160789|Transcript|ENST00000684195.1|nonsense_mediated_decay|3/12||ENST00000684195.1:c.496C>T|ENSP00000508220.1:p.Arg166Trp|711|496|166|R/W|Cgg/Tgg|||1||HGNC|HGNC:6636||||
chr1	156130773	NM_170707.4:c.513G>A	G	A	.	.	CSQ=A|splice_region_variant&synonymous_variant|LOW|LMNA|ENSG00000160789|Transcript|ENST00000361308.9|protein_coding|3/13||ENST00000361308.9:c.513G>A|ENSP00000355292.6:p.Lys171%3D|796|513|171|K|aaG/aaA|||1||HGNC|HGNC:6636||4.444|4.714|9.158,A|splice_region_variant&synonymous_variant|LOW|LMNA|ENSG00000160789|Transcript|ENST00000368297.5|protein_coding|3/11||ENST00000368297.5:c.270G>A|ENSP00000357280.1:p.Lys90%3D|372|270|90|K|aaG/aaA|||1||HGNC|HGNC:6636||4.444|4.714|9.158,A|upstream_gene_variant|MODIFIER|LMNA|ENSG00000160789|Transcript|ENST00000368298.2|retained_intron|||||||||||4340|1||HGNC|HGNC:6636||||,A|splice_region_variant&synonymous_variant|LOW|LMNA|ENSG00000160789|Transcript|ENST00000368299.7|protein_coding|2/12||ENST00000368299.7:c.513G>A|ENSP00000357282.3:p.Lys171%3D|710|513|171|K|aaG/aaA|||1||HGNC|HGNC:6636||4.444|4.714|9.158,A|splice_region_variant&synonymous_variant|LOW|LMNA|ENSG00000160789|Transcript|ENST00000368300.9|protein_coding|2/12||ENST00000368300.9:c.513G>A|ENSP00000357283.4:p.Lys171%3D|721|513|171|K|aaG/aaA|||1||HGNC|HGNC:6636||4.444|4.714|9.158,A|splice_region_variant&synonymous_variant|LOW|LMNA|ENSG00000160789|Transcript|ENST00000368301.6|protein_coding|5/13||ENST00000368301.6:c.513G>A|ENSP00000357284.2:p.Lys171%3D|1154|513|171|K|aaG/aaA|||1||HGNC|HGNC:6636||4.444|4.714|9.158,A|splice_region_variant&synonymous_variant|LOW|LMNA|ENSG00000160789|Transcript|ENST00000448611.6|protein_coding|2/13||ENST00000448611.6:c.177G>A|ENSP00000395597.2:p.Lys59%3D|221|177|59|K|aaG/aaA|||1||HGNC|HGNC:6636||4.444|4.714|9.158,A|splice_region_variant&non_coding_transcript_exon_variant|LOW|LMNA|ENSG00000160789|Transcript|ENST00000469565.6|processed_transcript|3/4||ENST00000469565.6:n.547G>A||547|||||||1||HGNC|HGNC:6636||4.444|4.714|9.158,A|splice_region_variant&non_coding_transcript_exon_variant|LOW|LMNA|ENSG00000160789|Transcript|ENST00000470199.2|processed_transcript|2/3||ENST00000470199.2:n.455G>A||455|||||||1||HGNC|HGNC:6636||4.444|4.714|9.158,A|splice_region_variant&synonymous_variant|LOW|LMNA|ENSG00000160789|Transcript|ENST00000473598.6|protein_coding|3/13||ENST00000473598.6:c.216G>A|ENSP00000421821.1:p.Lys72%3D|336|216|72|K|aaG/aaA|||1||HGNC|HGNC:6636||4.444|4.714|9.158,A|splice_region_variant&non_coding_transcript_exon_variant|LOW|LMNA|ENSG00000160789|Transcript|ENST00000496738.6|retained_intron|3/10||ENST00000496738.6:n.888G>A||888|||||||1||HGNC|HGNC:6636||4.444|4.714|9.158,A|upstream_gene_variant|MODIFIER|LMNA|ENSG00000160789|Transcript|ENST00000498722.3|retained_intron|||||||||||4960|1||HGNC|HGNC:6636||||,A|splice_region_variant&non_coding_transcript_exon_variant|LOW|LMNA|ENSG00000160789|Transcript|ENST00000502357.5|processed_transcript|2/3||ENST00000502357.5:n.411G>A||411|||||||1||HGNC|HGNC:6636||4.444|4.714|9.158,A|splice_region_variant&non_coding_transcript_exon_variant|LOW|LMNA|ENSG00000160789|Transcript|ENST00000502751.5|processed_transcript|3/4||ENST00000502751.5:n.485G>A||485|||||||1||HGNC|HGNC:6636||4.444|4.714|9.158,A|splice_region_variant&5_prime_UTR_variant|LOW|LMNA|ENSG00000160789|Transcript|ENST00000504687.6|protein_coding|2/4||ENST00000504687.6:c.-152G>A||264|||||||1|cds_end_NF|HGNC|HGNC:6636||4.444|4.714|9.158,A|splice_region_variant&3_prime_UTR_variant&NMD_transcript_variant|LOW|LMNA|ENSG00000160789|Transcript|ENST00000515459.5|nonsense_mediated_decay|3/6||ENST00000515459.5:c.*187G>A||421|||||||1||HGNC|HGNC:6636||4.444|4.714|9.158,A|upstream_gene_variant|MODIFIER|LMNA|ENSG00000160789|Transcript|ENST00000515824.1|retained_intron|||||||||||4032|1||HGNC|HGNC:6636||||,A|splice_region_variant&synonymous_variant&NMD_transcript_variant|LOW|LMNA|ENSG00000160789|Transcript|ENST00000674518.1|nonsense_mediated_decay|3/13||ENST00000674518.1:c.513G>A|ENSP00000502261.1:p.Lys171%3D|731|513|171|K|aaG/aaA|||1||HGNC|HGNC:6636||4.444|4.714|9.158,A|splice_region_variant&3_prime_UTR_variant&NMD_transcript_variant|LOW|LMNA|ENSG00000160789|Transcript|ENST00000674600.1|nonsense_mediated_decay|4/14||ENST00000674600.1:c.*312G>A||911|||||||1||HGNC|HGNC:6636||4.444|4.714|9.158,A|splice_region_variant&synonymous_variant&NMD_transcript_variant|LOW|LMNA|ENSG00000160789|Transcript|ENST00000674720.1|nonsense_mediated_decay|3/11||ENST00000674720.1:c.513G>A|ENSP00000502798.1:p.Lys171%3D|888|513|171|K|aaG/aaA|||1||HGNC|HGNC:6636||4.444|4.714|9.158,A|splice_region_variant&non_coding_transcript_exon_variant|LOW|LMNA|ENSG00000160789|Transcript|ENST00000675431.1|retained_intron|2/10||ENST00000675431.1:n.206G>A||206|||||||1||HGNC|HGNC:6636||4.444|4.714|9.158,A|splice_region_variant&3_prime_UTR_variant&NMD_transcript_variant|LOW|LMNA|ENSG00000160789|Transcript|ENST00000675455.1|nonsense_mediated_decay|3/13||ENST00000675455.1:c.*313G>A||632|||||||1||HGNC|HGNC:6636||4.444|4.714|9.158,A|splice_region_variant&synonymous_variant|LOW|LMNA|ENSG00000160789|Transcript|ENST00000675667.1|protein_coding|3/12||ENST00000675667.1:c.513G>A|ENSP00000501803.1:p.Lys171%3D|888|513|171|K|aaG/aaA|||1||HGNC|HGNC:6636||4.444|4.714|9.158,A|intron_variant&NMD_transcript_variant|MODIFIER|LMNA|ENSG00000160789|Transcript|ENST00000675874.1|nonsense_mediated_decay||2/11|ENST00000675874.1:c.357-3630G>A|||||||||1||HGNC|HGNC:6636||||,A|splice_region_variant&synonymous_variant&NMD_transcript_variant|LOW|LMNA|ENSG00000160789|Transcript|ENST00000675881.1|nonsense_mediated_decay|2/12||ENST00000675881.1:c.513G>A|ENSP00000501670.1:p.Lys171%3D|721|513|171|K|aaG/aaA|||1||HGNC|HGNC:6636||4.444|4.714|9.158,A|splice_region_variant&synonymous_variant|LOW|LMNA|ENSG00000160789|Transcript|ENST00000675939.1|protein_coding|3/13||ENST00000675939.1:c.513G>A|ENSP00000502256.1:p.Lys171%3D|732|513|171|K|aaG/aaA|||1||HGNC|HGNC:6636||4.444|4.714|9.158,A|splice_region_variant&non_coding_transcript_exon_variant|LOW|LMNA|ENSG00000160789|Transcript|ENST00000675989.1|retained_intron|3/11||ENST00000675989.1:n.888G>A||888|||||||1||HGNC|HGNC:6636||4.444|4.714|9.158,A|splice_region_variant&synonymous_variant&NMD_transcript_variant|LOW|LMNA|ENSG00000160789|Transcript|ENST00000676208.1|nonsense_mediated_decay|3/12||ENST00000676208.1:c.513G>A|ENSP00000502468.1:p.Lys171%3D|731|513|171|K|aaG/aaA|||1||HGNC|HGNC:6636||4.444|4.714|9.158,A|splice_region_variant&non_coding_transcript_exon_variant|LOW|LMNA|ENSG00000160789|Transcript|ENST00000676283.1|retained_intron|3/10||ENST00000676283.1:n.888G>A||888|||||||1||HGNC|HGNC:6636||4.444|4.714|9.158,A|splice_region_variant&synonymous_variant|LOW|LMNA|ENSG00000160789|Transcript|ENST00000676385.2|protein_coding|4/13||ENST00000676385.2:c.513G>A|ENSP00000502091.1:p.Lys171%3D|1354|513|171|K|aaG/aaA|||1||HGNC|HGNC:6636||4.444|4.714|9.158,A|splice_region_variant&synonymous_variant&NMD_transcript_variant|LOW|LMNA|ENSG00000160789|Transcript|ENST00000676434.1|nonsense_mediated_decay|3/11||ENST00000676434.1:c.513G>A|ENSP00000501648.1:p.Lys171%3D|731|513|171|K|aaG/aaA|||1||HGNC|HGNC:6636||4.444|4.714|9.158,A|splice_region_variant&synonymous_variant|LOW|LMNA|ENSG00000160789|Transcript|ENST00000677389.1|protein_coding|2/10||ENST00000677389.1:c.513G>A|ENSP00000503633.1:p.Lys171%3D|721|513|171|K|aaG/aaA|||1||HGNC|HGNC:6636||4.444|4.714|9.158,A|splice_region_variant&synonymous_variant|LOW|LMNA|ENSG00000160789|Transcript|ENST00000682650.1|protein_coding|3/12||ENST00000682650.1:c.513G>A|ENSP00000506904.1:p.Lys171%3D|727|513|171|K|aaG/aaA|||1||HGNC|HGNC:6636||4.444|4.714|9.158,A|splice_region_variant&synonymous_variant|LOW|LMNA|ENSG00000160789|Transcript|ENST00000683032.1|protein_coding|3/13||ENST00000683032.1:c.513G>A|ENSP00000506771.1:p.Lys171%3D|728|513|171|K|aaG/aaA|||1||HGNC|HGNC:6636||4.444|4.714|9.158,A|splice_region_variant&synonymous_variant&NMD_transcript_variant|LOW|LMNA|ENSG00000160789|Transcript|ENST00000684195.1|nonsense_mediated_decay|3/12||ENST00000684195.1:c.513G>A|ENSP00000508220.1:p.Lys171%3D|728|513|171|K|aaG/aaA|||1||HGNC|HGNC:6636||4.444|4.714|9.158
chr1	156134393	NM_170707.4:c.514-10T>C	T	C	.	.	CSQ=C|intron_variant|MODIFIER|LMNA|ENSG00000160789|Transcript|ENST00000361308.9|protein_coding||3/12|ENST00000361308.9:c.514-10T>C|||||||||1||HGNC|HGNC:6636||9.829|-0.638|9.191,C|intron_variant|MODIFIER|LMNA|ENSG00000160789|Transcript|ENST00000368297.5|protein_coding||3/10|ENST00000368297.5:c.271-10T>C|||||||||1||HGNC|HGNC:6636||9.829|-0.638|9.191,C|upstream_gene_variant|MODIFIER|LMNA|ENSG00000160789|Transcript|ENST00000368298.2|retained_intron|||||||||||720|1||HGNC|HGNC:6636||||,C|intron_variant|MODIFIER|LMNA|ENSG00000160789|Transcript|ENST00000368299.7|protein_coding||2/11|ENST00000368299.7:c.514-10T>C|||||||||1||HGNC|HGNC:6636||9.829|-0.638|9.191,C|intron_variant|MODIFIER|LMNA|ENSG00000160789|Transcript|ENST00000368300.9|protein_coding||2/11|ENST00000368300.9:c.514-10T>C|||||||||1||HGNC|HGNC:6636||9.829|-0.638|9.191,C|intron_variant|MODIFIER|LMNA|ENSG00000160789|Transcript|ENST00000368301.6|protein_coding||5/12|ENST00000368301.6:c.514-10T>C|||||||||1||HGNC|HGNC:6636||9.829|-0.638|9.191,C|intron_variant|MODIFIER|LMNA|ENSG00000160789|Transcript|ENST00000448611.6|protein_coding||2/12|ENST00000448611.6:c.178-10T>C|||||||||1||HGNC|HGNC:6636||9.829|-0.638|9.191,C|upstream_gene_variant|MODIFIER|LMNA|ENSG00000160789|Transcript|ENST00000459904.2|retained_intron|||||||||||1900|1||HGNC|HGNC:6636||||,C|intron_variant&non_coding_transcript_variant|MODIFIER|LMNA|ENSG00000160789|Transcript|ENST00000469565.6|processed_transcript||3/3|ENST00000469565.6:n.548-10T>C|||||||||1||HGNC|HGNC:6636||9.829|-0.638|9.191,C|intron_variant&non_coding_transcript_variant|MODIFIER|LMNA|ENSG00000160789|Transcript|ENST00000470199.2|processed_transcript||2/2|ENST00000470199.2:n.456-10T>C|||||||||1||HGNC|HGNC:6636||9.829|-0.638|9.191,C|intron_variant|MODIFIER|LMNA|ENSG00000160789|Transcript|ENST00000473598.6|protein_coding||3/12|ENST00000473598.6:c.217-10T>C|||||||||1||HGNC|HGNC:6636||9.829|-0.638|9.191,C|intron_variant&non_coding_transcript_variant|MODIFIER|LMNA|ENSG00000160789|Transcript|ENST00000496738.6|retained_intron||3/9|ENST00000496738.6:n.889-10T>C|||||||||1||HGNC|HGNC:6636||9.829|-0.638|9.191,C|upstream_gene_variant|MODIFIER|LMNA|ENSG00000160789|Transcript|ENST00000498722.3|retained_intron|||||||||||1340|1||HGNC|HGNC:6636||||,C|intron_variant&non_coding_transcript_variant|MODIFIER|LMNA|ENSG00000160789|Transcript|ENST00000502357.5|processed_transcript||2/2|ENST00000502357.5:n.412-10T>C|||||||||1||HGNC|HGNC:6636||9.829|-0.638|9.191,C|intron_variant&non_coding_transcript_variant|MODIFIER|LMNA|ENSG00000160789|Transcript|ENST00000502751.5|processed_transcript||3/3|ENST00000502751.5:n.486-10T>C|||||||||1||HGNC|HGNC:6636||9.829|-0.638|9.191,C|intron_variant|MODIFIER|LMNA|ENSG00000160789|Transcript|ENST00000504687.6|protein_coding||2/3|ENST00000504687.6:c.-151-10T>C|||||||||1|cds_end_NF|HGNC|HGNC:6636||9.829|-0.638|9.191,C|upstream_gene_variant|MODIFIER|LMNA|ENSG00000160789|Transcript|ENST00000506981.1|retained_intron|||||||||||3069|1||HGNC|HGNC:6636||||,C|intron_variant&NMD_transcript_variant|MODIFIER|LMNA|ENSG00000160789|Transcript|ENST00000515459.5|nonsense_mediated_decay||3/5|ENST00000515459.5:c.*188-10T>C|||||||||1||HGNC|HGNC:6636||9.829|-0.638|9.191,C|upstream_gene_variant|MODIFIER|LMNA|ENSG00000160789|Transcript|ENST00000515824.1|retained_intron|||||||||||412|1||HGNC|HGNC:6636||||,C|intron_variant&NMD_transcript_variant|MODIFIER|LMNA|ENSG00000160789|Transcript|ENST00000674518.1|nonsense_mediated_decay||3/12|ENST00000674518.1:c.514-10T>C|||||||||1||HGNC|HGNC:6636||9.829|-0.638|9.191,C|intron_variant&NMD_transcript_variant|MODIFIER|LMNA|ENSG00000160789|Transcript|ENST00000674600.1|nonsense_mediated_decay||4/13|ENST00000674600.1:c.*313-10T>C|||||||||1||HGNC|HGNC:6636||9.829|-0.638|9.191,C|intron_variant&NMD_transcript_variant|MODIFIER|LMNA|ENSG00000160789|Transcript|ENST00000674720.1|nonsense_mediated_decay||3/10|ENST00000674720.1:c.514-10T>C|||||||||1||HGNC|HGNC:6636||9.829|-0.638|9.191,C|intron_variant&non_coding_transcript_variant|MODIFIER|LMNA|ENSG00000160789|Transcript|ENST00000675431.1|retained_intron||2/9|ENST00000675431.1:n.207-10T>C|||||||||1||HGNC|HGNC:6636||9.829|-0.638|9.191,C|intron_variant&NMD_transcript_variant|MODIFIER|LMNA|ENSG00000160789|Transcript|ENST00000675455.1|nonsense_mediated_decay||3/12|ENST00000675455.1:c.*314-10T>C|||||||||1||HGNC|HGNC:6636||9.829|-0.638|9.191,C|intron_variant|MODIFIER|LMNA|ENSG00000160789|Transcript|ENST00000675667.1|protein_coding||3/11|ENST00000675667.1:c.514-10T>C|||||||||1||HGNC|HGNC:6636||9.829|-0.638|9.191,C|intron_variant&NMD_transcript_variant|MODIFIER|LMNA|ENSG00000160789|Transcript|ENST00000675874.1|nonsense_mediated_decay||2/11|ENST00000675874.1:c.357-10T>C|||||||||1||HGNC|HGNC:6636||9.829|-0.638|9.191,C|intron_variant&NMD_transcript_variant|MODIFIER|LMNA|ENSG00000160789|Transcript|ENST00000675881.1|nonsense_mediated_decay||2/11|ENST00000675881.1:c.514-10T>C|||||||||1||HGNC|HGNC:6636||9.829|-0.638|9.191,C|intron_variant|MODIFIER|LMNA|ENSG00000160789|Transcript|ENST00000675939.1|protein_coding||3/12|ENST00000675939.1:c.514-10T>C|||||||||1||HGNC|HGNC:6636||9.829|-0.638|9.191,C|intron_variant&non_coding_transcript_variant|MODIFIER|LMNA|ENSG00000160789|Transcript|ENST00000675989.1|retained_intron||3/10|ENST00000675989.1:n.889-10T>C|||||||||1||HGNC|HGNC:6636||9.829|-0.638|9.191,C|intron_variant&NMD_transcript_variant|MODIFIER|LMNA|ENSG00000160789|Transcript|ENST00000676208.1|nonsense_mediated_decay||3/11|ENST00000676208.1:c.514-10T>C|||||||||1||HGNC|HGNC:6636||9.829|-0.638|9.191,C|intron_variant&non_coding_transcript_variant|MODIFIER|LMNA|ENSG00000160789|Transcript|ENST00000676283.1|retained_intron||3/9|ENST00000676283.1:n.889-10T>C|||||||||1||HGNC|HGNC:6636||9.829|-0.638|9.191,C|intron_variant|MODIFIER|LMNA|ENSG00000160789|Transcript|ENST00000676385.2|protein_coding||4/12|ENST00000676385.2:c.514-10T>C|||||||||1||HGNC|HGNC:6636||9.829|-0.638|9.191,C|intron_variant&NMD_transcript_variant|MODIFIER|LMNA|ENSG00000160789|Transcript|ENST00000676434.1|nonsense_mediated_decay||3/10|ENST00000676434.1:c.514-10T>C|||||||||1||HGNC|HGNC:6636||9.829|-0.638|9.191,C|intron_variant|MODIFIER|LMNA|ENSG00000160789|Transcript|ENST00000677389.1|protein_coding||2/9|ENST00000677389.1:c.514-10T>C|||||||||1||HGNC|HGNC:6636||9.829|-0.638|9.191,C|intron_variant|MODIFIER|LMNA|ENSG00000160789|Transcript|ENST00000682650.1|protein_coding||3/11|ENST00000682650.1:c.514-10T>C|||||||||1||HGNC|HGNC:6636||9.829|-0.638|9.191,C|intron_variant|MODIFIER|LMNA|ENSG00000160789|Transcript|ENST00000683032.1|protein_coding||3/12|ENST00000683032.1:c.514-10T>C|||||||||1||HGNC|HGNC:6636||9.829|-0.638|9.191,C|upstream_gene_variant|MODIFIER|LMNA|ENSG00000160789|Transcript|ENST00000683773.1|processed_transcript|||||||||||3308|1||HGNC|HGNC:6636||||,C|intron_variant&NMD_transcript_variant|MODIFIER|LMNA|ENSG00000160789|Transcript|ENST00000684195.1|nonsense_mediated_decay||3/11|ENST00000684195.1:c.514-10T>C|||||||||1||HGNC|HGNC:6636||9.829|-0.638|9.191
chr1	156134445	NM_170707.4:c.556G>A	G	A	.	.	CSQ=A|missense_variant|MODERATE|LMNA|ENSG00000160789|Transcript|ENST00000361308.9|protein_coding|4/13||ENST00000361308.9:c.556G>A|ENSP00000355292.6:p.Glu186Lys|839|556|186|E/K|Gag/Aag|||1||HGNC|HGNC:6636||||,A|missense_variant|MODERATE|LMNA|ENSG00000160789|Transcript|ENST00000368297.5|protein_coding|4/11||ENST00000368297.5:c.313G>A|ENSP00000357280.1:p.Glu105Lys|415|313|105|E/K|Gag/Aag|||1||HGNC|HGNC:6636||||,A|upstream_gene_variant|MODIFIER|LMNA|ENSG00000160789|Transcript|ENST00000368298.2|retained_intron|||||||||||668|1||HGNC|HGNC:6636||||,A|missense_variant|MODERATE|LMNA|ENSG00000160789|Transcript|ENST00000368299.7|protein_coding|3/12||ENST00000368299.7:c.556G>A|ENSP00000357282.3:p.Glu186Lys|753|556|186|E/K|Gag/Aag|||1||HGNC|HGNC:6636||||,A|missense_variant|MODERATE|LMNA|ENSG00000160789|Transcript|ENST00000368300.9|protein_coding|3/12||ENST00000368300.9:c.556G>A|ENSP00000357283.4:p.Glu186Lys|764|556|186|E/K|Gag/Aag|||1||HGNC|HGNC:6636||||,A|missense_variant|MODERATE|LMNA|ENSG00000160789|Transcript|ENST00000368301.6|protein_coding|6/13||ENST00000368301.6:c.556G>A|ENSP00000357284.2:p.Glu186Lys|1197|556|186|E/K|Gag/Aag|||1||HGNC|HGNC:6636||||,A|missense_variant|MODERATE|LMNA|ENSG00000160789|Transcript|ENST00000448611.6|protein_coding|3/13||ENST00000448611.6:c.220G>A|ENSP00000395597.2:p.Glu74Lys|264|220|74|E/K|Gag/Aag|||1||HGNC|HGNC:6636||||,A|upstream_gene_variant|MODIFIER|LMNA|ENSG00000160789|Transcript|ENST00000459904.2|retained_intron|||||||||||1848|1||HGNC|HGNC:6636||||,A|non_coding_transcript_exon_variant|MODIFIER|LMNA|ENSG00000160789|Transcript|ENST00000469565.6|processed_transcript|4/4||ENST00000469565.6:n.590G>A||590|||||||1||HGNC|HGNC:6636||||,A|non_coding_transcript_exon_variant|MODIFIER|LMNA|ENSG00000160789|Transcript|ENST00000470199.2|processed_transcript|3/3||ENST00000470199.2:n.498G>A||498|||||||1||HGNC|HGNC:6636||||,A|missense_variant|MODERATE|LMNA|ENSG00000160789|Transcript|ENST00000473598.6|protein_coding|4/13||ENST00000473598.6:c.259G>A|ENSP00000421821.1:p.Glu87Lys|379|259|87|E/K|Gag/Aag|||1||HGNC|HGNC:6636||||,A|non_coding_transcript_exon_variant|MODIFIER|LMNA|ENSG00000160789|Transcript|ENST00000496738.6|retained_intron|4/10||ENST00000496738.6:n.931G>A||931|||||||1||HGNC|HGNC:6636||||,A|upstream_gene_variant|MODIFIER|LMNA|ENSG00000160789|Transcript|ENST00000498722.3|retained_intron|||||||||||1288|1||HGNC|HGNC:6636||||,A|non_coding_transcript_exon_variant|MODIFIER|LMNA|ENSG00000160789|Transcript|ENST00000502357.5|processed_transcript|3/3||ENST00000502357.5:n.454G>A||454|||||||1||HGNC|HGNC:6636||||,A|non_coding_transcript_exon_variant|MODIFIER|LMNA|ENSG00000160789|Transcript|ENST00000502751.5|processed_transcript|4/4||ENST00000502751.5:n.528G>A||528|||||||1||HGNC|HGNC:6636||||,A|5_prime_UTR_variant|MODIFIER|LMNA|ENSG00000160789|Transcript|ENST00000504687.6|protein_coding|3/4||ENST00000504687.6:c.-109G>A||307|||||||1|cds_end_NF|HGNC|HGNC:6636||||,A|upstream_gene_variant|MODIFIER|LMNA|ENSG00000160789|Transcript|ENST00000506981.1|retained_intron|||||||||||3017|1||HGNC|HGNC:6636||||,A|3_prime_UTR_variant&NMD_transcript_variant|MODIFIER|LMNA|ENSG00000160789|Transcript|ENST00000515459.5|nonsense_mediated_decay|4/6||ENST00000515459.5:c.*230G>A||464|||||||1||HGNC|HGNC:6636||||,A|upstream_gene_variant|MODIFIER|LMNA|ENSG00000160789|Transcript|ENST00000515824.1|retained_intron|||||||||||360|1||HGNC|HGNC:6636||||,A|missense_variant&NMD_transcript_variant|MODERATE|LMNA|ENSG00000160789|Transcript|ENST00000674518.1|nonsense_mediated_decay|4/13||ENST00000674518.1:c.556G>A|ENSP00000502261.1:p.Glu186Lys|774|556|186|E/K|Gag/Aag|||1||HGNC|HGNC:6636||||,A|3_prime_UTR_variant&NMD_transcript_variant|MODIFIER|LMNA|ENSG00000160789|Transcript|ENST00000674600.1|nonsense_mediated_decay|5/14||ENST00000674600.1:c.*355G>A||954|||||||1||HGNC|HGNC:6636||||,A|missense_variant&NMD_transcript_variant|MODERATE|LMNA|ENSG00000160789|Transcript|ENST00000674720.1|nonsense_mediated_decay|4/11||ENST00000674720.1:c.556G>A|ENSP00000502798.1:p.Glu186Lys|931|556|186|E/K|Gag/Aag|||1||HGNC|HGNC:6636||||,A|non_coding_transcript_exon_variant|MODIFIER|LMNA|ENSG00000160789|Transcript|ENST00000675431.1|retained_intron|3/10||ENST00000675431.1:n.249G>A||249|||||||1||HGNC|HGNC:6636||||,A|3_prime_UTR_variant&NMD_transcript_variant|MODIFIER|LMNA|ENSG00000160789|Transcript|ENST00000675455.1|nonsense_mediated_decay|4/13||ENST00000675455.1:c.*356G>A||675|||||||1||HGNC|HGNC:6636||||,A|missense_variant|MODERATE|LMNA|ENSG00000160789|Transcript|ENST00000675667.1|protein_coding|4/12||ENST00000675667.1:c.556G>A|ENSP00000501803.1:p.Glu186Lys|931|556|186|E/K|Gag/Aag|||1||HGNC|HGNC:6636||||,A|3_prime_UTR_variant&NMD_transcript_variant|MODIFIER|LMNA|ENSG00000160789|Transcript|ENST00000675874.1|nonsense_mediated_decay|3/12||ENST00000675874.1:c.*27G>A||617|||||||1||HGNC|HGNC:6636||||,A|missense_variant&NMD_transcript_variant|MODERATE|LMNA|ENSG00000160789|Transcript|ENST00000675881.1|nonsense_mediated_decay|3/12||ENST00000675881.1:c.556G>A|ENSP00000501670.1:p.Glu186Lys|764|556|186|E/K|Gag/Aag|||1||HGNC|HGNC:6636||||,A|missense_variant|MODERATE|LMNA|ENSG00000160789|Transcript|ENST00000675939.1|protein_coding|4/13||ENST00000675939.1:c.556G>A|ENSP00000502256.1:p.Glu186Lys|775|556|186|E/K|Gag/Aag|||1||HGNC|HGNC:6636||||,A|non_coding_transcript_exon_variant|MODIFIER|LMNA|ENSG00000160789|Transcript|ENST00000675989.1|retained_intron|4/11||ENST00000675989.1:n.931G>A||931|||||||1||HGNC|HGNC:6636||||,A|missense_variant&NMD_transcript_variant|MODERATE|LMNA|ENSG00000160789|Transcript|ENST00000676208.1|nonsense_mediated_decay|4/12||ENST00000676208.1:c.556G>A|ENSP00000502468.1:p.Glu186Lys|774|556|186|E/K|Gag/Aag|||1||HGNC|HGNC:6636||||,A|non_coding_transcript_exon_variant|MODIFIER|LMNA|ENSG00000160789|Transcript|ENST00000676283.1|retained_intron|4/10||ENST00000676283.1:n.931G>A||931|||||||1||HGNC|HGNC:6636||||,A|missense_variant|MODERATE|LMNA|ENSG00000160789|Transcript|ENST00000676385.2|protein_coding|5/13||ENST00000676385.2:c.556G>A|ENSP00000502091.1:p.Glu186Lys|1397|556|186|E/K|Gag/Aag|||1||HGNC|HGNC:6636||||,A|missense_variant&NMD_transcript_variant|MODERATE|LMNA|ENSG00000160789|Transcript|ENST00000676434.1|nonsense_mediated_decay|4/11||ENST00000676434.1:c.556G>A|ENSP00000501648.1:p.Glu186Lys|774|556|186|E/K|Gag/Aag|||1||HGNC|HGNC:6636||||,A|missense_variant|MODERATE|LMNA|ENSG00000160789|Transcript|ENST00000677389.1|protein_coding|3/10||ENST00000677389.1:c.556G>A|ENSP00000503633.1:p.Glu186Lys|764|556|186|E/K|Gag/Aag|||1||HGNC|HGNC:6636||||,A|missense_variant|MODERATE|LMNA|ENSG00000160789|Transcript|ENST00000682650.1|protein_coding|4/12||ENST00000682650.1:c.556G>A|ENSP00000506904.1:p.Glu186Lys|770|556|186|E/K|Gag/Aag|||1||HGNC|HGNC:6636||||,A|missense_variant|MODERATE|LMNA|ENSG00000160789|Transcript|ENST00000683032.1|protein_coding|4/13||ENST00000683032.1:c.556G>A|ENSP00000506771.1:p.Glu186Lys|771|556|186|E/K|Gag/Aag|||1||HGNC|HGNC:6636||||,A|upstream_gene_variant|MODIFIER|LMNA|ENSG00000160789|Transcript|ENST00000683773.1|processed_transcript|||||||||||3256|1||HGNC|HGNC:6636||||,A|missense_variant&NMD_transcript_variant|MODERATE|LMNA|ENSG00000160789|Transcript|ENST00000684195.1|nonsense_mediated_decay|4/12||ENST00000684195.1:c.556G>A|ENSP00000508220.1:p.Glu186Lys|771|556|186|E/K|Gag/Aag|||1||HGNC|HGNC:6636||||
chr1	156134457	NM_170707.4:c.568C>T	C	T	.	.	CSQ=T|missense_variant|MODERATE|LMNA|ENSG00000160789|Transcript|ENST00000361308.9|protein_coding|4/13||ENST00000361308.9:c.568C>T|ENSP00000355292.6:p.Arg190Trp|851|568|190|R/W|Cgg/Tgg|||1||HGNC|HGNC:6636||||,T|missense_variant|MODERATE|LMNA|ENSG00000160789|Transcript|ENST00000368297.5|protein_coding|4/11||ENST00000368297.5:c.325C>T|ENSP00000357280.1:p.Arg109Trp|427|325|109|R/W|Cgg/Tgg|||1||HGNC|HGNC:6636||||,T|upstream_gene_variant|MODIFIER|LMNA|ENSG00000160789|Transcript|ENST00000368298.2|retained_intron|||||||||||656|1||HGNC|HGNC:6636||||,T|missense_variant|MODERATE|LMNA|ENSG00000160789|Transcript|ENST00000368299.7|protein_coding|3/12||ENST00000368299.7:c.568C>T|ENSP00000357282.3:p.Arg190Trp|765|568|190|R/W|Cgg/Tgg|||1||HGNC|HGNC:6636||||,T|missense_variant|MODERATE|LMNA|ENSG00000160789|Transcript|ENST00000368300.9|protein_coding|3/12||ENST00000368300.9:c.568C>T|ENSP00000357283.4:p.Arg190Trp|776|568|190|R/W|Cgg/Tgg|||1||HGNC|HGNC:6636||||,T|missense_variant|MODERATE|LMNA|ENSG00000160789|Transcript|ENST00000368301.6|protein_coding|6/13||ENST00000368301.6:c.568C>T|ENSP00000357284.2:p.Arg190Trp|1209|568|190|R/W|Cgg/Tgg|||1||HGNC|HGNC:6636||||,T|missense_variant|MODERATE|LMNA|ENSG00000160789|Transcript|ENST00000448611.6|protein_coding|3/13||ENST00000448611.6:c.232C>T|ENSP00000395597.2:p.Arg78Trp|276|232|78|R/W|Cgg/Tgg|||1||HGNC|HGNC:6636||||,T|upstream_gene_variant|MODIFIER|LMNA|ENSG00000160789|Transcript|ENST00000459904.2|retained_intron|||||||||||1836|1||HGNC|HGNC:6636||||,T|downstream_gene_variant|MODIFIER|LMNA|ENSG00000160789|Transcript|ENST00000469565.6|processed_transcript|||||||||||11|1||HGNC|HGNC:6636||||,T|non_coding_transcript_exon_variant|MODIFIER|LMNA|ENSG00000160789|Transcript|ENST00000470199.2|processed_transcript|3/3||ENST00000470199.2:n.510C>T||510|||||||1||HGNC|HGNC:6636||||,T|missense_variant|MODERATE|LMNA|ENSG00000160789|Transcript|ENST00000473598.6|protein_coding|4/13||ENST00000473598.6:c.271C>T|ENSP00000421821.1:p.Arg91Trp|391|271|91|R/W|Cgg/Tgg|||1||HGNC|HGNC:6636||||,T|non_coding_transcript_exon_variant|MODIFIER|LMNA|ENSG00000160789|Transcript|ENST00000496738.6|retained_intron|4/10||ENST00000496738.6:n.943C>T||943|||||||1||HGNC|HGNC:6636||||,T|upstream_gene_variant|MODIFIER|LMNA|ENSG00000160789|Transcript|ENST00000498722.3|retained_intron|||||||||||1276|1||HGNC|HGNC:6636||||,T|non_coding_transcript_exon_variant|MODIFIER|LMNA|ENSG00000160789|Transcript|ENST00000502357.5|processed_transcript|3/3||ENST00000502357.5:n.466C>T||466|||||||1||HGNC|HGNC:6636||||,T|non_coding_transcript_exon_variant|MODIFIER|LMNA|ENSG00000160789|Transcript|ENST00000502751.5|processed_transcript|4/4||ENST00000502751.5:n.540C>T||540|||||||1||HGNC|HGNC:6636||||,T|5_prime_UTR_variant|MODIFIER|LMNA|ENSG00000160789|Transcript|ENST00000504687.6|protein_coding|3/4||ENST00000504687.6:c.-97C>T||319|||||||1|cds_end_NF|HGNC|HGNC:6636||||,T|upstream_gene_variant|MODIFIER|LMNA|ENSG00000160789|Transcript|ENST00000506981.1|retained_intron|||||||||||3005|1||HGNC|HGNC:6636||||,T|3_prime_UTR_variant&NMD_transcript_variant|MODIFIER|LMNA|ENSG00000160789|Transcript|ENST00000515459.5|nonsense_mediated_decay|4/6||ENST00000515459.5:c.*242C>T||476|||||||1||HGNC|HGNC:6636||||,T|upstream_gene_variant|MODIFIER|LMNA|ENSG00000160789|Transcript|ENST00000515824.1|retained_intron|||||||||||348|1||HGNC|HGNC:6636||||,T|missense_variant&NMD_transcript_variant|MODERATE|LMNA|ENSG00000160789|Transcript|ENST00000674518.1|nonsense_mediated_decay|4/13||ENST00000674518.1:c.568C>T|ENSP00000502261.1:p.Arg190Trp|786|568|190|R/W|Cgg/Tgg|||1||HGNC|HGNC:6636||||,T|3_prime_UTR_variant&NMD_transcript_variant|MODIFIER|LMNA|ENSG00000160789|Transcript|ENST00000674600.1|nonsense_mediated_decay|5/14||ENST00000674600.1:c.*367C>T||966|||||||1||HGNC|HGNC:6636||||,T|missense_variant&NMD_transcript_variant|MODERATE|LMNA|ENSG00000160789|Transcript|ENST00000674720.1|nonsense_mediated_decay|4/11||ENST00000674720.1:c.568C>T|ENSP00000502798.1:p.Arg190Trp|943|568|190|R/W|Cgg/Tgg|||1||HGNC|HGNC:6636||||,T|non_coding_transcript_exon_variant|MODIFIER|LMNA|ENSG00000160789|Transcript|ENST00000675431.1|retained_intron|3/10||ENST00000675431.1:n.261C>T||261|||||||1||HGNC|HGNC:6636||||,T|3_prime_UTR_variant&NMD_transcript_variant|MODIFIER|LMNA|ENSG00000160789|Transcript|ENST00000675455.1|nonsense_mediated_decay|4/13||ENST00000675455.1:c.*368C>T||687|||||||1||HGNC|HGNC:6636||||,T|missense_variant|MODERATE|LMNA|ENSG00000160789|Transcript|ENST00000675667.1|protein_coding|4/12||ENST00000675667.1:c.568C>T|ENSP00000501803.1:p.Arg190Trp|943|568|190|R/W|Cgg/Tgg|||1||HGNC|HGNC:6636||||,T|3_prime_UTR_variant&NMD_transcript_variant|MODIFIER|LMNA|ENSG00000160789|Transcript|ENST00000675874.1|nonsense_mediated_decay|3/12||ENST00000675874.1:c.*39C>T||629|||||||1||HGNC|HGNC:6636||||,T|missense_variant&NMD_transcript_variant|MODERATE|LMNA|ENSG00000160789|Transcript|ENST00000675881.1|nonsense_mediated_decay|3/12||ENST00000675881.1:c.568C>T|ENSP00000501670.1:p.Arg190Trp|776|568|190|R/W|Cgg/Tgg|||1||HGNC|HGNC:6636||||,T|missense_variant|MODERATE|LMNA|ENSG00000160789|Transcript|ENST00000675939.1|protein_coding|4/13||ENST00000675939.1:c.568C>T|ENSP00000502256.1:p.Arg190Trp|787|568|190|R/W|Cgg/Tgg|||1||HGNC|HGNC:6636||||,T|non_coding_transcript_exon_variant|MODIFIER|LMNA|ENSG00000160789|Transcript|ENST00000675989.1|retained_intron|4/11||ENST00000675989.1:n.943C>T||943|||||||1||HGNC|HGNC:6636||||,T|missense_variant&NMD_transcript_variant|MODERATE|LMNA|ENSG00000160789|Transcript|ENST00000676208.1|nonsense_mediated_decay|4/12||ENST00000676208.1:c.568C>T|ENSP00000502468.1:p.Arg190Trp|786|568|190|R/W|Cgg/Tgg|||1||HGNC|HGNC:6636||||,T|non_coding_transcript_exon_variant|MODIFIER|LMNA|ENSG00000160789|Transcript|ENST00000676283.1|retained_intron|4/10||ENST00000676283.1:n.943C>T||943|||||||1||HGNC|HGNC:6636||||,T|missense_variant|MODERATE|LMNA|ENSG00000160789|Transcript|ENST00000676385.2|protein_coding|5/13||ENST00000676385.2:c.568C>T|ENSP00000502091.1:p.Arg190Trp|1409|568|190|R/W|Cgg/Tgg|||1||HGNC|HGNC:6636||||,T|missense_variant&NMD_transcript_variant|MODERATE|LMNA|ENSG00000160789|Transcript|ENST00000676434.1|nonsense_mediated_decay|4/11||ENST00000676434.1:c.568C>T|ENSP00000501648.1:p.Arg190Trp|786|568|190|R/W|Cgg/Tgg|||1||HGNC|HGNC:6636||||,T|missense_variant|MODERATE|LMNA|ENSG00000160789|Transcript|ENST00000677389.1|protein_coding|3/10||ENST00000677389.1:c.568C>T|ENSP00000503633.1:p.Arg190Trp|776|568|190|R/W|Cgg/Tgg|||1||HGNC|HGNC:6636||||,T|missense_variant|MODERATE|LMNA|ENSG00000160789|Transcript|ENST00000682650.1|protein_coding|4/12||ENST00000682650.1:c.568C>T|ENSP00000506904.1:p.Arg190Trp|782|568|190|R/W|Cgg/Tgg|||1||HGNC|HGNC:6636||||,T|missense_variant|MODERATE|LMNA|ENSG00000160789|Transcript|ENST00000683032.1|protein_coding|4/13||ENST00000683032.1:c.568C>T|ENSP00000506771.1:p.Arg190Trp|783|568|190|R/W|Cgg/Tgg|||1||HGNC|HGNC:6636||||,T|upstream_gene_variant|MODIFIER|LMNA|ENSG00000160789|Transcript|ENST00000683773.1|processed_transcript|||||||||||3244|1||HGNC|HGNC:6636||||,T|missense_variant&NMD_transcript_variant|MODERATE|LMNA|ENSG00000160789|Transcript|ENST00000684195.1|nonsense_mediated_decay|4/12||ENST00000684195.1:c.568C>T|ENSP00000508220.1:p.Arg190Trp|783|568|190|R/W|Cgg/Tgg|||1||HGNC|HGNC:6636||||
chr1	156134462	NM_170707.4:c.573G>A	G	A	.	.	CSQ=A|synonymous_variant|LOW|LMNA|ENSG00000160789|Transcript|ENST00000361308.9|protein_coding|4/13||ENST00000361308.9:c.573G>A|ENSP00000355292.6:p.Val191%3D|856|573|191|V|gtG/gtA|||1||HGNC|HGNC:6636||||,A|synonymous_variant|LOW|LMNA|ENSG00000160789|Transcript|ENST00000368297.5|protein_coding|4/11||ENST00000368297.5:c.330G>A|ENSP00000357280.1:p.Val110%3D|432|330|110|V|gtG/gtA|||1||HGNC|HGNC:6636||||,A|upstream_gene_variant|MODIFIER|LMNA|ENSG00000160789|Transcript|ENST00000368298.2|retained_intron|||||||||||651|1||HGNC|HGNC:6636||||,A|synonymous_variant|LOW|LMNA|ENSG00000160789|Transcript|ENST00000368299.7|protein_coding|3/12||ENST00000368299.7:c.573G>A|ENSP00000357282.3:p.Val191%3D|770|573|191|V|gtG/gtA|||1||HGNC|HGNC:6636||||,A|synonymous_variant|LOW|LMNA|ENSG00000160789|Transcript|ENST00000368300.9|protein_coding|3/12||ENST00000368300.9:c.573G>A|ENSP00000357283.4:p.Val191%3D|781|573|191|V|gtG/gtA|||1||HGNC|HGNC:6636||||,A|synonymous_variant|LOW|LMNA|ENSG00000160789|Transcript|ENST00000368301.6|protein_coding|6/13||ENST00000368301.6:c.573G>A|ENSP00000357284.2:p.Val191%3D|1214|573|191|V|gtG/gtA|||1||HGNC|HGNC:6636||||,A|synonymous_variant|LOW|LMNA|ENSG00000160789|Transcript|ENST00000448611.6|protein_coding|3/13||ENST00000448611.6:c.237G>A|ENSP00000395597.2:p.Val79%3D|281|237|79|V|gtG/gtA|||1||HGNC|HGNC:6636||||,A|upstream_gene_variant|MODIFIER|LMNA|ENSG00000160789|Transcript|ENST00000459904.2|retained_intron|||||||||||1831|1||HGNC|HGNC:6636||||,A|downstream_gene_variant|MODIFIER|LMNA|ENSG00000160789|Transcript|ENST00000469565.6|processed_transcript|||||||||||16|1||HGNC|HGNC:6636||||,A|non_coding_transcript_exon_variant|MODIFIER|LMNA|ENSG00000160789|Transcript|ENST00000470199.2|processed_transcript|3/3||ENST00000470199.2:n.515G>A||515|||||||1||HGNC|HGNC:6636||||,A|synonymous_variant|LOW|LMNA|ENSG00000160789|Transcript|ENST00000473598.6|protein_coding|4/13||ENST00000473598.6:c.276G>A|ENSP00000421821.1:p.Val92%3D|396|276|92|V|gtG/gtA|||1||HGNC|HGNC:6636||||,A|non_coding_transcript_exon_variant|MODIFIER|LMNA|ENSG00000160789|Transcript|ENST00000496738.6|retained_intron|4/10||ENST00000496738.6:n.948G>A||948|||||||1||HGNC|HGNC:6636||||,A|upstream_gene_variant|MODIFIER|LMNA|ENSG00000160789|Transcript|ENST00000498722.3|retained_intron|||||||||||1271|1||HGNC|HGNC:6636||||,A|non_coding_transcript_exon_variant|MODIFIER|LMNA|ENSG00000160789|Transcript|ENST00000502357.5|processed_transcript|3/3||ENST00000502357.5:n.471G>A||471|||||||1||HGNC|HGNC:6636||||,A|non_coding_transcript_exon_variant|MODIFIER|LMNA|ENSG00000160789|Transcript|ENST00000502751.5|processed_transcript|4/4||ENST00000502751.5:n.545G>A||545|||||||1||HGNC|HGNC:6636||||,A|5_prime_UTR_variant|MODIFIER|LMNA|ENSG00000160789|Transcript|ENST00000504687.6|protein_coding|3/4||ENST00000504687.6:c.-92G>A||324|||||||1|cds_end_NF|HGNC|HGNC:6636||||,A|upstream_gene_variant|MODIFIER|LMNA|ENSG00000160789|Transcript|ENST00000506981.1|retained_intron|||||||||||3000|1||HGNC|HGNC:6636||||,A|3_prime_UTR_variant&NMD_transcript_variant|MODIFIER|LMNA|ENSG00000160789|Transcript|ENST00000515459.5|nonsense_mediated_decay|4/6||ENST00000515459.5:c.*247G>A||481|||||||1||HGNC|HGNC:6636||||,A|upstream_gene_variant|MODIFIER|LMNA|ENSG00000160789|Transcript|ENST00000515824.1|retained_intron|||||||||||343|1||HGNC|HGNC:6636||||,A|synonymous_variant&NMD_transcript_variant|LOW|LMNA|ENSG00000160789|Transcript|ENST00000674518.1|nonsense_mediated_decay|4/13||ENST00000674518.1:c.573G>A|ENSP00000502261.1:p.Val191%3D|791|573|191|V|gtG/gtA|||1||HGNC|HGNC:6636||||,A|3_prime_UTR_variant&NMD_transcript_variant|MODIFIER|LMNA|ENSG00000160789|Transcript|ENST00000674600.1|nonsense_mediated_decay|5/14||ENST00000674600.1:c.*372G>A||971|||||||1||HGNC|HGNC:6636||||,A|synonymous_variant&NMD_transcript_variant|LOW|LMNA|ENSG00000160789|Transcript|ENST00000674720.1|nonsense_mediated_decay|4/11||ENST00000674720.1:c.573G>A|ENSP00000502798.1:p.Val191%3D|948|573|191|V|gtG/gtA|||1||HGNC|HGNC:6636||||,A|non_coding_transcript_exon_variant|MODIFIER|LMNA|ENSG00000160789|Transcript|ENST00000675431.1|retained_intron|3/10||ENST00000675431.1:n.266G>A||266|||||||1||HGNC|HGNC:6636||||,A|3_prime_UTR_variant&NMD_transcript_variant|MODIFIER|LMNA|ENSG00000160789|Transcript|ENST00000675455.1|nonsense_mediated_decay|4/13||ENST00000675455.1:c.*373G>A||692|||||||1||HGNC|HGNC:6636||||,A|synonymous_variant|LOW|LMNA|ENSG00000160789|Transcript|ENST00000675667.1|protein_coding|4/12||ENST00000675667.1:c.573G>A|ENSP00000501803.1:p.Val191%3D|948|573|191|V|gtG/gtA|||1||HGNC|HGNC:6636||||,A|3_prime_UTR_variant&NMD_transcript_variant|MODIFIER|LMNA|ENSG00000160789|Transcript|ENST00000675874.1|nonsense_mediated_decay|3/12||ENST00000675874.1:c.*44G>A||634|||||||1||HGNC|HGNC:6636||||,A|synonymous_variant&NMD_transcript_variant|LOW|LMNA|ENSG00000160789|Transcript|ENST00000675881.1|nonsense_mediated_decay|3/12||ENST00000675881.1:c.573G>A|ENSP00000501670.1:p.Val191%3D|781|573|191|V|gtG/gtA|||1||HGNC|HGNC:6636||||,A|synonymous_variant|LOW|LMNA|ENSG00000160789|Transcript|ENST00000675939.1|protein_coding|4/13||ENST00000675939.1:c.573G>A|ENSP00000502256.1:p.Val191%3D|792|573|191|V|gtG/gtA|||1||HGNC|HGNC:6636||||,A|non_coding_transcript_exon_variant|MODIFIER|LMNA|ENSG00000160789|Transcript|ENST00000675989.1|retained_intron|4/11||ENST00000675989.1:n.948G>A||948|||||||1||HGNC|HGNC:6636||||,A|synonymous_variant&NMD_transcript_variant|LOW|LMNA|ENSG00000160789|Transcript|ENST00000676208.1|nonsense_mediated_decay|4/12||ENST00000676208.1:c.573G>A|ENSP00000502468.1:p.Val191%3D|791|573|191|V|gtG/gtA|||1||HGNC|HGNC:6636||||,A|non_coding_transcript_exon_variant|MODIFIER|LMNA|ENSG00000160789|Transcript|ENST00000676283.1|retained_intron|4/10||ENST00000676283.1:n.948G>A||948|||||||1||HGNC|HGNC:6636||||,A|synonymous_variant|LOW|LMNA|ENSG00000160789|Transcript|ENST00000676385.2|protein_coding|5/13||ENST00000676385.2:c.573G>A|ENSP00000502091.1:p.Val191%3D|1414|573|191|V|gtG/gtA|||1||HGNC|HGNC:6636||||,A|synonymous_variant&NMD_transcript_variant|LOW|LMNA|ENSG00000160789|Transcript|ENST00000676434.1|nonsense_mediated_decay|4/11||ENST00000676434.1:c.573G>A|ENSP00000501648.1:p.Val191%3D|791|573|191|V|gtG/gtA|||1||HGNC|HGNC:6636||||,A|synonymous_variant|LOW|LMNA|ENSG00000160789|Transcript|ENST00000677389.1|protein_coding|3/10||ENST00000677389.1:c.573G>A|ENSP00000503633.1:p.Val191%3D|781|573|191|V|gtG/gtA|||1||HGNC|HGNC:6636||||,A|synonymous_variant|LOW|LMNA|ENSG00000160789|Transcript|ENST00000682650.1|protein_coding|4/12||ENST00000682650.1:c.573G>A|ENSP00000506904.1:p.Val191%3D|787|573|191|V|gtG/gtA|||1||HGNC|HGNC:6636||||,A|synonymous_variant|LOW|LMNA|ENSG00000160789|Transcript|ENST00000683032.1|protein_coding|4/13||ENST00000683032.1:c.573G>A|ENSP00000506771.1:p.Val191%3D|788|573|191|V|gtG/gtA|||1||HGNC|HGNC:6636||||,A|upstream_gene_variant|MODIFIER|LMNA|ENSG00000160789|Transcript|ENST00000683773.1|processed_transcript|||||||||||3239|1||HGNC|HGNC:6636||||,A|synonymous_variant&NMD_transcript_variant|LOW|LMNA|ENSG00000160789|Transcript|ENST00000684195.1|nonsense_mediated_decay|4/12||ENST00000684195.1:c.573G>A|ENSP00000508220.1:p.Val191%3D|788|573|191|V|gtG/gtA|||1||HGNC|HGNC:6636||||
chr1	156134464	NM_170707.4:c.575A>G	A	G	.	.	CSQ=G|missense_variant|MODERATE|LMNA|ENSG00000160789|Transcript|ENST00000361308.9|protein_coding|4/13||ENST00000361308.9:c.575A>G|ENSP00000355292.6:p.Asp192Gly|858|575|192|D/G|gAt/gGt|||1||HGNC|HGNC:6636||||,G|missense_variant|MODERATE|LMNA|ENSG00000160789|Transcript|ENST00000368297.5|protein_coding|4/11||ENST00000368297.5:c.332A>G|ENSP00000357280.1:p.Asp111Gly|434|332|111|D/G|gAt/gGt|||1||HGNC|HGNC:6636||||,G|upstream_gene_variant|MODIFIER|LMNA|ENSG00000160789|Transcript|ENST00000368298.2|retained_intron|||||||||||649|1||HGNC|HGNC:6636||||,G|missense_variant|MODERATE|LMNA|ENSG00000160789|Transcript|ENST00000368299.7|protein_coding|3/12||ENST00000368299.7:c.575A>G|ENSP00000357282.3:p.Asp192Gly|772|575|192|D/G|gAt/gGt|||1||HGNC|HGNC:6636||||,G|missense_variant|MODERATE|LMNA|ENSG00000160789|Transcript|ENST00000368300.9|protein_coding|3/12||ENST00000368300.9:c.575A>G|ENSP00000357283.4:p.Asp192Gly|783|575|192|D/G|gAt/gGt|||1||HGNC|HGNC:6636||||,G|missense_variant|MODERATE|LMNA|ENSG00000160789|Transcript|ENST00000368301.6|protein_coding|6/13||ENST00000368301.6:c.575A>G|ENSP00000357284.2:p.Asp192Gly|1216|575|192|D/G|gAt/gGt|||1||HGNC|HGNC:6636||||,G|missense_variant|MODERATE|LMNA|ENSG00000160789|Transcript|ENST00000448611.6|protein_coding|3/13||ENST00000448611.6:c.239A>G|ENSP00000395597.2:p.Asp80Gly|283|239|80|D/G|gAt/gGt|||1||HGNC|HGNC:6636||||,G|upstream_gene_variant|MODIFIER|LMNA|ENSG00000160789|Transcript|ENST00000459904.2|retained_intron|||||||||||1829|1||HGNC|HGNC:6636||||,G|downstream_gene_variant|MODIFIER|LMNA|ENSG00000160789|Transcript|ENST00000469565.6|processed_transcript|||||||||||18|1||HGNC|HGNC:6636||||,G|non_coding_transcript_exon_variant|MODIFIER|LMNA|ENSG00000160789|Transcript|ENST00000470199.2|processed_transcript|3/3||ENST00000470199.2:n.517A>G||517|||||||1||HGNC|HGNC:6636||||,G|missense_variant|MODERATE|LMNA|ENSG00000160789|Transcript|ENST00000473598.6|protein_coding|4/13||ENST00000473598.6:c.278A>G|ENSP00000421821.1:p.Asp93Gly|398|278|93|D/G|gAt/gGt|||1||HGNC|HGNC:6636||||,G|non_coding_transcript_exon_variant|MODIFIER|LMNA|ENSG00000160789|Transcript|ENST00000496738.6|retained_intron|4/10||ENST00000496738.6:n.950A>G||950|||||||1||HGNC|HGNC:6636||||,G|upstream_gene_variant|MODIFIER|LMNA|ENSG00000160789|Transcript|ENST00000498722.3|retained_intron|||||||||||1269|1||HGNC|HGNC:6636||||,G|non_coding_transcript_exon_variant|MODIFIER|LMNA|ENSG00000160789|Transcript|ENST00000502357.5|processed_transcript|3/3||ENST00000502357.5:n.473A>G||473|||||||1||HGNC|HGNC:6636||||,G|non_coding_transcript_exon_variant|MODIFIER|LMNA|ENSG00000160789|Transcript|ENST00000502751.5|processed_transcript|4/4||ENST00000502751.5:n.547A>G||547|||||||1||HGNC|HGNC:6636||||,G|5_prime_UTR_variant|MODIFIER|LMNA|ENSG00000160789|Transcript|ENST00000504687.6|protein_coding|3/4||ENST00000504687.6:c.-90A>G||326|||||||1|cds_end_NF|HGNC|HGNC:6636||||,G|upstream_gene_variant|MODIFIER|LMNA|ENSG00000160789|Transcript|ENST00000506981.1|retained_intron|||||||||||2998|1||HGNC|HGNC:6636||||,G|3_prime_UTR_variant&NMD_transcript_variant|MODIFIER|LMNA|ENSG00000160789|Transcript|ENST00000515459.5|nonsense_mediated_decay|4/6||ENST00000515459.5:c.*249A>G||483|||||||1||HGNC|HGNC:6636||||,G|upstream_gene_variant|MODIFIER|LMNA|ENSG00000160789|Transcript|ENST00000515824.1|retained_intron|||||||||||341|1||HGNC|HGNC:6636||||,G|missense_variant&NMD_transcript_variant|MODERATE|LMNA|ENSG00000160789|Transcript|ENST00000674518.1|nonsense_mediated_decay|4/13||ENST00000674518.1:c.575A>G|ENSP00000502261.1:p.Asp192Gly|793|575|192|D/G|gAt/gGt|||1||HGNC|HGNC:6636||||,G|3_prime_UTR_variant&NMD_transcript_variant|MODIFIER|LMNA|ENSG00000160789|Transcript|ENST00000674600.1|nonsense_mediated_decay|5/14||ENST00000674600.1:c.*374A>G||973|||||||1||HGNC|HGNC:6636||||,G|missense_variant&NMD_transcript_variant|MODERATE|LMNA|ENSG00000160789|Transcript|ENST00000674720.1|nonsense_mediated_decay|4/11||ENST00000674720.1:c.575A>G|ENSP00000502798.1:p.Asp192Gly|950|575|192|D/G|gAt/gGt|||1||HGNC|HGNC:6636||||,G|non_coding_transcript_exon_variant|MODIFIER|LMNA|ENSG00000160789|Transcript|ENST00000675431.1|retained_intron|3/10||ENST00000675431.1:n.268A>G||268|||||||1||HGNC|HGNC:6636||||,G|3_prime_UTR_variant&NMD_transcript_variant|MODIFIER|LMNA|ENSG00000160789|Transcript|ENST00000675455.1|nonsense_mediated_decay|4/13||ENST00000675455.1:c.*375A>G||694|||||||1||HGNC|HGNC:6636||||,G|missense_variant|MODERATE|LMNA|ENSG00000160789|Transcript|ENST00000675667.1|protein_coding|4/12||ENST00000675667.1:c.575A>G|ENSP00000501803.1:p.Asp192Gly|950|575|192|D/G|gAt/gGt|||1||HGNC|HGNC:6636||||,G|3_prime_UTR_variant&NMD_transcript_variant|MODIFIER|LMNA|ENSG00000160789|Transcript|ENST00000675874.1|nonsense_mediated_decay|3/12||ENST00000675874.1:c.*46A>G||636|||||||1||HGNC|HGNC:6636||||,G|missense_variant&NMD_transcript_variant|MODERATE|LMNA|ENSG00000160789|Transcript|ENST00000675881.1|nonsense_mediated_decay|3/12||ENST00000675881.1:c.575A>G|ENSP00000501670.1:p.Asp192Gly|783|575|192|D/G|gAt/gGt|||1||HGNC|HGNC:6636||||,G|missense_variant|MODERATE|LMNA|ENSG00000160789|Transcript|ENST00000675939.1|protein_coding|4/13||ENST00000675939.1:c.575A>G|ENSP00000502256.1:p.Asp192Gly|794|575|192|D/G|gAt/gGt|||1||HGNC|HGNC:6636||||,G|non_coding_transcript_exon_variant|MODIFIER|LMNA|ENSG00000160789|Transcript|ENST00000675989.1|retained_intron|4/11||ENST00000675989.1:n.950A>G||950|||||||1||HGNC|HGNC:6636||||,G|missense_variant&NMD_transcript_variant|MODERATE|LMNA|ENSG00000160789|Transcript|ENST00000676208.1|nonsense_mediated_decay|4/12||ENST00000676208.1:c.575A>G|ENSP00000502468.1:p.Asp192Gly|793|575|192|D/G|gAt/gGt|||1||HGNC|HGNC:6636||||,G|non_coding_transcript_exon_variant|MODIFIER|LMNA|ENSG00000160789|Transcript|ENST00000676283.1|retained_intron|4/10||ENST00000676283.1:n.950A>G||950|||||||1||HGNC|HGNC:6636||||,G|missense_variant|MODERATE|LMNA|ENSG00000160789|Transcript|ENST00000676385.2|protein_coding|5/13||ENST00000676385.2:c.575A>G|ENSP00000502091.1:p.Asp192Gly|1416|575|192|D/G|gAt/gGt|||1||HGNC|HGNC:6636||||,G|missense_variant&NMD_transcript_variant|MODERATE|LMNA|ENSG00000160789|Transcript|ENST00000676434.1|nonsense_mediated_decay|4/11||ENST00000676434.1:c.575A>G|ENSP00000501648.1:p.Asp192Gly|793|575|192|D/G|gAt/gGt|||1||HGNC|HGNC:6636||||,G|missense_variant|MODERATE|LMNA|ENSG00000160789|Transcript|ENST00000677389.1|protein_coding|3/10||ENST00000677389.1:c.575A>G|ENSP00000503633.1:p.Asp192Gly|783|575|192|D/G|gAt/gGt|||1||HGNC|HGNC:6636||||,G|missense_variant|MODERATE|LMNA|ENSG00000160789|Transcript|ENST00000682650.1|protein_coding|4/12||ENST00000682650.1:c.575A>G|ENSP00000506904.1:p.Asp192Gly|789|575|192|D/G|gAt/gGt|||1||HGNC|HGNC:6636||||,G|missense_variant|MODERATE|LMNA|ENSG00000160789|Transcript|ENST00000683032.1|protein_coding|4/13||ENST00000683032.1:c.575A>G|ENSP00000506771.1:p.Asp192Gly|790|575|192|D/G|gAt/gGt|||1||HGNC|HGNC:6636||||,G|upstream_gene_variant|MODIFIER|LMNA|ENSG00000160789|Transcript|ENST00000683773.1|processed_transcript|||||||||||3237|1||HGNC|HGNC:6636||||,G|missense_variant&NMD_transcript_variant|MODERATE|LMNA|ENSG00000160789|Transcript|ENST00000684195.1|nonsense_mediated_decay|4/12||ENST00000684195.1:c.575A>G|ENSP00000508220.1:p.Asp192Gly|790|575|192|D/G|gAt/gGt|||1||HGNC|HGNC:6636||||
chr1	156134497	NM_170707.4:c.608A>G	A	G	.	.	CSQ=G|missense_variant|MODERATE|LMNA|ENSG00000160789|Transcript|ENST00000361308.9|protein_coding|4/13||ENST00000361308.9:c.608A>G|ENSP00000355292.6:p.Glu203Gly|891|608|203|E/G|gAa/gGa|||1||HGNC|HGNC:6636||||,G|missense_variant|MODERATE|LMNA|ENSG00000160789|Transcript|ENST00000368297.5|protein_coding|4/11||ENST00000368297.5:c.365A>G|ENSP00000357280.1:p.Glu122Gly|467|365|122|E/G|gAa/gGa|||1||HGNC|HGNC:6636||||,G|upstream_gene_variant|MODIFIER|LMNA|ENSG00000160789|Transcript|ENST00000368298.2|retained_intron|||||||||||616|1||HGNC|HGNC:6636||||,G|missense_variant|MODERATE|LMNA|ENSG00000160789|Transcript|ENST00000368299.7|protein_coding|3/12||ENST00000368299.7:c.608A>G|ENSP00000357282.3:p.Glu203Gly|805|608|203|E/G|gAa/gGa|||1||HGNC|HGNC:6636||||,G|missense_variant|MODERATE|LMNA|ENSG00000160789|Transcript|ENST00000368300.9|protein_coding|3/12||ENST00000368300.9:c.608A>G|ENSP00000357283.4:p.Glu203Gly|816|608|203|E/G|gAa/gGa|||1||HGNC|HGNC:6636||||,G|missense_variant|MODERATE|LMNA|ENSG00000160789|Transcript|ENST00000368301.6|protein_coding|6/13||ENST00000368301.6:c.608A>G|ENSP00000357284.2:p.Glu203Gly|1249|608|203|E/G|gAa/gGa|||1||HGNC|HGNC:6636||||,G|missense_variant|MODERATE|LMNA|ENSG00000160789|Transcript|ENST00000448611.6|protein_coding|3/13||ENST00000448611.6:c.272A>G|ENSP00000395597.2:p.Glu91Gly|316|272|91|E/G|gAa/gGa|||1||HGNC|HGNC:6636||||,G|upstream_gene_variant|MODIFIER|LMNA|ENSG00000160789|Transcript|ENST00000459904.2|retained_intron|||||||||||1796|1||HGNC|HGNC:6636||||,G|downstream_gene_variant|MODIFIER|LMNA|ENSG00000160789|Transcript|ENST00000469565.6|processed_transcript|||||||||||51|1||HGNC|HGNC:6636||||,G|non_coding_transcript_exon_variant|MODIFIER|LMNA|ENSG00000160789|Transcript|ENST00000470199.2|processed_transcript|3/3||ENST00000470199.2:n.550A>G||550|||||||1||HGNC|HGNC:6636||||,G|missense_variant|MODERATE|LMNA|ENSG00000160789|Transcript|ENST00000473598.6|protein_coding|4/13||ENST00000473598.6:c.311A>G|ENSP00000421821.1:p.Glu104Gly|431|311|104|E/G|gAa/gGa|||1||HGNC|HGNC:6636||||,G|non_coding_transcript_exon_variant|MODIFIER|LMNA|ENSG00000160789|Transcript|ENST00000496738.6|retained_intron|4/10||ENST00000496738.6:n.983A>G||983|||||||1||HGNC|HGNC:6636||||,G|upstream_gene_variant|MODIFIER|LMNA|ENSG00000160789|Transcript|ENST00000498722.3|retained_intron|||||||||||1236|1||HGNC|HGNC:6636||||,G|non_coding_transcript_exon_variant|MODIFIER|LMNA|ENSG00000160789|Transcript|ENST00000502357.5|processed_transcript|3/3||ENST00000502357.5:n.506A>G||506|||||||1||HGNC|HGNC:6636||||,G|downstream_gene_variant|MODIFIER|LMNA|ENSG00000160789|Transcript|ENST00000502751.5|processed_transcript|||||||||||10|1||HGNC|HGNC:6636||||,G|5_prime_UTR_variant|MODIFIER|LMNA|ENSG00000160789|Transcript|ENST00000504687.6|protein_coding|3/4||ENST00000504687.6:c.-57A>G||359|||||||1|cds_end_NF|HGNC|HGNC:6636||||,G|upstream_gene_variant|MODIFIER|LMNA|ENSG00000160789|Transcript|ENST00000506981.1|retained_intron|||||||||||2965|1||HGNC|HGNC:6636||||,G|3_prime_UTR_variant&NMD_transcript_variant|MODIFIER|LMNA|ENSG00000160789|Transcript|ENST00000515459.5|nonsense_mediated_decay|4/6||ENST00000515459.5:c.*282A>G||516|||||||1||HGNC|HGNC:6636||||,G|upstream_gene_variant|MODIFIER|LMNA|ENSG00000160789|Transcript|ENST00000515824.1|retained_intron|||||||||||308|1||HGNC|HGNC:6636||||,G|missense_variant&NMD_transcript_variant|MODERATE|LMNA|ENSG00000160789|Transcript|ENST00000674518.1|nonsense_mediated_decay|4/13||ENST00000674518.1:c.608A>G|ENSP00000502261.1:p.Glu203Gly|826|608|203|E/G|gAa/gGa|||1||HGNC|HGNC:6636||||,G|3_prime_UTR_variant&NMD_transcript_variant|MODIFIER|LMNA|ENSG00000160789|Transcript|ENST00000674600.1|nonsense_mediated_decay|5/14||ENST00000674600.1:c.*407A>G||1006|||||||1||HGNC|HGNC:6636||||,G|missense_variant&NMD_transcript_variant|MODERATE|LMNA|ENSG00000160789|Transcript|ENST00000674720.1|nonsense_mediated_decay|4/11||ENST00000674720.1:c.608A>G|ENSP00000502798.1:p.Glu203Gly|983|608|203|E/G|gAa/gGa|||1||HGNC|HGNC:6636||||,G|non_coding_transcript_exon_variant|MODIFIER|LMNA|ENSG00000160789|Transcript|ENST00000675431.1|retained_intron|3/10||ENST00000675431.1:n.301A>G||301|||||||1||HGNC|HGNC:6636||||,G|3_prime_UTR_variant&NMD_transcript_variant|MODIFIER|LMNA|ENSG00000160789|Transcript|ENST00000675455.1|nonsense_mediated_decay|4/13||ENST00000675455.1:c.*408A>G||727|||||||1||HGNC|HGNC:6636||||,G|missense_variant|MODERATE|LMNA|ENSG00000160789|Transcript|ENST00000675667.1|protein_coding|4/12||ENST00000675667.1:c.608A>G|ENSP00000501803.1:p.Glu203Gly|983|608|203|E/G|gAa/gGa|||1||HGNC|HGNC:6636||||,G|3_prime_UTR_variant&NMD_transcript_variant|MODIFIER|LMNA|ENSG00000160789|Transcript|ENST00000675874.1|nonsense_mediated_decay|3/12||ENST00000675874.1:c.*79A>G||669|||||||1||HGNC|HGNC:6636||||,G|missense_variant&NMD_transcript_variant|MODERATE|LMNA|ENSG00000160789|Transcript|ENST00000675881.1|nonsense_mediated_decay|3/12||ENST00000675881.1:c.608A>G|ENSP00000501670.1:p.Glu203Gly|816|608|203|E/G|gAa/gGa|||1||HGNC|HGNC:6636||||,G|missense_variant|MODERATE|LMNA|ENSG00000160789|Transcript|ENST00000675939.1|protein_coding|4/13||ENST00000675939.1:c.608A>G|ENSP00000502256.1:p.Glu203Gly|827|608|203|E/G|gAa/gGa|||1||HGNC|HGNC:6636||||,G|non_coding_transcript_exon_variant|MODIFIER|LMNA|ENSG00000160789|Transcript|ENST00000675989.1|retained_intron|4/11||ENST00000675989.1:n.983A>G||983|||||||1||HGNC|HGNC:6636||||,G|missense_variant&NMD_transcript_variant|MODERATE|LMNA|ENSG00000160789|Transcript|ENST00000676208.1|nonsense_mediated_decay|4/12||ENST00000676208.1:c.608A>G|ENSP00000502468.1:p.Glu203Gly|826|608|203|E/G|gAa/gGa|||1||HGNC|HGNC:6636||||,G|non_coding_transcript_exon_variant|MODIFIER|LMNA|ENSG00000160789|Transcript|ENST00000676283.1|retained_intron|4/10||ENST00000676283.1:n.983A>G||983|||||||1||HGNC|HGNC:6636||||,G|missense_variant|MODERATE|LMNA|ENSG00000160789|Transcript|ENST00000676385.2|protein_coding|5/13||ENST00000676385.2:c.608A>G|ENSP00000502091.1:p.Glu203Gly|1449|608|203|E/G|gAa/gGa|||1||HGNC|HGNC:6636||||,G|missense_variant&NMD_transcript_variant|MODERATE|LMNA|ENSG00000160789|Transcript|ENST00000676434.1|nonsense_mediated_decay|4/11||ENST00000676434.1:c.608A>G|ENSP00000501648.1:p.Glu203Gly|826|608|203|E/G|gAa/gGa|||1||HGNC|HGNC:6636||||,G|missense_variant|MODERATE|LMNA|ENSG00000160789|Transcript|ENST00000677389.1|protein_coding|3/10||ENST00000677389.1:c.608A>G|ENSP00000503633.1:p.Glu203Gly|816|608|203|E/G|gAa/gGa|||1||HGNC|HGNC:6636||||,G|missense_variant|MODERATE|LMNA|ENSG00000160789|Transcript|ENST00000682650.1|protein_coding|4/12||ENST00000682650.1:c.608A>G|ENSP00000506904.1:p.Glu203Gly|822|608|203|E/G|gAa/gGa|||1||HGNC|HGNC:6636||||,G|missense_variant|MODERATE|LMNA|ENSG00000160789|Transcript|ENST00000683032.1|protein_coding|4/13||ENST00000683032.1:c.608A>G|ENSP00000506771.1:p.Glu203Gly|823|608|203|E/G|gAa/gGa|||1||HGNC|HGNC:6636||||,G|upstream_gene_variant|MODIFIER|LMNA|ENSG00000160789|Transcript|ENST00000683773.1|processed_transcript|||||||||||3204|1||HGNC|HGNC:6636||||,G|missense_variant&NMD_transcript_variant|MODERATE|LMNA|ENSG00000160789|Transcript|ENST00000684195.1|nonsense_mediated_decay|4/12||ENST00000684195.1:c.608A>G|ENSP00000508220.1:p.Glu203Gly|823|608|203|E/G|gAa/gGa|||1||HGNC|HGNC:6636||||
chr1	156134518	NM_170707.4:c.629T>G	T	G	.	.	CSQ=G|missense_variant|MODERATE|LMNA|ENSG00000160789|Transcript|ENST00000361308.9|protein_coding|4/13||ENST00000361308.9:c.629T>G|ENSP00000355292.6:p.Ile210Ser|912|629|210|I/S|aTc/aGc|||1||HGNC|HGNC:6636||||,G|missense_variant|MODERATE|LMNA|ENSG00000160789|Transcript|ENST00000368297.5|protein_coding|4/11||ENST00000368297.5:c.386T>G|ENSP00000357280.1:p.Ile129Ser|488|386|129|I/S|aTc/aGc|||1||HGNC|HGNC:6636||||,G|upstream_gene_variant|MODIFIER|LMNA|ENSG00000160789|Transcript|ENST00000368298.2|retained_intron|||||||||||595|1||HGNC|HGNC:6636||||,G|missense_variant|MODERATE|LMNA|ENSG00000160789|Transcript|ENST00000368299.7|protein_coding|3/12||ENST00000368299.7:c.629T>G|ENSP00000357282.3:p.Ile210Ser|826|629|210|I/S|aTc/aGc|||1||HGNC|HGNC:6636||||,G|missense_variant|MODERATE|LMNA|ENSG00000160789|Transcript|ENST00000368300.9|protein_coding|3/12||ENST00000368300.9:c.629T>G|ENSP00000357283.4:p.Ile210Ser|837|629|210|I/S|aTc/aGc|||1||HGNC|HGNC:6636||||,G|missense_variant|MODERATE|LMNA|ENSG00000160789|Transcript|ENST00000368301.6|protein_coding|6/13||ENST00000368301.6:c.629T>G|ENSP00000357284.2:p.Ile210Ser|1270|629|210|I/S|aTc/aGc|||1||HGNC|HGNC:6636||||,G|missense_variant|MODERATE|LMNA|ENSG00000160789|Transcript|ENST00000448611.6|protein_coding|3/13||ENST00000448611.6:c.293T>G|ENSP00000395597.2:p.Ile98Ser|337|293|98|I/S|aTc/aGc|||1||HGNC|HGNC:6636||||,G|upstream_gene_variant|MODIFIER|LMNA|ENSG00000160789|Transcript|ENST00000459904.2|retained_intron|||||||||||1775|1||HGNC|HGNC:6636||||,G|downstream_gene_variant|MODIFIER|LMNA|ENSG00000160789|Transcript|ENST00000469565.6|processed_transcript|||||||||||72|1||HGNC|HGNC:6636||||,G|downstream_gene_variant|MODIFIER|LMNA|ENSG00000160789|Transcript|ENST00000470199.2|processed_transcript|||||||||||20|1||HGNC|HGNC:6636||||,G|missense_variant|MODERATE|LMNA|ENSG00000160789|Transcript|ENST00000473598.6|protein_coding|4/13||ENST00000473598.6:c.332T>G|ENSP00000421821.1:p.Ile111Ser|452|332|111|I/S|aTc/aGc|||1||HGNC|HGNC:6636||||,G|non_coding_transcript_exon_variant|MODIFIER|LMNA|ENSG00000160789|Transcript|ENST00000496738.6|retained_intron|4/10||ENST00000496738.6:n.1004T>G||1004|||||||1||HGNC|HGNC:6636||||,G|upstream_gene_variant|MODIFIER|LMNA|ENSG00000160789|Transcript|ENST00000498722.3|retained_intron|||||||||||1215|1||HGNC|HGNC:6636||||,G|non_coding_transcript_exon_variant|MODIFIER|LMNA|ENSG00000160789|Transcript|ENST00000502357.5|processed_transcript|3/3||ENST00000502357.5:n.527T>G||527|||||||1||HGNC|HGNC:6636||||,G|downstream_gene_variant|MODIFIER|LMNA|ENSG00000160789|Transcript|ENST00000502751.5|processed_transcript|||||||||||31|1||HGNC|HGNC:6636||||,G|5_prime_UTR_variant|MODIFIER|LMNA|ENSG00000160789|Transcript|ENST00000504687.6|protein_coding|3/4||ENST00000504687.6:c.-36T>G||380|||||||1|cds_end_NF|HGNC|HGNC:6636||||,G|upstream_gene_variant|MODIFIER|LMNA|ENSG00000160789|Transcript|ENST00000506981.1|retained_intron|||||||||||2944|1||HGNC|HGNC:6636||||,G|3_prime_UTR_variant&NMD_transcript_variant|MODIFIER|LMNA|ENSG00000160789|Transcript|ENST00000515459.5|nonsense_mediated_decay|4/6||ENST00000515459.5:c.*303T>G||537|||||||1||HGNC|HGNC:6636||||,G|upstream_gene_variant|MODIFIER|LMNA|ENSG00000160789|Transcript|ENST00000515824.1|retained_intron|||||||||||287|1||HGNC|HGNC:6636||||,G|missense_variant&NMD_transcript_variant|MODERATE|LMNA|ENSG00000160789|Transcript|ENST00000674518.1|nonsense_mediated_decay|4/13||ENST00000674518.1:c.629T>G|ENSP00000502261.1:p.Ile210Ser|847|629|210|I/S|aTc/aGc|||1||HGNC|HGNC:6636||||,G|3_prime_UTR_variant&NMD_transcript_variant|MODIFIER|LMNA|ENSG00000160789|Transcript|ENST00000674600.1|nonsense_mediated_decay|5/14||ENST00000674600.1:c.*428T>G||1027|||||||1||HGNC|HGNC:6636||||,G|missense_variant&NMD_transcript_variant|MODERATE|LMNA|ENSG00000160789|Transcript|ENST00000674720.1|nonsense_mediated_decay|4/11||ENST00000674720.1:c.629T>G|ENSP00000502798.1:p.Ile210Ser|1004|629|210|I/S|aTc/aGc|||1||HGNC|HGNC:6636||||,G|non_coding_transcript_exon_variant|MODIFIER|LMNA|ENSG00000160789|Transcript|ENST00000675431.1|retained_intron|3/10||ENST00000675431.1:n.322T>G||322|||||||1||HGNC|HGNC:6636||||,G|3_prime_UTR_variant&NMD_transcript_variant|MODIFIER|LMNA|ENSG00000160789|Transcript|ENST00000675455.1|nonsense_mediated_decay|4/13||ENST00000675455.1:c.*429T>G||748|||||||1||HGNC|HGNC:6636||||,G|missense_variant|MODERATE|LMNA|ENSG00000160789|Transcript|ENST00000675667.1|protein_coding|4/12||ENST00000675667.1:c.629T>G|ENSP00000501803.1:p.Ile210Ser|1004|629|210|I/S|aTc/aGc|||1||HGNC|HGNC:6636||||,G|3_prime_UTR_variant&NMD_transcript_variant|MODIFIER|LMNA|ENSG00000160789|Transcript|ENST00000675874.1|nonsense_mediated_decay|3/12||ENST00000675874.1:c.*100T>G||690|||||||1||HGNC|HGNC:6636||||,G|missense_variant&NMD_transcript_variant|MODERATE|LMNA|ENSG00000160789|Transcript|ENST00000675881.1|nonsense_mediated_decay|3/12||ENST00000675881.1:c.629T>G|ENSP00000501670.1:p.Ile210Ser|837|629|210|I/S|aTc/aGc|||1||HGNC|HGNC:6636||||,G|missense_variant|MODERATE|LMNA|ENSG00000160789|Transcript|ENST00000675939.1|protein_coding|4/13||ENST00000675939.1:c.629T>G|ENSP00000502256.1:p.Ile210Ser|848|629|210|I/S|aTc/aGc|||1||HGNC|HGNC:6636||||,G|non_coding_transcript_exon_variant|MODIFIER|LMNA|ENSG00000160789|Transcript|ENST00000675989.1|retained_intron|4/11||ENST00000675989.1:n.1004T>G||1004|||||||1||HGNC|HGNC:6636||||,G|missense_variant&NMD_transcript_variant|MODERATE|LMNA|ENSG00000160789|Transcript|ENST00000676208.1|nonsense_mediated_decay|4/12||ENST00000676208.1:c.629T>G|ENSP00000502468.1:p.Ile210Ser|847|629|210|I/S|aTc/aGc|||1||HGNC|HGNC:6636||||,G|non_coding_transcript_exon_variant|MODIFIER|LMNA|ENSG00000160789|Transcript|ENST00000676283.1|retained_intron|4/10||ENST00000676283.1:n.1004T>G||1004|||||||1||HGNC|HGNC:6636||||,G|missense_variant|MODERATE|LMNA|ENSG00000160789|Transcript|ENST00000676385.2|protein_coding|5/13||ENST00000676385.2:c.629T>G|ENSP00000502091.1:p.Ile210Ser|1470|629|210|I/S|aTc/aGc|||1||HGNC|HGNC:6636||||,G|missense_variant&NMD_transcript_variant|MODERATE|LMNA|ENSG00000160789|Transcript|ENST00000676434.1|nonsense_mediated_decay|4/11||ENST00000676434.1:c.629T>G|ENSP00000501648.1:p.Ile210Ser|847|629|210|I/S|aTc/aGc|||1||HGNC|HGNC:6636||||,G|missense_variant|MODERATE|LMNA|ENSG00000160789|Transcript|ENST00000677389.1|protein_coding|3/10||ENST00000677389.1:c.629T>G|ENSP00000503633.1:p.Ile210Ser|837|629|210|I/S|aTc/aGc|||1||HGNC|HGNC:6636||||,G|missense_variant|MODERATE|LMNA|ENSG00000160789|Transcript|ENST00000682650.1|protein_coding|4/12||ENST00000682650.1:c.629T>G|ENSP00000506904.1:p.Ile210Ser|843|629|210|I/S|aTc/aGc|||1||HGNC|HGNC:6636||||,G|missense_variant|MODERATE|LMNA|ENSG00000160789|Transcript|ENST00000683032.1|protein_coding|4/13||ENST00000683032.1:c.629T>G|ENSP00000506771.1:p.Ile210Ser|844|629|210|I/S|aTc/aGc|||1||HGNC|HGNC:6636||||,G|upstream_gene_variant|MODIFIER|LMNA|ENSG00000160789|Transcript|ENST00000683773.1|processed_transcript|||||||||||3183|1||HGNC|HGNC:6636||||,G|missense_variant&NMD_transcript_variant|MODERATE|LMNA|ENSG00000160789|Transcript|ENST00000684195.1|nonsense_mediated_decay|4/12||ENST00000684195.1:c.629T>G|ENSP00000508220.1:p.Ile210Ser|844|629|210|I/S|aTc/aGc|||1||HGNC|HGNC:6636||||
chr1	156134533	NM_170707.4:c.639+5G>C	G	C	.	.	CSQ=C|splice_region_variant&intron_variant|LOW|LMNA|ENSG00000160789|Transcript|ENST00000361308.9|protein_coding||4/12|ENST00000361308.9:c.639+5G>C|||||||||1||HGNC|HGNC:6636||0.405|4.002|4.407,C|splice_region_variant&intron_variant|LOW|LMNA|ENSG00000160789|Transcript|ENST00000368297.5|protein_coding||4/10|ENST00000368297.5:c.396+5G>C|||||||||1||HGNC|HGNC:6636||0.405|4.002|4.407,C|upstream_gene_variant|MODIFIER|LMNA|ENSG00000160789|Transcript|ENST00000368298.2|retained_intron|||||||||||580|1||HGNC|HGNC:6636||||,C|splice_region_variant&intron_variant|LOW|LMNA|ENSG00000160789|Transcript|ENST00000368299.7|protein_coding||3/11|ENST00000368299.7:c.639+5G>C|||||||||1||HGNC|HGNC:6636||0.405|4.002|4.407,C|splice_region_variant&intron_variant|LOW|LMNA|ENSG00000160789|Transcript|ENST00000368300.9|protein_coding||3/11|ENST00000368300.9:c.639+5G>C|||||||||1||HGNC|HGNC:6636||0.405|4.002|4.407,C|splice_region_variant&intron_variant|LOW|LMNA|ENSG00000160789|Transcript|ENST00000368301.6|protein_coding||6/12|ENST00000368301.6:c.639+5G>C|||||||||1||HGNC|HGNC:6636||0.405|4.002|4.407,C|splice_region_variant&intron_variant|LOW|LMNA|ENSG00000160789|Transcript|ENST00000448611.6|protein_coding||3/12|ENST00000448611.6:c.303+5G>C|||||||||1||HGNC|HGNC:6636||0.405|4.002|4.407,C|upstream_gene_variant|MODIFIER|LMNA|ENSG00000160789|Transcript|ENST00000459904.2|retained_intron|||||||||||1760|1||HGNC|HGNC:6636||||,C|downstream_gene_variant|MODIFIER|LMNA|ENSG00000160789|Transcript|ENST00000469565.6|processed_transcript|||||||||||87|1||HGNC|HGNC:6636||||,C|downstream_gene_variant|MODIFIER|LMNA|ENSG00000160789|Transcript|ENST00000470199.2|processed_transcript|||||||||||35|1||HGNC|HGNC:6636||||,C|splice_region_variant&intron_variant|LOW|LMNA|ENSG00000160789|Transcript|ENST00000473598.6|protein_coding||4/12|ENST00000473598.6:c.342+5G>C|||||||||1||HGNC|HGNC:6636||0.405|4.002|4.407,C|splice_region_variant&intron_variant&non_coding_transcript_variant|LOW|LMNA|ENSG00000160789|Transcript|ENST00000496738.6|retained_intron||4/9|ENST00000496738.6:n.1014+5G>C|||||||||1||HGNC|HGNC:6636||0.405|4.002|4.407,C|upstream_gene_variant|MODIFIER|LMNA|ENSG00000160789|Transcript|ENST00000498722.3|retained_intron|||||||||||1200|1||HGNC|HGNC:6636||||,C|downstream_gene_variant|MODIFIER|LMNA|ENSG00000160789|Transcript|ENST00000502357.5|processed_transcript|||||||||||5|1||HGNC|HGNC:6636||||,C|downstream_gene_variant|MODIFIER|LMNA|ENSG00000160789|Transcript|ENST00000502751.5|processed_transcript|||||||||||46|1||HGNC|HGNC:6636||||,C|splice_region_variant&intron_variant|LOW|LMNA|ENSG00000160789|Transcript|ENST00000504687.6|protein_coding||3/3|ENST00000504687.6:c.-26+5G>C|||||||||1|cds_end_NF|HGNC|HGNC:6636||0.405|4.002|4.407,C|upstream_gene_variant|MODIFIER|LMNA|ENSG00000160789|Transcript|ENST00000506981.1|retained_intron|||||||||||2929|1||HGNC|HGNC:6636||||,C|splice_region_variant&intron_variant&NMD_transcript_variant|LOW|LMNA|ENSG00000160789|Transcript|ENST00000515459.5|nonsense_mediated_decay||4/5|ENST00000515459.5:c.*313+5G>C|||||||||1||HGNC|HGNC:6636||0.405|4.002|4.407,C|upstream_gene_variant|MODIFIER|LMNA|ENSG00000160789|Transcript|ENST00000515824.1|retained_intron|||||||||||272|1||HGNC|HGNC:6636||||,C|intron_variant&NMD_transcript_variant|MODIFIER|LMNA|ENSG00000160789|Transcript|ENST00000674518.1|nonsense_mediated_decay||4/12|ENST00000674518.1:c.634+10G>C|||||||||1||HGNC|HGNC:6636||||,C|splice_region_variant&intron_variant&NMD_transcript_variant|LOW|LMNA|ENSG00000160789|Transcript|ENST00000674600.1|nonsense_mediated_decay||5/13|ENST00000674600.1:c.*438+5G>C|||||||||1||HGNC|HGNC:6636||0.405|4.002|4.407,C|splice_region_variant&intron_variant&NMD_transcript_variant|LOW|LMNA|ENSG00000160789|Transcript|ENST00000674720.1|nonsense_mediated_decay||4/10|ENST00000674720.1:c.639+5G>C|||||||||1||HGNC|HGNC:6636||0.405|4.002|4.407,C|splice_region_variant&intron_variant&non_coding_transcript_variant|LOW|LMNA|ENSG00000160789|Transcript|ENST00000675431.1|retained_intron||3/9|ENST00000675431.1:n.332+5G>C|||||||||1||HGNC|HGNC:6636||0.405|4.002|4.407,C|splice_region_variant&intron_variant&NMD_transcript_variant|LOW|LMNA|ENSG00000160789|Transcript|ENST00000675455.1|nonsense_mediated_decay||4/12|ENST00000675455.1:c.*439+5G>C|||||||||1||HGNC|HGNC:6636||0.405|4.002|4.407,C|splice_region_variant&intron_variant|LOW|LMNA|ENSG00000160789|Transcript|ENST00000675667.1|protein_coding||4/11|ENST00000675667.1:c.639+5G>C|||||||||1||HGNC|HGNC:6636||0.405|4.002|4.407,C|splice_region_variant&intron_variant&NMD_transcript_variant|LOW|LMNA|ENSG00000160789|Transcript|ENST00000675874.1|nonsense_mediated_decay||3/11|ENST00000675874.1:c.*110+5G>C|||||||||1||HGNC|HGNC:6636||0.405|4.002|4.407,C|splice_region_variant&intron_variant&NMD_transcript_variant|LOW|LMNA|ENSG00000160789|Transcript|ENST00000675881.1|nonsense_mediated_decay||3/11|ENST00000675881.1:c.639+5G>C|||||||||1||HGNC|HGNC:6636||0.405|4.002|4.407,C|splice_region_variant&intron_variant|LOW|LMNA|ENSG00000160789|Transcript|ENST00000675939.1|protein_coding||4/12|ENST00000675939.1:c.639+5G>C|||||||||1||HGNC|HGNC:6636||0.405|4.002|4.407,C|splice_region_variant&intron_variant&non_coding_transcript_variant|LOW|LMNA|ENSG00000160789|Transcript|ENST00000675989.1|retained_intron||4/10|ENST00000675989.1:n.1014+5G>C|||||||||1||HGNC|HGNC:6636||0.405|4.002|4.407,C|splice_region_variant&intron_variant&NMD_transcript_variant|LOW|LMNA|ENSG00000160789|Transcript|ENST00000676208.1|nonsense_mediated_decay||4/11|ENST00000676208.1:c.639+5G>C|||||||||1||HGNC|HGNC:6636||0.405|4.002|4.407,C|splice_region_variant&intron_variant&non_coding_transcript_variant|LOW|LMNA|ENSG00000160789|Transcript|ENST00000676283.1|retained_intron||4/9|ENST00000676283.1:n.1014+5G>C|||||||||1||HGNC|HGNC:6636||0.405|4.002|4.407,C|splice_region_variant&intron_variant|LOW|LMNA|ENSG00000160789|Transcript|ENST00000676385.2|protein_coding||5/12|ENST00000676385.2:c.639+5G>C|||||||||1||HGNC|HGNC:6636||0.405|4.002|4.407,C|splice_region_variant&intron_variant&NMD_transcript_variant|LOW|LMNA|ENSG00000160789|Transcript|ENST00000676434.1|nonsense_mediated_decay||4/10|ENST00000676434.1:c.639+5G>C|||||||||1||HGNC|HGNC:6636||0.405|4.002|4.407,C|splice_region_variant&intron_variant|LOW|LMNA|ENSG00000160789|Transcript|ENST00000677389.1|protein_coding||3/9|ENST00000677389.1:c.639+5G>C|||||||||1||HGNC|HGNC:6636||0.405|4.002|4.407,C|splice_region_variant&intron_variant|LOW|LMNA|ENSG00000160789|Transcript|ENST00000682650.1|protein_coding||4/11|ENST00000682650.1:c.639+5G>C|||||||||1||HGNC|HGNC:6636||0.405|4.002|4.407,C|splice_region_variant&intron_variant|LOW|LMNA|ENSG00000160789|Transcript|ENST00000683032.1|protein_coding||4/12|ENST00000683032.1:c.639+5G>C|||||||||1||HGNC|HGNC:6636||0.405|4.002|4.407,C|upstream_gene_variant|MODIFIER|LMNA|ENSG00000160789|Transcript|ENST00000683773.1|processed_transcript|||||||||||3168|1||HGNC|HGNC:6636||||,C|splice_region_variant&intron_variant&NMD_transcript_variant|LOW|LMNA|ENSG00000160789|Transcript|ENST00000684195.1|nonsense_mediated_decay||4/11|ENST00000684195.1:c.639+5G>C|||||||||1||HGNC|HGNC:6636||0.405|4.002|4.407
chr1	156134753	NM_170707.4:c.640-52C>T	C	T	.	.	CSQ=T|intron_variant|MODIFIER|LMNA|ENSG00000160789|Transcript|ENST00000361308.9|protein_coding||4/12|ENST00000361308.9:c.640-52C>T|||||||||1||HGNC|HGNC:6636||||,T|intron_variant|MODIFIER|LMNA|ENSG00000160789|Transcript|ENST00000368297.5|protein_coding||4/10|ENST00000368297.5:c.397-52C>T|||||||||1||HGNC|HGNC:6636||||,T|upstream_gene_variant|MODIFIER|LMNA|ENSG00000160789|Transcript|ENST00000368298.2|retained_intron|||||||||||360|1||HGNC|HGNC:6636||||,T|intron_variant|MODIFIER|LMNA|ENSG00000160789|Transcript|ENST00000368299.7|protein_coding||3/11|ENST00000368299.7:c.640-52C>T|||||||||1||HGNC|HGNC:6636||||,T|intron_variant|MODIFIER|LMNA|ENSG00000160789|Transcript|ENST00000368300.9|protein_coding||3/11|ENST00000368300.9:c.640-52C>T|||||||||1||HGNC|HGNC:6636||||,T|intron_variant|MODIFIER|LMNA|ENSG00000160789|Transcript|ENST00000368301.6|protein_coding||6/12|ENST00000368301.6:c.640-52C>T|||||||||1||HGNC|HGNC:6636||||,T|intron_variant|MODIFIER|LMNA|ENSG00000160789|Transcript|ENST00000448611.6|protein_coding||3/12|ENST00000448611.6:c.304-52C>T|||||||||1||HGNC|HGNC:6636||||,T|upstream_gene_variant|MODIFIER|LMNA|ENSG00000160789|Transcript|ENST00000459904.2|retained_intron|||||||||||1540|1||HGNC|HGNC:6636||||,T|downstream_gene_variant|MODIFIER|LMNA|ENSG00000160789|Transcript|ENST00000469565.6|processed_transcript|||||||||||307|1||HGNC|HGNC:6636||||,T|downstream_gene_variant|MODIFIER|LMNA|ENSG00000160789|Transcript|ENST00000470199.2|processed_transcript|||||||||||255|1||HGNC|HGNC:6636||||,T|intron_variant|MODIFIER|LMNA|ENSG00000160789|Transcript|ENST00000473598.6|protein_coding||4/12|ENST00000473598.6:c.343-52C>T|||||||||1||HGNC|HGNC:6636||||,T|intron_variant&non_coding_transcript_variant|MODIFIER|LMNA|ENSG00000160789|Transcript|ENST00000496738.6|retained_intron||4/9|ENST00000496738.6:n.1015-52C>T|||||||||1||HGNC|HGNC:6636||||,T|upstream_gene_variant|MODIFIER|LMNA|ENSG00000160789|Transcript|ENST00000498722.3|retained_intron|||||||||||980|1||HGNC|HGNC:6636||||,T|downstream_gene_variant|MODIFIER|LMNA|ENSG00000160789|Transcript|ENST00000502357.5|processed_transcript|||||||||||225|1||HGNC|HGNC:6636||||,T|downstream_gene_variant|MODIFIER|LMNA|ENSG00000160789|Transcript|ENST00000502751.5|processed_transcript|||||||||||266|1||HGNC|HGNC:6636||||,T|intron_variant|MODIFIER|LMNA|ENSG00000160789|Transcript|ENST00000504687.6|protein_coding||3/3|ENST00000504687.6:c.-25-52C>T|||||||||1|cds_end_NF|HGNC|HGNC:6636||||,T|upstream_gene_variant|MODIFIER|LMNA|ENSG00000160789|Transcript|ENST00000506981.1|retained_intron|||||||||||2709|1||HGNC|HGNC:6636||||,T|intron_variant&NMD_transcript_variant|MODIFIER|LMNA|ENSG00000160789|Transcript|ENST00000515459.5|nonsense_mediated_decay||4/5|ENST00000515459.5:c.*314-52C>T|||||||||1||HGNC|HGNC:6636||||,T|upstream_gene_variant|MODIFIER|LMNA|ENSG00000160789|Transcript|ENST00000515824.1|retained_intron|||||||||||52|1||HGNC|HGNC:6636||||,T|intron_variant&NMD_transcript_variant|MODIFIER|LMNA|ENSG00000160789|Transcript|ENST00000674518.1|nonsense_mediated_decay||4/12|ENST00000674518.1:c.635-52C>T|||||||||1||HGNC|HGNC:6636||||,T|intron_variant&NMD_transcript_variant|MODIFIER|LMNA|ENSG00000160789|Transcript|ENST00000674600.1|nonsense_mediated_decay||5/13|ENST00000674600.1:c.*439-52C>T|||||||||1||HGNC|HGNC:6636||||,T|intron_variant&NMD_transcript_variant|MODIFIER|LMNA|ENSG00000160789|Transcript|ENST00000674720.1|nonsense_mediated_decay||4/10|ENST00000674720.1:c.640-52C>T|||||||||1||HGNC|HGNC:6636||||,T|intron_variant&non_coding_transcript_variant|MODIFIER|LMNA|ENSG00000160789|Transcript|ENST00000675431.1|retained_intron||3/9|ENST00000675431.1:n.333-52C>T|||||||||1||HGNC|HGNC:6636||||,T|intron_variant&NMD_transcript_variant|MODIFIER|LMNA|ENSG00000160789|Transcript|ENST00000675455.1|nonsense_mediated_decay||4/12|ENST00000675455.1:c.*440-52C>T|||||||||1||HGNC|HGNC:6636||||,T|intron_variant|MODIFIER|LMNA|ENSG00000160789|Transcript|ENST00000675667.1|protein_coding||4/11|ENST00000675667.1:c.640-52C>T|||||||||1||HGNC|HGNC:6636||||,T|intron_variant&NMD_transcript_variant|MODIFIER|LMNA|ENSG00000160789|Transcript|ENST00000675874.1|nonsense_mediated_decay||3/11|ENST00000675874.1:c.*111-52C>T|||||||||1||HGNC|HGNC:6636||||,T|intron_variant&NMD_transcript_variant|MODIFIER|LMNA|ENSG00000160789|Transcript|ENST00000675881.1|nonsense_mediated_decay||3/11|ENST00000675881.1:c.640-52C>T|||||||||1||HGNC|HGNC:6636||||,T|intron_variant|MODIFIER|LMNA|ENSG00000160789|Transcript|ENST00000675939.1|protein_coding||4/12|ENST00000675939.1:c.640-52C>T|||||||||1||HGNC|HGNC:6636||||,T|intron_variant&non_coding_transcript_variant|MODIFIER|LMNA|ENSG00000160789|Transcript|ENST00000675989.1|retained_intron||4/10|ENST00000675989.1:n.1015-52C>T|||||||||1||HGNC|HGNC:6636||||,T|intron_variant&NMD_transcript_variant|MODIFIER|LMNA|ENSG00000160789|Transcript|ENST00000676208.1|nonsense_mediated_decay||4/11|ENST00000676208.1:c.640-52C>T|||||||||1||HGNC|HGNC:6636||||,T|intron_variant&non_coding_transcript_variant|MODIFIER|LMNA|ENSG00000160789|Transcript|ENST00000676283.1|retained_intron||4/9|ENST00000676283.1:n.1015-52C>T|||||||||1||HGNC|HGNC:6636||||,T|intron_variant|MODIFIER|LMNA|ENSG00000160789|Transcript|ENST00000676385.2|protein_coding||5/12|ENST00000676385.2:c.640-52C>T|||||||||1||HGNC|HGNC:6636||||,T|intron_variant&NMD_transcript_variant|MODIFIER|LMNA|ENSG00000160789|Transcript|ENST00000676434.1|nonsense_mediated_decay||4/10|ENST00000676434.1:c.640-52C>T|||||||||1||HGNC|HGNC:6636||||,T|intron_variant|MODIFIER|LMNA|ENSG00000160789|Transcript|ENST00000677389.1|protein_coding||3/9|ENST00000677389.1:c.640-52C>T|||||||||1||HGNC|HGNC:6636||||,T|intron_variant|MODIFIER|LMNA|ENSG00000160789|Transcript|ENST00000682650.1|protein_coding||4/11|ENST00000682650.1:c.640-52C>T|||||||||1||HGNC|HGNC:6636||||,T|intron_variant|MODIFIER|LMNA|ENSG00000160789|Transcript|ENST00000683032.1|protein_coding||4/12|ENST00000683032.1:c.640-52C>T|||||||||1||HGNC|HGNC:6636||||,T|upstream_gene_variant|MODIFIER|LMNA|ENSG00000160789|Transcript|ENST00000683773.1|processed_transcript|||||||||||2948|1||HGNC|HGNC:6636||||,T|intron_variant&NMD_transcript_variant|MODIFIER|LMNA|ENSG00000160789|Transcript|ENST00000684195.1|nonsense_mediated_decay||4/11|ENST00000684195.1:c.640-52C>T|||||||||1||HGNC|HGNC:6636||||
chr1	156134794	NM_170707.4:c.640-11A>C	A	C	.	.	CSQ=C|intron_variant|MODIFIER|LMNA|ENSG00000160789|Transcript|ENST00000361308.9|protein_coding||4/12|ENST00000361308.9:c.640-11A>C|||||||||1||HGNC|HGNC:6636||11.198|-1.437|9.762,C|intron_variant|MODIFIER|LMNA|ENSG00000160789|Transcript|ENST00000368297.5|protein_coding||4/10|ENST00000368297.5:c.397-11A>C|||||||||1||HGNC|HGNC:6636||11.198|-1.437|9.762,C|upstream_gene_variant|MODIFIER|LMNA|ENSG00000160789|Transcript|ENST00000368298.2|retained_intron|||||||||||319|1||HGNC|HGNC:6636||||,C|intron_variant|MODIFIER|LMNA|ENSG00000160789|Transcript|ENST00000368299.7|protein_coding||3/11|ENST00000368299.7:c.640-11A>C|||||||||1||HGNC|HGNC:6636||11.198|-1.437|9.762,C|intron_variant|MODIFIER|LMNA|ENSG00000160789|Transcript|ENST00000368300.9|protein_coding||3/11|ENST00000368300.9:c.640-11A>C|||||||||1||HGNC|HGNC:6636||11.198|-1.437|9.762,C|intron_variant|MODIFIER|LMNA|ENSG00000160789|Transcript|ENST00000368301.6|protein_coding||6/12|ENST00000368301.6:c.640-11A>C|||||||||1||HGNC|HGNC:6636||11.198|-1.437|9.762,C|intron_variant|MODIFIER|LMNA|ENSG00000160789|Transcript|ENST00000448611.6|protein_coding||3/12|ENST00000448611.6:c.304-11A>C|||||||||1||HGNC|HGNC:6636||11.198|-1.437|9.762,C|upstream_gene_variant|MODIFIER|LMNA|ENSG00000160789|Transcript|ENST00000459904.2|retained_intron|||||||||||1499|1||HGNC|HGNC:6636||||,C|downstream_gene_variant|MODIFIER|LMNA|ENSG00000160789|Transcript|ENST00000469565.6|processed_transcript|||||||||||348|1||HGNC|HGNC:6636||||,C|downstream_gene_variant|MODIFIER|LMNA|ENSG00000160789|Transcript|ENST00000470199.2|processed_transcript|||||||||||296|1||HGNC|HGNC:6636||||,C|intron_variant|MODIFIER|LMNA|ENSG00000160789|Transcript|ENST00000473598.6|protein_coding||4/12|ENST00000473598.6:c.343-11A>C|||||||||1||HGNC|HGNC:6636||11.198|-1.437|9.762,C|intron_variant&non_coding_transcript_variant|MODIFIER|LMNA|ENSG00000160789|Transcript|ENST00000496738.6|retained_intron||4/9|ENST00000496738.6:n.1015-11A>C|||||||||1||HGNC|HGNC:6636||11.198|-1.437|9.762,C|upstream_gene_variant|MODIFIER|LMNA|ENSG00000160789|Transcript|ENST00000498722.3|retained_intron|||||||||||939|1||HGNC|HGNC:6636||||,C|downstream_gene_variant|MODIFIER|LMNA|ENSG00000160789|Transcript|ENST00000502357.5|processed_transcript|||||||||||266|1||HGNC|HGNC:6636||||,C|downstream_gene_variant|MODIFIER|LMNA|ENSG00000160789|Transcript|ENST00000502751.5|processed_transcript|||||||||||307|1||HGNC|HGNC:6636||||,C|intron_variant|MODIFIER|LMNA|ENSG00000160789|Transcript|ENST00000504687.6|protein_coding||3/3|ENST00000504687.6:c.-25-11A>C|||||||||1|cds_end_NF|HGNC|HGNC:6636||11.198|-1.437|9.762,C|upstream_gene_variant|MODIFIER|LMNA|ENSG00000160789|Transcript|ENST00000506981.1|retained_intron|||||||||||2668|1||HGNC|HGNC:6636||||,C|intron_variant&NMD_transcript_variant|MODIFIER|LMNA|ENSG00000160789|Transcript|ENST00000515459.5|nonsense_mediated_decay||4/5|ENST00000515459.5:c.*314-11A>C|||||||||1||HGNC|HGNC:6636||11.198|-1.437|9.762,C|upstream_gene_variant|MODIFIER|LMNA|ENSG00000160789|Transcript|ENST00000515824.1|retained_intron|||||||||||11|1||HGNC|HGNC:6636||||,C|intron_variant&NMD_transcript_variant|MODIFIER|LMNA|ENSG00000160789|Transcript|ENST00000674518.1|nonsense_mediated_decay||4/12|ENST00000674518.1:c.635-11A>C|||||||||1||HGNC|HGNC:6636||11.198|-1.437|9.762,C|intron_variant&NMD_transcript_variant|MODIFIER|LMNA|ENSG00000160789|Transcript|ENST00000674600.1|nonsense_mediated_decay||5/13|ENST00000674600.1:c.*439-11A>C|||||||||1||HGNC|HGNC:6636||11.198|-1.437|9.762,C|intron_variant&NMD_transcript_variant|MODIFIER|LMNA|ENSG00000160789|Transcript|ENST00000674720.1|nonsense_mediated_decay||4/10|ENST00000674720.1:c.640-11A>C|||||||||1||HGNC|HGNC:6636||11.198|-1.437|9.762,C|intron_variant&non_coding_transcript_variant|MODIFIER|LMNA|ENSG00000160789|Transcript|ENST00000675431.1|retained_intron||3/9|ENST00000675431.1:n.333-11A>C|||||||||1||HGNC|HGNC:6636||11.198|-1.437|9.762,C|intron_variant&NMD_transcript_variant|MODIFIER|LMNA|ENSG00000160789|Transcript|ENST00000675455.1|nonsense_mediated_decay||4/12|ENST00000675455.1:c.*440-11A>C|||||||||1||HGNC|HGNC:6636||11.198|-1.437|9.762,C|intron_variant|MODIFIER|LMNA|ENSG00000160789|Transcript|ENST00000675667.1|protein_coding||4/11|ENST00000675667.1:c.640-11A>C|||||||||1||HGNC|HGNC:6636||11.198|-1.437|9.762,C|intron_variant&NMD_transcript_variant|MODIFIER|LMNA|ENSG00000160789|Transcript|ENST00000675874.1|nonsense_mediated_decay||3/11|ENST00000675874.1:c.*111-11A>C|||||||||1||HGNC|HGNC:6636||11.198|-1.437|9.762,C|intron_variant&NMD_transcript_variant|MODIFIER|LMNA|ENSG00000160789|Transcript|ENST00000675881.1|nonsense_mediated_decay||3/11|ENST00000675881.1:c.640-11A>C|||||||||1||HGNC|HGNC:6636||11.198|-1.437|9.762,C|intron_variant|MODIFIER|LMNA|ENSG00000160789|Transcript|ENST00000675939.1|protein_coding||4/12|ENST00000675939.1:c.640-11A>C|||||||||1||HGNC|HGNC:6636||11.198|-1.437|9.762,C|intron_variant&non_coding_transcript_variant|MODIFIER|LMNA|ENSG00000160789|Transcript|ENST00000675989.1|retained_intron||4/10|ENST00000675989.1:n.1015-11A>C|||||||||1||HGNC|HGNC:6636||11.198|-1.437|9.762,C|intron_variant&NMD_transcript_variant|MODIFIER|LMNA|ENSG00000160789|Transcript|ENST00000676208.1|nonsense_mediated_decay||4/11|ENST00000676208.1:c.640-11A>C|||||||||1||HGNC|HGNC:6636||11.198|-1.437|9.762,C|intron_variant&non_coding_transcript_variant|MODIFIER|LMNA|ENSG00000160789|Transcript|ENST00000676283.1|retained_intron||4/9|ENST00000676283.1:n.1015-11A>C|||||||||1||HGNC|HGNC:6636||11.198|-1.437|9.762,C|intron_variant|MODIFIER|LMNA|ENSG00000160789|Transcript|ENST00000676385.2|protein_coding||5/12|ENST00000676385.2:c.640-11A>C|||||||||1||HGNC|HGNC:6636||11.198|-1.437|9.762,C|intron_variant&NMD_transcript_variant|MODIFIER|LMNA|ENSG00000160789|Transcript|ENST00000676434.1|nonsense_mediated_decay||4/10|ENST00000676434.1:c.640-11A>C|||||||||1||HGNC|HGNC:6636||11.198|-1.437|9.762,C|intron_variant|MODIFIER|LMNA|ENSG00000160789|Transcript|ENST00000677389.1|protein_coding||3/9|ENST00000677389.1:c.640-11A>C|||||||||1||HGNC|HGNC:6636||11.198|-1.437|9.762,C|intron_variant|MODIFIER|LMNA|ENSG00000160789|Transcript|ENST00000682650.1|protein_coding||4/11|ENST00000682650.1:c.640-11A>C|||||||||1||HGNC|HGNC:6636||11.198|-1.437|9.762,C|intron_variant|MODIFIER|LMNA|ENSG00000160789|Transcript|ENST00000683032.1|protein_coding||4/12|ENST00000683032.1:c.640-11A>C|||||||||1||HGNC|HGNC:6636||11.198|-1.437|9.762,C|upstream_gene_variant|MODIFIER|LMNA|ENSG00000160789|Transcript|ENST00000683773.1|processed_transcript|||||||||||2907|1||HGNC|HGNC:6636||||,C|intron_variant&NMD_transcript_variant|MODIFIER|LMNA|ENSG00000160789|Transcript|ENST00000684195.1|nonsense_mediated_decay||4/11|ENST00000684195.1:c.640-11A>C|||||||||1||HGNC|HGNC:6636||11.198|-1.437|9.762
chr1	156134795	NM_170707.4:c.640-10A>G	A	G	.	.	CSQ=G|intron_variant|MODIFIER|LMNA|ENSG00000160789|Transcript|ENST00000361308.9|protein_coding||4/12|ENST00000361308.9:c.640-10A>G|||||||||1||HGNC|HGNC:6636||4.370|5.391|9.762,G|intron_variant|MODIFIER|LMNA|ENSG00000160789|Transcript|ENST00000368297.5|protein_coding||4/10|ENST00000368297.5:c.397-10A>G|||||||||1||HGNC|HGNC:6636||4.370|5.391|9.762,G|upstream_gene_variant|MODIFIER|LMNA|ENSG00000160789|Transcript|ENST00000368298.2|retained_intron|||||||||||318|1||HGNC|HGNC:6636||||,G|intron_variant|MODIFIER|LMNA|ENSG00000160789|Transcript|ENST00000368299.7|protein_coding||3/11|ENST00000368299.7:c.640-10A>G|||||||||1||HGNC|HGNC:6636||4.370|5.391|9.762,G|intron_variant|MODIFIER|LMNA|ENSG00000160789|Transcript|ENST00000368300.9|protein_coding||3/11|ENST00000368300.9:c.640-10A>G|||||||||1||HGNC|HGNC:6636||4.370|5.391|9.762,G|intron_variant|MODIFIER|LMNA|ENSG00000160789|Transcript|ENST00000368301.6|protein_coding||6/12|ENST00000368301.6:c.640-10A>G|||||||||1||HGNC|HGNC:6636||4.370|5.391|9.762,G|intron_variant|MODIFIER|LMNA|ENSG00000160789|Transcript|ENST00000448611.6|protein_coding||3/12|ENST00000448611.6:c.304-10A>G|||||||||1||HGNC|HGNC:6636||4.370|5.391|9.762,G|upstream_gene_variant|MODIFIER|LMNA|ENSG00000160789|Transcript|ENST00000459904.2|retained_intron|||||||||||1498|1||HGNC|HGNC:6636||||,G|downstream_gene_variant|MODIFIER|LMNA|ENSG00000160789|Transcript|ENST00000469565.6|processed_transcript|||||||||||349|1||HGNC|HGNC:6636||||,G|downstream_gene_variant|MODIFIER|LMNA|ENSG00000160789|Transcript|ENST00000470199.2|processed_transcript|||||||||||297|1||HGNC|HGNC:6636||||,G|intron_variant|MODIFIER|LMNA|ENSG00000160789|Transcript|ENST00000473598.6|protein_coding||4/12|ENST00000473598.6:c.343-10A>G|||||||||1||HGNC|HGNC:6636||4.370|5.391|9.762,G|intron_variant&non_coding_transcript_variant|MODIFIER|LMNA|ENSG00000160789|Transcript|ENST00000496738.6|retained_intron||4/9|ENST00000496738.6:n.1015-10A>G|||||||||1||HGNC|HGNC:6636||4.370|5.391|9.762,G|upstream_gene_variant|MODIFIER|LMNA|ENSG00000160789|Transcript|ENST00000498722.3|retained_intron|||||||||||938|1||HGNC|HGNC:6636||||,G|downstream_gene_variant|MODIFIER|LMNA|ENSG00000160789|Transcript|ENST00000502357.5|processed_transcript|||||||||||267|1||HGNC|HGNC:6636||||,G|downstream_gene_variant|MODIFIER|LMNA|ENSG00000160789|Transcript|ENST00000502751.5|processed_transcript|||||||||||308|1||HGNC|HGNC:6636||||,G|intron_variant|MODIFIER|LMNA|ENSG00000160789|Transcript|ENST00000504687.6|protein_coding||3/3|ENST00000504687.6:c.-25-10A>G|||||||||1|cds_end_NF|HGNC|HGNC:6636||4.370|5.391|9.762,G|upstream_gene_variant|MODIFIER|LMNA|ENSG00000160789|Transcript|ENST00000506981.1|retained_intron|||||||||||2667|1||HGNC|HGNC:6636||||,G|intron_variant&NMD_transcript_variant|MODIFIER|LMNA|ENSG00000160789|Transcript|ENST00000515459.5|nonsense_mediated_decay||4/5|ENST00000515459.5:c.*314-10A>G|||||||||1||HGNC|HGNC:6636||4.370|5.391|9.762,G|upstream_gene_variant|MODIFIER|LMNA|ENSG00000160789|Transcript|ENST00000515824.1|retained_intron|||||||||||10|1||HGNC|HGNC:6636||||,G|intron_variant&NMD_transcript_variant|MODIFIER|LMNA|ENSG00000160789|Transcript|ENST00000674518.1|nonsense_mediated_decay||4/12|ENST00000674518.1:c.635-10A>G|||||||||1||HGNC|HGNC:6636||4.370|5.391|9.762,G|intron_variant&NMD_transcript_variant|MODIFIER|LMNA|ENSG00000160789|Transcript|ENST00000674600.1|nonsense_mediated_decay||5/13|ENST00000674600.1:c.*439-10A>G|||||||||1||HGNC|HGNC:6636||4.370|5.391|9.762,G|intron_variant&NMD_transcript_variant|MODIFIER|LMNA|ENSG00000160789|Transcript|ENST00000674720.1|nonsense_mediated_decay||4/10|ENST00000674720.1:c.640-10A>G|||||||||1||HGNC|HGNC:6636||4.370|5.391|9.762,G|intron_variant&non_coding_transcript_variant|MODIFIER|LMNA|ENSG00000160789|Transcript|ENST00000675431.1|retained_intron||3/9|ENST00000675431.1:n.333-10A>G|||||||||1||HGNC|HGNC:6636||4.370|5.391|9.762,G|intron_variant&NMD_transcript_variant|MODIFIER|LMNA|ENSG00000160789|Transcript|ENST00000675455.1|nonsense_mediated_decay||4/12|ENST00000675455.1:c.*440-10A>G|||||||||1||HGNC|HGNC:6636||4.370|5.391|9.762,G|intron_variant|MODIFIER|LMNA|ENSG00000160789|Transcript|ENST00000675667.1|protein_coding||4/11|ENST00000675667.1:c.640-10A>G|||||||||1||HGNC|HGNC:6636||4.370|5.391|9.762,G|intron_variant&NMD_transcript_variant|MODIFIER|LMNA|ENSG00000160789|Transcript|ENST00000675874.1|nonsense_mediated_decay||3/11|ENST00000675874.1:c.*111-10A>G|||||||||1||HGNC|HGNC:6636||4.370|5.391|9.762,G|intron_variant&NMD_transcript_variant|MODIFIER|LMNA|ENSG00000160789|Transcript|ENST00000675881.1|nonsense_mediated_decay||3/11|ENST00000675881.1:c.640-10A>G|||||||||1||HGNC|HGNC:6636||4.370|5.391|9.762,G|intron_variant|MODIFIER|LMNA|ENSG00000160789|Transcript|ENST00000675939.1|protein_coding||4/12|ENST00000675939.1:c.640-10A>G|||||||||1||HGNC|HGNC:6636||4.370|5.391|9.762,G|intron_variant&non_coding_transcript_variant|MODIFIER|LMNA|ENSG00000160789|Transcript|ENST00000675989.1|retained_intron||4/10|ENST00000675989.1:n.1015-10A>G|||||||||1||HGNC|HGNC:6636||4.370|5.391|9.762,G|intron_variant&NMD_transcript_variant|MODIFIER|LMNA|ENSG00000160789|Transcript|ENST00000676208.1|nonsense_mediated_decay||4/11|ENST00000676208.1:c.640-10A>G|||||||||1||HGNC|HGNC:6636||4.370|5.391|9.762,G|intron_variant&non_coding_transcript_variant|MODIFIER|LMNA|ENSG00000160789|Transcript|ENST00000676283.1|retained_intron||4/9|ENST00000676283.1:n.1015-10A>G|||||||||1||HGNC|HGNC:6636||4.370|5.391|9.762,G|intron_variant|MODIFIER|LMNA|ENSG00000160789|Transcript|ENST00000676385.2|protein_coding||5/12|ENST00000676385.2:c.640-10A>G|||||||||1||HGNC|HGNC:6636||4.370|5.391|9.762,G|intron_variant&NMD_transcript_variant|MODIFIER|LMNA|ENSG00000160789|Transcript|ENST00000676434.1|nonsense_mediated_decay||4/10|ENST00000676434.1:c.640-10A>G|||||||||1||HGNC|HGNC:6636||4.370|5.391|9.762,G|intron_variant|MODIFIER|LMNA|ENSG00000160789|Transcript|ENST00000677389.1|protein_coding||3/9|ENST00000677389.1:c.640-10A>G|||||||||1||HGNC|HGNC:6636||4.370|5.391|9.762,G|intron_variant|MODIFIER|LMNA|ENSG00000160789|Transcript|ENST00000682650.1|protein_coding||4/11|ENST00000682650.1:c.640-10A>G|||||||||1||HGNC|HGNC:6636||4.370|5.391|9.762,G|intron_variant|MODIFIER|LMNA|ENSG00000160789|Transcript|ENST00000683032.1|protein_coding||4/12|ENST00000683032.1:c.640-10A>G|||||||||1||HGNC|HGNC:6636||4.370|5.391|9.762,G|upstream_gene_variant|MODIFIER|LMNA|ENSG00000160789|Transcript|ENST00000683773.1|processed_transcript|||||||||||2906|1||HGNC|HGNC:6636||||,G|intron_variant&NMD_transcript_variant|MODIFIER|LMNA|ENSG00000160789|Transcript|ENST00000684195.1|nonsense_mediated_decay||4/11|ENST00000684195.1:c.640-10A>G|||||||||1||HGNC|HGNC:6636||4.370|5.391|9.762
chr1	156134796	NM_170707.4:c.640-9C>T	C	T	.	.	CSQ=T|intron_variant|MODIFIER|LMNA|ENSG00000160789|Transcript|ENST00000361308.9|protein_coding||4/12|ENST00000361308.9:c.640-9C>T|||||||||1||HGNC|HGNC:6636||10.178|-0.417|9.762,T|intron_variant|MODIFIER|LMNA|ENSG00000160789|Transcript|ENST00000368297.5|protein_coding||4/10|ENST00000368297.5:c.397-9C>T|||||||||1||HGNC|HGNC:6636||10.178|-0.417|9.762,T|upstream_gene_variant|MODIFIER|LMNA|ENSG00000160789|Transcript|ENST00000368298.2|retained_intron|||||||||||317|1||HGNC|HGNC:6636||||,T|intron_variant|MODIFIER|LMNA|ENSG00000160789|Transcript|ENST00000368299.7|protein_coding||3/11|ENST00000368299.7:c.640-9C>T|||||||||1||HGNC|HGNC:6636||10.178|-0.417|9.762,T|intron_variant|MODIFIER|LMNA|ENSG00000160789|Transcript|ENST00000368300.9|protein_coding||3/11|ENST00000368300.9:c.640-9C>T|||||||||1||HGNC|HGNC:6636||10.178|-0.417|9.762,T|intron_variant|MODIFIER|LMNA|ENSG00000160789|Transcript|ENST00000368301.6|protein_coding||6/12|ENST00000368301.6:c.640-9C>T|||||||||1||HGNC|HGNC:6636||10.178|-0.417|9.762,T|intron_variant|MODIFIER|LMNA|ENSG00000160789|Transcript|ENST00000448611.6|protein_coding||3/12|ENST00000448611.6:c.304-9C>T|||||||||1||HGNC|HGNC:6636||10.178|-0.417|9.762,T|upstream_gene_variant|MODIFIER|LMNA|ENSG00000160789|Transcript|ENST00000459904.2|retained_intron|||||||||||1497|1||HGNC|HGNC:6636||||,T|downstream_gene_variant|MODIFIER|LMNA|ENSG00000160789|Transcript|ENST00000469565.6|processed_transcript|||||||||||350|1||HGNC|HGNC:6636||||,T|downstream_gene_variant|MODIFIER|LMNA|ENSG00000160789|Transcript|ENST00000470199.2|processed_transcript|||||||||||298|1||HGNC|HGNC:6636||||,T|intron_variant|MODIFIER|LMNA|ENSG00000160789|Transcript|ENST00000473598.6|protein_coding||4/12|ENST00000473598.6:c.343-9C>T|||||||||1||HGNC|HGNC:6636||10.178|-0.417|9.762,T|intron_variant&non_coding_transcript_variant|MODIFIER|LMNA|ENSG00000160789|Transcript|ENST00000496738.6|retained_intron||4/9|ENST00000496738.6:n.1015-9C>T|||||||||1||HGNC|HGNC:6636||10.178|-0.417|9.762,T|upstream_gene_variant|MODIFIER|LMNA|ENSG00000160789|Transcript|ENST00000498722.3|retained_intron|||||||||||937|1||HGNC|HGNC:6636||||,T|downstream_gene_variant|MODIFIER|LMNA|ENSG00000160789|Transcript|ENST00000502357.5|processed_transcript|||||||||||268|1||HGNC|HGNC:6636||||,T|downstream_gene_variant|MODIFIER|LMNA|ENSG00000160789|Transcript|ENST00000502751.5|processed_transcript|||||||||||309|1||HGNC|HGNC:6636||||,T|intron_variant|MODIFIER|LMNA|ENSG00000160789|Transcript|ENST00000504687.6|protein_coding||3/3|ENST00000504687.6:c.-25-9C>T|||||||||1|cds_end_NF|HGNC|HGNC:6636||10.178|-0.417|9.762,T|upstream_gene_variant|MODIFIER|LMNA|ENSG00000160789|Transcript|ENST00000506981.1|retained_intron|||||||||||2666|1||HGNC|HGNC:6636||||,T|intron_variant&NMD_transcript_variant|MODIFIER|LMNA|ENSG00000160789|Transcript|ENST00000515459.5|nonsense_mediated_decay||4/5|ENST00000515459.5:c.*314-9C>T|||||||||1||HGNC|HGNC:6636||10.178|-0.417|9.762,T|upstream_gene_variant|MODIFIER|LMNA|ENSG00000160789|Transcript|ENST00000515824.1|retained_intron|||||||||||9|1||HGNC|HGNC:6636||||,T|intron_variant&NMD_transcript_variant|MODIFIER|LMNA|ENSG00000160789|Transcript|ENST00000674518.1|nonsense_mediated_decay||4/12|ENST00000674518.1:c.635-9C>T|||||||||1||HGNC|HGNC:6636||10.178|-0.417|9.762,T|intron_variant&NMD_transcript_variant|MODIFIER|LMNA|ENSG00000160789|Transcript|ENST00000674600.1|nonsense_mediated_decay||5/13|ENST00000674600.1:c.*439-9C>T|||||||||1||HGNC|HGNC:6636||10.178|-0.417|9.762,T|intron_variant&NMD_transcript_variant|MODIFIER|LMNA|ENSG00000160789|Transcript|ENST00000674720.1|nonsense_mediated_decay||4/10|ENST00000674720.1:c.640-9C>T|||||||||1||HGNC|HGNC:6636||10.178|-0.417|9.762,T|intron_variant&non_coding_transcript_variant|MODIFIER|LMNA|ENSG00000160789|Transcript|ENST00000675431.1|retained_intron||3/9|ENST00000675431.1:n.333-9C>T|||||||||1||HGNC|HGNC:6636||10.178|-0.417|9.762,T|intron_variant&NMD_transcript_variant|MODIFIER|LMNA|ENSG00000160789|Transcript|ENST00000675455.1|nonsense_mediated_decay||4/12|ENST00000675455.1:c.*440-9C>T|||||||||1||HGNC|HGNC:6636||10.178|-0.417|9.762,T|intron_variant|MODIFIER|LMNA|ENSG00000160789|Transcript|ENST00000675667.1|protein_coding||4/11|ENST00000675667.1:c.640-9C>T|||||||||1||HGNC|HGNC:6636||10.178|-0.417|9.762,T|intron_variant&NMD_transcript_variant|MODIFIER|LMNA|ENSG00000160789|Transcript|ENST00000675874.1|nonsense_mediated_decay||3/11|ENST00000675874.1:c.*111-9C>T|||||||||1||HGNC|HGNC:6636||10.178|-0.417|9.762,T|intron_variant&NMD_transcript_variant|MODIFIER|LMNA|ENSG00000160789|Transcript|ENST00000675881.1|nonsense_mediated_decay||3/11|ENST00000675881.1:c.640-9C>T|||||||||1||HGNC|HGNC:6636||10.178|-0.417|9.762,T|intron_variant|MODIFIER|LMNA|ENSG00000160789|Transcript|ENST00000675939.1|protein_coding||4/12|ENST00000675939.1:c.640-9C>T|||||||||1||HGNC|HGNC:6636||10.178|-0.417|9.762,T|intron_variant&non_coding_transcript_variant|MODIFIER|LMNA|ENSG00000160789|Transcript|ENST00000675989.1|retained_intron||4/10|ENST00000675989.1:n.1015-9C>T|||||||||1||HGNC|HGNC:6636||10.178|-0.417|9.762,T|intron_variant&NMD_transcript_variant|MODIFIER|LMNA|ENSG00000160789|Transcript|ENST00000676208.1|nonsense_mediated_decay||4/11|ENST00000676208.1:c.640-9C>T|||||||||1||HGNC|HGNC:6636||10.178|-0.417|9.762,T|intron_variant&non_coding_transcript_variant|MODIFIER|LMNA|ENSG00000160789|Transcript|ENST00000676283.1|retained_intron||4/9|ENST00000676283.1:n.1015-9C>T|||||||||1||HGNC|HGNC:6636||10.178|-0.417|9.762,T|intron_variant|MODIFIER|LMNA|ENSG00000160789|Transcript|ENST00000676385.2|protein_coding||5/12|ENST00000676385.2:c.640-9C>T|||||||||1||HGNC|HGNC:6636||10.178|-0.417|9.762,T|intron_variant&NMD_transcript_variant|MODIFIER|LMNA|ENSG00000160789|Transcript|ENST00000676434.1|nonsense_mediated_decay||4/10|ENST00000676434.1:c.640-9C>T|||||||||1||HGNC|HGNC:6636||10.178|-0.417|9.762,T|intron_variant|MODIFIER|LMNA|ENSG00000160789|Transcript|ENST00000677389.1|protein_coding||3/9|ENST00000677389.1:c.640-9C>T|||||||||1||HGNC|HGNC:6636||10.178|-0.417|9.762,T|intron_variant|MODIFIER|LMNA|ENSG00000160789|Transcript|ENST00000682650.1|protein_coding||4/11|ENST00000682650.1:c.640-9C>T|||||||||1||HGNC|HGNC:6636||10.178|-0.417|9.762,T|intron_variant|MODIFIER|LMNA|ENSG00000160789|Transcript|ENST00000683032.1|protein_coding||4/12|ENST00000683032.1:c.640-9C>T|||||||||1||HGNC|HGNC:6636||10.178|-0.417|9.762,T|upstream_gene_variant|MODIFIER|LMNA|ENSG00000160789|Transcript|ENST00000683773.1|processed_transcript|||||||||||2905|1||HGNC|HGNC:6636||||,T|intron_variant&NMD_transcript_variant|MODIFIER|LMNA|ENSG00000160789|Transcript|ENST00000684195.1|nonsense_mediated_decay||4/11|ENST00000684195.1:c.640-9C>T|||||||||1||HGNC|HGNC:6636||10.178|-0.417|9.762
chr1	156134808	NM_170707.4:c.643C>G	C	G	.	.	CSQ=G|missense_variant|MODERATE|LMNA|ENSG00000160789|Transcript|ENST00000361308.9|protein_coding|5/13||ENST00000361308.9:c.643C>G|ENSP00000355292.6:p.Leu215Val|926|643|215|L/V|Ctg/Gtg|||1||HGNC|HGNC:6636||||,G|missense_variant|MODERATE|LMNA|ENSG00000160789|Transcript|ENST00000368297.5|protein_coding|5/11||ENST00000368297.5:c.400C>G|ENSP00000357280.1:p.Leu134Val|502|400|134|L/V|Ctg/Gtg|||1||HGNC|HGNC:6636||||,G|upstream_gene_variant|MODIFIER|LMNA|ENSG00000160789|Transcript|ENST00000368298.2|retained_intron|||||||||||305|1||HGNC|HGNC:6636||||,G|missense_variant|MODERATE|LMNA|ENSG00000160789|Transcript|ENST00000368299.7|protein_coding|4/12||ENST00000368299.7:c.643C>G|ENSP00000357282.3:p.Leu215Val|840|643|215|L/V|Ctg/Gtg|||1||HGNC|HGNC:6636||||,G|missense_variant|MODERATE|LMNA|ENSG00000160789|Transcript|ENST00000368300.9|protein_coding|4/12||ENST00000368300.9:c.643C>G|ENSP00000357283.4:p.Leu215Val|851|643|215|L/V|Ctg/Gtg|||1||HGNC|HGNC:6636||||,G|missense_variant|MODERATE|LMNA|ENSG00000160789|Transcript|ENST00000368301.6|protein_coding|7/13||ENST00000368301.6:c.643C>G|ENSP00000357284.2:p.Leu215Val|1284|643|215|L/V|Ctg/Gtg|||1||HGNC|HGNC:6636||||,G|missense_variant|MODERATE|LMNA|ENSG00000160789|Transcript|ENST00000448611.6|protein_coding|4/13||ENST00000448611.6:c.307C>G|ENSP00000395597.2:p.Leu103Val|351|307|103|L/V|Ctg/Gtg|||1||HGNC|HGNC:6636||||,G|upstream_gene_variant|MODIFIER|LMNA|ENSG00000160789|Transcript|ENST00000459904.2|retained_intron|||||||||||1485|1||HGNC|HGNC:6636||||,G|downstream_gene_variant|MODIFIER|LMNA|ENSG00000160789|Transcript|ENST00000469565.6|processed_transcript|||||||||||362|1||HGNC|HGNC:6636||||,G|downstream_gene_variant|MODIFIER|LMNA|ENSG00000160789|Transcript|ENST00000470199.2|processed_transcript|||||||||||310|1||HGNC|HGNC:6636||||,G|missense_variant|MODERATE|LMNA|ENSG00000160789|Transcript|ENST00000473598.6|protein_coding|5/13||ENST00000473598.6:c.346C>G|ENSP00000421821.1:p.Leu116Val|466|346|116|L/V|Ctg/Gtg|||1||HGNC|HGNC:6636||||,G|non_coding_transcript_exon_variant|MODIFIER|LMNA|ENSG00000160789|Transcript|ENST00000496738.6|retained_intron|5/10||ENST00000496738.6:n.1018C>G||1018|||||||1||HGNC|HGNC:6636||||,G|upstream_gene_variant|MODIFIER|LMNA|ENSG00000160789|Transcript|ENST00000498722.3|retained_intron|||||||||||925|1||HGNC|HGNC:6636||||,G|downstream_gene_variant|MODIFIER|LMNA|ENSG00000160789|Transcript|ENST00000502357.5|processed_transcript|||||||||||280|1||HGNC|HGNC:6636||||,G|downstream_gene_variant|MODIFIER|LMNA|ENSG00000160789|Transcript|ENST00000502751.5|processed_transcript|||||||||||321|1||HGNC|HGNC:6636||||,G|5_prime_UTR_variant|MODIFIER|LMNA|ENSG00000160789|Transcript|ENST00000504687.6|protein_coding|4/4||ENST00000504687.6:c.-22C>G||394|||||||1|cds_end_NF|HGNC|HGNC:6636||||,G|upstream_gene_variant|MODIFIER|LMNA|ENSG00000160789|Transcript|ENST00000506981.1|retained_intron|||||||||||2654|1||HGNC|HGNC:6636||||,G|3_prime_UTR_variant&NMD_transcript_variant|MODIFIER|LMNA|ENSG00000160789|Transcript|ENST00000515459.5|nonsense_mediated_decay|5/6||ENST00000515459.5:c.*317C>G||551|||||||1||HGNC|HGNC:6636||||,G|non_coding_transcript_exon_variant|MODIFIER|LMNA|ENSG00000160789|Transcript|ENST00000515824.1|retained_intron|1/2||ENST00000515824.1:n.4C>G||4|||||||1||HGNC|HGNC:6636||||,G|missense_variant&NMD_transcript_variant|MODERATE|LMNA|ENSG00000160789|Transcript|ENST00000674518.1|nonsense_mediated_decay|5/13||ENST00000674518.1:c.638C>G|ENSP00000502261.1:p.Ala213Gly|856|638|213|A/G|gCt/gGt|||1||HGNC|HGNC:6636||||,G|3_prime_UTR_variant&NMD_transcript_variant|MODIFIER|LMNA|ENSG00000160789|Transcript|ENST00000674600.1|nonsense_mediated_decay|6/14||ENST00000674600.1:c.*442C>G||1041|||||||1||HGNC|HGNC:6636||||,G|missense_variant&NMD_transcript_variant|MODERATE|LMNA|ENSG00000160789|Transcript|ENST00000674720.1|nonsense_mediated_decay|5/11||ENST00000674720.1:c.643C>G|ENSP00000502798.1:p.Leu215Val|1018|643|215|L/V|Ctg/Gtg|||1||HGNC|HGNC:6636||||,G|non_coding_transcript_exon_variant|MODIFIER|LMNA|ENSG00000160789|Transcript|ENST00000675431.1|retained_intron|4/10||ENST00000675431.1:n.336C>G||336|||||||1||HGNC|HGNC:6636||||,G|3_prime_UTR_variant&NMD_transcript_variant|MODIFIER|LMNA|ENSG00000160789|Transcript|ENST00000675455.1|nonsense_mediated_decay|5/13||ENST00000675455.1:c.*443C>G||762|||||||1||HGNC|HGNC:6636||||,G|missense_variant|MODERATE|LMNA|ENSG00000160789|Transcript|ENST00000675667.1|protein_coding|5/12||ENST00000675667.1:c.643C>G|ENSP00000501803.1:p.Leu215Val|1018|643|215|L/V|Ctg/Gtg|||1||HGNC|HGNC:6636||||,G|3_prime_UTR_variant&NMD_transcript_variant|MODIFIER|LMNA|ENSG00000160789|Transcript|ENST00000675874.1|nonsense_mediated_decay|4/12||ENST00000675874.1:c.*114C>G||704|||||||1||HGNC|HGNC:6636||||,G|missense_variant&NMD_transcript_variant|MODERATE|LMNA|ENSG00000160789|Transcript|ENST00000675881.1|nonsense_mediated_decay|4/12||ENST00000675881.1:c.643C>G|ENSP00000501670.1:p.Leu215Val|851|643|215|L/V|Ctg/Gtg|||1||HGNC|HGNC:6636||||,G|missense_variant|MODERATE|LMNA|ENSG00000160789|Transcript|ENST00000675939.1|protein_coding|5/13||ENST00000675939.1:c.643C>G|ENSP00000502256.1:p.Leu215Val|862|643|215|L/V|Ctg/Gtg|||1||HGNC|HGNC:6636||||,G|non_coding_transcript_exon_variant|MODIFIER|LMNA|ENSG00000160789|Transcript|ENST00000675989.1|retained_intron|5/11||ENST00000675989.1:n.1018C>G||1018|||||||1||HGNC|HGNC:6636||||,G|missense_variant&NMD_transcript_variant|MODERATE|LMNA|ENSG00000160789|Transcript|ENST00000676208.1|nonsense_mediated_decay|5/12||ENST00000676208.1:c.643C>G|ENSP00000502468.1:p.Leu215Val|861|643|215|L/V|Ctg/Gtg|||1||HGNC|HGNC:6636||||,G|non_coding_transcript_exon_variant|MODIFIER|LMNA|ENSG00000160789|Transcript|ENST00000676283.1|retained_intron|5/10||ENST00000676283.1:n.1018C>G||1018|||||||1||HGNC|HGNC:6636||||,G|missense_variant|MODERATE|LMNA|ENSG00000160789|Transcript|ENST00000676385.2|protein_coding|6/13||ENST00000676385.2:c.643C>G|ENSP00000502091.1:p.Leu215Val|1484|643|215|L/V|Ctg/Gtg|||1||HGNC|HGNC:6636||||,G|missense_variant&NMD_transcript_variant|MODERATE|LMNA|ENSG00000160789|Transcript|ENST00000676434.1|nonsense_mediated_decay|5/11||ENST00000676434.1:c.643C>G|ENSP00000501648.1:p.Leu215Val|861|643|215|L/V|Ctg/Gtg|||1||HGNC|HGNC:6636||||,G|missense_variant|MODERATE|LMNA|ENSG00000160789|Transcript|ENST00000677389.1|protein_coding|4/10||ENST00000677389.1:c.643C>G|ENSP00000503633.1:p.Leu215Val|851|643|215|L/V|Ctg/Gtg|||1||HGNC|HGNC:6636||||,G|missense_variant|MODERATE|LMNA|ENSG00000160789|Transcript|ENST00000682650.1|protein_coding|5/12||ENST00000682650.1:c.643C>G|ENSP00000506904.1:p.Leu215Val|857|643|215|L/V|Ctg/Gtg|||1||HGNC|HGNC:6636||||,G|missense_variant|MODERATE|LMNA|ENSG00000160789|Transcript|ENST00000683032.1|protein_coding|5/13||ENST00000683032.1:c.643C>G|ENSP00000506771.1:p.Leu215Val|858|643|215|L/V|Ctg/Gtg|||1||HGNC|HGNC:6636||||,G|upstream_gene_variant|MODIFIER|LMNA|ENSG00000160789|Transcript|ENST00000683773.1|processed_transcript|||||||||||2893|1||HGNC|HGNC:6636||||,G|missense_variant&NMD_transcript_variant|MODERATE|LMNA|ENSG00000160789|Transcript|ENST00000684195.1|nonsense_mediated_decay|5/12||ENST00000684195.1:c.643C>G|ENSP00000508220.1:p.Leu215Val|858|643|215|L/V|Ctg/Gtg|||1||HGNC|HGNC:6636||||
chr1	156134809	NM_170707.4:c.644T>C	T	C	.	.	CSQ=C|missense_variant|MODERATE|LMNA|ENSG00000160789|Transcript|ENST00000361308.9|protein_coding|5/13||ENST00000361308.9:c.644T>C|ENSP00000355292.6:p.Leu215Pro|927|644|215|L/P|cTg/cCg|||1||HGNC|HGNC:6636||||,C|missense_variant|MODERATE|LMNA|ENSG00000160789|Transcript|ENST00000368297.5|protein_coding|5/11||ENST00000368297.5:c.401T>C|ENSP00000357280.1:p.Leu134Pro|503|401|134|L/P|cTg/cCg|||1||HGNC|HGNC:6636||||,C|upstream_gene_variant|MODIFIER|LMNA|ENSG00000160789|Transcript|ENST00000368298.2|retained_intron|||||||||||304|1||HGNC|HGNC:6636||||,C|missense_variant|MODERATE|LMNA|ENSG00000160789|Transcript|ENST00000368299.7|protein_coding|4/12||ENST00000368299.7:c.644T>C|ENSP00000357282.3:p.Leu215Pro|841|644|215|L/P|cTg/cCg|||1||HGNC|HGNC:6636||||,C|missense_variant|MODERATE|LMNA|ENSG00000160789|Transcript|ENST00000368300.9|protein_coding|4/12||ENST00000368300.9:c.644T>C|ENSP00000357283.4:p.Leu215Pro|852|644|215|L/P|cTg/cCg|||1||HGNC|HGNC:6636||||,C|missense_variant|MODERATE|LMNA|ENSG00000160789|Transcript|ENST00000368301.6|protein_coding|7/13||ENST00000368301.6:c.644T>C|ENSP00000357284.2:p.Leu215Pro|1285|644|215|L/P|cTg/cCg|||1||HGNC|HGNC:6636||||,C|missense_variant|MODERATE|LMNA|ENSG00000160789|Transcript|ENST00000448611.6|protein_coding|4/13||ENST00000448611.6:c.308T>C|ENSP00000395597.2:p.Leu103Pro|352|308|103|L/P|cTg/cCg|||1||HGNC|HGNC:6636||||,C|upstream_gene_variant|MODIFIER|LMNA|ENSG00000160789|Transcript|ENST00000459904.2|retained_intron|||||||||||1484|1||HGNC|HGNC:6636||||,C|downstream_gene_variant|MODIFIER|LMNA|ENSG00000160789|Transcript|ENST00000469565.6|processed_transcript|||||||||||363|1||HGNC|HGNC:6636||||,C|downstream_gene_variant|MODIFIER|LMNA|ENSG00000160789|Transcript|ENST00000470199.2|processed_transcript|||||||||||311|1||HGNC|HGNC:6636||||,C|missense_variant|MODERATE|LMNA|ENSG00000160789|Transcript|ENST00000473598.6|protein_coding|5/13||ENST00000473598.6:c.347T>C|ENSP00000421821.1:p.Leu116Pro|467|347|116|L/P|cTg/cCg|||1||HGNC|HGNC:6636||||,C|non_coding_transcript_exon_variant|MODIFIER|LMNA|ENSG00000160789|Transcript|ENST00000496738.6|retained_intron|5/10||ENST00000496738.6:n.1019T>C||1019|||||||1||HGNC|HGNC:6636||||,C|upstream_gene_variant|MODIFIER|LMNA|ENSG00000160789|Transcript|ENST00000498722.3|retained_intron|||||||||||924|1||HGNC|HGNC:6636||||,C|downstream_gene_variant|MODIFIER|LMNA|ENSG00000160789|Transcript|ENST00000502357.5|processed_transcript|||||||||||281|1||HGNC|HGNC:6636||||,C|downstream_gene_variant|MODIFIER|LMNA|ENSG00000160789|Transcript|ENST00000502751.5|processed_transcript|||||||||||322|1||HGNC|HGNC:6636||||,C|5_prime_UTR_variant|MODIFIER|LMNA|ENSG00000160789|Transcript|ENST00000504687.6|protein_coding|4/4||ENST00000504687.6:c.-21T>C||395|||||||1|cds_end_NF|HGNC|HGNC:6636||||,C|upstream_gene_variant|MODIFIER|LMNA|ENSG00000160789|Transcript|ENST00000506981.1|retained_intron|||||||||||2653|1||HGNC|HGNC:6636||||,C|3_prime_UTR_variant&NMD_transcript_variant|MODIFIER|LMNA|ENSG00000160789|Transcript|ENST00000515459.5|nonsense_mediated_decay|5/6||ENST00000515459.5:c.*318T>C||552|||||||1||HGNC|HGNC:6636||||,C|non_coding_transcript_exon_variant|MODIFIER|LMNA|ENSG00000160789|Transcript|ENST00000515824.1|retained_intron|1/2||ENST00000515824.1:n.5T>C||5|||||||1||HGNC|HGNC:6636||||,C|synonymous_variant&NMD_transcript_variant|LOW|LMNA|ENSG00000160789|Transcript|ENST00000674518.1|nonsense_mediated_decay|5/13||ENST00000674518.1:c.639T>C|ENSP00000502261.1:p.Ala213%3D|857|639|213|A|gcT/gcC|||1||HGNC|HGNC:6636||||,C|3_prime_UTR_variant&NMD_transcript_variant|MODIFIER|LMNA|ENSG00000160789|Transcript|ENST00000674600.1|nonsense_mediated_decay|6/14||ENST00000674600.1:c.*443T>C||1042|||||||1||HGNC|HGNC:6636||||,C|missense_variant&NMD_transcript_variant|MODERATE|LMNA|ENSG00000160789|Transcript|ENST00000674720.1|nonsense_mediated_decay|5/11||ENST00000674720.1:c.644T>C|ENSP00000502798.1:p.Leu215Pro|1019|644|215|L/P|cTg/cCg|||1||HGNC|HGNC:6636||||,C|non_coding_transcript_exon_variant|MODIFIER|LMNA|ENSG00000160789|Transcript|ENST00000675431.1|retained_intron|4/10||ENST00000675431.1:n.337T>C||337|||||||1||HGNC|HGNC:6636||||,C|3_prime_UTR_variant&NMD_transcript_variant|MODIFIER|LMNA|ENSG00000160789|Transcript|ENST00000675455.1|nonsense_mediated_decay|5/13||ENST00000675455.1:c.*444T>C||763|||||||1||HGNC|HGNC:6636||||,C|missense_variant|MODERATE|LMNA|ENSG00000160789|Transcript|ENST00000675667.1|protein_coding|5/12||ENST00000675667.1:c.644T>C|ENSP00000501803.1:p.Leu215Pro|1019|644|215|L/P|cTg/cCg|||1||HGNC|HGNC:6636||||,C|3_prime_UTR_variant&NMD_transcript_variant|MODIFIER|LMNA|ENSG00000160789|Transcript|ENST00000675874.1|nonsense_mediated_decay|4/12||ENST00000675874.1:c.*115T>C||705|||||||1||HGNC|HGNC:6636||||,C|missense_variant&NMD_transcript_variant|MODERATE|LMNA|ENSG00000160789|Transcript|ENST00000675881.1|nonsense_mediated_decay|4/12||ENST00000675881.1:c.644T>C|ENSP00000501670.1:p.Leu215Pro|852|644|215|L/P|cTg/cCg|||1||HGNC|HGNC:6636||||,C|missense_variant|MODERATE|LMNA|ENSG00000160789|Transcript|ENST00000675939.1|protein_coding|5/13||ENST00000675939.1:c.644T>C|ENSP00000502256.1:p.Leu215Pro|863|644|215|L/P|cTg/cCg|||1||HGNC|HGNC:6636||||,C|non_coding_transcript_exon_variant|MODIFIER|LMNA|ENSG00000160789|Transcript|ENST00000675989.1|retained_intron|5/11||ENST00000675989.1:n.1019T>C||1019|||||||1||HGNC|HGNC:6636||||,C|missense_variant&NMD_transcript_variant|MODERATE|LMNA|ENSG00000160789|Transcript|ENST00000676208.1|nonsense_mediated_decay|5/12||ENST00000676208.1:c.644T>C|ENSP00000502468.1:p.Leu215Pro|862|644|215|L/P|cTg/cCg|||1||HGNC|HGNC:6636||||,C|non_coding_transcript_exon_variant|MODIFIER|LMNA|ENSG00000160789|Transcript|ENST00000676283.1|retained_intron|5/10||ENST00000676283.1:n.1019T>C||1019|||||||1||HGNC|HGNC:6636||||,C|missense_variant|MODERATE|LMNA|ENSG00000160789|Transcript|ENST00000676385.2|protein_coding|6/13||ENST00000676385.2:c.644T>C|ENSP00000502091.1:p.Leu215Pro|1485|644|215|L/P|cTg/cCg|||1||HGNC|HGNC:6636||||,C|missense_variant&NMD_transcript_variant|MODERATE|LMNA|ENSG00000160789|Transcript|ENST00000676434.1|nonsense_mediated_decay|5/11||ENST00000676434.1:c.644T>C|ENSP00000501648.1:p.Leu215Pro|862|644|215|L/P|cTg/cCg|||1||HGNC|HGNC:6636||||,C|missense_variant|MODERATE|LMNA|ENSG00000160789|Transcript|ENST00000677389.1|protein_coding|4/10||ENST00000677389.1:c.644T>C|ENSP00000503633.1:p.Leu215Pro|852|644|215|L/P|cTg/cCg|||1||HGNC|HGNC:6636||||,C|missense_variant|MODERATE|LMNA|ENSG00000160789|Transcript|ENST00000682650.1|protein_coding|5/12||ENST00000682650.1:c.644T>C|ENSP00000506904.1:p.Leu215Pro|858|644|215|L/P|cTg/cCg|||1||HGNC|HGNC:6636||||,C|missense_variant|MODERATE|LMNA|ENSG00000160789|Transcript|ENST00000683032.1|protein_coding|5/13||ENST00000683032.1:c.644T>C|ENSP00000506771.1:p.Leu215Pro|859|644|215|L/P|cTg/cCg|||1||HGNC|HGNC:6636||||,C|upstream_gene_variant|MODIFIER|LMNA|ENSG00000160789|Transcript|ENST00000683773.1|processed_transcript|||||||||||2892|1||HGNC|HGNC:6636||||,C|missense_variant&NMD_transcript_variant|MODERATE|LMNA|ENSG00000160789|Transcript|ENST00000684195.1|nonsense_mediated_decay|5/12||ENST00000684195.1:c.644T>C|ENSP00000508220.1:p.Leu215Pro|859|644|215|L/P|cTg/cCg|||1||HGNC|HGNC:6636||||
chr1	156134810	NM_170707.4:c.645G>C	G	C	.	.	CSQ=C|synonymous_variant|LOW|LMNA|ENSG00000160789|Transcript|ENST00000361308.9|protein_coding|5/13||ENST00000361308.9:c.645G>C|ENSP00000355292.6:p.Leu215%3D|928|645|215|L|ctG/ctC|||1||HGNC|HGNC:6636||||,C|synonymous_variant|LOW|LMNA|ENSG00000160789|Transcript|ENST00000368297.5|protein_coding|5/11||ENST00000368297.5:c.402G>C|ENSP00000357280.1:p.Leu134%3D|504|402|134|L|ctG/ctC|||1||HGNC|HGNC:6636||||,C|upstream_gene_variant|MODIFIER|LMNA|ENSG00000160789|Transcript|ENST00000368298.2|retained_intron|||||||||||303|1||HGNC|HGNC:6636||||,C|synonymous_variant|LOW|LMNA|ENSG00000160789|Transcript|ENST00000368299.7|protein_coding|4/12||ENST00000368299.7:c.645G>C|ENSP00000357282.3:p.Leu215%3D|842|645|215|L|ctG/ctC|||1||HGNC|HGNC:6636||||,C|synonymous_variant|LOW|LMNA|ENSG00000160789|Transcript|ENST00000368300.9|protein_coding|4/12||ENST00000368300.9:c.645G>C|ENSP00000357283.4:p.Leu215%3D|853|645|215|L|ctG/ctC|||1||HGNC|HGNC:6636||||,C|synonymous_variant|LOW|LMNA|ENSG00000160789|Transcript|ENST00000368301.6|protein_coding|7/13||ENST00000368301.6:c.645G>C|ENSP00000357284.2:p.Leu215%3D|1286|645|215|L|ctG/ctC|||1||HGNC|HGNC:6636||||,C|synonymous_variant|LOW|LMNA|ENSG00000160789|Transcript|ENST00000448611.6|protein_coding|4/13||ENST00000448611.6:c.309G>C|ENSP00000395597.2:p.Leu103%3D|353|309|103|L|ctG/ctC|||1||HGNC|HGNC:6636||||,C|upstream_gene_variant|MODIFIER|LMNA|ENSG00000160789|Transcript|ENST00000459904.2|retained_intron|||||||||||1483|1||HGNC|HGNC:6636||||,C|downstream_gene_variant|MODIFIER|LMNA|ENSG00000160789|Transcript|ENST00000469565.6|processed_transcript|||||||||||364|1||HGNC|HGNC:6636||||,C|downstream_gene_variant|MODIFIER|LMNA|ENSG00000160789|Transcript|ENST00000470199.2|processed_transcript|||||||||||312|1||HGNC|HGNC:6636||||,C|synonymous_variant|LOW|LMNA|ENSG00000160789|Transcript|ENST00000473598.6|protein_coding|5/13||ENST00000473598.6:c.348G>C|ENSP00000421821.1:p.Leu116%3D|468|348|116|L|ctG/ctC|||1||HGNC|HGNC:6636||||,C|non_coding_transcript_exon_variant|MODIFIER|LMNA|ENSG00000160789|Transcript|ENST00000496738.6|retained_intron|5/10||ENST00000496738.6:n.1020G>C||1020|||||||1||HGNC|HGNC:6636||||,C|upstream_gene_variant|MODIFIER|LMNA|ENSG00000160789|Transcript|ENST00000498722.3|retained_intron|||||||||||923|1||HGNC|HGNC:6636||||,C|downstream_gene_variant|MODIFIER|LMNA|ENSG00000160789|Transcript|ENST00000502357.5|processed_transcript|||||||||||282|1||HGNC|HGNC:6636||||,C|downstream_gene_variant|MODIFIER|LMNA|ENSG00000160789|Transcript|ENST00000502751.5|processed_transcript|||||||||||323|1||HGNC|HGNC:6636||||,C|5_prime_UTR_variant|MODIFIER|LMNA|ENSG00000160789|Transcript|ENST00000504687.6|protein_coding|4/4||ENST00000504687.6:c.-20G>C||396|||||||1|cds_end_NF|HGNC|HGNC:6636||||,C|upstream_gene_variant|MODIFIER|LMNA|ENSG00000160789|Transcript|ENST00000506981.1|retained_intron|||||||||||2652|1||HGNC|HGNC:6636||||,C|3_prime_UTR_variant&NMD_transcript_variant|MODIFIER|LMNA|ENSG00000160789|Transcript|ENST00000515459.5|nonsense_mediated_decay|5/6||ENST00000515459.5:c.*319G>C||553|||||||1||HGNC|HGNC:6636||||,C|non_coding_transcript_exon_variant|MODIFIER|LMNA|ENSG00000160789|Transcript|ENST00000515824.1|retained_intron|1/2||ENST00000515824.1:n.6G>C||6|||||||1||HGNC|HGNC:6636||||,C|missense_variant&NMD_transcript_variant|MODERATE|LMNA|ENSG00000160789|Transcript|ENST00000674518.1|nonsense_mediated_decay|5/13||ENST00000674518.1:c.640G>C|ENSP00000502261.1:p.Ala214Pro|858|640|214|A/P|Gcg/Ccg|||1||HGNC|HGNC:6636||||,C|3_prime_UTR_variant&NMD_transcript_variant|MODIFIER|LMNA|ENSG00000160789|Transcript|ENST00000674600.1|nonsense_mediated_decay|6/14||ENST00000674600.1:c.*444G>C||1043|||||||1||HGNC|HGNC:6636||||,C|synonymous_variant&NMD_transcript_variant|LOW|LMNA|ENSG00000160789|Transcript|ENST00000674720.1|nonsense_mediated_decay|5/11||ENST00000674720.1:c.645G>C|ENSP00000502798.1:p.Leu215%3D|1020|645|215|L|ctG/ctC|||1||HGNC|HGNC:6636||||,C|non_coding_transcript_exon_variant|MODIFIER|LMNA|ENSG00000160789|Transcript|ENST00000675431.1|retained_intron|4/10||ENST00000675431.1:n.338G>C||338|||||||1||HGNC|HGNC:6636||||,C|3_prime_UTR_variant&NMD_transcript_variant|MODIFIER|LMNA|ENSG00000160789|Transcript|ENST00000675455.1|nonsense_mediated_decay|5/13||ENST00000675455.1:c.*445G>C||764|||||||1||HGNC|HGNC:6636||||,C|synonymous_variant|LOW|LMNA|ENSG00000160789|Transcript|ENST00000675667.1|protein_coding|5/12||ENST00000675667.1:c.645G>C|ENSP00000501803.1:p.Leu215%3D|1020|645|215|L|ctG/ctC|||1||HGNC|HGNC:6636||||,C|3_prime_UTR_variant&NMD_transcript_variant|MODIFIER|LMNA|ENSG00000160789|Transcript|ENST00000675874.1|nonsense_mediated_decay|4/12||ENST00000675874.1:c.*116G>C||706|||||||1||HGNC|HGNC:6636||||,C|synonymous_variant&NMD_transcript_variant|LOW|LMNA|ENSG00000160789|Transcript|ENST00000675881.1|nonsense_mediated_decay|4/12||ENST00000675881.1:c.645G>C|ENSP00000501670.1:p.Leu215%3D|853|645|215|L|ctG/ctC|||1||HGNC|HGNC:6636||||,C|synonymous_variant|LOW|LMNA|ENSG00000160789|Transcript|ENST00000675939.1|protein_coding|5/13||ENST00000675939.1:c.645G>C|ENSP00000502256.1:p.Leu215%3D|864|645|215|L|ctG/ctC|||1||HGNC|HGNC:6636||||,C|non_coding_transcript_exon_variant|MODIFIER|LMNA|ENSG00000160789|Transcript|ENST00000675989.1|retained_intron|5/11||ENST00000675989.1:n.1020G>C||1020|||||||1||HGNC|HGNC:6636||||,C|synonymous_variant&NMD_transcript_variant|LOW|LMNA|ENSG00000160789|Transcript|ENST00000676208.1|nonsense_mediated_decay|5/12||ENST00000676208.1:c.645G>C|ENSP00000502468.1:p.Leu215%3D|863|645|215|L|ctG/ctC|||1||HGNC|HGNC:6636||||,C|non_coding_transcript_exon_variant|MODIFIER|LMNA|ENSG00000160789|Transcript|ENST00000676283.1|retained_intron|5/10||ENST00000676283.1:n.1020G>C||1020|||||||1||HGNC|HGNC:6636||||,C|synonymous_variant|LOW|LMNA|ENSG00000160789|Transcript|ENST00000676385.2|protein_coding|6/13||ENST00000676385.2:c.645G>C|ENSP00000502091.1:p.Leu215%3D|1486|645|215|L|ctG/ctC|||1||HGNC|HGNC:6636||||,C|synonymous_variant&NMD_transcript_variant|LOW|LMNA|ENSG00000160789|Transcript|ENST00000676434.1|nonsense_mediated_decay|5/11||ENST00000676434.1:c.645G>C|ENSP00000501648.1:p.Leu215%3D|863|645|215|L|ctG/ctC|||1||HGNC|HGNC:6636||||,C|synonymous_variant|LOW|LMNA|ENSG00000160789|Transcript|ENST00000677389.1|protein_coding|4/10||ENST00000677389.1:c.645G>C|ENSP00000503633.1:p.Leu215%3D|853|645|215|L|ctG/ctC|||1||HGNC|HGNC:6636||||,C|synonymous_variant|LOW|LMNA|ENSG00000160789|Transcript|ENST00000682650.1|protein_coding|5/12||ENST00000682650.1:c.645G>C|ENSP00000506904.1:p.Leu215%3D|859|645|215|L|ctG/ctC|||1||HGNC|HGNC:6636||||,C|synonymous_variant|LOW|LMNA|ENSG00000160789|Transcript|ENST00000683032.1|protein_coding|5/13||ENST00000683032.1:c.645G>C|ENSP00000506771.1:p.Leu215%3D|860|645|215|L|ctG/ctC|||1||HGNC|HGNC:6636||||,C|upstream_gene_variant|MODIFIER|LMNA|ENSG00000160789|Transcript|ENST00000683773.1|processed_transcript|||||||||||2891|1||HGNC|HGNC:6636||||,C|synonymous_variant&NMD_transcript_variant|LOW|LMNA|ENSG00000160789|Transcript|ENST00000684195.1|nonsense_mediated_decay|5/12||ENST00000684195.1:c.645G>C|ENSP00000508220.1:p.Leu215%3D|860|645|215|L|ctG/ctC|||1||HGNC|HGNC:6636||||
chr1	156134846	NM_170707.4:c.681G>A	G	A	.	.	CSQ=A|synonymous_variant|LOW|LMNA|ENSG00000160789|Transcript|ENST00000361308.9|protein_coding|5/13||ENST00000361308.9:c.681G>A|ENSP00000355292.6:p.Val227%3D|964|681|227|V|gtG/gtA|||1||HGNC|HGNC:6636||||,A|synonymous_variant|LOW|LMNA|ENSG00000160789|Transcript|ENST00000368297.5|protein_coding|5/11||ENST00000368297.5:c.438G>A|ENSP00000357280.1:p.Val146%3D|540|438|146|V|gtG/gtA|||1||HGNC|HGNC:6636||||,A|upstream_gene_variant|MODIFIER|LMNA|ENSG00000160789|Transcript|ENST00000368298.2|retained_intron|||||||||||267|1||HGNC|HGNC:6636||||,A|synonymous_variant|LOW|LMNA|ENSG00000160789|Transcript|ENST00000368299.7|protein_coding|4/12||ENST00000368299.7:c.681G>A|ENSP00000357282.3:p.Val227%3D|878|681|227|V|gtG/gtA|||1||HGNC|HGNC:6636||||,A|synonymous_variant|LOW|LMNA|ENSG00000160789|Transcript|ENST00000368300.9|protein_coding|4/12||ENST00000368300.9:c.681G>A|ENSP00000357283.4:p.Val227%3D|889|681|227|V|gtG/gtA|||1||HGNC|HGNC:6636||||,A|synonymous_variant|LOW|LMNA|ENSG00000160789|Transcript|ENST00000368301.6|protein_coding|7/13||ENST00000368301.6:c.681G>A|ENSP00000357284.2:p.Val227%3D|1322|681|227|V|gtG/gtA|||1||HGNC|HGNC:6636||||,A|synonymous_variant|LOW|LMNA|ENSG00000160789|Transcript|ENST00000448611.6|protein_coding|4/13||ENST00000448611.6:c.345G>A|ENSP00000395597.2:p.Val115%3D|389|345|115|V|gtG/gtA|||1||HGNC|HGNC:6636||||,A|upstream_gene_variant|MODIFIER|LMNA|ENSG00000160789|Transcript|ENST00000459904.2|retained_intron|||||||||||1447|1||HGNC|HGNC:6636||||,A|downstream_gene_variant|MODIFIER|LMNA|ENSG00000160789|Transcript|ENST00000469565.6|processed_transcript|||||||||||400|1||HGNC|HGNC:6636||||,A|downstream_gene_variant|MODIFIER|LMNA|ENSG00000160789|Transcript|ENST00000470199.2|processed_transcript|||||||||||348|1||HGNC|HGNC:6636||||,A|synonymous_variant|LOW|LMNA|ENSG00000160789|Transcript|ENST00000473598.6|protein_coding|5/13||ENST00000473598.6:c.384G>A|ENSP00000421821.1:p.Val128%3D|504|384|128|V|gtG/gtA|||1||HGNC|HGNC:6636||||,A|non_coding_transcript_exon_variant|MODIFIER|LMNA|ENSG00000160789|Transcript|ENST00000496738.6|retained_intron|5/10||ENST00000496738.6:n.1056G>A||1056|||||||1||HGNC|HGNC:6636||||,A|upstream_gene_variant|MODIFIER|LMNA|ENSG00000160789|Transcript|ENST00000498722.3|retained_intron|||||||||||887|1||HGNC|HGNC:6636||||,A|downstream_gene_variant|MODIFIER|LMNA|ENSG00000160789|Transcript|ENST00000502357.5|processed_transcript|||||||||||318|1||HGNC|HGNC:6636||||,A|downstream_gene_variant|MODIFIER|LMNA|ENSG00000160789|Transcript|ENST00000502751.5|processed_transcript|||||||||||359|1||HGNC|HGNC:6636||||,A|stop_gained|HIGH|LMNA|ENSG00000160789|Transcript|ENST00000504687.6|protein_coding|4/4||ENST00000504687.6:c.17G>A|ENSP00000426535.2:p.Trp6Ter|432|17|6|W/*|tGg/tAg|||1|cds_end_NF|HGNC|HGNC:6636||||,A|upstream_gene_variant|MODIFIER|LMNA|ENSG00000160789|Transcript|ENST00000506981.1|retained_intron|||||||||||2616|1||HGNC|HGNC:6636||||,A|3_prime_UTR_variant&NMD_transcript_variant|MODIFIER|LMNA|ENSG00000160789|Transcript|ENST00000515459.5|nonsense_mediated_decay|5/6||ENST00000515459.5:c.*355G>A||589|||||||1||HGNC|HGNC:6636||||,A|non_coding_transcript_exon_variant|MODIFIER|LMNA|ENSG00000160789|Transcript|ENST00000515824.1|retained_intron|1/2||ENST00000515824.1:n.42G>A||42|||||||1||HGNC|HGNC:6636||||,A|3_prime_UTR_variant&NMD_transcript_variant|MODIFIER|LMNA|ENSG00000160789|Transcript|ENST00000674518.1|nonsense_mediated_decay|5/13||ENST00000674518.1:c.*31G>A||894|||||||1||HGNC|HGNC:6636||||,A|3_prime_UTR_variant&NMD_transcript_variant|MODIFIER|LMNA|ENSG00000160789|Transcript|ENST00000674600.1|nonsense_mediated_decay|6/14||ENST00000674600.1:c.*480G>A||1079|||||||1||HGNC|HGNC:6636||||,A|synonymous_variant&NMD_transcript_variant|LOW|LMNA|ENSG00000160789|Transcript|ENST00000674720.1|nonsense_mediated_decay|5/11||ENST00000674720.1:c.681G>A|ENSP00000502798.1:p.Val227%3D|1056|681|227|V|gtG/gtA|||1||HGNC|HGNC:6636||||,A|non_coding_transcript_exon_variant|MODIFIER|LMNA|ENSG00000160789|Transcript|ENST00000675431.1|retained_intron|4/10||ENST00000675431.1:n.374G>A||374|||||||1||HGNC|HGNC:6636||||,A|3_prime_UTR_variant&NMD_transcript_variant|MODIFIER|LMNA|ENSG00000160789|Transcript|ENST00000675455.1|nonsense_mediated_decay|5/13||ENST00000675455.1:c.*481G>A||800|||||||1||HGNC|HGNC:6636||||,A|synonymous_variant|LOW|LMNA|ENSG00000160789|Transcript|ENST00000675667.1|protein_coding|5/12||ENST00000675667.1:c.681G>A|ENSP00000501803.1:p.Val227%3D|1056|681|227|V|gtG/gtA|||1||HGNC|HGNC:6636||||,A|3_prime_UTR_variant&NMD_transcript_variant|MODIFIER|LMNA|ENSG00000160789|Transcript|ENST00000675874.1|nonsense_mediated_decay|4/12||ENST00000675874.1:c.*152G>A||742|||||||1||HGNC|HGNC:6636||||,A|synonymous_variant&NMD_transcript_variant|LOW|LMNA|ENSG00000160789|Transcript|ENST00000675881.1|nonsense_mediated_decay|4/12||ENST00000675881.1:c.681G>A|ENSP00000501670.1:p.Val227%3D|889|681|227|V|gtG/gtA|||1||HGNC|HGNC:6636||||,A|synonymous_variant|LOW|LMNA|ENSG00000160789|Transcript|ENST00000675939.1|protein_coding|5/13||ENST00000675939.1:c.681G>A|ENSP00000502256.1:p.Val227%3D|900|681|227|V|gtG/gtA|||1||HGNC|HGNC:6636||||,A|non_coding_transcript_exon_variant|MODIFIER|LMNA|ENSG00000160789|Transcript|ENST00000675989.1|retained_intron|5/11||ENST00000675989.1:n.1056G>A||1056|||||||1||HGNC|HGNC:6636||||,A|synonymous_variant&NMD_transcript_variant|LOW|LMNA|ENSG00000160789|Transcript|ENST00000676208.1|nonsense_mediated_decay|5/12||ENST00000676208.1:c.681G>A|ENSP00000502468.1:p.Val227%3D|899|681|227|V|gtG/gtA|||1||HGNC|HGNC:6636||||,A|non_coding_transcript_exon_variant|MODIFIER|LMNA|ENSG00000160789|Transcript|ENST00000676283.1|retained_intron|5/10||ENST00000676283.1:n.1056G>A||1056|||||||1||HGNC|HGNC:6636||||,A|synonymous_variant|LOW|LMNA|ENSG00000160789|Transcript|ENST00000676385.2|protein_coding|6/13||ENST00000676385.2:c.681G>A|ENSP00000502091.1:p.Val227%3D|1522|681|227|V|gtG/gtA|||1||HGNC|HGNC:6636||||,A|synonymous_variant&NMD_transcript_variant|LOW|LMNA|ENSG00000160789|Transcript|ENST00000676434.1|nonsense_mediated_decay|5/11||ENST00000676434.1:c.681G>A|ENSP00000501648.1:p.Val227%3D|899|681|227|V|gtG/gtA|||1||HGNC|HGNC:6636||||,A|synonymous_variant|LOW|LMNA|ENSG00000160789|Transcript|ENST00000677389.1|protein_coding|4/10||ENST00000677389.1:c.681G>A|ENSP00000503633.1:p.Val227%3D|889|681|227|V|gtG/gtA|||1||HGNC|HGNC:6636||||,A|synonymous_variant|LOW|LMNA|ENSG00000160789|Transcript|ENST00000682650.1|protein_coding|5/12||ENST00000682650.1:c.681G>A|ENSP00000506904.1:p.Val227%3D|895|681|227|V|gtG/gtA|||1||HGNC|HGNC:6636||||,A|synonymous_variant|LOW|LMNA|ENSG00000160789|Transcript|ENST00000683032.1|protein_coding|5/13||ENST00000683032.1:c.681G>A|ENSP00000506771.1:p.Val227%3D|896|681|227|V|gtG/gtA|||1||HGNC|HGNC:6636||||,A|upstream_gene_variant|MODIFIER|LMNA|ENSG00000160789|Transcript|ENST00000683773.1|processed_transcript|||||||||||2855|1||HGNC|HGNC:6636||||,A|synonymous_variant&NMD_transcript_variant|LOW|LMNA|ENSG00000160789|Transcript|ENST00000684195.1|nonsense_mediated_decay|5/12||ENST00000684195.1:c.681G>A|ENSP00000508220.1:p.Val227%3D|896|681|227|V|gtG/gtA|||1||HGNC|HGNC:6636||||
chr1	156134868	NM_170707.4:c.703C>G	C	G	.	.	CSQ=G|missense_variant|MODERATE|LMNA|ENSG00000160789|Transcript|ENST00000361308.9|protein_coding|5/13||ENST00000361308.9:c.703C>G|ENSP00000355292.6:p.Arg235Gly|986|703|235|R/G|Cgt/Ggt|||1||HGNC|HGNC:6636||||,G|missense_variant|MODERATE|LMNA|ENSG00000160789|Transcript|ENST00000368297.5|protein_coding|5/11||ENST00000368297.5:c.460C>G|ENSP00000357280.1:p.Arg154Gly|562|460|154|R/G|Cgt/Ggt|||1||HGNC|HGNC:6636||||,G|upstream_gene_variant|MODIFIER|LMNA|ENSG00000160789|Transcript|ENST00000368298.2|retained_intron|||||||||||245|1||HGNC|HGNC:6636||||,G|missense_variant|MODERATE|LMNA|ENSG00000160789|Transcript|ENST00000368299.7|protein_coding|4/12||ENST00000368299.7:c.703C>G|ENSP00000357282.3:p.Arg235Gly|900|703|235|R/G|Cgt/Ggt|||1||HGNC|HGNC:6636||||,G|missense_variant|MODERATE|LMNA|ENSG00000160789|Transcript|ENST00000368300.9|protein_coding|4/12||ENST00000368300.9:c.703C>G|ENSP00000357283.4:p.Arg235Gly|911|703|235|R/G|Cgt/Ggt|||1||HGNC|HGNC:6636||||,G|missense_variant|MODERATE|LMNA|ENSG00000160789|Transcript|ENST00000368301.6|protein_coding|7/13||ENST00000368301.6:c.703C>G|ENSP00000357284.2:p.Arg235Gly|1344|703|235|R/G|Cgt/Ggt|||1||HGNC|HGNC:6636||||,G|missense_variant|MODERATE|LMNA|ENSG00000160789|Transcript|ENST00000448611.6|protein_coding|4/13||ENST00000448611.6:c.367C>G|ENSP00000395597.2:p.Arg123Gly|411|367|123|R/G|Cgt/Ggt|||1||HGNC|HGNC:6636||||,G|upstream_gene_variant|MODIFIER|LMNA|ENSG00000160789|Transcript|ENST00000459904.2|retained_intron|||||||||||1425|1||HGNC|HGNC:6636||||,G|downstream_gene_variant|MODIFIER|LMNA|ENSG00000160789|Transcript|ENST00000469565.6|processed_transcript|||||||||||422|1||HGNC|HGNC:6636||||,G|downstream_gene_variant|MODIFIER|LMNA|ENSG00000160789|Transcript|ENST00000470199.2|processed_transcript|||||||||||370|1||HGNC|HGNC:6636||||,G|missense_variant|MODERATE|LMNA|ENSG00000160789|Transcript|ENST00000473598.6|protein_coding|5/13||ENST00000473598.6:c.406C>G|ENSP00000421821.1:p.Arg136Gly|526|406|136|R/G|Cgt/Ggt|||1||HGNC|HGNC:6636||||,G|non_coding_transcript_exon_variant|MODIFIER|LMNA|ENSG00000160789|Transcript|ENST00000496738.6|retained_intron|5/10||ENST00000496738.6:n.1078C>G||1078|||||||1||HGNC|HGNC:6636||||,G|upstream_gene_variant|MODIFIER|LMNA|ENSG00000160789|Transcript|ENST00000498722.3|retained_intron|||||||||||865|1||HGNC|HGNC:6636||||,G|downstream_gene_variant|MODIFIER|LMNA|ENSG00000160789|Transcript|ENST00000502357.5|processed_transcript|||||||||||340|1||HGNC|HGNC:6636||||,G|downstream_gene_variant|MODIFIER|LMNA|ENSG00000160789|Transcript|ENST00000502751.5|processed_transcript|||||||||||381|1||HGNC|HGNC:6636||||,G|missense_variant|MODERATE|LMNA|ENSG00000160789|Transcript|ENST00000504687.6|protein_coding|4/4||ENST00000504687.6:c.39C>G|ENSP00000426535.2:p.Ser13Arg|454|39|13|S/R|agC/agG|||1|cds_end_NF|HGNC|HGNC:6636||||,G|upstream_gene_variant|MODIFIER|LMNA|ENSG00000160789|Transcript|ENST00000506981.1|retained_intron|||||||||||2594|1||HGNC|HGNC:6636||||,G|3_prime_UTR_variant&NMD_transcript_variant|MODIFIER|LMNA|ENSG00000160789|Transcript|ENST00000515459.5|nonsense_mediated_decay|5/6||ENST00000515459.5:c.*377C>G||611|||||||1||HGNC|HGNC:6636||||,G|non_coding_transcript_exon_variant|MODIFIER|LMNA|ENSG00000160789|Transcript|ENST00000515824.1|retained_intron|1/2||ENST00000515824.1:n.64C>G||64|||||||1||HGNC|HGNC:6636||||,G|3_prime_UTR_variant&NMD_transcript_variant|MODIFIER|LMNA|ENSG00000160789|Transcript|ENST00000674518.1|nonsense_mediated_decay|5/13||ENST00000674518.1:c.*53C>G||916|||||||1||HGNC|HGNC:6636||||,G|3_prime_UTR_variant&NMD_transcript_variant|MODIFIER|LMNA|ENSG00000160789|Transcript|ENST00000674600.1|nonsense_mediated_decay|6/14||ENST00000674600.1:c.*502C>G||1101|||||||1||HGNC|HGNC:6636||||,G|missense_variant&NMD_transcript_variant|MODERATE|LMNA|ENSG00000160789|Transcript|ENST00000674720.1|nonsense_mediated_decay|5/11||ENST00000674720.1:c.703C>G|ENSP00000502798.1:p.Arg235Gly|1078|703|235|R/G|Cgt/Ggt|||1||HGNC|HGNC:6636||||,G|non_coding_transcript_exon_variant|MODIFIER|LMNA|ENSG00000160789|Transcript|ENST00000675431.1|retained_intron|4/10||ENST00000675431.1:n.396C>G||396|||||||1||HGNC|HGNC:6636||||,G|3_prime_UTR_variant&NMD_transcript_variant|MODIFIER|LMNA|ENSG00000160789|Transcript|ENST00000675455.1|nonsense_mediated_decay|5/13||ENST00000675455.1:c.*503C>G||822|||||||1||HGNC|HGNC:6636||||,G|missense_variant|MODERATE|LMNA|ENSG00000160789|Transcript|ENST00000675667.1|protein_coding|5/12||ENST00000675667.1:c.703C>G|ENSP00000501803.1:p.Arg235Gly|1078|703|235|R/G|Cgt/Ggt|||1||HGNC|HGNC:6636||||,G|3_prime_UTR_variant&NMD_transcript_variant|MODIFIER|LMNA|ENSG00000160789|Transcript|ENST00000675874.1|nonsense_mediated_decay|4/12||ENST00000675874.1:c.*174C>G||764|||||||1||HGNC|HGNC:6636||||,G|missense_variant&NMD_transcript_variant|MODERATE|LMNA|ENSG00000160789|Transcript|ENST00000675881.1|nonsense_mediated_decay|4/12||ENST00000675881.1:c.703C>G|ENSP00000501670.1:p.Arg235Gly|911|703|235|R/G|Cgt/Ggt|||1||HGNC|HGNC:6636||||,G|missense_variant|MODERATE|LMNA|ENSG00000160789|Transcript|ENST00000675939.1|protein_coding|5/13||ENST00000675939.1:c.703C>G|ENSP00000502256.1:p.Arg235Gly|922|703|235|R/G|Cgt/Ggt|||1||HGNC|HGNC:6636||||,G|non_coding_transcript_exon_variant|MODIFIER|LMNA|ENSG00000160789|Transcript|ENST00000675989.1|retained_intron|5/11||ENST00000675989.1:n.1078C>G||1078|||||||1||HGNC|HGNC:6636||||,G|missense_variant&NMD_transcript_variant|MODERATE|LMNA|ENSG00000160789|Transcript|ENST00000676208.1|nonsense_mediated_decay|5/12||ENST00000676208.1:c.703C>G|ENSP00000502468.1:p.Arg235Gly|921|703|235|R/G|Cgt/Ggt|||1||HGNC|HGNC:6636||||,G|non_coding_transcript_exon_variant|MODIFIER|LMNA|ENSG00000160789|Transcript|ENST00000676283.1|retained_intron|5/10||ENST00000676283.1:n.1078C>G||1078|||||||1||HGNC|HGNC:6636||||,G|missense_variant|MODERATE|LMNA|ENSG00000160789|Transcript|ENST00000676385.2|protein_coding|6/13||ENST00000676385.2:c.703C>G|ENSP00000502091.1:p.Arg235Gly|1544|703|235|R/G|Cgt/Ggt|||1||HGNC|HGNC:6636||||,G|missense_variant&NMD_transcript_variant|MODERATE|LMNA|ENSG00000160789|Transcript|ENST00000676434.1|nonsense_mediated_decay|5/11||ENST00000676434.1:c.703C>G|ENSP00000501648.1:p.Arg235Gly|921|703|235|R/G|Cgt/Ggt|||1||HGNC|HGNC:6636||||,G|missense_variant|MODERATE|LMNA|ENSG00000160789|Transcript|ENST00000677389.1|protein_coding|4/10||ENST00000677389.1:c.703C>G|ENSP00000503633.1:p.Arg235Gly|911|703|235|R/G|Cgt/Ggt|||1||HGNC|HGNC:6636||||,G|missense_variant|MODERATE|LMNA|ENSG00000160789|Transcript|ENST00000682650.1|protein_coding|5/12||ENST00000682650.1:c.703C>G|ENSP00000506904.1:p.Arg235Gly|917|703|235|R/G|Cgt/Ggt|||1||HGNC|HGNC:6636||||,G|missense_variant|MODERATE|LMNA|ENSG00000160789|Transcript|ENST00000683032.1|protein_coding|5/13||ENST00000683032.1:c.703C>G|ENSP00000506771.1:p.Arg235Gly|918|703|235|R/G|Cgt/Ggt|||1||HGNC|HGNC:6636||||,G|upstream_gene_variant|MODIFIER|LMNA|ENSG00000160789|Transcript|ENST00000683773.1|processed_transcript|||||||||||2833|1||HGNC|HGNC:6636||||,G|missense_variant&NMD_transcript_variant|MODERATE|LMNA|ENSG00000160789|Transcript|ENST00000684195.1|nonsense_mediated_decay|5/12||ENST00000684195.1:c.703C>G|ENSP00000508220.1:p.Arg235Gly|918|703|235|R/G|Cgt/Ggt|||1||HGNC|HGNC:6636||||
chr1	156134933	NM_170707.4:c.768G>A	G	A	.	.	CSQ=A|synonymous_variant|LOW|LMNA|ENSG00000160789|Transcript|ENST00000361308.9|protein_coding|5/13||ENST00000361308.9:c.768G>A|ENSP00000355292.6:p.Val256%3D|1051|768|256|V|gtG/gtA|||1||HGNC|HGNC:6636||||,A|synonymous_variant|LOW|LMNA|ENSG00000160789|Transcript|ENST00000368297.5|protein_coding|5/11||ENST00000368297.5:c.525G>A|ENSP00000357280.1:p.Val175%3D|627|525|175|V|gtG/gtA|||1||HGNC|HGNC:6636||||,A|upstream_gene_variant|MODIFIER|LMNA|ENSG00000160789|Transcript|ENST00000368298.2|retained_intron|||||||||||180|1||HGNC|HGNC:6636||||,A|synonymous_variant|LOW|LMNA|ENSG00000160789|Transcript|ENST00000368299.7|protein_coding|4/12||ENST00000368299.7:c.768G>A|ENSP00000357282.3:p.Val256%3D|965|768|256|V|gtG/gtA|||1||HGNC|HGNC:6636||||,A|synonymous_variant|LOW|LMNA|ENSG00000160789|Transcript|ENST00000368300.9|protein_coding|4/12||ENST00000368300.9:c.768G>A|ENSP00000357283.4:p.Val256%3D|976|768|256|V|gtG/gtA|||1||HGNC|HGNC:6636||||,A|synonymous_variant|LOW|LMNA|ENSG00000160789|Transcript|ENST00000368301.6|protein_coding|7/13||ENST00000368301.6:c.768G>A|ENSP00000357284.2:p.Val256%3D|1409|768|256|V|gtG/gtA|||1||HGNC|HGNC:6636||||,A|synonymous_variant|LOW|LMNA|ENSG00000160789|Transcript|ENST00000448611.6|protein_coding|4/13||ENST00000448611.6:c.432G>A|ENSP00000395597.2:p.Val144%3D|476|432|144|V|gtG/gtA|||1||HGNC|HGNC:6636||||,A|upstream_gene_variant|MODIFIER|LMNA|ENSG00000160789|Transcript|ENST00000459904.2|retained_intron|||||||||||1360|1||HGNC|HGNC:6636||||,A|downstream_gene_variant|MODIFIER|LMNA|ENSG00000160789|Transcript|ENST00000469565.6|processed_transcript|||||||||||487|1||HGNC|HGNC:6636||||,A|downstream_gene_variant|MODIFIER|LMNA|ENSG00000160789|Transcript|ENST00000470199.2|processed_transcript|||||||||||435|1||HGNC|HGNC:6636||||,A|synonymous_variant|LOW|LMNA|ENSG00000160789|Transcript|ENST00000473598.6|protein_coding|5/13||ENST00000473598.6:c.471G>A|ENSP00000421821.1:p.Val157%3D|591|471|157|V|gtG/gtA|||1||HGNC|HGNC:6636||||,A|non_coding_transcript_exon_variant|MODIFIER|LMNA|ENSG00000160789|Transcript|ENST00000496738.6|retained_intron|5/10||ENST00000496738.6:n.1143G>A||1143|||||||1||HGNC|HGNC:6636||||,A|upstream_gene_variant|MODIFIER|LMNA|ENSG00000160789|Transcript|ENST00000498722.3|retained_intron|||||||||||800|1||HGNC|HGNC:6636||||,A|downstream_gene_variant|MODIFIER|LMNA|ENSG00000160789|Transcript|ENST00000502357.5|processed_transcript|||||||||||405|1||HGNC|HGNC:6636||||,A|downstream_gene_variant|MODIFIER|LMNA|ENSG00000160789|Transcript|ENST00000502751.5|processed_transcript|||||||||||446|1||HGNC|HGNC:6636||||,A|stop_gained|HIGH|LMNA|ENSG00000160789|Transcript|ENST00000504687.6|protein_coding|4/4||ENST00000504687.6:c.104G>A|ENSP00000426535.2:p.Trp35Ter|519|104|35|W/*|tGg/tAg|||1|cds_end_NF|HGNC|HGNC:6636||||,A|upstream_gene_variant|MODIFIER|LMNA|ENSG00000160789|Transcript|ENST00000506981.1|retained_intron|||||||||||2529|1||HGNC|HGNC:6636||||,A|3_prime_UTR_variant&NMD_transcript_variant|MODIFIER|LMNA|ENSG00000160789|Transcript|ENST00000515459.5|nonsense_mediated_decay|5/6||ENST00000515459.5:c.*442G>A||676|||||||1||HGNC|HGNC:6636||||,A|non_coding_transcript_exon_variant|MODIFIER|LMNA|ENSG00000160789|Transcript|ENST00000515824.1|retained_intron|1/2||ENST00000515824.1:n.129G>A||129|||||||1||HGNC|HGNC:6636||||,A|3_prime_UTR_variant&NMD_transcript_variant|MODIFIER|LMNA|ENSG00000160789|Transcript|ENST00000674518.1|nonsense_mediated_decay|5/13||ENST00000674518.1:c.*118G>A||981|||||||1||HGNC|HGNC:6636||||,A|3_prime_UTR_variant&NMD_transcript_variant|MODIFIER|LMNA|ENSG00000160789|Transcript|ENST00000674600.1|nonsense_mediated_decay|6/14||ENST00000674600.1:c.*567G>A||1166|||||||1||HGNC|HGNC:6636||||,A|synonymous_variant&NMD_transcript_variant|LOW|LMNA|ENSG00000160789|Transcript|ENST00000674720.1|nonsense_mediated_decay|5/11||ENST00000674720.1:c.768G>A|ENSP00000502798.1:p.Val256%3D|1143|768|256|V|gtG/gtA|||1||HGNC|HGNC:6636||||,A|non_coding_transcript_exon_variant|MODIFIER|LMNA|ENSG00000160789|Transcript|ENST00000675431.1|retained_intron|4/10||ENST00000675431.1:n.461G>A||461|||||||1||HGNC|HGNC:6636||||,A|3_prime_UTR_variant&NMD_transcript_variant|MODIFIER|LMNA|ENSG00000160789|Transcript|ENST00000675455.1|nonsense_mediated_decay|5/13||ENST00000675455.1:c.*568G>A||887|||||||1||HGNC|HGNC:6636||||,A|synonymous_variant|LOW|LMNA|ENSG00000160789|Transcript|ENST00000675667.1|protein_coding|5/12||ENST00000675667.1:c.768G>A|ENSP00000501803.1:p.Val256%3D|1143|768|256|V|gtG/gtA|||1||HGNC|HGNC:6636||||,A|3_prime_UTR_variant&NMD_transcript_variant|MODIFIER|LMNA|ENSG00000160789|Transcript|ENST00000675874.1|nonsense_mediated_decay|4/12||ENST00000675874.1:c.*239G>A||829|||||||1||HGNC|HGNC:6636||||,A|synonymous_variant&NMD_transcript_variant|LOW|LMNA|ENSG00000160789|Transcript|ENST00000675881.1|nonsense_mediated_decay|4/12||ENST00000675881.1:c.768G>A|ENSP00000501670.1:p.Val256%3D|976|768|256|V|gtG/gtA|||1||HGNC|HGNC:6636||||,A|synonymous_variant|LOW|LMNA|ENSG00000160789|Transcript|ENST00000675939.1|protein_coding|5/13||ENST00000675939.1:c.768G>A|ENSP00000502256.1:p.Val256%3D|987|768|256|V|gtG/gtA|||1||HGNC|HGNC:6636||||,A|non_coding_transcript_exon_variant|MODIFIER|LMNA|ENSG00000160789|Transcript|ENST00000675989.1|retained_intron|5/11||ENST00000675989.1:n.1143G>A||1143|||||||1||HGNC|HGNC:6636||||,A|synonymous_variant&NMD_transcript_variant|LOW|LMNA|ENSG00000160789|Transcript|ENST00000676208.1|nonsense_mediated_decay|5/12||ENST00000676208.1:c.768G>A|ENSP00000502468.1:p.Val256%3D|986|768|256|V|gtG/gtA|||1||HGNC|HGNC:6636||||,A|non_coding_transcript_exon_variant|MODIFIER|LMNA|ENSG00000160789|Transcript|ENST00000676283.1|retained_intron|5/10||ENST00000676283.1:n.1143G>A||1143|||||||1||HGNC|HGNC:6636||||,A|synonymous_variant|LOW|LMNA|ENSG00000160789|Transcript|ENST00000676385.2|protein_coding|6/13||ENST00000676385.2:c.768G>A|ENSP00000502091.1:p.Val256%3D|1609|768|256|V|gtG/gtA|||1||HGNC|HGNC:6636||||,A|synonymous_variant&NMD_transcript_variant|LOW|LMNA|ENSG00000160789|Transcript|ENST00000676434.1|nonsense_mediated_decay|5/11||ENST00000676434.1:c.768G>A|ENSP00000501648.1:p.Val256%3D|986|768|256|V|gtG/gtA|||1||HGNC|HGNC:6636||||,A|synonymous_variant|LOW|LMNA|ENSG00000160789|Transcript|ENST00000677389.1|protein_coding|4/10||ENST00000677389.1:c.768G>A|ENSP00000503633.1:p.Val256%3D|976|768|256|V|gtG/gtA|||1||HGNC|HGNC:6636||||,A|synonymous_variant|LOW|LMNA|ENSG00000160789|Transcript|ENST00000682650.1|protein_coding|5/12||ENST00000682650.1:c.768G>A|ENSP00000506904.1:p.Val256%3D|982|768|256|V|gtG/gtA|||1||HGNC|HGNC:6636||||,A|synonymous_variant|LOW|LMNA|ENSG00000160789|Transcript|ENST00000683032.1|protein_coding|5/13||ENST00000683032.1:c.768G>A|ENSP00000506771.1:p.Val256%3D|983|768|256|V|gtG/gtA|||1||HGNC|HGNC:6636||||,A|upstream_gene_variant|MODIFIER|LMNA|ENSG00000160789|Transcript|ENST00000683773.1|processed_transcript|||||||||||2768|1||HGNC|HGNC:6636||||,A|synonymous_variant&NMD_transcript_variant|LOW|LMNA|ENSG00000160789|Transcript|ENST00000684195.1|nonsense_mediated_decay|5/12||ENST00000684195.1:c.768G>A|ENSP00000508220.1:p.Val256%3D|983|768|256|V|gtG/gtA|||1||HGNC|HGNC:6636||||
chr1	156134979	NM_170707.4:c.810+4C>A	C	A	.	.	CSQ=A|splice_region_variant&intron_variant|LOW|LMNA|ENSG00000160789|Transcript|ENST00000361308.9|protein_coding||5/12|ENST00000361308.9:c.810+4C>A|||||||||1||HGNC|HGNC:6636||5.883|-1.168|4.715,A|splice_region_variant&intron_variant|LOW|LMNA|ENSG00000160789|Transcript|ENST00000368297.5|protein_coding||5/10|ENST00000368297.5:c.567+4C>A|||||||||1||HGNC|HGNC:6636||5.883|-1.168|4.715,A|upstream_gene_variant|MODIFIER|LMNA|ENSG00000160789|Transcript|ENST00000368298.2|retained_intron|||||||||||134|1||HGNC|HGNC:6636||||,A|splice_region_variant&intron_variant|LOW|LMNA|ENSG00000160789|Transcript|ENST00000368299.7|protein_coding||4/11|ENST00000368299.7:c.810+4C>A|||||||||1||HGNC|HGNC:6636||5.883|-1.168|4.715,A|splice_region_variant&intron_variant|LOW|LMNA|ENSG00000160789|Transcript|ENST00000368300.9|protein_coding||4/11|ENST00000368300.9:c.810+4C>A|||||||||1||HGNC|HGNC:6636||5.883|-1.168|4.715,A|splice_region_variant&intron_variant|LOW|LMNA|ENSG00000160789|Transcript|ENST00000368301.6|protein_coding||7/12|ENST00000368301.6:c.810+4C>A|||||||||1||HGNC|HGNC:6636||5.883|-1.168|4.715,A|splice_region_variant&intron_variant|LOW|LMNA|ENSG00000160789|Transcript|ENST00000448611.6|protein_coding||4/12|ENST00000448611.6:c.474+4C>A|||||||||1||HGNC|HGNC:6636||5.883|-1.168|4.715,A|upstream_gene_variant|MODIFIER|LMNA|ENSG00000160789|Transcript|ENST00000459904.2|retained_intron|||||||||||1314|1||HGNC|HGNC:6636||||,A|downstream_gene_variant|MODIFIER|LMNA|ENSG00000160789|Transcript|ENST00000469565.6|processed_transcript|||||||||||533|1||HGNC|HGNC:6636||||,A|downstream_gene_variant|MODIFIER|LMNA|ENSG00000160789|Transcript|ENST00000470199.2|processed_transcript|||||||||||481|1||HGNC|HGNC:6636||||,A|splice_region_variant&intron_variant|LOW|LMNA|ENSG00000160789|Transcript|ENST00000473598.6|protein_coding||5/12|ENST00000473598.6:c.513+4C>A|||||||||1||HGNC|HGNC:6636||5.883|-1.168|4.715,A|splice_region_variant&intron_variant&non_coding_transcript_variant|LOW|LMNA|ENSG00000160789|Transcript|ENST00000496738.6|retained_intron||5/9|ENST00000496738.6:n.1185+4C>A|||||||||1||HGNC|HGNC:6636||5.883|-1.168|4.715,A|upstream_gene_variant|MODIFIER|LMNA|ENSG00000160789|Transcript|ENST00000498722.3|retained_intron|||||||||||754|1||HGNC|HGNC:6636||||,A|downstream_gene_variant|MODIFIER|LMNA|ENSG00000160789|Transcript|ENST00000502357.5|processed_transcript|||||||||||451|1||HGNC|HGNC:6636||||,A|downstream_gene_variant|MODIFIER|LMNA|ENSG00000160789|Transcript|ENST00000502751.5|processed_transcript|||||||||||492|1||HGNC|HGNC:6636||||,A|downstream_gene_variant|MODIFIER|LMNA|ENSG00000160789|Transcript|ENST00000504687.6|protein_coding|||||||||||19|1|cds_end_NF|HGNC|HGNC:6636||||,A|upstream_gene_variant|MODIFIER|LMNA|ENSG00000160789|Transcript|ENST00000506981.1|retained_intron|||||||||||2483|1||HGNC|HGNC:6636||||,A|splice_region_variant&intron_variant&NMD_transcript_variant|LOW|LMNA|ENSG00000160789|Transcript|ENST00000515459.5|nonsense_mediated_decay||5/5|ENST00000515459.5:c.*484+4C>A|||||||||1||HGNC|HGNC:6636||5.883|-1.168|4.715,A|splice_region_variant&intron_variant&non_coding_transcript_variant|LOW|LMNA|ENSG00000160789|Transcript|ENST00000515824.1|retained_intron||1/1|ENST00000515824.1:n.171+4C>A|||||||||1||HGNC|HGNC:6636||5.883|-1.168|4.715,A|splice_region_variant&intron_variant&NMD_transcript_variant|LOW|LMNA|ENSG00000160789|Transcript|ENST00000674518.1|nonsense_mediated_decay||5/12|ENST00000674518.1:c.*160+4C>A|||||||||1||HGNC|HGNC:6636||5.883|-1.168|4.715,A|splice_region_variant&intron_variant&NMD_transcript_variant|LOW|LMNA|ENSG00000160789|Transcript|ENST00000674600.1|nonsense_mediated_decay||6/13|ENST00000674600.1:c.*609+4C>A|||||||||1||HGNC|HGNC:6636||5.883|-1.168|4.715,A|splice_region_variant&intron_variant&NMD_transcript_variant|LOW|LMNA|ENSG00000160789|Transcript|ENST00000674720.1|nonsense_mediated_decay||5/10|ENST00000674720.1:c.810+4C>A|||||||||1||HGNC|HGNC:6636||5.883|-1.168|4.715,A|splice_region_variant&intron_variant&non_coding_transcript_variant|LOW|LMNA|ENSG00000160789|Transcript|ENST00000675431.1|retained_intron||4/9|ENST00000675431.1:n.503+4C>A|||||||||1||HGNC|HGNC:6636||5.883|-1.168|4.715,A|splice_region_variant&intron_variant&NMD_transcript_variant|LOW|LMNA|ENSG00000160789|Transcript|ENST00000675455.1|nonsense_mediated_decay||5/12|ENST00000675455.1:c.*610+4C>A|||||||||1||HGNC|HGNC:6636||5.883|-1.168|4.715,A|splice_region_variant&intron_variant|LOW|LMNA|ENSG00000160789|Transcript|ENST00000675667.1|protein_coding||5/11|ENST00000675667.1:c.810+4C>A|||||||||1||HGNC|HGNC:6636||5.883|-1.168|4.715,A|splice_region_variant&intron_variant&NMD_transcript_variant|LOW|LMNA|ENSG00000160789|Transcript|ENST00000675874.1|nonsense_mediated_decay||4/11|ENST00000675874.1:c.*281+4C>A|||||||||1||HGNC|HGNC:6636||5.883|-1.168|4.715,A|splice_region_variant&intron_variant&NMD_transcript_variant|LOW|LMNA|ENSG00000160789|Transcript|ENST00000675881.1|nonsense_mediated_decay||4/11|ENST00000675881.1:c.810+4C>A|||||||||1||HGNC|HGNC:6636||5.883|-1.168|4.715,A|splice_region_variant&intron_variant|LOW|LMNA|ENSG00000160789|Transcript|ENST00000675939.1|protein_coding||5/12|ENST00000675939.1:c.810+4C>A|||||||||1||HGNC|HGNC:6636||5.883|-1.168|4.715,A|splice_region_variant&intron_variant&non_coding_transcript_variant|LOW|LMNA|ENSG00000160789|Transcript|ENST00000675989.1|retained_intron||5/10|ENST00000675989.1:n.1185+4C>A|||||||||1||HGNC|HGNC:6636||5.883|-1.168|4.715,A|splice_region_variant&intron_variant&NMD_transcript_variant|LOW|LMNA|ENSG00000160789|Transcript|ENST00000676208.1|nonsense_mediated_decay||5/11|ENST00000676208.1:c.810+4C>A|||||||||1||HGNC|HGNC:6636||5.883|-1.168|4.715,A|splice_region_variant&intron_variant&non_coding_transcript_variant|LOW|LMNA|ENSG00000160789|Transcript|ENST00000676283.1|retained_intron||5/9|ENST00000676283.1:n.1185+4C>A|||||||||1||HGNC|HGNC:6636||5.883|-1.168|4.715,A|splice_region_variant&intron_variant|LOW|LMNA|ENSG00000160789|Transcript|ENST00000676385.2|protein_coding||6/12|ENST00000676385.2:c.810+4C>A|||||||||1||HGNC|HGNC:6636||5.883|-1.168|4.715,A|splice_region_variant&intron_variant&NMD_transcript_variant|LOW|LMNA|ENSG00000160789|Transcript|ENST00000676434.1|nonsense_mediated_decay||5/10|ENST00000676434.1:c.810+4C>A|||||||||1||HGNC|HGNC:6636||5.883|-1.168|4.715,A|splice_region_variant&intron_variant|LOW|LMNA|ENSG00000160789|Transcript|ENST00000677389.1|protein_coding||4/9|ENST00000677389.1:c.810+4C>A|||||||||1||HGNC|HGNC:6636||5.883|-1.168|4.715,A|splice_region_variant&intron_variant|LOW|LMNA|ENSG00000160789|Transcript|ENST00000682650.1|protein_coding||5/11|ENST00000682650.1:c.810+4C>A|||||||||1||HGNC|HGNC:6636||5.883|-1.168|4.715,A|splice_region_variant&intron_variant|LOW|LMNA|ENSG00000160789|Transcript|ENST00000683032.1|protein_coding||5/12|ENST00000683032.1:c.810+4C>A|||||||||1||HGNC|HGNC:6636||5.883|-1.168|4.715,A|upstream_gene_variant|MODIFIER|LMNA|ENSG00000160789|Transcript|ENST00000683773.1|processed_transcript|||||||||||2722|1||HGNC|HGNC:6636||||,A|splice_region_variant&intron_variant&NMD_transcript_variant|LOW|LMNA|ENSG00000160789|Transcript|ENST00000684195.1|nonsense_mediated_decay||5/11|ENST00000684195.1:c.810+4C>A|||||||||1||HGNC|HGNC:6636||5.883|-1.168|4.715
chr1	156135004	NM_170707.4:c.810+29G>T	G	T	.	.	CSQ=T|intron_variant|MODIFIER|LMNA|ENSG00000160789|Transcript|ENST00000361308.9|protein_coding||5/12|ENST00000361308.9:c.810+29G>T|||||||||1||HGNC|HGNC:6636||||,T|intron_variant|MODIFIER|LMNA|ENSG00000160789|Transcript|ENST00000368297.5|protein_coding||5/10|ENST00000368297.5:c.567+29G>T|||||||||1||HGNC|HGNC:6636||||,T|upstream_gene_variant|MODIFIER|LMNA|ENSG00000160789|Transcript|ENST00000368298.2|retained_intron|||||||||||109|1||HGNC|HGNC:6636||||,T|intron_variant|MODIFIER|LMNA|ENSG00000160789|Transcript|ENST00000368299.7|protein_coding||4/11|ENST00000368299.7:c.810+29G>T|||||||||1||HGNC|HGNC:6636||||,T|intron_variant|MODIFIER|LMNA|ENSG00000160789|Transcript|ENST00000368300.9|protein_coding||4/11|ENST00000368300.9:c.810+29G>T|||||||||1||HGNC|HGNC:6636||||,T|intron_variant|MODIFIER|LMNA|ENSG00000160789|Transcript|ENST00000368301.6|protein_coding||7/12|ENST00000368301.6:c.810+29G>T|||||||||1||HGNC|HGNC:6636||||,T|intron_variant|MODIFIER|LMNA|ENSG00000160789|Transcript|ENST00000448611.6|protein_coding||4/12|ENST00000448611.6:c.474+29G>T|||||||||1||HGNC|HGNC:6636||||,T|upstream_gene_variant|MODIFIER|LMNA|ENSG00000160789|Transcript|ENST00000459904.2|retained_intron|||||||||||1289|1||HGNC|HGNC:6636||||,T|downstream_gene_variant|MODIFIER|LMNA|ENSG00000160789|Transcript|ENST00000469565.6|processed_transcript|||||||||||558|1||HGNC|HGNC:6636||||,T|downstream_gene_variant|MODIFIER|LMNA|ENSG00000160789|Transcript|ENST00000470199.2|processed_transcript|||||||||||506|1||HGNC|HGNC:6636||||,T|intron_variant|MODIFIER|LMNA|ENSG00000160789|Transcript|ENST00000473598.6|protein_coding||5/12|ENST00000473598.6:c.513+29G>T|||||||||1||HGNC|HGNC:6636||||,T|intron_variant&non_coding_transcript_variant|MODIFIER|LMNA|ENSG00000160789|Transcript|ENST00000496738.6|retained_intron||5/9|ENST00000496738.6:n.1185+29G>T|||||||||1||HGNC|HGNC:6636||||,T|upstream_gene_variant|MODIFIER|LMNA|ENSG00000160789|Transcript|ENST00000498722.3|retained_intron|||||||||||729|1||HGNC|HGNC:6636||||,T|downstream_gene_variant|MODIFIER|LMNA|ENSG00000160789|Transcript|ENST00000502357.5|processed_transcript|||||||||||476|1||HGNC|HGNC:6636||||,T|downstream_gene_variant|MODIFIER|LMNA|ENSG00000160789|Transcript|ENST00000502751.5|processed_transcript|||||||||||517|1||HGNC|HGNC:6636||||,T|downstream_gene_variant|MODIFIER|LMNA|ENSG00000160789|Transcript|ENST00000504687.6|protein_coding|||||||||||44|1|cds_end_NF|HGNC|HGNC:6636||||,T|upstream_gene_variant|MODIFIER|LMNA|ENSG00000160789|Transcript|ENST00000506981.1|retained_intron|||||||||||2458|1||HGNC|HGNC:6636||||,T|intron_variant&NMD_transcript_variant|MODIFIER|LMNA|ENSG00000160789|Transcript|ENST00000515459.5|nonsense_mediated_decay||5/5|ENST00000515459.5:c.*484+29G>T|||||||||1||HGNC|HGNC:6636||||,T|intron_variant&non_coding_transcript_variant|MODIFIER|LMNA|ENSG00000160789|Transcript|ENST00000515824.1|retained_intron||1/1|ENST00000515824.1:n.171+29G>T|||||||||1||HGNC|HGNC:6636||||,T|intron_variant&NMD_transcript_variant|MODIFIER|LMNA|ENSG00000160789|Transcript|ENST00000674518.1|nonsense_mediated_decay||5/12|ENST00000674518.1:c.*160+29G>T|||||||||1||HGNC|HGNC:6636||||,T|intron_variant&NMD_transcript_variant|MODIFIER|LMNA|ENSG00000160789|Transcript|ENST00000674600.1|nonsense_mediated_decay||6/13|ENST00000674600.1:c.*609+29G>T|||||||||1||HGNC|HGNC:6636||||,T|intron_variant&NMD_transcript_variant|MODIFIER|LMNA|ENSG00000160789|Transcript|ENST00000674720.1|nonsense_mediated_decay||5/10|ENST00000674720.1:c.810+29G>T|||||||||1||HGNC|HGNC:6636||||,T|intron_variant&non_coding_transcript_variant|MODIFIER|LMNA|ENSG00000160789|Transcript|ENST00000675431.1|retained_intron||4/9|ENST00000675431.1:n.503+29G>T|||||||||1||HGNC|HGNC:6636||||,T|intron_variant&NMD_transcript_variant|MODIFIER|LMNA|ENSG00000160789|Transcript|ENST00000675455.1|nonsense_mediated_decay||5/12|ENST00000675455.1:c.*610+29G>T|||||||||1||HGNC|HGNC:6636||||,T|intron_variant|MODIFIER|LMNA|ENSG00000160789|Transcript|ENST00000675667.1|protein_coding||5/11|ENST00000675667.1:c.810+29G>T|||||||||1||HGNC|HGNC:6636||||,T|intron_variant&NMD_transcript_variant|MODIFIER|LMNA|ENSG00000160789|Transcript|ENST00000675874.1|nonsense_mediated_decay||4/11|ENST00000675874.1:c.*281+29G>T|||||||||1||HGNC|HGNC:6636||||,T|intron_variant&NMD_transcript_variant|MODIFIER|LMNA|ENSG00000160789|Transcript|ENST00000675881.1|nonsense_mediated_decay||4/11|ENST00000675881.1:c.810+29G>T|||||||||1||HGNC|HGNC:6636||||,T|intron_variant|MODIFIER|LMNA|ENSG00000160789|Transcript|ENST00000675939.1|protein_coding||5/12|ENST00000675939.1:c.810+29G>T|||||||||1||HGNC|HGNC:6636||||,T|intron_variant&non_coding_transcript_variant|MODIFIER|LMNA|ENSG00000160789|Transcript|ENST00000675989.1|retained_intron||5/10|ENST00000675989.1:n.1185+29G>T|||||||||1||HGNC|HGNC:6636||||,T|intron_variant&NMD_transcript_variant|MODIFIER|LMNA|ENSG00000160789|Transcript|ENST00000676208.1|nonsense_mediated_decay||5/11|ENST00000676208.1:c.810+29G>T|||||||||1||HGNC|HGNC:6636||||,T|intron_variant&non_coding_transcript_variant|MODIFIER|LMNA|ENSG00000160789|Transcript|ENST00000676283.1|retained_intron||5/9|ENST00000676283.1:n.1185+29G>T|||||||||1||HGNC|HGNC:6636||||,T|intron_variant|MODIFIER|LMNA|ENSG00000160789|Transcript|ENST00000676385.2|protein_coding||6/12|ENST00000676385.2:c.810+29G>T|||||||||1||HGNC|HGNC:6636||||,T|intron_variant&NMD_transcript_variant|MODIFIER|LMNA|ENSG00000160789|Transcript|ENST00000676434.1|nonsense_mediated_decay||5/10|ENST00000676434.1:c.810+29G>T|||||||||1||HGNC|HGNC:6636||||,T|intron_variant|MODIFIER|LMNA|ENSG00000160789|Transcript|ENST00000677389.1|protein_coding||4/9|ENST00000677389.1:c.810+29G>T|||||||||1||HGNC|HGNC:6636||||,T|intron_variant|MODIFIER|LMNA|ENSG00000160789|Transcript|ENST00000682650.1|protein_coding||5/11|ENST00000682650.1:c.810+29G>T|||||||||1||HGNC|HGNC:6636||||,T|intron_variant|MODIFIER|LMNA|ENSG00000160789|Transcript|ENST00000683032.1|protein_coding||5/12|ENST00000683032.1:c.810+29G>T|||||||||1||HGNC|HGNC:6636||||,T|upstream_gene_variant|MODIFIER|LMNA|ENSG00000160789|Transcript|ENST00000683773.1|processed_transcript|||||||||||2697|1||HGNC|HGNC:6636||||,T|intron_variant&NMD_transcript_variant|MODIFIER|LMNA|ENSG00000160789|Transcript|ENST00000684195.1|nonsense_mediated_decay||5/11|ENST00000684195.1:c.810+29G>T|||||||||1||HGNC|HGNC:6636||||
chr1	156135007	NM_170707.4:c.810+32T>C	T	C	.	.	CSQ=C|intron_variant|MODIFIER|LMNA|ENSG00000160789|Transcript|ENST00000361308.9|protein_coding||5/12|ENST00000361308.9:c.810+32T>C|||||||||1||HGNC|HGNC:6636||||,C|intron_variant|MODIFIER|LMNA|ENSG00000160789|Transcript|ENST00000368297.5|protein_coding||5/10|ENST00000368297.5:c.567+32T>C|||||||||1||HGNC|HGNC:6636||||,C|upstream_gene_variant|MODIFIER|LMNA|ENSG00000160789|Transcript|ENST00000368298.2|retained_intron|||||||||||106|1||HGNC|HGNC:6636||||,C|intron_variant|MODIFIER|LMNA|ENSG00000160789|Transcript|ENST00000368299.7|protein_coding||4/11|ENST00000368299.7:c.810+32T>C|||||||||1||HGNC|HGNC:6636||||,C|intron_variant|MODIFIER|LMNA|ENSG00000160789|Transcript|ENST00000368300.9|protein_coding||4/11|ENST00000368300.9:c.810+32T>C|||||||||1||HGNC|HGNC:6636||||,C|intron_variant|MODIFIER|LMNA|ENSG00000160789|Transcript|ENST00000368301.6|protein_coding||7/12|ENST00000368301.6:c.810+32T>C|||||||||1||HGNC|HGNC:6636||||,C|intron_variant|MODIFIER|LMNA|ENSG00000160789|Transcript|ENST00000448611.6|protein_coding||4/12|ENST00000448611.6:c.474+32T>C|||||||||1||HGNC|HGNC:6636||||,C|upstream_gene_variant|MODIFIER|LMNA|ENSG00000160789|Transcript|ENST00000459904.2|retained_intron|||||||||||1286|1||HGNC|HGNC:6636||||,C|downstream_gene_variant|MODIFIER|LMNA|ENSG00000160789|Transcript|ENST00000469565.6|processed_transcript|||||||||||561|1||HGNC|HGNC:6636||||,C|downstream_gene_variant|MODIFIER|LMNA|ENSG00000160789|Transcript|ENST00000470199.2|processed_transcript|||||||||||509|1||HGNC|HGNC:6636||||,C|intron_variant|MODIFIER|LMNA|ENSG00000160789|Transcript|ENST00000473598.6|protein_coding||5/12|ENST00000473598.6:c.513+32T>C|||||||||1||HGNC|HGNC:6636||||,C|intron_variant&non_coding_transcript_variant|MODIFIER|LMNA|ENSG00000160789|Transcript|ENST00000496738.6|retained_intron||5/9|ENST00000496738.6:n.1185+32T>C|||||||||1||HGNC|HGNC:6636||||,C|upstream_gene_variant|MODIFIER|LMNA|ENSG00000160789|Transcript|ENST00000498722.3|retained_intron|||||||||||726|1||HGNC|HGNC:6636||||,C|downstream_gene_variant|MODIFIER|LMNA|ENSG00000160789|Transcript|ENST00000502357.5|processed_transcript|||||||||||479|1||HGNC|HGNC:6636||||,C|downstream_gene_variant|MODIFIER|LMNA|ENSG00000160789|Transcript|ENST00000502751.5|processed_transcript|||||||||||520|1||HGNC|HGNC:6636||||,C|downstream_gene_variant|MODIFIER|LMNA|ENSG00000160789|Transcript|ENST00000504687.6|protein_coding|||||||||||47|1|cds_end_NF|HGNC|HGNC:6636||||,C|upstream_gene_variant|MODIFIER|LMNA|ENSG00000160789|Transcript|ENST00000506981.1|retained_intron|||||||||||2455|1||HGNC|HGNC:6636||||,C|intron_variant&NMD_transcript_variant|MODIFIER|LMNA|ENSG00000160789|Transcript|ENST00000515459.5|nonsense_mediated_decay||5/5|ENST00000515459.5:c.*484+32T>C|||||||||1||HGNC|HGNC:6636||||,C|intron_variant&non_coding_transcript_variant|MODIFIER|LMNA|ENSG00000160789|Transcript|ENST00000515824.1|retained_intron||1/1|ENST00000515824.1:n.171+32T>C|||||||||1||HGNC|HGNC:6636||||,C|intron_variant&NMD_transcript_variant|MODIFIER|LMNA|ENSG00000160789|Transcript|ENST00000674518.1|nonsense_mediated_decay||5/12|ENST00000674518.1:c.*160+32T>C|||||||||1||HGNC|HGNC:6636||||,C|intron_variant&NMD_transcript_variant|MODIFIER|LMNA|ENSG00000160789|Transcript|ENST00000674600.1|nonsense_mediated_decay||6/13|ENST00000674600.1:c.*609+32T>C|||||||||1||HGNC|HGNC:6636||||,C|intron_variant&NMD_transcript_variant|MODIFIER|LMNA|ENSG00000160789|Transcript|ENST00000674720.1|nonsense_mediated_decay||5/10|ENST00000674720.1:c.810+32T>C|||||||||1||HGNC|HGNC:6636||||,C|intron_variant&non_coding_transcript_variant|MODIFIER|LMNA|ENSG00000160789|Transcript|ENST00000675431.1|retained_intron||4/9|ENST00000675431.1:n.503+32T>C|||||||||1||HGNC|HGNC:6636||||,C|intron_variant&NMD_transcript_variant|MODIFIER|LMNA|ENSG00000160789|Transcript|ENST00000675455.1|nonsense_mediated_decay||5/12|ENST00000675455.1:c.*610+32T>C|||||||||1||HGNC|HGNC:6636||||,C|intron_variant|MODIFIER|LMNA|ENSG00000160789|Transcript|ENST00000675667.1|protein_coding||5/11|ENST00000675667.1:c.810+32T>C|||||||||1||HGNC|HGNC:6636||||,C|intron_variant&NMD_transcript_variant|MODIFIER|LMNA|ENSG00000160789|Transcript|ENST00000675874.1|nonsense_mediated_decay||4/11|ENST00000675874.1:c.*281+32T>C|||||||||1||HGNC|HGNC:6636||||,C|intron_variant&NMD_transcript_variant|MODIFIER|LMNA|ENSG00000160789|Transcript|ENST00000675881.1|nonsense_mediated_decay||4/11|ENST00000675881.1:c.810+32T>C|||||||||1||HGNC|HGNC:6636||||,C|intron_variant|MODIFIER|LMNA|ENSG00000160789|Transcript|ENST00000675939.1|protein_coding||5/12|ENST00000675939.1:c.810+32T>C|||||||||1||HGNC|HGNC:6636||||,C|intron_variant&non_coding_transcript_variant|MODIFIER|LMNA|ENSG00000160789|Transcript|ENST00000675989.1|retained_intron||5/10|ENST00000675989.1:n.1185+32T>C|||||||||1||HGNC|HGNC:6636||||,C|intron_variant&NMD_transcript_variant|MODIFIER|LMNA|ENSG00000160789|Transcript|ENST00000676208.1|nonsense_mediated_decay||5/11|ENST00000676208.1:c.810+32T>C|||||||||1||HGNC|HGNC:6636||||,C|intron_variant&non_coding_transcript_variant|MODIFIER|LMNA|ENSG00000160789|Transcript|ENST00000676283.1|retained_intron||5/9|ENST00000676283.1:n.1185+32T>C|||||||||1||HGNC|HGNC:6636||||,C|intron_variant|MODIFIER|LMNA|ENSG00000160789|Transcript|ENST00000676385.2|protein_coding||6/12|ENST00000676385.2:c.810+32T>C|||||||||1||HGNC|HGNC:6636||||,C|intron_variant&NMD_transcript_variant|MODIFIER|LMNA|ENSG00000160789|Transcript|ENST00000676434.1|nonsense_mediated_decay||5/10|ENST00000676434.1:c.810+32T>C|||||||||1||HGNC|HGNC:6636||||,C|intron_variant|MODIFIER|LMNA|ENSG00000160789|Transcript|ENST00000677389.1|protein_coding||4/9|ENST00000677389.1:c.810+32T>C|||||||||1||HGNC|HGNC:6636||||,C|intron_variant|MODIFIER|LMNA|ENSG00000160789|Transcript|ENST00000682650.1|protein_coding||5/11|ENST00000682650.1:c.810+32T>C|||||||||1||HGNC|HGNC:6636||||,C|intron_variant|MODIFIER|LMNA|ENSG00000160789|Transcript|ENST00000683032.1|protein_coding||5/12|ENST00000683032.1:c.810+32T>C|||||||||1||HGNC|HGNC:6636||||,C|upstream_gene_variant|MODIFIER|LMNA|ENSG00000160789|Transcript|ENST00000683773.1|processed_transcript|||||||||||2694|1||HGNC|HGNC:6636||||,C|intron_variant&NMD_transcript_variant|MODIFIER|LMNA|ENSG00000160789|Transcript|ENST00000684195.1|nonsense_mediated_decay||5/11|ENST00000684195.1:c.810+32T>C|||||||||1||HGNC|HGNC:6636||||
chr1	156135011	NM_170707.4:c.810+36C>T	C	T	.	.	CSQ=T|intron_variant|MODIFIER|LMNA|ENSG00000160789|Transcript|ENST00000361308.9|protein_coding||5/12|ENST00000361308.9:c.810+36C>T|||||||||1||HGNC|HGNC:6636||||,T|intron_variant|MODIFIER|LMNA|ENSG00000160789|Transcript|ENST00000368297.5|protein_coding||5/10|ENST00000368297.5:c.567+36C>T|||||||||1||HGNC|HGNC:6636||||,T|upstream_gene_variant|MODIFIER|LMNA|ENSG00000160789|Transcript|ENST00000368298.2|retained_intron|||||||||||102|1||HGNC|HGNC:6636||||,T|intron_variant|MODIFIER|LMNA|ENSG00000160789|Transcript|ENST00000368299.7|protein_coding||4/11|ENST00000368299.7:c.810+36C>T|||||||||1||HGNC|HGNC:6636||||,T|intron_variant|MODIFIER|LMNA|ENSG00000160789|Transcript|ENST00000368300.9|protein_coding||4/11|ENST00000368300.9:c.810+36C>T|||||||||1||HGNC|HGNC:6636||||,T|intron_variant|MODIFIER|LMNA|ENSG00000160789|Transcript|ENST00000368301.6|protein_coding||7/12|ENST00000368301.6:c.810+36C>T|||||||||1||HGNC|HGNC:6636||||,T|intron_variant|MODIFIER|LMNA|ENSG00000160789|Transcript|ENST00000448611.6|protein_coding||4/12|ENST00000448611.6:c.474+36C>T|||||||||1||HGNC|HGNC:6636||||,T|upstream_gene_variant|MODIFIER|LMNA|ENSG00000160789|Transcript|ENST00000459904.2|retained_intron|||||||||||1282|1||HGNC|HGNC:6636||||,T|downstream_gene_variant|MODIFIER|LMNA|ENSG00000160789|Transcript|ENST00000469565.6|processed_transcript|||||||||||565|1||HGNC|HGNC:6636||||,T|downstream_gene_variant|MODIFIER|LMNA|ENSG00000160789|Transcript|ENST00000470199.2|processed_transcript|||||||||||513|1||HGNC|HGNC:6636||||,T|intron_variant|MODIFIER|LMNA|ENSG00000160789|Transcript|ENST00000473598.6|protein_coding||5/12|ENST00000473598.6:c.513+36C>T|||||||||1||HGNC|HGNC:6636||||,T|intron_variant&non_coding_transcript_variant|MODIFIER|LMNA|ENSG00000160789|Transcript|ENST00000496738.6|retained_intron||5/9|ENST00000496738.6:n.1185+36C>T|||||||||1||HGNC|HGNC:6636||||,T|upstream_gene_variant|MODIFIER|LMNA|ENSG00000160789|Transcript|ENST00000498722.3|retained_intron|||||||||||722|1||HGNC|HGNC:6636||||,T|downstream_gene_variant|MODIFIER|LMNA|ENSG00000160789|Transcript|ENST00000502357.5|processed_transcript|||||||||||483|1||HGNC|HGNC:6636||||,T|downstream_gene_variant|MODIFIER|LMNA|ENSG00000160789|Transcript|ENST00000502751.5|processed_transcript|||||||||||524|1||HGNC|HGNC:6636||||,T|downstream_gene_variant|MODIFIER|LMNA|ENSG00000160789|Transcript|ENST00000504687.6|protein_coding|||||||||||51|1|cds_end_NF|HGNC|HGNC:6636||||,T|upstream_gene_variant|MODIFIER|LMNA|ENSG00000160789|Transcript|ENST00000506981.1|retained_intron|||||||||||2451|1||HGNC|HGNC:6636||||,T|intron_variant&NMD_transcript_variant|MODIFIER|LMNA|ENSG00000160789|Transcript|ENST00000515459.5|nonsense_mediated_decay||5/5|ENST00000515459.5:c.*484+36C>T|||||||||1||HGNC|HGNC:6636||||,T|intron_variant&non_coding_transcript_variant|MODIFIER|LMNA|ENSG00000160789|Transcript|ENST00000515824.1|retained_intron||1/1|ENST00000515824.1:n.171+36C>T|||||||||1||HGNC|HGNC:6636||||,T|intron_variant&NMD_transcript_variant|MODIFIER|LMNA|ENSG00000160789|Transcript|ENST00000674518.1|nonsense_mediated_decay||5/12|ENST00000674518.1:c.*160+36C>T|||||||||1||HGNC|HGNC:6636||||,T|intron_variant&NMD_transcript_variant|MODIFIER|LMNA|ENSG00000160789|Transcript|ENST00000674600.1|nonsense_mediated_decay||6/13|ENST00000674600.1:c.*609+36C>T|||||||||1||HGNC|HGNC:6636||||,T|intron_variant&NMD_transcript_variant|MODIFIER|LMNA|ENSG00000160789|Transcript|ENST00000674720.1|nonsense_mediated_decay||5/10|ENST00000674720.1:c.810+36C>T|||||||||1||HGNC|HGNC:6636||||,T|intron_variant&non_coding_transcript_variant|MODIFIER|LMNA|ENSG00000160789|Transcript|ENST00000675431.1|retained_intron||4/9|ENST00000675431.1:n.503+36C>T|||||||||1||HGNC|HGNC:6636||||,T|intron_variant&NMD_transcript_variant|MODIFIER|LMNA|ENSG00000160789|Transcript|ENST00000675455.1|nonsense_mediated_decay||5/12|ENST00000675455.1:c.*610+36C>T|||||||||1||HGNC|HGNC:6636||||,T|intron_variant|MODIFIER|LMNA|ENSG00000160789|Transcript|ENST00000675667.1|protein_coding||5/11|ENST00000675667.1:c.810+36C>T|||||||||1||HGNC|HGNC:6636||||,T|intron_variant&NMD_transcript_variant|MODIFIER|LMNA|ENSG00000160789|Transcript|ENST00000675874.1|nonsense_mediated_decay||4/11|ENST00000675874.1:c.*281+36C>T|||||||||1||HGNC|HGNC:6636||||,T|intron_variant&NMD_transcript_variant|MODIFIER|LMNA|ENSG00000160789|Transcript|ENST00000675881.1|nonsense_mediated_decay||4/11|ENST00000675881.1:c.810+36C>T|||||||||1||HGNC|HGNC:6636||||,T|intron_variant|MODIFIER|LMNA|ENSG00000160789|Transcript|ENST00000675939.1|protein_coding||5/12|ENST00000675939.1:c.810+36C>T|||||||||1||HGNC|HGNC:6636||||,T|intron_variant&non_coding_transcript_variant|MODIFIER|LMNA|ENSG00000160789|Transcript|ENST00000675989.1|retained_intron||5/10|ENST00000675989.1:n.1185+36C>T|||||||||1||HGNC|HGNC:6636||||,T|intron_variant&NMD_transcript_variant|MODIFIER|LMNA|ENSG00000160789|Transcript|ENST00000676208.1|nonsense_mediated_decay||5/11|ENST00000676208.1:c.810+36C>T|||||||||1||HGNC|HGNC:6636||||,T|intron_variant&non_coding_transcript_variant|MODIFIER|LMNA|ENSG00000160789|Transcript|ENST00000676283.1|retained_intron||5/9|ENST00000676283.1:n.1185+36C>T|||||||||1||HGNC|HGNC:6636||||,T|intron_variant|MODIFIER|LMNA|ENSG00000160789|Transcript|ENST00000676385.2|protein_coding||6/12|ENST00000676385.2:c.810+36C>T|||||||||1||HGNC|HGNC:6636||||,T|intron_variant&NMD_transcript_variant|MODIFIER|LMNA|ENSG00000160789|Transcript|ENST00000676434.1|nonsense_mediated_decay||5/10|ENST00000676434.1:c.810+36C>T|||||||||1||HGNC|HGNC:6636||||,T|intron_variant|MODIFIER|LMNA|ENSG00000160789|Transcript|ENST00000677389.1|protein_coding||4/9|ENST00000677389.1:c.810+36C>T|||||||||1||HGNC|HGNC:6636||||,T|intron_variant|MODIFIER|LMNA|ENSG00000160789|Transcript|ENST00000682650.1|protein_coding||5/11|ENST00000682650.1:c.810+36C>T|||||||||1||HGNC|HGNC:6636||||,T|intron_variant|MODIFIER|LMNA|ENSG00000160789|Transcript|ENST00000683032.1|protein_coding||5/12|ENST00000683032.1:c.810+36C>T|||||||||1||HGNC|HGNC:6636||||,T|upstream_gene_variant|MODIFIER|LMNA|ENSG00000160789|Transcript|ENST00000683773.1|processed_transcript|||||||||||2690|1||HGNC|HGNC:6636||||,T|intron_variant&NMD_transcript_variant|MODIFIER|LMNA|ENSG00000160789|Transcript|ENST00000684195.1|nonsense_mediated_decay||5/11|ENST00000684195.1:c.810+36C>T|||||||||1||HGNC|HGNC:6636||||
chr1	156135179	NM_170707.4:c.811-8C>T	C	T	.	.	CSQ=T|splice_region_variant&intron_variant|LOW|LMNA|ENSG00000160789|Transcript|ENST00000361308.9|protein_coding||5/12|ENST00000361308.9:c.811-8C>T|||||||||1||HGNC|HGNC:6636||12.124|-0.184|11.939,T|splice_region_variant&intron_variant|LOW|LMNA|ENSG00000160789|Transcript|ENST00000368297.5|protein_coding||5/10|ENST00000368297.5:c.568-8C>T|||||||||1||HGNC|HGNC:6636||12.124|-0.184|11.939,T|non_coding_transcript_exon_variant|MODIFIER|LMNA|ENSG00000160789|Transcript|ENST00000368298.2|retained_intron|1/3||ENST00000368298.2:n.67C>T||67|||||||1||HGNC|HGNC:6636||||,T|splice_region_variant&intron_variant|LOW|LMNA|ENSG00000160789|Transcript|ENST00000368299.7|protein_coding||4/11|ENST00000368299.7:c.811-8C>T|||||||||1||HGNC|HGNC:6636||12.124|-0.184|11.939,T|splice_region_variant&intron_variant|LOW|LMNA|ENSG00000160789|Transcript|ENST00000368300.9|protein_coding||4/11|ENST00000368300.9:c.811-8C>T|||||||||1||HGNC|HGNC:6636||12.124|-0.184|11.939,T|splice_region_variant&intron_variant|LOW|LMNA|ENSG00000160789|Transcript|ENST00000368301.6|protein_coding||7/12|ENST00000368301.6:c.811-8C>T|||||||||1||HGNC|HGNC:6636||12.124|-0.184|11.939,T|splice_region_variant&intron_variant|LOW|LMNA|ENSG00000160789|Transcript|ENST00000448611.6|protein_coding||4/12|ENST00000448611.6:c.475-8C>T|||||||||1||HGNC|HGNC:6636||12.124|-0.184|11.939,T|upstream_gene_variant|MODIFIER|LMNA|ENSG00000160789|Transcript|ENST00000459904.2|retained_intron|||||||||||1114|1||HGNC|HGNC:6636||||,T|downstream_gene_variant|MODIFIER|LMNA|ENSG00000160789|Transcript|ENST00000469565.6|processed_transcript|||||||||||733|1||HGNC|HGNC:6636||||,T|downstream_gene_variant|MODIFIER|LMNA|ENSG00000160789|Transcript|ENST00000470199.2|processed_transcript|||||||||||681|1||HGNC|HGNC:6636||||,T|splice_region_variant&intron_variant|LOW|LMNA|ENSG00000160789|Transcript|ENST00000473598.6|protein_coding||5/12|ENST00000473598.6:c.514-8C>T|||||||||1||HGNC|HGNC:6636||12.124|-0.184|11.939,T|splice_region_variant&intron_variant&non_coding_transcript_variant|LOW|LMNA|ENSG00000160789|Transcript|ENST00000496738.6|retained_intron||5/9|ENST00000496738.6:n.1186-8C>T|||||||||1||HGNC|HGNC:6636||12.124|-0.184|11.939,T|upstream_gene_variant|MODIFIER|LMNA|ENSG00000160789|Transcript|ENST00000498722.3|retained_intron|||||||||||554|1||HGNC|HGNC:6636||||,T|downstream_gene_variant|MODIFIER|LMNA|ENSG00000160789|Transcript|ENST00000502357.5|processed_transcript|||||||||||651|1||HGNC|HGNC:6636||||,T|downstream_gene_variant|MODIFIER|LMNA|ENSG00000160789|Transcript|ENST00000502751.5|processed_transcript|||||||||||692|1||HGNC|HGNC:6636||||,T|downstream_gene_variant|MODIFIER|LMNA|ENSG00000160789|Transcript|ENST00000504687.6|protein_coding|||||||||||219|1|cds_end_NF|HGNC|HGNC:6636||||,T|upstream_gene_variant|MODIFIER|LMNA|ENSG00000160789|Transcript|ENST00000506981.1|retained_intron|||||||||||2283|1||HGNC|HGNC:6636||||,T|splice_region_variant&intron_variant&NMD_transcript_variant|LOW|LMNA|ENSG00000160789|Transcript|ENST00000515459.5|nonsense_mediated_decay||5/5|ENST00000515459.5:c.*485-8C>T|||||||||1||HGNC|HGNC:6636||12.124|-0.184|11.939,T|splice_region_variant&intron_variant&non_coding_transcript_variant|LOW|LMNA|ENSG00000160789|Transcript|ENST00000515824.1|retained_intron||1/1|ENST00000515824.1:n.172-8C>T|||||||||1||HGNC|HGNC:6636||12.124|-0.184|11.939,T|splice_region_variant&intron_variant&NMD_transcript_variant|LOW|LMNA|ENSG00000160789|Transcript|ENST00000674518.1|nonsense_mediated_decay||5/12|ENST00000674518.1:c.*161-8C>T|||||||||1||HGNC|HGNC:6636||12.124|-0.184|11.939,T|splice_region_variant&intron_variant&NMD_transcript_variant|LOW|LMNA|ENSG00000160789|Transcript|ENST00000674600.1|nonsense_mediated_decay||6/13|ENST00000674600.1:c.*610-8C>T|||||||||1||HGNC|HGNC:6636||12.124|-0.184|11.939,T|splice_region_variant&intron_variant&NMD_transcript_variant|LOW|LMNA|ENSG00000160789|Transcript|ENST00000674720.1|nonsense_mediated_decay||5/10|ENST00000674720.1:c.811-8C>T|||||||||1||HGNC|HGNC:6636||12.124|-0.184|11.939,T|splice_region_variant&intron_variant&non_coding_transcript_variant|LOW|LMNA|ENSG00000160789|Transcript|ENST00000675431.1|retained_intron||4/9|ENST00000675431.1:n.504-8C>T|||||||||1||HGNC|HGNC:6636||12.124|-0.184|11.939,T|splice_region_variant&intron_variant&NMD_transcript_variant|LOW|LMNA|ENSG00000160789|Transcript|ENST00000675455.1|nonsense_mediated_decay||5/12|ENST00000675455.1:c.*611-8C>T|||||||||1||HGNC|HGNC:6636||12.124|-0.184|11.939,T|splice_region_variant&intron_variant|LOW|LMNA|ENSG00000160789|Transcript|ENST00000675667.1|protein_coding||5/11|ENST00000675667.1:c.811-8C>T|||||||||1||HGNC|HGNC:6636||12.124|-0.184|11.939,T|splice_region_variant&intron_variant&NMD_transcript_variant|LOW|LMNA|ENSG00000160789|Transcript|ENST00000675874.1|nonsense_mediated_decay||4/11|ENST00000675874.1:c.*282-8C>T|||||||||1||HGNC|HGNC:6636||12.124|-0.184|11.939,T|splice_region_variant&intron_variant&NMD_transcript_variant|LOW|LMNA|ENSG00000160789|Transcript|ENST00000675881.1|nonsense_mediated_decay||4/11|ENST00000675881.1:c.811-8C>T|||||||||1||HGNC|HGNC:6636||12.124|-0.184|11.939,T|splice_region_variant&intron_variant|LOW|LMNA|ENSG00000160789|Transcript|ENST00000675939.1|protein_coding||5/12|ENST00000675939.1:c.811-8C>T|||||||||1||HGNC|HGNC:6636||12.124|-0.184|11.939,T|splice_region_variant&intron_variant&non_coding_transcript_variant|LOW|LMNA|ENSG00000160789|Transcript|ENST00000675989.1|retained_intron||5/10|ENST00000675989.1:n.1186-8C>T|||||||||1||HGNC|HGNC:6636||12.124|-0.184|11.939,T|splice_region_variant&intron_variant&NMD_transcript_variant|LOW|LMNA|ENSG00000160789|Transcript|ENST00000676208.1|nonsense_mediated_decay||5/11|ENST00000676208.1:c.811-8C>T|||||||||1||HGNC|HGNC:6636||12.124|-0.184|11.939,T|splice_region_variant&intron_variant&non_coding_transcript_variant|LOW|LMNA|ENSG00000160789|Transcript|ENST00000676283.1|retained_intron||5/9|ENST00000676283.1:n.1186-8C>T|||||||||1||HGNC|HGNC:6636||12.124|-0.184|11.939,T|splice_region_variant&intron_variant|LOW|LMNA|ENSG00000160789|Transcript|ENST00000676385.2|protein_coding||6/12|ENST00000676385.2:c.811-8C>T|||||||||1||HGNC|HGNC:6636||12.124|-0.184|11.939,T|splice_region_variant&intron_variant&NMD_transcript_variant|LOW|LMNA|ENSG00000160789|Transcript|ENST00000676434.1|nonsense_mediated_decay||5/10|ENST00000676434.1:c.811-8C>T|||||||||1||HGNC|HGNC:6636||12.124|-0.184|11.939,T|splice_region_variant&intron_variant|LOW|LMNA|ENSG00000160789|Transcript|ENST00000677389.1|protein_coding||4/9|ENST00000677389.1:c.811-8C>T|||||||||1||HGNC|HGNC:6636||12.124|-0.184|11.939,T|splice_region_variant&intron_variant|LOW|LMNA|ENSG00000160789|Transcript|ENST00000682650.1|protein_coding||5/11|ENST00000682650.1:c.811-8C>T|||||||||1||HGNC|HGNC:6636||12.124|-0.184|11.939,T|splice_region_variant&intron_variant|LOW|LMNA|ENSG00000160789|Transcript|ENST00000683032.1|protein_coding||5/12|ENST00000683032.1:c.811-8C>T|||||||||1||HGNC|HGNC:6636||12.124|-0.184|11.939,T|upstream_gene_variant|MODIFIER|LMNA|ENSG00000160789|Transcript|ENST00000683773.1|processed_transcript|||||||||||2522|1||HGNC|HGNC:6636||||,T|splice_region_variant&intron_variant&NMD_transcript_variant|LOW|LMNA|ENSG00000160789|Transcript|ENST00000684195.1|nonsense_mediated_decay||5/11|ENST00000684195.1:c.811-8C>T|||||||||1||HGNC|HGNC:6636||12.124|-0.184|11.939
[truncated: 3,033,548 more chars]
