# Supplementary material for: Analyzing the performance of deep learning splice prediction algorithms
Source: PLoS One. 2026 May 13;21(5):e0348885. doi: 10.1371/journal.pone.0348885 (PMC13170886; doi:10.1371/journal.pone.0348885)
Supplement: S1 File — The data used in the CI-SpliceAI benchmark analysis are available in CI-SpliceAI__Comparison at https://github.com/YStrauch/CI-SpliceAI__Comparison. (ZIP) [file pone.0348885.s001.zip › CI-SpliceAI__Comparison-master/predictions/mmsplice_pathogenicity.tsv]

metadata/exon/annotation	metadata/exon/chrom	metadata/exon/end	metadata/exon/exon_id	metadata/exon/gene_id	metadata/exon/gene_name	metadata/exon/left_overhang	metadata/exon/right_overhang	metadata/exon/start	metadata/exon/strand	metadata/exon/transcript_id	metadata/variant/ALT	metadata/variant/CHROM	metadata/variant/POS	metadata/variant/REF	metadata/variant/STR	preds
chr1:2303284-2303400:+	chr1	2303400	ENSE00001035943.1	ENSG00000157933.10	SKI	100	100	2303284	+	ENST00000378536.5	G	chr1	2303402	T	chr1:2303402:T:['G']	0.9999733552130702
chr1:10627271-10627363:+	chr1	10627363	ENSE00000955672.1	ENSG00000142655.13	PEX14	100	100	10627271	+	ENST00000356607.9	A	chr1	10627363	G	chr1:10627363:G:['A']	0.999993507892419
chr1:12000349-12001554:+	chr1	12001554	ENSE00003904089.1	ENSG00000116688.18	MFN2	0	100	12000349	+	ENST00000675404.1	T	chr1	12001422	C	chr1:12001422:C:['T']	0.4325060287936197
chr1:12001400-12001554:+	chr1	12001554	ENSE00001684279.1	ENSG00000116688.18	MFN2	100	100	12001400	+	ENST00000444836.5	T	chr1	12001422	C	chr1:12001422:C:['T']	0.3720945125657751
chr1:15440299-15440391:+	chr1	15440391	ENSE00001065204.1	ENSG00000162438.12	CTRC	100	100	15440299	+	ENST00000375949.5	A	chr1	15440490	C	chr1:15440490:C:['A']	0.16010580157424792
chr1:15440349-15440391:+	chr1	15440391	ENSE00001845819.1	ENSG00000162438.12	CTRC	0	100	15440349	+	ENST00000483406.1	A	chr1	15440490	C	chr1:15440490:C:['A']	0.1526210225002922
chr1:15440492-15440590:+	chr1	15440590	ENSE00003501216.1	ENSG00000162438.12	CTRC	100	100	15440492	+	ENST00000375949.5	A	chr1	15440490	C	chr1:15440490:C:['A']	0.999967496182937
chr1:15445596-15445749:+	chr1	15445749	ENSE00003651249.1	ENSG00000162438.12	CTRC	100	100	15445596	+	ENST00000375943.6	A	chr1	15445585	G	chr1:15445585:G:['A']	0.998918262835394
chr1:25284572-25284759:+	chr1	25284759	ENSE00003507376.1	ENSG00000187010.21	RHD	100	100	25284572	+	ENST00000564398.5	C	chr1	25284574	T	chr1:25284574:T:['C']	0.6321142756010474
chr1:25284572-25284759:+	chr1	25284759	ENSE00003507376.1	ENSG00000187010.21	RHD	100	100	25284572	+	ENST00000564398.5	G	chr1	25284758	A	chr1:25284758:A:['G']	0.9983768461126521
chr1:25284572-25284759:+	chr1	25284759	ENSE00003507376.1	ENSG00000187010.21	RHD	100	100	25284572	+	ENST00000564398.5	C	chr1	25284759	G	chr1:25284759:G:['C']	0.9999999110326919
chr1:25284572-25284759:+	chr1	25284759	ENSE00003507376.1	ENSG00000187010.21	RHD	100	100	25284572	+	ENST00000564398.5	T	chr1	25284759	G	chr1:25284759:G:['T']	0.999999968349934
chr1:25284572-25284759:+	chr1	25284759	ENSE00003507376.1	ENSG00000187010.21	RHD	100	100	25284572	+	ENST00000564398.5	A	chr1	25284760	G	chr1:25284760:G:['A']	0.9999938736307543
chr1:25290640-25290791:+	chr1	25290791	ENSE00003588604.1	ENSG00000187010.21	RHD	100	100	25290640	+	ENST00000564398.5	C	chr1	25290638	CA	chr1:25290638:CA:['C']	0.9999950631035982
chr1:25290640-25290791:+	chr1	25290791	ENSE00003588604.1	ENSG00000187010.21	RHD	100	100	25290640	+	ENST00000564398.5	G	chr1	25290639	A	chr1:25290639:A:['G']	0.9999847936869899
chr1:25290640-25290791:+	chr1	25290791	ENSE00003588604.1	ENSG00000187010.21	RHD	100	100	25290640	+	ENST00000564398.5	A	chr1	25290640	G	chr1:25290640:G:['A']	0.9998126535354168
chr1:25290640-25290791:+	chr1	25290791	ENSE00003588604.1	ENSG00000187010.21	RHD	100	100	25290640	+	ENST00000564398.5	G	chr1	25290790	A	chr1:25290790:A:['G']	0.8552514445521158
chr1:25290640-25290791:+	chr1	25290791	ENSE00003588604.1	ENSG00000187010.21	RHD	100	100	25290640	+	ENST00000564398.5	A	chr1	25290792	G	chr1:25290792:G:['A']	0.9999974440555396
chr1:25290640-25290791:+	chr1	25290791	ENSE00003588604.1	ENSG00000187010.21	RHD	100	100	25290640	+	ENST00000564398.5	A	chr1	25290793	T	chr1:25290793:T:['A']	0.9999989035296536
chr1:25290640-25290791:+	chr1	25290791	ENSE00003588604.1	ENSG00000187010.21	RHD	100	100	25290640	+	ENST00000564398.5	C	chr1	25290794	G	chr1:25290794:G:['C']	0.99999466850834
chr1:25290640-25290791:+	chr1	25290791	ENSE00003588604.1	ENSG00000187010.21	RHD	100	100	25290640	+	ENST00000564398.5	A	chr1	25290796	G	chr1:25290796:G:['A']	0.9999997862640918
chr1:25300945-25301093:+	chr1	25301093	ENSE00003470959.1	ENSG00000187010.21	RHD	100	100	25300945	+	ENST00000564398.5	C	chr1	25301093	G	chr1:25301093:G:['C']	0.9485083902172299
chr1:25300945-25301093:+	chr1	25301093	ENSE00003470959.1	ENSG00000187010.21	RHD	100	100	25300945	+	ENST00000564398.5	T	chr1	25301093	G	chr1:25301093:G:['T']	0.9970827768446197
chr1:25300945-25301093:+	chr1	25301093	ENSE00003470959.1	ENSG00000187010.21	RHD	100	100	25300945	+	ENST00000564398.5	A	chr1	25301094	G	chr1:25301094:G:['A']	0.9999992487684896
chr1:25300945-25301093:+	chr1	25301093	ENSE00003470959.1	ENSG00000187010.21	RHD	100	100	25300945	+	ENST00000564398.5	A	chr1	25301095	T	chr1:25301095:T:['A']	0.9999992094017596
chr1:25300945-25301093:+	chr1	25301093	ENSE00003470959.1	ENSG00000187010.21	RHD	100	100	25300945	+	ENST00000564398.5	A	chr1	25301098	G	chr1:25301098:G:['A']	0.9918262119007384
chr1:25300945-25301093:+	chr1	25301093	ENSE00003470959.1	ENSG00000187010.21	RHD	100	100	25300945	+	ENST00000564398.5	T	chr1	25301098	G	chr1:25301098:G:['T']	0.9883140803634198
chr1:25301519-25301686:+	chr1	25301686	ENSE00003603999.1	ENSG00000187010.21	RHD	100	100	25301519	+	ENST00000564398.5	G	chr1	25301518	A	chr1:25301518:A:['G']	0.9980261115373821
chr1:25301519-25301686:+	chr1	25301686	ENSE00003603999.1	ENSG00000187010.21	RHD	100	100	25301519	+	ENST00000564398.5	T	chr1	25301520	G	chr1:25301520:G:['T']	0.9749978374673925
chr1:25301519-25301686:+	chr1	25301686	ENSE00003603999.1	ENSG00000187010.21	RHD	100	100	25301519	+	ENST00000564398.5	T	chr1	25301521	C	chr1:25301521:C:['T']	0.03007128470174411
chr1:25301519-25301686:+	chr1	25301686	ENSE00003603999.1	ENSG00000187010.21	RHD	100	100	25301519	+	ENST00000564398.5	T	chr1	25301685	A	chr1:25301685:A:['T']	0.5705022839353928
chr1:25301519-25301686:+	chr1	25301686	ENSE00003603999.1	ENSG00000187010.21	RHD	100	100	25301519	+	ENST00000564398.5	A	chr1	25301687	G	chr1:25301687:G:['A']	0.9999976428671237
chr1:25303321-25303459:+	chr1	25303459	ENSE00003520551.1	ENSG00000187010.21	RHD	100	100	25303321	+	ENST00000564398.5	T	chr1	25303458	C	chr1:25303458:C:['T']	0.5907364566844293
chr1:25303321-25303459:+	chr1	25303459	ENSE00003520551.1	ENSG00000187010.21	RHD	100	100	25303321	+	ENST00000564398.5	A	chr1	25303459	G	chr1:25303459:G:['A']	0.9988034967029333
chr1:25303321-25303459:+	chr1	25303459	ENSE00003520551.1	ENSG00000187010.21	RHD	100	100	25303321	+	ENST00000564398.5	A	chr1	25303461	T	chr1:25303461:T:['A']	0.9999992412389254
chr1:25306595-25306942:+	chr1	25306942	ENSE00002605870.1	ENSG00000187010.21	RHD	100	0	25306595	+	ENST00000564398.5	C	chr1	25306592	A	chr1:25306592:A:['C']	0.9859784830438687
chr1:25306595-25306729:+	chr1	25306729	ENSE00001333242.1	ENSG00000187010.21	RHD	100	100	25306595	+	ENST00000622561.4	C	chr1	25306592	A	chr1:25306592:A:['C']	0.9456870645002083
chr1:25306595-25306942:+	chr1	25306942	ENSE00002605870.1	ENSG00000187010.21	RHD	100	0	25306595	+	ENST00000564398.5	T	chr1	25306597	G	chr1:25306597:G:['T']	0.47413163651682266
chr1:25306595-25306729:+	chr1	25306729	ENSE00001333242.1	ENSG00000187010.21	RHD	100	100	25306595	+	ENST00000622561.4	T	chr1	25306597	G	chr1:25306597:G:['T']	0.1853439371439159
chr1:25306595-25306942:+	chr1	25306942	ENSE00002605870.1	ENSG00000187010.21	RHD	100	0	25306595	+	ENST00000564398.5	C	chr1	25306729	T	chr1:25306729:T:['C']	0.9345133190901985
chr1:25306595-25306729:+	chr1	25306729	ENSE00001333242.1	ENSG00000187010.21	RHD	100	100	25306595	+	ENST00000622561.4	C	chr1	25306729	T	chr1:25306729:T:['C']	0.54980804262466
chr1:25306595-25306942:+	chr1	25306942	ENSE00002605870.1	ENSG00000187010.21	RHD	100	0	25306595	+	ENST00000564398.5	C	chr1	25306731	T	chr1:25306731:T:['C']	0.9346514833844337
chr1:25306595-25306729:+	chr1	25306729	ENSE00001333242.1	ENSG00000187010.21	RHD	100	100	25306595	+	ENST00000622561.4	C	chr1	25306731	T	chr1:25306731:T:['C']	0.9548270387067469
chr1:25316999-25317079:+	chr1	25317079	ENSE00003523667.1	ENSG00000187010.21	RHD	100	100	25316999	+	ENST00000648012.1	C	chr1	25316998	A	chr1:25316998:A:['C']	0.9999297069046806
chr1:25316999-25317079:+	chr1	25317079	ENSE00003523667.1	ENSG00000187010.21	RHD	100	100	25316999	+	ENST00000648012.1	C	chr1	25317078	A	chr1:25317078:A:['C']	0.35880499630485224
chr1:25316999-25317079:+	chr1	25317079	ENSE00003523667.1	ENSG00000187010.21	RHD	100	100	25316999	+	ENST00000648012.1	A	chr1	25317080	G	chr1:25317080:G:['A']	0.9999936621201979
chr1:25321888-25321962:+	chr1	25321962	ENSE00003836059.1	ENSG00000187010.21	RHD	100	100	25321888	+	ENST00000648012.1	A	chr1	25321881	T	chr1:25321881:T:['A']	0.8993741051068465
chr1:25321888-25321900:+	chr1	25321900	ENSE00001667242.1	ENSG00000187010.21	RHD	100	0	25321888	+	ENST00000423253.1	A	chr1	25321881	T	chr1:25321881:T:['A']	0.9992196650304375
chr1:25321888-25321962:+	chr1	25321962	ENSE00003836059.1	ENSG00000187010.21	RHD	100	100	25321888	+	ENST00000648012.1	C	chr1	25321889	G	chr1:25321889:G:['C']	0.9782736198566492
chr1:25321888-25321900:+	chr1	25321900	ENSE00001667242.1	ENSG00000187010.21	RHD	100	0	25321888	+	ENST00000423253.1	C	chr1	25321889	G	chr1:25321889:G:['C']	0.9998549631087643
chr1:25321888-25321962:+	chr1	25321962	ENSE00003836059.1	ENSG00000187010.21	RHD	100	100	25321888	+	ENST00000648012.1	T	chr1	25321961	A	chr1:25321961:A:['T']	0.9590061360775065
chr1:25321888-25321962:+	chr1	25321962	ENSE00003836059.1	ENSG00000187010.21	RHD	100	100	25321888	+	ENST00000648012.1	A	chr1	25321962	G	chr1:25321962:G:['A']	0.9987847655807573
chr1:26773801-26773898:+	chr1	26773898	ENSE00003460238.1	ENSG00000117713.20	ARID1A	100	100	26773801	+	ENST00000430799.7	T	chr1	26773899	G	chr1:26773899:G:['T']	0.9999999864427358
chr1:50970244-50970497:+	chr1	50970497	ENSE00001456052.4	ENSG00000123080.12	CDKN2C	0	100	50970244	+	ENST00000371761.4	T	chr1	50970498	G	chr1:50970498:G:['T']	0.9999999965405424
chr1:50970357-50970497:+	chr1	50970497	ENSE00001064516.1	ENSG00000123080.12	CDKN2C	100	100	50970357	+	ENST00000262662.5	T	chr1	50970498	G	chr1:50970498:G:['T']	0.9999999958057753
chr1:63623092-63623760:+	chr1	63623760	ENSE00001732503.2	ENSG00000079739.17	PGM1	0	100	63623092	+	ENST00000371083.4	A	chr1	63623761	G	chr1:63623761:G:['A']	0.999993357145684
chr1:150558253-150558649:+	chr1	150558649	ENSE00001944813.1	ENSG00000143382.16	ADAMTSL4	0	100	150558253	+	ENST00000489159.1	A	chr1	150558649	G	chr1:150558649:G:['A']	0.996157596387374
chr1:150558472-150558649:+	chr1	150558649	ENSE00001044255.1	ENSG00000143382.16	ADAMTSL4	100	100	150558472	+	ENST00000369039.9	A	chr1	150558649	G	chr1:150558649:G:['A']	0.9966807098604064
chr1:150558472-150558748:+	chr1	150558748	ENSE00001559322.3	ENSG00000143382.16	ADAMTSL4	100	0	150558472	+	ENST00000369041.9	A	chr1	150558649	G	chr1:150558649:G:['A']	0.8369584144462272
chr1:156114669-156115274:+	chr1	156115274	ENSE00001554780.1	ENSG00000160789.23	LMNA	100	100	156114669	+	ENST00000676385.2	T	chr1	156114969	C	chr1:156114969:C:['T']	0.11241646388222798
chr1:156114712-156115274:+	chr1	156115274	ENSE00002037948.1	ENSG00000160789.23	LMNA	100	100	156114712	+	ENST00000368301.6	T	chr1	156114969	C	chr1:156114969:C:['T']	0.18700127230258773
chr1:156114710-156115274:+	chr1	156115274	ENSE00001169671.4	ENSG00000160789.23	LMNA	0	100	156114710	+	ENST00000677389.1	T	chr1	156114969	C	chr1:156114969:C:['T']	0.08636567506475495
chr1:156114710-156115066:+	chr1	156115066	ENSE00001852209.2	ENSG00000160789.23	LMNA	0	100	156114710	+	ENST00000470199.2	T	chr1	156114969	C	chr1:156114969:C:['T']	0.9266036483713156
chr1:156114710-156115001:+	chr1	156115001	ENSE00003899078.1	ENSG00000160789.23	LMNA	0	100	156114710	+	ENST00000675455.1	T	chr1	156114969	C	chr1:156114969:C:['T']	0.7179508902552132
chr1:156114710-156114911:+	chr1	156114911	ENSE00001940478.2	ENSG00000160789.23	LMNA	0	100	156114710	+	ENST00000478063.2	T	chr1	156114969	C	chr1:156114969:C:['T']	0.8594384953628745
chr1:156114721-156115274:+	chr1	156115274	ENSE00001913839.1	ENSG00000160789.23	LMNA	0	100	156114721	+	ENST00000368299.7	T	chr1	156114969	C	chr1:156114969:C:['T']	0.0862469475842052
chr1:156114963-156115274:+	chr1	156115274	ENSE00001915796.2	ENSG00000160789.23	LMNA	100	100	156114963	+	ENST00000469565.6	T	chr1	156114969	C	chr1:156114969:C:['T']	0.1554657642671821
chr1:156114963-156115047:+	chr1	156115047	ENSE00002065374.1	ENSG00000160789.23	LMNA	100	0	156114963	+	ENST00000478063.2	T	chr1	156114969	C	chr1:156114969:C:['T']	0.9435474377977754
chr1:156114669-156115274:+	chr1	156115274	ENSE00001554780.1	ENSG00000160789.23	LMNA	100	100	156114669	+	ENST00000676385.2	T	chr1	156114976	C	chr1:156114976:C:['T']	0.1131139050387103
chr1:156114712-156115274:+	chr1	156115274	ENSE00002037948.1	ENSG00000160789.23	LMNA	100	100	156114712	+	ENST00000368301.6	T	chr1	156114976	C	chr1:156114976:C:['T']	0.18814484757552744
chr1:156114710-156115274:+	chr1	156115274	ENSE00001169671.4	ENSG00000160789.23	LMNA	0	100	156114710	+	ENST00000677389.1	T	chr1	156114976	C	chr1:156114976:C:['T']	0.08695754317916166
chr1:156114710-156115066:+	chr1	156115066	ENSE00001852209.2	ENSG00000160789.23	LMNA	0	100	156114710	+	ENST00000470199.2	T	chr1	156114976	C	chr1:156114976:C:['T']	0.9274052667498224
chr1:156114710-156115001:+	chr1	156115001	ENSE00003899078.1	ENSG00000160789.23	LMNA	0	100	156114710	+	ENST00000675455.1	T	chr1	156114976	C	chr1:156114976:C:['T']	0.7208763485613795
chr1:156114710-156114911:+	chr1	156114911	ENSE00001940478.2	ENSG00000160789.23	LMNA	0	100	156114710	+	ENST00000478063.2	T	chr1	156114976	C	chr1:156114976:C:['T']	0.8604477926850603
chr1:156114721-156115274:+	chr1	156115274	ENSE00001913839.1	ENSG00000160789.23	LMNA	0	100	156114721	+	ENST00000368299.7	T	chr1	156114976	C	chr1:156114976:C:['T']	0.08684986503252848
chr1:156114963-156115274:+	chr1	156115274	ENSE00001915796.2	ENSG00000160789.23	LMNA	100	100	156114963	+	ENST00000469565.6	T	chr1	156114976	C	chr1:156114976:C:['T']	0.1572998702372395
chr1:156114963-156115047:+	chr1	156115047	ENSE00002065374.1	ENSG00000160789.23	LMNA	100	0	156114963	+	ENST00000478063.2	T	chr1	156114976	C	chr1:156114976:C:['T']	0.9462273596071978
chr1:156114669-156115274:+	chr1	156115274	ENSE00001554780.1	ENSG00000160789.23	LMNA	100	100	156114669	+	ENST00000676385.2	A	chr1	156114981	G	chr1:156114981:G:['A']	0.11272024538893861
chr1:156114712-156115274:+	chr1	156115274	ENSE00002037948.1	ENSG00000160789.23	LMNA	100	100	156114712	+	ENST00000368301.6	A	chr1	156114981	G	chr1:156114981:G:['A']	0.1874994698741473
chr1:156114710-156115274:+	chr1	156115274	ENSE00001169671.4	ENSG00000160789.23	LMNA	0	100	156114710	+	ENST00000677389.1	A	chr1	156114981	G	chr1:156114981:G:['A']	0.08662341898976186
chr1:156114710-156115066:+	chr1	156115066	ENSE00001852209.2	ENSG00000160789.23	LMNA	0	100	156114710	+	ENST00000470199.2	A	chr1	156114981	G	chr1:156114981:G:['A']	0.9269543297294328
chr1:156114710-156115001:+	chr1	156115001	ENSE00003899078.1	ENSG00000160789.23	LMNA	0	100	156114710	+	ENST00000675455.1	A	chr1	156114981	G	chr1:156114981:G:['A']	0.7192293585777736
chr1:156114710-156114911:+	chr1	156114911	ENSE00001940478.2	ENSG00000160789.23	LMNA	0	100	156114710	+	ENST00000478063.2	A	chr1	156114981	G	chr1:156114981:G:['A']	0.8597221711147864
chr1:156114721-156115274:+	chr1	156115274	ENSE00001913839.1	ENSG00000160789.23	LMNA	0	100	156114721	+	ENST00000368299.7	A	chr1	156114981	G	chr1:156114981:G:['A']	0.08650949516150533
chr1:156114963-156115274:+	chr1	156115274	ENSE00001915796.2	ENSG00000160789.23	LMNA	100	100	156114963	+	ENST00000469565.6	A	chr1	156114981	G	chr1:156114981:G:['A']	0.15628909621298392
chr1:156114963-156115047:+	chr1	156115047	ENSE00002065374.1	ENSG00000160789.23	LMNA	100	0	156114963	+	ENST00000478063.2	A	chr1	156114981	G	chr1:156114981:G:['A']	0.9447688217975693
chr1:156114669-156115274:+	chr1	156115274	ENSE00001554780.1	ENSG00000160789.23	LMNA	100	100	156114669	+	ENST00000676385.2	G	chr1	156115060	C	chr1:156115060:C:['G']	0.11360459449422909
chr1:156114712-156115274:+	chr1	156115274	ENSE00002037948.1	ENSG00000160789.23	LMNA	100	100	156114712	+	ENST00000368301.6	G	chr1	156115060	C	chr1:156115060:C:['G']	0.18894894885568056
chr1:156114710-156115274:+	chr1	156115274	ENSE00001169671.4	ENSG00000160789.23	LMNA	0	100	156114710	+	ENST00000677389.1	G	chr1	156115060	C	chr1:156115060:C:['G']	0.08737424477843346
chr1:156114710-156115066:+	chr1	156115066	ENSE00001852209.2	ENSG00000160789.23	LMNA	0	100	156114710	+	ENST00000470199.2	G	chr1	156115060	C	chr1:156115060:C:['G']	0.9280154378584576
chr1:156114710-156115001:+	chr1	156115001	ENSE00003899078.1	ENSG00000160789.23	LMNA	0	100	156114710	+	ENST00000675455.1	G	chr1	156115060	C	chr1:156115060:C:['G']	0.7204501502466526
chr1:156114721-156115274:+	chr1	156115274	ENSE00001913839.1	ENSG00000160789.23	LMNA	0	100	156114721	+	ENST00000368299.7	G	chr1	156115060	C	chr1:156115060:C:['G']	0.08727440246170903
chr1:156114963-156115274:+	chr1	156115274	ENSE00001915796.2	ENSG00000160789.23	LMNA	100	100	156114963	+	ENST00000469565.6	G	chr1	156115060	C	chr1:156115060:C:['G']	0.15856290662784076
chr1:156115090-156115274:+	chr1	156115274	ENSE00003904153.1	ENSG00000160789.23	LMNA	100	100	156115090	+	ENST00000675455.1	G	chr1	156115060	C	chr1:156115060:C:['G']	0.35020940874540823
chr1:156114669-156115274:+	chr1	156115274	ENSE00001554780.1	ENSG00000160789.23	LMNA	100	100	156114669	+	ENST00000676385.2	A	chr1	156115065	G	chr1:156115065:G:['A']	0.11299788641916646
chr1:156114712-156115274:+	chr1	156115274	ENSE00002037948.1	ENSG00000160789.23	LMNA	100	100	156114712	+	ENST00000368301.6	A	chr1	156115065	G	chr1:156115065:G:['A']	0.18795467959410495
chr1:156114710-156115274:+	chr1	156115274	ENSE00001169671.4	ENSG00000160789.23	LMNA	0	100	156114710	+	ENST00000677389.1	A	chr1	156115065	G	chr1:156115065:G:['A']	0.08685905001002002
chr1:156114710-156115066:+	chr1	156115066	ENSE00001852209.2	ENSG00000160789.23	LMNA	0	100	156114710	+	ENST00000470199.2	A	chr1	156115065	G	chr1:156115065:G:['A']	0.9298475459410779
chr1:156114710-156115001:+	chr1	156115001	ENSE00003899078.1	ENSG00000160789.23	LMNA	0	100	156114710	+	ENST00000675455.1	A	chr1	156115065	G	chr1:156115065:G:['A']	0.7195403841050935
chr1:156114721-156115274:+	chr1	156115274	ENSE00001913839.1	ENSG00000160789.23	LMNA	0	100	156114721	+	ENST00000368299.7	A	chr1	156115065	G	chr1:156115065:G:['A']	0.08674953815970922
chr1:156114963-156115274:+	chr1	156115274	ENSE00001915796.2	ENSG00000160789.23	LMNA	100	100	156114963	+	ENST00000469565.6	A	chr1	156115065	G	chr1:156115065:G:['A']	0.15700173241032356
chr1:156115090-156115274:+	chr1	156115274	ENSE00003904153.1	ENSG00000160789.23	LMNA	100	100	156115090	+	ENST00000675455.1	A	chr1	156115065	G	chr1:156115065:G:['A']	0.3524275234517381
chr1:156114669-156115274:+	chr1	156115274	ENSE00001554780.1	ENSG00000160789.23	LMNA	100	100	156114669	+	ENST00000676385.2	T	chr1	156115068	C	chr1:156115068:C:['T']	0.11353839737175217
chr1:156114712-156115274:+	chr1	156115274	ENSE00002037948.1	ENSG00000160789.23	LMNA	100	100	156114712	+	ENST00000368301.6	T	chr1	156115068	C	chr1:156115068:C:['T']	0.18884047247643118
chr1:156114710-156115274:+	chr1	156115274	ENSE00001169671.4	ENSG00000160789.23	LMNA	0	100	156114710	+	ENST00000677389.1	T	chr1	156115068	C	chr1:156115068:C:['T']	0.087318000892678
chr1:156114710-156115066:+	chr1	156115066	ENSE00001852209.2	ENSG00000160789.23	LMNA	0	100	156114710	+	ENST00000470199.2	T	chr1	156115068	C	chr1:156115068:C:['T']	0.9959921395571792
chr1:156114710-156115001:+	chr1	156115001	ENSE00003899078.1	ENSG00000160789.23	LMNA	0	100	156114710	+	ENST00000675455.1	T	chr1	156115068	C	chr1:156115068:C:['T']	0.7189287672854268
chr1:156114721-156115274:+	chr1	156115274	ENSE00001913839.1	ENSG00000160789.23	LMNA	0	100	156114721	+	ENST00000368299.7	T	chr1	156115068	C	chr1:156115068:C:['T']	0.08721710214060249
chr1:156114963-156115274:+	chr1	156115274	ENSE00001915796.2	ENSG00000160789.23	LMNA	100	100	156114963	+	ENST00000469565.6	T	chr1	156115068	C	chr1:156115068:C:['T']	0.15839229310756037
chr1:156115090-156115274:+	chr1	156115274	ENSE00003904153.1	ENSG00000160789.23	LMNA	100	100	156115090	+	ENST00000675455.1	T	chr1	156115068	C	chr1:156115068:C:['T']	0.10592074685908409
chr1:156114669-156115274:+	chr1	156115274	ENSE00001554780.1	ENSG00000160789.23	LMNA	100	100	156114669	+	ENST00000676385.2	T	chr1	156115076	A	chr1:156115076:A:['T']	0.1114947819971323
chr1:156114712-156115274:+	chr1	156115274	ENSE00002037948.1	ENSG00000160789.23	LMNA	100	100	156114712	+	ENST00000368301.6	T	chr1	156115076	A	chr1:156115076:A:['T']	0.185488750136433
chr1:156114710-156115274:+	chr1	156115274	ENSE00001169671.4	ENSG00000160789.23	LMNA	0	100	156114710	+	ENST00000677389.1	T	chr1	156115076	A	chr1:156115076:A:['T']	0.0855842151093267
chr1:156114710-156115066:+	chr1	156115066	ENSE00001852209.2	ENSG00000160789.23	LMNA	0	100	156114710	+	ENST00000470199.2	T	chr1	156115076	A	chr1:156115076:A:['T']	0.8915105464175196
chr1:156114710-156115001:+	chr1	156115001	ENSE00003899078.1	ENSG00000160789.23	LMNA	0	100	156114710	+	ENST00000675455.1	T	chr1	156115076	A	chr1:156115076:A:['T']	0.7186469615447437
chr1:156114721-156115274:+	chr1	156115274	ENSE00001913839.1	ENSG00000160789.23	LMNA	0	100	156114721	+	ENST00000368299.7	T	chr1	156115076	A	chr1:156115076:A:['T']	0.08545099245496703
chr1:156114963-156115274:+	chr1	156115274	ENSE00001915796.2	ENSG00000160789.23	LMNA	100	100	156114963	+	ENST00000469565.6	T	chr1	156115076	A	chr1:156115076:A:['T']	0.1531569101138902
chr1:156115090-156115274:+	chr1	156115274	ENSE00003904153.1	ENSG00000160789.23	LMNA	100	100	156115090	+	ENST00000675455.1	T	chr1	156115076	A	chr1:156115076:A:['T']	0.10401292026988729
chr1:156114669-156115274:+	chr1	156115274	ENSE00001554780.1	ENSG00000160789.23	LMNA	100	100	156114669	+	ENST00000676385.2	C	chr1	156115179	T	chr1:156115179:T:['C']	0.11330194885945166
chr1:156114712-156115274:+	chr1	156115274	ENSE00002037948.1	ENSG00000160789.23	LMNA	100	100	156114712	+	ENST00000368301.6	C	chr1	156115179	T	chr1:156115179:T:['C']	0.18845302840112102
chr1:156114710-156115274:+	chr1	156115274	ENSE00001169671.4	ENSG00000160789.23	LMNA	0	100	156114710	+	ENST00000677389.1	C	chr1	156115179	T	chr1:156115179:T:['C']	0.08711719605387151
chr1:156114721-156115274:+	chr1	156115274	ENSE00001913839.1	ENSG00000160789.23	LMNA	0	100	156114721	+	ENST00000368299.7	C	chr1	156115179	T	chr1:156115179:T:['C']	0.0870125227990885
chr1:156114963-156115274:+	chr1	156115274	ENSE00001915796.2	ENSG00000160789.23	LMNA	100	100	156114963	+	ENST00000469565.6	C	chr1	156115179	T	chr1:156115179:T:['C']	0.15778345413066716
chr1:156115090-156115274:+	chr1	156115274	ENSE00003904153.1	ENSG00000160789.23	LMNA	100	100	156115090	+	ENST00000675455.1	C	chr1	156115179	T	chr1:156115179:T:['C']	0.19807792108377933
chr1:156114669-156115274:+	chr1	156115274	ENSE00001554780.1	ENSG00000160789.23	LMNA	100	100	156114669	+	ENST00000676385.2	A	chr1	156115194	T	chr1:156115194:T:['A']	0.11217726020731698
chr1:156114712-156115274:+	chr1	156115274	ENSE00002037948.1	ENSG00000160789.23	LMNA	100	100	156114712	+	ENST00000368301.6	A	chr1	156115194	T	chr1:156115194:T:['A']	0.18660885216729087
chr1:156114710-156115274:+	chr1	156115274	ENSE00001169671.4	ENSG00000160789.23	LMNA	0	100	156114710	+	ENST00000677389.1	A	chr1	156115194	T	chr1:156115194:T:['A']	0.08616277714277942
chr1:156114721-156115274:+	chr1	156115274	ENSE00001913839.1	ENSG00000160789.23	LMNA	0	100	156114721	+	ENST00000368299.7	A	chr1	156115194	T	chr1:156115194:T:['A']	0.08604027353617166
chr1:156114963-156115274:+	chr1	156115274	ENSE00001915796.2	ENSG00000160789.23	LMNA	100	100	156114963	+	ENST00000469565.6	A	chr1	156115194	T	chr1:156115194:T:['A']	0.15489855644934528
chr1:156115090-156115274:+	chr1	156115274	ENSE00003904153.1	ENSG00000160789.23	LMNA	100	100	156115090	+	ENST00000675455.1	A	chr1	156115194	T	chr1:156115194:T:['A']	0.19227105066432962
chr1:156114669-156115274:+	chr1	156115274	ENSE00001554780.1	ENSG00000160789.23	LMNA	100	100	156114669	+	ENST00000676385.2	G	chr1	156115205	C	chr1:156115205:C:['G']	0.11189152753358461
chr1:156114712-156115274:+	chr1	156115274	ENSE00002037948.1	ENSG00000160789.23	LMNA	100	100	156114712	+	ENST00000368301.6	G	chr1	156115205	C	chr1:156115205:C:['G']	0.18614000261911162
chr1:156114710-156115274:+	chr1	156115274	ENSE00001169671.4	ENSG00000160789.23	LMNA	0	100	156114710	+	ENST00000677389.1	G	chr1	156115205	C	chr1:156115205:C:['G']	0.08592049546783523
chr1:156114721-156115274:+	chr1	156115274	ENSE00001913839.1	ENSG00000160789.23	LMNA	0	100	156114721	+	ENST00000368299.7	G	chr1	156115205	C	chr1:156115205:C:['G']	0.08579350130096194
chr1:156114963-156115274:+	chr1	156115274	ENSE00001915796.2	ENSG00000160789.23	LMNA	100	100	156114963	+	ENST00000469565.6	G	chr1	156115205	C	chr1:156115205:C:['G']	0.15416856124862496
chr1:156115090-156115274:+	chr1	156115274	ENSE00003904153.1	ENSG00000160789.23	LMNA	100	100	156115090	+	ENST00000675455.1	G	chr1	156115205	C	chr1:156115205:C:['G']	0.19080868588084343
chr1:156114669-156115274:+	chr1	156115274	ENSE00001554780.1	ENSG00000160789.23	LMNA	100	100	156114669	+	ENST00000676385.2	G	chr1	156115264	C	chr1:156115264:C:['G']	0.11193268218618237
chr1:156114712-156115274:+	chr1	156115274	ENSE00002037948.1	ENSG00000160789.23	LMNA	100	100	156114712	+	ENST00000368301.6	G	chr1	156115264	C	chr1:156115264:C:['G']	0.18620753160194667
chr1:156114710-156115274:+	chr1	156115274	ENSE00001169671.4	ENSG00000160789.23	LMNA	0	100	156114710	+	ENST00000677389.1	G	chr1	156115264	C	chr1:156115264:C:['G']	0.08595539134911614
chr1:156114721-156115274:+	chr1	156115274	ENSE00001913839.1	ENSG00000160789.23	LMNA	0	100	156114721	+	ENST00000368299.7	G	chr1	156115264	C	chr1:156115264:C:['G']	0.08582903850785387
chr1:156114963-156115274:+	chr1	156115274	ENSE00001915796.2	ENSG00000160789.23	LMNA	100	100	156114963	+	ENST00000469565.6	G	chr1	156115264	C	chr1:156115264:C:['G']	0.15427363441188136
chr1:156115090-156115274:+	chr1	156115274	ENSE00003904153.1	ENSG00000160789.23	LMNA	100	100	156115090	+	ENST00000675455.1	G	chr1	156115264	C	chr1:156115264:C:['G']	0.19101899929328467
chr1:156114669-156115274:+	chr1	156115274	ENSE00001554780.1	ENSG00000160789.23	LMNA	100	100	156114669	+	ENST00000676385.2	C	chr1	156115274	G	chr1:156115274:G:['C']	0.969148788308475
chr1:156114712-156115274:+	chr1	156115274	ENSE00002037948.1	ENSG00000160789.23	LMNA	100	100	156114712	+	ENST00000368301.6	C	chr1	156115274	G	chr1:156115274:G:['C']	0.9827458223946921
chr1:156114710-156115274:+	chr1	156115274	ENSE00001169671.4	ENSG00000160789.23	LMNA	0	100	156114710	+	ENST00000677389.1	C	chr1	156115274	G	chr1:156115274:G:['C']	0.9590327135341974
chr1:156114721-156115274:+	chr1	156115274	ENSE00001913839.1	ENSG00000160789.23	LMNA	0	100	156114721	+	ENST00000368299.7	C	chr1	156115274	G	chr1:156115274:G:['C']	0.9589556929396341
chr1:156114963-156115274:+	chr1	156115274	ENSE00001915796.2	ENSG00000160789.23	LMNA	100	100	156114963	+	ENST00000469565.6	C	chr1	156115274	G	chr1:156115274:G:['C']	0.9781497892849672
chr1:156115090-156115274:+	chr1	156115274	ENSE00003904153.1	ENSG00000160789.23	LMNA	100	100	156115090	+	ENST00000675455.1	C	chr1	156115274	G	chr1:156115274:G:['C']	0.982665030120363
chr1:156130616-156130773:+	chr1	156130773	ENSE00003522975.1	ENSG00000160789.23	LMNA	100	100	156130616	+	ENST00000502751.5	C	chr1	156130598	T	chr1:156130598:T:['C']	0.0741162164719882
chr1:156130674-156130773:+	chr1	156130773	ENSE00002081368.1	ENSG00000160789.23	LMNA	100	100	156130674	+	ENST00000470199.2	C	chr1	156130598	T	chr1:156130598:T:['C']	0.26899075290760127
chr1:156130616-156130773:+	chr1	156130773	ENSE00003522975.1	ENSG00000160789.23	LMNA	100	100	156130616	+	ENST00000502751.5	T	chr1	156130740	C	chr1:156130740:C:['T']	0.10234826713505638
chr1:156130674-156130773:+	chr1	156130773	ENSE00002081368.1	ENSG00000160789.23	LMNA	100	100	156130674	+	ENST00000470199.2	T	chr1	156130740	C	chr1:156130740:C:['T']	0.2515925089373661
chr1:156130616-156130773:+	chr1	156130773	ENSE00003522975.1	ENSG00000160789.23	LMNA	100	100	156130616	+	ENST00000502751.5	T	chr1	156130756	C	chr1:156130756:C:['T']	0.10077777360136835
chr1:156130674-156130773:+	chr1	156130773	ENSE00002081368.1	ENSG00000160789.23	LMNA	100	100	156130674	+	ENST00000470199.2	T	chr1	156130756	C	chr1:156130756:C:['T']	0.2464879590196535
chr1:156130616-156130773:+	chr1	156130773	ENSE00003522975.1	ENSG00000160789.23	LMNA	100	100	156130616	+	ENST00000502751.5	A	chr1	156130773	G	chr1:156130773:G:['A']	0.9984175405079759
chr1:156130674-156130773:+	chr1	156130773	ENSE00002081368.1	ENSG00000160789.23	LMNA	100	100	156130674	+	ENST00000470199.2	A	chr1	156130773	G	chr1:156130773:G:['A']	0.9994290244309542
chr1:156134402-156134528:+	chr1	156134528	ENSE00003563218.1	ENSG00000160789.23	LMNA	100	100	156134402	+	ENST00000368301.6	C	chr1	156134393	T	chr1:156134393:T:['C']	0.542861490437408
chr1:156134402-156134523:+	chr1	156134523	ENSE00003900858.1	ENSG00000160789.23	LMNA	100	100	156134402	+	ENST00000674518.1	C	chr1	156134393	T	chr1:156134393:T:['C']	0.780803664769905
chr1:156134402-156134498:+	chr1	156134498	ENSE00002024920.1	ENSG00000160789.23	LMNA	100	0	156134402	+	ENST00000470199.2	C	chr1	156134393	T	chr1:156134393:T:['C']	0.9147450776225489
chr1:156134402-156134487:+	chr1	156134487	ENSE00002032665.1	ENSG00000160789.23	LMNA	100	0	156134402	+	ENST00000502751.5	C	chr1	156134393	T	chr1:156134393:T:['C']	0.9255497387857652
chr1:156134402-156134446:+	chr1	156134446	ENSE00002030984.1	ENSG00000160789.23	LMNA	100	0	156134402	+	ENST00000469565.6	C	chr1	156134393	T	chr1:156134393:T:['C']	0.9423401042276278
chr1:156134402-156134528:+	chr1	156134528	ENSE00003563218.1	ENSG00000160789.23	LMNA	100	100	156134402	+	ENST00000368301.6	A	chr1	156134445	G	chr1:156134445:G:['A']	0.4310947147117324
chr1:156134402-156134523:+	chr1	156134523	ENSE00003900858.1	ENSG00000160789.23	LMNA	100	100	156134402	+	ENST00000674518.1	A	chr1	156134445	G	chr1:156134445:G:['A']	0.6942186398595731
chr1:156134402-156134498:+	chr1	156134498	ENSE00002024920.1	ENSG00000160789.23	LMNA	100	0	156134402	+	ENST00000470199.2	A	chr1	156134445	G	chr1:156134445:G:['A']	0.8715553390475675
chr1:156134402-156134487:+	chr1	156134487	ENSE00002032665.1	ENSG00000160789.23	LMNA	100	0	156134402	+	ENST00000502751.5	A	chr1	156134445	G	chr1:156134445:G:['A']	0.8866696985639446
chr1:156134402-156134446:+	chr1	156134446	ENSE00002030984.1	ENSG00000160789.23	LMNA	100	0	156134402	+	ENST00000469565.6	A	chr1	156134445	G	chr1:156134445:G:['A']	0.9294601636466286
chr1:156134402-156134528:+	chr1	156134528	ENSE00003563218.1	ENSG00000160789.23	LMNA	100	100	156134402	+	ENST00000368301.6	T	chr1	156134457	C	chr1:156134457:C:['T']	0.42507404543678734
chr1:156134402-156134523:+	chr1	156134523	ENSE00003900858.1	ENSG00000160789.23	LMNA	100	100	156134402	+	ENST00000674518.1	T	chr1	156134457	C	chr1:156134457:C:['T']	0.6887557615765095
chr1:156134402-156134498:+	chr1	156134498	ENSE00002024920.1	ENSG00000160789.23	LMNA	100	0	156134402	+	ENST00000470199.2	T	chr1	156134457	C	chr1:156134457:C:['T']	0.8678985550370102
chr1:156134402-156134487:+	chr1	156134487	ENSE00002032665.1	ENSG00000160789.23	LMNA	100	0	156134402	+	ENST00000502751.5	T	chr1	156134457	C	chr1:156134457:C:['T']	0.8829546596981702
chr1:156134402-156134528:+	chr1	156134528	ENSE00003563218.1	ENSG00000160789.23	LMNA	100	100	156134402	+	ENST00000368301.6	A	chr1	156134462	G	chr1:156134462:G:['A']	0.4202004722785192
chr1:156134402-156134523:+	chr1	156134523	ENSE00003900858.1	ENSG00000160789.23	LMNA	100	100	156134402	+	ENST00000674518.1	A	chr1	156134462	G	chr1:156134462:G:['A']	0.6842798074367239
chr1:156134402-156134498:+	chr1	156134498	ENSE00002024920.1	ENSG00000160789.23	LMNA	100	0	156134402	+	ENST00000470199.2	A	chr1	156134462	G	chr1:156134462:G:['A']	0.8648639765782606
chr1:156134402-156134487:+	chr1	156134487	ENSE00002032665.1	ENSG00000160789.23	LMNA	100	0	156134402	+	ENST00000502751.5	A	chr1	156134462	G	chr1:156134462:G:['A']	0.879860063146253
chr1:156134402-156134528:+	chr1	156134528	ENSE00003563218.1	ENSG00000160789.23	LMNA	100	100	156134402	+	ENST00000368301.6	G	chr1	156134464	A	chr1:156134464:A:['G']	0.4072970925878247
chr1:156134402-156134523:+	chr1	156134523	ENSE00003900858.1	ENSG00000160789.23	LMNA	100	100	156134402	+	ENST00000674518.1	G	chr1	156134464	A	chr1:156134464:A:['G']	0.6721912172674144
chr1:156134402-156134498:+	chr1	156134498	ENSE00002024920.1	ENSG00000160789.23	LMNA	100	0	156134402	+	ENST00000470199.2	G	chr1	156134464	A	chr1:156134464:A:['G']	0.8564934020951123
chr1:156134402-156134487:+	chr1	156134487	ENSE00002032665.1	ENSG00000160789.23	LMNA	100	0	156134402	+	ENST00000502751.5	G	chr1	156134464	A	chr1:156134464:A:['G']	0.8712711274186534
chr1:156134402-156134528:+	chr1	156134528	ENSE00003563218.1	ENSG00000160789.23	LMNA	100	100	156134402	+	ENST00000368301.6	G	chr1	156134497	A	chr1:156134497:A:['G']	0.42404831238712076
chr1:156134402-156134523:+	chr1	156134523	ENSE00003900858.1	ENSG00000160789.23	LMNA	100	100	156134402	+	ENST00000674518.1	G	chr1	156134497	A	chr1:156134497:A:['G']	0.6878177142011181
chr1:156134402-156134498:+	chr1	156134498	ENSE00002024920.1	ENSG00000160789.23	LMNA	100	0	156134402	+	ENST00000470199.2	G	chr1	156134497	A	chr1:156134497:A:['G']	0.9337223810750622
chr1:156134402-156134528:+	chr1	156134528	ENSE00003563218.1	ENSG00000160789.23	LMNA	100	100	156134402	+	ENST00000368301.6	G	chr1	156134518	T	chr1:156134518:T:['G']	0.432621387058656
chr1:156134402-156134523:+	chr1	156134523	ENSE00003900858.1	ENSG00000160789.23	LMNA	100	100	156134402	+	ENST00000674518.1	G	chr1	156134518	T	chr1:156134518:T:['G']	0.6910338452275766
chr1:156134402-156134528:+	chr1	156134528	ENSE00003563218.1	ENSG00000160789.23	LMNA	100	100	156134402	+	ENST00000368301.6	C	chr1	156134533	G	chr1:156134533:G:['C']	0.9953572672107064
chr1:156134402-156134523:+	chr1	156134523	ENSE00003900858.1	ENSG00000160789.23	LMNA	100	100	156134402	+	ENST00000674518.1	C	chr1	156134533	G	chr1:156134533:G:['C']	0.2947163921297903
chr1:156134804-156134975:+	chr1	156134975	ENSE00003469966.1	ENSG00000160789.23	LMNA	100	100	156134804	+	ENST00000368301.6	T	chr1	156134753	C	chr1:156134753:C:['T']	0.25597835365746535
chr1:156134804-156134960:+	chr1	156134960	ENSE00002048427.1	ENSG00000160789.23	LMNA	100	0	156134804	+	ENST00000504687.6	T	chr1	156134753	C	chr1:156134753:C:['T']	0.6715519785965148
chr1:156134804-156134975:+	chr1	156134975	ENSE00003469966.1	ENSG00000160789.23	LMNA	100	100	156134804	+	ENST00000368301.6	C	chr1	156134794	A	chr1:156134794:A:['C']	0.06426060950659883
chr1:156134804-156134960:+	chr1	156134960	ENSE00002048427.1	ENSG00000160789.23	LMNA	100	0	156134804	+	ENST00000504687.6	C	chr1	156134794	A	chr1:156134794:A:['C']	0.2898320031609199
chr1:156134804-156134975:+	chr1	156134975	ENSE00003469966.1	ENSG00000160789.23	LMNA	100	100	156134804	+	ENST00000368301.6	G	chr1	156134795	A	chr1:156134795:A:['G']	0.9997765798256798
chr1:156134804-156134960:+	chr1	156134960	ENSE00002048427.1	ENSG00000160789.23	LMNA	100	0	156134804	+	ENST00000504687.6	G	chr1	156134795	A	chr1:156134795:A:['G']	0.9999623982736607
chr1:156134804-156134975:+	chr1	156134975	ENSE00003469966.1	ENSG00000160789.23	LMNA	100	100	156134804	+	ENST00000368301.6	T	chr1	156134796	C	chr1:156134796:C:['T']	0.39776075276343
chr1:156134804-156134960:+	chr1	156134960	ENSE00002048427.1	ENSG00000160789.23	LMNA	100	0	156134804	+	ENST00000504687.6	T	chr1	156134796	C	chr1:156134796:C:['T']	0.796957491360312
chr1:156134804-156134975:+	chr1	156134975	ENSE00003469966.1	ENSG00000160789.23	LMNA	100	100	156134804	+	ENST00000368301.6	G	chr1	156134808	C	chr1:156134808:C:['G']	0.25567305861605355
chr1:156134804-156134960:+	chr1	156134960	ENSE00002048427.1	ENSG00000160789.23	LMNA	100	0	156134804	+	ENST00000504687.6	G	chr1	156134808	C	chr1:156134808:C:['G']	0.670133542955448
chr1:156134804-156134975:+	chr1	156134975	ENSE00003469966.1	ENSG00000160789.23	LMNA	100	100	156134804	+	ENST00000368301.6	C	chr1	156134809	T	chr1:156134809:T:['C']	0.26228372276858886
chr1:156134804-156134960:+	chr1	156134960	ENSE00002048427.1	ENSG00000160789.23	LMNA	100	0	156134804	+	ENST00000504687.6	C	chr1	156134809	T	chr1:156134809:T:['C']	0.6784264639053006
chr1:156134804-156134975:+	chr1	156134975	ENSE00003469966.1	ENSG00000160789.23	LMNA	100	100	156134804	+	ENST00000368301.6	C	chr1	156134810	G	chr1:156134810:G:['C']	0.2640146083225399
chr1:156134804-156134960:+	chr1	156134960	ENSE00002048427.1	ENSG00000160789.23	LMNA	100	0	156134804	+	ENST00000504687.6	C	chr1	156134810	G	chr1:156134810:G:['C']	0.6805574683872706
chr1:156134804-156134975:+	chr1	156134975	ENSE00003469966.1	ENSG00000160789.23	LMNA	100	100	156134804	+	ENST00000368301.6	A	chr1	156134846	G	chr1:156134846:G:['A']	0.2515110973893009
chr1:156134804-156134960:+	chr1	156134960	ENSE00002048427.1	ENSG00000160789.23	LMNA	100	0	156134804	+	ENST00000504687.6	A	chr1	156134846	G	chr1:156134846:G:['A']	0.664783879213383
chr1:156134804-156134975:+	chr1	156134975	ENSE00003469966.1	ENSG00000160789.23	LMNA	100	100	156134804	+	ENST00000368301.6	G	chr1	156134868	C	chr1:156134868:C:['G']	0.24913425387299368
chr1:156134804-156134960:+	chr1	156134960	ENSE00002048427.1	ENSG00000160789.23	LMNA	100	0	156134804	+	ENST00000504687.6	G	chr1	156134868	C	chr1:156134868:C:['G']	0.6616829392996365
chr1:156134804-156134975:+	chr1	156134975	ENSE00003469966.1	ENSG00000160789.23	LMNA	100	100	156134804	+	ENST00000368301.6	A	chr1	156134933	G	chr1:156134933:G:['A']	0.2514380468621683
chr1:156134804-156134960:+	chr1	156134960	ENSE00002048427.1	ENSG00000160789.23	LMNA	100	0	156134804	+	ENST00000504687.6	A	chr1	156134933	G	chr1:156134933:G:['A']	0.6646890761231475
chr1:156134804-156134975:+	chr1	156134975	ENSE00003469966.1	ENSG00000160789.23	LMNA	100	100	156134804	+	ENST00000368301.6	A	chr1	156134979	C	chr1:156134979:C:['A']	0.05625009352761249
chr1:156134804-156134975:+	chr1	156134975	ENSE00003469966.1	ENSG00000160789.23	LMNA	100	100	156134804	+	ENST00000368301.6	T	chr1	156135004	G	chr1:156135004:G:['T']	0.2650625544600309
chr1:156134804-156134975:+	chr1	156134975	ENSE00003469966.1	ENSG00000160789.23	LMNA	100	100	156134804	+	ENST00000368301.6	C	chr1	156135007	T	chr1:156135007:T:['C']	0.2644068556350331
chr1:156134804-156134975:+	chr1	156134975	ENSE00003469966.1	ENSG00000160789.23	LMNA	100	100	156134804	+	ENST00000368301.6	T	chr1	156135011	C	chr1:156135011:C:['T']	0.26538542178574137
chr1:156135186-156135312:+	chr1	156135312	ENSE00003515933.1	ENSG00000160789.23	LMNA	100	100	156135186	+	ENST00000368301.6	T	chr1	156135179	C	chr1:156135179:C:['T']	0.11994198721888817
chr1:156135186-156135408:+	chr1	156135408	ENSE00002039621.1	ENSG00000160789.23	LMNA	100	0	156135186	+	ENST00000515824.1	T	chr1	156135179	C	chr1:156135179:C:['T']	0.6287595663840565
chr1:156135186-156135225:+	chr1	156135225	ENSE00002062789.1	ENSG00000160789.23	LMNA	100	0	156135186	+	ENST00000515459.5	T	chr1	156135179	C	chr1:156135179:C:['T']	0.6028778941227484
chr1:156135112-156135312:+	chr1	156135312	ENSE00001924464.2	ENSG00000160789.23	LMNA	0	100	156135112	+	ENST00000368298.2	T	chr1	156135179	C	chr1:156135179:C:['T']	0.4414877728492798
chr1:156135186-156135312:+	chr1	156135312	ENSE00003515933.1	ENSG00000160789.23	LMNA	100	100	156135186	+	ENST00000368301.6	T	chr1	156135260	C	chr1:156135260:C:['T']	0.30798002025928667
chr1:156135186-156135408:+	chr1	156135408	ENSE00002039621.1	ENSG00000160789.23	LMNA	100	0	156135186	+	ENST00000515824.1	T	chr1	156135260	C	chr1:156135260:C:['T']	0.8481977461639453
chr1:156135112-156135312:+	chr1	156135312	ENSE00001924464.2	ENSG00000160789.23	LMNA	0	100	156135112	+	ENST00000368298.2	T	chr1	156135260	C	chr1:156135260:C:['T']	0.43303380575296835
chr1:156135186-156135312:+	chr1	156135312	ENSE00003515933.1	ENSG00000160789.23	LMNA	100	100	156135186	+	ENST00000368301.6	G	chr1	156135271	A	chr1:156135271:A:['G']	0.3128673372670934
chr1:156135186-156135408:+	chr1	156135408	ENSE00002039621.1	ENSG00000160789.23	LMNA	100	0	156135186	+	ENST00000515824.1	G	chr1	156135271	A	chr1:156135271:A:['G']	0.849858737241738
chr1:156135112-156135312:+	chr1	156135312	ENSE00001924464.2	ENSG00000160789.23	LMNA	0	100	156135112	+	ENST00000368298.2	G	chr1	156135271	A	chr1:156135271:A:['G']	0.4365686471728352
chr1:156135186-156135312:+	chr1	156135312	ENSE00003515933.1	ENSG00000160789.23	LMNA	100	100	156135186	+	ENST00000368301.6	G	chr1	156135273	C	chr1:156135273:C:['G']	0.3100946742689562
chr1:156135186-156135408:+	chr1	156135408	ENSE00002039621.1	ENSG00000160789.23	LMNA	100	0	156135186	+	ENST00000515824.1	G	chr1	156135273	C	chr1:156135273:C:['G']	0.8489200398728343
chr1:156135112-156135312:+	chr1	156135312	ENSE00001924464.2	ENSG00000160789.23	LMNA	0	100	156135112	+	ENST00000368298.2	G	chr1	156135273	C	chr1:156135273:C:['G']	0.4345662297138364
chr1:156135186-156135312:+	chr1	156135312	ENSE00003515933.1	ENSG00000160789.23	LMNA	100	100	156135186	+	ENST00000368301.6	T	chr1	156135324	C	chr1:156135324:C:['T']	0.2253760713722685
chr1:156135186-156135408:+	chr1	156135408	ENSE00002039621.1	ENSG00000160789.23	LMNA	100	0	156135186	+	ENST00000515824.1	T	chr1	156135324	C	chr1:156135324:C:['T']	0.8490614816565607
chr1:156135112-156135312:+	chr1	156135312	ENSE00001924464.2	ENSG00000160789.23	LMNA	0	100	156135112	+	ENST00000368298.2	T	chr1	156135324	C	chr1:156135324:C:['T']	0.33108768152680407
chr1:156135186-156135312:+	chr1	156135312	ENSE00003515933.1	ENSG00000160789.23	LMNA	100	100	156135186	+	ENST00000368301.6	T	chr1	156135331	C	chr1:156135331:C:['T']	0.3136384176834731
chr1:156135186-156135408:+	chr1	156135408	ENSE00002039621.1	ENSG00000160789.23	LMNA	100	0	156135186	+	ENST00000515824.1	T	chr1	156135331	C	chr1:156135331:C:['T']	0.8521060187455711
chr1:156135112-156135312:+	chr1	156135312	ENSE00001924464.2	ENSG00000160789.23	LMNA	0	100	156135112	+	ENST00000368298.2	T	chr1	156135331	C	chr1:156135331:C:['T']	0.4373740315916602
chr1:156135732-156136121:+	chr1	156136121	ENSE00001812778.2	ENSG00000160789.23	LMNA	0	100	156135732	+	ENST00000498722.2	G	chr1	156135894	C	chr1:156135894:C:['G']	0.41407990364202424
chr1:156135860-156136436:+	chr1	156136436	ENSE00003901236.1	ENSG00000160789.23	LMNA	100	100	156135860	+	ENST00000676208.1	G	chr1	156135894	C	chr1:156135894:C:['G']	0.25372311715009255
chr1:156135860-156136121:+	chr1	156136121	ENSE00001885640.1	ENSG00000160789.23	LMNA	100	100	156135860	+	ENST00000676434.1	G	chr1	156135894	C	chr1:156135894:C:['G']	0.3952285361999613
chr1:156135900-156136121:+	chr1	156136121	ENSE00003493697.1	ENSG00000160789.23	LMNA	100	100	156135900	+	ENST00000368301.6	G	chr1	156135894	C	chr1:156135894:C:['G']	0.9628092241865237
chr1:156135732-156136121:+	chr1	156136121	ENSE00001812778.2	ENSG00000160789.23	LMNA	0	100	156135732	+	ENST00000498722.2	T	chr1	156135895	C	chr1:156135895:C:['T']	0.4086326534062743
chr1:156135860-156136436:+	chr1	156136436	ENSE00003901236.1	ENSG00000160789.23	LMNA	100	100	156135860	+	ENST00000676208.1	T	chr1	156135895	C	chr1:156135895:C:['T']	0.2508571474549736
chr1:156135860-156136121:+	chr1	156136121	ENSE00001885640.1	ENSG00000160789.23	LMNA	100	100	156135860	+	ENST00000676434.1	T	chr1	156135895	C	chr1:156135895:C:['T']	0.3872431282186284
chr1:156135900-156136121:+	chr1	156136121	ENSE00003493697.1	ENSG00000160789.23	LMNA	100	100	156135900	+	ENST00000368301.6	T	chr1	156135895	C	chr1:156135895:C:['T']	0.06675033500966243
chr1:156135732-156136121:+	chr1	156136121	ENSE00001812778.2	ENSG00000160789.23	LMNA	0	100	156135732	+	ENST00000498722.2	A	chr1	156135913	G	chr1:156135913:G:['A']	0.4112814894474161
chr1:156135860-156136436:+	chr1	156136436	ENSE00003901236.1	ENSG00000160789.23	LMNA	100	100	156135860	+	ENST00000676208.1	A	chr1	156135913	G	chr1:156135913:G:['A']	0.2522495209332967
chr1:156135860-156136121:+	chr1	156136121	ENSE00001885640.1	ENSG00000160789.23	LMNA	100	100	156135860	+	ENST00000676434.1	A	chr1	156135913	G	chr1:156135913:G:['A']	0.3911229139963468
chr1:156135900-156136121:+	chr1	156136121	ENSE00003493697.1	ENSG00000160789.23	LMNA	100	100	156135900	+	ENST00000368301.6	A	chr1	156135913	G	chr1:156135913:G:['A']	0.4072634669110792
chr1:156135732-156136121:+	chr1	156136121	ENSE00001812778.2	ENSG00000160789.23	LMNA	0	100	156135732	+	ENST00000498722.2	A	chr1	156135918	G	chr1:156135918:G:['A']	0.405809290406731
chr1:156135860-156136436:+	chr1	156136436	ENSE00003901236.1	ENSG00000160789.23	LMNA	100	100	156135860	+	ENST00000676208.1	A	chr1	156135918	G	chr1:156135918:G:['A']	0.2493756264651268
chr1:156135860-156136121:+	chr1	156136121	ENSE00001885640.1	ENSG00000160789.23	LMNA	100	100	156135860	+	ENST00000676434.1	A	chr1	156135918	G	chr1:156135918:G:['A']	0.38311490558128874
chr1:156135900-156136121:+	chr1	156136121	ENSE00003493697.1	ENSG00000160789.23	LMNA	100	100	156135900	+	ENST00000368301.6	A	chr1	156135918	G	chr1:156135918:G:['A']	0.3976773711275233
chr1:156135732-156136121:+	chr1	156136121	ENSE00001812778.2	ENSG00000160789.23	LMNA	0	100	156135732	+	ENST00000498722.2	A	chr1	156135949	C	chr1:156135949:C:['A']	0.40977085140937364
chr1:156135860-156136436:+	chr1	156136436	ENSE00003901236.1	ENSG00000160789.23	LMNA	100	100	156135860	+	ENST00000676208.1	A	chr1	156135949	C	chr1:156135949:C:['A']	0.25145515120762757
chr1:156135860-156136121:+	chr1	156136121	ENSE00001885640.1	ENSG00000160789.23	LMNA	100	100	156135860	+	ENST00000676434.1	A	chr1	156135949	C	chr1:156135949:C:['A']	0.38890944801481125
chr1:156135900-156136121:+	chr1	156136121	ENSE00003493697.1	ENSG00000160789.23	LMNA	100	100	156135900	+	ENST00000368301.6	A	chr1	156135949	C	chr1:156135949:C:['A']	0.4046136798253037
chr1:156135732-156136121:+	chr1	156136121	ENSE00001812778.2	ENSG00000160789.23	LMNA	0	100	156135732	+	ENST00000498722.2	T	chr1	156136110	C	chr1:156136110:C:['T']	0.40631138597792343
chr1:156135860-156136436:+	chr1	156136436	ENSE00003901236.1	ENSG00000160789.23	LMNA	100	100	156135860	+	ENST00000676208.1	T	chr1	156136110	C	chr1:156136110:C:['T']	0.2496389076853402
chr1:156135860-156136121:+	chr1	156136121	ENSE00001885640.1	ENSG00000160789.23	LMNA	100	100	156135860	+	ENST00000676434.1	T	chr1	156136110	C	chr1:156136110:C:['T']	0.38384849939600135
chr1:156135900-156136121:+	chr1	156136121	ENSE00003493697.1	ENSG00000160789.23	LMNA	100	100	156135900	+	ENST00000368301.6	T	chr1	156136110	C	chr1:156136110:C:['T']	0.3985554765050203
chr1:156135732-156136121:+	chr1	156136121	ENSE00001812778.2	ENSG00000160789.23	LMNA	0	100	156135732	+	ENST00000498722.2	A	chr1	156136124	G	chr1:156136124:G:['A']	0.010977674864272879
chr1:156135860-156136436:+	chr1	156136436	ENSE00003901236.1	ENSG00000160789.23	LMNA	100	100	156135860	+	ENST00000676208.1	A	chr1	156136124	G	chr1:156136124:G:['A']	0.25120661315834897
chr1:156135860-156136121:+	chr1	156136121	ENSE00001885640.1	ENSG00000160789.23	LMNA	100	100	156135860	+	ENST00000676434.1	A	chr1	156136124	G	chr1:156136124:G:['A']	0.010073377043023949
chr1:156135900-156136121:+	chr1	156136121	ENSE00003493697.1	ENSG00000160789.23	LMNA	100	100	156135900	+	ENST00000368301.6	A	chr1	156136124	G	chr1:156136124:G:['A']	0.01074983645158088
chr1:156136213-156137267:+	chr1	156137267	ENSE00001864932.2	ENSG00000160789.23	LMNA	100	0	156136213	+	ENST00000368298.2	A	chr1	156136124	G	chr1:156136124:G:['A']	0.8503617441014623
chr1:156136213-156137028:+	chr1	156137028	ENSE00003899132.1	ENSG00000160789.23	LMNA	100	100	156136213	+	ENST00000675989.1	A	chr1	156136124	G	chr1:156136124:G:['A']	0.055128723916064166
chr1:156136213-156136549:+	chr1	156136549	ENSE00003738968.2	ENSG00000160789.23	LMNA	100	100	156136213	+	ENST00000674720.1	A	chr1	156136124	G	chr1:156136124:G:['A']	0.307373049760563
chr1:156136213-156136436:+	chr1	156136436	ENSE00003524214.1	ENSG00000160789.23	LMNA	100	100	156136213	+	ENST00000368301.6	A	chr1	156136124	G	chr1:156136124:G:['A']	0.17773227227586239
chr1:156135732-156136121:+	chr1	156136121	ENSE00001812778.2	ENSG00000160789.23	LMNA	0	100	156135732	+	ENST00000498722.2	G	chr1	156136127	C	chr1:156136127:C:['G']	0.7707122357535234
chr1:156135860-156136436:+	chr1	156136436	ENSE00003901236.1	ENSG00000160789.23	LMNA	100	100	156135860	+	ENST00000676208.1	G	chr1	156136127	C	chr1:156136127:C:['G']	0.2474894006995389
chr1:156135860-156136121:+	chr1	156136121	ENSE00001885640.1	ENSG00000160789.23	LMNA	100	100	156135860	+	ENST00000676434.1	G	chr1	156136127	C	chr1:156136127:C:['G']	0.7549992860533584
chr1:156135900-156136121:+	chr1	156136121	ENSE00003493697.1	ENSG00000160789.23	LMNA	100	100	156135900	+	ENST00000368301.6	G	chr1	156136127	C	chr1:156136127:C:['G']	0.766943780145818
chr1:156136213-156137267:+	chr1	156137267	ENSE00001864932.2	ENSG00000160789.23	LMNA	100	0	156136213	+	ENST00000368298.2	G	chr1	156136127	C	chr1:156136127:C:['G']	0.8644234053429788
chr1:156136213-156137028:+	chr1	156137028	ENSE00003899132.1	ENSG00000160789.23	LMNA	100	100	156136213	+	ENST00000675989.1	G	chr1	156136127	C	chr1:156136127:C:['G']	0.06143958136983945
chr1:156136213-156136549:+	chr1	156136549	ENSE00003738968.2	ENSG00000160789.23	LMNA	100	100	156136213	+	ENST00000674720.1	G	chr1	156136127	C	chr1:156136127:C:['G']	0.33240124311118935
chr1:156136213-156136436:+	chr1	156136436	ENSE00003524214.1	ENSG00000160789.23	LMNA	100	100	156136213	+	ENST00000368301.6	G	chr1	156136127	C	chr1:156136127:C:['G']	0.19517899235121908
chr1:156135860-156136436:+	chr1	156136436	ENSE00003901236.1	ENSG00000160789.23	LMNA	100	100	156135860	+	ENST00000676208.1	T	chr1	156136240	C	chr1:156136240:C:['T']	0.25053960734955655
chr1:156136213-156137267:+	chr1	156137267	ENSE00001864932.2	ENSG00000160789.23	LMNA	100	0	156136213	+	ENST00000368298.2	T	chr1	156136240	C	chr1:156136240:C:['T']	0.8578815990545191
chr1:156136213-156137028:+	chr1	156137028	ENSE00003899132.1	ENSG00000160789.23	LMNA	100	100	156136213	+	ENST00000675989.1	T	chr1	156136240	C	chr1:156136240:C:['T']	0.058314711740621354
chr1:156136213-156136549:+	chr1	156136549	ENSE00003738968.2	ENSG00000160789.23	LMNA	100	100	156136213	+	ENST00000674720.1	T	chr1	156136240	C	chr1:156136240:C:['T']	0.3190981514466171
chr1:156136213-156136436:+	chr1	156136436	ENSE00003524214.1	ENSG00000160789.23	LMNA	100	100	156136213	+	ENST00000368301.6	T	chr1	156136240	C	chr1:156136240:C:['T']	0.18518093213354614
chr1:156135860-156136436:+	chr1	156136436	ENSE00003901236.1	ENSG00000160789.23	LMNA	100	100	156135860	+	ENST00000676208.1	T	chr1	156136243	A	chr1:156136243:A:['T']	0.2513718769010333
chr1:156136213-156137267:+	chr1	156137267	ENSE00001864932.2	ENSG00000160789.23	LMNA	100	0	156136213	+	ENST00000368298.2	T	chr1	156136243	A	chr1:156136243:A:['T']	0.8581763577153143
chr1:156136213-156137028:+	chr1	156137028	ENSE00003899132.1	ENSG00000160789.23	LMNA	100	100	156136213	+	ENST00000675989.1	T	chr1	156136243	A	chr1:156136243:A:['T']	0.05848678181716377
chr1:156136213-156136549:+	chr1	156136549	ENSE00003738968.2	ENSG00000160789.23	LMNA	100	100	156136213	+	ENST00000674720.1	T	chr1	156136243	A	chr1:156136243:A:['T']	0.32074950969141575
chr1:156136213-156136436:+	chr1	156136436	ENSE00003524214.1	ENSG00000160789.23	LMNA	100	100	156136213	+	ENST00000368301.6	T	chr1	156136243	A	chr1:156136243:A:['T']	0.18691271046502472
chr1:156135860-156136436:+	chr1	156136436	ENSE00003901236.1	ENSG00000160789.23	LMNA	100	100	156135860	+	ENST00000676208.1	C	chr1	156136279	A	chr1:156136279:A:['C']	0.25182414101767475
chr1:156136213-156137267:+	chr1	156137267	ENSE00001864932.2	ENSG00000160789.23	LMNA	100	0	156136213	+	ENST00000368298.2	C	chr1	156136279	A	chr1:156136279:A:['C']	0.8583360237326927
chr1:156136213-156137028:+	chr1	156137028	ENSE00003899132.1	ENSG00000160789.23	LMNA	100	100	156136213	+	ENST00000675989.1	C	chr1	156136279	A	chr1:156136279:A:['C']	0.05858033823359631
chr1:156136213-156136549:+	chr1	156136549	ENSE00003738968.2	ENSG00000160789.23	LMNA	100	100	156136213	+	ENST00000674720.1	C	chr1	156136279	A	chr1:156136279:A:['C']	0.3216472662291766
chr1:156136213-156136436:+	chr1	156136436	ENSE00003524214.1	ENSG00000160789.23	LMNA	100	100	156136213	+	ENST00000368301.6	C	chr1	156136279	A	chr1:156136279:A:['C']	0.18785741435511297
chr1:156135860-156136436:+	chr1	156136436	ENSE00003901236.1	ENSG00000160789.23	LMNA	100	100	156135860	+	ENST00000676208.1	G	chr1	156136283	A	chr1:156136283:A:['G']	0.25236774713526045
chr1:156136213-156137267:+	chr1	156137267	ENSE00001864932.2	ENSG00000160789.23	LMNA	100	0	156136213	+	ENST00000368298.2	G	chr1	156136283	A	chr1:156136283:A:['G']	0.8585274958171281
chr1:156136213-156137028:+	chr1	156137028	ENSE00003899132.1	ENSG00000160789.23	LMNA	100	100	156136213	+	ENST00000675989.1	G	chr1	156136283	A	chr1:156136283:A:['G']	0.058692808181847904
chr1:156136213-156136549:+	chr1	156136549	ENSE00003738968.2	ENSG00000160789.23	LMNA	100	100	156136213	+	ENST00000674720.1	G	chr1	156136283	A	chr1:156136283:A:['G']	0.3227266584762639
chr1:156136213-156136436:+	chr1	156136436	ENSE00003524214.1	ENSG00000160789.23	LMNA	100	100	156136213	+	ENST00000368301.6	G	chr1	156136283	A	chr1:156136283:A:['G']	0.18899624745218563
chr1:156135860-156136436:+	chr1	156136436	ENSE00003901236.1	ENSG00000160789.23	LMNA	100	100	156135860	+	ENST00000676208.1	A	chr1	156136293	G	chr1:156136293:G:['A']	0.2551023142635791
chr1:156136213-156137267:+	chr1	156137267	ENSE00001864932.2	ENSG00000160789.23	LMNA	100	0	156136213	+	ENST00000368298.2	A	chr1	156136293	G	chr1:156136293:G:['A']	0.859483381045195
chr1:156136213-156137028:+	chr1	156137028	ENSE00003899132.1	ENSG00000160789.23	LMNA	100	100	156136213	+	ENST00000675989.1	A	chr1	156136293	G	chr1:156136293:G:['A']	0.059259255784878166
chr1:156136213-156136549:+	chr1	156136549	ENSE00003738968.2	ENSG00000160789.23	LMNA	100	100	156136213	+	ENST00000674720.1	A	chr1	156136293	G	chr1:156136293:G:['A']	0.3281615181592081
chr1:156136213-156136436:+	chr1	156136436	ENSE00003524214.1	ENSG00000160789.23	LMNA	100	100	156136213	+	ENST00000368301.6	A	chr1	156136293	G	chr1:156136293:G:['A']	0.1947802569916593
chr1:156136292-156137028:+	chr1	156137028	ENSE00001891396.1	ENSG00000160789.23	LMNA	0	100	156136292	+	ENST00000459904.1	A	chr1	156136293	G	chr1:156136293:G:['A']	0.022161566042421293
chr1:156135860-156136436:+	chr1	156136436	ENSE00003901236.1	ENSG00000160789.23	LMNA	100	100	156135860	+	ENST00000676208.1	T	chr1	156136293	G	chr1:156136293:G:['T']	0.25261742402637954
chr1:156136213-156137267:+	chr1	156137267	ENSE00001864932.2	ENSG00000160789.23	LMNA	100	0	156136213	+	ENST00000368298.2	T	chr1	156136293	G	chr1:156136293:G:['T']	0.8586152975444422
chr1:156136213-156137028:+	chr1	156137028	ENSE00003899132.1	ENSG00000160789.23	LMNA	100	100	156136213	+	ENST00000675989.1	T	chr1	156136293	G	chr1:156136293:G:['T']	0.05874448267670494
chr1:156136213-156136549:+	chr1	156136549	ENSE00003738968.2	ENSG00000160789.23	LMNA	100	100	156136213	+	ENST00000674720.1	T	chr1	156136293	G	chr1:156136293:G:['T']	0.32322252214548397
chr1:156136213-156136436:+	chr1	156136436	ENSE00003524214.1	ENSG00000160789.23	LMNA	100	100	156136213	+	ENST00000368301.6	T	chr1	156136293	G	chr1:156136293:G:['T']	0.18952052096353314
chr1:156136292-156137028:+	chr1	156137028	ENSE00001891396.1	ENSG00000160789.23	LMNA	0	100	156136292	+	ENST00000459904.1	T	chr1	156136293	G	chr1:156136293:G:['T']	0.3580349497071109
chr1:156135860-156136436:+	chr1	156136436	ENSE00003901236.1	ENSG00000160789.23	LMNA	100	100	156135860	+	ENST00000676208.1	A	chr1	156136368	G	chr1:156136368:G:['A']	0.25231432530136105
chr1:156136213-156137267:+	chr1	156137267	ENSE00001864932.2	ENSG00000160789.23	LMNA	100	0	156136213	+	ENST00000368298.2	A	chr1	156136368	G	chr1:156136368:G:['A']	0.8585087152833434
chr1:156136213-156137028:+	chr1	156137028	ENSE00003899132.1	ENSG00000160789.23	LMNA	100	100	156136213	+	ENST00000675989.1	A	chr1	156136368	G	chr1:156136368:G:['A']	0.058681750941576835
chr1:156136213-156136549:+	chr1	156136549	ENSE00003738968.2	ENSG00000160789.23	LMNA	100	100	156136213	+	ENST00000674720.1	A	chr1	156136368	G	chr1:156136368:G:['A']	0.32262050663052183
chr1:156136213-156136436:+	chr1	156136436	ENSE00003524214.1	ENSG00000160789.23	LMNA	100	100	156136213	+	ENST00000368301.6	A	chr1	156136368	G	chr1:156136368:G:['A']	0.18888412034968646
chr1:156136292-156137028:+	chr1	156137028	ENSE00001891396.1	ENSG00000160789.23	LMNA	0	100	156136292	+	ENST00000459904.1	A	chr1	156136368	G	chr1:156136368:G:['A']	0.08665974213857774
chr1:156135860-156136436:+	chr1	156136436	ENSE00003901236.1	ENSG00000160789.23	LMNA	100	100	156135860	+	ENST00000676208.1	T	chr1	156136371	C	chr1:156136371:C:['T']	0.2507717212810913
chr1:156136213-156137267:+	chr1	156137267	ENSE00001864932.2	ENSG00000160789.23	LMNA	100	0	156136213	+	ENST00000368298.2	T	chr1	156136371	C	chr1:156136371:C:['T']	0.8579639234885016
chr1:156136213-156137028:+	chr1	156137028	ENSE00003899132.1	ENSG00000160789.23	LMNA	100	100	156136213	+	ENST00000675989.1	T	chr1	156136371	C	chr1:156136371:C:['T']	0.05836269192351036
chr1:156136213-156136549:+	chr1	156136549	ENSE00003738968.2	ENSG00000160789.23	LMNA	100	100	156136213	+	ENST00000674720.1	T	chr1	156136371	C	chr1:156136371:C:['T']	0.31955858720289626
chr1:156136213-156136436:+	chr1	156136436	ENSE00003524214.1	ENSG00000160789.23	LMNA	100	100	156136213	+	ENST00000368301.6	T	chr1	156136371	C	chr1:156136371:C:['T']	0.18566301267849894
chr1:156136292-156137028:+	chr1	156137028	ENSE00001891396.1	ENSG00000160789.23	LMNA	0	100	156136292	+	ENST00000459904.1	T	chr1	156136371	C	chr1:156136371:C:['T']	0.08615355885342048
chr1:156135860-156136436:+	chr1	156136436	ENSE00003901236.1	ENSG00000160789.23	LMNA	100	100	156135860	+	ENST00000676208.1	A	chr1	156136373	C	chr1:156136373:C:['A']	0.25255523996363366
chr1:156136213-156137267:+	chr1	156137267	ENSE00001864932.2	ENSG00000160789.23	LMNA	100	0	156136213	+	ENST00000368298.2	A	chr1	156136373	C	chr1:156136373:C:['A']	0.8585934447749162
chr1:156136213-156137028:+	chr1	156137028	ENSE00003899132.1	ENSG00000160789.23	LMNA	100	100	156136213	+	ENST00000675989.1	A	chr1	156136373	C	chr1:156136373:C:['A']	0.058731621716990715
chr1:156136213-156136549:+	chr1	156136549	ENSE00003738968.2	ENSG00000160789.23	LMNA	100	100	156136213	+	ENST00000674720.1	A	chr1	156136373	C	chr1:156136373:C:['A']	0.32309902362213516
chr1:156136213-156136436:+	chr1	156136436	ENSE00003524214.1	ENSG00000160789.23	LMNA	100	100	156136213	+	ENST00000368301.6	A	chr1	156136373	C	chr1:156136373:C:['A']	0.189389873731812
chr1:156136292-156137028:+	chr1	156137028	ENSE00001891396.1	ENSG00000160789.23	LMNA	0	100	156136292	+	ENST00000459904.1	A	chr1	156136373	C	chr1:156136373:C:['A']	0.08673886465120868
chr1:156135860-156136436:+	chr1	156136436	ENSE00003901236.1	ENSG00000160789.23	LMNA	100	100	156135860	+	ENST00000676208.1	A	chr1	156136386	G	chr1:156136386:G:['A']	0.25240577538999887
chr1:156136213-156137267:+	chr1	156137267	ENSE00001864932.2	ENSG00000160789.23	LMNA	100	0	156136213	+	ENST00000368298.2	A	chr1	156136386	G	chr1:156136386:G:['A']	0.8585408931940197
chr1:156136213-156137028:+	chr1	156137028	ENSE00003899132.1	ENSG00000160789.23	LMNA	100	100	156136213	+	ENST00000675989.1	A	chr1	156136386	G	chr1:156136386:G:['A']	0.058700679475273104
chr1:156136213-156136549:+	chr1	156136549	ENSE00003738968.2	ENSG00000160789.23	LMNA	100	100	156136213	+	ENST00000674720.1	A	chr1	156136386	G	chr1:156136386:G:['A']	0.32280218973453373
chr1:156136213-156136436:+	chr1	156136436	ENSE00003524214.1	ENSG00000160789.23	LMNA	100	100	156136213	+	ENST00000368301.6	A	chr1	156136386	G	chr1:156136386:G:['A']	0.18907605946427242
chr1:156136292-156137028:+	chr1	156137028	ENSE00001891396.1	ENSG00000160789.23	LMNA	0	100	156136292	+	ENST00000459904.1	A	chr1	156136386	G	chr1:156136386:G:['A']	0.08668978759602301
chr1:156135860-156136436:+	chr1	156136436	ENSE00003901236.1	ENSG00000160789.23	LMNA	100	100	156135860	+	ENST00000676208.1	A	chr1	156136414	G	chr1:156136414:G:['A']	0.25082040170993747
chr1:156136213-156137267:+	chr1	156137267	ENSE00001864932.2	ENSG00000160789.23	LMNA	100	0	156136213	+	ENST00000368298.2	A	chr1	156136414	G	chr1:156136414:G:['A']	0.8579811709451666
chr1:156136213-156137028:+	chr1	156137028	ENSE00003899132.1	ENSG00000160789.23	LMNA	100	100	156136213	+	ENST00000675989.1	A	chr1	156136414	G	chr1:156136414:G:['A']	0.058372762571680024
chr1:156136213-156136549:+	chr1	156136549	ENSE00003738968.2	ENSG00000160789.23	LMNA	100	100	156136213	+	ENST00000674720.1	A	chr1	156136414	G	chr1:156136414:G:['A']	0.319655206701002
chr1:156136213-156136436:+	chr1	156136436	ENSE00003524214.1	ENSG00000160789.23	LMNA	100	100	156136213	+	ENST00000368301.6	A	chr1	156136414	G	chr1:156136414:G:['A']	0.18576424088875104
chr1:156136292-156137028:+	chr1	156137028	ENSE00001891396.1	ENSG00000160789.23	LMNA	0	100	156136292	+	ENST00000459904.1	A	chr1	156136414	G	chr1:156136414:G:['A']	0.0861695246226332
chr1:156135860-156136436:+	chr1	156136436	ENSE00003901236.1	ENSG00000160789.23	LMNA	100	100	156135860	+	ENST00000676208.1	G	chr1	156136432	A	chr1:156136432:A:['G']	0.7372404024415657
chr1:156136213-156137267:+	chr1	156137267	ENSE00001864932.2	ENSG00000160789.23	LMNA	100	0	156136213	+	ENST00000368298.2	G	chr1	156136432	A	chr1:156136432:A:['G']	0.8583343213708191
chr1:156136213-156137028:+	chr1	156137028	ENSE00003899132.1	ENSG00000160789.23	LMNA	100	100	156136213	+	ENST00000675989.1	G	chr1	156136432	A	chr1:156136432:A:['G']	0.05857932858525415
chr1:156136213-156136549:+	chr1	156136549	ENSE00003738968.2	ENSG00000160789.23	LMNA	100	100	156136213	+	ENST00000674720.1	G	chr1	156136432	A	chr1:156136432:A:['G']	0.321637665822848
chr1:156136213-156136436:+	chr1	156136436	ENSE00003524214.1	ENSG00000160789.23	LMNA	100	100	156136213	+	ENST00000368301.6	G	chr1	156136432	A	chr1:156136432:A:['G']	0.6588261993588043
chr1:156136292-156137028:+	chr1	156137028	ENSE00001891396.1	ENSG00000160789.23	LMNA	0	100	156136292	+	ENST00000459904.1	G	chr1	156136432	A	chr1:156136432:A:['G']	0.08649724373664894
chr1:156136213-156137267:+	chr1	156137267	ENSE00001864932.2	ENSG00000160789.23	LMNA	100	0	156136213	+	ENST00000368298.2	A	chr1	156136916	G	chr1:156136916:G:['A']	0.8578956101453974
chr1:156136213-156137028:+	chr1	156137028	ENSE00003899132.1	ENSG00000160789.23	LMNA	100	100	156136213	+	ENST00000675989.1	A	chr1	156136916	G	chr1:156136916:G:['A']	0.05832286499995344
chr1:156136292-156137028:+	chr1	156137028	ENSE00001891396.1	ENSG00000160789.23	LMNA	0	100	156136292	+	ENST00000459904.1	A	chr1	156136916	G	chr1:156136916:G:['A']	0.08609037621120064
chr1:156136920-156137232:+	chr1	156137232	ENSE00001922874.1	ENSG00000160789.23	LMNA	100	100	156136920	+	ENST00000496738.6	A	chr1	156136916	G	chr1:156136916:G:['A']	0.9644292821907087
chr1:156136920-156137028:+	chr1	156137028	ENSE00003507672.1	ENSG00000160789.23	LMNA	100	100	156136920	+	ENST00000368301.6	A	chr1	156136916	G	chr1:156136916:G:['A']	0.902440350791868
chr1:156136213-156137267:+	chr1	156137267	ENSE00001864932.2	ENSG00000160789.23	LMNA	100	0	156136213	+	ENST00000368298.2	A	chr1	156136917	G	chr1:156136917:G:['A']	0.8580569265651912
chr1:156136213-156137028:+	chr1	156137028	ENSE00003899132.1	ENSG00000160789.23	LMNA	100	100	156136213	+	ENST00000675989.1	A	chr1	156136917	G	chr1:156136917:G:['A']	0.05841697093335622
chr1:156136292-156137028:+	chr1	156137028	ENSE00001891396.1	ENSG00000160789.23	LMNA	0	100	156136292	+	ENST00000459904.1	A	chr1	156136917	G	chr1:156136917:G:['A']	0.08623965793884512
chr1:156136920-156137232:+	chr1	156137232	ENSE00001922874.1	ENSG00000160789.23	LMNA	100	100	156136920	+	ENST00000496738.6	A	chr1	156136917	G	chr1:156136917:G:['A']	0.09789153820110506
chr1:156136920-156137028:+	chr1	156137028	ENSE00003507672.1	ENSG00000160789.23	LMNA	100	100	156136920	+	ENST00000368301.6	A	chr1	156136917	G	chr1:156136917:G:['A']	0.035700068463015495
chr1:156136213-156137267:+	chr1	156137267	ENSE00001864932.2	ENSG00000160789.23	LMNA	100	0	156136213	+	ENST00000368298.2	T	chr1	156136921	G	chr1:156136921:G:['T']	0.8580178347299579
chr1:156136213-156137028:+	chr1	156137028	ENSE00003899132.1	ENSG00000160789.23	LMNA	100	100	156136213	+	ENST00000675989.1	T	chr1	156136921	G	chr1:156136921:G:['T']	0.058394152250328915
chr1:156136292-156137028:+	chr1	156137028	ENSE00001891396.1	ENSG00000160789.23	LMNA	0	100	156136292	+	ENST00000459904.1	T	chr1	156136921	G	chr1:156136921:G:['T']	0.086203463809816
chr1:156136920-156137232:+	chr1	156137232	ENSE00001922874.1	ENSG00000160789.23	LMNA	100	100	156136920	+	ENST00000496738.6	T	chr1	156136921	G	chr1:156136921:G:['T']	0.9955419314307765
chr1:156136920-156137028:+	chr1	156137028	ENSE00003507672.1	ENSG00000160789.23	LMNA	100	100	156136920	+	ENST00000368301.6	T	chr1	156136921	G	chr1:156136921:G:['T']	0.9867540706789762
chr1:156136213-156137267:+	chr1	156137267	ENSE00001864932.2	ENSG00000160789.23	LMNA	100	0	156136213	+	ENST00000368298.2	G	chr1	156136982	A	chr1:156136982:A:['G']	0.8586410689799122
chr1:156136213-156137028:+	chr1	156137028	ENSE00003899132.1	ENSG00000160789.23	LMNA	100	100	156136213	+	ENST00000675989.1	G	chr1	156136982	A	chr1:156136982:A:['G']	0.05875966915282024
chr1:156136292-156137028:+	chr1	156137028	ENSE00001891396.1	ENSG00000160789.23	LMNA	0	100	156136292	+	ENST00000459904.1	G	chr1	156136982	A	chr1:156136982:A:['G']	0.08678338226359894
chr1:156136920-156137232:+	chr1	156137232	ENSE00001922874.1	ENSG00000160789.23	LMNA	100	100	156136920	+	ENST00000496738.6	G	chr1	156136982	A	chr1:156136982:A:['G']	0.10195539837376509
chr1:156136920-156137028:+	chr1	156137028	ENSE00003507672.1	ENSG00000160789.23	LMNA	100	100	156136920	+	ENST00000368301.6	G	chr1	156136982	A	chr1:156136982:A:['G']	0.038099694601276046
chr1:156136213-156137267:+	chr1	156137267	ENSE00001864932.2	ENSG00000160789.23	LMNA	100	0	156136213	+	ENST00000368298.2	A	chr1	156136985	G	chr1:156136985:G:['A']	0.857817437172674
chr1:156136213-156137028:+	chr1	156137028	ENSE00003899132.1	ENSG00000160789.23	LMNA	100	100	156136213	+	ENST00000675989.1	A	chr1	156136985	G	chr1:156136985:G:['A']	0.0582773471672938
chr1:156136292-156137028:+	chr1	156137028	ENSE00001891396.1	ENSG00000160789.23	LMNA	0	100	156136292	+	ENST00000459904.1	A	chr1	156136985	G	chr1:156136985:G:['A']	0.0860181635800697
chr1:156136920-156137232:+	chr1	156137232	ENSE00001922874.1	ENSG00000160789.23	LMNA	100	100	156136920	+	ENST00000496738.6	A	chr1	156136985	G	chr1:156136985:G:['A']	0.09988053244731625
chr1:156136920-156137028:+	chr1	156137028	ENSE00003507672.1	ENSG00000160789.23	LMNA	100	100	156136920	+	ENST00000368301.6	A	chr1	156136985	G	chr1:156136985:G:['A']	0.035751091099631184
chr1:156136213-156137267:+	chr1	156137267	ENSE00001864932.2	ENSG00000160789.23	LMNA	100	0	156136213	+	ENST00000368298.2	T	chr1	156136985	G	chr1:156136985:G:['T']	0.8577429265537675
chr1:156136213-156137028:+	chr1	156137028	ENSE00003899132.1	ENSG00000160789.23	LMNA	100	100	156136213	+	ENST00000675989.1	T	chr1	156136985	G	chr1:156136985:G:['T']	0.05823401417484042
chr1:156136292-156137028:+	chr1	156137028	ENSE00001891396.1	ENSG00000160789.23	LMNA	0	100	156136292	+	ENST00000459904.1	T	chr1	156136985	G	chr1:156136985:G:['T']	0.08594943836210538
chr1:156136920-156137232:+	chr1	156137232	ENSE00001922874.1	ENSG00000160789.23	LMNA	100	100	156136920	+	ENST00000496738.6	T	chr1	156136985	G	chr1:156136985:G:['T']	0.09969518987998705
chr1:156136920-156137028:+	chr1	156137028	ENSE00003507672.1	ENSG00000160789.23	LMNA	100	100	156136920	+	ENST00000368301.6	T	chr1	156136985	G	chr1:156136985:G:['T']	0.0355461869840942
chr1:156136213-156137267:+	chr1	156137267	ENSE00001864932.2	ENSG00000160789.23	LMNA	100	0	156136213	+	ENST00000368298.2	A	chr1	156137022	G	chr1:156137022:G:['A']	0.8570592358742224
chr1:156136213-156137028:+	chr1	156137028	ENSE00003899132.1	ENSG00000160789.23	LMNA	100	100	156136213	+	ENST00000675989.1	A	chr1	156137022	G	chr1:156137022:G:['A']	0.05781756996926928
chr1:156136292-156137028:+	chr1	156137028	ENSE00001891396.1	ENSG00000160789.23	LMNA	0	100	156136292	+	ENST00000459904.1	A	chr1	156137022	G	chr1:156137022:G:['A']	0.08528893155779797
chr1:156136920-156137232:+	chr1	156137232	ENSE00001922874.1	ENSG00000160789.23	LMNA	100	100	156136920	+	ENST00000496738.6	A	chr1	156137022	G	chr1:156137022:G:['A']	0.09801243981419998
chr1:156136920-156137028:+	chr1	156137028	ENSE00003507672.1	ENSG00000160789.23	LMNA	100	100	156136920	+	ENST00000368301.6	A	chr1	156137022	G	chr1:156137022:G:['A']	0.033626883347086786
chr1:156137112-156138591:+	chr1	156138591	ENSE00003899747.1	ENSG00000160789.23	LMNA	100	0	156137112	+	ENST00000676283.1	A	chr1	156137022	G	chr1:156137022:G:['A']	0.6685318511741501
chr1:156137112-156137232:+	chr1	156137232	ENSE00003498484.1	ENSG00000160789.23	LMNA	100	100	156137112	+	ENST00000368301.6	A	chr1	156137022	G	chr1:156137022:G:['A']	0.11002467731527546
chr1:156137112-156137292:+	chr1	156137292	ENSE00001906595.1	ENSG00000160789.23	LMNA	100	0	156137112	+	ENST00000459904.1	A	chr1	156137022	G	chr1:156137022:G:['A']	0.7323859081325688
chr1:156136213-156137267:+	chr1	156137267	ENSE00001864932.2	ENSG00000160789.23	LMNA	100	0	156136213	+	ENST00000368298.2	T	chr1	156137027	C	chr1:156137027:C:['T']	0.8581133371459787
chr1:156136213-156137028:+	chr1	156137028	ENSE00003899132.1	ENSG00000160789.23	LMNA	100	100	156136213	+	ENST00000675989.1	T	chr1	156137027	C	chr1:156137027:C:['T']	0.6048984592186704
chr1:156136292-156137028:+	chr1	156137028	ENSE00001891396.1	ENSG00000160789.23	LMNA	0	100	156136292	+	ENST00000459904.1	T	chr1	156137027	C	chr1:156137027:C:['T']	0.6996178554978076
chr1:156136920-156137232:+	chr1	156137232	ENSE00001922874.1	ENSG00000160789.23	LMNA	100	100	156136920	+	ENST00000496738.6	T	chr1	156137027	C	chr1:156137027:C:['T']	0.10062043020144898
chr1:156136920-156137028:+	chr1	156137028	ENSE00003507672.1	ENSG00000160789.23	LMNA	100	100	156136920	+	ENST00000368301.6	T	chr1	156137027	C	chr1:156137027:C:['T']	0.48323557614131074
chr1:156137112-156138591:+	chr1	156138591	ENSE00003899747.1	ENSG00000160789.23	LMNA	100	0	156137112	+	ENST00000676283.1	T	chr1	156137027	C	chr1:156137027:C:['T']	0.6715599722947871
chr1:156137112-156137232:+	chr1	156137232	ENSE00003498484.1	ENSG00000160789.23	LMNA	100	100	156137112	+	ENST00000368301.6	T	chr1	156137027	C	chr1:156137027:C:['T']	0.11137303355943799
chr1:156137112-156137292:+	chr1	156137292	ENSE00001906595.1	ENSG00000160789.23	LMNA	100	0	156137112	+	ENST00000459904.1	T	chr1	156137027	C	chr1:156137027:C:['T']	0.7350618674654987
chr1:156136213-156137267:+	chr1	156137267	ENSE00001864932.2	ENSG00000160789.23	LMNA	100	0	156136213	+	ENST00000368298.2	A	chr1	156137028	G	chr1:156137028:G:['A']	0.8580415794996892
chr1:156136213-156137028:+	chr1	156137028	ENSE00003899132.1	ENSG00000160789.23	LMNA	100	100	156136213	+	ENST00000675989.1	A	chr1	156137028	G	chr1:156137028:G:['A']	0.9788132931601141
chr1:156136292-156137028:+	chr1	156137028	ENSE00001891396.1	ENSG00000160789.23	LMNA	0	100	156136292	+	ENST00000459904.1	A	chr1	156137028	G	chr1:156137028:G:['A']	0.9859406972483967
chr1:156136920-156137232:+	chr1	156137232	ENSE00001922874.1	ENSG00000160789.23	LMNA	100	100	156136920	+	ENST00000496738.6	A	chr1	156137028	G	chr1:156137028:G:['A']	0.10044044258410806
chr1:156136920-156137028:+	chr1	156137028	ENSE00003507672.1	ENSG00000160789.23	LMNA	100	100	156136920	+	ENST00000368301.6	A	chr1	156137028	G	chr1:156137028:G:['A']	0.9610147591544292
chr1:156137112-156138591:+	chr1	156138591	ENSE00003899747.1	ENSG00000160789.23	LMNA	100	0	156137112	+	ENST00000676283.1	A	chr1	156137028	G	chr1:156137028:G:['A']	0.677460426686824
chr1:156137112-156137232:+	chr1	156137232	ENSE00003498484.1	ENSG00000160789.23	LMNA	100	100	156137112	+	ENST00000368301.6	A	chr1	156137028	G	chr1:156137028:G:['A']	0.11406086224759036
chr1:156137112-156137292:+	chr1	156137292	ENSE00001906595.1	ENSG00000160789.23	LMNA	100	0	156137112	+	ENST00000459904.1	A	chr1	156137028	G	chr1:156137028:G:['A']	0.7402627351463626
chr1:156136213-156137267:+	chr1	156137267	ENSE00001864932.2	ENSG00000160789.23	LMNA	100	0	156136213	+	ENST00000368298.2	G	chr1	156137034	T	chr1:156137034:T:['G']	0.8571827569353647
chr1:156136213-156137028:+	chr1	156137028	ENSE00003899132.1	ENSG00000160789.23	LMNA	100	100	156136213	+	ENST00000675989.1	G	chr1	156137034	T	chr1:156137034:T:['G']	0.7384168910172854
chr1:156136292-156137028:+	chr1	156137028	ENSE00001891396.1	ENSG00000160789.23	LMNA	0	100	156136292	+	ENST00000459904.1	G	chr1	156137034	T	chr1:156137034:T:['G']	0.8111431187131194
chr1:156136920-156137232:+	chr1	156137232	ENSE00001922874.1	ENSG00000160789.23	LMNA	100	100	156136920	+	ENST00000496738.6	G	chr1	156137034	T	chr1:156137034:T:['G']	0.09831406207706572
chr1:156136920-156137028:+	chr1	156137028	ENSE00003507672.1	ENSG00000160789.23	LMNA	100	100	156136920	+	ENST00000368301.6	G	chr1	156137034	T	chr1:156137034:T:['G']	0.6348627779331933
chr1:156137112-156138591:+	chr1	156138591	ENSE00003899747.1	ENSG00000160789.23	LMNA	100	0	156137112	+	ENST00000676283.1	G	chr1	156137034	T	chr1:156137034:T:['G']	0.7026805119641708
chr1:156137112-156137232:+	chr1	156137232	ENSE00003498484.1	ENSG00000160789.23	LMNA	100	100	156137112	+	ENST00000368301.6	G	chr1	156137034	T	chr1:156137034:T:['G']	0.1265353076859345
chr1:156137112-156137292:+	chr1	156137292	ENSE00001906595.1	ENSG00000160789.23	LMNA	100	0	156137112	+	ENST00000459904.1	G	chr1	156137034	T	chr1:156137034:T:['G']	0.7622951998239152
chr1:156136213-156137267:+	chr1	156137267	ENSE00001864932.2	ENSG00000160789.23	LMNA	100	0	156136213	+	ENST00000368298.2	T	chr1	156137104	C	chr1:156137104:C:['T']	0.8581708150900021
chr1:156136213-156137028:+	chr1	156137028	ENSE00003899132.1	ENSG00000160789.23	LMNA	100	100	156136213	+	ENST00000675989.1	T	chr1	156137104	C	chr1:156137104:C:['T']	0.058390310119236385
chr1:156136292-156137028:+	chr1	156137028	ENSE00001891396.1	ENSG00000160789.23	LMNA	0	100	156136292	+	ENST00000459904.1	T	chr1	156137104	C	chr1:156137104:C:['T']	0.08621569010712234
chr1:156136920-156137232:+	chr1	156137232	ENSE00001922874.1	ENSG00000160789.23	LMNA	100	100	156136920	+	ENST00000496738.6	T	chr1	156137104	C	chr1:156137104:C:['T']	0.10076489971340735
chr1:156136920-156137028:+	chr1	156137028	ENSE00003507672.1	ENSG00000160789.23	LMNA	100	100	156136920	+	ENST00000368301.6	T	chr1	156137104	C	chr1:156137104:C:['T']	0.03678941988901745
chr1:156137112-156138591:+	chr1	156138591	ENSE00003899747.1	ENSG00000160789.23	LMNA	100	0	156137112	+	ENST00000676283.1	T	chr1	156137104	C	chr1:156137104:C:['T']	0.26834322483738887
chr1:156137112-156137232:+	chr1	156137232	ENSE00003498484.1	ENSG00000160789.23	LMNA	100	100	156137112	+	ENST00000368301.6	T	chr1	156137104	C	chr1:156137104:C:['T']	0.021986689333852477
chr1:156137112-156137292:+	chr1	156137292	ENSE00001906595.1	ENSG00000160789.23	LMNA	100	0	156137112	+	ENST00000459904.1	T	chr1	156137104	C	chr1:156137104:C:['T']	0.33229232210995335
chr1:156136213-156137267:+	chr1	156137267	ENSE00001864932.2	ENSG00000160789.23	LMNA	100	0	156136213	+	ENST00000368298.2	G	chr1	156137225	C	chr1:156137225:C:['G']	0.8581245945399026
chr1:156136920-156137232:+	chr1	156137232	ENSE00001922874.1	ENSG00000160789.23	LMNA	100	100	156136920	+	ENST00000496738.6	G	chr1	156137225	C	chr1:156137225:C:['G']	0.10075367827629053
chr1:156137112-156138591:+	chr1	156138591	ENSE00003899747.1	ENSG00000160789.23	LMNA	100	0	156137112	+	ENST00000676283.1	G	chr1	156137225	C	chr1:156137225:C:['G']	0.6735395008814449
chr1:156137112-156137232:+	chr1	156137232	ENSE00003498484.1	ENSG00000160789.23	LMNA	100	100	156137112	+	ENST00000368301.6	G	chr1	156137225	C	chr1:156137225:C:['G']	0.11196688507097126
chr1:156137112-156137292:+	chr1	156137292	ENSE00001906595.1	ENSG00000160789.23	LMNA	100	0	156137112	+	ENST00000459904.1	G	chr1	156137225	C	chr1:156137225:C:['G']	0.7360645429801047
chr1:156136213-156137267:+	chr1	156137267	ENSE00001864932.2	ENSG00000160789.23	LMNA	100	0	156136213	+	ENST00000368298.2	C	chr1	156137226	T	chr1:156137226:T:['C']	0.858615988568913
chr1:156136920-156137232:+	chr1	156137232	ENSE00001922874.1	ENSG00000160789.23	LMNA	100	100	156136920	+	ENST00000496738.6	C	chr1	156137226	T	chr1:156137226:T:['C']	0.10187414862365797
chr1:156137112-156138591:+	chr1	156138591	ENSE00003899747.1	ENSG00000160789.23	LMNA	100	0	156137112	+	ENST00000676283.1	C	chr1	156137226	T	chr1:156137226:T:['C']	0.6741726262549275
chr1:156137112-156137232:+	chr1	156137232	ENSE00003498484.1	ENSG00000160789.23	LMNA	100	100	156137112	+	ENST00000368301.6	C	chr1	156137226	T	chr1:156137226:T:['C']	0.1151880261514429
chr1:156137112-156137292:+	chr1	156137292	ENSE00001906595.1	ENSG00000160789.23	LMNA	100	0	156137112	+	ENST00000459904.1	C	chr1	156137226	T	chr1:156137226:T:['C']	0.7406371960601515
chr1:156137112-156138591:+	chr1	156138591	ENSE00003899747.1	ENSG00000160789.23	LMNA	100	0	156137112	+	ENST00000676283.1	G	chr1	156137651	C	chr1:156137651:C:['G']	0.6741033768527381
chr1:156137461-156137743:+	chr1	156137743	ENSE00001856743.2	ENSG00000160789.23	LMNA	0	100	156137461	+	ENST00000506981.1	G	chr1	156137651	C	chr1:156137651:C:['G']	0.1677670822580115
chr1:156137653-156138999:+	chr1	156138999	ENSE00003898997.1	ENSG00000160789.23	LMNA	100	0	156137653	+	ENST00000676434.1	G	chr1	156137651	C	chr1:156137651:C:['G']	0.9999979274670296
chr1:156137653-156138757:+	chr1	156138757	ENSE00001885328.1	ENSG00000160789.23	LMNA	100	100	156137653	+	ENST00000675989.1	G	chr1	156137651	C	chr1:156137651:C:['G']	0.9997285330994186
chr1:156137653-156138573:+	chr1	156138573	ENSE00003901068.1	ENSG00000160789.23	LMNA	100	0	156137653	+	ENST00000674720.1	G	chr1	156137651	C	chr1:156137651:C:['G']	0.9999982818544877
chr1:156137653-156138161:+	chr1	156138161	ENSE00001927146.2	ENSG00000160789.23	LMNA	100	0	156137653	+	ENST00000498722.2	G	chr1	156137651	C	chr1:156137651:C:['G']	0.9999983180105523
chr1:156137653-156137866:+	chr1	156137866	ENSE00003905178.1	ENSG00000160789.23	LMNA	100	0	156137653	+	ENST00000677389.1	G	chr1	156137651	C	chr1:156137651:C:['G']	0.9999984936671888
chr1:156137653-156137865:+	chr1	156137865	ENSE00001434893.1	ENSG00000160789.23	LMNA	100	0	156137653	+	ENST00000368301.6	G	chr1	156137651	C	chr1:156137651:C:['G']	0.9999983176759524
chr1:156137653-156137743:+	chr1	156137743	ENSE00001244973.2	ENSG00000160789.23	LMNA	100	100	156137653	+	ENST00000675939.1	G	chr1	156137651	C	chr1:156137651:C:['G']	0.999863709270855
chr1:156137112-156138591:+	chr1	156138591	ENSE00003899747.1	ENSG00000160789.23	LMNA	100	0	156137112	+	ENST00000676283.1	G	chr1	156137709	A	chr1:156137709:A:['G']	0.6714497245097059
chr1:156137461-156137743:+	chr1	156137743	ENSE00001856743.2	ENSG00000160789.23	LMNA	0	100	156137461	+	ENST00000506981.1	G	chr1	156137709	A	chr1:156137709:A:['G']	0.1591246754244555
chr1:156137653-156138999:+	chr1	156138999	ENSE00003898997.1	ENSG00000160789.23	LMNA	100	0	156137653	+	ENST00000676434.1	G	chr1	156137709	A	chr1:156137709:A:['G']	0.9046693968082828
chr1:156137653-156138757:+	chr1	156138757	ENSE00001885328.1	ENSG00000160789.23	LMNA	100	100	156137653	+	ENST00000675989.1	G	chr1	156137709	A	chr1:156137709:A:['G']	0.06738734545950859
chr1:156137653-156138573:+	chr1	156138573	ENSE00003901068.1	ENSG00000160789.23	LMNA	100	0	156137653	+	ENST00000674720.1	G	chr1	156137709	A	chr1:156137709:A:['G']	0.9192831725598503
chr1:156137653-156138161:+	chr1	156138161	ENSE00001927146.2	ENSG00000160789.23	LMNA	100	0	156137653	+	ENST00000498722.2	G	chr1	156137709	A	chr1:156137709:A:['G']	0.9198898526162373
chr1:156137653-156137866:+	chr1	156137866	ENSE00003905178.1	ENSG00000160789.23	LMNA	100	0	156137653	+	ENST00000677389.1	G	chr1	156137709	A	chr1:156137709:A:['G']	0.924891922551661
chr1:156137653-156137865:+	chr1	156137865	ENSE00001434893.1	ENSG00000160789.23	LMNA	100	0	156137653	+	ENST00000368301.6	G	chr1	156137709	A	chr1:156137709:A:['G']	0.916821381642327
chr1:156137653-156137743:+	chr1	156137743	ENSE00001244973.2	ENSG00000160789.23	LMNA	100	100	156137653	+	ENST00000675939.1	G	chr1	156137709	A	chr1:156137709:A:['G']	0.11011351924678513
chr1:156137112-156138591:+	chr1	156138591	ENSE00003899747.1	ENSG00000160789.23	LMNA	100	0	156137112	+	ENST00000676283.1	C	chr1	156138500	A	chr1:156138500:A:['C']	0.6735845929281828
chr1:156137653-156138999:+	chr1	156138999	ENSE00003898997.1	ENSG00000160789.23	LMNA	100	0	156137653	+	ENST00000676434.1	C	chr1	156138500	A	chr1:156138500:A:['C']	0.9055840599694889
chr1:156137653-156138757:+	chr1	156138757	ENSE00001885328.1	ENSG00000160789.23	LMNA	100	100	156137653	+	ENST00000675989.1	C	chr1	156138500	A	chr1:156138500:A:['C']	0.06820807591454886
chr1:156137653-156138573:+	chr1	156138573	ENSE00003901068.1	ENSG00000160789.23	LMNA	100	0	156137653	+	ENST00000674720.1	C	chr1	156138500	A	chr1:156138500:A:['C']	0.9204319573517038
chr1:156138487-156139240:+	chr1	156139240	ENSE00003899065.1	ENSG00000160789.23	LMNA	100	0	156138487	+	ENST00000675667.1	C	chr1	156138500	A	chr1:156138500:A:['C']	0.8845065712225965
chr1:156138487-156138757:+	chr1	156138757	ENSE00003606184.1	ENSG00000160789.23	LMNA	100	100	156138487	+	ENST00000676385.2	C	chr1	156138500	A	chr1:156138500:A:['C']	0.0548224234224669
chr1:156138487-156138607:+	chr1	156138607	ENSE00001446805.1	ENSG00000160789.23	LMNA	100	100	156138487	+	ENST00000368299.7	C	chr1	156138500	A	chr1:156138500:A:['C']	0.2406252210287613
chr1:156137653-156138999:+	chr1	156138999	ENSE00003898997.1	ENSG00000160789.23	LMNA	100	0	156137653	+	ENST00000676434.1	T	chr1	156138601	A	chr1:156138601:A:['T']	0.9051531039268764
chr1:156137653-156138757:+	chr1	156138757	ENSE00001885328.1	ENSG00000160789.23	LMNA	100	100	156137653	+	ENST00000675989.1	T	chr1	156138601	A	chr1:156138601:A:['T']	0.06781934897735208
chr1:156138487-156139240:+	chr1	156139240	ENSE00003899065.1	ENSG00000160789.23	LMNA	100	0	156138487	+	ENST00000675667.1	T	chr1	156138601	A	chr1:156138601:A:['T']	0.8835849157816611
chr1:156138487-156138757:+	chr1	156138757	ENSE00003606184.1	ENSG00000160789.23	LMNA	100	100	156138487	+	ENST00000676385.2	T	chr1	156138601	A	chr1:156138601:A:['T']	0.05353752180086088
chr1:156138487-156138607:+	chr1	156138607	ENSE00001446805.1	ENSG00000160789.23	LMNA	100	100	156138487	+	ENST00000368299.7	T	chr1	156138601	A	chr1:156138601:A:['T']	0.22935827280618976
chr1:156137653-156138999:+	chr1	156138999	ENSE00003898997.1	ENSG00000160789.23	LMNA	100	0	156137653	+	ENST00000676434.1	A	chr1	156138610	G	chr1:156138610:G:['A']	0.9053336088457675
chr1:156137653-156138757:+	chr1	156138757	ENSE00001885328.1	ENSG00000160789.23	LMNA	100	100	156137653	+	ENST00000675989.1	A	chr1	156138610	G	chr1:156138610:G:['A']	0.06798173355247523
chr1:156138487-156139240:+	chr1	156139240	ENSE00003899065.1	ENSG00000160789.23	LMNA	100	0	156138487	+	ENST00000675667.1	A	chr1	156138610	G	chr1:156138610:G:['A']	0.8839712681017285
chr1:156138487-156138757:+	chr1	156138757	ENSE00003606184.1	ENSG00000160789.23	LMNA	100	100	156138487	+	ENST00000676385.2	A	chr1	156138610	G	chr1:156138610:G:['A']	0.054071581276369934
chr1:156138487-156138607:+	chr1	156138607	ENSE00001446805.1	ENSG00000160789.23	LMNA	100	100	156138487	+	ENST00000368299.7	A	chr1	156138610	G	chr1:156138610:G:['A']	0.005424431725448169
chr1:156137653-156138999:+	chr1	156138999	ENSE00003898997.1	ENSG00000160789.23	LMNA	100	0	156137653	+	ENST00000676434.1	A	chr1	156138611	G	chr1:156138611:G:['A']	0.9058215547779555
chr1:156137653-156138757:+	chr1	156138757	ENSE00001885328.1	ENSG00000160789.23	LMNA	100	100	156137653	+	ENST00000675989.1	A	chr1	156138611	G	chr1:156138611:G:['A']	0.06842386753746955
chr1:156138487-156139240:+	chr1	156139240	ENSE00003899065.1	ENSG00000160789.23	LMNA	100	0	156138487	+	ENST00000675667.1	A	chr1	156138611	G	chr1:156138611:G:['A']	0.8850133789783791
chr1:156138487-156138757:+	chr1	156138757	ENSE00003606184.1	ENSG00000160789.23	LMNA	100	100	156138487	+	ENST00000676385.2	A	chr1	156138611	G	chr1:156138611:G:['A']	0.05554520666375816
chr1:156138487-156138607:+	chr1	156138607	ENSE00001446805.1	ENSG00000160789.23	LMNA	100	100	156138487	+	ENST00000368299.7	A	chr1	156138611	G	chr1:156138611:G:['A']	0.0007742016204508712
chr1:156137653-156138999:+	chr1	156138999	ENSE00003898997.1	ENSG00000160789.23	LMNA	100	0	156137653	+	ENST00000676434.1	T	chr1	156138613	C	chr1:156138613:C:['T']	0.9052246670487394
chr1:156137653-156138757:+	chr1	156138757	ENSE00001885328.1	ENSG00000160789.23	LMNA	100	100	156137653	+	ENST00000675989.1	T	chr1	156138613	C	chr1:156138613:C:['T']	0.0678836482558129
chr1:156138487-156139240:+	chr1	156139240	ENSE00003899065.1	ENSG00000160789.23	LMNA	100	0	156138487	+	ENST00000675667.1	T	chr1	156138613	C	chr1:156138613:C:['T']	0.8837381268406176
chr1:156138487-156138757:+	chr1	156138757	ENSE00003606184.1	ENSG00000160789.23	LMNA	100	100	156138487	+	ENST00000676385.2	T	chr1	156138613	C	chr1:156138613:C:['T']	0.05374852074517043
chr1:156138487-156138607:+	chr1	156138607	ENSE00001446805.1	ENSG00000160789.23	LMNA	100	100	156138487	+	ENST00000368299.7	T	chr1	156138613	C	chr1:156138613:C:['T']	0.018578390311725798
chr1:156137653-156138999:+	chr1	156138999	ENSE00003898997.1	ENSG00000160789.23	LMNA	100	0	156137653	+	ENST00000676434.1	C	chr1	156138626	T	chr1:156138626:T:['C']	0.9053951012279937
chr1:156137653-156138757:+	chr1	156138757	ENSE00001885328.1	ENSG00000160789.23	LMNA	100	100	156137653	+	ENST00000675989.1	C	chr1	156138626	T	chr1:156138626:T:['C']	0.06803719045307782
chr1:156138487-156139240:+	chr1	156139240	ENSE00003899065.1	ENSG00000160789.23	LMNA	100	0	156138487	+	ENST00000675667.1	C	chr1	156138626	T	chr1:156138626:T:['C']	0.884102804916323
chr1:156138487-156138757:+	chr1	156138757	ENSE00003606184.1	ENSG00000160789.23	LMNA	100	100	156138487	+	ENST00000676385.2	C	chr1	156138626	T	chr1:156138626:T:['C']	0.05425488260371632
chr1:156138487-156138607:+	chr1	156138607	ENSE00001446805.1	ENSG00000160789.23	LMNA	100	100	156138487	+	ENST00000368299.7	C	chr1	156138626	T	chr1:156138626:T:['C']	0.24115820973667645
chr1:156137653-156138999:+	chr1	156138999	ENSE00003898997.1	ENSG00000160789.23	LMNA	100	0	156137653	+	ENST00000676434.1	C	chr1	156138646	T	chr1:156138646:T:['C']	0.9059070529292993
chr1:156137653-156138757:+	chr1	156138757	ENSE00001885328.1	ENSG00000160789.23	LMNA	100	100	156137653	+	ENST00000675989.1	C	chr1	156138646	T	chr1:156138646:T:['C']	0.06850183173514258
chr1:156138487-156139240:+	chr1	156139240	ENSE00003899065.1	ENSG00000160789.23	LMNA	100	0	156138487	+	ENST00000675667.1	C	chr1	156138646	T	chr1:156138646:T:['C']	0.8851956644951121
chr1:156138487-156138757:+	chr1	156138757	ENSE00003606184.1	ENSG00000160789.23	LMNA	100	100	156138487	+	ENST00000676385.2	C	chr1	156138646	T	chr1:156138646:T:['C']	0.05580801190438109
chr1:156138487-156138607:+	chr1	156138607	ENSE00001446805.1	ENSG00000160789.23	LMNA	100	100	156138487	+	ENST00000368299.7	C	chr1	156138646	T	chr1:156138646:T:['C']	0.24369025894182123
chr1:156137653-156138999:+	chr1	156138999	ENSE00003898997.1	ENSG00000160789.23	LMNA	100	0	156137653	+	ENST00000676434.1	T	chr1	156138659	C	chr1:156138659:C:['T']	0.9055881508575647
chr1:156137653-156138757:+	chr1	156138757	ENSE00001885328.1	ENSG00000160789.23	LMNA	100	100	156137653	+	ENST00000675989.1	T	chr1	156138659	C	chr1:156138659:C:['T']	0.06821180139470041
chr1:156138487-156139240:+	chr1	156139240	ENSE00003899065.1	ENSG00000160789.23	LMNA	100	0	156138487	+	ENST00000675667.1	T	chr1	156138659	C	chr1:156138659:C:['T']	0.8845153406199208
chr1:156138487-156138757:+	chr1	156138757	ENSE00003606184.1	ENSG00000160789.23	LMNA	100	100	156138487	+	ENST00000676385.2	T	chr1	156138659	C	chr1:156138659:C:['T']	0.05483482905922653
chr1:156138487-156138607:+	chr1	156138607	ENSE00001446805.1	ENSG00000160789.23	LMNA	100	100	156138487	+	ENST00000368299.7	T	chr1	156138659	C	chr1:156138659:C:['T']	0.2405578241392059
chr1:156137653-156138999:+	chr1	156138999	ENSE00003898997.1	ENSG00000160789.23	LMNA	100	0	156137653	+	ENST00000676434.1	C	chr1	156138662	A	chr1:156138662:A:['C']	0.9058184310793528
chr1:156137653-156138757:+	chr1	156138757	ENSE00001885328.1	ENSG00000160789.23	LMNA	100	100	156137653	+	ENST00000675989.1	C	chr1	156138662	A	chr1:156138662:A:['C']	0.06842103349061443
chr1:156138487-156139240:+	chr1	156139240	ENSE00003899065.1	ENSG00000160789.23	LMNA	100	0	156138487	+	ENST00000675667.1	C	chr1	156138662	A	chr1:156138662:A:['C']	0.8850067405471952
chr1:156138487-156138757:+	chr1	156138757	ENSE00003606184.1	ENSG00000160789.23	LMNA	100	100	156138487	+	ENST00000676385.2	C	chr1	156138662	A	chr1:156138662:A:['C']	0.05553564348072511
chr1:156138487-156138607:+	chr1	156138607	ENSE00001446805.1	ENSG00000160789.23	LMNA	100	100	156138487	+	ENST00000368299.7	C	chr1	156138662	A	chr1:156138662:A:['C']	0.24145992828335985
chr1:156137653-156138999:+	chr1	156138999	ENSE00003898997.1	ENSG00000160789.23	LMNA	100	0	156137653	+	ENST00000676434.1	T	chr1	156138662	A	chr1:156138662:A:['T']	0.9055631295018846
chr1:156137653-156138757:+	chr1	156138757	ENSE00001885328.1	ENSG00000160789.23	LMNA	100	100	156137653	+	ENST00000675989.1	T	chr1	156138662	A	chr1:156138662:A:['T']	0.06818910920266696
chr1:156138487-156139240:+	chr1	156139240	ENSE00003899065.1	ENSG00000160789.23	LMNA	100	0	156138487	+	ENST00000675667.1	T	chr1	156138662	A	chr1:156138662:A:['T']	0.8844618665889251
chr1:156138487-156138757:+	chr1	156138757	ENSE00003606184.1	ENSG00000160789.23	LMNA	100	100	156138487	+	ENST00000676385.2	T	chr1	156138662	A	chr1:156138662:A:['T']	0.05475922445745852
chr1:156138487-156138607:+	chr1	156138607	ENSE00001446805.1	ENSG00000160789.23	LMNA	100	100	156138487	+	ENST00000368299.7	T	chr1	156138662	A	chr1:156138662:A:['T']	0.24114172340007758
chr1:156137653-156138999:+	chr1	156138999	ENSE00003898997.1	ENSG00000160789.23	LMNA	100	0	156137653	+	ENST00000676434.1	C	chr1	156138663	G	chr1:156138663:G:['C']	0.9054651180854454
chr1:156137653-156138757:+	chr1	156138757	ENSE00001885328.1	ENSG00000160789.23	LMNA	100	100	156137653	+	ENST00000675989.1	C	chr1	156138663	G	chr1:156138663:G:['C']	0.06810043142460086
chr1:156138487-156139240:+	chr1	156139240	ENSE00003899065.1	ENSG00000160789.23	LMNA	100	0	156138487	+	ENST00000675667.1	C	chr1	156138663	G	chr1:156138663:G:['C']	0.8842524633985284
chr1:156138487-156138757:+	chr1	156138757	ENSE00003606184.1	ENSG00000160789.23	LMNA	100	100	156138487	+	ENST00000676385.2	C	chr1	156138663	G	chr1:156138663:G:['C']	0.05446439433396856
chr1:156138487-156138607:+	chr1	156138607	ENSE00001446805.1	ENSG00000160789.23	LMNA	100	100	156138487	+	ENST00000368299.7	C	chr1	156138663	G	chr1:156138663:G:['C']	0.2412551991998541
chr1:156137653-156138999:+	chr1	156138999	ENSE00003898997.1	ENSG00000160789.23	LMNA	100	0	156137653	+	ENST00000676434.1	T	chr1	156138678	G	chr1:156138678:G:['T']	0.9063986663166548
chr1:156137653-156138757:+	chr1	156138757	ENSE00001885328.1	ENSG00000160789.23	LMNA	100	100	156137653	+	ENST00000675989.1	T	chr1	156138678	G	chr1:156138678:G:['T']	0.06895294489471383
chr1:156138487-156139240:+	chr1	156139240	ENSE00003899065.1	ENSG00000160789.23	LMNA	100	0	156138487	+	ENST00000675667.1	T	chr1	156138678	G	chr1:156138678:G:['T']	0.886241642161954
chr1:156138487-156138757:+	chr1	156138757	ENSE00003606184.1	ENSG00000160789.23	LMNA	100	100	156138487	+	ENST00000676385.2	T	chr1	156138678	G	chr1:156138678:G:['T']	0.05734619905097716
chr1:156138487-156138607:+	chr1	156138607	ENSE00001446805.1	ENSG00000160789.23	LMNA	100	100	156138487	+	ENST00000368299.7	T	chr1	156138678	G	chr1:156138678:G:['T']	0.24189269794170662
chr1:156137653-156138999:+	chr1	156138999	ENSE00003898997.1	ENSG00000160789.23	LMNA	100	0	156137653	+	ENST00000676434.1	A	chr1	156138692	G	chr1:156138692:G:['A']	0.9055636952448392
chr1:156137653-156138757:+	chr1	156138757	ENSE00001885328.1	ENSG00000160789.23	LMNA	100	100	156137653	+	ENST00000675989.1	A	chr1	156138692	G	chr1:156138692:G:['A']	0.06818962730046131
chr1:156138487-156139240:+	chr1	156139240	ENSE00003899065.1	ENSG00000160789.23	LMNA	100	0	156138487	+	ENST00000675667.1	A	chr1	156138692	G	chr1:156138692:G:['A']	0.8844630928659873
chr1:156138487-156138757:+	chr1	156138757	ENSE00003606184.1	ENSG00000160789.23	LMNA	100	100	156138487	+	ENST00000676385.2	A	chr1	156138692	G	chr1:156138692:G:['A']	0.054760968439112205
chr1:156138487-156138607:+	chr1	156138607	ENSE00001446805.1	ENSG00000160789.23	LMNA	100	100	156138487	+	ENST00000368299.7	A	chr1	156138692	G	chr1:156138692:G:['A']	0.2414223492719765
chr1:156137653-156138999:+	chr1	156138999	ENSE00003898997.1	ENSG00000160789.23	LMNA	100	0	156137653	+	ENST00000676434.1	A	chr1	156138733	G	chr1:156138733:G:['A']	0.9053302728661919
chr1:156137653-156138757:+	chr1	156138757	ENSE00001885328.1	ENSG00000160789.23	LMNA	100	100	156137653	+	ENST00000675989.1	A	chr1	156138733	G	chr1:156138733:G:['A']	0.0679787117856412
chr1:156138487-156139240:+	chr1	156139240	ENSE00003899065.1	ENSG00000160789.23	LMNA	100	0	156138487	+	ENST00000675667.1	A	chr1	156138733	G	chr1:156138733:G:['A']	0.883964135544392
chr1:156138487-156138757:+	chr1	156138757	ENSE00003606184.1	ENSG00000160789.23	LMNA	100	100	156138487	+	ENST00000676385.2	A	chr1	156138733	G	chr1:156138733:G:['A']	0.05406164360549959
chr1:156137653-156138999:+	chr1	156138999	ENSE00003898997.1	ENSG00000160789.23	LMNA	100	0	156137653	+	ENST00000676434.1	A	chr1	156138757	G	chr1:156138757:G:['A']	0.9057317311076045
chr1:156137653-156138757:+	chr1	156138757	ENSE00001885328.1	ENSG00000160789.23	LMNA	100	100	156137653	+	ENST00000675989.1	A	chr1	156138757	G	chr1:156138757:G:['A']	0.9828710263429384
chr1:156138487-156139240:+	chr1	156139240	ENSE00003899065.1	ENSG00000160789.23	LMNA	100	0	156138487	+	ENST00000675667.1	A	chr1	156138757	G	chr1:156138757:G:['A']	0.884821810906291
chr1:156138487-156138757:+	chr1	156138757	ENSE00003606184.1	ENSG00000160789.23	LMNA	100	100	156138487	+	ENST00000676385.2	A	chr1	156138757	G	chr1:156138757:G:['A']	0.9772537007598578
chr1:156137653-156138999:+	chr1	156138999	ENSE00003898997.1	ENSG00000160789.23	LMNA	100	0	156137653	+	ENST00000676434.1	T	chr1	156138794	C	chr1:156138794:C:['T']	0.9052938999042426
chr1:156137653-156138757:+	chr1	156138757	ENSE00001885328.1	ENSG00000160789.23	LMNA	100	100	156137653	+	ENST00000675989.1	T	chr1	156138794	C	chr1:156138794:C:['T']	0.06919969317575016
chr1:156138487-156139240:+	chr1	156139240	ENSE00003899065.1	ENSG00000160789.23	LMNA	100	0	156138487	+	ENST00000675667.1	T	chr1	156138794	C	chr1:156138794:C:['T']	0.8838863154367728
chr1:156138487-156138757:+	chr1	156138757	ENSE00003606184.1	ENSG00000160789.23	LMNA	100	100	156138487	+	ENST00000676385.2	T	chr1	156138794	C	chr1:156138794:C:['T']	0.055702016042813746
chr1:156137653-156138999:+	chr1	156138999	ENSE00003898997.1	ENSG00000160789.23	LMNA	100	0	156137653	+	ENST00000676434.1	A	chr1	156138795	G	chr1:156138795:G:['A']	0.9057261613792901
chr1:156137653-156138757:+	chr1	156138757	ENSE00001885328.1	ENSG00000160789.23	LMNA	100	100	156137653	+	ENST00000675989.1	A	chr1	156138795	G	chr1:156138795:G:['A']	0.0685897302071695
chr1:156138487-156139240:+	chr1	156139240	ENSE00003899065.1	ENSG00000160789.23	LMNA	100	0	156138487	+	ENST00000675667.1	A	chr1	156138795	G	chr1:156138795:G:['A']	0.8848099100310552
chr1:156138487-156138757:+	chr1	156138757	ENSE00003606184.1	ENSG00000160789.23	LMNA	100	100	156138487	+	ENST00000676385.2	A	chr1	156138795	G	chr1:156138795:G:['A']	0.055203972572096124
chr1:172573890-172573998:+	chr1	172573998	ENSE00000610473.1	ENSG00000094975.14	SUCO	100	100	172573890	+	ENST00000367723.8	A	chr1	172573999	G	chr1:172573999:G:['A']	0.9999548082986743
chr1:215602084-215602201:+	chr1	215602201	ENSE00002396191.1	ENSG00000136636.13	KCTD3	100	100	215602084	+	ENST00000259154.9	C	chr1	215602098	CCCCTTGCGAATGAAAGATAATGATCTTCTTGTAACTGA	chr1:215602098:CCCCTTGCGAATGAAAGATAATGATCTTCTTGTAACTGA:['C']	0.47258752588836866
chr1:231265292-231265420:+	chr1	231265420	ENSE00000921379.1	ENSG00000116906.13	GNPAT	100	100	231265292	+	ENST00000436239.5	G	chr1	231265290	T	chr1:231265290:T:['G']	0.9999997927984804
chr1:243307783-243307883:+	chr1	243307883	ENSE00001854387.1	ENSG00000054282.16	SDCCAG8	0	100	243307783	+	ENST00000463012.1	A	chr1	243307837	G	chr1:243307837:G:['A']	0.1198526815524716
chr1:21831651-21831796:-	chr1	21831796	ENSE00001376743.1	ENSG00000142798.20	HSPG2	100	100	21831651	-	ENST00000374695.8	T	chr1	21831803	C	chr1:21831803:C:['T']	0.844788277852999
chr1:29206761-29206905:-	chr1	29206905	ENSE00003657858.1	ENSG00000116353.16	MECR	100	100	29206761	-	ENST00000263702.11	C	chr1	29206760	A	chr1:29206760:A:['C']	0.99999811809833
chr1:29206761-29206828:-	chr1	29206828	ENSE00001766469.1	ENSG00000116353.16	MECR	0	100	29206761	-	ENST00000453185.5	C	chr1	29206760	A	chr1:29206760:A:['C']	0.9999977892898999
chr1:42747722-42747798:-	chr1	42747798	ENSE00003671009.1	ENSG00000117385.16	P3H1	100	100	42747722	-	ENST00000397054.7	G	chr1	42747800	T	chr1:42747800:T:['G']	0.9998730225987429
chr1:42747757-42747798:-	chr1	42747798	ENSE00001914659.1	ENSG00000117385.16	P3H1	100	0	42747757	-	ENST00000460831.1	G	chr1	42747800	T	chr1:42747800:T:['G']	0.9999992379303896
chr1:42754868-42755217:-	chr1	42755217	ENSE00001927629.1	ENSG00000117385.16	P3H1	100	100	42754868	-	ENST00000460031.5	T	chr1	42755070	C	chr1:42755070:C:['T']	0.3139322317808533
chr1:42754868-42754990:-	chr1	42754990	ENSE00001189735.1	ENSG00000117385.16	P3H1	100	100	42754868	-	ENST00000397054.7	T	chr1	42755070	C	chr1:42755070:C:['T']	0.4113083988433754
chr1:42754979-42755217:-	chr1	42755217	ENSE00001914628.1	ENSG00000117385.16	P3H1	100	0	42754979	-	ENST00000463465.1	T	chr1	42755070	C	chr1:42755070:C:['T']	0.8961484326943796
chr1:42755164-42755217:-	chr1	42755217	ENSE00001080467.1	ENSG00000117385.16	P3H1	100	100	42755164	-	ENST00000397054.7	T	chr1	42755070	C	chr1:42755070:C:['T']	0.5000542334014795
chr1:42755164-42755209:-	chr1	42755209	ENSE00001770897.1	ENSG00000117385.16	P3H1	0	100	42755164	-	ENST00000431412.3	T	chr1	42755070	C	chr1:42755070:C:['T']	0.5023890438994488
chr1:94011261-94011385:-	chr1	94011385	ENSE00003481359.1	ENSG00000198691.13	ABCA4	100	100	94011261	-	ENST00000370225.4	G	chr1	94011256	A	chr1:94011256:A:['G']	0.9953107086529266
chr1:146019174-146019734:-	chr1	146019734	ENSE00003651604.1	ENSG00000168509.20	HJV	100	100	146019174	-	ENST00000336751.11	C	chr1	146019740	G	chr1:146019740:G:['C']	0.9569175947249988
chr1:146019551-146019734:-	chr1	146019734	ENSE00002029671.1	ENSG00000168509.20	HJV	100	0	146019551	-	ENST00000421822.2	C	chr1	146019740	G	chr1:146019740:G:['C']	0.9907163082584901
chr1:146019697-146019734:-	chr1	146019734	ENSE00001802273.1	ENSG00000168509.20	HJV	100	100	146019697	-	ENST00000497365.5	C	chr1	146019740	G	chr1:146019740:G:['C']	0.8870278611505249
chr1:149926375-149926918:-	chr1	149926918	ENSE00000959613.1	ENSG00000143368.10	SF3B4	100	100	149926375	-	ENST00000271628.9	A	chr1	149926665	G	chr1:149926665:G:['A']	0.10931439830794275
chr1:149926381-149926918:-	chr1	149926918	ENSE00001665179.1	ENSG00000143368.10	SF3B4	100	0	149926381	-	ENST00000457312.1	A	chr1	149926665	G	chr1:149926665:G:['A']	0.873622904963879
chr1:160283529-160283639:-	chr1	160283639	ENSE00003612122.1	ENSG00000162735.19	PEX19	100	100	160283529	-	ENST00000368072.10	A	chr1	160283549	G	chr1:160283549:G:['A']	0.9049164588861356
chr1:197121866-197122043:-	chr1	197122043	ENSE00003911538.1	ENSG00000066279.19	ASPM	100	100	197121866	-	ENST00000681879.1	G	chr1	197122044	C	chr1:197122044:C:['G']	0.9996639261163934
chr1:197121914-197122043:-	chr1	197122043	ENSE00003912844.1	ENSG00000066279.19	ASPM	100	100	197121914	-	ENST00000367408.6	G	chr1	197122044	C	chr1:197122044:C:['G']	0.9996513550693132
chr1:197121838-197122043:-	chr1	197122043	ENSE00003914260.1	ENSG00000066279.19	ASPM	100	0	197121838	-	ENST00000680112.1	G	chr1	197122044	C	chr1:197122044:C:['G']	0.9999711498485773
chr1:200565068-200565253:-	chr1	200565253	ENSE00000796393.1	ENSG00000118193.12	KIF14	100	100	200565068	-	ENST00000614960.4	T	chr1	200565069	C	chr1:200565069:C:['T']	0.9999725757241889
chr1:215650591-215650801:-	chr1	215650801	ENSE00001163132.2	ENSG00000042781.14	USH2A	100	100	215650591	-	ENST00000674083.1	C	chr1	215650556	G	chr1:215650556:G:['C']	0.5294078073584797
chr1:235980495-235980653:-	chr1	235980653	ENSE00000793458.1	ENSG00000116962.15	NID1	100	100	235980495	-	ENST00000264187.7	T	chr1	235980495	C	chr1:235980495:C:['T']	0.9998314614804913
chr2:3575816-3580918:+	chr2	3580918	ENSE00001826744.1	ENSG00000171863.15	RPS7	100	0	3575816	+	ENST00000481006.1	G	chr2	3580263	A	chr2:3580263:A:['G']	0.9158502655710123
chr2:3579818-3580260:+	chr2	3580260	ENSE00001892929.1	ENSG00000171863.15	RPS7	0	100	3579818	+	ENST00000472966.1	G	chr2	3580263	A	chr2:3580263:A:['G']	0.9827115776702102
chr2:3580109-3580475:+	chr2	3580475	ENSE00001899842.1	ENSG00000171863.15	RPS7	100	0	3580109	+	ENST00000407445.8	G	chr2	3580263	A	chr2:3580263:A:['G']	0.9271298767973393
chr2:3580109-3580260:+	chr2	3580260	ENSE00003564706.1	ENSG00000171863.15	RPS7	100	100	3580109	+	ENST00000645674.2	G	chr2	3580263	A	chr2:3580263:A:['G']	0.9751724300170374
chr2:47414268-47414418:+	chr2	47414418	ENSE00002205909.1	ENSG00000095002.15	MSH2	100	100	47414268	+	ENST00000543555.6	C	chr2	47414331	CTTTGGACAG	chr2:47414331:CTTTGGACAG:['C']	0.24347058142459913
chr2:47429741-47429941:+	chr2	47429941	ENSE00002447081.1	ENSG00000095002.15	MSH2	100	100	47429741	+	ENST00000543555.6	A	chr2	47429942	G	chr2:47429942:G:['A']	0.9999911556648355
chr2:47478271-47478519:+	chr2	47478519	ENSE00002512620.1	ENSG00000095002.15	MSH2	100	100	47478271	+	ENST00000543555.6	A	chr2	47478271	G	chr2:47478271:G:['A']	0.9999452961910199
chr2:47798610-47801332:+	chr2	47801332	ENSE00003731890.1	ENSG00000116062.17	MSH6	100	0	47798610	+	ENST00000616033.4	G	chr2	47798789	C	chr2:47798789:C:['G']	0.9130391770249504
chr2:47798610-47801155:+	chr2	47801155	ENSE00003523149.1	ENSG00000116062.17	MSH6	100	100	47798610	+	ENST00000652107.1	G	chr2	47798789	C	chr2:47798789:C:['G']	0.2955540862726962
chr2:47798610-47798920:+	chr2	47798920	ENSE00001636397.1	ENSG00000116062.17	MSH6	100	0	47798610	+	ENST00000456246.1	G	chr2	47798789	C	chr2:47798789:C:['G']	0.8780949636264155
chr2:47798610-47798834:+	chr2	47798834	ENSE00003896492.1	ENSG00000116062.17	MSH6	100	0	47798610	+	ENST00000673922.1	G	chr2	47798789	C	chr2:47798789:C:['G']	0.8913777658832935
chr2:47798614-47801155:+	chr2	47801155	ENSE00002310996.1	ENSG00000116062.17	MSH6	100	100	47798614	+	ENST00000538136.1	G	chr2	47798789	C	chr2:47798789:C:['G']	0.5036469978007856
chr2:47798610-47801332:+	chr2	47801332	ENSE00003731890.1	ENSG00000116062.17	MSH6	100	0	47798610	+	ENST00000616033.4	A	chr2	47801019	AAAG	chr2:47801019:AAAG:['A']	0.9128973137393513
chr2:47798610-47801155:+	chr2	47801155	ENSE00003523149.1	ENSG00000116062.17	MSH6	100	100	47798610	+	ENST00000652107.1	A	chr2	47801019	AAAG	chr2:47801019:AAAG:['A']	0.2951693422733202
chr2:47798614-47801155:+	chr2	47801155	ENSE00002310996.1	ENSG00000116062.17	MSH6	100	100	47798614	+	ENST00000538136.1	A	chr2	47801019	AAAG	chr2:47801019:AAAG:['A']	0.5031852834063285
chr2:47803419-47803685:+	chr2	47803685	ENSE00003606429.1	ENSG00000116062.17	MSH6	100	100	47803419	+	ENST00000652107.1	A	chr2	47803663	G	chr2:47803663:G:['A']	0.19307987968636345
chr2:47803419-47803628:+	chr2	47803628	ENSE00003733559.1	ENSG00000116062.17	MSH6	100	100	47803419	+	ENST00000622629.4	A	chr2	47803663	G	chr2:47803663:G:['A']	0.9479692558831329
chr2:47803629-47803678:+	chr2	47803678	ENSE00003724266.1	ENSG00000116062.17	MSH6	100	100	47803629	+	ENST00000622629.4	A	chr2	47803663	G	chr2:47803663:G:['A']	0.9956067334073159
chr2:47804901-47805027:+	chr2	47805027	ENSE00003726567.1	ENSG00000116062.17	MSH6	100	100	47804901	+	ENST00000622629.4	T	chr2	47804894	C	chr2:47804894:C:['T']	0.12635882181947744
chr2:47804909-47805027:+	chr2	47805027	ENSE00003601549.1	ENSG00000116062.17	MSH6	100	100	47804909	+	ENST00000652107.1	T	chr2	47804894	C	chr2:47804894:C:['T']	0.008438059624313038
chr2:111997322-111997476:+	chr2	111997476	ENSE00003523089.1	ENSG00000153208.17	MERTK	100	100	111997322	+	ENST00000295408.9	G	chr2	111997478	T	chr2:111997478:T:['G']	0.9999955814286815
chr2:111997322-111997407:+	chr2	111997407	ENSE00003744494.1	ENSG00000153208.17	MERTK	100	100	111997322	+	ENST00000616902.4	G	chr2	111997478	T	chr2:111997478:T:['G']	0.9760547879708875
chr2:111997411-111997476:+	chr2	111997476	ENSE00003749465.1	ENSG00000153208.17	MERTK	100	100	111997411	+	ENST00000616902.4	G	chr2	111997478	T	chr2:111997478:T:['G']	0.9999982589771967
chr2:111997369-111997476:+	chr2	111997476	ENSE00001820730.1	ENSG00000153208.17	MERTK	0	100	111997369	+	ENST00000473065.1	G	chr2	111997478	T	chr2:111997478:T:['G']	0.9999947144170512
chr2:112019412-112019522:+	chr2	112019522	ENSE00003638379.1	ENSG00000153208.17	MERTK	100	100	112019412	+	ENST00000295408.9	T	chr2	112019523	G	chr2:112019523:G:['T']	0.9999986551654565
chr2:112022257-112022394:+	chr2	112022394	ENSE00003467795.1	ENSG00000153208.17	MERTK	100	100	112022257	+	ENST00000295408.9	A	chr2	112022400	T	chr2:112022400:T:['A']	0.9993617755165868
chr2:112022257-112022378:+	chr2	112022378	ENSE00003753628.1	ENSG00000153208.17	MERTK	100	100	112022257	+	ENST00000616902.4	A	chr2	112022400	T	chr2:112022400:T:['A']	0.8713142194198207
chr2:165344554-165344911:+	chr2	165344911	ENSE00003550077.1	ENSG00000136531.18	SCN2A	100	100	165344554	+	ENST00000636384.2	G	chr2	165344914	A	chr2:165344914:A:['G']	0.9991208416757925
chr2:171473865-171474384:+	chr2	171474384	ENSE00001818959.1	ENSG00000115827.14	DCAF17	100	0	171473865	+	ENST00000493106.1	G	chr2	171473981	T	chr2:171473981:T:['G']	0.9117716739476658
chr2:171473865-171473975:+	chr2	171473975	ENSE00003593212.1	ENSG00000115827.14	DCAF17	100	100	171473865	+	ENST00000468592.5	G	chr2	171473981	T	chr2:171473981:T:['G']	0.9968156728521107
chr2:188997164-188997218:+	chr2	188997218	ENSE00001130075.1	ENSG00000168542.16	COL3A1	100	100	188997164	+	ENST00000304636.9	A	chr2	188997223	G	chr2:188997223:G:['A']	0.9921214856194583
chr2:189006344-189006452:+	chr2	189006452	ENSE00001129968.1	ENSG00000168542.16	COL3A1	100	100	189006344	+	ENST00000304636.9	A	chr2	189006384	G	chr2:189006384:G:['A']	0.4152994431912961
chr2:218661063-218661520:+	chr2	218661520	ENSE00001882039.1	ENSG00000074582.15	BCS1L	0	100	218661063	+	ENST00000471576.5	T	chr2	218661526	C	chr2:218661526:C:['T']	0.8373476954731504
chr2:218661405-218661545:+	chr2	218661545	ENSE00003615560.1	ENSG00000074582.15	BCS1L	100	100	218661405	+	ENST00000430322.5	T	chr2	218661526	C	chr2:218661526:C:['T']	0.5343387955485018
chr2:218661405-218661544:+	chr2	218661544	ENSE00003818604.1	ENSG00000074582.15	BCS1L	100	0	218661405	+	ENST00000643945.1	T	chr2	218661526	C	chr2:218661526:C:['T']	0.8897703265788768
chr2:218814020-218814757:+	chr2	218814757	ENSE00001845693.1	ENSG00000135929.9	CYP27A1	100	100	218814020	+	ENST00000494263.5	A	chr2	218814459	G	chr2:218814459:G:['A']	0.35188383023110675
chr2:218814379-218814458:+	chr2	218814458	ENSE00000785877.1	ENSG00000135929.9	CYP27A1	100	100	218814379	+	ENST00000258415.9	A	chr2	218814459	G	chr2:218814459:G:['A']	0.9999949695919759
chr2:218814544-218814757:+	chr2	218814757	ENSE00000785878.1	ENSG00000135929.9	CYP27A1	100	100	218814544	+	ENST00000258415.9	A	chr2	218814459	G	chr2:218814459:G:['A']	0.33837347719325284
chr2:231206197-231206289:+	chr2	231206289	ENSE00003616325.1	ENSG00000135931.18	ARMC9	100	100	231206197	+	ENST00000349938.8	T	chr2	231206294	G	chr2:231206294:G:['T']	0.9949666589377394
chr2:231262305-231262398:+	chr2	231262398	ENSE00003583978.1	ENSG00000135931.18	ARMC9	100	100	231262305	+	ENST00000349938.8	T	chr2	231262306	C	chr2:231262306:C:['T']	0.5055767545158248
chr2:63174669-63174832:-	chr2	63174832	ENSE00003554041.1	ENSG00000143951.16	WDPCP	100	100	63174669	-	ENST00000272321.12	A	chr2	63174669	C	chr2:63174669:C:['A']	0.9999999981205929
chr2:74376741-74376762:-	chr2	74376762	ENSE00001408363.1	ENSG00000204843.13	DCTN1	100	100	74376741	-	ENST00000361874.8	T	chr2	74376741	C	chr2:74376741:C:['T']	0.9921702011832781
chr2:74376740-74376762:-	chr2	74376762	ENSE00001747308.1	ENSG00000204843.13	DCTN1	100	0	74376740	-	ENST00000454119.5	T	chr2	74376741	C	chr2:74376741:C:['T']	0.869904705256591
chr2:166277715-166278313:-	chr2	166278313	ENSE00003830287.1	ENSG00000169432.18	SCN9A	100	0	166277715	-	ENST00000454569.6	C	chr2	166278327	A	chr2:166278327:A:['C']	0.9999468619009761
chr2:166278139-166278313:-	chr2	166278313	ENSE00002474880.1	ENSG00000169432.18	SCN9A	100	100	166278139	-	ENST00000642356.2	C	chr2	166278327	A	chr2:166278327:A:['C']	0.9991493884423107
chr2:169821942-169822057:-	chr2	169822057	ENSE00000882688.1	ENSG00000138382.15	METTL5	100	100	169821942	-	ENST00000409837.5	T	chr2	169821942	C	chr2:169821942:C:['T']	0.9999786516538067
chr2:189572520-189572961:-	chr2	189572961	ENSE00001830314.1	ENSG00000138449.11	SLC40A1	100	0	189572520	-	ENST00000479598.5	A	chr2	189572846	G	chr2:189572846:G:['A']	0.9376713635101883
chr2:189572845-189572961:-	chr2	189572961	ENSE00002493640.1	ENSG00000138449.11	SLC40A1	100	100	189572845	-	ENST00000261024.7	A	chr2	189572846	G	chr2:189572846:G:['A']	0.9514667133031092
chr2:196777638-196779067:-	chr2	196779067	ENSE00001675170.1	ENSG00000119041.11	GTF3C3	100	0	196777638	-	ENST00000448087.5	C	chr2	196778893	T	chr2:196778893:T:['C']	0.930765142253709
chr2:196778895-196779067:-	chr2	196779067	ENSE00000964847.1	ENSG00000119041.11	GTF3C3	100	100	196778895	-	ENST00000263956.8	C	chr2	196778893	T	chr2:196778893:T:['C']	0.961177692651568
chr2:201629229-201629421:-	chr2	201629421	ENSE00003555390.1	ENSG00000155755.19	TMEM237	100	100	201629229	-	ENST00000409444.6	T	chr2	201629229	C	chr2:201629229:C:['T']	0.9999944124364906
chr2:201629229-201629420:-	chr2	201629420	ENSE00001915882.1	ENSG00000155755.19	TMEM237	0	100	201629229	-	ENST00000471318.5	T	chr2	201629229	C	chr2:201629229:C:['T']	0.9999960332009304
chr2:219164577-219165422:-	chr2	219165422	ENSE00001931502.1	ENSG00000213901.11	SLC23A3	100	0	219164577	-	ENST00000497918.5	A	chr2	219165165	G	chr2:219165165:G:['A']	0.8575285179961047
chr2:219165168-219165422:-	chr2	219165422	ENSE00001581895.1	ENSG00000213901.11	SLC23A3	100	100	219165168	-	ENST00000409878.8	A	chr2	219165165	G	chr2:219165165:G:['A']	0.5202366497567483
chr3:10141777-10142187:+	chr3	10142187	ENSE00001930974.2	ENSG00000134086.8	VHL	0	100	10141777	+	ENST00000256474.3	C	chr3	10142189	T	chr3:10142189:T:['C']	0.5884135540006712
chr3:10141787-10142187:+	chr3	10142187	ENSE00001923192.1	ENSG00000134086.8	VHL	0	100	10141787	+	ENST00000345392.2	C	chr3	10142189	T	chr3:10142189:T:['C']	0.5814204669205434
chr3:10146513-10146636:+	chr3	10146636	ENSE00003504189.1	ENSG00000134086.8	VHL	100	100	10146513	+	ENST00000256474.3	C	chr3	10146638	T	chr3:10146638:T:['C']	0.976369054869387
chr3:36993349-36993663:+	chr3	36993663	ENSE00003754175.1	ENSG00000076242.16	MLH1	0	100	36993349	+	ENST00000536378.5	A	chr3	36993627	G	chr3:36993627:G:['A']	0.232371948160596
chr3:36993488-36993663:+	chr3	36993663	ENSE00001943203.2	ENSG00000076242.16	MLH1	0	100	36993488	+	ENST00000673899.1	A	chr3	36993627	G	chr3:36993627:G:['A']	0.26277177763679505
chr3:36993494-36993663:+	chr3	36993663	ENSE00003896562.1	ENSG00000076242.16	MLH1	0	100	36993494	+	ENST00000674111.1	A	chr3	36993627	G	chr3:36993627:G:['A']	0.23022917289059294
chr3:36993514-36993663:+	chr3	36993663	ENSE00003897089.1	ENSG00000076242.16	MLH1	0	100	36993514	+	ENST00000673972.1	A	chr3	36993627	G	chr3:36993627:G:['A']	0.24648787741967415
chr3:36993515-36993663:+	chr3	36993663	ENSE00001768292.1	ENSG00000076242.16	MLH1	0	100	36993515	+	ENST00000457004.5	A	chr3	36993627	G	chr3:36993627:G:['A']	0.2591897416498692
chr3:36993516-36993663:+	chr3	36993663	ENSE00003896261.1	ENSG00000076242.16	MLH1	0	100	36993516	+	ENST00000673713.1	A	chr3	36993627	G	chr3:36993627:G:['A']	0.2705337885392453
chr3:36993517-36993663:+	chr3	36993663	ENSE00003897428.2	ENSG00000076242.16	MLH1	0	100	36993517	+	ENST00000231790.8	A	chr3	36993627	G	chr3:36993627:G:['A']	0.2277503200718719
chr3:36993522-36993663:+	chr3	36993663	ENSE00003896615.1	ENSG00000076242.16	MLH1	0	100	36993522	+	ENST00000673715.1	A	chr3	36993627	G	chr3:36993627:G:['A']	0.25565700284604803
chr3:36993523-36993890:+	chr3	36993890	ENSE00001701695.1	ENSG00000076242.16	MLH1	0	100	36993523	+	ENST00000432299.6	A	chr3	36993627	G	chr3:36993627:G:['A']	0.47475634924853727
chr3:36993530-36993663:+	chr3	36993663	ENSE00003896348.1	ENSG00000076242.16	MLH1	0	100	36993530	+	ENST00000673897.1	A	chr3	36993627	G	chr3:36993627:G:['A']	0.2358765439699598
chr3:36993532-36993663:+	chr3	36993663	ENSE00001787055.1	ENSG00000076242.16	MLH1	0	100	36993532	+	ENST00000442249.6	A	chr3	36993627	G	chr3:36993627:G:['A']	0.24295784065327114
chr3:36993533-36993663:+	chr3	36993663	ENSE00001779147.1	ENSG00000076242.16	MLH1	0	100	36993533	+	ENST00000454028.5	A	chr3	36993627	G	chr3:36993627:G:['A']	0.2428491110116884
chr3:36993538-36993663:+	chr3	36993663	ENSE00003896959.1	ENSG00000076242.16	MLH1	0	100	36993538	+	ENST00000673947.1	A	chr3	36993627	G	chr3:36993627:G:['A']	0.2282899690932922
chr3:36993572-36993663:+	chr3	36993663	ENSE00001612810.1	ENSG00000076242.16	MLH1	0	100	36993572	+	ENST00000456676.6	A	chr3	36993627	G	chr3:36993627:G:['A']	0.22115476335082876
chr3:36993594-36993663:+	chr3	36993663	ENSE00003897088.1	ENSG00000076242.16	MLH1	0	100	36993594	+	ENST00000673673.1	A	chr3	36993627	G	chr3:36993627:G:['A']	0.227652862075726
chr3:36996618-36996709:+	chr3	36996709	ENSE00003496022.1	ENSG00000076242.16	MLH1	100	100	36996618	+	ENST00000673899.1	G	chr3	36996624	A	chr3:36996624:A:['G']	0.14588033388819216
chr3:36996623-36996709:+	chr3	36996709	ENSE00003602875.1	ENSG00000076242.16	MLH1	100	100	36996623	+	ENST00000673972.1	G	chr3	36996624	A	chr3:36996624:A:['G']	0.024121916007228614
chr3:37020309-37020463:+	chr3	37020463	ENSE00003785627.1	ENSG00000076242.16	MLH1	100	100	37020309	+	ENST00000536378.5	C	chr3	37020360	A	chr3:37020360:A:['C']	0.24341807136085059
chr3:37048516-37048609:+	chr3	37048609	ENSE00001593400.1	ENSG00000076242.16	MLH1	100	100	37048516	+	ENST00000536378.5	G	chr3	37048615	T	chr3:37048615:T:['G']	0.9970485827208254
chr3:42176813-42176890:+	chr3	42176890	ENSE00003467356.1	ENSG00000182606.17	TRAK1	100	100	42176813	+	ENST00000673621.2	G	chr3	42176812	A	chr3:42176812:A:['G']	0.9999888806086836
chr3:49002499-49006187:+	chr3	49006187	ENSE00001827761.1	ENSG00000178467.18	P4HTM	100	100	49002499	+	ENST00000484115.5	A	chr3	49004858	C	chr3:49004858:C:['A']	0.16192916215594041
chr3:49004860-49005867:+	chr3	49005867	ENSE00001842181.1	ENSG00000178467.18	P4HTM	100	100	49004860	+	ENST00000472301.5	A	chr3	49004858	C	chr3:49004858:C:['A']	0.9989869182111191
chr3:49004860-49005170:+	chr3	49005170	ENSE00001277618.3	ENSG00000178467.18	P4HTM	100	100	49004860	+	ENST00000343546.8	A	chr3	49004858	C	chr3:49004858:C:['A']	0.9986771810648565
chr3:49004860-49005046:+	chr3	49005046	ENSE00001498338.2	ENSG00000178467.18	P4HTM	100	100	49004860	+	ENST00000383729.9	A	chr3	49004858	C	chr3:49004858:C:['A']	0.9926341059339275
chr3:58148648-58148852:+	chr3	58148852	ENSE00003639438.1	ENSG00000136068.15	FLNB	100	100	58148648	+	ENST00000490882.5	T	chr3	58148853	G	chr3:58148853:G:['T']	0.9999999209899733
chr3:119382291-119382399:+	chr3	119382399	ENSE00000775864.1	ENSG00000031081.11	ARHGAP31	100	100	119382291	+	ENST00000264245.9	A	chr3	119382400	G	chr3:119382400:G:['A']	0.9998631962176465
chr3:129507664-129507762:+	chr3	129507762	ENSE00001079590.1	ENSG00000163913.12	IFT122	100	100	129507664	+	ENST00000507564.5	G	chr3	129507766	A	chr3:129507766:A:['G']	0.9861651273053957
chr3:129507667-129507762:+	chr3	129507762	ENSE00003629659.1	ENSG00000163913.12	IFT122	100	100	129507667	+	ENST00000431818.6	G	chr3	129507766	A	chr3:129507766:A:['G']	0.9864724899296471
chr3:25736308-25737455:-	chr3	25737455	ENSE00001944294.1	ENSG00000151092.18	NGLY1	100	100	25736308	-	ENST00000493324.5	A	chr3	25737407	G	chr3:25737407:G:['A']	0.3950600692119774
chr3:25737333-25737455:-	chr3	25737455	ENSE00003625006.1	ENSG00000151092.18	NGLY1	100	100	25737333	-	ENST00000280700.10	A	chr3	25737407	G	chr3:25737407:G:['A']	0.25552600554504173
chr3:47638724-47638780:-	chr3	47638780	ENSE00003536304.1	ENSG00000173473.11	SMARCC1	100	100	47638724	-	ENST00000254480.10	G	chr3	47638723	A	chr3:47638723:A:['G']	0.9632692127162946
chr3:132689073-132689263:-	chr3	132689263	ENSE00003723484.1	ENSG00000274810.4	NPHP3-ACAD11	100	100	132689073	-	ENST00000471702.2	C	chr3	132689263	CCT	chr3:132689263:CCT:['C']	0.9998617391986656
chr3:196306942-196307012:-	chr3	196307012	ENSE00003704346.1	ENSG00000272741.1	AC069257.3	100	100	196306942	-	ENST00000431391.1	A	chr3	196306939	T	chr3:196306939:T:['A']	0.9999985834469174
chr4:664880-664944:+	chr4	664944	ENSE00001654232.1	ENSG00000133256.13	PDE6B	100	100	664880	+	ENST00000496514.6	A	chr4	664866	G	chr4:664866:G:['A']	0.9962912148586128
chr4:664880-664922:+	chr4	664922	ENSE00001934478.1	ENSG00000133256.13	PDE6B	100	0	664880	+	ENST00000460119.1	A	chr4	664866	G	chr4:664866:G:['A']	0.9996896240291124
chr4:122331325-122331541:+	chr4	122331541	ENSE00003621910.1	ENSG00000138688.16	KIAA1109	100	100	122331325	+	ENST00000679879.1	A	chr4	122331325	G	chr4:122331325:G:['A']	0.9999993035452938
chr4:16186534-16186814:-	chr4	16186814	ENSE00002023486.1	ENSG00000169762.17	TAPT1	0	100	16186534	-	ENST00000504281.1	TA	chr4	16186778	T	chr4:16186778:T:['TA']	0.32882026460928754
chr4:16186780-16186878:-	chr4	16186878	ENSE00003644331.1	ENSG00000169762.17	TAPT1	100	100	16186780	-	ENST00000405303.7	TA	chr4	16186778	T	chr4:16186778:T:['TA']	0.9999998137763078
chr4:57032037-57032552:-	chr4	57032552	ENSE00003525298.1	ENSG00000163453.11	IGFBP7	100	0	57032037	-	ENST00000514062.2	T	chr4	57032426	C	chr4:57032426:C:['T']	0.7360735733036821
chr4:57032425-57032552:-	chr4	57032552	ENSE00003681335.1	ENSG00000163453.11	IGFBP7	100	100	57032425	-	ENST00000512512.3	T	chr4	57032426	C	chr4:57032426:C:['T']	0.9999997204900033
chr4:106194717-106194754:-	chr4	106194754	ENSE00003470257.1	ENSG00000145348.17	TBCK	100	100	106194717	-	ENST00000394708.7	T	chr4	106194717	C	chr4:106194717:C:['T']	0.9999932543113109
chr4:127949803-127949847:-	chr4	127949847	ENSE00003644201.1	ENSG00000164073.11	MFSD8	100	100	127949803	-	ENST00000296468.8	G	chr4	127949802	A	chr4:127949802:A:['G']	0.904271648421685
chr4:127949803-127949846:-	chr4	127949846	ENSE00003811752.1	ENSG00000164073.11	MFSD8	0	100	127949803	-	ENST00000642143.1	G	chr4	127949802	A	chr4:127949802:A:['G']	0.9306568298023589
chr4:129039040-129039096:-	chr4	129039096	ENSE00001080744.1	ENSG00000151466.12	SCLT1	100	100	129039040	-	ENST00000651532.1	G	chr4	129039039	A	chr4:129039039:A:['G']	0.9813877514208224
chr5:74705218-74706168:+	chr5	74706168	ENSE00002059644.1	ENSG00000049860.14	HEXB	100	0	74705218	+	ENST00000513079.5	C	chr5	74705325	G	chr5:74705325:G:['C']	0.9251231905693645
chr5:74705218-74705320:+	chr5	74705320	ENSE00003605134.1	ENSG00000049860.14	HEXB	100	100	74705218	+	ENST00000511181.5	C	chr5	74705325	G	chr5:74705325:G:['C']	0.9999999030686887
chr5:74716586-74716829:+	chr5	74716829	ENSE00002046640.1	ENSG00000049860.14	HEXB	100	0	74716586	+	ENST00000511621.1	G	chr5	74716674	GTAAGTTGT	chr5:74716674:GTAAGTTGT:['G']	0.7788667577490274
chr5:74716586-74716673:+	chr5	74716673	ENSE00003549476.1	ENSG00000049860.14	HEXB	100	100	74716586	+	ENST00000511181.5	G	chr5	74716674	GTAAGTTGT	chr5:74716674:GTAAGTTGT:['G']	0.9999999798423902
chr5:74716628-74716673:+	chr5	74716673	ENSE00002085666.1	ENSG00000049860.14	HEXB	0	100	74716628	+	ENST00000503312.5	G	chr5	74716674	GTAAGTTGT	chr5:74716674:GTAAGTTGT:['G']	0.9999999883616014
chr5:87374839-87374916:+	chr5	87374916	ENSE00003655477.1	ENSG00000145715.15	RASA1	100	100	87374839	+	ENST00000274376.11	G	chr5	87374922	T	chr5:87374922:T:['G']	0.9986757354285328
chr5:112766325-112766410:+	chr5	112766410	ENSE00000917796.1	ENSG00000134982.17	APC	100	100	112766325	+	ENST00000509732.5	C	chr5	112766412	T	chr5:112766412:T:['C']	0.994579568812018
chr5:112767188-112767390:+	chr5	112767390	ENSE00000972225.1	ENSG00000134982.17	APC	100	100	112767188	+	ENST00000507379.5	T	chr5	112767263	C	chr5:112767263:C:['T']	0.25346643474156483
chr5:112767188-112767322:+	chr5	112767322	ENSE00002085027.1	ENSG00000134982.17	APC	100	0	112767188	+	ENST00000509732.5	T	chr5	112767263	C	chr5:112767263:C:['T']	0.9422948496443541
chr5:112775628-112775737:+	chr5	112775737	ENSE00000917798.1	ENSG00000134982.17	APC	100	100	112775628	+	ENST00000507379.5	A	chr5	112775623	AAAT	chr5:112775623:AAAT:['A']	0.02867136103355951
chr5:112827928-112828006:+	chr5	112828006	ENSE00003488464.1	ENSG00000134982.17	APC	100	100	112827928	+	ENST00000507379.5	G	chr5	112827921	A	chr5:112827921:A:['G']	0.9999385509350306
chr5:119475677-119475727:+	chr5	119475727	ENSE00002084870.1	ENSG00000133835.17	HSD17B4	100	100	119475677	+	ENST00000511186.5	TTTTTTAAAAAGTATATACTTTCCTCCTTTTACCCTATACAACATTGATT	chr5	119475730	GAGTATTTCTTTTTCA	chr5:119475730:GAGTATTTCTTTTTCA:['TTTTTTAAAAAGTATATACTTTCCTCCTTTTACCCTATACAACATTGATT']	0.9999999999966518
chr5:119475705-119475727:+	chr5	119475727	ENSE00003518313.1	ENSG00000133835.17	HSD17B4	100	100	119475705	+	ENST00000646590.1	TTTTTTAAAAAGTATATACTTTCCTCCTTTTACCCTATACAACATTGATT	chr5	119475730	GAGTATTTCTTTTTCA	chr5:119475730:GAGTATTTCTTTTTCA:['TTTTTTAAAAAGTATATACTTTCCTCCTTTTACCCTATACAACATTGATT']	0.9999999999922597
chr5:119475823-119475870:+	chr5	119475870	ENSE00003657468.1	ENSG00000133835.17	HSD17B4	100	100	119475823	+	ENST00000511186.5	TTTTTTAAAAAGTATATACTTTCCTCCTTTTACCCTATACAACATTGATT	chr5	119475730	GAGTATTTCTTTTTCA	chr5:119475730:GAGTATTTCTTTTTCA:['TTTTTTAAAAAGTATATACTTTCCTCCTTTTACCCTATACAACATTGATT']	0.17960295983592123
chr5:119475823-119475873:+	chr5	119475873	ENSE00002062728.1	ENSG00000133835.17	HSD17B4	100	0	119475823	+	ENST00000507695.1	TTTTTTAAAAAGTATATACTTTCCTCCTTTTACCCTATACAACATTGATT	chr5	119475730	GAGTATTTCTTTTTCA	chr5:119475730:GAGTATTTCTTTTTCA:['TTTTTTAAAAAGTATATACTTTCCTCCTTTTACCCTATACAACATTGATT']	0.9599951282646979
chr5:134874370-134874530:+	chr5	134874530	ENSE00003900666.1	ENSG00000113621.15	TXNDC15	0	100	134874370	+	ENST00000511070.5	A	chr5	134874531	G	chr5:134874531:G:['A']	0.9999994188486783
chr5:134874375-134874530:+	chr5	134874530	ENSE00002034350.1	ENSG00000113621.15	TXNDC15	0	100	134874375	+	ENST00000506916.1	A	chr5	134874531	G	chr5:134874531:G:['A']	0.9999993877391953
chr5:134874396-134874483:+	chr5	134874483	ENSE00002074735.1	ENSG00000113621.15	TXNDC15	0	100	134874396	+	ENST00000507024.5	A	chr5	134874531	G	chr5:134874531:G:['A']	0.2858863950006358
chr5:37139339-37142480:-	chr5	37142480	ENSE00002057400.1	ENSG00000197603.16	CPLANE1	100	100	37139339	-	ENST00000509957.5	G	chr5	37139371	C	chr5:37139371:C:['G']	0.3910931657993412
chr5:37139339-37139587:-	chr5	37139587	ENSE00002046087.1	ENSG00000197603.16	CPLANE1	0	100	37139339	-	ENST00000504716.1	G	chr5	37139371	C	chr5:37139371:C:['G']	0.29786422524742157
chr5:37139339-37139370:-	chr5	37139370	ENSE00003475902.1	ENSG00000197603.16	CPLANE1	100	100	37139339	-	ENST00000508244.5	G	chr5	37139371	C	chr5:37139371:C:['G']	0.9999715785629543
chr5:88729217-88729519:-	chr5	88729519	ENSE00002066485.1	ENSG00000081189.16	MEF2C	0	100	88729217	-	ENST00000510980.1	C	chr5	88729356	A	chr5:88729356:A:['C']	0.11132186279674205
chr5:88729217-88729347:-	chr5	88729347	ENSE00000870640.3	ENSG00000081189.16	MEF2C	100	100	88729217	-	ENST00000504921.7	C	chr5	88729356	A	chr5:88729356:A:['C']	0.9998086884996227
chr5:88731436-88731901:-	chr5	88731901	ENSE00002043351.2	ENSG00000081189.16	MEF2C	100	0	88731436	-	ENST00000515715.2	C	chr5	88731903	T	chr5:88731903:T:['C']	0.9999997832263291
chr5:88731728-88731901:-	chr5	88731901	ENSE00000870642.3	ENSG00000081189.16	MEF2C	100	100	88731728	-	ENST00000504921.7	C	chr5	88731903	T	chr5:88731903:T:['C']	0.9999989108697969
chr5:88731804-88731901:-	chr5	88731901	ENSE00002087785.2	ENSG00000081189.16	MEF2C	100	0	88731804	-	ENST00000513252.5	C	chr5	88731903	T	chr5:88731903:T:['C']	0.9999997752552247
chr5:88731851-88731901:-	chr5	88731901	ENSE00002071938.1	ENSG00000081189.16	MEF2C	100	0	88731851	-	ENST00000506716.5	C	chr5	88731903	T	chr5:88731903:T:['C']	0.9999998443173581
chr5:128318878-128319001:-	chr5	128319001	ENSE00003895432.1	ENSG00000138829.12	FBN2	100	100	128318878	-	ENST00000262464.9	C	chr5	128318876	T	chr5:128318876:T:['C']	0.9863765554763323
chr5:138946723-138947473:-	chr5	138947473	ENSE00001830788.2	ENSG00000120725.13	SIL1	100	0	138946723	-	ENST00000394817.7	T	chr5	138947482	C	chr5:138947482:C:['T']	0.9977381500670822
chr5:138946753-138947473:-	chr5	138947473	ENSE00001128944.6	ENSG00000120725.13	SIL1	100	0	138946753	-	ENST00000265195.9	T	chr5	138947482	C	chr5:138947482:C:['T']	0.9983647070665155
chr5:138946994-138947473:-	chr5	138947473	ENSE00002061340.1	ENSG00000120725.13	SIL1	100	0	138946994	-	ENST00000515008.1	T	chr5	138947482	C	chr5:138947482:C:['T']	0.9977311630557142
chr5:138947022-138947473:-	chr5	138947473	ENSE00002034618.1	ENSG00000120725.13	SIL1	100	0	138947022	-	ENST00000509534.5	T	chr5	138947482	C	chr5:138947482:C:['T']	0.9976632851489687
chr5:151676131-151676201:-	chr5	151676201	ENSE00003556877.1	ENSG00000113140.11	SPARC	100	100	151676131	-	ENST00000231061.9	G	chr5	151676131	C	chr5:151676131:C:['G']	0.9999932562963902
chr6:26087280-26087516:+	chr6	26087516	ENSE00002725003.1	ENSG00000010704.19	HFE	0	100	26087280	+	ENST00000353147.9	C	chr6	26087518	T	chr6:26087518:T:['C']	0.9970846599733115
chr6:26087318-26087516:+	chr6	26087516	ENSE00003497875.1	ENSG00000010704.19	HFE	0	100	26087318	+	ENST00000483782.1	C	chr6	26087518	T	chr6:26087518:T:['C']	0.9970682520158545
chr6:26087391-26087516:+	chr6	26087516	ENSE00001823470.1	ENSG00000010704.19	HFE	0	100	26087391	+	ENST00000470149.5	C	chr6	26087518	T	chr6:26087518:T:['C']	0.9964895452166417
chr6:26087396-26087516:+	chr6	26087516	ENSE00001818297.1	ENSG00000010704.19	HFE	0	100	26087396	+	ENST00000336625.12	C	chr6	26087518	T	chr6:26087518:T:['C']	0.9966382940593719
chr6:26087397-26087516:+	chr6	26087516	ENSE00001949934.1	ENSG00000010704.19	HFE	0	100	26087397	+	ENST00000486147.1	C	chr6	26087518	T	chr6:26087518:T:['C']	0.9964876625070956
chr6:26087404-26087516:+	chr6	26087516	ENSE00001949180.1	ENSG00000010704.19	HFE	0	100	26087404	+	ENST00000461397.5	C	chr6	26087518	T	chr6:26087518:T:['C']	0.9965802988431234
chr6:26087428-26087516:+	chr6	26087516	ENSE00003567671.2	ENSG00000010704.19	HFE	0	100	26087428	+	ENST00000357618.10	C	chr6	26087518	T	chr6:26087518:T:['C']	0.996674710872298
chr6:26087438-26087516:+	chr6	26087516	ENSE00001930876.1	ENSG00000010704.19	HFE	0	100	26087438	+	ENST00000309234.10	C	chr6	26087518	T	chr6:26087518:T:['C']	0.9969646571872502
chr6:36685750-36687337:+	chr6	36687337	ENSE00000849732.3	ENSG00000124762.14	CDKN1A	100	0	36685750	+	ENST00000615513.4	G	chr6	36685748	C	chr6:36685748:C:['G']	0.9999999824793607
chr6:36685750-36687332:+	chr6	36687332	ENSE00001952853.2	ENSG00000124762.14	CDKN1A	100	0	36685750	+	ENST00000244741.10	G	chr6	36685748	C	chr6:36685748:C:['G']	0.9999999807113914
chr6:36685750-36685924:+	chr6	36685924	ENSE00001461352.1	ENSG00000124762.14	CDKN1A	100	0	36685750	+	ENST00000373711.3	G	chr6	36685748	C	chr6:36685748:C:['G']	0.9999999742795322
chr6:42938089-42938207:+	chr6	42938207	ENSE00003574316.1	ENSG00000137161.17	CNPY3	100	100	42938089	+	ENST00000372836.5	T	chr6	42938084	TAA	chr6:42938084:TAA:['T']	0.4511883523913884
chr6:42938089-42938170:+	chr6	42938170	ENSE00003485700.2	ENSG00000137161.17	CNPY3	100	0	42938089	+	ENST00000394142.7	T	chr6	42938084	TAA	chr6:42938084:TAA:['T']	0.9688843347045084
chr6:129315761-129315950:+	chr6	129315950	ENSE00001148463.1	ENSG00000196569.13	LAMA2	100	100	129315761	+	ENST00000421865.3	C	chr6	129315952	T	chr6:129315952:T:['C']	0.9958313282838975
chr6:129316037-129316171:+	chr6	129316171	ENSE00001148457.1	ENSG00000196569.13	LAMA2	100	100	129316037	+	ENST00000421865.3	C	chr6	129315952	T	chr6:129315952:T:['C']	0.23639703315733723
chr6:131847775-131847848:+	chr6	131847848	ENSE00003635155.1	ENSG00000197594.13	ENPP1	100	100	131847775	+	ENST00000486853.1	T	chr6	131847776	G	chr6:131847776:G:['T']	0.9984260236349107
chr6:157166014-157170249:+	chr6	157170249	ENSE00003792015.1	ENSG00000049618.24	ARID1B	0	0	157166014	+	ENST00000637722.1	T	chr6	157167185	G	chr6:157167185:G:['T']	0.9462654638224827
chr6:157167039-157168275:+	chr6	157168275	ENSE00003792934.1	ENSG00000049618.24	ARID1B	100	0	157167039	+	ENST00000636426.1	T	chr6	157167185	G	chr6:157167185:G:['T']	0.8959105731771156
chr6:157167039-157167185:+	chr6	157167185	ENSE00003534281.1	ENSG00000049618.24	ARID1B	100	100	157167039	+	ENST00000346085.10	T	chr6	157167185	G	chr6:157167185:G:['T']	0.9999805740381867
chr6:24652982-24653153:-	chr6	24653153	ENSE00003680876.1	ENSG00000111802.14	TDP2	100	100	24652982	-	ENST00000341060.3	A	chr6	24652982	C	chr6:24652982:C:['A']	0.9999999920685493
chr6:33173501-33173555:-	chr6	33173555	ENSE00001614950.1	ENSG00000204248.11	COL11A2	100	100	33173501	-	ENST00000374708.8	T	chr6	33173502	C	chr6:33173502:C:['T']	0.970396133479245
chr6:43045226-43045682:-	chr6	43045682	ENSE00003896459.1	ENSG00000044090.11	CUL7	100	100	43045226	-	ENST00000673753.1	G	chr6	43045403	C	chr6:43045403:C:['G']	0.5740967971955412
chr6:43045226-43045402:-	chr6	43045402	ENSE00000751563.1	ENSG00000044090.11	CUL7	100	100	43045226	-	ENST00000265348.9	G	chr6	43045403	C	chr6:43045403:C:['G']	0.9999258480029163
chr6:43623932-43624068:-	chr6	43624068	ENSE00003690802.1	ENSG00000172432.19	GTPBP2	100	100	43623932	-	ENST00000307114.11	T	chr6	43623932	C	chr6:43623932:C:['T']	0.9999688375885439
chr6:73615314-73615447:-	chr6	73615447	ENSE00003546010.1	ENSG00000119899.13	SLC17A5	100	100	73615314	-	ENST00000355773.6	T	chr6	73615314	C	chr6:73615314:C:['T']	0.9999961895002225
chr6:121292052-121292193:-	chr6	121292193	ENSE00003594622.1	ENSG00000146350.14	TBC1D32	100	100	121292052	-	ENST00000398212.7	A	chr6	121292052	C	chr6:121292052:C:['A']	0.9999997447878152
chr7:30025386-30027543:+	chr7	30027543	ENSE00001750452.2	ENSG00000227014.6	FKBP14-AS1	100	0	30025386	+	ENST00000422239.6	A	chr7	30026303	ATTAC	chr7:30026303:ATTAC:['A']	0.8873641871503257
chr7:44110724-44111057:+	chr7	44111057	ENSE00001613276.1	ENSG00000106624.11	AEBP1	100	100	44110724	+	ENST00000434445.1	A	chr7	44111058	G	chr7:44111058:G:['A']	0.9999882786115877
chr7:44110730-44111239:+	chr7	44111239	ENSE00001732614.2	ENSG00000106624.11	AEBP1	0	100	44110730	+	ENST00000450684.2	A	chr7	44111058	G	chr7:44111058:G:['A']	0.6199404454018065
chr7:44110912-44111057:+	chr7	44111057	ENSE00000680739.1	ENSG00000106624.11	AEBP1	100	100	44110912	+	ENST00000223357.8	A	chr7	44111058	G	chr7:44111058:G:['A']	0.9999897069365208
chr7:44111153-44111239:+	chr7	44111239	ENSE00003574885.1	ENSG00000106624.11	AEBP1	100	100	44111153	+	ENST00000223357.8	A	chr7	44111058	G	chr7:44111058:G:['A']	0.47864575856548836
chr7:116771848-116771989:+	chr7	116771989	ENSE00000717833.1	ENSG00000105976.16	MET	100	100	116771848	+	ENST00000318493.11	A	chr7	116771990	G	chr7:116771990:G:['A']	0.9999843421943111
chr7:116771848-116771989:+	chr7	116771989	ENSE00000717833.1	ENSG00000105976.16	MET	100	100	116771848	+	ENST00000318493.11	C	chr7	116771990	G	chr7:116771990:G:['C']	0.9999993432921739
chr7:116771848-116771989:+	chr7	116771989	ENSE00000717833.1	ENSG00000105976.16	MET	100	100	116771848	+	ENST00000318493.11	T	chr7	116771990	G	chr7:116771990:G:['T']	0.9999999821457629
chr7:116771848-116771989:+	chr7	116771989	ENSE00000717833.1	ENSG00000105976.16	MET	100	100	116771848	+	ENST00000318493.11	C	chr7	116771991	T	chr7:116771991:T:['C']	0.990088855548261
chr7:116771848-116771989:+	chr7	116771989	ENSE00000717833.1	ENSG00000105976.16	MET	100	100	116771848	+	ENST00000318493.11	G	chr7	116771991	T	chr7:116771991:T:['G']	0.9999978478309688
chr7:117509033-117509643:+	chr7	117509643	ENSE00003839831.1	ENSG00000001626.16	CFTR	100	0	117509033	+	ENST00000649850.1	T	chr7	117509031	C	chr7:117509031:C:['T']	0.9994917536952547
chr7:117509033-117509142:+	chr7	117509142	ENSE00003566628.1	ENSG00000001626.16	CFTR	100	100	117509033	+	ENST00000673785.1	T	chr7	117509031	C	chr7:117509031:C:['T']	0.9853884123637462
chr7:117530898-117531114:+	chr7	117531114	ENSE00000718611.1	ENSG00000001626.16	CFTR	100	100	117530898	+	ENST00000673785.1	C	chr7	117530893	T	chr7:117530893:T:['C']	0.286934229263981
chr7:117530898-117530978:+	chr7	117530978	ENSE00001637915.1	ENSG00000001626.16	CFTR	100	0	117530898	+	ENST00000446805.1	C	chr7	117530893	T	chr7:117530893:T:['C']	0.9369467763321347
chr7:117530898-117531114:+	chr7	117531114	ENSE00000718611.1	ENSG00000001626.16	CFTR	100	100	117530898	+	ENST00000673785.1	A	chr7	117531114	G	chr7:117531114:G:['A']	0.9999732175106392
chr7:117530898-117531114:+	chr7	117531114	ENSE00000718611.1	ENSG00000001626.16	CFTR	100	100	117530898	+	ENST00000673785.1	T	chr7	117531115	G	chr7:117531115:G:['T']	0.9999999855919268
chr7:117530898-117531114:+	chr7	117531114	ENSE00000718611.1	ENSG00000001626.16	CFTR	100	100	117530898	+	ENST00000673785.1	G	chr7	117531117	A	chr7:117531117:A:['G']	0.9484945990329031
chr7:117530898-117531114:+	chr7	117531114	ENSE00000718611.1	ENSG00000001626.16	CFTR	100	100	117530898	+	ENST00000673785.1	G	chr7	117531118	A	chr7:117531118:A:['G']	0.839493933547591
chr7:117534275-117534365:+	chr7	117534365	ENSE00000718620.1	ENSG00000001626.16	CFTR	100	100	117534275	+	ENST00000673785.1	C	chr7	117534275	G	chr7:117534275:G:['C']	0.9999980549788531
chr7:117534275-117534365:+	chr7	117534365	ENSE00000718620.1	ENSG00000001626.16	CFTR	100	100	117534275	+	ENST00000673785.1	T	chr7	117534366	G	chr7:117534366:G:['T']	0.9999977008037505
chr7:117535247-117535411:+	chr7	117535411	ENSE00000718626.1	ENSG00000001626.16	CFTR	100	100	117535247	+	ENST00000673785.1	T	chr7	117535247	G	chr7:117535247:G:['T']	0.9999997496179164
chr7:117535247-117535411:+	chr7	117535411	ENSE00000718626.1	ENSG00000001626.16	CFTR	100	100	117535247	+	ENST00000673785.1	A	chr7	117535412	G	chr7:117535412:G:['A']	0.9998251195217407
chr7:117536547-117536673:+	chr7	117536673	ENSE00000718630.1	ENSG00000001626.16	CFTR	100	100	117536547	+	ENST00000673785.1	A	chr7	117536514	AGATT	chr7:117536514:AGATT:['A']	0.32558696182149527
chr7:117536547-117536673:+	chr7	117536673	ENSE00000718630.1	ENSG00000001626.16	CFTR	100	100	117536547	+	ENST00000673785.1	AGATT	chr7	117536514	A	chr7:117536514:A:['AGATT']	0.013820663445125937
chr7:117536547-117536673:+	chr7	117536673	ENSE00000718630.1	ENSG00000001626.16	CFTR	100	100	117536547	+	ENST00000673785.1	T	chr7	117536533	TTGATTGATTTAC	chr7:117536533:TTGATTGATTTAC:['T']	0.9999882776838085
chr7:117536547-117536673:+	chr7	117536673	ENSE00000718630.1	ENSG00000001626.16	CFTR	100	100	117536547	+	ENST00000673785.1	T	chr7	117536537	TTGATTTAC	chr7:117536537:TTGATTTAC:['T']	0.9995964113850887
chr7:117540099-117540346:+	chr7	117540346	ENSE00000718634.1	ENSG00000001626.16	CFTR	100	100	117540099	+	ENST00000673785.1	A	chr7	117540088	T	chr7:117540088:T:['A']	0.9999968356158964
chr7:117540099-117540346:+	chr7	117540346	ENSE00000718634.1	ENSG00000001626.16	CFTR	100	100	117540099	+	ENST00000673785.1	G	chr7	117540096	A	chr7:117540096:A:['G']	0.3341119946994217
chr7:117540099-117540346:+	chr7	117540346	ENSE00000718634.1	ENSG00000001626.16	CFTR	100	100	117540099	+	ENST00000673785.1	A	chr7	117540347	G	chr7:117540347:G:['A']	0.999971443325459
chr7:117542015-117542108:+	chr7	117542108	ENSE00000718637.1	ENSG00000001626.16	CFTR	100	100	117542015	+	ENST00000673785.1	A	chr7	117542108	G	chr7:117542108:G:['A']	0.9999881617195203
chr7:117542015-117542108:+	chr7	117542108	ENSE00000718637.1	ENSG00000001626.16	CFTR	100	100	117542015	+	ENST00000673785.1	G	chr7	117542110	T	chr7:117542110:T:['G']	0.9999819437670585
chr7:117559463-117559655:+	chr7	117559655	ENSE00003837645.1	ENSG00000001626.16	CFTR	100	100	117559463	+	ENST00000647978.1	G	chr7	117559462	A	chr7:117559462:A:['G']	0.9999840843713826
chr7:117559463-117559655:+	chr7	117559655	ENSE00003837645.1	ENSG00000001626.16	CFTR	100	100	117559463	+	ENST00000647978.1	A	chr7	117559655	G	chr7:117559655:G:['A']	0.9960080089888825
chr7:117559637-117559655:+	chr7	117559655	ENSE00002472494.1	ENSG00000001626.16	CFTR	0	100	117559637	+	ENST00000472848.1	A	chr7	117559655	G	chr7:117559655:G:['A']	0.9948233748171043
chr7:117587738-117587833:+	chr7	117587833	ENSE00003837039.1	ENSG00000001626.16	CFTR	100	100	117587738	+	ENST00000647978.1	A	chr7	117587731	G	chr7:117587731:G:['A']	0.9996381079487086
chr7:117587738-117587749:+	chr7	117587749	ENSE00002449375.1	ENSG00000001626.16	CFTR	100	0	117587738	+	ENST00000472848.1	A	chr7	117587731	G	chr7:117587731:G:['A']	0.9999828405802549
chr7:117587738-117587833:+	chr7	117587833	ENSE00003837039.1	ENSG00000001626.16	CFTR	100	100	117587738	+	ENST00000647978.1	G	chr7	117587736	T	chr7:117587736:T:['G']	0.999999376412204
chr7:117587738-117587749:+	chr7	117587749	ENSE00002449375.1	ENSG00000001626.16	CFTR	100	0	117587738	+	ENST00000472848.1	G	chr7	117587736	T	chr7:117587736:T:['G']	0.9999999704422293
chr7:117587738-117587833:+	chr7	117587833	ENSE00003837039.1	ENSG00000001626.16	CFTR	100	100	117587738	+	ENST00000647978.1	A	chr7	117587738	G	chr7:117587738:G:['A']	0.999757357413212
chr7:117587738-117587749:+	chr7	117587749	ENSE00002449375.1	ENSG00000001626.16	CFTR	100	0	117587738	+	ENST00000472848.1	A	chr7	117587738	G	chr7:117587738:G:['A']	0.999988496202398
chr7:117587738-117587833:+	chr7	117587833	ENSE00003837039.1	ENSG00000001626.16	CFTR	100	100	117587738	+	ENST00000647978.1	C	chr7	117587834	G	chr7:117587834:G:['C']	0.9999744776838501
chr7:117590352-117590439:+	chr7	117590439	ENSE00003834119.1	ENSG00000001626.16	CFTR	100	100	117590352	+	ENST00000647978.1	A	chr7	117590440	G	chr7:117590440:G:['A']	0.999989787941721
chr7:117590352-117590439:+	chr7	117590439	ENSE00003834119.1	ENSG00000001626.16	CFTR	100	100	117590352	+	ENST00000647978.1	G	chr7	117590442	A	chr7:117590442:A:['G']	0.9248522195606202
chr7:117591933-117592657:+	chr7	117592657	ENSE00003832749.1	ENSG00000001626.16	CFTR	100	100	117591933	+	ENST00000647978.1	A	chr7	117592658	G	chr7:117592658:G:['A']	0.9999965223167311
chr7:117592517-117592657:+	chr7	117592657	ENSE00003833412.1	ENSG00000001626.16	CFTR	0	100	117592517	+	ENST00000647720.1	A	chr7	117592658	G	chr7:117592658:G:['A']	0.999995913851683
chr7:117594929-117595058:+	chr7	117595058	ENSE00000718674.1	ENSG00000001626.16	CFTR	100	100	117594929	+	ENST00000649406.1	T	chr7	117594930	G	chr7:117594930:G:['T']	0.9990487082497369
chr7:117594929-117594988:+	chr7	117594988	ENSE00003840109.1	ENSG00000001626.16	CFTR	100	0	117594929	+	ENST00000647978.1	T	chr7	117594930	G	chr7:117594930:G:['T']	0.9999891204638285
chr7:117602825-117602863:+	chr7	117602863	ENSE00001015963.1	ENSG00000001626.16	CFTR	100	100	117602825	+	ENST00000649406.1	C	chr7	117602820	T	chr7:117602820:T:['C']	0.8947735559888309
chr7:117602825-117602863:+	chr7	117602863	ENSE00001015963.1	ENSG00000001626.16	CFTR	100	100	117602825	+	ENST00000649406.1	A	chr7	117602868	G	chr7:117602868:G:['A']	0.9999990795115428
chr7:117603531-117603782:+	chr7	117603782	ENSE00000977441.1	ENSG00000001626.16	CFTR	100	100	117603531	+	ENST00000649406.1	A	chr7	117603531	G	chr7:117603531:G:['A']	0.9999451708847418
chr7:117606673-117606753:+	chr7	117606753	ENSE00000977442.1	ENSG00000001626.16	CFTR	100	100	117606673	+	ENST00000649406.1	G	chr7	117606670	A	chr7:117606670:A:['G']	0.11944653291731287
chr7:117606673-117606753:+	chr7	117606753	ENSE00000977442.1	ENSG00000001626.16	CFTR	100	100	117606673	+	ENST00000649406.1	A	chr7	117606753	G	chr7:117606753:G:['A']	0.9944457975754396
chr7:117606673-117606753:+	chr7	117606753	ENSE00000977442.1	ENSG00000001626.16	CFTR	100	100	117606673	+	ENST00000649406.1	A	chr7	117606754	G	chr7:117606754:G:['A']	0.9999780550657814
chr7:117610518-117610669:+	chr7	117610669	ENSE00000718690.1	ENSG00000001626.16	CFTR	100	100	117610518	+	ENST00000649406.1	A	chr7	117610518	G	chr7:117610518:G:['A']	0.9999178892625697
chr7:117610518-117610669:+	chr7	117610669	ENSE00000718690.1	ENSG00000001626.16	CFTR	100	100	117610518	+	ENST00000649406.1	T	chr7	117610518	G	chr7:117610518:G:['T']	0.999986750647785
chr7:117610518-117610669:+	chr7	117610669	ENSE00000718690.1	ENSG00000001626.16	CFTR	100	100	117610518	+	ENST00000649406.1	G	chr7	117610672	A	chr7:117610672:A:['G']	0.9886649009135295
chr7:117614612-117614713:+	chr7	117614713	ENSE00000718699.1	ENSG00000001626.16	CFTR	100	100	117614612	+	ENST00000649406.1	A	chr7	117614714	G	chr7:117614714:G:['A']	0.9999980652485532
chr7:117614612-117614713:+	chr7	117614713	ENSE00000718699.1	ENSG00000001626.16	CFTR	100	100	117614612	+	ENST00000649406.1	GT	chr7	117614714	G	chr7:117614714:G:['GT']	0.9999999135428669
chr7:117642437-117642593:+	chr7	117642593	ENSE00000718708.1	ENSG00000001626.16	CFTR	100	100	117642437	+	ENST00000003084.11	A	chr7	117642437	G	chr7:117642437:G:['A']	0.9999744388720788
chr7:117642437-117642593:+	chr7	117642593	ENSE00000718708.1	ENSG00000001626.16	CFTR	100	100	117642437	+	ENST00000003084.11	A	chr7	117642594	G	chr7:117642594:G:['A']	0.9999975878425053
chr7:117665458-117665564:+	chr7	117665564	ENSE00000718724.1	ENSG00000001626.16	CFTR	100	100	117665458	+	ENST00000003084.11	TT	chr7	117665564	GG	chr7:117665564:GG:['TT']	0.9999999950806617
chr7:117665458-117665564:+	chr7	117665564	ENSE00000718724.1	ENSG00000001626.16	CFTR	100	100	117665458	+	ENST00000003084.11	T	chr7	117665565	G	chr7:117665565:G:['T']	0.9999999958093637
chr7:139134654-139134792:+	chr7	139134792	ENSE00003630401.1	ENSG00000105948.13	TTC26	100	100	139134654	+	ENST00000430935.5	C	chr7	139134654	G	chr7:139134654:G:['C']	0.9999972694239505
chr7:139134654-139134721:+	chr7	139134721	ENSE00001810550.1	ENSG00000105948.13	TTC26	100	100	139134654	+	ENST00000479132.5	C	chr7	139134654	G	chr7:139134654:G:['C']	0.9999971136329056
chr7:141615470-141616024:+	chr7	141616024	ENSE00001935319.1	ENSG00000006530.18	AGK	100	0	141615470	+	ENST00000465241.5	G	chr7	141615468	C	chr7:141615468:C:['G']	0.9999997307128853
chr7:141615470-141615569:+	chr7	141615569	ENSE00001939762.1	ENSG00000006530.18	AGK	100	100	141615470	+	ENST00000496273.1	G	chr7	141615468	C	chr7:141615468:C:['G']	0.9999996439228045
chr7:141615470-141615565:+	chr7	141615565	ENSE00003676625.1	ENSG00000006530.18	AGK	100	100	141615470	+	ENST00000629555.2	G	chr7	141615468	C	chr7:141615468:C:['G']	0.9999980125535171
chr7:5982823-5982991:-	chr7	5982991	ENSE00001752874.1	ENSG00000122512.16	PMS2	100	100	5982823	-	ENST00000265849.12	T	chr7	5982823	C	chr7:5982823:C:['T']	0.9999831514121639
chr7:16301420-16301466:-	chr7	16301466	ENSE00003552646.1	ENSG00000214960.11	CRPPA	100	100	16301420	-	ENST00000407010.7	G	chr7	16301467	C	chr7:16301467:C:['G']	0.999608425957288
chr7:30026311-30026702:-	chr7	30026702	ENSE00001138183.10	ENSG00000106080.11	FKBP14	0	100	30026311	-	ENST00000222803.10	A	chr7	30026303	ATTAC	chr7:30026303:ATTAC:['A']	0.9998134374718709
chr7:30026311-30026662:-	chr7	30026662	ENSE00001617393.1	ENSG00000106080.11	FKBP14	0	100	30026311	-	ENST00000419018.1	A	chr7	30026303	ATTAC	chr7:30026303:ATTAC:['A']	0.9997982053419099
chr7:30026311-30026636:-	chr7	30026636	ENSE00001887774.1	ENSG00000106080.11	FKBP14	0	100	30026311	-	ENST00000479939.1	A	chr7	30026303	ATTAC	chr7:30026303:ATTAC:['A']	0.999815306537306
chr7:30026311-30026419:-	chr7	30026419	ENSE00001737910.1	ENSG00000106080.11	FKBP14	0	100	30026311	-	ENST00000412494.1	A	chr7	30026303	ATTAC	chr7:30026303:ATTAC:['A']	0.999798603631675
chr7:41960948-41966641:-	chr7	41966641	ENSE00001523264.2	ENSG00000106571.15	GLI3	100	0	41960948	-	ENST00000677288.1	T	chr7	41966642	C	chr7:41966642:C:['T']	0.9999999196037279
chr7:41964081-41966641:-	chr7	41966641	ENSE00001880618.1	ENSG00000106571.15	GLI3	100	0	41964081	-	ENST00000479210.1	T	chr7	41966642	C	chr7:41966642:C:['T']	0.9999999495488495
chr7:66994211-66994342:-	chr7	66994342	ENSE00003722625.1	ENSG00000126524.10	SBDS	100	100	66994211	-	ENST00000617799.1	G	chr7	66994210	A	chr7:66994210:A:['G']	0.6216285133402906
chr7:66994211-66994341:-	chr7	66994341	ENSE00000909224.1	ENSG00000126524.10	SBDS	100	100	66994211	-	ENST00000246868.7	G	chr7	66994210	A	chr7:66994210:A:['G']	0.6338848775723682
chr7:66994219-66994341:-	chr7	66994341	ENSE00003537267.1	ENSG00000126524.10	SBDS	100	100	66994219	-	ENST00000414306.5	G	chr7	66994210	A	chr7:66994210:A:['G']	0.048151834060279876
chr7:66994219-66994366:-	chr7	66994366	ENSE00001958573.1	ENSG00000126524.10	SBDS	0	100	66994219	-	ENST00000463579.1	G	chr7	66994210	A	chr7:66994210:A:['G']	0.03230980040587279
chr7:97854990-97855459:-	chr7	97855459	ENSE00001881997.1	ENSG00000070669.17	ASNS	100	0	97854990	-	ENST00000462436.1	T	chr7	97855352	C	chr7:97855352:C:['T']	0.9109406759845203
chr7:97855352-97855459:-	chr7	97855459	ENSE00000707047.1	ENSG00000070669.17	ASNS	100	100	97855352	-	ENST00000394308.8	T	chr7	97855352	C	chr7:97855352:C:['T']	0.9999758121407711
chr7:100628072-100628306:-	chr7	100628306	ENSE00001955649.1	ENSG00000106327.13	TFR2	100	100	100628072	-	ENST00000465294.5	T	chr7	100628224	C	chr7:100628224:C:['T']	0.20585297805222397
chr7:100628072-100628136:-	chr7	100628136	ENSE00003463524.1	ENSG00000106327.13	TFR2	100	100	100628072	-	ENST00000431692.5	T	chr7	100628224	C	chr7:100628224:C:['T']	0.2908800593859091
chr7:100628223-100628306:-	chr7	100628306	ENSE00003550537.1	ENSG00000106327.13	TFR2	100	100	100628223	-	ENST00000431692.5	T	chr7	100628224	C	chr7:100628224:C:['T']	0.9999633348788444
chr7:107324439-107324521:-	chr7	107324521	ENSE00001258643.2	ENSG00000164597.15	COG5	100	100	107324439	-	ENST00000297135.9	T	chr7	107324533	A	chr7:107324533:A:['T']	0.9999999974974101
chr7:107961548-107961676:-	chr7	107961676	ENSE00000716111.1	ENSG00000091136.15	LAMB1	100	100	107961548	-	ENST00000679200.1	A	chr7	107961544	C	chr7:107961544:C:['A']	0.9999615642384142
chr8:38252956-38253475:+	chr8	38253475	ENSE00002167595.1	ENSG00000085788.14	DDHD2	100	0	38252956	+	ENST00000524545.1	GT	chr8	38253128	G	chr8:38253128:G:['GT']	0.9039756742385512
chr8:38252956-38253127:+	chr8	38253127	ENSE00003479067.1	ENSG00000085788.14	DDHD2	100	100	38252956	+	ENST00000397166.7	GT	chr8	38253128	G	chr8:38253128:G:['GT']	0.9999858606589945
chr8:85465271-85465469:+	chr8	85465469	ENSE00003592444.1	ENSG00000104267.10	CA2	100	100	85465271	+	ENST00000520127.5	A	chr8	85465470	G	chr8:85465470:G:['A']	0.9999948693764993
chr8:99766773-99766970:+	chr8	99766970	ENSE00003626690.1	ENSG00000132549.19	VPS13B	100	100	99766773	+	ENST00000357162.7	T	chr8	99766874	C	chr8:99766874:C:['T']	0.2384404663992867
chr8:38423312-38424699:-	chr8	38424699	ENSE00001828369.1	ENSG00000077782.21	FGFR1	100	0	38423312	-	ENST00000470826.5	T	chr8	38424509	C	chr8:38424509:C:['T']	0.8778479694870911
chr8:38424016-38424699:-	chr8	38424699	ENSE00001862079.1	ENSG00000077782.21	FGFR1	100	0	38424016	-	ENST00000496296.5	T	chr8	38424509	C	chr8:38424509:C:['T']	0.9208098698762266
chr8:38424508-38424699:-	chr8	38424699	ENSE00003501167.1	ENSG00000077782.21	FGFR1	100	100	38424508	-	ENST00000649678.1	T	chr8	38424509	C	chr8:38424509:C:['T']	0.9999914504416034
chr8:38424508-38424623:-	chr8	38424623	ENSE00003898804.1	ENSG00000077782.21	FGFR1	0	100	38424508	-	ENST00000674217.1	T	chr8	38424509	C	chr8:38424509:C:['T']	0.9999932399042599
chr8:38424508-38424621:-	chr8	38424621	ENSE00001884764.1	ENSG00000077782.21	FGFR1	0	100	38424508	-	ENST00000464163.1	T	chr8	38424509	C	chr8:38424509:C:['T']	0.9999940337320777
chr8:42459895-42460168:-	chr8	42460168	ENSE00002137224.1	ENSG00000168575.10	SLC20A2	0	100	42459895	-	ENST00000522401.1	T	chr8	42459895	C	chr8:42459895:C:['T']	0.9999975890610722
chr8:42459895-42459992:-	chr8	42459992	ENSE00003528807.1	ENSG00000168575.10	SLC20A2	100	100	42459895	-	ENST00000520262.6	T	chr8	42459895	C	chr8:42459895:C:['T']	0.9999929246470302
chr8:51472186-51472304:-	chr8	51472304	ENSE00001723174.1	ENSG00000147485.13	PXDNL	100	100	51472186	-	ENST00000356297.5	A	chr8	51472306	T	chr8:51472306:T:['A']	0.9999810478855516
chr9:5772563-5772741:+	chr9	5772741	ENSE00003619824.1	ENSG00000107036.12	RIC1	100	100	5772563	+	ENST00000414202.7	C	chr9	5772741	G	chr9:5772741:G:['C']	0.7927438139954769
chr9:99132496-99132739:+	chr9	99132739	ENSE00003787960.1	ENSG00000106799.13	TGFBR1	100	0	99132496	+	ENST00000552573.6	C	chr9	99132727	G	chr9:99132727:G:['C']	0.8698817043898726
chr9:99132508-99132739:+	chr9	99132739	ENSE00003787744.1	ENSG00000106799.13	TGFBR1	100	100	99132508	+	ENST00000374994.9	C	chr9	99132727	G	chr9:99132727:G:['C']	0.3964898101048171
chr9:131506402-131506812:+	chr9	131506812	ENSE00001938640.2	ENSG00000130714.18	POMT1	100	0	131506402	+	ENST00000483472.2	T	chr9	131506454	G	chr9:131506454:G:['T']	0.9115438369576553
chr9:131506402-131506453:+	chr9	131506453	ENSE00003633717.1	ENSG00000130714.18	POMT1	100	100	131506402	+	ENST00000372228.9	T	chr9	131506454	G	chr9:131506454:G:['T']	0.9999999972847717
chr9:131513238-131513331:+	chr9	131513331	ENSE00003787003.1	ENSG00000130714.18	POMT1	100	100	131513238	+	ENST00000372228.9	C	chr9	131513331	CGTGA	chr9:131513331:CGTGA:['C']	0.9999998622231355
chr9:134731495-134731663:+	chr9	134731663	ENSE00001668386.1	ENSG00000130635.16	COL5A1	100	100	134731495	+	ENST00000371817.8	A	chr9	134731526	G	chr9:134731526:G:['A']	0.39042126738584865
chr9:21970715-21971208:-	chr9	21971208	ENSE00001888208.1	ENSG00000147889.18	CDKN2A	100	0	21970715	-	ENST00000497750.1	G	chr9	21970900	A	chr9:21970900:A:['G']	0.8425258078428445
chr9:21970901-21971332:-	chr9	21971332	ENSE00003655039.1	ENSG00000147889.18	CDKN2A	0	100	21970901	-	ENST00000578845.2	G	chr9	21970900	A	chr9:21970900:A:['G']	0.8406163948215296
chr9:21970901-21971208:-	chr9	21971208	ENSE00003496053.1	ENSG00000147889.18	CDKN2A	100	100	21970901	-	ENST00000304494.10	G	chr9	21970900	A	chr9:21970900:A:['G']	0.6537953935369515
chr9:21970975-21971208:-	chr9	21971208	ENSE00003492255.1	ENSG00000147889.18	CDKN2A	100	100	21970975	-	ENST00000579122.1	G	chr9	21970900	A	chr9:21970900:A:['G']	0.0934902979103313
chr9:21970715-21971208:-	chr9	21971208	ENSE00001888208.1	ENSG00000147889.18	CDKN2A	100	0	21970715	-	ENST00000497750.1	T	chr9	21970901	C	chr9:21970901:C:['T']	0.8426971921975379
chr9:21970901-21971332:-	chr9	21971332	ENSE00003655039.1	ENSG00000147889.18	CDKN2A	0	100	21970901	-	ENST00000578845.2	T	chr9	21970901	C	chr9:21970901:C:['T']	0.9999931216447339
chr9:21970901-21971208:-	chr9	21971208	ENSE00003496053.1	ENSG00000147889.18	CDKN2A	100	100	21970901	-	ENST00000304494.10	T	chr9	21970901	C	chr9:21970901:C:['T']	0.999980790129226
chr9:21970975-21971208:-	chr9	21971208	ENSE00003492255.1	ENSG00000147889.18	CDKN2A	100	100	21970975	-	ENST00000579122.1	T	chr9	21970901	C	chr9:21970901:C:['T']	0.09327931711846082
chr9:21970715-21971208:-	chr9	21971208	ENSE00001888208.1	ENSG00000147889.18	CDKN2A	100	0	21970715	-	ENST00000497750.1	A	chr9	21970901	C	chr9:21970901:C:['A']	0.8413474635314474
chr9:21970901-21971332:-	chr9	21971332	ENSE00003655039.1	ENSG00000147889.18	CDKN2A	0	100	21970901	-	ENST00000578845.2	A	chr9	21970901	C	chr9:21970901:C:['A']	0.9999999988197767
chr9:21970901-21971208:-	chr9	21971208	ENSE00003496053.1	ENSG00000147889.18	CDKN2A	100	100	21970901	-	ENST00000304494.10	A	chr9	21970901	C	chr9:21970901:C:['A']	0.9999999967038316
chr9:21970975-21971208:-	chr9	21971208	ENSE00003492255.1	ENSG00000147889.18	CDKN2A	100	100	21970975	-	ENST00000579122.1	A	chr9	21970901	C	chr9:21970901:C:['A']	0.09280564518963307
chr9:21970715-21971208:-	chr9	21971208	ENSE00001888208.1	ENSG00000147889.18	CDKN2A	100	0	21970715	-	ENST00000497750.1	T	chr9	21971209	C	chr9:21971209:C:['T']	0.999999867228664
chr9:21970901-21971332:-	chr9	21971332	ENSE00003655039.1	ENSG00000147889.18	CDKN2A	0	100	21970901	-	ENST00000578845.2	T	chr9	21971209	C	chr9:21971209:C:['T']	0.1586178181589722
chr9:21970901-21971208:-	chr9	21971208	ENSE00003496053.1	ENSG00000147889.18	CDKN2A	100	100	21970901	-	ENST00000304494.10	T	chr9	21971209	C	chr9:21971209:C:['T']	0.9999895066769444
chr9:21970975-21971208:-	chr9	21971208	ENSE00003492255.1	ENSG00000147889.18	CDKN2A	100	100	21970975	-	ENST00000579122.1	T	chr9	21971209	C	chr9:21971209:C:['T']	0.9999933515402303
chr9:21970715-21971208:-	chr9	21971208	ENSE00001888208.1	ENSG00000147889.18	CDKN2A	100	0	21970715	-	ENST00000497750.1	A	chr9	21971209	C	chr9:21971209:C:['A']	0.9999998409273687
chr9:21970901-21971332:-	chr9	21971332	ENSE00003655039.1	ENSG00000147889.18	CDKN2A	0	100	21970901	-	ENST00000578845.2	A	chr9	21971209	C	chr9:21971209:C:['A']	0.15763834780608707
chr9:21970901-21971208:-	chr9	21971208	ENSE00003496053.1	ENSG00000147889.18	CDKN2A	100	100	21970901	-	ENST00000304494.10	A	chr9	21971209	C	chr9:21971209:C:['A']	0.9999874280312909
chr9:21970975-21971208:-	chr9	21971208	ENSE00003492255.1	ENSG00000147889.18	CDKN2A	100	100	21970975	-	ENST00000579122.1	A	chr9	21971209	C	chr9:21971209:C:['A']	0.9999920345260118
chr9:21970715-21971208:-	chr9	21971208	ENSE00001888208.1	ENSG00000147889.18	CDKN2A	100	0	21970715	-	ENST00000497750.1	G	chr9	21971210	T	chr9:21971210:T:['G']	0.9999988843206324
chr9:21970901-21971332:-	chr9	21971332	ENSE00003655039.1	ENSG00000147889.18	CDKN2A	0	100	21970901	-	ENST00000578845.2	G	chr9	21971210	T	chr9:21971210:T:['G']	0.15961683175852512
chr9:21970901-21971208:-	chr9	21971208	ENSE00003496053.1	ENSG00000147889.18	CDKN2A	100	100	21970901	-	ENST00000304494.10	G	chr9	21971210	T	chr9:21971210:T:['G']	0.9999118312241879
chr9:21970975-21971208:-	chr9	21971208	ENSE00003492255.1	ENSG00000147889.18	CDKN2A	100	100	21970975	-	ENST00000579122.1	G	chr9	21971210	T	chr9:21971210:T:['G']	0.9999441355955615
chr9:95459599-95459783:-	chr9	95459783	ENSE00003485014.1	ENSG00000185920.16	PTCH1	100	100	95459599	-	ENST00000331920.11	A	chr9	95459794	G	chr9:95459794:G:['A']	0.030915794154609474
chr9:95461855-95461998:-	chr9	95461998	ENSE00003479218.1	ENSG00000185920.16	PTCH1	100	100	95461855	-	ENST00000331920.11	T	chr9	95461999	C	chr9:95461999:C:['T']	0.9999159517735619
chr9:120419787-120419960:-	chr9	120419960	ENSE00003691375.1	ENSG00000136861.18	CDK5RAP2	100	100	120419787	-	ENST00000360822.7	C	chr9	120419975	T	chr9:120419975:T:['C']	0.9998616231765812
chr9:132909751-132910692:-	chr9	132910692	ENSE00003823989.1	ENSG00000165699.15	TSC1	100	0	132909751	-	ENST00000642745.1	A	chr9	132910567	G	chr9:132910567:G:['A']	0.9519060980774093
chr9:132909806-132910692:-	chr9	132910692	ENSE00003825799.1	ENSG00000165699.15	TSC1	100	0	132909806	-	ENST00000642646.1	A	chr9	132910567	G	chr9:132910567:G:['A']	0.9454327643731493
chr9:132909806-132910689:-	chr9	132910689	ENSE00001957754.2	ENSG00000165699.15	TSC1	100	0	132909806	-	ENST00000493467.6	A	chr9	132910567	G	chr9:132910567:G:['A']	0.8993154637181938
chr9:132910260-132910689:-	chr9	132910689	ENSE00003818693.1	ENSG00000165699.15	TSC1	100	0	132910260	-	ENST00000647078.1	A	chr9	132910567	G	chr9:132910567:G:['A']	0.9243470121083222
chr9:132910570-132911568:-	chr9	132911568	ENSE00003823633.1	ENSG00000165699.15	TSC1	100	100	132910570	-	ENST00000645901.1	A	chr9	132910567	G	chr9:132910567:G:['A']	0.9815242984297016
chr9:132910570-132910692:-	chr9	132910692	ENSE00001095621.1	ENSG00000165699.15	TSC1	100	100	132910570	-	ENST00000298552.9	A	chr9	132910567	G	chr9:132910567:G:['A']	0.9943207802336768
chr9:132910570-132910689:-	chr9	132910689	ENSE00003826203.1	ENSG00000165699.15	TSC1	100	100	132910570	-	ENST00000642627.1	A	chr9	132910567	G	chr9:132910567:G:['A']	0.9890860510996722
chr9:132910570-132911568:-	chr9	132911568	ENSE00003823633.1	ENSG00000165699.15	TSC1	100	100	132910570	-	ENST00000645901.1	T	chr9	132911575	TGGAAGAGAAGAACACAG	chr9:132911575:TGGAAGAGAAGAACACAG:['T']	0.9999997586271298
chr9:132910998-132911568:-	chr9	132911568	ENSE00003817625.1	ENSG00000165699.15	TSC1	100	0	132910998	-	ENST00000403810.6	T	chr9	132911575	TGGAAGAGAAGAACACAG	chr9:132911575:TGGAAGAGAAGAACACAG:['T']	0.999999993536385
chr9:132911290-132911568:-	chr9	132911568	ENSE00001549891.2	ENSG00000165699.15	TSC1	100	0	132911290	-	ENST00000642854.1	T	chr9	132911575	TGGAAGAGAAGAACACAG	chr9:132911575:TGGAAGAGAAGAACACAG:['T']	0.9999999919251014
chr9:132911409-132911568:-	chr9	132911568	ENSE00003817366.1	ENSG00000165699.15	TSC1	100	100	132911409	-	ENST00000647078.1	T	chr9	132911575	TGGAAGAGAAGAACACAG	chr9:132911575:TGGAAGAGAAGAACACAG:['T']	0.9999999738990952
chr9:132911452-132911568:-	chr9	132911568	ENSE00003645085.1	ENSG00000165699.15	TSC1	100	100	132911452	-	ENST00000298552.9	T	chr9	132911575	TGGAAGAGAAGAACACAG	chr9:132911575:TGGAAGAGAAGAACACAG:['T']	0.9999999518623722
chr9:132911507-132911568:-	chr9	132911568	ENSE00003821084.1	ENSG00000165699.15	TSC1	100	0	132911507	-	ENST00000643691.1	T	chr9	132911575	TGGAAGAGAAGAACACAG	chr9:132911575:TGGAAGAGAAGAACACAG:['T']	0.999999992892523
chr9:132923347-132923684:-	chr9	132923684	ENSE00001929962.1	ENSG00000165699.15	TSC1	0	100	132923347	-	ENST00000461879.5	A	chr9	132923347	C	chr9:132923347:C:['A']	0.9999999996123026
chr9:132923347-132923492:-	chr9	132923492	ENSE00003488860.1	ENSG00000165699.15	TSC1	100	100	132923347	-	ENST00000298552.9	A	chr9	132923347	C	chr9:132923347:C:['A']	0.9999999989870476
chr9:132925586-132927304:-	chr9	132927304	ENSE00003825575.1	ENSG00000165699.15	TSC1	100	100	132925586	-	ENST00000645904.1	C	chr9	132925746	A	chr9:132925746:A:['C']	0.25619063843579376
chr9:132925586-132925739:-	chr9	132925739	ENSE00003482759.1	ENSG00000165699.15	TSC1	100	100	132925586	-	ENST00000298552.9	C	chr9	132925746	A	chr9:132925746:A:['C']	0.9999976857160036
chr9:132925734-132925739:-	chr9	132925739	ENSE00003819461.1	ENSG00000165699.15	TSC1	100	0	132925734	-	ENST00000646440.1	C	chr9	132925746	A	chr9:132925746:A:['C']	0.9999999565928884
chr10:87863624-87864548:+	chr10	87864548	ENSE00001456562.4	ENSG00000171862.11	PTEN	0	100	87863624	+	ENST00000371953.8	C	chr10	87864398	CAGA	chr10:87864398:CAGA:['C']	0.6418310873178977
chr10:87925512-87925557:+	chr10	87925557	ENSE00001156344.1	ENSG00000171862.11	PTEN	100	100	87925512	+	ENST00000371953.8	T	chr10	87925499	TG	chr10:87925499:TG:['T']	0.473772434636388
chr10:87931045-87931089:+	chr10	87931089	ENSE00003595610.1	ENSG00000171862.11	PTEN	100	100	87931045	+	ENST00000371953.8	C	chr10	87931089	G	chr10:87931089:G:['C']	0.9901893667617243
chr10:87933012-87933487:+	chr10	87933487	ENSE00001893700.1	ENSG00000171862.11	PTEN	100	0	87933012	+	ENST00000498703.1	G	chr10	87933132	A	chr10:87933132:A:['G']	0.9488191896512419
chr10:87933012-87933251:+	chr10	87933251	ENSE00001156330.1	ENSG00000171862.11	PTEN	100	100	87933012	+	ENST00000371953.8	G	chr10	87933132	A	chr10:87933132:A:['G']	0.08130296554703861
chr10:87952117-87952259:+	chr10	87952259	ENSE00001156327.1	ENSG00000171862.11	PTEN	100	100	87952117	+	ENST00000371953.8	G	chr10	87952178	C	chr10:87952178:C:['G']	0.3441096253403822
chr10:87952117-87952259:+	chr10	87952259	ENSE00001156327.1	ENSG00000171862.11	PTEN	100	100	87952117	+	ENST00000371953.8	C	chr10	87952218	T	chr10:87952218:T:['C']	0.35684057575015293
chr10:87952198-87952259:+	chr10	87952259	ENSE00001876418.1	ENSG00000171862.11	PTEN	0	100	87952198	+	ENST00000472832.2	C	chr10	87952218	T	chr10:87952218:T:['C']	0.4686045582340035
chr10:87957852-87958019:+	chr10	87958019	ENSE00003725338.1	ENSG00000171862.11	PTEN	100	100	87957852	+	ENST00000371953.8	A	chr10	87957850	C	chr10:87957850:C:['A']	0.9993747457479678
chr10:87957852-87958019:+	chr10	87958019	ENSE00003725338.1	ENSG00000171862.11	PTEN	100	100	87957852	+	ENST00000371953.8	G	chr10	87957850	C	chr10:87957850:C:['G']	0.9999791696909924
chr10:87957852-87958019:+	chr10	87958019	ENSE00003725338.1	ENSG00000171862.11	PTEN	100	100	87957852	+	ENST00000371953.8	C	chr10	87957851	A	chr10:87957851:A:['C']	0.9998550056030885
chr10:87960893-87961309:+	chr10	87961309	ENSE00001939988.1	ENSG00000171862.11	PTEN	100	0	87960893	+	ENST00000472832.2	T	chr10	87960922	C	chr10:87960922:C:['T']	0.8404840834436632
chr10:87960893-87961118:+	chr10	87961118	ENSE00001156315.1	ENSG00000171862.11	PTEN	100	100	87960893	+	ENST00000371953.8	T	chr10	87960922	C	chr10:87960922:C:['T']	0.24450148426769175
chr10:87960893-87961309:+	chr10	87961309	ENSE00001939988.1	ENSG00000171862.11	PTEN	100	0	87960893	+	ENST00000472832.2	T	chr10	87961119	G	chr10:87961119:G:['T']	0.8417586525568206
chr10:87960893-87961118:+	chr10	87961118	ENSE00001156315.1	ENSG00000171862.11	PTEN	100	100	87960893	+	ENST00000371953.8	T	chr10	87961119	G	chr10:87961119:G:['T']	0.9999999613655816
chr10:87965286-87971930:+	chr10	87971930	ENSE00001456541.3	ENSG00000171862.11	PTEN	100	0	87965286	+	ENST00000371953.8	T	chr10	87965285	A	chr10:87965285:A:['T']	0.9999999923997519
chr10:93625574-93625649:+	chr10	93625649	ENSE00000932985.1	ENSG00000095464.10	PDE6C	100	100	93625574	+	ENST00000371447.4	A	chr10	93625654	G	chr10:93625654:G:['A']	0.9993165373484176
chr10:93629257-93629305:+	chr10	93629305	ENSE00001283078.1	ENSG00000095464.10	PDE6C	100	100	93629257	+	ENST00000371447.4	C	chr10	93629247	T	chr10:93629247:T:['C']	0.5691509865842167
chr10:100827542-100829944:+	chr10	100829944	ENSE00000000165.2	ENSG00000075891.23	PAX2	100	0	100827542	+	ENST00000679374.1	G	chr10	100827634	A	chr10:100827634:A:['G']	0.8827229013096818
chr10:100827542-100829941:+	chr10	100829941	ENSE00003601487.1	ENSG00000075891.23	PAX2	100	0	100827542	+	ENST00000370296.6	G	chr10	100827634	A	chr10:100827634:A:['G']	0.9200787079857957
chr10:100827542-100829589:+	chr10	100829589	ENSE00001829064.2	ENSG00000075891.23	PAX2	100	0	100827542	+	ENST00000361791.7	G	chr10	100827634	A	chr10:100827634:A:['G']	0.8988507026924741
chr10:100827561-100829944:+	chr10	100829944	ENSE00003915950.1	ENSG00000075891.23	PAX2	100	0	100827561	+	ENST00000427256.6	G	chr10	100827634	A	chr10:100827634:A:['G']	0.9414775693213256
chr10:27208245-27208445:-	chr10	27208445	ENSE00003463289.1	ENSG00000107897.20	ACBD5	100	100	27208245	-	ENST00000677440.1	T	chr10	27208446	C	chr10:27208446:C:['T']	0.999810322193255
chr10:33254027-33254194:-	chr10	33254194	ENSE00003892454.1	ENSG00000099250.18	NRP1	100	100	33254027	-	ENST00000374875.5	G	chr10	33254026	A	chr10:33254026:A:['G']	0.9394706270014036
chr10:33330707-33330882:-	chr10	33330882	ENSE00003680092.1	ENSG00000099250.18	NRP1	100	100	33330707	-	ENST00000374875.5	C	chr10	33330706	A	chr10:33330706:A:['C']	0.9999983705918676
chr10:68416706-68416855:-	chr10	68416855	ENSE00003303530.1	ENSG00000138346.15	DNA2	100	100	68416706	-	ENST00000551118.6	A	chr10	68416702	AG	chr10:68416702:AG:['A']	0.6871264459528366
chr10:68416708-68416855:-	chr10	68416855	ENSE00003729621.1	ENSG00000138346.15	DNA2	100	100	68416708	-	ENST00000358410.8	A	chr10	68416702	AG	chr10:68416702:AG:['A']	0.9842402434145441
chr10:68416614-68416855:-	chr10	68416855	ENSE00001731147.1	ENSG00000138346.15	DNA2	100	0	68416614	-	ENST00000440722.2	A	chr10	68416702	AG	chr10:68416702:AG:['A']	0.9326896334048833
chr10:68416685-68416855:-	chr10	68416855	ENSE00003344092.1	ENSG00000138346.15	DNA2	100	0	68416685	-	ENST00000550545.1	A	chr10	68416702	AG	chr10:68416702:AG:['A']	0.8946475341699103
chr10:72133056-72134463:-	chr10	72134463	ENSE00001892968.2	ENSG00000138303.18	ASCC1	0	100	72133056	-	ENST00000534259.1	T	chr10	72133056	C	chr10:72133056:C:['T']	0.9999987249982065
chr10:72133056-72133181:-	chr10	72133181	ENSE00000933763.1	ENSG00000138303.18	ASCC1	100	100	72133056	-	ENST00000394919.5	T	chr10	72133056	C	chr10:72133056:C:['T']	0.9999982935927209
chr10:100175944-100176070:-	chr10	100176070	ENSE00001614541.1	ENSG00000107566.14	ERLIN1	100	100	100175944	-	ENST00000421367.7	C	chr10	100175938	CA	chr10:100175938:CA:['C']	0.9605231788298708
chr10:110900233-110904945:-	chr10	110904945	ENSE00003513299.1	ENSG00000214413.9	BBIP1	0	0	110900233	-	ENST00000605265.1	G	chr10	110901618	A	chr10:110901618:A:['G']	0.9520008740993449
chr10:110901537-110901612:-	chr10	110901612	ENSE00003571674.1	ENSG00000214413.9	BBIP1	100	100	110901537	-	ENST00000448814.7	G	chr10	110901618	A	chr10:110901618:A:['G']	0.6615671427473433
chr10:110901537-110901585:-	chr10	110901585	ENSE00001712441.1	ENSG00000214413.9	BBIP1	100	100	110901537	-	ENST00000436562.1	G	chr10	110901618	A	chr10:110901618:A:['G']	0.10092497840357392
chr10:133373245-133373354:-	chr10	133373354	ENSE00001447396.4	ENSG00000127884.5	ECHS1	0	100	133373245	-	ENST00000368547.4	T	chr10	133373241	C	chr10:133373241:C:['T']	0.9997980540011384
chr11:57738663-57739039:+	chr11	57739039	ENSE00002141079.1	ENSG00000213593.10	TMX2	100	100	57738663	+	ENST00000524972.5	A	chr11	57739039	G	chr11:57739039:G:['A']	0.997909685526717
chr11:57738973-57739039:+	chr11	57739039	ENSE00003549087.1	ENSG00000213593.10	TMX2	100	100	57738973	+	ENST00000278422.9	A	chr11	57739039	G	chr11:57739039:G:['A']	0.9982372079280852
chr11:57739130-57739260:+	chr11	57739260	ENSE00003611054.1	ENSG00000213593.10	TMX2	100	100	57739130	+	ENST00000278422.9	A	chr11	57739039	G	chr11:57739039:G:['A']	0.5314084321428504
chr11:57739130-57739212:+	chr11	57739212	ENSE00002194267.1	ENSG00000213593.10	TMX2	100	0	57739130	+	ENST00000525035.5	A	chr11	57739039	G	chr11:57739039:G:['A']	0.8932416997216885
chr11:57739130-57739181:+	chr11	57739181	ENSE00002173209.1	ENSG00000213593.10	TMX2	100	0	57739130	+	ENST00000524972.5	A	chr11	57739039	G	chr11:57739039:G:['A']	0.9567879822523893
chr11:59787036-59787136:+	chr11	59787136	ENSE00003642980.1	ENSG00000166900.17	STX3	100	100	59787036	+	ENST00000641815.1	G	chr11	59787035	A	chr11:59787035:A:['G']	0.9999329443772813
chr11:59793379-59793514:+	chr11	59793514	ENSE00003468330.1	ENSG00000166900.17	STX3	100	100	59793379	+	ENST00000641815.1	T	chr11	59793515	G	chr11:59793515:G:['T']	0.9999999970620368
chr11:59793478-59793514:+	chr11	59793514	ENSE00002199285.1	ENSG00000166900.17	STX3	0	100	59793478	+	ENST00000530221.1	T	chr11	59793515	G	chr11:59793515:G:['T']	0.9999999960974486
chr11:61368596-61369509:+	chr11	61369509	ENSE00003230076.1	ENSG00000149483.12	TMEM138	100	0	61368596	+	ENST00000278826.11	G	chr11	61368594	C	chr11:61368594:C:['G']	0.9999999973744349
chr11:61368596-61369211:+	chr11	61369211	ENSE00003502595.1	ENSG00000149483.12	TMEM138	100	0	61368596	+	ENST00000381787.2	G	chr11	61368594	C	chr11:61368594:C:['G']	0.9999999977593736
chr11:61368596-61368769:+	chr11	61368769	ENSE00002269761.1	ENSG00000149483.12	TMEM138	100	0	61368596	+	ENST00000423772.6	G	chr11	61368594	C	chr11:61368594:C:['G']	0.9999999983521879
chr11:61368596-61368751:+	chr11	61368751	ENSE00002254894.1	ENSG00000149483.12	TMEM138	100	0	61368596	+	ENST00000545420.1	G	chr11	61368594	C	chr11:61368594:C:['G']	0.9999999924547721
chr11:65589935-65589991:+	chr11	65589991	ENSE00001191808.2	ENSG00000173442.13	EHBP1L1	100	100	65589935	+	ENST00000309295.9	A	chr11	65589935	G	chr11:65589935:G:['A']	0.9999989939968341
chr11:66510615-66511089:+	chr11	66511089	ENSE00002160018.1	ENSG00000174483.20	BBS1	0	100	66510615	+	ENST00000527251.5	A	chr11	66511090	G	chr11:66511090:G:['A']	0.9999995578396711
chr11:66510633-66511089:+	chr11	66511089	ENSE00002160110.1	ENSG00000174483.20	BBS1	0	100	66510633	+	ENST00000526815.5	A	chr11	66511090	G	chr11:66511090:G:['A']	0.9999995036808261
chr11:66511012-66511089:+	chr11	66511089	ENSE00003643768.1	ENSG00000256349.1	AP002748.5	100	100	66511012	+	ENST00000419755.3	A	chr11	66511090	G	chr11:66511090:G:['A']	0.9999992612252953
chr11:66511011-66511089:+	chr11	66511089	ENSE00002155783.1	ENSG00000174483.20	BBS1	0	100	66511011	+	ENST00000524705.2	A	chr11	66511090	G	chr11:66511090:G:['A']	0.9999995472661372
chr11:66511018-66511089:+	chr11	66511089	ENSE00002188411.1	ENSG00000174483.20	BBS1	0	100	66511018	+	ENST00000524458.5	A	chr11	66511090	G	chr11:66511090:G:['A']	0.9999995370455812
chr11:66519616-66519887:+	chr11	66519887	ENSE00002188357.1	ENSG00000174483.20	BBS1	100	0	66519616	+	ENST00000528543.1	T	chr11	66519596	A	chr11:66519596:A:['T']	0.995803701870097
chr11:66519616-66519748:+	chr11	66519748	ENSE00003544518.1	ENSG00000256349.1	AP002748.5	100	100	66519616	+	ENST00000419755.3	T	chr11	66519596	A	chr11:66519596:A:['T']	0.8328870828274806
chr11:66519616-66519757:+	chr11	66519757	ENSE00002145635.1	ENSG00000174483.20	BBS1	100	0	66519616	+	ENST00000524907.5	T	chr11	66519596	A	chr11:66519596:A:['T']	0.993305033945135
chr11:66519616-66519744:+	chr11	66519744	ENSE00002158529.1	ENSG00000174483.20	BBS1	100	0	66519616	+	ENST00000527251.5	T	chr11	66519596	A	chr11:66519596:A:['T']	0.9921657938861562
chr11:66519620-66519748:+	chr11	66519748	ENSE00002165104.1	ENSG00000174483.20	BBS1	100	100	66519620	+	ENST00000526035.5	T	chr11	66519596	A	chr11:66519596:A:['T']	0.9554571203556614
chr11:66523176-66523576:+	chr11	66523576	ENSE00002180977.1	ENSG00000174483.20	BBS1	0	100	66523176	+	ENST00000529895.1	T	chr11	66523634	C	chr11:66523634:C:['T']	0.4054859571251875
chr11:66523455-66523576:+	chr11	66523576	ENSE00003494959.1	ENSG00000256349.1	AP002748.5	100	100	66523455	+	ENST00000419755.3	T	chr11	66523634	C	chr11:66523634:C:['T']	0.39782302441882267
chr11:66523481-66523576:+	chr11	66523576	ENSE00002179853.1	ENSG00000174483.20	BBS1	0	100	66523481	+	ENST00000527959.1	T	chr11	66523634	C	chr11:66523634:C:['T']	0.40145098623018943
chr11:66523723-66523882:+	chr11	66523882	ENSE00003541458.1	ENSG00000256349.1	AP002748.5	100	100	66523723	+	ENST00000419755.3	T	chr11	66523634	C	chr11:66523634:C:['T']	0.148308135808697
chr11:66523723-66523883:+	chr11	66523883	ENSE00002168626.1	ENSG00000174483.20	BBS1	100	0	66523723	+	ENST00000529895.1	T	chr11	66523634	C	chr11:66523634:C:['T']	0.8404182992491885
chr11:66523723-66523844:+	chr11	66523844	ENSE00002189309.1	ENSG00000174483.20	BBS1	100	0	66523723	+	ENST00000532908.5	T	chr11	66523634	C	chr11:66523634:C:['T']	0.9307276204082822
chr11:67611147-67611569:+	chr11	67611569	ENSE00002172628.1	ENSG00000167792.13	NDUFV1	0	100	67611147	+	ENST00000527923.1	A	chr11	67611569	G	chr11:67611569:G:['A']	0.9992212788497862
chr11:67611402-67611569:+	chr11	67611569	ENSE00003501994.1	ENSG00000167792.13	NDUFV1	100	100	67611402	+	ENST00000647561.1	A	chr11	67611569	G	chr11:67611569:G:['A']	0.9993181696563475
chr11:67611476-67611569:+	chr11	67611569	ENSE00002184966.1	ENSG00000167792.13	NDUFV1	100	100	67611476	+	ENST00000533919.5	A	chr11	67611569	G	chr11:67611569:G:['A']	0.9995024500196549
chr11:67611521-67611569:+	chr11	67611569	ENSE00002197004.1	ENSG00000167792.13	NDUFV1	100	100	67611521	+	ENST00000526169.1	A	chr11	67611569	G	chr11:67611569:G:['A']	0.9989295169004363
chr11:67611552-67611978:+	chr11	67611978	ENSE00002144730.1	ENSG00000167792.13	NDUFV1	0	100	67611552	+	ENST00000531250.1	A	chr11	67611569	G	chr11:67611569:G:['A']	0.14421430451761333
chr11:68389880-68390052:+	chr11	68390052	ENSE00001783344.1	ENSG00000162337.12	LRP5	100	100	68389880	+	ENST00000294304.12	A	chr11	68389874	T	chr11:68389874:T:['A']	0.9794717160699522
chr11:68403482-68403699:+	chr11	68403699	ENSE00003508659.1	ENSG00000162337.12	LRP5	100	100	68403482	+	ENST00000294304.12	T	chr11	68403483	G	chr11:68403483:G:['T']	0.977494743698308
chr11:86343507-86344721:+	chr11	86344721	ENSE00002175816.1	ENSG00000149196.16	HIKESHI	0	100	86343507	+	ENST00000529405.1	G	chr11	86344724	A	chr11:86344724:A:['G']	0.9995472963776205
chr11:86344602-86345638:+	chr11	86345638	ENSE00002146303.1	ENSG00000149196.16	HIKESHI	100	0	86344602	+	ENST00000533986.5	G	chr11	86344724	A	chr11:86344724:A:['G']	0.9510218978364745
chr11:86344602-86345229:+	chr11	86345229	ENSE00002140467.1	ENSG00000149196.16	HIKESHI	100	0	86344602	+	ENST00000528004.5	G	chr11	86344724	A	chr11:86344724:A:['G']	0.9584915372615731
chr11:86344602-86344721:+	chr11	86344721	ENSE00003552301.1	ENSG00000149196.16	HIKESHI	100	100	86344602	+	ENST00000278483.8	G	chr11	86344724	A	chr11:86344724:A:['G']	0.9994660665858354
chr11:108271250-108271406:+	chr11	108271406	ENSE00001764296.1	ENSG00000149311.19	ATM	100	100	108271250	+	ENST00000278616.8	T	chr11	108271249	A	chr11:108271249:A:['T']	0.9999854063205075
chr11:108271250-108271352:+	chr11	108271352	ENSE00001596875.1	ENSG00000149311.19	ATM	100	0	108271250	+	ENST00000419286.2	T	chr11	108271249	A	chr11:108271249:A:['T']	0.9999993016592384
chr11:112037272-112037460:+	chr11	112037460	ENSE00003642050.1	ENSG00000150768.17	DLAT	100	100	112037272	+	ENST00000533297.1	C	chr11	112037460	G	chr11:112037460:G:['C']	0.9956189188166923
chr11:112088866-112089011:+	chr11	112089011	ENSE00003636526.1	ENSG00000204370.13	SDHD	100	100	112088866	+	ENST00000375549.8	A	chr11	112089016	G	chr11:112089016:G:['A']	0.9999830639012575
chr11:112088866-112089004:+	chr11	112089004	ENSE00002143171.1	ENSG00000204370.13	SDHD	100	100	112088866	+	ENST00000528182.5	A	chr11	112089016	G	chr11:112089016:G:['A']	0.9467888471445446
chr11:112088866-112089049:+	chr11	112089049	ENSE00003809877.1	ENSG00000204370.13	SDHD	100	0	112088866	+	ENST00000640554.1	A	chr11	112089016	G	chr11:112089016:G:['A']	0.9272597356293796
chr11:45909662-45910312:-	chr11	45910312	ENSE00001478608.5	ENSG00000121680.16	PEX16	100	0	45909662	-	ENST00000378750.10	A	chr11	45910314	T	chr11:45910314:T:['A']	0.9999965908504972
chr11:45910169-45910312:-	chr11	45910312	ENSE00002184509.1	ENSG00000121680.16	PEX16	100	0	45910169	-	ENST00000523721.2	A	chr11	45910314	T	chr11:45910314:T:['A']	0.9999941821367208
chr11:45910204-45910312:-	chr11	45910312	ENSE00002151157.1	ENSG00000121680.16	PEX16	100	0	45910204	-	ENST00000532681.5	A	chr11	45910314	T	chr11:45910314:T:['A']	0.999998132538654
chr11:45915467-45915568:-	chr11	45915568	ENSE00003689758.1	ENSG00000121680.16	PEX16	100	100	45915467	-	ENST00000378750.10	T	chr11	45915463	C	chr11:45915463:C:['T']	0.9999515585896228
chr11:45915467-45915543:-	chr11	45915543	ENSE00002156620.1	ENSG00000121680.16	PEX16	0	100	45915467	-	ENST00000527371.1	T	chr11	45915463	C	chr11:45915463:C:['T']	0.9999542525610791
chr11:47331844-47331881:-	chr11	47331881	ENSE00000921269.1	ENSG00000134571.11	MYBPC3	100	100	47331844	-	ENST00000256993.8	C	chr11	47331891	A	chr11:47331891:A:['C']	0.5151751353617845
chr11:47331844-47331881:-	chr11	47331881	ENSE00000921269.1	ENSG00000134571.11	MYBPC3	100	100	47331844	-	ENST00000256993.8	A	chr11	47331893	G	chr11:47331893:G:['A']	0.0039817647667768795
chr11:47331844-47331881:-	chr11	47331881	ENSE00000921269.1	ENSG00000134571.11	MYBPC3	100	100	47331844	-	ENST00000256993.8	G	chr11	47331897	C	chr11:47331897:C:['G']	0.02954872569389928
chr11:47331844-47331881:-	chr11	47331881	ENSE00000921269.1	ENSG00000134571.11	MYBPC3	100	100	47331844	-	ENST00000256993.8	A	chr11	47331918	G	chr11:47331918:G:['A']	0.1370087816667282
chr11:47332071-47332258:-	chr11	47332258	ENSE00000921270.3	ENSG00000134571.11	MYBPC3	100	100	47332071	-	ENST00000256993.8	T	chr11	47332074	C	chr11:47332074:C:['T']	0.053427762762657934
chr11:47332071-47332258:-	chr11	47332258	ENSE00000921270.3	ENSG00000134571.11	MYBPC3	100	100	47332071	-	ENST00000256993.8	T	chr11	47332095	C	chr11:47332095:C:['T']	0.1377741653846064
chr11:47332071-47332258:-	chr11	47332258	ENSE00000921270.3	ENSG00000134571.11	MYBPC3	100	100	47332071	-	ENST00000256993.8	A	chr11	47332106	G	chr11:47332106:G:['A']	0.13656026380861053
chr11:47332071-47332258:-	chr11	47332258	ENSE00000921270.3	ENSG00000134571.11	MYBPC3	100	100	47332071	-	ENST00000256993.8	T	chr11	47332123	C	chr11:47332123:C:['T']	0.14371157029442644
chr11:47332071-47332258:-	chr11	47332258	ENSE00000921270.3	ENSG00000134571.11	MYBPC3	100	100	47332071	-	ENST00000256993.8	C	chr11	47332136	G	chr11:47332136:G:['C']	0.1359100209876749
chr11:47332071-47332258:-	chr11	47332258	ENSE00000921270.3	ENSG00000134571.11	MYBPC3	100	100	47332071	-	ENST00000256993.8	A	chr11	47332140	C	chr11:47332140:C:['A']	0.14106499481631904
chr11:47332071-47332258:-	chr11	47332258	ENSE00000921270.3	ENSG00000134571.11	MYBPC3	100	100	47332071	-	ENST00000256993.8	T	chr11	47332144	C	chr11:47332144:C:['T']	0.13769143268563
chr11:47332071-47332258:-	chr11	47332258	ENSE00000921270.3	ENSG00000134571.11	MYBPC3	100	100	47332071	-	ENST00000256993.8	A	chr11	47332204	G	chr11:47332204:G:['A']	0.14024843869705975
chr11:47332071-47332258:-	chr11	47332258	ENSE00000921270.3	ENSG00000134571.11	MYBPC3	100	100	47332071	-	ENST00000256993.8	A	chr11	47332209	C	chr11:47332209:C:['A']	0.13810472647617048
chr11:47332071-47332258:-	chr11	47332258	ENSE00000921270.3	ENSG00000134571.11	MYBPC3	100	100	47332071	-	ENST00000256993.8	C	chr11	47332270	G	chr11:47332270:G:['C']	0.9999887469097394
chr11:47332565-47332702:-	chr11	47332702	ENSE00000921271.1	ENSG00000134571.11	MYBPC3	100	100	47332565	-	ENST00000256993.8	T	chr11	47332576	C	chr11:47332576:C:['T']	0.2801021189188391
chr11:47332565-47332702:-	chr11	47332702	ENSE00000921271.1	ENSG00000134571.11	MYBPC3	100	100	47332565	-	ENST00000256993.8	T	chr11	47332578	C	chr11:47332578:C:['T']	0.27634886767477257
chr11:47332565-47332702:-	chr11	47332702	ENSE00000921271.1	ENSG00000134571.11	MYBPC3	100	100	47332565	-	ENST00000256993.8	C	chr11	47332695	G	chr11:47332695:G:['C']	0.2679991610862962
chr11:47332565-47332702:-	chr11	47332702	ENSE00000921271.1	ENSG00000134571.11	MYBPC3	100	100	47332565	-	ENST00000256993.8	A	chr11	47332701	G	chr11:47332701:G:['A']	0.12509236893553188
chr11:47332813-47332973:-	chr11	47332973	ENSE00000921272.1	ENSG00000134571.11	MYBPC3	100	100	47332813	-	ENST00000256993.8	T	chr11	47332808	C	chr11:47332808:C:['T']	0.8199450667831573
chr11:47332813-47332973:-	chr11	47332973	ENSE00000921272.1	ENSG00000134571.11	MYBPC3	100	100	47332813	-	ENST00000256993.8	T	chr11	47332811	C	chr11:47332811:C:['T']	0.0005767144662787666
chr11:47332813-47332973:-	chr11	47332973	ENSE00000921272.1	ENSG00000134571.11	MYBPC3	100	100	47332813	-	ENST00000256993.8	T	chr11	47332878	C	chr11:47332878:C:['T']	0.32792028981423976
chr11:47332813-47332973:-	chr11	47332973	ENSE00000921272.1	ENSG00000134571.11	MYBPC3	100	100	47332813	-	ENST00000256993.8	G	chr11	47332891	C	chr11:47332891:C:['G']	0.3330578293919565
chr11:47333193-47333333:-	chr11	47333333	ENSE00000921273.1	ENSG00000134571.11	MYBPC3	100	100	47333193	-	ENST00000256993.8	T	chr11	47333189	C	chr11:47333189:C:['T']	0.9999776521759908
chr11:47333193-47333333:-	chr11	47333333	ENSE00000921273.1	ENSG00000134571.11	MYBPC3	100	100	47333193	-	ENST00000256993.8	G	chr11	47333189	C	chr11:47333189:C:['G']	0.9999892123354082
chr11:47333193-47333333:-	chr11	47333333	ENSE00000921273.1	ENSG00000134571.11	MYBPC3	100	100	47333193	-	ENST00000256993.8	A	chr11	47333189	C	chr11:47333189:C:['A']	0.9999956860171934
chr11:47333193-47333333:-	chr11	47333333	ENSE00000921273.1	ENSG00000134571.11	MYBPC3	100	100	47333193	-	ENST00000256993.8	A	chr11	47333245	G	chr11:47333245:G:['A']	0.20056163733977994
chr11:47333193-47333333:-	chr11	47333333	ENSE00000921273.1	ENSG00000134571.11	MYBPC3	100	100	47333193	-	ENST00000256993.8	C	chr11	47333300	G	chr11:47333300:G:['C']	0.20783964357870185
chr11:47333193-47333333:-	chr11	47333333	ENSE00000921273.1	ENSG00000134571.11	MYBPC3	100	100	47333193	-	ENST00000256993.8	T	chr11	47333306	C	chr11:47333306:C:['T']	0.21366144774293683
chr11:47333193-47333333:-	chr11	47333333	ENSE00000921273.1	ENSG00000134571.11	MYBPC3	100	100	47333193	-	ENST00000256993.8	A	chr11	47333340	G	chr11:47333340:G:['A']	0.07219460448143758
chr11:47333193-47333333:-	chr11	47333333	ENSE00000921273.1	ENSG00000134571.11	MYBPC3	100	100	47333193	-	ENST00000256993.8	A	chr11	47333349	C	chr11:47333349:C:['A']	0.0011703839445018093
chr11:47333193-47333333:-	chr11	47333333	ENSE00000921273.1	ENSG00000134571.11	MYBPC3	100	100	47333193	-	ENST00000256993.8	A	chr11	47333365	G	chr11:47333365:G:['A']	0.1783854259489984
chr11:47333556-47333752:-	chr11	47333752	ENSE00000921274.1	ENSG00000134571.11	MYBPC3	100	100	47333556	-	ENST00000256993.8	T	chr11	47333552	C	chr11:47333552:C:['T']	0.9999963434753247
chr11:47333556-47333752:-	chr11	47333752	ENSE00000921274.1	ENSG00000134571.11	MYBPC3	100	100	47333556	-	ENST00000256993.8	A	chr11	47333553	G	chr11:47333553:G:['A']	0.9987504636880354
chr11:47333556-47333752:-	chr11	47333752	ENSE00000921274.1	ENSG00000134571.11	MYBPC3	100	100	47333556	-	ENST00000256993.8	T	chr11	47333554	C	chr11:47333554:C:['T']	0.05924544316899757
chr11:47333556-47333752:-	chr11	47333752	ENSE00000921274.1	ENSG00000134571.11	MYBPC3	100	100	47333556	-	ENST00000256993.8	A	chr11	47333624	G	chr11:47333624:G:['A']	0.4641506656397785
chr11:47333556-47333752:-	chr11	47333752	ENSE00000921274.1	ENSG00000134571.11	MYBPC3	100	100	47333556	-	ENST00000256993.8	C	chr11	47333631	T	chr11:47333631:T:['C']	0.4735181090095978
chr11:47333556-47333752:-	chr11	47333752	ENSE00000921274.1	ENSG00000134571.11	MYBPC3	100	100	47333556	-	ENST00000256993.8	A	chr11	47333641	G	chr11:47333641:G:['A']	0.46924076355058936
chr11:47333556-47333752:-	chr11	47333752	ENSE00000921274.1	ENSG00000134571.11	MYBPC3	100	100	47333556	-	ENST00000256993.8	T	chr11	47333649	C	chr11:47333649:C:['T']	0.47156840961043694
chr11:47333556-47333752:-	chr11	47333752	ENSE00000921274.1	ENSG00000134571.11	MYBPC3	100	100	47333556	-	ENST00000256993.8	T	chr11	47333657	C	chr11:47333657:C:['T']	0.46791184598063973
chr11:47333556-47333752:-	chr11	47333752	ENSE00000921274.1	ENSG00000134571.11	MYBPC3	100	100	47333556	-	ENST00000256993.8	T	chr11	47333682	C	chr11:47333682:C:['T']	0.46926873462824314
chr11:47333556-47333752:-	chr11	47333752	ENSE00000921274.1	ENSG00000134571.11	MYBPC3	100	100	47333556	-	ENST00000256993.8	A	chr11	47333699	G	chr11:47333699:G:['A']	0.4641170315261019
chr11:47333556-47333752:-	chr11	47333752	ENSE00000921274.1	ENSG00000134571.11	MYBPC3	100	100	47333556	-	ENST00000256993.8	A	chr11	47333750	G	chr11:47333750:G:['A']	0.6741509959354587
chr11:47333556-47333752:-	chr11	47333752	ENSE00000921274.1	ENSG00000134571.11	MYBPC3	100	100	47333556	-	ENST00000256993.8	C	chr11	47333757	G	chr11:47333757:G:['C']	0.9304638680466321
chr11:47333556-47333752:-	chr11	47333752	ENSE00000921274.1	ENSG00000134571.11	MYBPC3	100	100	47333556	-	ENST00000256993.8	G	chr11	47333764	A	chr11:47333764:A:['G']	0.6374439053240976
chr11:47333921-47334010:-	chr11	47334010	ENSE00000921275.1	ENSG00000134571.11	MYBPC3	100	100	47333921	-	ENST00000256993.8	C	chr11	47333923	T	chr11:47333923:T:['C']	0.9993674183494656
chr11:47333921-47334010:-	chr11	47334010	ENSE00000921275.1	ENSG00000134571.11	MYBPC3	100	100	47333921	-	ENST00000256993.8	T	chr11	47333954	C	chr11:47333954:C:['T']	0.2627912380214326
chr11:47333921-47334010:-	chr11	47334010	ENSE00000921275.1	ENSG00000134571.11	MYBPC3	100	100	47333921	-	ENST00000256993.8	A	chr11	47333955	G	chr11:47333955:G:['A']	0.26041356602628213
chr11:47333921-47334010:-	chr11	47334010	ENSE00000921275.1	ENSG00000134571.11	MYBPC3	100	100	47333921	-	ENST00000256993.8	A	chr11	47334002	G	chr11:47334002:G:['A']	0.26525132768495807
chr11:47333921-47334010:-	chr11	47334010	ENSE00000921275.1	ENSG00000134571.11	MYBPC3	100	100	47333921	-	ENST00000256993.8	A	chr11	47334022	G	chr11:47334022:G:['A']	0.04631411202214772
chr11:47335041-47335209:-	chr11	47335209	ENSE00000921276.1	ENSG00000134571.11	MYBPC3	100	100	47335041	-	ENST00000256993.8	G	chr11	47335007	T	chr11:47335007:T:['G']	0.16705605332616272
chr11:47335041-47335209:-	chr11	47335209	ENSE00000921276.1	ENSG00000134571.11	MYBPC3	100	100	47335041	-	ENST00000256993.8	A	chr11	47335007	T	chr11:47335007:T:['A']	0.16700870906535448
chr11:47335041-47335209:-	chr11	47335209	ENSE00000921276.1	ENSG00000134571.11	MYBPC3	100	100	47335041	-	ENST00000256993.8	A	chr11	47335037	C	chr11:47335037:C:['A']	0.9999999942546038
chr11:47335041-47335209:-	chr11	47335209	ENSE00000921276.1	ENSG00000134571.11	MYBPC3	100	100	47335041	-	ENST00000256993.8	T	chr11	47335061	C	chr11:47335061:C:['T']	0.16441258175691803
chr11:47335041-47335209:-	chr11	47335209	ENSE00000921276.1	ENSG00000134571.11	MYBPC3	100	100	47335041	-	ENST00000256993.8	T	chr11	47335070	C	chr11:47335070:C:['T']	0.1624763297605485
chr11:47335041-47335209:-	chr11	47335209	ENSE00000921276.1	ENSG00000134571.11	MYBPC3	100	100	47335041	-	ENST00000256993.8	C	chr11	47335212	G	chr11:47335212:G:['C']	0.9999221719463486
chr11:47335041-47335209:-	chr11	47335209	ENSE00000921276.1	ENSG00000134571.11	MYBPC3	100	100	47335041	-	ENST00000256993.8	T	chr11	47335215	G	chr11:47335215:G:['T']	0.9817621071369423
chr11:47335876-47336011:-	chr11	47336011	ENSE00003694001.1	ENSG00000134571.11	MYBPC3	100	100	47335876	-	ENST00000256993.8	A	chr11	47335990	T	chr11:47335990:T:['A']	0.11644768827823779
chr11:47335876-47336011:-	chr11	47336011	ENSE00003694001.1	ENSG00000134571.11	MYBPC3	100	100	47335876	-	ENST00000256993.8	C	chr11	47336031	G	chr11:47336031:G:['C']	0.4147894373685671
chr11:47337390-47337579:-	chr11	47337579	ENSE00001130046.1	ENSG00000134571.11	MYBPC3	100	100	47337390	-	ENST00000256993.8	A	chr11	47337360	C	chr11:47337360:C:['A']	0.29748148553208326
chr11:47337390-47337511:-	chr11	47337511	ENSE00002242202.1	ENSG00000134571.11	MYBPC3	100	100	47337390	-	ENST00000544791.1	A	chr11	47337360	C	chr11:47337360:C:['A']	0.28211533721792337
chr11:47337390-47337579:-	chr11	47337579	ENSE00001130046.1	ENSG00000134571.11	MYBPC3	100	100	47337390	-	ENST00000256993.8	A	chr11	47337363	G	chr11:47337363:G:['A']	0.3014397546442271
chr11:47337390-47337511:-	chr11	47337511	ENSE00002242202.1	ENSG00000134571.11	MYBPC3	100	100	47337390	-	ENST00000544791.1	A	chr11	47337363	G	chr11:47337363:G:['A']	0.2859523689356817
chr11:47337390-47337579:-	chr11	47337579	ENSE00001130046.1	ENSG00000134571.11	MYBPC3	100	100	47337390	-	ENST00000256993.8	T	chr11	47337391	C	chr11:47337391:C:['T']	0.9999759945825346
chr11:47337390-47337511:-	chr11	47337511	ENSE00002242202.1	ENSG00000134571.11	MYBPC3	100	100	47337390	-	ENST00000544791.1	T	chr11	47337391	C	chr11:47337391:C:['T']	0.9999726029616078
chr11:47337390-47337579:-	chr11	47337579	ENSE00001130046.1	ENSG00000134571.11	MYBPC3	100	100	47337390	-	ENST00000256993.8	T	chr11	47337392	G	chr11:47337392:G:['T']	0.46000636838473613
chr11:47337390-47337511:-	chr11	47337511	ENSE00002242202.1	ENSG00000134571.11	MYBPC3	100	100	47337390	-	ENST00000544791.1	T	chr11	47337392	G	chr11:47337392:G:['T']	0.43452255889570796
chr11:47337390-47337579:-	chr11	47337579	ENSE00001130046.1	ENSG00000134571.11	MYBPC3	100	100	47337390	-	ENST00000256993.8	C	chr11	47337392	G	chr11:47337392:G:['C']	0.9782990736672342
chr11:47337390-47337511:-	chr11	47337511	ENSE00002242202.1	ENSG00000134571.11	MYBPC3	100	100	47337390	-	ENST00000544791.1	C	chr11	47337392	G	chr11:47337392:G:['C']	0.9766277024945773
chr11:47337390-47337579:-	chr11	47337579	ENSE00001130046.1	ENSG00000134571.11	MYBPC3	100	100	47337390	-	ENST00000256993.8	T	chr11	47337446	G	chr11:47337446:G:['T']	0.2932097666678532
chr11:47337390-47337511:-	chr11	47337511	ENSE00002242202.1	ENSG00000134571.11	MYBPC3	100	100	47337390	-	ENST00000544791.1	T	chr11	47337446	G	chr11:47337446:G:['T']	0.27456065298339527
chr11:47337390-47337579:-	chr11	47337579	ENSE00001130046.1	ENSG00000134571.11	MYBPC3	100	100	47337390	-	ENST00000256993.8	A	chr11	47337460	G	chr11:47337460:G:['A']	0.2985905403463643
chr11:47337390-47337511:-	chr11	47337511	ENSE00002242202.1	ENSG00000134571.11	MYBPC3	100	100	47337390	-	ENST00000544791.1	A	chr11	47337460	G	chr11:47337460:G:['A']	0.2826683681449097
chr11:47337390-47337579:-	chr11	47337579	ENSE00001130046.1	ENSG00000134571.11	MYBPC3	100	100	47337390	-	ENST00000256993.8	A	chr11	47337676	G	chr11:47337676:G:['A']	0.27952659579431394
chr11:47337689-47337794:-	chr11	47337794	ENSE00001130054.1	ENSG00000134571.11	MYBPC3	100	100	47337689	-	ENST00000256993.8	A	chr11	47337676	G	chr11:47337676:G:['A']	0.12431722893740732
chr11:47337689-47337794:-	chr11	47337794	ENSE00001130054.1	ENSG00000134571.11	MYBPC3	100	100	47337689	-	ENST00000256993.8	G	chr11	47337684	A	chr11:47337684:A:['G']	0.8202927896804155
chr11:47337689-47337794:-	chr11	47337794	ENSE00001130054.1	ENSG00000134571.11	MYBPC3	100	100	47337689	-	ENST00000256993.8	A	chr11	47337706	G	chr11:47337706:G:['A']	0.12051050611267469
chr11:47337689-47337794:-	chr11	47337794	ENSE00001130054.1	ENSG00000134571.11	MYBPC3	100	100	47337689	-	ENST00000256993.8	T	chr11	47337783	C	chr11:47337783:C:['T']	0.12074181850936397
chr11:47337689-47337794:-	chr11	47337794	ENSE00001130054.1	ENSG00000134571.11	MYBPC3	100	100	47337689	-	ENST00000256993.8	T	chr11	47337792	C	chr11:47337792:C:['T']	0.31862659495081913
chr11:47337689-47337794:-	chr11	47337794	ENSE00001130054.1	ENSG00000134571.11	MYBPC3	100	100	47337689	-	ENST00000256993.8	T	chr11	47337814	C	chr11:47337814:C:['T']	0.07802380978946154
chr11:47338519-47338679:-	chr11	47338679	ENSE00001098047.1	ENSG00000134571.11	MYBPC3	100	100	47338519	-	ENST00000256993.8	T	chr11	47338517	C	chr11:47338517:C:['T']	0.00755592119939482
chr11:47338519-47338679:-	chr11	47338679	ENSE00001098047.1	ENSG00000134571.11	MYBPC3	100	100	47338519	-	ENST00000256993.8	T	chr11	47338520	C	chr11:47338520:C:['T']	0.9998396613883419
chr11:47338519-47338679:-	chr11	47338679	ENSE00001098047.1	ENSG00000134571.11	MYBPC3	100	100	47338519	-	ENST00000256993.8	A	chr11	47338521	G	chr11:47338521:G:['A']	0.7997726973127038
chr11:47338519-47338679:-	chr11	47338679	ENSE00001098047.1	ENSG00000134571.11	MYBPC3	100	100	47338519	-	ENST00000256993.8	A	chr11	47338554	G	chr11:47338554:G:['A']	0.07067126750716285
chr11:47338519-47338679:-	chr11	47338679	ENSE00001098047.1	ENSG00000134571.11	MYBPC3	100	100	47338519	-	ENST00000256993.8	C	chr11	47338594	T	chr11:47338594:T:['C']	0.0682762151471802
chr11:47338519-47338679:-	chr11	47338679	ENSE00001098047.1	ENSG00000134571.11	MYBPC3	100	100	47338519	-	ENST00000256993.8	A	chr11	47338667	T	chr11:47338667:T:['A']	0.07135592401680846
chr11:47338519-47338679:-	chr11	47338679	ENSE00001098047.1	ENSG00000134571.11	MYBPC3	100	100	47338519	-	ENST00000256993.8	C	chr11	47338682	G	chr11:47338682:G:['C']	0.9998378121190541
chr11:47338519-47338679:-	chr11	47338679	ENSE00001098047.1	ENSG00000134571.11	MYBPC3	100	100	47338519	-	ENST00000256993.8	C	chr11	47338687	G	chr11:47338687:G:['C']	0.201819021092775
chr11:47339323-47339404:-	chr11	47339404	ENSE00001130066.1	ENSG00000134571.11	MYBPC3	100	100	47339323	-	ENST00000256993.8	T	chr11	47339321	C	chr11:47339321:C:['T']	0.00874145365575724
chr11:47339323-47339404:-	chr11	47339404	ENSE00001130066.1	ENSG00000134571.11	MYBPC3	100	100	47339323	-	ENST00000256993.8	T	chr11	47339353	C	chr11:47339353:C:['T']	0.07408664196682359
chr11:47339650-47339790:-	chr11	47339790	ENSE00001130073.1	ENSG00000134571.11	MYBPC3	100	100	47339650	-	ENST00000256993.8	C	chr11	47339646	A	chr11:47339646:A:['C']	0.003320189072145127
chr11:47339650-47339790:-	chr11	47339790	ENSE00001130073.1	ENSG00000134571.11	MYBPC3	100	100	47339650	-	ENST00000256993.8	A	chr11	47339683	G	chr11:47339683:G:['A']	0.1549359528125632
chr11:47339650-47339790:-	chr11	47339790	ENSE00001130073.1	ENSG00000134571.11	MYBPC3	100	100	47339650	-	ENST00000256993.8	T	chr11	47339801	C	chr11:47339801:C:['T']	0.6461541428158777
chr11:47341002-47341032:-	chr11	47341032	ENSE00001098058.1	ENSG00000134571.11	MYBPC3	100	100	47341002	-	ENST00000256993.8	T	chr11	47341113	C	chr11:47341113:C:['T']	0.042681700290904456
chr11:47341137-47341244:-	chr11	47341244	ENSE00001130082.1	ENSG00000134571.11	MYBPC3	100	100	47341137	-	ENST00000256993.8	T	chr11	47341113	C	chr11:47341113:C:['T']	0.23606891107801933
chr11:47341137-47341244:-	chr11	47341244	ENSE00001130082.1	ENSG00000134571.11	MYBPC3	100	100	47341137	-	ENST00000256993.8	T	chr11	47341133	C	chr11:47341133:C:['T']	0.9999993773543185
chr11:47341137-47341244:-	chr11	47341244	ENSE00001130082.1	ENSG00000134571.11	MYBPC3	100	100	47341137	-	ENST00000256993.8	T	chr11	47341286	C	chr11:47341286:C:['T']	0.3369321626233178
chr11:47341990-47342156:-	chr11	47342156	ENSE00001098062.1	ENSG00000134571.11	MYBPC3	100	100	47341990	-	ENST00000256993.8	T	chr11	47341986	C	chr11:47341986:C:['T']	0.9999963249587206
chr11:47341990-47342156:-	chr11	47342156	ENSE00001098062.1	ENSG00000134571.11	MYBPC3	100	100	47341990	-	ENST00000256993.8	T	chr11	47341991	C	chr11:47341991:C:['T']	0.9912985635874094
chr11:47341990-47342156:-	chr11	47342156	ENSE00001098062.1	ENSG00000134571.11	MYBPC3	100	100	47341990	-	ENST00000256993.8	A	chr11	47341992	G	chr11:47341992:G:['A']	0.9107209218342411
chr11:47341990-47342156:-	chr11	47342156	ENSE00001098062.1	ENSG00000134571.11	MYBPC3	100	100	47341990	-	ENST00000256993.8	T	chr11	47342055	C	chr11:47342055:C:['T']	0.15529477615340828
chr11:47341990-47342156:-	chr11	47342156	ENSE00001098062.1	ENSG00000134571.11	MYBPC3	100	100	47341990	-	ENST00000256993.8	T	chr11	47342060	C	chr11:47342060:C:['T']	0.1541964851894896
chr11:47341990-47342156:-	chr11	47342156	ENSE00001098062.1	ENSG00000134571.11	MYBPC3	100	100	47341990	-	ENST00000256993.8	G	chr11	47342085	A	chr11:47342085:A:['G']	0.15725194701269501
chr11:47341990-47342156:-	chr11	47342156	ENSE00001098062.1	ENSG00000134571.11	MYBPC3	100	100	47341990	-	ENST00000256993.8	A	chr11	47342110	G	chr11:47342110:G:['A']	0.14903692599212606
chr11:47341990-47342156:-	chr11	47342156	ENSE00001098062.1	ENSG00000134571.11	MYBPC3	100	100	47341990	-	ENST00000256993.8	G	chr11	47342117	A	chr11:47342117:A:['G']	0.15622647675321677
chr11:47341990-47342156:-	chr11	47342156	ENSE00001098062.1	ENSG00000134571.11	MYBPC3	100	100	47341990	-	ENST00000256993.8	T	chr11	47342140	C	chr11:47342140:C:['T']	0.15193477580824485
chr11:47341990-47342156:-	chr11	47342156	ENSE00001098062.1	ENSG00000134571.11	MYBPC3	100	100	47341990	-	ENST00000256993.8	T	chr11	47342163	G	chr11:47342163:G:['T']	0.791609755272953
chr11:47341990-47342156:-	chr11	47342156	ENSE00001098062.1	ENSG00000134571.11	MYBPC3	100	100	47341990	-	ENST00000256993.8	C	chr11	47342164	G	chr11:47342164:G:['C']	0.7309496968021544
chr11:47341990-47342156:-	chr11	47342156	ENSE00001098062.1	ENSG00000134571.11	MYBPC3	100	100	47341990	-	ENST00000256993.8	T	chr11	47342185	C	chr11:47342185:C:['T']	0.21047913391344136
chr11:47342577-47342744:-	chr11	47342744	ENSE00001098059.1	ENSG00000134571.11	MYBPC3	100	100	47342577	-	ENST00000256993.8	A	chr11	47342574	T	chr11:47342574:T:['A']	0.9999813529130042
chr11:47342577-47342744:-	chr11	47342744	ENSE00001098059.1	ENSG00000134571.11	MYBPC3	100	100	47342577	-	ENST00000256993.8	G	chr11	47342578	C	chr11:47342578:C:['G']	0.9970557423224092
chr11:47342577-47342744:-	chr11	47342744	ENSE00001098059.1	ENSG00000134571.11	MYBPC3	100	100	47342577	-	ENST00000256993.8	A	chr11	47342601	G	chr11:47342601:G:['A']	0.3976925732634533
chr11:47342577-47342744:-	chr11	47342744	ENSE00001098059.1	ENSG00000134571.11	MYBPC3	100	100	47342577	-	ENST00000256993.8	T	chr11	47342697	C	chr11:47342697:C:['T']	0.39815614841729685
chr11:47342577-47342744:-	chr11	47342744	ENSE00001098059.1	ENSG00000134571.11	MYBPC3	100	100	47342577	-	ENST00000256993.8	T	chr11	47342750	C	chr11:47342750:C:['T']	0.9059440895310167
chr11:47342829-47342935:-	chr11	47342935	ENSE00001098052.1	ENSG00000134571.11	MYBPC3	100	100	47342829	-	ENST00000256993.8	T	chr11	47342750	C	chr11:47342750:C:['T']	0.23892915655783925
chr11:47342577-47342744:-	chr11	47342744	ENSE00001098059.1	ENSG00000134571.11	MYBPC3	100	100	47342577	-	ENST00000256993.8	A	chr11	47342761	G	chr11:47342761:G:['A']	0.22617012791308225
chr11:47342829-47342935:-	chr11	47342935	ENSE00001098052.1	ENSG00000134571.11	MYBPC3	100	100	47342829	-	ENST00000256993.8	A	chr11	47342761	G	chr11:47342761:G:['A']	0.2407216060151558
chr11:47342577-47342744:-	chr11	47342744	ENSE00001098059.1	ENSG00000134571.11	MYBPC3	100	100	47342577	-	ENST00000256993.8	G	chr11	47342825	C	chr11:47342825:C:['G']	0.39754763196142495
chr11:47342829-47342935:-	chr11	47342935	ENSE00001098052.1	ENSG00000134571.11	MYBPC3	100	100	47342829	-	ENST00000256993.8	G	chr11	47342825	C	chr11:47342825:C:['G']	0.9999978956006574
chr11:47342577-47342744:-	chr11	47342744	ENSE00001098059.1	ENSG00000134571.11	MYBPC3	100	100	47342577	-	ENST00000256993.8	G	chr11	47342827	C	chr11:47342827:C:['G']	0.42551564442326467
chr11:47342829-47342935:-	chr11	47342935	ENSE00001098052.1	ENSG00000134571.11	MYBPC3	100	100	47342829	-	ENST00000256993.8	G	chr11	47342827	C	chr11:47342827:C:['G']	0.9972810769479388
chr11:47342577-47342744:-	chr11	47342744	ENSE00001098059.1	ENSG00000134571.11	MYBPC3	100	100	47342577	-	ENST00000256993.8	C	chr11	47342831	A	chr11:47342831:A:['C']	0.4415092675913644
chr11:47342829-47342935:-	chr11	47342935	ENSE00001098052.1	ENSG00000134571.11	MYBPC3	100	100	47342829	-	ENST00000256993.8	C	chr11	47342831	A	chr11:47342831:A:['C']	0.2657677554401372
chr11:47342829-47342935:-	chr11	47342935	ENSE00001098052.1	ENSG00000134571.11	MYBPC3	100	100	47342829	-	ENST00000256993.8	T	chr11	47342890	A	chr11:47342890:A:['T']	0.24284131287129804
chr11:47342829-47342935:-	chr11	47342935	ENSE00001098052.1	ENSG00000134571.11	MYBPC3	100	100	47342829	-	ENST00000256993.8	T	chr11	47342892	C	chr11:47342892:C:['T']	0.2266257031656161
chr11:47342829-47342935:-	chr11	47342935	ENSE00001098052.1	ENSG00000134571.11	MYBPC3	100	100	47342829	-	ENST00000256993.8	T	chr11	47343017	C	chr11:47343017:C:['T']	0.23764990966829244
chr11:47343020-47343148:-	chr11	47343148	ENSE00003748414.1	ENSG00000134571.11	MYBPC3	100	100	47343020	-	ENST00000256993.8	T	chr11	47343017	C	chr11:47343017:C:['T']	0.014279713378163243
chr11:47343020-47343145:-	chr11	47343145	ENSE00001098040.1	ENSG00000134571.11	MYBPC3	100	100	47343020	-	ENST00000399249.6	T	chr11	47343017	C	chr11:47343017:C:['T']	0.007777981269549289
chr11:47342829-47342935:-	chr11	47342935	ENSE00001098052.1	ENSG00000134571.11	MYBPC3	100	100	47342829	-	ENST00000256993.8	G	chr11	47343021	C	chr11:47343021:C:['G']	0.21744524377023186
chr11:47343020-47343148:-	chr11	47343148	ENSE00003748414.1	ENSG00000134571.11	MYBPC3	100	100	47343020	-	ENST00000256993.8	G	chr11	47343021	C	chr11:47343021:C:['G']	0.9999843099231371
chr11:47343020-47343145:-	chr11	47343145	ENSE00001098040.1	ENSG00000134571.11	MYBPC3	100	100	47343020	-	ENST00000399249.6	G	chr11	47343021	C	chr11:47343021:C:['G']	0.9999709209191696
chr11:47343020-47343148:-	chr11	47343148	ENSE00003748414.1	ENSG00000134571.11	MYBPC3	100	100	47343020	-	ENST00000256993.8	A	chr11	47343052	G	chr11:47343052:G:['A']	0.3865119385142391
chr11:47343020-47343145:-	chr11	47343145	ENSE00001098040.1	ENSG00000134571.11	MYBPC3	100	100	47343020	-	ENST00000399249.6	A	chr11	47343052	G	chr11:47343052:G:['A']	0.25402159278224345
chr11:47343020-47343148:-	chr11	47343148	ENSE00003748414.1	ENSG00000134571.11	MYBPC3	100	100	47343020	-	ENST00000256993.8	T	chr11	47343154	G	chr11:47343154:G:['T']	0.6829132732235742
chr11:47343020-47343145:-	chr11	47343145	ENSE00001098040.1	ENSG00000134571.11	MYBPC3	100	100	47343020	-	ENST00000399249.6	T	chr11	47343154	G	chr11:47343154:G:['T']	0.6460338360103456
chr11:47343020-47343148:-	chr11	47343148	ENSE00003748414.1	ENSG00000134571.11	MYBPC3	100	100	47343020	-	ENST00000256993.8	T	chr11	47343158	C	chr11:47343158:C:['T']	0.999725524138295
chr11:47343020-47343145:-	chr11	47343145	ENSE00001098040.1	ENSG00000134571.11	MYBPC3	100	100	47343020	-	ENST00000399249.6	T	chr11	47343158	C	chr11:47343158:C:['T']	0.9946181818287364
chr11:47343020-47343148:-	chr11	47343148	ENSE00003748414.1	ENSG00000134571.11	MYBPC3	100	100	47343020	-	ENST00000256993.8	T	chr11	47343159	G	chr11:47343159:G:['T']	0.9914015381170584
chr11:47343020-47343145:-	chr11	47343145	ENSE00001098040.1	ENSG00000134571.11	MYBPC3	100	100	47343020	-	ENST00000399249.6	T	chr11	47343159	G	chr11:47343159:G:['T']	0.9888317539211914
chr11:47343259-47343262:-	chr11	47343262	ENSE00001799700.1	ENSG00000134571.11	MYBPC3	100	100	47343259	-	ENST00000399249.6	G	chr11	47343254	A	chr11:47343254:A:['G']	0.8088566267031589
chr11:47343259-47343262:-	chr11	47343262	ENSE00001799700.1	ENSG00000134571.11	MYBPC3	100	100	47343259	-	ENST00000399249.6	T	chr11	47343268	G	chr11:47343268:G:['T']	0.9719795203139825
chr11:47343259-47343262:-	chr11	47343262	ENSE00001799700.1	ENSG00000134571.11	MYBPC3	100	100	47343259	-	ENST00000399249.6	C	chr11	47343283	T	chr11:47343283:T:['C']	0.16937317021395418
chr11:47343259-47343262:-	chr11	47343262	ENSE00001799700.1	ENSG00000134571.11	MYBPC3	100	100	47343259	-	ENST00000399249.6	T	chr11	47343295	C	chr11:47343295:C:['T']	0.23379316453381455
chr11:47343491-47343624:-	chr11	47343624	ENSE00001098049.1	ENSG00000134571.11	MYBPC3	100	100	47343491	-	ENST00000256993.8	C	chr11	47343502	T	chr11:47343502:T:['C']	0.6064956946827933
chr11:47343491-47343624:-	chr11	47343624	ENSE00001098049.1	ENSG00000134571.11	MYBPC3	100	100	47343491	-	ENST00000256993.8	A	chr11	47343614	C	chr11:47343614:C:['A']	0.5929355206485439
chr11:47343491-47343624:-	chr11	47343624	ENSE00001098049.1	ENSG00000134571.11	MYBPC3	100	100	47343491	-	ENST00000256993.8	T	chr11	47343632	C	chr11:47343632:C:['T']	0.59987615178566
chr11:47343491-47343624:-	chr11	47343624	ENSE00001098049.1	ENSG00000134571.11	MYBPC3	100	100	47343491	-	ENST00000256993.8	T	chr11	47343636	C	chr11:47343636:C:['T']	0.640604432415567
chr11:47343491-47343624:-	chr11	47343624	ENSE00001098049.1	ENSG00000134571.11	MYBPC3	100	100	47343491	-	ENST00000256993.8	T	chr11	47343659	G	chr11:47343659:G:['T']	0.42753304904639966
chr11:47346206-47346370:-	chr11	47346370	ENSE00001098054.1	ENSG00000134571.11	MYBPC3	100	100	47346206	-	ENST00000256993.8	A	chr11	47346158	G	chr11:47346158:G:['A']	0.48472053194043657
chr11:47346206-47346370:-	chr11	47346370	ENSE00001098054.1	ENSG00000134571.11	MYBPC3	100	100	47346206	-	ENST00000256993.8	C	chr11	47346291	T	chr11:47346291:T:['C']	0.48204331708066983
chr11:47346206-47346370:-	chr11	47346370	ENSE00001098054.1	ENSG00000134571.11	MYBPC3	100	100	47346206	-	ENST00000256993.8	T	chr11	47346297	C	chr11:47346297:C:['T']	0.48068544148433223
chr11:47346206-47346370:-	chr11	47346370	ENSE00001098054.1	ENSG00000134571.11	MYBPC3	100	100	47346206	-	ENST00000256993.8	A	chr11	47346298	G	chr11:47346298:G:['A']	0.4783191143359556
chr11:47346206-47346370:-	chr11	47346370	ENSE00001098054.1	ENSG00000134571.11	MYBPC3	100	100	47346206	-	ENST00000256993.8	C	chr11	47346337	G	chr11:47346337:G:['C']	0.47496513627578163
chr11:47346206-47346370:-	chr11	47346370	ENSE00001098054.1	ENSG00000134571.11	MYBPC3	100	100	47346206	-	ENST00000256993.8	T	chr11	47346379	C	chr11:47346379:C:['T']	0.9563174166379516
chr11:47346206-47346370:-	chr11	47346370	ENSE00001098054.1	ENSG00000134571.11	MYBPC3	100	100	47346206	-	ENST00000256993.8	T	chr11	47346380	G	chr11:47346380:G:['T']	0.8600837566959243
chr11:47346626-47346647:-	chr11	47346647	ENSE00001098050.1	ENSG00000134571.11	MYBPC3	100	100	47346626	-	ENST00000256993.8	C	chr11	47346623	T	chr11:47346623:T:['C']	0.9712942864760455
chr11:47346626-47346644:-	chr11	47346644	ENSE00002266002.1	ENSG00000134571.11	MYBPC3	100	100	47346626	-	ENST00000545968.6	C	chr11	47346623	T	chr11:47346623:T:['C']	0.9695851032290252
chr11:47346626-47346647:-	chr11	47346647	ENSE00001098050.1	ENSG00000134571.11	MYBPC3	100	100	47346626	-	ENST00000256993.8	T	chr11	47346629	C	chr11:47346629:C:['T']	0.05156720691142639
chr11:47346626-47346644:-	chr11	47346644	ENSE00002266002.1	ENSG00000134571.11	MYBPC3	100	100	47346626	-	ENST00000545968.6	T	chr11	47346629	C	chr11:47346629:C:['T']	0.049192874076869474
chr11:47346626-47346647:-	chr11	47346647	ENSE00001098050.1	ENSG00000134571.11	MYBPC3	100	100	47346626	-	ENST00000256993.8	A	chr11	47346664	G	chr11:47346664:G:['A']	0.06783685837728919
chr11:47346626-47346644:-	chr11	47346644	ENSE00002266002.1	ENSG00000134571.11	MYBPC3	100	100	47346626	-	ENST00000545968.6	A	chr11	47346664	G	chr11:47346664:G:['A']	0.054511559356403005
chr11:47347026-47347029:-	chr11	47347029	ENSE00002288859.1	ENSG00000134571.11	MYBPC3	100	100	47347026	-	ENST00000545968.6	G	chr11	47347037	A	chr11:47347037:A:['G']	0.8653960697090872
chr11:47347425-47347479:-	chr11	47347479	ENSE00001098039.1	ENSG00000134571.11	MYBPC3	100	100	47347425	-	ENST00000256993.8	T	chr11	47347478	C	chr11:47347478:C:['T']	0.8876355695448532
chr11:47347425-47347479:-	chr11	47347479	ENSE00001098039.1	ENSG00000134571.11	MYBPC3	100	100	47347425	-	ENST00000256993.8	A	chr11	47347493	C	chr11:47347493:C:['A']	0.004067864744583261
chr11:47347856-47347905:-	chr11	47347905	ENSE00001098044.1	ENSG00000134571.11	MYBPC3	100	100	47347856	-	ENST00000256993.8	T	chr11	47347852	C	chr11:47347852:C:['T']	0.9999998760167832
chr11:47347856-47347905:-	chr11	47347905	ENSE00001098044.1	ENSG00000134571.11	MYBPC3	100	100	47347856	-	ENST00000256993.8	A	chr11	47347857	G	chr11:47347857:G:['A']	0.7299989419444809
chr11:47348423-47348541:-	chr11	47348541	ENSE00001130136.1	ENSG00000134571.11	MYBPC3	100	100	47348423	-	ENST00000256993.8	T	chr11	47348381	C	chr11:47348381:C:['T']	0.07119774647463573
chr11:47348423-47348541:-	chr11	47348541	ENSE00001130136.1	ENSG00000134571.11	MYBPC3	100	100	47348423	-	ENST00000256993.8	T	chr11	47348424	C	chr11:47348424:C:['T']	0.9998930160294521
chr11:47348423-47348541:-	chr11	47348541	ENSE00001130136.1	ENSG00000134571.11	MYBPC3	100	100	47348423	-	ENST00000256993.8	G	chr11	47348426	T	chr11:47348426:T:['G']	0.10307932295444933
chr11:47348423-47348541:-	chr11	47348541	ENSE00001130136.1	ENSG00000134571.11	MYBPC3	100	100	47348423	-	ENST00000256993.8	C	chr11	47348438	T	chr11:47348438:T:['C']	0.07026698943189223
chr11:47348423-47348541:-	chr11	47348541	ENSE00001130136.1	ENSG00000134571.11	MYBPC3	100	100	47348423	-	ENST00000256993.8	G	chr11	47348486	T	chr11:47348486:T:['G']	0.07004093176775474
chr11:47348423-47348541:-	chr11	47348541	ENSE00001130136.1	ENSG00000134571.11	MYBPC3	100	100	47348423	-	ENST00000256993.8	C	chr11	47348537	T	chr11:47348537:T:['C']	0.07217280142630597
chr11:47348423-47348541:-	chr11	47348541	ENSE00001130136.1	ENSG00000134571.11	MYBPC3	100	100	47348423	-	ENST00000256993.8	G	chr11	47348541	C	chr11:47348541:C:['G']	0.8949759268364932
chr11:47348423-47348541:-	chr11	47348541	ENSE00001130136.1	ENSG00000134571.11	MYBPC3	100	100	47348423	-	ENST00000256993.8	A	chr11	47348541	C	chr11:47348541:C:['A']	0.9879689938510183
chr11:47348423-47348541:-	chr11	47348541	ENSE00001130136.1	ENSG00000134571.11	MYBPC3	100	100	47348423	-	ENST00000256993.8	A	chr11	47348560	G	chr11:47348560:G:['A']	0.010322078362107847
chr11:47349773-47349922:-	chr11	47349922	ENSE00001130142.1	ENSG00000134571.11	MYBPC3	100	100	47349773	-	ENST00000256993.8	T	chr11	47349769	C	chr11:47349769:C:['T']	0.9997922793312175
chr11:47349773-47349922:-	chr11	47349922	ENSE00001130142.1	ENSG00000134571.11	MYBPC3	100	100	47349773	-	ENST00000256993.8	T	chr11	47349770	C	chr11:47349770:C:['T']	0.00030424204839296117
chr11:47349773-47349922:-	chr11	47349922	ENSE00001130142.1	ENSG00000134571.11	MYBPC3	100	100	47349773	-	ENST00000256993.8	C	chr11	47349792	G	chr11:47349792:G:['C']	0.0833091130477942
chr11:47349773-47349922:-	chr11	47349922	ENSE00001130142.1	ENSG00000134571.11	MYBPC3	100	100	47349773	-	ENST00000256993.8	G	chr11	47349824	T	chr11:47349824:T:['G']	0.08770144689275032
chr11:47349773-47349922:-	chr11	47349922	ENSE00001130142.1	ENSG00000134571.11	MYBPC3	100	100	47349773	-	ENST00000256993.8	T	chr11	47349910	G	chr11:47349910:G:['T']	0.08959903627617227
chr11:47349773-47349922:-	chr11	47349922	ENSE00001130142.1	ENSG00000134571.11	MYBPC3	100	100	47349773	-	ENST00000256993.8	A	chr11	47349932	C	chr11:47349932:C:['A']	0.0014022059031745995
chr11:47350013-47350112:-	chr11	47350112	ENSE00001098057.1	ENSG00000134571.11	MYBPC3	100	100	47350013	-	ENST00000256993.8	A	chr11	47349932	C	chr11:47349932:C:['A']	0.2552993325784746
chr11:47349773-47349922:-	chr11	47349922	ENSE00001130142.1	ENSG00000134571.11	MYBPC3	100	100	47349773	-	ENST00000256993.8	C	chr11	47350008	A	chr11:47350008:A:['C']	0.10068840591451307
chr11:47350013-47350112:-	chr11	47350112	ENSE00001098057.1	ENSG00000134571.11	MYBPC3	100	100	47350013	-	ENST00000256993.8	C	chr11	47350008	A	chr11:47350008:A:['C']	0.9980965842061856
chr11:47349773-47349922:-	chr11	47349922	ENSE00001130142.1	ENSG00000134571.11	MYBPC3	100	100	47349773	-	ENST00000256993.8	G	chr11	47350009	C	chr11:47350009:C:['G']	0.08405947381577084
chr11:47350013-47350112:-	chr11	47350112	ENSE00001098057.1	ENSG00000134571.11	MYBPC3	100	100	47350013	-	ENST00000256993.8	G	chr11	47350009	C	chr11:47350009:C:['G']	0.9999999870281322
chr11:47349773-47349922:-	chr11	47349922	ENSE00001130142.1	ENSG00000134571.11	MYBPC3	100	100	47349773	-	ENST00000256993.8	T	chr11	47350015	C	chr11:47350015:C:['T']	0.08465159345516723
chr11:47350013-47350112:-	chr11	47350112	ENSE00001098057.1	ENSG00000134571.11	MYBPC3	100	100	47350013	-	ENST00000256993.8	T	chr11	47350015	C	chr11:47350015:C:['T']	0.19340930835282272
chr11:47349773-47349922:-	chr11	47349922	ENSE00001130142.1	ENSG00000134571.11	MYBPC3	100	100	47349773	-	ENST00000256993.8	G	chr11	47350016	A	chr11:47350016:A:['G']	0.08791454818345493
chr11:47350013-47350112:-	chr11	47350112	ENSE00001098057.1	ENSG00000134571.11	MYBPC3	100	100	47350013	-	ENST00000256993.8	G	chr11	47350016	A	chr11:47350016:A:['G']	0.025766204632199276
chr11:47349773-47349922:-	chr11	47349922	ENSE00001130142.1	ENSG00000134571.11	MYBPC3	100	100	47349773	-	ENST00000256993.8	A	chr11	47350018	G	chr11:47350018:G:['A']	0.0824749919504649
chr11:47350013-47350112:-	chr11	47350112	ENSE00001098057.1	ENSG00000134571.11	MYBPC3	100	100	47350013	-	ENST00000256993.8	A	chr11	47350018	G	chr11:47350018:G:['A']	0.7156492499434631
chr11:47350013-47350112:-	chr11	47350112	ENSE00001098057.1	ENSG00000134571.11	MYBPC3	100	100	47350013	-	ENST00000256993.8	C	chr11	47350036	T	chr11:47350036:T:['C']	0.25752840374455577
chr11:47350013-47350112:-	chr11	47350112	ENSE00001098057.1	ENSG00000134571.11	MYBPC3	100	100	47350013	-	ENST00000256993.8	A	chr11	47350041	G	chr11:47350041:G:['A']	0.24931676273149772
chr11:47350013-47350112:-	chr11	47350112	ENSE00001098057.1	ENSG00000134571.11	MYBPC3	100	100	47350013	-	ENST00000256993.8	A	chr11	47350047	C	chr11:47350047:C:['A']	0.24482304121635057
chr11:47350013-47350112:-	chr11	47350112	ENSE00001098057.1	ENSG00000134571.11	MYBPC3	100	100	47350013	-	ENST00000256993.8	A	chr11	47350048	G	chr11:47350048:G:['A']	0.23404822508717915
chr11:47350013-47350112:-	chr11	47350112	ENSE00001098057.1	ENSG00000134571.11	MYBPC3	100	100	47350013	-	ENST00000256993.8	T	chr11	47350077	C	chr11:47350077:C:['T']	0.23416079891379266
chr11:47350013-47350112:-	chr11	47350112	ENSE00001098057.1	ENSG00000134571.11	MYBPC3	100	100	47350013	-	ENST00000256993.8	A	chr11	47350117	G	chr11:47350117:G:['A']	0.031646328115928664
chr11:47350501-47350615:-	chr11	47350615	ENSE00001130147.1	ENSG00000134571.11	MYBPC3	100	100	47350501	-	ENST00000256993.8	G	chr11	47350497	C	chr11:47350497:C:['G']	0.9915610148714189
chr11:47350501-47350615:-	chr11	47350615	ENSE00001130147.1	ENSG00000134571.11	MYBPC3	100	100	47350501	-	ENST00000256993.8	C	chr11	47350503	T	chr11:47350503:T:['C']	0.9756913229427131
chr11:47351238-47351505:-	chr11	47351505	ENSE00001098053.1	ENSG00000134571.11	MYBPC3	100	100	47351238	-	ENST00000256993.8	A	chr11	47351241	G	chr11:47351241:G:['A']	0.9879276593676993
chr11:47351238-47351505:-	chr11	47351505	ENSE00001098053.1	ENSG00000134571.11	MYBPC3	100	100	47351238	-	ENST00000256993.8	T	chr11	47351515	C	chr11:47351515:C:['T']	0.9994870983163857
chr11:47352622-47352702:-	chr11	47352702	ENSE00001304474.5	ENSG00000134571.11	MYBPC3	0	100	47352622	-	ENST00000256993.8	G	chr11	47352620	T	chr11:47352620:T:['G']	0.9960012193931693
chr11:47822086-47822164:-	chr11	47822164	ENSE00001128880.1	ENSG00000030066.13	NUP160	100	100	47822086	-	ENST00000378460.6	T	chr11	47822082	C	chr11:47822082:C:['T']	0.9730846411727032
chr11:47822086-47822167:-	chr11	47822167	ENSE00002191178.1	ENSG00000030066.13	NUP160	0	100	47822086	-	ENST00000527126.1	T	chr11	47822082	C	chr11:47822082:C:['T']	0.9756776280489414
chr11:64805634-64806368:-	chr11	64806368	ENSE00001956457.1	ENSG00000133895.17	MEN1	100	100	64805634	-	ENST00000478548.2	C	chr11	64805773	G	chr11:64805773:G:['C']	0.40483266061727696
chr11:64805634-64805770:-	chr11	64805770	ENSE00003617827.1	ENSG00000133895.17	MEN1	100	100	64805634	-	ENST00000377316.6	C	chr11	64805773	G	chr11:64805773:G:['C']	0.9999999921466024
chr11:66519472-66519720:-	chr11	66519720	ENSE00003888109.1	ENSG00000286688.1	AP002748.6	0	100	66519472	-	ENST00000658548.1	T	chr11	66519596	A	chr11:66519596:A:['T']	0.6970143379982615
chr11:66524154-66524276:-	chr11	66524276	ENSE00002529344.1	ENSG00000174165.8	ZDHHC24	100	100	66524154	-	ENST00000534073.5	T	chr11	66524211	C	chr11:66524211:C:['T']	0.12903333363589092
chr11:66696276-66696540:-	chr11	66696540	ENSE00003650989.1	ENSG00000173898.14	SPTBN2	100	100	66696276	-	ENST00000533211.6	T	chr11	66696405	G	chr11:66696405:G:['T']	0.31029057060729504
chr12:12717367-12718314:+	chr12	12718314	ENSE00000721808.5	ENSG00000111276.11	CDKN1B	0	100	12717367	+	ENST00000228872.9	A	chr12	12718315	G	chr12:12718315:G:['A']	0.9999892857977261
chr12:12717821-12718314:+	chr12	12718314	ENSE00001524623.1	ENSG00000111276.11	CDKN1B	0	100	12717821	+	ENST00000396340.1	A	chr12	12718315	G	chr12:12718315:G:['A']	0.999988410444956
chr12:110626361-110626492:+	chr12	110626492	ENSE00003689626.1	ENSG00000204852.17	TCTN1	100	100	110626361	+	ENST00000550703.6	G	chr12	110626360	A	chr12:110626360:A:['G']	0.9999986949169773
chr12:110626361-110626434:+	chr12	110626434	ENSE00002426455.1	ENSG00000204852.17	TCTN1	100	100	110626361	+	ENST00000547868.1	G	chr12	110626360	A	chr12:110626360:A:['G']	0.9999999831579099
chr12:110626361-110626382:+	chr12	110626382	ENSE00001932598.1	ENSG00000204852.17	TCTN1	100	0	110626361	+	ENST00000481720.5	G	chr12	110626360	A	chr12:110626360:A:['G']	0.9999999768275513
chr12:123699703-123699810:+	chr12	123699810	ENSE00003608962.1	ENSG00000168778.13	TCTN2	100	100	123699703	+	ENST00000680574.1	G	chr12	123699702	A	chr12:123699702:A:['G']	0.9999984094919199
chr12:32877845-32878543:-	chr12	32878543	ENSE00001101459.1	ENSG00000057294.15	PKP2	100	100	32877845	-	ENST00000340811.9	A	chr12	32878545	T	chr12:32878545:T:['A']	0.999836939739875
chr12:102843645-102843779:-	chr12	102843779	ENSE00003643679.1	ENSG00000171759.10	PAH	100	100	102843645	-	ENST00000553106.6	T	chr12	102843790	C	chr12:102843790:C:['T']	0.9994619608831361
chr12:115997009-116000172:-	chr12	116000172	ENSE00003839119.1	ENSG00000123066.9	MED13L	0	100	115997009	-	ENST00000647927.1	C	chr12	115997225	CAACTGCTAA	chr12:115997225:CAACTGCTAA:['C']	0.5559190591719455
chr12:115997009-115997230:-	chr12	115997230	ENSE00001092209.1	ENSG00000123066.9	MED13L	100	100	115997009	-	ENST00000281928.9	C	chr12	115997225	CAACTGCTAA	chr12:115997225:CAACTGCTAA:['C']	0.9999999988434096
chr12:115997009-115997227:-	chr12	115997227	ENSE00003840752.1	ENSG00000123066.9	MED13L	100	100	115997009	-	ENST00000649607.1	C	chr12	115997225	CAACTGCTAA	chr12:115997225:CAACTGCTAA:['C']	0.9999999225508591
chr12:119822819-119822973:-	chr12	119822973	ENSE00001034410.1	ENSG00000122966.17	CIT	100	100	119822819	-	ENST00000261833.11	T	chr12	119822819	C	chr12:119822819:C:['T']	0.9999967798843402
chr12:119832770-119832864:-	chr12	119832864	ENSE00001034414.1	ENSG00000122966.17	CIT	100	100	119832770	-	ENST00000261833.11	A	chr12	119832768	T	chr12:119832768:T:['A']	0.9999813301099344
chr13:25530561-25530660:+	chr13	25530660	ENSE00003609761.1	ENSG00000132932.18	ATP8A2	100	100	25530561	+	ENST00000381655.7	T	chr13	25530561	G	chr13:25530561:G:['T']	0.9999968214708737
chr13:25530571-25530660:+	chr13	25530660	ENSE00001872710.1	ENSG00000132932.18	ATP8A2	100	100	25530571	+	ENST00000281620.10	T	chr13	25530561	G	chr13:25530561:G:['T']	1.4613297870708041e-05
chr13:32315504-32315667:+	chr13	32315667	ENSE00002143308.1	ENSG00000139618.17	BRCA2	0	100	32315504	+	ENST00000530893.6	A	chr13	32315668	G	chr13:32315668:G:['A']	0.9999880543048983
chr13:32315507-32315667:+	chr13	32315667	ENSE00001184784.5	ENSG00000139618.17	BRCA2	0	100	32315507	+	ENST00000380152.8	A	chr13	32315668	G	chr13:32315668:G:['A']	0.9999879794240214
chr13:32316421-32316527:+	chr13	32316527	ENSE00001484009.1	ENSG00000139618.17	BRCA2	100	100	32316421	+	ENST00000544455.6	C	chr13	32316411	CTGT	chr13:32316411:CTGT:['C']	0.24224894465270905
chr13:32316421-32316523:+	chr13	32316523	ENSE00003339705.1	ENSG00000139618.17	BRCA2	100	100	32316421	+	ENST00000530893.6	C	chr13	32316411	CTGT	chr13:32316411:CTGT:['C']	0.5591526042506066
chr13:32316421-32316527:+	chr13	32316527	ENSE00001484009.1	ENSG00000139618.17	BRCA2	100	100	32316421	+	ENST00000544455.6	G	chr13	32316413	GT	chr13:32316413:GT:['G']	0.11125910085502036
chr13:32316421-32316523:+	chr13	32316523	ENSE00003339705.1	ENSG00000139618.17	BRCA2	100	100	32316421	+	ENST00000530893.6	G	chr13	32316413	GT	chr13:32316413:GT:['G']	0.331849621498469
chr13:32316421-32316527:+	chr13	32316527	ENSE00001484009.1	ENSG00000139618.17	BRCA2	100	100	32316421	+	ENST00000544455.6	A	chr13	32316421	G	chr13:32316421:G:['A']	0.9999990502936758
chr13:32316421-32316523:+	chr13	32316523	ENSE00003339705.1	ENSG00000139618.17	BRCA2	100	100	32316421	+	ENST00000530893.6	A	chr13	32316421	G	chr13:32316421:G:['A']	0.9999997606227298
chr13:32316421-32316527:+	chr13	32316527	ENSE00001484009.1	ENSG00000139618.17	BRCA2	100	100	32316421	+	ENST00000544455.6	T	chr13	32316450	C	chr13:32316450:C:['T']	0.3433289147438093
chr13:32316421-32316523:+	chr13	32316523	ENSE00003339705.1	ENSG00000139618.17	BRCA2	100	100	32316421	+	ENST00000530893.6	T	chr13	32316450	C	chr13:32316450:C:['T']	0.6743367736239361
chr13:32316421-32316527:+	chr13	32316527	ENSE00001484009.1	ENSG00000139618.17	BRCA2	100	100	32316421	+	ENST00000544455.6	G	chr13	32316522	A	chr13:32316522:A:['G']	0.35841484414282937
chr13:32316421-32316523:+	chr13	32316523	ENSE00003339705.1	ENSG00000139618.17	BRCA2	100	100	32316421	+	ENST00000530893.6	G	chr13	32316522	A	chr13:32316522:A:['G']	0.9889165897246004
chr13:32316460-32316527:+	chr13	32316527	ENSE00003728983.1	ENSG00000139618.17	BRCA2	0	100	32316460	+	ENST00000614259.2	G	chr13	32316522	A	chr13:32316522:A:['G']	0.36792306867978686
chr13:32316421-32316527:+	chr13	32316527	ENSE00001484009.1	ENSG00000139618.17	BRCA2	100	100	32316421	+	ENST00000544455.6	A	chr13	32316527	G	chr13:32316527:G:['A']	0.9999963821544191
chr13:32316421-32316523:+	chr13	32316523	ENSE00003339705.1	ENSG00000139618.17	BRCA2	100	100	32316421	+	ENST00000530893.6	A	chr13	32316527	G	chr13:32316527:G:['A']	0.00715009963820741
chr13:32316460-32316527:+	chr13	32316527	ENSE00003728983.1	ENSG00000139618.17	BRCA2	0	100	32316460	+	ENST00000614259.2	A	chr13	32316527	G	chr13:32316527:G:['A']	0.9999961026754252
chr13:32316421-32316527:+	chr13	32316527	ENSE00001484009.1	ENSG00000139618.17	BRCA2	100	100	32316421	+	ENST00000544455.6	A	chr13	32316528	G	chr13:32316528:G:['A']	0.9999867428756635
chr13:32316421-32316523:+	chr13	32316523	ENSE00003339705.1	ENSG00000139618.17	BRCA2	100	100	32316421	+	ENST00000530893.6	A	chr13	32316528	G	chr13:32316528:G:['A']	0.9998522845198985
chr13:32316460-32316527:+	chr13	32316527	ENSE00003728983.1	ENSG00000139618.17	BRCA2	0	100	32316460	+	ENST00000614259.2	A	chr13	32316528	G	chr13:32316528:G:['A']	0.9999871162482994
chr13:32316421-32316527:+	chr13	32316527	ENSE00001484009.1	ENSG00000139618.17	BRCA2	100	100	32316421	+	ENST00000544455.6	T	chr13	32316528	G	chr13:32316528:G:['T']	0.9999999933615153
chr13:32316421-32316523:+	chr13	32316523	ENSE00003339705.1	ENSG00000139618.17	BRCA2	100	100	32316421	+	ENST00000530893.6	T	chr13	32316528	G	chr13:32316528:G:['T']	0.9998800270137723
chr13:32316460-32316527:+	chr13	32316527	ENSE00003728983.1	ENSG00000139618.17	BRCA2	0	100	32316460	+	ENST00000614259.2	T	chr13	32316528	G	chr13:32316528:G:['T']	0.9999999935484836
chr13:32316421-32316527:+	chr13	32316527	ENSE00001484009.1	ENSG00000139618.17	BRCA2	100	100	32316421	+	ENST00000544455.6	C	chr13	32316529	T	chr13:32316529:T:['C']	0.9966786474009814
chr13:32316421-32316523:+	chr13	32316523	ENSE00003339705.1	ENSG00000139618.17	BRCA2	100	100	32316421	+	ENST00000530893.6	C	chr13	32316529	T	chr13:32316529:T:['C']	0.9931168299653449
chr13:32316460-32316527:+	chr13	32316527	ENSE00003728983.1	ENSG00000139618.17	BRCA2	0	100	32316460	+	ENST00000614259.2	C	chr13	32316529	T	chr13:32316529:T:['C']	0.9967718889578753
chr13:32316421-32316527:+	chr13	32316527	ENSE00001484009.1	ENSG00000139618.17	BRCA2	100	100	32316421	+	ENST00000544455.6	G	chr13	32316530	A	chr13:32316530:A:['G']	0.9994959329164734
chr13:32316421-32316523:+	chr13	32316523	ENSE00003339705.1	ENSG00000139618.17	BRCA2	100	100	32316421	+	ENST00000530893.6	G	chr13	32316530	A	chr13:32316530:A:['G']	0.8646157469443977
chr13:32316460-32316527:+	chr13	32316527	ENSE00003728983.1	ENSG00000139618.17	BRCA2	0	100	32316460	+	ENST00000614259.2	G	chr13	32316530	A	chr13:32316530:A:['G']	0.9995101226515342
chr13:32316421-32316527:+	chr13	32316527	ENSE00001484009.1	ENSG00000139618.17	BRCA2	100	100	32316421	+	ENST00000544455.6	C	chr13	32316531	T	chr13:32316531:T:['C']	0.15093201305113543
chr13:32316421-32316523:+	chr13	32316523	ENSE00003339705.1	ENSG00000139618.17	BRCA2	100	100	32316421	+	ENST00000530893.6	C	chr13	32316531	T	chr13:32316531:T:['C']	0.5073006313363001
chr13:32316460-32316527:+	chr13	32316527	ENSE00003728983.1	ENSG00000139618.17	BRCA2	0	100	32316460	+	ENST00000614259.2	C	chr13	32316531	T	chr13:32316531:T:['C']	0.15462973481526726
chr13:32319076-32319325:+	chr13	32319325	ENSE00003666217.1	ENSG00000139618.17	BRCA2	100	100	32319076	+	ENST00000544455.6	A	chr13	32319060	AT	chr13:32319060:AT:['A']	0.23373942729397537
chr13:32319076-32319325:+	chr13	32319325	ENSE00003666217.1	ENSG00000139618.17	BRCA2	100	100	32319076	+	ENST00000544455.6	A	chr13	32319070	T	chr13:32319070:T:['A']	0.2962810270747218
chr13:32319076-32319325:+	chr13	32319325	ENSE00003666217.1	ENSG00000139618.17	BRCA2	100	100	32319076	+	ENST00000544455.6	G	chr13	32319088	A	chr13:32319088:A:['G']	0.1827696259904976
chr13:32319076-32319325:+	chr13	32319325	ENSE00003666217.1	ENSG00000139618.17	BRCA2	100	100	32319076	+	ENST00000544455.6	C	chr13	32319176	A	chr13:32319176:A:['C']	0.18199149807811957
chr13:32319076-32319325:+	chr13	32319325	ENSE00003666217.1	ENSG00000139618.17	BRCA2	100	100	32319076	+	ENST00000544455.6	C	chr13	32319222	T	chr13:32319222:T:['C']	0.18378596428908192
chr13:32319076-32319325:+	chr13	32319325	ENSE00003666217.1	ENSG00000139618.17	BRCA2	100	100	32319076	+	ENST00000544455.6	C	chr13	32319232	G	chr13:32319232:G:['C']	0.18077563613010292
chr13:32319076-32319325:+	chr13	32319325	ENSE00003666217.1	ENSG00000139618.17	BRCA2	100	100	32319076	+	ENST00000544455.6	T	chr13	32319289	C	chr13:32319289:C:['T']	0.18139009560976652
chr13:32319076-32319325:+	chr13	32319325	ENSE00003666217.1	ENSG00000139618.17	BRCA2	100	100	32319076	+	ENST00000544455.6	A	chr13	32319330	G	chr13:32319330:G:['A']	0.9980850260563205
chr13:32319076-32319325:+	chr13	32319325	ENSE00003666217.1	ENSG00000139618.17	BRCA2	100	100	32319076	+	ENST00000544455.6	C	chr13	32319330	G	chr13:32319330:G:['C']	0.9993694671589964
chr13:32319076-32319325:+	chr13	32319325	ENSE00003666217.1	ENSG00000139618.17	BRCA2	100	100	32319076	+	ENST00000544455.6	C	chr13	32319331	T	chr13:32319331:T:['C']	0.8697920854563618
chr13:32325075-32325184:+	chr13	32325184	ENSE00003659301.1	ENSG00000139618.17	BRCA2	100	100	32325075	+	ENST00000544455.6	A	chr13	32325064	G	chr13:32325064:G:['A']	0.11669217788250892
chr13:32325075-32325184:+	chr13	32325184	ENSE00003659301.1	ENSG00000139618.17	BRCA2	100	100	32325075	+	ENST00000544455.6	T	chr13	32325184	G	chr13:32325184:G:['T']	0.9999993367397846
chr13:32325075-32325184:+	chr13	32325184	ENSE00003659301.1	ENSG00000139618.17	BRCA2	100	100	32325075	+	ENST00000544455.6	G	chr13	32325217	A	chr13:32325217:A:['G']	0.3280640177666885
chr13:32326100-32326150:+	chr13	32326150	ENSE00003739878.1	ENSG00000139618.17	BRCA2	100	100	32326100	+	ENST00000544455.6	A	chr13	32326077	G	chr13:32326077:G:['A']	0.20080229926623114
chr13:32326100-32326150:+	chr13	32326150	ENSE00003739878.1	ENSG00000139618.17	BRCA2	100	100	32326100	+	ENST00000544455.6	C	chr13	32326085	CTTTGT	chr13:32326085:CTTTGT:['C']	0.9846679187601042
chr13:32326100-32326150:+	chr13	32326150	ENSE00003739878.1	ENSG00000139618.17	BRCA2	100	100	32326100	+	ENST00000544455.6	T	chr13	32326099	A	chr13:32326099:A:['T']	0.9999974186389854
chr13:32326100-32326150:+	chr13	32326150	ENSE00003739878.1	ENSG00000139618.17	BRCA2	100	100	32326100	+	ENST00000544455.6	C	chr13	32326103	CTGT	chr13:32326103:CTGT:['C']	0.3380840070478187
chr13:32326100-32326150:+	chr13	32326150	ENSE00003739878.1	ENSG00000139618.17	BRCA2	100	100	32326100	+	ENST00000544455.6	G	chr13	32326116	A	chr13:32326116:A:['G']	0.33665450270553826
chr13:32326100-32326150:+	chr13	32326150	ENSE00003739878.1	ENSG00000139618.17	BRCA2	100	100	32326100	+	ENST00000544455.6	G	chr13	32326142	A	chr13:32326142:A:['G']	0.31351966252422825
chr13:32326241-32326282:+	chr13	32326282	ENSE00003747332.1	ENSG00000139618.17	BRCA2	100	100	32326241	+	ENST00000544455.6	G	chr13	32326142	A	chr13:32326142:A:['G']	0.16660856318205894
chr13:32326100-32326150:+	chr13	32326150	ENSE00003739878.1	ENSG00000139618.17	BRCA2	100	100	32326100	+	ENST00000544455.6	T	chr13	32326143	TAAGTC	chr13:32326143:TAAGTC:['T']	0.9614744913834773
chr13:32326241-32326282:+	chr13	32326282	ENSE00003747332.1	ENSG00000139618.17	BRCA2	100	100	32326241	+	ENST00000544455.6	T	chr13	32326143	TAAGTC	chr13:32326143:TAAGTC:['T']	0.16507670059898205
chr13:32326100-32326150:+	chr13	32326150	ENSE00003739878.1	ENSG00000139618.17	BRCA2	100	100	32326100	+	ENST00000544455.6	T	chr13	32326148	C	chr13:32326148:C:['T']	0.9838991726808816
chr13:32326241-32326282:+	chr13	32326282	ENSE00003747332.1	ENSG00000139618.17	BRCA2	100	100	32326241	+	ENST00000544455.6	T	chr13	32326148	C	chr13:32326148:C:['T']	0.16863983627341864
chr13:32326100-32326150:+	chr13	32326150	ENSE00003739878.1	ENSG00000139618.17	BRCA2	100	100	32326100	+	ENST00000544455.6	A	chr13	32326150	G	chr13:32326150:G:['A']	0.9998320547811939
chr13:32326241-32326282:+	chr13	32326282	ENSE00003747332.1	ENSG00000139618.17	BRCA2	100	100	32326241	+	ENST00000544455.6	A	chr13	32326150	G	chr13:32326150:G:['A']	0.16147360655842086
chr13:32326100-32326150:+	chr13	32326150	ENSE00003739878.1	ENSG00000139618.17	BRCA2	100	100	32326100	+	ENST00000544455.6	A	chr13	32326151	G	chr13:32326151:G:['A']	0.9999671697422362
chr13:32326241-32326282:+	chr13	32326282	ENSE00003747332.1	ENSG00000139618.17	BRCA2	100	100	32326241	+	ENST00000544455.6	A	chr13	32326151	G	chr13:32326151:G:['A']	0.17253552526424254
chr13:32326100-32326150:+	chr13	32326150	ENSE00003739878.1	ENSG00000139618.17	BRCA2	100	100	32326100	+	ENST00000544455.6	G	chr13	32326153	A	chr13:32326153:A:['G']	0.998386694321113
chr13:32326241-32326282:+	chr13	32326282	ENSE00003747332.1	ENSG00000139618.17	BRCA2	100	100	32326241	+	ENST00000544455.6	G	chr13	32326153	A	chr13:32326153:A:['G']	0.17753913043459213
chr13:32326100-32326150:+	chr13	32326150	ENSE00003739878.1	ENSG00000139618.17	BRCA2	100	100	32326100	+	ENST00000544455.6	T	chr13	32326153	A	chr13:32326153:A:['T']	0.9989013012251835
chr13:32326241-32326282:+	chr13	32326282	ENSE00003747332.1	ENSG00000139618.17	BRCA2	100	100	32326241	+	ENST00000544455.6	T	chr13	32326153	A	chr13:32326153:A:['T']	0.17535925069047043
chr13:32326100-32326150:+	chr13	32326150	ENSE00003739878.1	ENSG00000139618.17	BRCA2	100	100	32326100	+	ENST00000544455.6	A	chr13	32326153	AT	chr13:32326153:AT:['A']	0.9109873031932143
chr13:32326241-32326282:+	chr13	32326282	ENSE00003747332.1	ENSG00000139618.17	BRCA2	100	100	32326241	+	ENST00000544455.6	A	chr13	32326153	AT	chr13:32326153:AT:['A']	0.18298348510794663
chr13:32326100-32326150:+	chr13	32326150	ENSE00003739878.1	ENSG00000139618.17	BRCA2	100	100	32326100	+	ENST00000544455.6	AT	chr13	32326156	A	chr13:32326156:A:['AT']	0.04429413450461828
chr13:32326241-32326282:+	chr13	32326282	ENSE00003747332.1	ENSG00000139618.17	BRCA2	100	100	32326241	+	ENST00000544455.6	AT	chr13	32326156	A	chr13:32326156:A:['AT']	0.17612754885942392
chr13:32326100-32326150:+	chr13	32326150	ENSE00003739878.1	ENSG00000139618.17	BRCA2	100	100	32326100	+	ENST00000544455.6	C	chr13	32326176	T	chr13:32326176:T:['C']	0.3372412301096951
chr13:32326241-32326282:+	chr13	32326282	ENSE00003747332.1	ENSG00000139618.17	BRCA2	100	100	32326241	+	ENST00000544455.6	C	chr13	32326176	T	chr13:32326176:T:['C']	0.17727011811680624
chr13:32326100-32326150:+	chr13	32326150	ENSE00003739878.1	ENSG00000139618.17	BRCA2	100	100	32326100	+	ENST00000544455.6	G	chr13	32326218	A	chr13:32326218:A:['G']	0.3370664173741845
chr13:32326241-32326282:+	chr13	32326282	ENSE00003747332.1	ENSG00000139618.17	BRCA2	100	100	32326241	+	ENST00000544455.6	G	chr13	32326218	A	chr13:32326218:A:['G']	0.3147442153916192
chr13:32326100-32326150:+	chr13	32326150	ENSE00003739878.1	ENSG00000139618.17	BRCA2	100	100	32326100	+	ENST00000544455.6	CT	chr13	32326226	C	chr13:32326226:C:['CT']	0.33551728599572894
chr13:32326241-32326282:+	chr13	32326282	ENSE00003747332.1	ENSG00000139618.17	BRCA2	100	100	32326241	+	ENST00000544455.6	CT	chr13	32326226	C	chr13:32326226:C:['CT']	0.10208701504400634
chr13:32326100-32326150:+	chr13	32326150	ENSE00003739878.1	ENSG00000139618.17	BRCA2	100	100	32326100	+	ENST00000544455.6	A	chr13	32326239	C	chr13:32326239:C:['A']	0.33616864303370586
chr13:32326241-32326282:+	chr13	32326282	ENSE00003747332.1	ENSG00000139618.17	BRCA2	100	100	32326241	+	ENST00000544455.6	A	chr13	32326239	C	chr13:32326239:C:['A']	0.9986987108455764
chr13:32326100-32326150:+	chr13	32326150	ENSE00003739878.1	ENSG00000139618.17	BRCA2	100	100	32326100	+	ENST00000544455.6	G	chr13	32326240	A	chr13:32326240:A:['G']	0.3363676474499924
chr13:32326241-32326282:+	chr13	32326282	ENSE00003747332.1	ENSG00000139618.17	BRCA2	100	100	32326241	+	ENST00000544455.6	G	chr13	32326240	A	chr13:32326240:A:['G']	0.9999916513443784
chr13:32326241-32326282:+	chr13	32326282	ENSE00003747332.1	ENSG00000139618.17	BRCA2	100	100	32326241	+	ENST00000544455.6	G	chr13	32326272	A	chr13:32326272:A:['G']	0.1733024401104731
chr13:32326241-32326282:+	chr13	32326282	ENSE00003747332.1	ENSG00000139618.17	BRCA2	100	100	32326241	+	ENST00000544455.6	A	chr13	32326282	G	chr13:32326282:G:['A']	0.9999213327594861
chr13:32326241-32326282:+	chr13	32326282	ENSE00003747332.1	ENSG00000139618.17	BRCA2	100	100	32326241	+	ENST00000544455.6	A	chr13	32326283	G	chr13:32326283:G:['A']	0.9999840778125826
chr13:32326241-32326282:+	chr13	32326282	ENSE00003747332.1	ENSG00000139618.17	BRCA2	100	100	32326241	+	ENST00000544455.6	T	chr13	32326283	G	chr13:32326283:G:['T']	0.999999990197946
chr13:32326241-32326282:+	chr13	32326282	ENSE00003747332.1	ENSG00000139618.17	BRCA2	100	100	32326241	+	ENST00000544455.6	C	chr13	32326284	T	chr13:32326284:T:['C']	0.9699823633070637
chr13:32326241-32326282:+	chr13	32326282	ENSE00003747332.1	ENSG00000139618.17	BRCA2	100	100	32326241	+	ENST00000544455.6	T	chr13	32326284	TAA	chr13:32326284:TAA:['T']	0.6544226178324897
chr13:32326241-32326282:+	chr13	32326282	ENSE00003747332.1	ENSG00000139618.17	BRCA2	100	100	32326241	+	ENST00000544455.6	T	chr13	32326296	C	chr13:32326296:C:['T']	0.170538013385206
chr13:32326241-32326282:+	chr13	32326282	ENSE00003747332.1	ENSG00000139618.17	BRCA2	100	100	32326241	+	ENST00000544455.6	T	chr13	32326303	A	chr13:32326303:A:['T']	0.17131188357039814
chr13:32326498-32326613:+	chr13	32326613	ENSE00003749714.1	ENSG00000139618.17	BRCA2	100	100	32326498	+	ENST00000544455.6	T	chr13	32326480	C	chr13:32326480:C:['T']	0.25295084555902125
chr13:32326498-32326613:+	chr13	32326613	ENSE00003749714.1	ENSG00000139618.17	BRCA2	100	100	32326498	+	ENST00000544455.6	G	chr13	32326497	A	chr13:32326497:A:['G']	0.9999991893181368
chr13:32326498-32326613:+	chr13	32326613	ENSE00003749714.1	ENSG00000139618.17	BRCA2	100	100	32326498	+	ENST00000544455.6	A	chr13	32326497	AG	chr13:32326497:AG:['A']	0.9999999992357673
chr13:32326498-32326613:+	chr13	32326613	ENSE00003749714.1	ENSG00000139618.17	BRCA2	100	100	32326498	+	ENST00000544455.6	A	chr13	32326498	G	chr13:32326498:G:['A']	0.9999860969023414
chr13:32326498-32326613:+	chr13	32326613	ENSE00003749714.1	ENSG00000139618.17	BRCA2	100	100	32326498	+	ENST00000544455.6	T	chr13	32326499	G	chr13:32326499:G:['T']	0.9855266768834391
chr13:32326498-32326613:+	chr13	32326613	ENSE00003749714.1	ENSG00000139618.17	BRCA2	100	100	32326498	+	ENST00000544455.6	T	chr13	32326500	G	chr13:32326500:G:['T']	0.17739284488522822
chr13:32326498-32326613:+	chr13	32326613	ENSE00003749714.1	ENSG00000139618.17	BRCA2	100	100	32326498	+	ENST00000544455.6	T	chr13	32326502	C	chr13:32326502:C:['T']	0.43773211870730216
chr13:32326498-32326613:+	chr13	32326613	ENSE00003749714.1	ENSG00000139618.17	BRCA2	100	100	32326498	+	ENST00000544455.6	A	chr13	32326503	G	chr13:32326503:G:['A']	0.4496113333132495
chr13:32326498-32326613:+	chr13	32326613	ENSE00003749714.1	ENSG00000139618.17	BRCA2	100	100	32326498	+	ENST00000544455.6	C	chr13	32326555	T	chr13:32326555:T:['C']	0.46092907142052236
chr13:32326498-32326613:+	chr13	32326613	ENSE00003749714.1	ENSG00000139618.17	BRCA2	100	100	32326498	+	ENST00000544455.6	G	chr13	32326580	A	chr13:32326580:A:['G']	0.46442167857476474
chr13:32326498-32326613:+	chr13	32326613	ENSE00003749714.1	ENSG00000139618.17	BRCA2	100	100	32326498	+	ENST00000544455.6	G	chr13	32326599	C	chr13:32326599:C:['G']	0.4439443933530239
chr13:32326498-32326613:+	chr13	32326613	ENSE00003749714.1	ENSG00000139618.17	BRCA2	100	100	32326498	+	ENST00000544455.6	A	chr13	32326613	G	chr13:32326613:G:['A']	0.9999962086005525
chr13:32326498-32326613:+	chr13	32326613	ENSE00003749714.1	ENSG00000139618.17	BRCA2	100	100	32326498	+	ENST00000544455.6	G	chr13	32326615	T	chr13:32326615:T:['G']	0.999996935339866
chr13:32326498-32326613:+	chr13	32326613	ENSE00003749714.1	ENSG00000139618.17	BRCA2	100	100	32326498	+	ENST00000544455.6	G	chr13	32326616	A	chr13:32326616:A:['G']	0.9983912438331382
chr13:32326498-32326613:+	chr13	32326613	ENSE00003749714.1	ENSG00000139618.17	BRCA2	100	100	32326498	+	ENST00000544455.6	G	chr13	32326617	A	chr13:32326617:A:['G']	0.9934976296735285
chr13:32326498-32326613:+	chr13	32326613	ENSE00003749714.1	ENSG00000139618.17	BRCA2	100	100	32326498	+	ENST00000544455.6	T	chr13	32326638	C	chr13:32326638:C:['T']	0.45403503948258844
chr13:32329442-32329492:+	chr13	32329492	ENSE00003714754.1	ENSG00000139618.17	BRCA2	100	100	32329442	+	ENST00000544455.6	C	chr13	32329374	T	chr13:32329374:T:['C']	0.3429865071333825
chr13:32329442-32329492:+	chr13	32329492	ENSE00003714754.1	ENSG00000139618.17	BRCA2	100	100	32329442	+	ENST00000544455.6	G	chr13	32329434	A	chr13:32329434:A:['G']	0.19695354320067773
chr13:32329442-32329492:+	chr13	32329492	ENSE00003714754.1	ENSG00000139618.17	BRCA2	100	100	32329442	+	ENST00000544455.6	G	chr13	32329440	C	chr13:32329440:C:['G']	0.9999999995495987
chr13:32329442-32329492:+	chr13	32329492	ENSE00003714754.1	ENSG00000139618.17	BRCA2	100	100	32329442	+	ENST00000544455.6	A	chr13	32329442	G	chr13:32329442:G:['A']	0.9999826907646845
chr13:32329442-32329492:+	chr13	32329492	ENSE00003714754.1	ENSG00000139618.17	BRCA2	100	100	32329442	+	ENST00000544455.6	T	chr13	32329444	C	chr13:32329444:C:['T']	0.18523992121295674
chr13:32329442-32329492:+	chr13	32329492	ENSE00003714754.1	ENSG00000139618.17	BRCA2	100	100	32329442	+	ENST00000544455.6	T	chr13	32329491	C	chr13:32329491:C:['T']	0.8732145358853063
chr13:32329442-32329492:+	chr13	32329492	ENSE00003714754.1	ENSG00000139618.17	BRCA2	100	100	32329442	+	ENST00000544455.6	A	chr13	32329493	G	chr13:32329493:G:['A']	0.9999989629567011
chr13:32329442-32329492:+	chr13	32329492	ENSE00003714754.1	ENSG00000139618.17	BRCA2	100	100	32329442	+	ENST00000544455.6	G	chr13	32329496	A	chr13:32329496:A:['G']	0.9996580839715605
chr13:32329442-32329492:+	chr13	32329492	ENSE00003714754.1	ENSG00000139618.17	BRCA2	100	100	32329442	+	ENST00000544455.6	T	chr13	32329499	A	chr13:32329499:A:['T']	0.48261885250977143
chr13:32330918-32331030:+	chr13	32331030	ENSE00003731761.1	ENSG00000139618.17	BRCA2	100	100	32330918	+	ENST00000544455.6	C	chr13	32330904	CTA	chr13:32330904:CTA:['C']	0.5136046840601004
chr13:32330918-32331030:+	chr13	32331030	ENSE00003731761.1	ENSG00000139618.17	BRCA2	100	100	32330918	+	ENST00000544455.6	A	chr13	32330906	AT	chr13:32330906:AT:['A']	0.6780898264103277
chr13:32330918-32331030:+	chr13	32331030	ENSE00003731761.1	ENSG00000139618.17	BRCA2	100	100	32330918	+	ENST00000544455.6	C	chr13	32330910	T	chr13:32330910:T:['C']	0.12732872371269
chr13:32330918-32331030:+	chr13	32331030	ENSE00003731761.1	ENSG00000139618.17	BRCA2	100	100	32330918	+	ENST00000544455.6	C	chr13	32330915	G	chr13:32330915:G:['C']	0.2259273147143453
chr13:32330918-32331030:+	chr13	32331030	ENSE00003731761.1	ENSG00000139618.17	BRCA2	100	100	32330918	+	ENST00000544455.6	C	chr13	32330917	A	chr13:32330917:A:['C']	0.999819398022559
chr13:32330918-32331030:+	chr13	32331030	ENSE00003731761.1	ENSG00000139618.17	BRCA2	100	100	32330918	+	ENST00000544455.6	G	chr13	32330917	A	chr13:32330917:A:['G']	0.9997921255599077
chr13:32330918-32331030:+	chr13	32331030	ENSE00003731761.1	ENSG00000139618.17	BRCA2	100	100	32330918	+	ENST00000544455.6	A	chr13	32330967	G	chr13:32330967:G:['A']	0.12209908533940733
chr13:32330918-32331030:+	chr13	32331030	ENSE00003731761.1	ENSG00000139618.17	BRCA2	100	100	32330918	+	ENST00000544455.6	A	chr13	32331009	C	chr13:32331009:C:['A']	0.12662242097432183
chr13:32330918-32331030:+	chr13	32331030	ENSE00003731761.1	ENSG00000139618.17	BRCA2	100	100	32330918	+	ENST00000544455.6	C	chr13	32331031	G	chr13:32331031:G:['C']	0.9999995372654543
chr13:32330918-32331030:+	chr13	32331030	ENSE00003731761.1	ENSG00000139618.17	BRCA2	100	100	32330918	+	ENST00000544455.6	A	chr13	32331076	G	chr13:32331076:G:['A']	0.12979050372324114
chr13:32332271-32333387:+	chr13	32333387	ENSE00000939167.1	ENSG00000139618.17	BRCA2	100	100	32332271	+	ENST00000544455.6	C	chr13	32332261	T	chr13:32332261:T:['C']	0.4676253092553668
chr13:32332271-32333291:+	chr13	32333291	ENSE00002163180.1	ENSG00000139618.17	BRCA2	100	0	32332271	+	ENST00000530893.6	C	chr13	32332261	T	chr13:32332261:T:['C']	0.9320513699560872
chr13:32332271-32333387:+	chr13	32333387	ENSE00000939167.1	ENSG00000139618.17	BRCA2	100	100	32332271	+	ENST00000544455.6	AT	chr13	32332267	A	chr13:32332267:A:['AT']	0.9062558141506178
chr13:32332271-32333291:+	chr13	32333291	ENSE00002163180.1	ENSG00000139618.17	BRCA2	100	0	32332271	+	ENST00000530893.6	AT	chr13	32332267	A	chr13:32332267:A:['AT']	0.9934196687884923
chr13:32332271-32333387:+	chr13	32333387	ENSE00000939167.1	ENSG00000139618.17	BRCA2	100	100	32332271	+	ENST00000544455.6	G	chr13	32332605	T	chr13:32332605:T:['G']	0.25548830735621725
chr13:32332271-32333291:+	chr13	32333291	ENSE00002163180.1	ENSG00000139618.17	BRCA2	100	0	32332271	+	ENST00000530893.6	G	chr13	32332605	T	chr13:32332605:T:['G']	0.8427610509114021
chr13:32332271-32333387:+	chr13	32333387	ENSE00000939167.1	ENSG00000139618.17	BRCA2	100	100	32332271	+	ENST00000544455.6	T	chr13	32332629	C	chr13:32332629:C:['T']	0.2555397569188347
chr13:32332271-32333291:+	chr13	32333291	ENSE00002163180.1	ENSG00000139618.17	BRCA2	100	0	32332271	+	ENST00000530893.6	T	chr13	32332629	C	chr13:32332629:C:['T']	0.8428002513907341
chr13:32332271-32333387:+	chr13	32333387	ENSE00000939167.1	ENSG00000139618.17	BRCA2	100	100	32332271	+	ENST00000544455.6	G	chr13	32332719	T	chr13:32332719:T:['G']	0.25634944490259604
chr13:32332271-32333291:+	chr13	32333291	ENSE00002163180.1	ENSG00000139618.17	BRCA2	100	0	32332271	+	ENST00000530893.6	G	chr13	32332719	T	chr13:32332719:T:['G']	0.843415589710828
chr13:32332271-32333387:+	chr13	32333387	ENSE00000939167.1	ENSG00000139618.17	BRCA2	100	100	32332271	+	ENST00000544455.6	C	chr13	32332769	A	chr13:32332769:A:['C']	0.25532191843780366
chr13:32332271-32333291:+	chr13	32333291	ENSE00002163180.1	ENSG00000139618.17	BRCA2	100	0	32332271	+	ENST00000530893.6	C	chr13	32332769	A	chr13:32332769:A:['C']	0.8426341197515964
chr13:32332271-32333387:+	chr13	32333387	ENSE00000939167.1	ENSG00000139618.17	BRCA2	100	100	32332271	+	ENST00000544455.6	C	chr13	32332873	A	chr13:32332873:A:['C']	0.256627403682699
chr13:32332271-32333291:+	chr13	32333291	ENSE00002163180.1	ENSG00000139618.17	BRCA2	100	0	32332271	+	ENST00000530893.6	C	chr13	32332873	A	chr13:32332873:A:['C']	0.8436260708284933
chr13:32332271-32333387:+	chr13	32333387	ENSE00000939167.1	ENSG00000139618.17	BRCA2	100	100	32332271	+	ENST00000544455.6	A	chr13	32332958	G	chr13:32332958:G:['A']	0.2550831240833397
chr13:32332271-32333291:+	chr13	32333291	ENSE00002163180.1	ENSG00000139618.17	BRCA2	100	0	32332271	+	ENST00000530893.6	A	chr13	32332958	G	chr13:32332958:G:['A']	0.8424518165324208
chr13:32332271-32333387:+	chr13	32333387	ENSE00000939167.1	ENSG00000139618.17	BRCA2	100	100	32332271	+	ENST00000544455.6	C	chr13	32332992	T	chr13:32332992:T:['C']	0.25671050100373
chr13:32332271-32333291:+	chr13	32333291	ENSE00002163180.1	ENSG00000139618.17	BRCA2	100	0	32332271	+	ENST00000530893.6	C	chr13	32332992	T	chr13:32332992:T:['C']	0.8436889368778603
chr13:32332271-32333387:+	chr13	32333387	ENSE00000939167.1	ENSG00000139618.17	BRCA2	100	100	32332271	+	ENST00000544455.6	G	chr13	32333144	A	chr13:32333144:A:['G']	0.25612470500576656
chr13:32332271-32333291:+	chr13	32333291	ENSE00002163180.1	ENSG00000139618.17	BRCA2	100	0	32332271	+	ENST00000530893.6	G	chr13	32333144	A	chr13:32333144:A:['G']	0.8432451271723566
chr13:32332271-32333387:+	chr13	32333387	ENSE00000939167.1	ENSG00000139618.17	BRCA2	100	100	32332271	+	ENST00000544455.6	G	chr13	32333270	A	chr13:32333270:A:['G']	0.2561315640376646
chr13:32332271-32333291:+	chr13	32333291	ENSE00002163180.1	ENSG00000139618.17	BRCA2	100	0	32332271	+	ENST00000530893.6	G	chr13	32333270	A	chr13:32333270:A:['G']	0.8432503127933041
chr13:32332271-32333387:+	chr13	32333387	ENSE00000939167.1	ENSG00000139618.17	BRCA2	100	100	32332271	+	ENST00000544455.6	A	chr13	32333282	G	chr13:32333282:G:['A']	0.25463003565491893
chr13:32332271-32333291:+	chr13	32333291	ENSE00002163180.1	ENSG00000139618.17	BRCA2	100	0	32332271	+	ENST00000530893.6	A	chr13	32333282	G	chr13:32333282:G:['A']	0.8421069271354026
chr13:32336264-32341196:+	chr13	32341196	ENSE00000939168.1	ENSG00000139618.17	BRCA2	100	100	32336264	+	ENST00000544455.6	T	chr13	32336214	G	chr13:32336214:G:['T']	0.1645842743846788
chr13:32336264-32341196:+	chr13	32341196	ENSE00000939168.1	ENSG00000139618.17	BRCA2	100	100	32336264	+	ENST00000544455.6	C	chr13	32336291	A	chr13:32336291:A:['C']	0.15781973095671376
chr13:32336264-32341196:+	chr13	32341196	ENSE00000939168.1	ENSG00000139618.17	BRCA2	100	100	32336264	+	ENST00000544455.6	C	chr13	32337158	G	chr13:32337158:G:['C']	0.15783973045592456
chr13:32336264-32341196:+	chr13	32341196	ENSE00000939168.1	ENSG00000139618.17	BRCA2	100	100	32336264	+	ENST00000544455.6	C	chr13	32337165	A	chr13:32337165:A:['C']	0.15797090293196092
chr13:32336264-32341196:+	chr13	32341196	ENSE00000939168.1	ENSG00000139618.17	BRCA2	100	100	32336264	+	ENST00000544455.6	G	chr13	32337387	C	chr13:32337387:C:['G']	0.15810818459560974
chr13:32336264-32341196:+	chr13	32341196	ENSE00000939168.1	ENSG00000139618.17	BRCA2	100	100	32336264	+	ENST00000544455.6	G	chr13	32337428	A	chr13:32337428:A:['G']	0.15798440980331638
chr13:32336264-32341196:+	chr13	32341196	ENSE00000939168.1	ENSG00000139618.17	BRCA2	100	100	32336264	+	ENST00000544455.6	T	chr13	32341194	TG	chr13:32341194:TG:['T']	0.5637324646850347
chr13:32344557-32344653:+	chr13	32344653	ENSE00000939169.1	ENSG00000139618.17	BRCA2	100	100	32344557	+	ENST00000544455.6	T	chr13	32344651	A	chr13:32344651:A:['T']	0.9768746097514966
chr13:32344557-32344653:+	chr13	32344653	ENSE00000939169.1	ENSG00000139618.17	BRCA2	100	100	32344557	+	ENST00000544455.6	T	chr13	32344654	G	chr13:32344654:G:['T']	0.999999881212641
chr13:32344557-32344653:+	chr13	32344653	ENSE00000939169.1	ENSG00000139618.17	BRCA2	100	100	32344557	+	ENST00000544455.6	G	chr13	32344727	C	chr13:32344727:C:['G']	0.5456513322244289
chr13:32346826-32346896:+	chr13	32346896	ENSE00000939171.1	ENSG00000139618.17	BRCA2	100	100	32346826	+	ENST00000544455.6	C	chr13	32346801	T	chr13:32346801:T:['C']	0.14657167379302088
chr13:32346826-32346896:+	chr13	32346896	ENSE00000939171.1	ENSG00000139618.17	BRCA2	100	100	32346826	+	ENST00000544455.6	A	chr13	32346815	ATTGT	chr13:32346815:ATTGT:['A']	0.9981772071147168
chr13:32346826-32346896:+	chr13	32346896	ENSE00000939171.1	ENSG00000139618.17	BRCA2	100	100	32346826	+	ENST00000544455.6	T	chr13	32346823	C	chr13:32346823:C:['T']	0.21032681319956312
chr13:32346826-32346896:+	chr13	32346896	ENSE00000939171.1	ENSG00000139618.17	BRCA2	100	100	32346826	+	ENST00000544455.6	C	chr13	32346824	T	chr13:32346824:T:['C']	0.2197937676069611
chr13:32346826-32346896:+	chr13	32346896	ENSE00000939171.1	ENSG00000139618.17	BRCA2	100	100	32346826	+	ENST00000544455.6	T	chr13	32346895	C	chr13:32346895:C:['T']	0.7883859444038276
chr13:32346826-32346896:+	chr13	32346896	ENSE00000939171.1	ENSG00000139618.17	BRCA2	100	100	32346826	+	ENST00000544455.6	A	chr13	32346896	G	chr13:32346896:G:['A']	0.9990794779785738
chr13:32346826-32346896:+	chr13	32346896	ENSE00000939171.1	ENSG00000139618.17	BRCA2	100	100	32346826	+	ENST00000544455.6	C	chr13	32346896	G	chr13:32346896:G:['C']	0.9943691107545447
chr13:32346826-32346896:+	chr13	32346896	ENSE00000939171.1	ENSG00000139618.17	BRCA2	100	100	32346826	+	ENST00000544455.6	C	chr13	32346897	G	chr13:32346897:G:['C']	0.9999994141407835
chr13:32346826-32346896:+	chr13	32346896	ENSE00000939171.1	ENSG00000139618.17	BRCA2	100	100	32346826	+	ENST00000544455.6	G	chr13	32346930	A	chr13:32346930:A:['G']	0.20917383668223496
chr13:32354860-32355288:+	chr13	32355288	ENSE00000939173.1	ENSG00000139618.17	BRCA2	100	100	32354860	+	ENST00000544455.6	G	chr13	32354799	A	chr13:32354799:A:['G']	0.5313088231085213
chr13:32354860-32355288:+	chr13	32355288	ENSE00000939173.1	ENSG00000139618.17	BRCA2	100	100	32354860	+	ENST00000544455.6	G	chr13	32354817	A	chr13:32354817:A:['G']	0.3519057814307492
chr13:32354860-32355288:+	chr13	32355288	ENSE00000939173.1	ENSG00000139618.17	BRCA2	100	100	32354860	+	ENST00000544455.6	T	chr13	32354817	A	chr13:32354817:A:['T']	0.31949750682090755
chr13:32354860-32355288:+	chr13	32355288	ENSE00000939173.1	ENSG00000139618.17	BRCA2	100	100	32354860	+	ENST00000544455.6	G	chr13	32354859	A	chr13:32354859:A:['G']	0.9999857559196771
chr13:32354860-32355288:+	chr13	32355288	ENSE00000939173.1	ENSG00000139618.17	BRCA2	100	100	32354860	+	ENST00000544455.6	T	chr13	32354859	A	chr13:32354859:A:['T']	0.9999959258201571
chr13:32354860-32355288:+	chr13	32355288	ENSE00000939173.1	ENSG00000139618.17	BRCA2	100	100	32354860	+	ENST00000544455.6	C	chr13	32354870	G	chr13:32354870:G:['C']	0.5223728703278067
chr13:32354860-32355288:+	chr13	32355288	ENSE00000939173.1	ENSG00000139618.17	BRCA2	100	100	32354860	+	ENST00000544455.6	T	chr13	32354874	C	chr13:32354874:C:['T']	0.5190980638912283
chr13:32354860-32355288:+	chr13	32355288	ENSE00000939173.1	ENSG00000139618.17	BRCA2	100	100	32354860	+	ENST00000544455.6	T	chr13	32354906	A	chr13:32354906:A:['T']	0.5233235836977751
chr13:32354860-32355288:+	chr13	32355288	ENSE00000939173.1	ENSG00000139618.17	BRCA2	100	100	32354860	+	ENST00000544455.6	T	chr13	32355095	A	chr13:32355095:A:['T']	0.52394964999525
chr13:32354860-32355288:+	chr13	32355288	ENSE00000939173.1	ENSG00000139618.17	BRCA2	100	100	32354860	+	ENST00000544455.6	G	chr13	32355172	A	chr13:32355172:A:['G']	0.5240100498919844
chr13:32354860-32355288:+	chr13	32355288	ENSE00000939173.1	ENSG00000139618.17	BRCA2	100	100	32354860	+	ENST00000544455.6	A	chr13	32355294	G	chr13:32355294:G:['A']	0.9179658757803737
chr13:32354860-32355288:+	chr13	32355288	ENSE00000939173.1	ENSG00000139618.17	BRCA2	100	100	32354860	+	ENST00000544455.6	G	chr13	32355296	A	chr13:32355296:A:['G']	0.4998626836440681
chr13:32354860-32355288:+	chr13	32355288	ENSE00000939173.1	ENSG00000139618.17	BRCA2	100	100	32354860	+	ENST00000544455.6	G	chr13	32355302	A	chr13:32355302:A:['G']	0.5231362641245995
chr13:32356427-32356609:+	chr13	32356609	ENSE00000939174.1	ENSG00000139618.17	BRCA2	100	100	32356427	+	ENST00000544455.6	T	chr13	32356424	A	chr13:32356424:A:['T']	0.253528993748796
chr13:32356427-32356609:+	chr13	32356609	ENSE00000939174.1	ENSG00000139618.17	BRCA2	100	100	32356427	+	ENST00000544455.6	G	chr13	32356426	A	chr13:32356426:A:['G']	0.9995581488039034
chr13:32356427-32356609:+	chr13	32356609	ENSE00000939174.1	ENSG00000139618.17	BRCA2	100	100	32356427	+	ENST00000544455.6	T	chr13	32356426	A	chr13:32356426:A:['T']	0.999663388440412
chr13:32356427-32356609:+	chr13	32356609	ENSE00000939174.1	ENSG00000139618.17	BRCA2	100	100	32356427	+	ENST00000544455.6	A	chr13	32356455	G	chr13:32356455:G:['A']	0.19000929288178167
chr13:32356427-32356609:+	chr13	32356609	ENSE00000939174.1	ENSG00000139618.17	BRCA2	100	100	32356427	+	ENST00000544455.6	T	chr13	32356496	C	chr13:32356496:C:['T']	0.18798618673629738
chr13:32356427-32356609:+	chr13	32356609	ENSE00000939174.1	ENSG00000139618.17	BRCA2	100	100	32356427	+	ENST00000544455.6	A	chr13	32356497	G	chr13:32356497:G:['A']	0.19101387132389233
chr13:32356427-32356609:+	chr13	32356609	ENSE00000939174.1	ENSG00000139618.17	BRCA2	100	100	32356427	+	ENST00000544455.6	A	chr13	32356551	G	chr13:32356551:G:['A']	0.18754170130863487
chr13:32356427-32356609:+	chr13	32356609	ENSE00000939174.1	ENSG00000139618.17	BRCA2	100	100	32356427	+	ENST00000544455.6	A	chr13	32356578	G	chr13:32356578:G:['A']	0.19432697778559355
chr13:32356427-32356609:+	chr13	32356609	ENSE00000939174.1	ENSG00000139618.17	BRCA2	100	100	32356427	+	ENST00000544455.6	G	chr13	32356602	A	chr13:32356602:A:['G']	0.19299524052440362
chr13:32356427-32356609:+	chr13	32356609	ENSE00000939174.1	ENSG00000139618.17	BRCA2	100	100	32356427	+	ENST00000544455.6	A	chr13	32356609	G	chr13:32356609:G:['A']	0.9957097582561427
chr13:32356427-32356609:+	chr13	32356609	ENSE00000939174.1	ENSG00000139618.17	BRCA2	100	100	32356427	+	ENST00000544455.6	A	chr13	32356610	G	chr13:32356610:G:['A']	0.9999941638763263
chr13:32356427-32356609:+	chr13	32356609	ENSE00000939174.1	ENSG00000139618.17	BRCA2	100	100	32356427	+	ENST00000544455.6	T	chr13	32356610	G	chr13:32356610:G:['T']	0.9999999972626112
chr13:32356427-32356609:+	chr13	32356609	ENSE00000939174.1	ENSG00000139618.17	BRCA2	100	100	32356427	+	ENST00000544455.6	G	chr13	32356611	T	chr13:32356611:T:['G']	0.9999996629799605
chr13:32356427-32356609:+	chr13	32356609	ENSE00000939174.1	ENSG00000139618.17	BRCA2	100	100	32356427	+	ENST00000544455.6	C	chr13	32356622	CTA	chr13:32356622:CTA:['C']	0.19126511355817327
chr13:32357741-32357929:+	chr13	32357929	ENSE00000939175.1	ENSG00000139618.17	BRCA2	100	100	32357741	+	ENST00000544455.6	A	chr13	32357741	G	chr13:32357741:G:['A']	0.9999956793069237
chr13:32357741-32357929:+	chr13	32357929	ENSE00000939175.1	ENSG00000139618.17	BRCA2	100	100	32357741	+	ENST00000544455.6	T	chr13	32357756	C	chr13:32357756:C:['T']	0.6161173793430009
chr13:32357741-32357929:+	chr13	32357929	ENSE00000939175.1	ENSG00000139618.17	BRCA2	100	100	32357741	+	ENST00000544455.6	A	chr13	32357807	G	chr13:32357807:G:['A']	0.6228834527852719
chr13:32357741-32357929:+	chr13	32357929	ENSE00000939175.1	ENSG00000139618.17	BRCA2	100	100	32357741	+	ENST00000544455.6	A	chr13	32357913	AAAG	chr13:32357913:AAAG:['A']	0.6101856220180047
chr13:32357741-32357929:+	chr13	32357929	ENSE00000939175.1	ENSG00000139618.17	BRCA2	100	100	32357741	+	ENST00000544455.6	C	chr13	32357929	G	chr13:32357929:G:['C']	0.9999780448457377
chr13:32357741-32357929:+	chr13	32357929	ENSE00000939175.1	ENSG00000139618.17	BRCA2	100	100	32357741	+	ENST00000544455.6	G	chr13	32357935	C	chr13:32357935:C:['G']	0.023734904926323932
chr13:32362514-32362693:+	chr13	32362693	ENSE00003744847.2	ENSG00000139618.17	BRCA2	100	100	32362514	+	ENST00000614259.2	G	chr13	32362483	A	chr13:32362483:A:['G']	0.22198944107145316
chr13:32362522-32362693:+	chr13	32362693	ENSE00001394102.1	ENSG00000139618.17	BRCA2	100	100	32362522	+	ENST00000544455.6	G	chr13	32362483	A	chr13:32362483:A:['G']	0.058032529859827806
chr13:32362514-32362693:+	chr13	32362693	ENSE00003744847.2	ENSG00000139618.17	BRCA2	100	100	32362514	+	ENST00000614259.2	A	chr13	32362507	AC	chr13:32362507:AC:['A']	0.013239691525883049
chr13:32362522-32362693:+	chr13	32362693	ENSE00001394102.1	ENSG00000139618.17	BRCA2	100	100	32362522	+	ENST00000544455.6	A	chr13	32362507	AC	chr13:32362507:AC:['A']	0.039607218698397235
chr13:32362514-32362693:+	chr13	32362693	ENSE00003744847.2	ENSG00000139618.17	BRCA2	100	100	32362514	+	ENST00000614259.2	G	chr13	32362514	T	chr13:32362514:T:['G']	3.902106135439962e-05
chr13:32362522-32362693:+	chr13	32362693	ENSE00001394102.1	ENSG00000139618.17	BRCA2	100	100	32362522	+	ENST00000544455.6	G	chr13	32362514	T	chr13:32362514:T:['G']	0.9999244353105633
chr13:32362514-32362693:+	chr13	32362693	ENSE00003744847.2	ENSG00000139618.17	BRCA2	100	100	32362514	+	ENST00000614259.2	G	chr13	32362521	A	chr13:32362521:A:['G']	0.3060665554784688
chr13:32362522-32362693:+	chr13	32362693	ENSE00001394102.1	ENSG00000139618.17	BRCA2	100	100	32362522	+	ENST00000544455.6	G	chr13	32362521	A	chr13:32362521:A:['G']	0.9999986702062889
chr13:32362514-32362693:+	chr13	32362693	ENSE00003744847.2	ENSG00000139618.17	BRCA2	100	100	32362514	+	ENST00000614259.2	C	chr13	32362524	G	chr13:32362524:G:['C']	0.311499312091641
chr13:32362522-32362693:+	chr13	32362693	ENSE00001394102.1	ENSG00000139618.17	BRCA2	100	100	32362522	+	ENST00000544455.6	C	chr13	32362524	G	chr13:32362524:G:['C']	0.284992528421792
chr13:32362514-32362693:+	chr13	32362693	ENSE00003744847.2	ENSG00000139618.17	BRCA2	100	100	32362514	+	ENST00000614259.2	T	chr13	32362537	C	chr13:32362537:C:['T']	0.3001666519773583
chr13:32362522-32362693:+	chr13	32362693	ENSE00001394102.1	ENSG00000139618.17	BRCA2	100	100	32362522	+	ENST00000544455.6	T	chr13	32362537	C	chr13:32362537:C:['T']	0.11217580839856726
chr13:32362514-32362693:+	chr13	32362693	ENSE00003744847.2	ENSG00000139618.17	BRCA2	100	100	32362514	+	ENST00000614259.2	G	chr13	32362539	C	chr13:32362539:C:['G']	0.3006371259544254
chr13:32362522-32362693:+	chr13	32362693	ENSE00001394102.1	ENSG00000139618.17	BRCA2	100	100	32362522	+	ENST00000544455.6	G	chr13	32362539	C	chr13:32362539:C:['G']	0.11240940651692428
chr13:32362514-32362693:+	chr13	32362693	ENSE00003744847.2	ENSG00000139618.17	BRCA2	100	100	32362514	+	ENST00000614259.2	G	chr13	32362645	C	chr13:32362645:C:['G']	0.29863803121119986
chr13:32362522-32362693:+	chr13	32362693	ENSE00001394102.1	ENSG00000139618.17	BRCA2	100	100	32362522	+	ENST00000544455.6	G	chr13	32362645	C	chr13:32362645:C:['G']	0.11141832305465962
chr13:32362514-32362693:+	chr13	32362693	ENSE00003744847.2	ENSG00000139618.17	BRCA2	100	100	32362514	+	ENST00000614259.2	G	chr13	32362650	A	chr13:32362650:A:['G']	0.3169313929132658
chr13:32362522-32362693:+	chr13	32362693	ENSE00001394102.1	ENSG00000139618.17	BRCA2	100	100	32362522	+	ENST00000544455.6	G	chr13	32362650	A	chr13:32362650:A:['G']	0.1206345338715701
chr13:32362514-32362693:+	chr13	32362693	ENSE00003744847.2	ENSG00000139618.17	BRCA2	100	100	32362514	+	ENST00000614259.2	G	chr13	32362669	GGGT	chr13:32362669:GGGT:['G']	0.31051555030279704
chr13:32362522-32362693:+	chr13	32362693	ENSE00001394102.1	ENSG00000139618.17	BRCA2	100	100	32362522	+	ENST00000544455.6	G	chr13	32362669	GGGT	chr13:32362669:GGGT:['G']	0.11746004850283204
chr13:32362514-32362693:+	chr13	32362693	ENSE00003744847.2	ENSG00000139618.17	BRCA2	100	100	32362514	+	ENST00000614259.2	G	chr13	32362692	A	chr13:32362692:A:['G']	0.9676271593016104
chr13:32362522-32362693:+	chr13	32362693	ENSE00001394102.1	ENSG00000139618.17	BRCA2	100	100	32362522	+	ENST00000544455.6	G	chr13	32362692	A	chr13:32362692:A:['G']	0.8981674252428148
chr13:32362514-32362693:+	chr13	32362693	ENSE00003744847.2	ENSG00000139618.17	BRCA2	100	100	32362514	+	ENST00000614259.2	A	chr13	32362693	G	chr13:32362693:G:['A']	0.9998206558707371
chr13:32362522-32362693:+	chr13	32362693	ENSE00001394102.1	ENSG00000139618.17	BRCA2	100	100	32362522	+	ENST00000544455.6	A	chr13	32362693	G	chr13:32362693:G:['A']	0.9993889459711638
chr13:32362514-32362693:+	chr13	32362693	ENSE00003744847.2	ENSG00000139618.17	BRCA2	100	100	32362514	+	ENST00000614259.2	C	chr13	32362693	G	chr13:32362693:G:['C']	0.9998953133486663
chr13:32362522-32362693:+	chr13	32362693	ENSE00001394102.1	ENSG00000139618.17	BRCA2	100	100	32362522	+	ENST00000544455.6	C	chr13	32362693	G	chr13:32362693:G:['C']	0.9996430736348778
chr13:32362514-32362693:+	chr13	32362693	ENSE00003744847.2	ENSG00000139618.17	BRCA2	100	100	32362514	+	ENST00000614259.2	C	chr13	32362695	CAA	chr13:32362695:CAA:['C']	0.9999968074904236
chr13:32362522-32362693:+	chr13	32362693	ENSE00001394102.1	ENSG00000139618.17	BRCA2	100	100	32362522	+	ENST00000544455.6	C	chr13	32362695	CAA	chr13:32362695:CAA:['C']	0.9999891697862862
chr13:32362514-32362693:+	chr13	32362693	ENSE00003744847.2	ENSG00000139618.17	BRCA2	100	100	32362514	+	ENST00000614259.2	T	chr13	32362698	G	chr13:32362698:G:['T']	0.9999793568533973
chr13:32362522-32362693:+	chr13	32362693	ENSE00001394102.1	ENSG00000139618.17	BRCA2	100	100	32362522	+	ENST00000544455.6	T	chr13	32362698	G	chr13:32362698:G:['T']	0.9999299734736213
chr13:32362514-32362693:+	chr13	32362693	ENSE00003744847.2	ENSG00000139618.17	BRCA2	100	100	32362514	+	ENST00000614259.2	T	chr13	32362716	C	chr13:32362716:C:['T']	0.3018493269477843
chr13:32362522-32362693:+	chr13	32362693	ENSE00001394102.1	ENSG00000139618.17	BRCA2	100	100	32362522	+	ENST00000544455.6	T	chr13	32362716	C	chr13:32362716:C:['T']	0.11304110846600825
chr13:32362514-32362693:+	chr13	32362693	ENSE00003744847.2	ENSG00000139618.17	BRCA2	100	100	32362514	+	ENST00000614259.2	A	chr13	32362728	C	chr13:32362728:C:['A']	0.3034175014033772
chr13:32362522-32362693:+	chr13	32362693	ENSE00001394102.1	ENSG00000139618.17	BRCA2	100	100	32362522	+	ENST00000544455.6	A	chr13	32362728	C	chr13:32362728:C:['A']	0.11378825453162243
chr13:32363178-32363533:+	chr13	32363533	ENSE00000939177.1	ENSG00000139618.17	BRCA2	100	100	32363178	+	ENST00000544455.6	G	chr13	32363172	C	chr13:32363172:C:['G']	0.9999307021549855
chr13:32363178-32363533:+	chr13	32363533	ENSE00000939177.1	ENSG00000139618.17	BRCA2	100	100	32363178	+	ENST00000544455.6	C	chr13	32363172	CTT	chr13:32363172:CTT:['C']	0.8018543204201242
chr13:32363178-32363533:+	chr13	32363533	ENSE00000939177.1	ENSG00000139618.17	BRCA2	100	100	32363178	+	ENST00000544455.6	G	chr13	32363173	T	chr13:32363173:T:['G']	0.9646502988370248
chr13:32363178-32363533:+	chr13	32363533	ENSE00000939177.1	ENSG00000139618.17	BRCA2	100	100	32363178	+	ENST00000544455.6	C	chr13	32363178	G	chr13:32363178:G:['C']	0.9998878058122503
chr13:32363178-32363533:+	chr13	32363533	ENSE00000939177.1	ENSG00000139618.17	BRCA2	100	100	32363178	+	ENST00000544455.6	G	chr13	32363196	A	chr13:32363196:A:['G']	0.2223575092761372
chr13:32363178-32363533:+	chr13	32363533	ENSE00000939177.1	ENSG00000139618.17	BRCA2	100	100	32363178	+	ENST00000544455.6	G	chr13	32363225	A	chr13:32363225:A:['G']	0.22053250128145413
chr13:32363178-32363533:+	chr13	32363533	ENSE00000939177.1	ENSG00000139618.17	BRCA2	100	100	32363178	+	ENST00000544455.6	C	chr13	32363259	T	chr13:32363259:T:['C']	0.22641917083451565
chr13:32363178-32363533:+	chr13	32363533	ENSE00000939177.1	ENSG00000139618.17	BRCA2	100	100	32363178	+	ENST00000544455.6	G	chr13	32363364	T	chr13:32363364:T:['G']	0.22533749293857513
chr13:32363178-32363533:+	chr13	32363533	ENSE00000939177.1	ENSG00000139618.17	BRCA2	100	100	32363178	+	ENST00000544455.6	C	chr13	32363369	G	chr13:32363369:G:['C']	0.2229260983239267
chr13:32363178-32363533:+	chr13	32363533	ENSE00000939177.1	ENSG00000139618.17	BRCA2	100	100	32363178	+	ENST00000544455.6	G	chr13	32363370	A	chr13:32363370:A:['G']	0.2201440416860901
chr13:32363178-32363533:+	chr13	32363533	ENSE00000939177.1	ENSG00000139618.17	BRCA2	100	100	32363178	+	ENST00000544455.6	T	chr13	32363370	A	chr13:32363370:A:['T']	0.2212494432914742
chr13:32363178-32363533:+	chr13	32363533	ENSE00000939177.1	ENSG00000139618.17	BRCA2	100	100	32363178	+	ENST00000544455.6	A	chr13	32363384	G	chr13:32363384:G:['A']	0.22129991807979413
chr13:32363178-32363533:+	chr13	32363533	ENSE00000939177.1	ENSG00000139618.17	BRCA2	100	100	32363178	+	ENST00000544455.6	G	chr13	32363394	A	chr13:32363394:A:['G']	0.22419694212103627
chr13:32363178-32363533:+	chr13	32363533	ENSE00000939177.1	ENSG00000139618.17	BRCA2	100	100	32363178	+	ENST00000544455.6	C	chr13	32363460	T	chr13:32363460:T:['C']	0.22261028283769863
chr13:32363178-32363533:+	chr13	32363533	ENSE00000939177.1	ENSG00000139618.17	BRCA2	100	100	32363178	+	ENST00000544455.6	A	chr13	32363533	G	chr13:32363533:G:['A']	0.9998994552471631
chr13:32363178-32363533:+	chr13	32363533	ENSE00000939177.1	ENSG00000139618.17	BRCA2	100	100	32363178	+	ENST00000544455.6	C	chr13	32363535	T	chr13:32363535:T:['C']	0.9863572514833508
chr13:32363178-32363533:+	chr13	32363533	ENSE00000939177.1	ENSG00000139618.17	BRCA2	100	100	32363178	+	ENST00000544455.6	C	chr13	32363555	G	chr13:32363555:G:['C']	0.22320233488516306
chr13:32370401-32370557:+	chr13	32370557	ENSE00000939178.1	ENSG00000139618.17	BRCA2	100	100	32370401	+	ENST00000544455.6	G	chr13	32370348	T	chr13:32370348:T:['G']	0.312458619327484
chr13:32370401-32370557:+	chr13	32370557	ENSE00000939178.1	ENSG00000139618.17	BRCA2	100	100	32370401	+	ENST00000544455.6	A	chr13	32370401	G	chr13:32370401:G:['A']	0.999957010875691
chr13:32370401-32370557:+	chr13	32370557	ENSE00000939178.1	ENSG00000139618.17	BRCA2	100	100	32370401	+	ENST00000544455.6	T	chr13	32370448	G	chr13:32370448:G:['T']	0.2811398171968167
chr13:32370401-32370557:+	chr13	32370557	ENSE00000939178.1	ENSG00000139618.17	BRCA2	100	100	32370401	+	ENST00000544455.6	T	chr13	32370456	C	chr13:32370456:C:['T']	0.29215271834561746
chr13:32370401-32370557:+	chr13	32370557	ENSE00000939178.1	ENSG00000139618.17	BRCA2	100	100	32370401	+	ENST00000544455.6	C	chr13	32370530	A	chr13:32370530:A:['C']	0.30748171447476735
chr13:32370401-32370557:+	chr13	32370557	ENSE00000939178.1	ENSG00000139618.17	BRCA2	100	100	32370401	+	ENST00000544455.6	G	chr13	32370530	A	chr13:32370530:A:['G']	0.30999307850793756
chr13:32370401-32370557:+	chr13	32370557	ENSE00000939178.1	ENSG00000139618.17	BRCA2	100	100	32370401	+	ENST00000544455.6	G	chr13	32370556	A	chr13:32370556:A:['G']	0.9925682179803715
chr13:32370401-32370557:+	chr13	32370557	ENSE00000939178.1	ENSG00000139618.17	BRCA2	100	100	32370401	+	ENST00000544455.6	T	chr13	32370556	A	chr13:32370556:A:['T']	0.9986664545125324
chr13:32370401-32370557:+	chr13	32370557	ENSE00000939178.1	ENSG00000139618.17	BRCA2	100	100	32370401	+	ENST00000544455.6	A	chr13	32370557	G	chr13:32370557:G:['A']	0.9999238559303871
chr13:32370401-32370557:+	chr13	32370557	ENSE00000939178.1	ENSG00000139618.17	BRCA2	100	100	32370401	+	ENST00000544455.6	C	chr13	32370557	G	chr13:32370557:G:['C']	0.9999893788869655
chr13:32370401-32370557:+	chr13	32370557	ENSE00000939178.1	ENSG00000139618.17	BRCA2	100	100	32370401	+	ENST00000544455.6	A	chr13	32370558	G	chr13:32370558:G:['A']	0.9999687937701871
chr13:32370401-32370557:+	chr13	32370557	ENSE00000939178.1	ENSG00000139618.17	BRCA2	100	100	32370401	+	ENST00000544455.6	C	chr13	32370559	T	chr13:32370559:T:['C']	0.9867095854701167
chr13:32370401-32370557:+	chr13	32370557	ENSE00000939178.1	ENSG00000139618.17	BRCA2	100	100	32370401	+	ENST00000544455.6	G	chr13	32370560	A	chr13:32370560:A:['G']	0.9983558893287771
chr13:32370401-32370557:+	chr13	32370557	ENSE00000939178.1	ENSG00000139618.17	BRCA2	100	100	32370401	+	ENST00000544455.6	A	chr13	32370565	G	chr13:32370565:G:['A']	0.0430649272169109
chr13:32370401-32370557:+	chr13	32370557	ENSE00000939178.1	ENSG00000139618.17	BRCA2	100	100	32370401	+	ENST00000544455.6	T	chr13	32370638	C	chr13:32370638:C:['T']	0.29809464611125797
chr13:32370955-32371100:+	chr13	32371100	ENSE00000939180.1	ENSG00000139618.17	BRCA2	100	100	32370955	+	ENST00000544455.6	G	chr13	32370954	A	chr13:32370954:A:['G']	0.9999236000193323
chr13:32370955-32371100:+	chr13	32371100	ENSE00000939180.1	ENSG00000139618.17	BRCA2	100	100	32370955	+	ENST00000544455.6	A	chr13	32370955	G	chr13:32370955:G:['A']	0.9999544506927545
chr13:32370955-32371100:+	chr13	32371100	ENSE00000939180.1	ENSG00000139618.17	BRCA2	100	100	32370955	+	ENST00000544455.6	C	chr13	32370971	T	chr13:32370971:T:['C']	0.4145385966329894
chr13:32370970-32371100:+	chr13	32371100	ENSE00002145385.1	ENSG00000139618.17	BRCA2	0	100	32370970	+	ENST00000528762.1	C	chr13	32370971	T	chr13:32370971:T:['C']	0.02252222358716954
chr13:32370955-32371100:+	chr13	32371100	ENSE00000939180.1	ENSG00000139618.17	BRCA2	100	100	32370955	+	ENST00000544455.6	A	chr13	32371101	G	chr13:32371101:G:['A']	0.9999970407144356
chr13:32370970-32371100:+	chr13	32371100	ENSE00002145385.1	ENSG00000139618.17	BRCA2	0	100	32370970	+	ENST00000528762.1	A	chr13	32371101	G	chr13:32371101:G:['A']	0.9999962208484118
chr13:32376669-32376791:+	chr13	32376791	ENSE00003461148.1	ENSG00000139618.17	BRCA2	100	100	32376669	+	ENST00000544455.6	T	chr13	32376642	TGAATTAATAATCCTTTTGTTTTCTTA	chr13:32376642:TGAATTAATAATCCTTTTGTTTTCTTA:['T']	1.0
chr13:32376669-32376791:+	chr13	32376791	ENSE00003461148.1	ENSG00000139618.17	BRCA2	100	100	32376669	+	ENST00000544455.6	G	chr13	32376654	C	chr13:32376654:C:['G']	0.23455437319929495
chr13:32376669-32376791:+	chr13	32376791	ENSE00003461148.1	ENSG00000139618.17	BRCA2	100	100	32376669	+	ENST00000544455.6	G	chr13	32376668	A	chr13:32376668:A:['G']	0.9999979122370477
chr13:32376669-32376791:+	chr13	32376791	ENSE00003461148.1	ENSG00000139618.17	BRCA2	100	100	32376669	+	ENST00000544455.6	T	chr13	32376723	C	chr13:32376723:C:['T']	0.3688289340777155
chr13:32376669-32376791:+	chr13	32376791	ENSE00003461148.1	ENSG00000139618.17	BRCA2	100	100	32376669	+	ENST00000544455.6	A	chr13	32376791	G	chr13:32376791:G:['A']	0.9997766456968953
chr13:32376669-32376791:+	chr13	32376791	ENSE00003461148.1	ENSG00000139618.17	BRCA2	100	100	32376669	+	ENST00000544455.6	C	chr13	32376791	G	chr13:32376791:G:['C']	0.9998642872098192
chr13:32376669-32376791:+	chr13	32376791	ENSE00003461148.1	ENSG00000139618.17	BRCA2	100	100	32376669	+	ENST00000544455.6	A	chr13	32376792	G	chr13:32376792:G:['A']	0.9999792267848284
chr13:32376669-32376791:+	chr13	32376791	ENSE00003461148.1	ENSG00000139618.17	BRCA2	100	100	32376669	+	ENST00000544455.6	C	chr13	32376792	G	chr13:32376792:G:['C']	0.9999762534196098
chr13:32376669-32376791:+	chr13	32376791	ENSE00003461148.1	ENSG00000139618.17	BRCA2	100	100	32376669	+	ENST00000544455.6	C	chr13	32376794	G	chr13:32376794:G:['C']	0.9918238469978223
chr13:32376669-32376791:+	chr13	32376791	ENSE00003461148.1	ENSG00000139618.17	BRCA2	100	100	32376669	+	ENST00000544455.6	G	chr13	32376795	A	chr13:32376795:A:['G']	0.9913997367009753
chr13:32376669-32376791:+	chr13	32376791	ENSE00003461148.1	ENSG00000139618.17	BRCA2	100	100	32376669	+	ENST00000544455.6	A	chr13	32376796	G	chr13:32376796:G:['A']	0.9887283686616024
chr13:32376669-32376791:+	chr13	32376791	ENSE00003461148.1	ENSG00000139618.17	BRCA2	100	100	32376669	+	ENST00000544455.6	T	chr13	32376796	G	chr13:32376796:G:['T']	0.9958864370362943
chr13:32379316-32379515:+	chr13	32379515	ENSE00000939183.1	ENSG00000139618.17	BRCA2	100	100	32379316	+	ENST00000544455.6	A	chr13	32379316	G	chr13:32379316:G:['A']	0.9929813934106501
chr13:32379316-32379495:+	chr13	32379495	ENSE00002191428.1	ENSG00000139618.17	BRCA2	100	0	32379316	+	ENST00000528762.1	A	chr13	32379316	G	chr13:32379316:G:['A']	0.9999606677249988
chr13:32379316-32379515:+	chr13	32379515	ENSE00000939183.1	ENSG00000139618.17	BRCA2	100	100	32379316	+	ENST00000544455.6	A	chr13	32379361	G	chr13:32379361:G:['A']	0.11238335616287523
chr13:32379316-32379495:+	chr13	32379495	ENSE00002191428.1	ENSG00000139618.17	BRCA2	100	0	32379316	+	ENST00000528762.1	A	chr13	32379361	G	chr13:32379361:G:['A']	0.9579283349192043
chr13:32379316-32379515:+	chr13	32379515	ENSE00000939183.1	ENSG00000139618.17	BRCA2	100	100	32379316	+	ENST00000544455.6	T	chr13	32379392	A	chr13:32379392:A:['T']	0.11121548910406139
chr13:32379316-32379495:+	chr13	32379495	ENSE00002191428.1	ENSG00000139618.17	BRCA2	100	0	32379316	+	ENST00000528762.1	T	chr13	32379392	A	chr13:32379392:A:['T']	0.9573982153803724
chr13:32379316-32379515:+	chr13	32379515	ENSE00000939183.1	ENSG00000139618.17	BRCA2	100	100	32379316	+	ENST00000544455.6	T	chr13	32379412	G	chr13:32379412:G:['T']	0.11215069384337148
chr13:32379316-32379495:+	chr13	32379495	ENSE00002191428.1	ENSG00000139618.17	BRCA2	100	0	32379316	+	ENST00000528762.1	T	chr13	32379412	G	chr13:32379412:G:['T']	0.9578236172900422
chr13:32379316-32379515:+	chr13	32379515	ENSE00000939183.1	ENSG00000139618.17	BRCA2	100	100	32379316	+	ENST00000544455.6	A	chr13	32379413	G	chr13:32379413:G:['A']	0.11440780661340537
chr13:32379316-32379495:+	chr13	32379495	ENSE00002191428.1	ENSG00000139618.17	BRCA2	100	0	32379316	+	ENST00000528762.1	A	chr13	32379413	G	chr13:32379413:G:['A']	0.9588213640252682
chr13:32379316-32379515:+	chr13	32379515	ENSE00000939183.1	ENSG00000139618.17	BRCA2	100	100	32379316	+	ENST00000544455.6	T	chr13	32379413	G	chr13:32379413:G:['T']	0.11198469646485411
chr13:32379316-32379495:+	chr13	32379495	ENSE00002191428.1	ENSG00000139618.17	BRCA2	100	0	32379316	+	ENST00000528762.1	T	chr13	32379413	G	chr13:32379413:G:['T']	0.9577486371300611
chr13:32379316-32379515:+	chr13	32379515	ENSE00000939183.1	ENSG00000139618.17	BRCA2	100	100	32379316	+	ENST00000544455.6	T	chr13	32379455	G	chr13:32379455:G:['T']	0.1069509505764923
chr13:32379316-32379495:+	chr13	32379495	ENSE00002191428.1	ENSG00000139618.17	BRCA2	100	0	32379316	+	ENST00000528762.1	T	chr13	32379455	G	chr13:32379455:G:['T']	0.9553632425038254
chr13:32379316-32379515:+	chr13	32379515	ENSE00000939183.1	ENSG00000139618.17	BRCA2	100	100	32379316	+	ENST00000544455.6	A	chr13	32379506	AAAGATTCAGGT	chr13:32379506:AAAGATTCAGGT:['A']	0.9999999998495779
chr13:32379316-32379515:+	chr13	32379515	ENSE00000939183.1	ENSG00000139618.17	BRCA2	100	100	32379316	+	ENST00000544455.6	T	chr13	32379516	G	chr13:32379516:G:['T']	0.9999998318637636
chr13:32379316-32379515:+	chr13	32379515	ENSE00000939183.1	ENSG00000139618.17	BRCA2	100	100	32379316	+	ENST00000544455.6	G	chr13	32379517	T	chr13:32379517:T:['G']	0.9999424210346929
chr13:32379316-32379515:+	chr13	32379515	ENSE00000939183.1	ENSG00000139618.17	BRCA2	100	100	32379316	+	ENST00000544455.6	C	chr13	32379613	T	chr13:32379613:T:['C']	0.11103351466989111
chr13:32379749-32379913:+	chr13	32379913	ENSE00000939185.1	ENSG00000139618.17	BRCA2	100	100	32379749	+	ENST00000544455.6	G	chr13	32379745	A	chr13:32379745:A:['G']	0.9985397833169117
chr13:32379749-32379913:+	chr13	32379913	ENSE00000939185.1	ENSG00000139618.17	BRCA2	100	100	32379749	+	ENST00000544455.6	G	chr13	32379747	C	chr13:32379747:C:['G']	0.9999999963528763
chr13:32379749-32379913:+	chr13	32379913	ENSE00000939185.1	ENSG00000139618.17	BRCA2	100	100	32379749	+	ENST00000544455.6	AA	chr13	32379749	GTT	chr13:32379749:GTT:['AA']	0.9998354660003703
chr13:32379749-32379913:+	chr13	32379913	ENSE00000939185.1	ENSG00000139618.17	BRCA2	100	100	32379749	+	ENST00000544455.6	A	chr13	32379759	G	chr13:32379759:G:['A']	0.5054307872867222
chr13:32379749-32379913:+	chr13	32379913	ENSE00000939185.1	ENSG00000139618.17	BRCA2	100	100	32379749	+	ENST00000544455.6	T	chr13	32379834	C	chr13:32379834:C:['T']	0.48706975409003833
chr13:32379749-32379913:+	chr13	32379913	ENSE00000939185.1	ENSG00000139618.17	BRCA2	100	100	32379749	+	ENST00000544455.6	C	chr13	32379843	CTAAAAG	chr13:32379843:CTAAAAG:['C']	0.5071985618564179
chr13:32379839-32379913:+	chr13	32379913	ENSE00001930817.1	ENSG00000139618.17	BRCA2	0	100	32379839	+	ENST00000470094.1	C	chr13	32379843	CTAAAAG	chr13:32379843:CTAAAAG:['C']	0.5511568194212626
chr13:32379749-32379913:+	chr13	32379913	ENSE00000939185.1	ENSG00000139618.17	BRCA2	100	100	32379749	+	ENST00000544455.6	T	chr13	32379876	TAGC	chr13:32379876:TAGC:['T']	0.4951559595202795
chr13:32379839-32379913:+	chr13	32379913	ENSE00001930817.1	ENSG00000139618.17	BRCA2	0	100	32379839	+	ENST00000470094.1	T	chr13	32379876	TAGC	chr13:32379876:TAGC:['T']	0.5232394955707467
chr13:32379749-32379913:+	chr13	32379913	ENSE00000939185.1	ENSG00000139618.17	BRCA2	100	100	32379749	+	ENST00000544455.6	C	chr13	32379900	A	chr13:32379900:A:['C']	0.5040499736256633
chr13:32379839-32379913:+	chr13	32379913	ENSE00001930817.1	ENSG00000139618.17	BRCA2	0	100	32379839	+	ENST00000470094.1	C	chr13	32379900	A	chr13:32379900:A:['C']	0.5432861964286615
chr13:32379749-32379913:+	chr13	32379913	ENSE00000939185.1	ENSG00000139618.17	BRCA2	100	100	32379749	+	ENST00000544455.6	G	chr13	32379900	A	chr13:32379900:A:['G']	0.5023202567896148
chr13:32379839-32379913:+	chr13	32379913	ENSE00001930817.1	ENSG00000139618.17	BRCA2	0	100	32379839	+	ENST00000470094.1	G	chr13	32379900	A	chr13:32379900:A:['G']	0.5394788175507012
chr13:32379749-32379913:+	chr13	32379913	ENSE00000939185.1	ENSG00000139618.17	BRCA2	100	100	32379749	+	ENST00000544455.6	G	chr13	32379904	A	chr13:32379904:A:['G']	0.5031052039212099
chr13:32379839-32379913:+	chr13	32379913	ENSE00001930817.1	ENSG00000139618.17	BRCA2	0	100	32379839	+	ENST00000470094.1	G	chr13	32379904	A	chr13:32379904:A:['G']	0.5412071635857785
chr13:32379749-32379913:+	chr13	32379913	ENSE00000939185.1	ENSG00000139618.17	BRCA2	100	100	32379749	+	ENST00000544455.6	T	chr13	32379912	C	chr13:32379912:C:['T']	0.9841811761174152
chr13:32379839-32379913:+	chr13	32379913	ENSE00001930817.1	ENSG00000139618.17	BRCA2	0	100	32379839	+	ENST00000470094.1	T	chr13	32379912	C	chr13:32379912:C:['T']	0.986270837065569
chr13:32380006-32380145:+	chr13	32380145	ENSE00000939187.1	ENSG00000139618.17	BRCA2	100	100	32380006	+	ENST00000544455.6	T	chr13	32379912	C	chr13:32379912:C:['T']	0.18214249259097984
chr13:32379749-32379913:+	chr13	32379913	ENSE00000939185.1	ENSG00000139618.17	BRCA2	100	100	32379749	+	ENST00000544455.6	A	chr13	32379913	G	chr13:32379913:G:['A']	0.9999994276823723
chr13:32379839-32379913:+	chr13	32379913	ENSE00001930817.1	ENSG00000139618.17	BRCA2	0	100	32379839	+	ENST00000470094.1	A	chr13	32379913	G	chr13:32379913:G:['A']	0.9999994284946974
chr13:32380006-32380145:+	chr13	32380145	ENSE00000939187.1	ENSG00000139618.17	BRCA2	100	100	32380006	+	ENST00000544455.6	A	chr13	32379913	G	chr13:32379913:G:['A']	0.1864756789022801
chr13:32379749-32379913:+	chr13	32379913	ENSE00000939185.1	ENSG00000139618.17	BRCA2	100	100	32379749	+	ENST00000544455.6	A	chr13	32379914	G	chr13:32379914:G:['A']	0.9999984453881064
chr13:32379839-32379913:+	chr13	32379913	ENSE00001930817.1	ENSG00000139618.17	BRCA2	0	100	32379839	+	ENST00000470094.1	A	chr13	32379914	G	chr13:32379914:G:['A']	0.9999986519215983
chr13:32380006-32380145:+	chr13	32380145	ENSE00000939187.1	ENSG00000139618.17	BRCA2	100	100	32380006	+	ENST00000544455.6	A	chr13	32379914	G	chr13:32379914:G:['A']	0.18769481391246318
chr13:32379749-32379913:+	chr13	32379913	ENSE00000939185.1	ENSG00000139618.17	BRCA2	100	100	32379749	+	ENST00000544455.6	T	chr13	32379914	G	chr13:32379914:G:['T']	0.9999999958578161
chr13:32379839-32379913:+	chr13	32379913	ENSE00001930817.1	ENSG00000139618.17	BRCA2	0	100	32379839	+	ENST00000470094.1	T	chr13	32379914	G	chr13:32379914:G:['T']	0.9999999964081148
chr13:32380006-32380145:+	chr13	32380145	ENSE00000939187.1	ENSG00000139618.17	BRCA2	100	100	32380006	+	ENST00000544455.6	T	chr13	32379914	G	chr13:32379914:G:['T']	0.18224518982739327
chr13:32379749-32379913:+	chr13	32379913	ENSE00000939185.1	ENSG00000139618.17	BRCA2	100	100	32379749	+	ENST00000544455.6	A	chr13	32379915	T	chr13:32379915:T:['A']	0.9999964922195594
chr13:32379839-32379913:+	chr13	32379913	ENSE00001930817.1	ENSG00000139618.17	BRCA2	0	100	32379839	+	ENST00000470094.1	A	chr13	32379915	T	chr13:32379915:T:['A']	0.9999969582348522
chr13:32380006-32380145:+	chr13	32380145	ENSE00000939187.1	ENSG00000139618.17	BRCA2	100	100	32380006	+	ENST00000544455.6	A	chr13	32379915	T	chr13:32379915:T:['A']	0.192870816049563
chr13:32379749-32379913:+	chr13	32379913	ENSE00000939185.1	ENSG00000139618.17	BRCA2	100	100	32379749	+	ENST00000544455.6	C	chr13	32379915	T	chr13:32379915:T:['C']	0.9844394653753191
chr13:32379839-32379913:+	chr13	32379913	ENSE00001930817.1	ENSG00000139618.17	BRCA2	0	100	32379839	+	ENST00000470094.1	C	chr13	32379915	T	chr13:32379915:T:['C']	0.9864787664283561
chr13:32380006-32380145:+	chr13	32380145	ENSE00000939187.1	ENSG00000139618.17	BRCA2	100	100	32380006	+	ENST00000544455.6	C	chr13	32379915	T	chr13:32379915:T:['C']	0.20079032524141097
chr13:32379749-32379913:+	chr13	32379913	ENSE00000939185.1	ENSG00000139618.17	BRCA2	100	100	32379749	+	ENST00000544455.6	TTT	chr13	32380003	GTA	chr13:32380003:GTA:['TTT']	0.49967980784127913
chr13:32379839-32379913:+	chr13	32379913	ENSE00001930817.1	ENSG00000139618.17	BRCA2	0	100	32379839	+	ENST00000470094.1	TTT	chr13	32380003	GTA	chr13:32380003:GTA:['TTT']	0.5352576848586337
chr13:32380006-32380145:+	chr13	32380145	ENSE00000939187.1	ENSG00000139618.17	BRCA2	100	100	32380006	+	ENST00000544455.6	TTT	chr13	32380003	GTA	chr13:32380003:GTA:['TTT']	0.9999982505755447
chr13:32379749-32379913:+	chr13	32379913	ENSE00000939185.1	ENSG00000139618.17	BRCA2	100	100	32379749	+	ENST00000544455.6	G	chr13	32380005	A	chr13:32380005:A:['G']	0.5008511967150794
chr13:32379839-32379913:+	chr13	32379913	ENSE00001930817.1	ENSG00000139618.17	BRCA2	0	100	32379839	+	ENST00000470094.1	G	chr13	32380005	A	chr13:32380005:A:['G']	0.5364230553062437
chr13:32380006-32380145:+	chr13	32380145	ENSE00000939187.1	ENSG00000139618.17	BRCA2	100	100	32380006	+	ENST00000544455.6	G	chr13	32380005	A	chr13:32380005:A:['G']	0.9999991690392566
chr13:32380006-32380145:+	chr13	32380145	ENSE00000939187.1	ENSG00000139618.17	BRCA2	100	100	32380006	+	ENST00000544455.6	A	chr13	32380105	G	chr13:32380105:G:['A']	0.17740468360066278
chr13:32380006-32380145:+	chr13	32380145	ENSE00000939187.1	ENSG00000139618.17	BRCA2	100	100	32380006	+	ENST00000544455.6	G	chr13	32380107	A	chr13:32380107:A:['G']	0.17929912403341217
chr13:32380006-32380145:+	chr13	32380145	ENSE00000939187.1	ENSG00000139618.17	BRCA2	100	100	32380006	+	ENST00000544455.6	C	chr13	32380131	T	chr13:32380131:T:['C']	0.20165158630795835
chr13:32380006-32380145:+	chr13	32380145	ENSE00000939187.1	ENSG00000139618.17	BRCA2	100	100	32380006	+	ENST00000544455.6	A	chr13	32380136	AAAAAAACAGGTAATGC	chr13:32380136:AAAAAAACAGGTAATGC:['A']	0.9999999996213147
chr13:32380006-32380145:+	chr13	32380145	ENSE00000939187.1	ENSG00000139618.17	BRCA2	100	100	32380006	+	ENST00000544455.6	T	chr13	32380145	G	chr13:32380145:G:['T']	0.9999998314930651
chr13:32380006-32380145:+	chr13	32380145	ENSE00000939187.1	ENSG00000139618.17	BRCA2	100	100	32380006	+	ENST00000544455.6	A	chr13	32380146	G	chr13:32380146:G:['A']	0.9999963838032073
chr13:32380006-32380145:+	chr13	32380145	ENSE00000939187.1	ENSG00000139618.17	BRCA2	100	100	32380006	+	ENST00000544455.6	T	chr13	32380203	A	chr13:32380203:A:['T']	0.1890284626552811
chr13:32394688-32394933:+	chr13	32394933	ENSE00000939189.1	ENSG00000139618.17	BRCA2	100	100	32394688	+	ENST00000544455.6	A	chr13	32394606	G	chr13:32394606:G:['A']	0.08399325824521738
chr13:32394688-32394933:+	chr13	32394933	ENSE00000939189.1	ENSG00000139618.17	BRCA2	100	100	32394688	+	ENST00000544455.6	CT	chr13	32394671	C	chr13:32394671:C:['CT']	0.06979242391130315
chr13:32394688-32394933:+	chr13	32394933	ENSE00000939189.1	ENSG00000139618.17	BRCA2	100	100	32394688	+	ENST00000544455.6	C	chr13	32394673	T	chr13:32394673:T:['C']	0.025307926614836593
chr13:32394688-32394933:+	chr13	32394933	ENSE00000939189.1	ENSG00000139618.17	BRCA2	100	100	32394688	+	ENST00000544455.6	C	chr13	32394688	G	chr13:32394688:G:['C']	0.999587500708793
chr13:32394688-32394933:+	chr13	32394933	ENSE00000939189.1	ENSG00000139618.17	BRCA2	100	100	32394688	+	ENST00000544455.6	G	chr13	32394707	A	chr13:32394707:A:['G']	0.09781482282026932
chr13:32394688-32394933:+	chr13	32394933	ENSE00000939189.1	ENSG00000139618.17	BRCA2	100	100	32394688	+	ENST00000544455.6	G	chr13	32394799	A	chr13:32394799:A:['G']	0.09665857473095059
chr13:32394688-32394933:+	chr13	32394933	ENSE00000939189.1	ENSG00000139618.17	BRCA2	100	100	32394688	+	ENST00000544455.6	T	chr13	32394888	G	chr13:32394888:G:['T']	0.09926505116756652
chr13:32394688-32394933:+	chr13	32394933	ENSE00000939189.1	ENSG00000139618.17	BRCA2	100	100	32394688	+	ENST00000544455.6	T	chr13	32394936	A	chr13:32394936:A:['T']	0.9995368358422877
chr13:32394688-32394933:+	chr13	32394933	ENSE00000939189.1	ENSG00000139618.17	BRCA2	100	100	32394688	+	ENST00000544455.6	G	chr13	32394937	A	chr13:32394937:A:['G']	0.934610651311158
chr13:32394688-32394933:+	chr13	32394933	ENSE00000939189.1	ENSG00000139618.17	BRCA2	100	100	32394688	+	ENST00000544455.6	C	chr13	32394942	A	chr13:32394942:A:['C']	0.0046757758279689825
chr13:32396897-32397044:+	chr13	32397044	ENSE00003560258.1	ENSG00000139618.17	BRCA2	100	100	32396897	+	ENST00000544455.6	G	chr13	32396885	C	chr13:32396885:C:['G']	0.9981073510928191
chr13:32396808-32397044:+	chr13	32397044	ENSE00002187690.1	ENSG00000139618.17	BRCA2	0	100	32396808	+	ENST00000533776.1	G	chr13	32396885	C	chr13:32396885:C:['G']	0.23297536630162335
chr13:32396897-32397044:+	chr13	32397044	ENSE00003560258.1	ENSG00000139618.17	BRCA2	100	100	32396897	+	ENST00000544455.6	G	chr13	32396886	T	chr13:32396886:T:['G']	0.3616129731576587
chr13:32396808-32397044:+	chr13	32397044	ENSE00002187690.1	ENSG00000139618.17	BRCA2	0	100	32396808	+	ENST00000533776.1	G	chr13	32396886	T	chr13:32396886:T:['G']	0.23555434926092753
chr13:32396897-32397044:+	chr13	32397044	ENSE00003560258.1	ENSG00000139618.17	BRCA2	100	100	32396897	+	ENST00000544455.6	C	chr13	32396896	A	chr13:32396896:A:['C']	0.9999900609576114
chr13:32396808-32397044:+	chr13	32397044	ENSE00002187690.1	ENSG00000139618.17	BRCA2	0	100	32396808	+	ENST00000533776.1	C	chr13	32396896	A	chr13:32396896:A:['C']	0.24336816780800644
chr13:32396897-32397044:+	chr13	32397044	ENSE00003560258.1	ENSG00000139618.17	BRCA2	100	100	32396897	+	ENST00000544455.6	G	chr13	32396946	C	chr13:32396946:C:['G']	0.23717506987689238
chr13:32396808-32397044:+	chr13	32397044	ENSE00002187690.1	ENSG00000139618.17	BRCA2	0	100	32396808	+	ENST00000533776.1	G	chr13	32396946	C	chr13:32396946:C:['G']	0.2239251580490819
chr13:32396897-32397044:+	chr13	32397044	ENSE00003560258.1	ENSG00000139618.17	BRCA2	100	100	32396897	+	ENST00000544455.6	G	chr13	32396982	A	chr13:32396982:A:['G']	0.26315942839072143
chr13:32396808-32397044:+	chr13	32397044	ENSE00002187690.1	ENSG00000139618.17	BRCA2	0	100	32396808	+	ENST00000533776.1	G	chr13	32396982	A	chr13:32396982:A:['G']	0.2392866484657283
chr13:32396897-32397044:+	chr13	32397044	ENSE00003560258.1	ENSG00000139618.17	BRCA2	100	100	32396897	+	ENST00000544455.6	T	chr13	32397000	C	chr13:32397000:C:['T']	0.2435246257178697
chr13:32396808-32397044:+	chr13	32397044	ENSE00002187690.1	ENSG00000139618.17	BRCA2	0	100	32396808	+	ENST00000533776.1	T	chr13	32397000	C	chr13:32397000:C:['T']	0.22771223492819334
chr13:32396897-32397044:+	chr13	32397044	ENSE00003560258.1	ENSG00000139618.17	BRCA2	100	100	32396897	+	ENST00000544455.6	T	chr13	32397001	C	chr13:32397001:C:['T']	0.24536137370482275
chr13:32396808-32397044:+	chr13	32397044	ENSE00002187690.1	ENSG00000139618.17	BRCA2	0	100	32396808	+	ENST00000533776.1	T	chr13	32397001	C	chr13:32397001:C:['T']	0.22880343838497852
chr13:32398161-32400268:+	chr13	32400268	ENSE00003717596.2	ENSG00000139618.17	BRCA2	100	0	32398161	+	ENST00000544455.6	G	chr13	32398094	GTTAC	chr13:32398094:GTTAC:['G']	0.9478606524790223
chr13:32398161-32398448:+	chr13	32398448	ENSE00002140263.1	ENSG00000139618.17	BRCA2	100	0	32398161	+	ENST00000533776.1	G	chr13	32398094	GTTAC	chr13:32398094:GTTAC:['G']	0.9198647748467963
chr13:32398161-32398272:+	chr13	32398272	ENSE00001907105.1	ENSG00000139618.17	BRCA2	100	0	32398161	+	ENST00000470094.1	G	chr13	32398094	GTTAC	chr13:32398094:GTTAC:['G']	0.955339034335571
chr13:32398161-32398233:+	chr13	32398233	ENSE00003870033.1	ENSG00000139618.17	BRCA2	100	0	32398161	+	ENST00000665585.1	G	chr13	32398094	GTTAC	chr13:32398094:GTTAC:['G']	0.9497403379787633
chr13:32398161-32400268:+	chr13	32400268	ENSE00003717596.2	ENSG00000139618.17	BRCA2	100	0	32398161	+	ENST00000544455.6	T	chr13	32398142	C	chr13:32398142:C:['T']	0.7972472310260572
chr13:32398161-32398448:+	chr13	32398448	ENSE00002140263.1	ENSG00000139618.17	BRCA2	100	0	32398161	+	ENST00000533776.1	T	chr13	32398142	C	chr13:32398142:C:['T']	0.7128775793390191
chr13:32398161-32398272:+	chr13	32398272	ENSE00001907105.1	ENSG00000139618.17	BRCA2	100	0	32398161	+	ENST00000470094.1	T	chr13	32398142	C	chr13:32398142:C:['T']	0.8222777500409519
chr13:32398161-32398233:+	chr13	32398233	ENSE00003870033.1	ENSG00000139618.17	BRCA2	100	0	32398161	+	ENST00000665585.1	T	chr13	32398142	C	chr13:32398142:C:['T']	0.8034306676551598
chr13:32398161-32400268:+	chr13	32400268	ENSE00003717596.2	ENSG00000139618.17	BRCA2	100	0	32398161	+	ENST00000544455.6	G	chr13	32398160	A	chr13:32398160:A:['G']	0.9999997715409605
chr13:32398161-32398448:+	chr13	32398448	ENSE00002140263.1	ENSG00000139618.17	BRCA2	100	0	32398161	+	ENST00000533776.1	G	chr13	32398160	A	chr13:32398160:A:['G']	0.9999996381849191
chr13:32398161-32398272:+	chr13	32398272	ENSE00001907105.1	ENSG00000139618.17	BRCA2	100	0	32398161	+	ENST00000470094.1	G	chr13	32398160	A	chr13:32398160:A:['G']	0.999999805840855
chr13:32398161-32398233:+	chr13	32398233	ENSE00003870033.1	ENSG00000139618.17	BRCA2	100	0	32398161	+	ENST00000665585.1	G	chr13	32398160	A	chr13:32398160:A:['G']	0.9999997802130344
chr13:32398161-32400268:+	chr13	32400268	ENSE00003717596.2	ENSG00000139618.17	BRCA2	100	0	32398161	+	ENST00000544455.6	A	chr13	32398243	G	chr13:32398243:G:['A']	0.9535030524841043
chr13:32398161-32398448:+	chr13	32398448	ENSE00002140263.1	ENSG00000139618.17	BRCA2	100	0	32398161	+	ENST00000533776.1	A	chr13	32398243	G	chr13:32398243:G:['A']	0.9277641201944253
chr13:32398161-32398272:+	chr13	32398272	ENSE00001907105.1	ENSG00000139618.17	BRCA2	100	0	32398161	+	ENST00000470094.1	A	chr13	32398243	G	chr13:32398243:G:['A']	0.9593148573464163
chr13:32398161-32400268:+	chr13	32400268	ENSE00003717596.2	ENSG00000139618.17	BRCA2	100	0	32398161	+	ENST00000544455.6	A	chr13	32398418	G	chr13:32398418:G:['A']	0.9534111166639154
chr13:32398161-32398448:+	chr13	32398448	ENSE00002140263.1	ENSG00000139618.17	BRCA2	100	0	32398161	+	ENST00000533776.1	A	chr13	32398418	G	chr13:32398418:G:['A']	0.926738309730397
chr13:32398161-32400268:+	chr13	32400268	ENSE00003717596.2	ENSG00000139618.17	BRCA2	100	0	32398161	+	ENST00000544455.6	G	chr13	32398558	A	chr13:32398558:A:['G']	0.9536325040568596
chr13:32398161-32400268:+	chr13	32400268	ENSE00003717596.2	ENSG00000139618.17	BRCA2	100	0	32398161	+	ENST00000544455.6	GAATTATATCT	chr13	32398608	C	chr13:32398608:C:['GAATTATATCT']	0.9533820170868528
chr13:32398161-32400268:+	chr13	32400268	ENSE00003717596.2	ENSG00000139618.17	BRCA2	100	0	32398161	+	ENST00000544455.6	A	chr13	32398623	G	chr13:32398623:G:['A']	0.9535180492176283
chr13:32398161-32400268:+	chr13	32400268	ENSE00003717596.2	ENSG00000139618.17	BRCA2	100	0	32398161	+	ENST00000544455.6	C	chr13	32398762	T	chr13:32398762:T:['C']	0.9536498888534264
chr13:39682170-39682473:+	chr13	39682473	ENSE00001938064.1	ENSG00000133103.17	COG6	100	0	39682170	+	ENST00000465775.1	G	chr13	39682163	T	chr13:39682163:T:['G']	0.999999940690397
chr13:39682170-39682264:+	chr13	39682264	ENSE00003478470.1	ENSG00000133103.17	COG6	100	100	39682170	+	ENST00000416691.5	G	chr13	39682163	T	chr13:39682163:T:['G']	0.9999999032763056
chr13:39699500-39699618:+	chr13	39699618	ENSE00003676543.1	ENSG00000133103.17	COG6	100	100	39699500	+	ENST00000416691.5	G	chr13	39699477	A	chr13:39699477:A:['G']	0.8078110777982577
chr13:48379593-48379650:+	chr13	48379650	ENSE00000939676.1	ENSG00000139687.16	RB1	100	100	48379593	+	ENST00000650461.1	C	chr13	48379655	G	chr13:48379655:G:['C']	0.9999999898364694
chr13:48463730-48463835:+	chr13	48463835	ENSE00000939683.1	ENSG00000139687.16	RB1	100	100	48463730	+	ENST00000650461.1	T	chr13	48463840	G	chr13:48463840:G:['T']	0.9976887045325801
chr13:24885605-24886079:-	chr13	24886079	ENSE00001832536.1	ENSG00000151849.16	CENPJ	0	100	24885605	-	ENST00000493190.1	G	chr13	24885671	C	chr13:24885671:C:['G']	0.7008135585599472
chr13:24885605-24885670:-	chr13	24885670	ENSE00003538983.1	ENSG00000151849.16	CENPJ	100	100	24885605	-	ENST00000381884.9	G	chr13	24885671	C	chr13:24885671:C:['G']	0.9999744794390908
chr13:36331398-36331596:-	chr13	36331596	ENSE00003615283.1	ENSG00000133104.14	SPART	100	100	36331398	-	ENST00000438666.7	C	chr13	36331419	T	chr13:36331419:T:['C']	0.19376002715484503
chr13:110211646-110212479:-	chr13	110212479	ENSE00003832159.1	ENSG00000187498.16	COL4A1	100	100	110211646	-	ENST00000648170.1	T	chr13	110212573	C	chr13:110212573:C:['T']	0.3412958423471903
chr13:110212416-110212479:-	chr13	110212479	ENSE00001379642.1	ENSG00000187498.16	COL4A1	100	100	110212416	-	ENST00000375820.10	T	chr13	110212573	C	chr13:110212573:C:['T']	0.2140181182881756
chr13:110212573-110212618:-	chr13	110212618	ENSE00001369972.1	ENSG00000187498.16	COL4A1	100	100	110212573	-	ENST00000375820.10	T	chr13	110212573	C	chr13:110212573:C:['T']	0.9998026464774561
chr13:110212573-110212586:-	chr13	110212586	ENSE00003832902.1	ENSG00000187498.16	COL4A1	0	100	110212573	-	ENST00000650138.1	T	chr13	110212573	C	chr13:110212573:C:['T']	0.9999167278166068
chr14:74245164-74245288:+	chr14	74245288	ENSE00000808107.1	ENSG00000119614.3	VSX2	100	100	74245164	+	ENST00000261980.3	G	chr14	74245159	C	chr14:74245159:C:['G']	0.9634928432740589
chr14:24259939-24260058:-	chr14	24260058	ENSE00000654401.1	ENSG00000092295.12	TGM1	100	100	24259939	-	ENST00000206765.11	G	chr14	24260059	C	chr14:24260059:C:['G']	0.9241761216314817
chr14:24259939-24260158:-	chr14	24260158	ENSE00002563841.1	ENSG00000092295.12	TGM1	0	100	24259939	-	ENST00000559136.1	G	chr14	24260059	C	chr14:24260059:C:['G']	0.21279548504963056
chr14:77298688-77298771:-	chr14	77298771	ENSE00003675519.1	ENSG00000009830.12	POMT2	100	100	77298688	-	ENST00000261534.9	T	chr14	77298688	C	chr14:77298688:C:['T']	0.9999987240301215
chr14:77299454-77301163:-	chr14	77301163	ENSE00002501041.1	ENSG00000009830.12	POMT2	0	100	77299454	-	ENST00000554767.5	C	chr14	77299955	T	chr14:77299955:T:['C']	0.3955382666712481
chr14:95117621-95117754:-	chr14	95117754	ENSE00003641776.1	ENSG00000100697.15	DICER1	100	100	95117621	-	ENST00000343455.8	T	chr14	95117622	C	chr14:95117622:C:['T']	0.9999988903956207
chr15:40937417-40937526:+	chr15	40937526	ENSE00001106361.4	ENSG00000128917.8	DLL4	100	100	40937417	+	ENST00000249749.7	C	chr15	40937415	CA	chr15:40937415:CA:['C']	0.9982606671585708
chr15:55340372-55340823:+	chr15	55340823	ENSE00002610402.1	ENSG00000069943.10	PIGB	0	100	55340372	+	ENST00000565402.1	G	chr15	55340602	A	chr15:55340602:A:['G']	0.2544716520441045
chr15:55340611-55340823:+	chr15	55340823	ENSE00003477914.1	ENSG00000069943.10	PIGB	100	100	55340611	+	ENST00000565367.5	G	chr15	55340602	A	chr15:55340602:A:['G']	0.9998972476052412
chr15:67180879-67181453:+	chr15	67181453	ENSE00003914196.1	ENSG00000166949.17	SMAD3	0	100	67180879	+	ENST00000680689.1	T	chr15	67181384	C	chr15:67181384:C:['T']	0.34414996207305276
chr15:67181240-67181453:+	chr15	67181453	ENSE00001108067.1	ENSG00000166949.17	SMAD3	100	100	67181240	+	ENST00000327367.9	T	chr15	67181384	C	chr15:67181384:C:['T']	0.278997157999518
chr15:67181240-67181420:+	chr15	67181420	ENSE00002537400.1	ENSG00000166949.17	SMAD3	100	0	67181240	+	ENST00000558428.5	T	chr15	67181384	C	chr15:67181384:C:['T']	0.9092602563490885
chr15:72350223-72351794:+	chr15	72351794	ENSE00002617399.1	ENSG00000261460.1	AC009690.2	100	0	72350223	+	ENST00000570175.1	A	chr15	72351132	C	chr15:72351132:C:['A']	0.8891782945749227
chr15:72712243-72712307:+	chr15	72712307	ENSE00003618636.1	ENSG00000140463.14	BBS4	100	100	72712243	+	ENST00000395205.6	G	chr15	72712242	A	chr15:72712242:A:['G']	0.9999996076688897
chr15:93002176-93002317:+	chr15	93002317	ENSE00003587375.1	ENSG00000173575.22	CHD2	100	100	93002176	+	ENST00000626874.2	G	chr15	93002171	T	chr15:93002171:T:['G']	0.9799189699918699
chr15:93002176-93002234:+	chr15	93002234	ENSE00003792815.1	ENSG00000173575.22	CHD2	100	0	93002176	+	ENST00000636306.1	G	chr15	93002171	T	chr15:93002171:T:['G']	0.9992945312530754
chr15:31063087-31063292:-	chr15	31063292	ENSE00002568465.1	ENSG00000134160.14	TRPM1	100	100	31063087	-	ENST00000560801.5	T	chr15	31063089	C	chr15:31063089:C:['T']	0.04633790035060055
chr15:31063117-31063292:-	chr15	31063292	ENSE00000912807.1	ENSG00000134160.14	TRPM1	100	100	31063117	-	ENST00000397795.6	T	chr15	31063089	C	chr15:31063089:C:['T']	0.4713007041643899
chr15:31063135-31063292:-	chr15	31063292	ENSE00002558170.1	ENSG00000134160.14	TRPM1	100	100	31063135	-	ENST00000558768.5	T	chr15	31063089	C	chr15:31063089:C:['T']	0.8858960665352785
chr15:40774252-40774436:-	chr15	40774436	ENSE00003681840.1	ENSG00000104129.10	DNAJC17	100	0	40774252	-	ENST00000560065.6	T	chr15	40774356	C	chr15:40774356:C:['T']	0.9375497453981999
chr15:40774355-40774436:-	chr15	40774436	ENSE00003497902.1	ENSG00000104129.10	DNAJC17	100	100	40774355	-	ENST00000220496.9	T	chr15	40774356	C	chr15:40774356:C:['T']	0.9825883050802646
chr15:48412568-48412743:-	chr15	48412743	ENSE00003666049.1	ENSG00000166147.14	FBN1	100	100	48412568	-	ENST00000316623.10	T	chr15	48412646	C	chr15:48412646:C:['T']	0.30909439224135876
chr15:48415535-48415767:-	chr15	48415767	ENSE00003571879.1	ENSG00000166147.14	FBN1	100	100	48415535	-	ENST00000316623.10	C	chr15	48415550	G	chr15:48415550:G:['C']	0.1316161994880117
chr15:48415535-48415767:-	chr15	48415767	ENSE00003571879.1	ENSG00000166147.14	FBN1	100	100	48415535	-	ENST00000316623.10	C	chr15	48415671	T	chr15:48415671:T:['C']	0.135110544361013
chr15:48420686-48420806:-	chr15	48420806	ENSE00003504097.1	ENSG00000166147.14	FBN1	100	100	48420686	-	ENST00000316623.10	G	chr15	48420752	A	chr15:48420752:A:['G']	0.23304771759040957
chr15:48421557-48421686:-	chr15	48421686	ENSE00003611210.1	ENSG00000166147.14	FBN1	100	100	48421557	-	ENST00000316623.10	A	chr15	48421593	C	chr15:48421593:C:['A']	0.2906295259779868
chr15:48421557-48421686:-	chr15	48421686	ENSE00003611210.1	ENSG00000166147.14	FBN1	100	100	48421557	-	ENST00000316623.10	A	chr15	48421624	G	chr15:48421624:G:['A']	0.3024431152143696
chr15:48421557-48421686:-	chr15	48421686	ENSE00003611210.1	ENSG00000166147.14	FBN1	100	100	48421557	-	ENST00000316623.10	T	chr15	48421651	C	chr15:48421651:C:['T']	0.30621313507409215
chr15:48421557-48421686:-	chr15	48421686	ENSE00003611210.1	ENSG00000166147.14	FBN1	100	100	48421557	-	ENST00000316623.10	G	chr15	48421675	A	chr15:48421675:A:['G']	0.30211649815231434
chr15:48421951-48422068:-	chr15	48422068	ENSE00003512063.1	ENSG00000166147.14	FBN1	100	100	48421951	-	ENST00000316623.10	C	chr15	48421950	A	chr15:48421950:A:['C']	0.9999990391496165
chr15:48425368-48425491:-	chr15	48425491	ENSE00003663243.1	ENSG00000166147.14	FBN1	100	100	48425368	-	ENST00000316623.10	C	chr15	48425443	T	chr15:48425443:T:['C']	0.24786596793332744
chr15:48427566-48427773:-	chr15	48427773	ENSE00003603774.1	ENSG00000166147.14	FBN1	100	100	48427566	-	ENST00000316623.10	C	chr15	48427560	G	chr15:48427560:G:['C']	0.1558205858268851
chr15:48427566-48427773:-	chr15	48427773	ENSE00003603774.1	ENSG00000166147.14	FBN1	100	100	48427566	-	ENST00000316623.10	G	chr15	48427567	C	chr15:48427567:C:['G']	0.9999936969628934
chr15:48427566-48427773:-	chr15	48427773	ENSE00003603774.1	ENSG00000166147.14	FBN1	100	100	48427566	-	ENST00000316623.10	C	chr15	48427568	T	chr15:48427568:T:['C']	0.9877960688035322
chr15:48427566-48427773:-	chr15	48427773	ENSE00003603774.1	ENSG00000166147.14	FBN1	100	100	48427566	-	ENST00000316623.10	A	chr15	48427768	G	chr15:48427768:G:['A']	0.3974841824052473
chr15:48427943-48428471:-	chr15	48428471	ENSE00002544145.1	ENSG00000166147.14	FBN1	100	0	48427943	-	ENST00000560720.1	T	chr15	48428472	C	chr15:48428472:C:['T']	0.9998922566319651
chr15:48428345-48428471:-	chr15	48428471	ENSE00000884488.1	ENSG00000166147.14	FBN1	100	100	48428345	-	ENST00000316623.10	T	chr15	48428472	C	chr15:48428472:C:['T']	0.9975777001751123
chr15:48430670-48430802:-	chr15	48430802	ENSE00003515783.1	ENSG00000166147.14	FBN1	100	100	48430670	-	ENST00000316623.10	C	chr15	48430727	T	chr15:48430727:T:['C']	0.1747352450339598
chr15:48430670-48430802:-	chr15	48430802	ENSE00003515783.1	ENSG00000166147.14	FBN1	100	100	48430670	-	ENST00000316623.10	C	chr15	48430805	G	chr15:48430805:G:['C']	0.9999999862506332
chr15:48430763-48430802:-	chr15	48430802	ENSE00002261319.1	ENSG00000166147.14	FBN1	100	0	48430763	-	ENST00000537463.6	C	chr15	48430805	G	chr15:48430805:G:['C']	0.9999999996050701
chr15:48432865-48432988:-	chr15	48432988	ENSE00003531791.1	ENSG00000166147.14	FBN1	100	100	48432865	-	ENST00000316623.10	G	chr15	48432911	A	chr15:48432911:A:['G']	0.07186821176496745
chr15:48436960-48437077:-	chr15	48437077	ENSE00003597898.1	ENSG00000166147.14	FBN1	100	100	48436960	-	ENST00000316623.10	A	chr15	48437004	G	chr15:48437004:G:['A']	0.2956375973521208
chr15:48437621-48437917:-	chr15	48437917	ENSE00002546265.1	ENSG00000166147.14	FBN1	100	0	48437621	-	ENST00000560820.1	A	chr15	48437765	T	chr15:48437765:T:['A']	0.9684754529514875
chr15:48437767-48437917:-	chr15	48437917	ENSE00003583402.1	ENSG00000166147.14	FBN1	100	100	48437767	-	ENST00000316623.10	A	chr15	48437765	T	chr15:48437765:T:['A']	0.9997623147329308
chr15:48437621-48437917:-	chr15	48437917	ENSE00002546265.1	ENSG00000166147.14	FBN1	100	0	48437621	-	ENST00000560820.1	G	chr15	48437830	C	chr15:48437830:C:['G']	0.9677520020904304
chr15:48437767-48437917:-	chr15	48437917	ENSE00003583402.1	ENSG00000166147.14	FBN1	100	100	48437767	-	ENST00000316623.10	G	chr15	48437830	C	chr15:48437830:C:['G']	0.4874862008006543
chr15:48437621-48437917:-	chr15	48437917	ENSE00002546265.1	ENSG00000166147.14	FBN1	100	0	48437621	-	ENST00000560820.1	A	chr15	48437920	G	chr15:48437920:G:['A']	0.9996384693428355
chr15:48437767-48437917:-	chr15	48437917	ENSE00003583402.1	ENSG00000166147.14	FBN1	100	100	48437767	-	ENST00000316623.10	A	chr15	48437920	G	chr15:48437920:G:['A']	0.9888703387826412
chr15:48441720-48441846:-	chr15	48441846	ENSE00003576310.1	ENSG00000166147.14	FBN1	100	100	48441720	-	ENST00000316623.10	T	chr15	48441726	C	chr15:48441726:C:['T']	0.039856740964219
chr15:48444540-48444660:-	chr15	48444660	ENSE00003655251.1	ENSG00000166147.14	FBN1	100	100	48444540	-	ENST00000316623.10	C	chr15	48444547	A	chr15:48444547:A:['C']	0.151839555460501
chr15:48444540-48444660:-	chr15	48444660	ENSE00003655251.1	ENSG00000166147.14	FBN1	100	100	48444540	-	ENST00000316623.10	T	chr15	48444652	C	chr15:48444652:C:['T']	0.1452042428369296
chr15:48445375-48445504:-	chr15	48445504	ENSE00003458562.1	ENSG00000166147.14	FBN1	100	100	48445375	-	ENST00000316623.10	T	chr15	48445459	C	chr15:48445459:C:['T']	0.14780056789287574
chr15:48445375-48445504:-	chr15	48445504	ENSE00003458562.1	ENSG00000166147.14	FBN1	100	100	48445375	-	ENST00000316623.10	C	chr15	48445504	T	chr15:48445504:T:['C']	0.004836685929435158
chr15:48446705-48446822:-	chr15	48446822	ENSE00003573277.1	ENSG00000166147.14	FBN1	100	100	48446705	-	ENST00000316623.10	T	chr15	48446701	C	chr15:48446701:C:['T']	0.9999049212352057
chr15:48446705-48446822:-	chr15	48446822	ENSE00003573277.1	ENSG00000166147.14	FBN1	100	100	48446705	-	ENST00000316623.10	T	chr15	48446787	C	chr15:48446787:C:['T']	0.4173777398263667
chr15:48446705-48446822:-	chr15	48446822	ENSE00003573277.1	ENSG00000166147.14	FBN1	100	100	48446705	-	ENST00000316623.10	C	chr15	48446816	T	chr15:48446816:T:['C']	0.4318552043256303
chr15:48448767-48448893:-	chr15	48448893	ENSE00003691172.1	ENSG00000166147.14	FBN1	100	100	48448767	-	ENST00000316623.10	T	chr15	48448812	C	chr15:48448812:C:['T']	0.09726953642945321
chr15:48452561-48452684:-	chr15	48452684	ENSE00003523525.1	ENSG00000166147.14	FBN1	100	100	48452561	-	ENST00000316623.10	G	chr15	48452610	A	chr15:48452610:A:['G']	0.19335580295025637
chr15:48456636-48456762:-	chr15	48456762	ENSE00003578552.1	ENSG00000166147.14	FBN1	100	100	48456636	-	ENST00000316623.10	G	chr15	48456682	A	chr15:48456682:A:['G']	0.07204014634880972
chr15:48456636-48456762:-	chr15	48456762	ENSE00003578552.1	ENSG00000166147.14	FBN1	100	100	48456636	-	ENST00000316623.10	A	chr15	48456687	C	chr15:48456687:C:['A']	0.06763729977866145
chr15:48460245-48460317:-	chr15	48460317	ENSE00003605533.1	ENSG00000166147.14	FBN1	100	100	48460245	-	ENST00000316623.10	T	chr15	48460246	C	chr15:48460246:C:['T']	0.9995363564014879
chr15:48463898-48464021:-	chr15	48464021	ENSE00003637858.1	ENSG00000166147.14	FBN1	100	100	48463898	-	ENST00000316623.10	T	chr15	48463943	C	chr15:48463943:C:['T']	0.13520505684269718
chr15:48463898-48463962:-	chr15	48463962	ENSE00003898052.1	ENSG00000166147.14	FBN1	0	100	48463898	-	ENST00000674301.1	T	chr15	48463943	C	chr15:48463943:C:['T']	0.1368928959241306
chr15:48465567-48465693:-	chr15	48465693	ENSE00003600692.1	ENSG00000166147.14	FBN1	100	100	48465567	-	ENST00000316623.10	G	chr15	48465558	GACCATTT	chr15:48465558:GACCATTT:['G']	0.9999965071600145
chr15:48465789-48465858:-	chr15	48465858	ENSE00003620113.1	ENSG00000166147.14	FBN1	100	100	48465789	-	ENST00000316623.10	T	chr15	48465826	C	chr15:48465826:C:['T']	0.31728863749780245
chr15:48467937-48468102:-	chr15	48468102	ENSE00003679783.1	ENSG00000166147.14	FBN1	100	100	48467937	-	ENST00000316623.10	T	chr15	48467933	C	chr15:48467933:C:['T']	0.9999878666958291
chr15:48467937-48467991:-	chr15	48467991	ENSE00002541777.1	ENSG00000166147.14	FBN1	0	100	48467937	-	ENST00000559133.5	T	chr15	48467933	C	chr15:48467933:C:['T']	0.9999834310525071
chr15:48468411-48468534:-	chr15	48468534	ENSE00003549123.1	ENSG00000166147.14	FBN1	100	100	48468411	-	ENST00000316623.10	T	chr15	48468399	TTTAAGGTC	chr15:48468399:TTTAAGGTC:['T']	0.9772636536059839
chr15:48468411-48468534:-	chr15	48468534	ENSE00003549123.1	ENSG00000166147.14	FBN1	100	100	48468411	-	ENST00000316623.10	A	chr15	48468412	C	chr15:48468412:C:['A']	0.9999130887702146
chr15:48470633-48470756:-	chr15	48470756	ENSE00003582511.1	ENSG00000166147.14	FBN1	100	100	48470633	-	ENST00000316623.10	C	chr15	48470750	T	chr15:48470750:T:['C']	0.057176012456593525
chr15:48470633-48470756:-	chr15	48470756	ENSE00003582511.1	ENSG00000166147.14	FBN1	100	100	48470633	-	ENST00000316623.10	TA	chr15	48470803	T	chr15:48470803:T:['TA']	0.059017384205541625
chr15:48474254-48474377:-	chr15	48474377	ENSE00003487267.1	ENSG00000166147.14	FBN1	100	100	48474254	-	ENST00000316623.10	T	chr15	48474369	C	chr15:48474369:C:['T']	0.165056171057065
chr15:48474527-48474650:-	chr15	48474650	ENSE00003586121.1	ENSG00000166147.14	FBN1	100	100	48474527	-	ENST00000316623.10	T	chr15	48474584	C	chr15:48474584:C:['T']	0.12636128877173386
chr15:48474527-48474650:-	chr15	48474650	ENSE00003586121.1	ENSG00000166147.14	FBN1	100	100	48474527	-	ENST00000316623.10	T	chr15	48474588	C	chr15:48474588:C:['T']	0.12859723500995127
chr15:48474527-48474650:-	chr15	48474650	ENSE00003586121.1	ENSG00000166147.14	FBN1	100	100	48474527	-	ENST00000316623.10	A	chr15	48474641	T	chr15:48474641:T:['A']	0.121106487976813
chr15:48481654-48481780:-	chr15	48481780	ENSE00001753582.1	ENSG00000166147.14	FBN1	100	100	48481654	-	ENST00000316623.10	G	chr15	48481655	C	chr15:48481655:C:['G']	0.9999948708761277
chr15:48481654-48481780:-	chr15	48481780	ENSE00001753582.1	ENSG00000166147.14	FBN1	100	100	48481654	-	ENST00000316623.10	C	chr15	48481656	T	chr15:48481656:T:['C']	0.9978662000817256
chr15:48483817-48483943:-	chr15	48483943	ENSE00001613453.1	ENSG00000166147.14	FBN1	100	100	48483817	-	ENST00000316623.10	A	chr15	48483884	G	chr15:48483884:G:['A']	0.2913349219662422
chr15:48483817-48483943:-	chr15	48483943	ENSE00001613453.1	ENSG00000166147.14	FBN1	100	100	48483817	-	ENST00000316623.10	TG	chr15	48483942	GT	chr15:48483942:GT:['TG']	0.38622804728024995
chr15:48485373-48485496:-	chr15	48485496	ENSE00001620699.1	ENSG00000166147.14	FBN1	100	100	48485373	-	ENST00000316623.10	T	chr15	48485374	C	chr15:48485374:C:['T']	0.9942703514321203
chr15:48487074-48487200:-	chr15	48487200	ENSE00001800492.1	ENSG00000166147.14	FBN1	100	100	48487074	-	ENST00000316623.10	C	chr15	48487131	T	chr15:48487131:T:['C']	0.1691876399376248
chr15:48487074-48487200:-	chr15	48487200	ENSE00001800492.1	ENSG00000166147.14	FBN1	100	100	48487074	-	ENST00000316623.10	T	chr15	48487155	C	chr15:48487155:C:['T']	0.16463976934410296
chr15:48487311-48487437:-	chr15	48487437	ENSE00001641154.1	ENSG00000166147.14	FBN1	100	100	48487311	-	ENST00000316623.10	G	chr15	48487309	T	chr15:48487309:T:['G']	0.999975622504999
chr15:48487311-48487437:-	chr15	48487437	ENSE00001641154.1	ENSG00000166147.14	FBN1	100	100	48487311	-	ENST00000316623.10	C	chr15	48487431	T	chr15:48487431:T:['C']	0.17691584543018982
chr15:48488112-48488241:-	chr15	48488241	ENSE00001762721.1	ENSG00000166147.14	FBN1	100	100	48488112	-	ENST00000316623.10	T	chr15	48488118	C	chr15:48488118:C:['T']	0.12572863921604044
chr15:48488112-48488241:-	chr15	48488241	ENSE00001762721.1	ENSG00000166147.14	FBN1	100	100	48488112	-	ENST00000316623.10	A	chr15	48488182	G	chr15:48488182:G:['A']	0.1302452091196863
chr15:48488112-48488241:-	chr15	48488241	ENSE00001762721.1	ENSG00000166147.14	FBN1	100	100	48488112	-	ENST00000316623.10	T	chr15	48488254	A	chr15:48488254:A:['T']	0.9999105552722732
chr15:48488367-48488493:-	chr15	48488493	ENSE00001613423.1	ENSG00000166147.14	FBN1	100	100	48488367	-	ENST00000316623.10	G	chr15	48488379	C	chr15:48488379:C:['G']	0.4342682672717122
chr15:48488367-48488493:-	chr15	48488493	ENSE00001613423.1	ENSG00000166147.14	FBN1	100	100	48488367	-	ENST00000316623.10	G	chr15	48488452	C	chr15:48488452:C:['G']	0.43243075931391584
chr15:48489850-48490078:-	chr15	48490078	ENSE00001717687.1	ENSG00000166147.14	FBN1	100	100	48489850	-	ENST00000316623.10	T	chr15	48489980	C	chr15:48489980:C:['T']	0.23125039300821715
chr15:48489850-48490078:-	chr15	48490078	ENSE00001717687.1	ENSG00000166147.14	FBN1	100	100	48489850	-	ENST00000316623.10	T	chr15	48489981	G	chr15:48489981:G:['T']	0.22642414023177967
chr15:48489850-48490078:-	chr15	48490078	ENSE00001717687.1	ENSG00000166147.14	FBN1	100	100	48489850	-	ENST00000316623.10	T	chr15	48490006	C	chr15:48490006:C:['T']	0.23334860225714807
chr15:48495122-48495260:-	chr15	48495260	ENSE00001661869.1	ENSG00000166147.14	FBN1	100	100	48495122	-	ENST00000316623.10	A	chr15	48495155	G	chr15:48495155:G:['A']	0.2746497800704441
chr15:48495122-48495260:-	chr15	48495260	ENSE00001661869.1	ENSG00000166147.14	FBN1	100	100	48495122	-	ENST00000316623.10	T	chr15	48495162	C	chr15:48495162:C:['T']	0.2790138783989603
chr15:48496099-48496225:-	chr15	48496225	ENSE00001630897.1	ENSG00000166147.14	FBN1	100	100	48496099	-	ENST00000316623.10	T	chr15	48496150	C	chr15:48496150:C:['T']	0.2662032494274733
chr15:48497265-48497391:-	chr15	48497391	ENSE00001612341.1	ENSG00000166147.14	FBN1	100	100	48497265	-	ENST00000316623.10	T	chr15	48497266	C	chr15:48497266:C:['T']	0.9999924375162443
chr15:48505024-48505147:-	chr15	48505147	ENSE00001721875.1	ENSG00000166147.14	FBN1	100	100	48505024	-	ENST00000316623.10	T	chr15	48505069	C	chr15:48505069:C:['T']	0.2304840126804424
chr15:48505024-48505147:-	chr15	48505147	ENSE00001721875.1	ENSG00000166147.14	FBN1	100	100	48505024	-	ENST00000316623.10	G	chr15	48505076	A	chr15:48505076:A:['G']	0.23571857995761417
chr15:48505024-48505147:-	chr15	48505147	ENSE00001721875.1	ENSG00000166147.14	FBN1	100	100	48505024	-	ENST00000316623.10	T	chr15	48505102	C	chr15:48505102:C:['T']	0.2308551835953258
chr15:48505024-48505147:-	chr15	48505147	ENSE00001721875.1	ENSG00000166147.14	FBN1	100	100	48505024	-	ENST00000316623.10	T	chr15	48505139	C	chr15:48505139:C:['T']	0.22620950433249534
chr15:48510043-48510169:-	chr15	48510169	ENSE00001675795.1	ENSG00000166147.14	FBN1	100	100	48510043	-	ENST00000316623.10	A	chr15	48510125	G	chr15:48510125:G:['A']	0.3360358022027955
chr15:48510043-48510169:-	chr15	48510169	ENSE00001675795.1	ENSG00000166147.14	FBN1	100	100	48510043	-	ENST00000316623.10	C	chr15	48510163	T	chr15:48510163:T:['C']	0.32928736973415323
chr15:48513548-48513668:-	chr15	48513668	ENSE00001788059.1	ENSG00000166147.14	FBN1	100	100	48513548	-	ENST00000316623.10	T	chr15	48513549	C	chr15:48513549:C:['T']	0.9996833473676878
chr15:48513548-48513668:-	chr15	48513668	ENSE00001788059.1	ENSG00000166147.14	FBN1	100	100	48513548	-	ENST00000316623.10	G	chr15	48513627	A	chr15:48513627:A:['G']	0.19558868701609114
chr15:48515386-48515527:-	chr15	48515527	ENSE00001599991.1	ENSG00000166147.14	FBN1	100	100	48515386	-	ENST00000316623.10	T	chr15	48515429	A	chr15:48515429:A:['T']	0.34690924300862314
chr15:48516182-48516362:-	chr15	48516362	ENSE00001699841.1	ENSG00000166147.14	FBN1	100	100	48516182	-	ENST00000316623.10	A	chr15	48516341	G	chr15:48516341:G:['A']	0.3273875944691975
chr15:48516182-48516362:-	chr15	48516362	ENSE00001699841.1	ENSG00000166147.14	FBN1	100	100	48516182	-	ENST00000316623.10	C	chr15	48516364	T	chr15:48516364:T:['C']	0.9999737157087861
chr15:48520658-48520817:-	chr15	48520817	ENSE00001744589.1	ENSG00000166147.14	FBN1	100	100	48520658	-	ENST00000316623.10	T	chr15	48520818	C	chr15:48520818:C:['T']	0.9999350347334751
chr15:48537610-48537808:-	chr15	48537808	ENSE00001764592.1	ENSG00000166147.14	FBN1	100	100	48537610	-	ENST00000316623.10	T	chr15	48537611	C	chr15:48537611:C:['T']	0.999984910430987
chr15:48537710-48537808:-	chr15	48537808	ENSE00002223680.2	ENSG00000166147.14	FBN1	100	100	48537710	-	ENST00000537463.6	T	chr15	48537611	C	chr15:48537611:C:['T']	0.9053172473274766
chr15:48537610-48537808:-	chr15	48537808	ENSE00001764592.1	ENSG00000166147.14	FBN1	100	100	48537610	-	ENST00000316623.10	T	chr15	48537707	C	chr15:48537707:C:['T']	0.09015669915737425
chr15:48537710-48537808:-	chr15	48537808	ENSE00002223680.2	ENSG00000166147.14	FBN1	100	100	48537710	-	ENST00000537463.6	T	chr15	48537707	C	chr15:48537707:C:['T']	0.6515006743103956
chr15:48596282-48596378:-	chr15	48596378	ENSE00001783191.1	ENSG00000166147.14	FBN1	100	100	48596282	-	ENST00000316623.10	C	chr15	48596279	T	chr15:48596279:T:['C']	0.9742275121450271
chr15:48600138-48600234:-	chr15	48600234	ENSE00001737946.1	ENSG00000166147.14	FBN1	100	100	48600138	-	ENST00000316623.10	T	chr15	48600138	C	chr15:48600138:C:['T']	0.999992546742633
chr15:48600138-48600234:-	chr15	48600234	ENSE00001737946.1	ENSG00000166147.14	FBN1	100	100	48600138	-	ENST00000316623.10	G	chr15	48600148	A	chr15:48600148:A:['G']	0.22048400626638465
chr15:48600138-48600234:-	chr15	48600234	ENSE00001737946.1	ENSG00000166147.14	FBN1	100	100	48600138	-	ENST00000316623.10	A	chr15	48600217	G	chr15:48600217:G:['A']	0.20266404047497
chr15:48613009-48613092:-	chr15	48613092	ENSE00001761744.1	ENSG00000166147.14	FBN1	100	100	48613009	-	ENST00000316623.10	C	chr15	48613001	T	chr15:48613001:T:['C']	0.1838737557677226
chr15:48613009-48613092:-	chr15	48613092	ENSE00001761744.1	ENSG00000166147.14	FBN1	100	100	48613009	-	ENST00000316623.10	A	chr15	48613073	G	chr15:48613073:G:['A']	0.262473370302753
chr15:63634732-63634888:-	chr15	63634888	ENSE00003548122.1	ENSG00000103657.14	HERC1	100	100	63634732	-	ENST00000443617.7	T	chr15	63634733	C	chr15:63634733:C:['T']	0.9998319266516323
chr15:63634732-63634941:-	chr15	63634941	ENSE00002541630.1	ENSG00000103657.14	HERC1	0	100	63634732	-	ENST00000561436.1	T	chr15	63634733	C	chr15:63634733:C:['T']	0.9999078514147082
chr15:72351132-72351234:-	chr15	72351234	ENSE00003508810.1	ENSG00000213614.10	HEXA	100	100	72351132	-	ENST00000268097.10	A	chr15	72351132	C	chr15:72351132:C:['A']	0.9999999913606069
chr15:72351131-72351234:-	chr15	72351234	ENSE00002596364.1	ENSG00000213614.10	HEXA	100	0	72351131	-	ENST00000568260.1	A	chr15	72351132	C	chr15:72351132:C:['A']	0.9912545276942347
chr15:76225848-76226335:-	chr15	76226335	ENSE00002554107.1	ENSG00000140374.16	ETFA	0	100	76225848	-	ENST00000560179.1	A	chr15	76225925	ATTG	chr15:76225925:ATTG:['A']	0.15655720405407295
chr15:76225848-76225929:-	chr15	76225929	ENSE00003625053.1	ENSG00000140374.16	ETFA	100	100	76225848	-	ENST00000557943.6	A	chr15	76225925	ATTG	chr15:76225925:ATTG:['A']	0.0372332622479354
chr15:76225904-76225929:-	chr15	76225929	ENSE00002548976.1	ENSG00000140374.16	ETFA	100	0	76225904	-	ENST00000560899.5	A	chr15	76225925	ATTG	chr15:76225925:ATTG:['A']	0.7627970626918787
chr16:2079556-2079669:+	chr16	2079669	ENSE00003621413.1	ENSG00000103197.18	TSC2	100	100	2079556	+	ENST00000643088.1	G	chr16	2079554	C	chr16:2079554:C:['G']	0.9999969235162881
chr16:2079556-2079623:+	chr16	2079623	ENSE00001958464.1	ENSG00000103197.18	TSC2	100	0	2079556	+	ENST00000471143.6	G	chr16	2079554	C	chr16:2079554:C:['G']	0.9999999251915872
chr16:2079556-2079602:+	chr16	2079602	ENSE00002582854.1	ENSG00000103197.18	TSC2	100	0	2079556	+	ENST00000561695.1	G	chr16	2079554	C	chr16:2079554:C:['G']	0.9999999438913747
chr16:2079556-2079595:+	chr16	2079595	ENSE00001886697.1	ENSG00000103197.18	TSC2	100	0	2079556	+	ENST00000483020.5	G	chr16	2079554	C	chr16:2079554:C:['G']	0.9999999513334036
chr16:2084227-2084715:+	chr16	2084715	ENSE00003569705.1	ENSG00000103197.18	TSC2	100	100	2084227	+	ENST00000643088.1	C	chr16	2084714	A	chr16:2084714:A:['C']	0.97787539333387
chr16:2084227-2084702:+	chr16	2084702	ENSE00003816681.1	ENSG00000103197.18	TSC2	100	100	2084227	+	ENST00000569110.2	C	chr16	2084714	A	chr16:2084714:A:['C']	0.058332992313531486
chr16:78424869-78425055:+	chr16	78425055	ENSE00003510015.1	ENSG00000186153.17	WWOX	100	100	78424869	+	ENST00000569332.5	A	chr16	78424869	G	chr16:78424869:G:['A']	0.9999996433397291
chr16:78424869-78424956:+	chr16	78424956	ENSE00002613622.1	ENSG00000186153.17	WWOX	100	0	78424869	+	ENST00000566662.5	A	chr16	78424869	G	chr16:78424869:G:['A']	0.9999999764982664
chr16:88710222-88710908:+	chr16	88710908	ENSE00002589486.1	ENSG00000174177.13	CTU2	100	0	88710222	+	ENST00000565071.1	A	chr16	88710287	G	chr16:88710287:G:['A']	0.8254233843190667
chr16:88710222-88710282:+	chr16	88710282	ENSE00003575270.1	ENSG00000174177.13	CTU2	100	100	88710222	+	ENST00000564105.5	A	chr16	88710287	G	chr16:88710287:G:['A']	0.9990316317216583
chr16:88713311-88713447:+	chr16	88713447	ENSE00003521216.1	ENSG00000174177.13	CTU2	100	100	88713311	+	ENST00000564105.5	A	chr16	88713447	G	chr16:88713447:G:['A']	0.9998992978222676
chr16:1457253-1457337:-	chr16	1457337	ENSE00003788156.1	ENSG00000103249.18	CLCN7	100	100	1457253	-	ENST00000382745.9	T	chr16	1457355	C	chr16:1457355:C:['T']	0.6393998068801997
chr16:1457328-1457756:-	chr16	1457756	ENSE00002611844.1	ENSG00000103249.18	CLCN7	100	0	1457328	-	ENST00000564968.1	T	chr16	1457355	C	chr16:1457355:C:['T']	0.8993838148323683
chr16:1571406-1571534:-	chr16	1571534	ENSE00003566403.1	ENSG00000187535.14	IFT140	100	100	1571406	-	ENST00000426508.7	T	chr16	1571535	C	chr16:1571535:C:['T']	0.9998955844191496
chr16:2114169-2114925:-	chr16	2114925	ENSE00003645303.1	ENSG00000008710.20	PKD1	100	100	2114169	-	ENST00000262304.9	T	chr16	2114166	TCA	chr16:2114166:TCA:['T']	0.9999999976891183
chr16:2114169-2114481:-	chr16	2114481	ENSE00002597556.1	ENSG00000008710.20	PKD1	0	100	2114169	-	ENST00000565639.6	T	chr16	2114166	TCA	chr16:2114166:TCA:['T']	0.99999999857201
chr16:2115991-2116118:-	chr16	2116118	ENSE00003646590.1	ENSG00000008710.20	PKD1	100	100	2115991	-	ENST00000262304.9	G	chr16	2116141	A	chr16:2116141:A:['G']	0.6936781574877733
chr16:23614003-23614091:-	chr16	23614091	ENSE00003660058.1	ENSG00000083093.10	PALB2	100	100	23614003	-	ENST00000566069.5	G	chr16	23613999	C	chr16:23613999:C:['G']	0.9998506737601268
chr16:23629639-23630469:-	chr16	23630469	ENSE00003497497.1	ENSG00000083093.10	PALB2	100	100	23629639	-	ENST00000261584.9	G	chr16	23629638	A	chr16:23629638:A:['G']	0.9460749795589403
chr16:70255441-70255836:-	chr16	70255836	ENSE00003904065.1	ENSG00000090861.17	AARS1	100	0	70255441	-	ENST00000564359.6	T	chr16	70255728	C	chr16:70255728:C:['T']	0.9102560266410057
chr16:70255719-70255836:-	chr16	70255836	ENSE00003903068.1	ENSG00000090861.17	AARS1	100	100	70255719	-	ENST00000676212.1	T	chr16	70255728	C	chr16:70255728:C:['T']	0.4193414642851216
chr16:70255727-70258217:-	chr16	70258217	ENSE00003902580.1	ENSG00000090861.17	AARS1	100	100	70255727	-	ENST00000674962.1	T	chr16	70255728	C	chr16:70255728:C:['T']	0.9996791384789313
chr16:70255727-70256330:-	chr16	70256330	ENSE00003900711.1	ENSG00000090861.17	AARS1	0	100	70255727	-	ENST00000676065.1	T	chr16	70255728	C	chr16:70255728:C:['T']	0.9997139420886281
chr16:70255727-70255836:-	chr16	70255836	ENSE00003552111.1	ENSG00000090861.17	AARS1	100	100	70255727	-	ENST00000675643.1	T	chr16	70255728	C	chr16:70255728:C:['T']	0.9995892505821949
chr16:75541349-75542044:-	chr16	75542044	ENSE00002604625.1	ENSG00000205084.11	TMEM231	0	100	75541349	-	ENST00000564318.1	G	chr16	75541466	A	chr16:75541466:A:['G']	0.5444366078478534
chr16:75541349-75541455:-	chr16	75541455	ENSE00003709458.1	ENSG00000205084.11	TMEM231	100	100	75541349	-	ENST00000258173.11	G	chr16	75541466	A	chr16:75541466:A:['G']	0.8728547578466199
chr16:75541373-75541455:-	chr16	75541455	ENSE00002611995.1	ENSG00000205084.11	TMEM231	100	0	75541373	-	ENST00000564576.1	G	chr16	75541466	A	chr16:75541466:A:['G']	0.9888976002941848
chr16:75541398-75541455:-	chr16	75541455	ENSE00002604307.1	ENSG00000259992.1	AC025287.1	100	0	75541398	-	ENST00000564489.1	G	chr16	75541466	A	chr16:75541466:A:['G']	0.9842745052337404
chr16:88708955-88710437:-	chr16	88710437	ENSE00003739504.1	ENSG00000278341.1	AC138028.6	0	0	88708955	-	ENST00000616106.1	A	chr16	88710287	G	chr16:88710287:G:['A']	0.942865424057263
chr16:88716360-88716483:-	chr16	88716483	ENSE00003676551.1	ENSG00000103335.22	PIEZO1	100	100	88716360	-	ENST00000301015.14	A	chr16	88716447	G	chr16:88716447:G:['A']	0.2737011804955865
chr16:88717022-88718741:-	chr16	88718741	ENSE00001856566.2	ENSG00000103335.22	PIEZO1	0	100	88717022	-	ENST00000484567.6	T	chr16	88717032	G	chr16:88717032:G:['T']	0.19167652602784513
chr16:88717022-88717211:-	chr16	88717211	ENSE00003556453.1	ENSG00000103335.22	PIEZO1	100	100	88717022	-	ENST00000301015.14	T	chr16	88717032	G	chr16:88717032:G:['T']	0.11419150373361488
chr16:89279071-89285649:-	chr16	89285649	ENSE00003474344.1	ENSG00000167522.16	ANKRD11	100	100	89279071	-	ENST00000378330.7	T	chr16	89281031	C	chr16:89281031:C:['T']	0.0697632310092753
chr16:89805279-89805392:-	chr16	89805392	ENSE00003568982.1	ENSG00000187741.15	FANCA	100	100	89805279	-	ENST00000389301.8	G	chr16	89805278	A	chr16:89805278:A:['G']	0.9975397405029792
chr17:2672303-2674288:+	chr17	2674288	ENSE00002655078.2	ENSG00000007168.14	PAFAH1B1	0	100	2672303	+	ENST00000571495.2	G	chr17	2674291	A	chr17:2674291:A:['G']	0.9994610654732149
chr17:2672316-2674863:+	chr17	2674863	ENSE00003900013.1	ENSG00000007168.14	PAFAH1B1	0	100	2672316	+	ENST00000675574.1	G	chr17	2674291	A	chr17:2674291:A:['G']	0.34666229908003554
chr17:2674059-2674288:+	chr17	2674288	ENSE00003517948.1	ENSG00000007168.14	PAFAH1B1	100	100	2674059	+	ENST00000397195.10	G	chr17	2674291	A	chr17:2674291:A:['G']	0.9994996308669065
chr17:2675096-2676606:+	chr17	2676606	ENSE00003899586.1	ENSG00000007168.14	PAFAH1B1	100	100	2675096	+	ENST00000675574.1	A	chr17	2676612	T	chr17:2676612:T:['A']	0.9988404614421592
chr17:2676313-2676606:+	chr17	2676606	ENSE00002666449.1	ENSG00000007168.14	PAFAH1B1	100	100	2676313	+	ENST00000574816.5	A	chr17	2676612	T	chr17:2676612:T:['A']	0.9992594813374177
chr17:2676350-2676606:+	chr17	2676606	ENSE00003900458.1	ENSG00000007168.14	PAFAH1B1	0	100	2676350	+	ENST00000675084.1	A	chr17	2676612	T	chr17:2676612:T:['A']	0.9980931604406952
chr17:2676504-2676606:+	chr17	2676606	ENSE00003515283.1	ENSG00000007168.14	PAFAH1B1	100	100	2676504	+	ENST00000397195.10	A	chr17	2676612	T	chr17:2676612:T:['A']	0.9978760567339288
chr17:8015742-8015841:+	chr17	8015841	ENSE00000905480.1	ENSG00000132518.7	GUCY2D	100	100	8015742	+	ENST00000254854.5	A	chr17	8015846	G	chr17:8015846:G:['A']	0.9999998913750403
chr17:8015926-8016021:+	chr17	8016021	ENSE00001329972.1	ENSG00000132518.7	GUCY2D	100	100	8015926	+	ENST00000254854.5	A	chr17	8015846	G	chr17:8015846:G:['A']	0.126368239757904
chr17:29250181-29250300:+	chr17	29250300	ENSE00002339519.1	ENSG00000108255.8	CRYBA1	100	100	29250181	+	ENST00000225387.8	T	chr17	29250298	C	chr17:29250298:C:['T']	0.9818266176974623
chr17:31169890-31169997:+	chr17	31169997	ENSE00003629296.1	ENSG00000196712.18	NF1	100	100	31169890	+	ENST00000487476.5	A	chr17	31170002	G	chr17:31170002:G:['A']	0.9982768745784021
chr17:31200421-31200595:+	chr17	31200595	ENSE00003693905.1	ENSG00000196712.18	NF1	100	100	31200421	+	ENST00000487476.5	G	chr17	31200598	A	chr17:31200598:A:['G']	0.9886447845078495
chr17:31200535-31200595:+	chr17	31200595	ENSE00001727701.1	ENSG00000196712.18	NF1	0	100	31200535	+	ENST00000456735.6	G	chr17	31200598	A	chr17:31200598:A:['G']	0.9849977058548607
chr17:31219004-31219359:+	chr17	31219359	ENSE00001817844.1	ENSG00000196712.18	NF1	100	0	31219004	+	ENST00000487476.5	A	chr17	31219119	G	chr17:31219119:G:['A']	0.9229841929758795
chr17:31219004-31219118:+	chr17	31219118	ENSE00003523437.1	ENSG00000196712.18	NF1	100	100	31219004	+	ENST00000356175.7	A	chr17	31219119	G	chr17:31219119:G:['A']	0.9999969637905513
chr17:31258343-31258502:+	chr17	31258502	ENSE00003642518.1	ENSG00000196712.18	NF1	100	100	31258343	+	ENST00000356175.7	C	chr17	31258504	T	chr17:31258504:T:['C']	0.8954871439191001
chr17:31355803-31361602:+	chr17	31361602	ENSE00002705870.1	ENSG00000196712.18	NF1	0	0	31355803	+	ENST00000577967.1	G	chr17	31357294	A	chr17:31357294:A:['G']	0.9180674079780551
chr17:31357268-31357369:+	chr17	31357369	ENSE00003598030.1	ENSG00000196712.18	NF1	100	100	31357268	+	ENST00000356175.7	G	chr17	31357294	A	chr17:31357294:A:['G']	0.26443930801587207
chr17:50168373-50168572:+	chr17	50168572	ENSE00003581187.1	ENSG00000108823.16	SGCA	100	100	50168373	+	ENST00000513942.5	A	chr17	50168577	G	chr17:50168577:G:['A']	0.9998807156031999
chr17:50168521-50168572:+	chr17	50168572	ENSE00002040035.1	ENSG00000108823.16	SGCA	0	100	50168521	+	ENST00000504073.1	A	chr17	50168577	G	chr17:50168577:G:['A']	0.999911393531784
chr17:50277714-50277740:+	chr17	50277740	ENSE00003636125.1	ENSG00000167105.8	TMEM92	100	100	50277714	+	ENST00000300433.7	G	chr17	50277743	A	chr17:50277743:A:['G']	0.2833338889346447
chr17:75750973-75751111:+	chr17	75751111	ENSE00002504004.1	ENSG00000132470.14	ITGB4	100	100	75750973	+	ENST00000579662.5	C	chr17	75751112	G	chr17:75751112:G:['C']	0.9999969513348943
chr17:76732655-76733215:+	chr17	76733215	ENSE00002786090.1	ENSG00000181038.14	METTL23	0	100	76732655	+	ENST00000588964.1	C	chr17	76733217	T	chr17:76733217:T:['C']	0.7918614632129833
chr17:76732977-76733377:+	chr17	76733377	ENSE00002955138.1	ENSG00000181038.14	METTL23	100	100	76732977	+	ENST00000589581.1	C	chr17	76733217	T	chr17:76733217:T:['C']	0.1765256598024195
chr17:76732977-76733215:+	chr17	76733215	ENSE00003630908.1	ENSG00000181038.14	METTL23	100	100	76732977	+	ENST00000589977.5	C	chr17	76733217	T	chr17:76733217:T:['C']	0.8390312823702144
chr17:76733292-76733598:+	chr17	76733598	ENSE00002831927.1	ENSG00000181038.14	METTL23	100	0	76733292	+	ENST00000591571.5	C	chr17	76733217	T	chr17:76733217:T:['C']	0.9456376071241149
chr17:76733292-76733516:+	chr17	76733516	ENSE00002933031.1	ENSG00000181038.14	METTL23	100	0	76733292	+	ENST00000589977.5	C	chr17	76733217	T	chr17:76733217:T:['C']	0.9638978511051172
chr17:76733292-76733381:+	chr17	76733381	ENSE00002966719.1	ENSG00000181038.14	METTL23	100	100	76733292	+	ENST00000586738.5	C	chr17	76733217	T	chr17:76733217:T:['C']	0.6724731401161228
chr17:76733292-76733377:+	chr17	76733377	ENSE00003610819.1	ENSG00000181038.14	METTL23	100	100	76733292	+	ENST00000615984.4	C	chr17	76733217	T	chr17:76733217:T:['C']	0.12401354344567156
chr17:76733292-76733341:+	chr17	76733341	ENSE00002787840.1	ENSG00000181038.14	METTL23	100	0	76733292	+	ENST00000588964.1	C	chr17	76733217	T	chr17:76733217:T:['C']	0.9516341186975142
chr17:82905935-82906053:+	chr17	82906053	ENSE00003473529.1	ENSG00000141556.21	TBCD	100	100	82905935	+	ENST00000355528.9	C	chr17	82906053	G	chr17:82906053:G:['C']	0.9999760752990896
chr17:6707027-6707156:-	chr17	6707156	ENSE00000949009.1	ENSG00000141485.17	SLC13A5	100	100	6707027	-	ENST00000433363.7	C	chr17	6707026	A	chr17:6707026:A:['C']	0.9999984956383914
chr17:6707027-6707148:-	chr17	6707148	ENSE00002660451.1	ENSG00000141485.17	SLC13A5	100	100	6707027	-	ENST00000576323.1	C	chr17	6707026	A	chr17:6707026:A:['C']	0.9999985725446231
chr17:6707027-6707045:-	chr17	6707045	ENSE00002667190.1	ENSG00000141485.17	SLC13A5	100	100	6707027	-	ENST00000572352.5	C	chr17	6707026	A	chr17:6707026:A:['C']	0.9999959894852846
chr17:6707031-6707156:-	chr17	6707156	ENSE00002631705.1	ENSG00000141485.17	SLC13A5	100	100	6707031	-	ENST00000572094.1	C	chr17	6707026	A	chr17:6707026:A:['C']	0.9669705904906678
chr17:7668401-7669690:-	chr17	7669690	ENSE00003492844.1	ENSG00000141510.18	TP53	100	0	7668401	-	ENST00000504290.5	G	chr17	7669692	T	chr17:7669692:T:['G']	0.9999977201920899
chr17:7668403-7669690:-	chr17	7669690	ENSE00002034209.1	ENSG00000141510.18	TP53	100	0	7668403	-	ENST00000420246.6	G	chr17	7669692	T	chr17:7669692:T:['G']	0.9999961769686752
chr17:7668420-7669690:-	chr17	7669690	ENSE00002037735.1	ENSG00000141510.18	TP53	100	0	7668420	-	ENST00000445888.6	G	chr17	7669692	T	chr17:7669692:T:['G']	0.9999973743482593
chr17:7669568-7669690:-	chr17	7669690	ENSE00002226620.2	ENSG00000141510.18	TP53	100	0	7669568	-	ENST00000576024.1	G	chr17	7669692	T	chr17:7669692:T:['G']	0.9999965994045734
chr17:7670608-7670715:-	chr17	7670715	ENSE00003545950.1	ENSG00000141510.18	TP53	100	100	7670608	-	ENST00000635293.1	T	chr17	7670716	C	chr17:7670716:C:['T']	0.9999262562997525
chr17:7670608-7670715:-	chr17	7670715	ENSE00003545950.1	ENSG00000141510.18	TP53	100	100	7670608	-	ENST00000635293.1	G	chr17	7670716	C	chr17:7670716:C:['G']	0.9986761576779808
chr17:7670608-7670715:-	chr17	7670715	ENSE00003545950.1	ENSG00000141510.18	TP53	100	100	7670608	-	ENST00000635293.1	C	chr17	7670717	T	chr17:7670717:T:['C']	0.9999240095852872
chr17:7673534-7673608:-	chr17	7673608	ENSE00003786593.1	ENSG00000141510.18	TP53	100	100	7673534	-	ENST00000635293.1	C	chr17	7673533	A	chr17:7673533:A:['C']	0.9999990329876446
chr17:7673534-7673587:-	chr17	7673587	ENSE00002672443.1	ENSG00000141510.18	TP53	0	100	7673534	-	ENST00000576024.1	C	chr17	7673533	A	chr17:7673533:A:['C']	0.9999991466957627
chr17:7673534-7673608:-	chr17	7673608	ENSE00003786593.1	ENSG00000141510.18	TP53	100	100	7673534	-	ENST00000635293.1	T	chr17	7673534	C	chr17:7673534:C:['T']	0.9999537577413549
chr17:7673534-7673587:-	chr17	7673587	ENSE00002672443.1	ENSG00000141510.18	TP53	0	100	7673534	-	ENST00000576024.1	T	chr17	7673534	C	chr17:7673534:C:['T']	0.9999591950143204
chr17:7673534-7673608:-	chr17	7673608	ENSE00003786593.1	ENSG00000141510.18	TP53	100	100	7673534	-	ENST00000635293.1	A	chr17	7673534	C	chr17:7673534:C:['A']	0.9999999903616877
chr17:7673534-7673587:-	chr17	7673587	ENSE00002672443.1	ENSG00000141510.18	TP53	0	100	7673534	-	ENST00000576024.1	A	chr17	7673534	C	chr17:7673534:C:['A']	0.9999999914950294
chr17:7673534-7673608:-	chr17	7673608	ENSE00003786593.1	ENSG00000141510.18	TP53	100	100	7673534	-	ENST00000635293.1	T	chr17	7673609	C	chr17:7673609:C:['T']	0.999635014254594
chr17:7673700-7673837:-	chr17	7673837	ENSE00003725258.1	ENSG00000141510.18	TP53	100	100	7673700	-	ENST00000635293.1	T	chr17	7673609	C	chr17:7673609:C:['T']	0.13422532317222402
chr17:7673534-7673608:-	chr17	7673608	ENSE00003786593.1	ENSG00000141510.18	TP53	100	100	7673534	-	ENST00000635293.1	G	chr17	7673700	C	chr17:7673700:C:['G']	0.3267541356524133
chr17:7673700-7673837:-	chr17	7673837	ENSE00003725258.1	ENSG00000141510.18	TP53	100	100	7673700	-	ENST00000635293.1	G	chr17	7673700	C	chr17:7673700:C:['G']	0.9999995811164699
chr17:7673534-7673608:-	chr17	7673608	ENSE00003786593.1	ENSG00000141510.18	TP53	100	100	7673534	-	ENST00000635293.1	A	chr17	7673700	C	chr17:7673700:C:['A']	0.33190738988929247
chr17:7673700-7673837:-	chr17	7673837	ENSE00003725258.1	ENSG00000141510.18	TP53	100	100	7673700	-	ENST00000635293.1	A	chr17	7673700	C	chr17:7673700:C:['A']	0.9999999978180198
chr17:7673700-7673837:-	chr17	7673837	ENSE00003725258.1	ENSG00000141510.18	TP53	100	100	7673700	-	ENST00000635293.1	A	chr17	7673838	C	chr17:7673838:C:['A']	0.9814096759269442
chr17:7673700-7673837:-	chr17	7673837	ENSE00003725258.1	ENSG00000141510.18	TP53	100	100	7673700	-	ENST00000635293.1	G	chr17	7673839	T	chr17:7673839:T:['G']	0.9676897198654243
chr17:7673700-7673837:-	chr17	7673837	ENSE00003725258.1	ENSG00000141510.18	TP53	100	100	7673700	-	ENST00000635293.1	A	chr17	7673839	T	chr17:7673839:T:['A']	0.9957244764039939
chr17:7673700-7673837:-	chr17	7673837	ENSE00003725258.1	ENSG00000141510.18	TP53	100	100	7673700	-	ENST00000635293.1	T	chr17	7673897	C	chr17:7673897:C:['T']	0.13407244138307048
chr17:7674180-7674290:-	chr17	7674290	ENSE00003712342.1	ENSG00000141510.18	TP53	100	100	7674180	-	ENST00000413465.6	A	chr17	7674180	C	chr17:7674180:C:['A']	0.9999999347972481
chr17:7674180-7674290:-	chr17	7674290	ENSE00003712342.1	ENSG00000141510.18	TP53	100	100	7674180	-	ENST00000413465.6	G	chr17	7674181	C	chr17:7674181:C:['G']	0.9999993566253289
chr17:7674180-7674290:-	chr17	7674290	ENSE00003712342.1	ENSG00000141510.18	TP53	100	100	7674180	-	ENST00000413465.6	T	chr17	7674291	C	chr17:7674291:C:['T']	0.9998816640109789
chr17:7674216-7674290:-	chr17	7674290	ENSE00002048269.1	ENSG00000141510.18	TP53	100	0	7674216	-	ENST00000514944.5	T	chr17	7674291	C	chr17:7674291:C:['T']	0.9999833542023513
chr17:7674253-7674290:-	chr17	7674290	ENSE00002677565.1	ENSG00000141510.18	TP53	100	0	7674253	-	ENST00000574684.1	T	chr17	7674291	C	chr17:7674291:C:['T']	0.9999956071200693
chr17:7674180-7674290:-	chr17	7674290	ENSE00003712342.1	ENSG00000141510.18	TP53	100	100	7674180	-	ENST00000413465.6	G	chr17	7674292	T	chr17:7674292:T:['G']	0.9999930560139195
chr17:7674216-7674290:-	chr17	7674290	ENSE00002048269.1	ENSG00000141510.18	TP53	100	0	7674216	-	ENST00000514944.5	G	chr17	7674292	T	chr17:7674292:T:['G']	0.9999990233138418
chr17:7674253-7674290:-	chr17	7674290	ENSE00002677565.1	ENSG00000141510.18	TP53	100	0	7674253	-	ENST00000574684.1	G	chr17	7674292	T	chr17:7674292:T:['G']	0.9999997422523315
chr17:7674180-7674290:-	chr17	7674290	ENSE00003712342.1	ENSG00000141510.18	TP53	100	100	7674180	-	ENST00000413465.6	C	chr17	7674292	T	chr17:7674292:T:['C']	0.9999914079778626
chr17:7674216-7674290:-	chr17	7674290	ENSE00002048269.1	ENSG00000141510.18	TP53	100	0	7674216	-	ENST00000514944.5	C	chr17	7674292	T	chr17:7674292:T:['C']	0.9999987915124139
chr17:7674253-7674290:-	chr17	7674290	ENSE00002677565.1	ENSG00000141510.18	TP53	100	0	7674253	-	ENST00000574684.1	C	chr17	7674292	T	chr17:7674292:T:['C']	0.9999996810798346
chr17:7674180-7674290:-	chr17	7674290	ENSE00003712342.1	ENSG00000141510.18	TP53	100	100	7674180	-	ENST00000413465.6	A	chr17	7674292	T	chr17:7674292:T:['A']	0.9999933376640889
chr17:7674216-7674290:-	chr17	7674290	ENSE00002048269.1	ENSG00000141510.18	TP53	100	0	7674216	-	ENST00000514944.5	A	chr17	7674292	T	chr17:7674292:T:['A']	0.9999990629287537
chr17:7674253-7674290:-	chr17	7674290	ENSE00002677565.1	ENSG00000141510.18	TP53	100	0	7674253	-	ENST00000574684.1	A	chr17	7674292	T	chr17:7674292:T:['A']	0.9999997527067216
chr17:7674525-7674971:-	chr17	7674971	ENSE00002076714.1	ENSG00000141510.18	TP53	100	0	7674525	-	ENST00000505014.5	C	chr17	7674857	A	chr17:7674857:A:['C']	0.8946102388065265
chr17:7674858-7674971:-	chr17	7674971	ENSE00003723991.1	ENSG00000141510.18	TP53	100	100	7674858	-	ENST00000413465.6	C	chr17	7674857	A	chr17:7674857:A:['C']	0.9998004526538493
chr17:7674525-7674971:-	chr17	7674971	ENSE00002076714.1	ENSG00000141510.18	TP53	100	0	7674525	-	ENST00000505014.5	T	chr17	7674858	C	chr17:7674858:C:['T']	0.8956197289213745
chr17:7674858-7674971:-	chr17	7674971	ENSE00003723991.1	ENSG00000141510.18	TP53	100	100	7674858	-	ENST00000413465.6	T	chr17	7674858	C	chr17:7674858:C:['T']	0.9998693641171458
chr17:7674525-7674971:-	chr17	7674971	ENSE00002076714.1	ENSG00000141510.18	TP53	100	0	7674525	-	ENST00000505014.5	A	chr17	7674858	C	chr17:7674858:C:['A']	0.8948586428418864
chr17:7674858-7674971:-	chr17	7674971	ENSE00003723991.1	ENSG00000141510.18	TP53	100	100	7674858	-	ENST00000413465.6	A	chr17	7674858	C	chr17:7674858:C:['A']	0.9999998093771995
chr17:7674525-7674971:-	chr17	7674971	ENSE00002076714.1	ENSG00000141510.18	TP53	100	0	7674525	-	ENST00000505014.5	T	chr17	7674859	C	chr17:7674859:C:['T']	0.8961018781417328
chr17:7674858-7674971:-	chr17	7674971	ENSE00003723991.1	ENSG00000141510.18	TP53	100	100	7674858	-	ENST00000413465.6	T	chr17	7674859	C	chr17:7674859:C:['T']	0.9999980145123843
chr17:7674525-7674971:-	chr17	7674971	ENSE00002076714.1	ENSG00000141510.18	TP53	100	0	7674525	-	ENST00000505014.5	A	chr17	7674859	C	chr17:7674859:C:['A']	0.8950629273120262
chr17:7674858-7674971:-	chr17	7674971	ENSE00003723991.1	ENSG00000141510.18	TP53	100	100	7674858	-	ENST00000413465.6	A	chr17	7674859	C	chr17:7674859:C:['A']	0.9999995721411733
chr17:7674525-7674971:-	chr17	7674971	ENSE00002076714.1	ENSG00000141510.18	TP53	100	0	7674525	-	ENST00000505014.5	C	chr17	7674908	T	chr17:7674908:T:['C']	0.8952303016991069
chr17:7674858-7674971:-	chr17	7674971	ENSE00003723991.1	ENSG00000141510.18	TP53	100	100	7674858	-	ENST00000413465.6	C	chr17	7674908	T	chr17:7674908:T:['C']	0.6876646186508024
chr17:7674525-7674971:-	chr17	7674971	ENSE00002076714.1	ENSG00000141510.18	TP53	100	0	7674525	-	ENST00000505014.5	T	chr17	7674972	C	chr17:7674972:C:['T']	0.9999856551276731
chr17:7674858-7674971:-	chr17	7674971	ENSE00003723991.1	ENSG00000141510.18	TP53	100	100	7674858	-	ENST00000413465.6	T	chr17	7674972	C	chr17:7674972:C:['T']	0.9999441635068768
chr17:7675052-7675493:-	chr17	7675493	ENSE00002064269.1	ENSG00000141510.18	TP53	0	100	7675052	-	ENST00000504290.5	T	chr17	7674972	C	chr17:7674972:C:['T']	0.23483836668084054
chr17:7675052-7675236:-	chr17	7675236	ENSE00003518480.1	ENSG00000141510.18	TP53	100	100	7675052	-	ENST00000413465.6	T	chr17	7674972	C	chr17:7674972:C:['T']	0.13050056055378348
chr17:7675052-7675119:-	chr17	7675119	ENSE00002670535.1	ENSG00000141510.18	TP53	0	100	7675052	-	ENST00000574684.1	T	chr17	7674972	C	chr17:7674972:C:['T']	0.1812012562116299
chr17:7674525-7674971:-	chr17	7674971	ENSE00002076714.1	ENSG00000141510.18	TP53	100	0	7674525	-	ENST00000505014.5	T	chr17	7675051	A	chr17:7675051:A:['T']	0.9032666149550419
chr17:7674858-7674971:-	chr17	7674971	ENSE00003723991.1	ENSG00000141510.18	TP53	100	100	7674858	-	ENST00000413465.6	T	chr17	7675051	A	chr17:7675051:A:['T']	0.7057814105193743
chr17:7675052-7675493:-	chr17	7675493	ENSE00002064269.1	ENSG00000141510.18	TP53	0	100	7675052	-	ENST00000504290.5	T	chr17	7675051	A	chr17:7675051:A:['T']	0.999998563107317
chr17:7675052-7675236:-	chr17	7675236	ENSE00003518480.1	ENSG00000141510.18	TP53	100	100	7675052	-	ENST00000413465.6	T	chr17	7675051	A	chr17:7675051:A:['T']	0.9999970616976938
chr17:7675052-7675119:-	chr17	7675119	ENSE00002670535.1	ENSG00000141510.18	TP53	0	100	7675052	-	ENST00000574684.1	T	chr17	7675051	A	chr17:7675051:A:['T']	0.9999980072357614
chr17:7674525-7674971:-	chr17	7674971	ENSE00002076714.1	ENSG00000141510.18	TP53	100	0	7674525	-	ENST00000505014.5	T	chr17	7675052	C	chr17:7675052:C:['T']	0.8900087992428625
chr17:7674858-7674971:-	chr17	7674971	ENSE00003723991.1	ENSG00000141510.18	TP53	100	100	7674858	-	ENST00000413465.6	T	chr17	7675052	C	chr17:7675052:C:['T']	0.675190141478909
chr17:7675052-7675493:-	chr17	7675493	ENSE00002064269.1	ENSG00000141510.18	TP53	0	100	7675052	-	ENST00000504290.5	T	chr17	7675052	C	chr17:7675052:C:['T']	0.9999998329006616
chr17:7675052-7675236:-	chr17	7675236	ENSE00003518480.1	ENSG00000141510.18	TP53	100	100	7675052	-	ENST00000413465.6	T	chr17	7675052	C	chr17:7675052:C:['T']	0.9999996582980561
chr17:7675052-7675119:-	chr17	7675119	ENSE00002670535.1	ENSG00000141510.18	TP53	0	100	7675052	-	ENST00000574684.1	T	chr17	7675052	C	chr17:7675052:C:['T']	0.9999997682570498
chr17:7674525-7674971:-	chr17	7674971	ENSE00002076714.1	ENSG00000141510.18	TP53	100	0	7674525	-	ENST00000505014.5	G	chr17	7675053	C	chr17:7675053:C:['G']	0.895742314068866
chr17:7674858-7674971:-	chr17	7674971	ENSE00003723991.1	ENSG00000141510.18	TP53	100	100	7674858	-	ENST00000413465.6	G	chr17	7675053	C	chr17:7675053:C:['G']	0.6881985101475672
chr17:7675052-7675493:-	chr17	7675493	ENSE00002064269.1	ENSG00000141510.18	TP53	0	100	7675052	-	ENST00000504290.5	G	chr17	7675053	C	chr17:7675053:C:['G']	0.998306763977346
chr17:7675052-7675236:-	chr17	7675236	ENSE00003518480.1	ENSG00000141510.18	TP53	100	100	7675052	-	ENST00000413465.6	G	chr17	7675053	C	chr17:7675053:C:['G']	0.9963648218953365
chr17:7675052-7675119:-	chr17	7675119	ENSE00002670535.1	ENSG00000141510.18	TP53	0	100	7675052	-	ENST00000574684.1	G	chr17	7675053	C	chr17:7675053:C:['G']	0.997128663295548
chr17:7675052-7675493:-	chr17	7675493	ENSE00002064269.1	ENSG00000141510.18	TP53	0	100	7675052	-	ENST00000504290.5	T	chr17	7675237	C	chr17:7675237:C:['T']	0.2353594869718983
chr17:7675052-7675236:-	chr17	7675236	ENSE00003518480.1	ENSG00000141510.18	TP53	100	100	7675052	-	ENST00000413465.6	T	chr17	7675237	C	chr17:7675237:C:['T']	0.9999938514402192
chr17:7675115-7675236:-	chr17	7675236	ENSE00002073243.1	ENSG00000141510.18	TP53	100	0	7675115	-	ENST00000508793.5	T	chr17	7675237	C	chr17:7675237:C:['T']	0.9999998930477073
chr17:7675161-7675215:-	chr17	7675215	ENSE00003670707.1	ENSG00000141510.18	TP53	100	0	7675161	-	ENST00000604348.5	T	chr17	7675237	C	chr17:7675237:C:['T']	0.9366791575229989
chr17:7675228-7675236:-	chr17	7675236	ENSE00002362269.1	ENSG00000141510.18	TP53	100	0	7675228	-	ENST00000503591.1	T	chr17	7675237	C	chr17:7675237:C:['T']	0.9999999633254011
chr17:7675052-7675493:-	chr17	7675493	ENSE00002064269.1	ENSG00000141510.18	TP53	0	100	7675052	-	ENST00000504290.5	C	chr17	7675238	T	chr17:7675238:T:['C']	0.2373924844769975
chr17:7675052-7675236:-	chr17	7675236	ENSE00003518480.1	ENSG00000141510.18	TP53	100	100	7675052	-	ENST00000413465.6	C	chr17	7675238	T	chr17:7675238:T:['C']	0.9999855450878212
chr17:7675115-7675236:-	chr17	7675236	ENSE00002073243.1	ENSG00000141510.18	TP53	100	0	7675115	-	ENST00000508793.5	C	chr17	7675238	T	chr17:7675238:T:['C']	0.9999997485592279
chr17:7675161-7675215:-	chr17	7675215	ENSE00003670707.1	ENSG00000141510.18	TP53	100	0	7675161	-	ENST00000604348.5	C	chr17	7675238	T	chr17:7675238:T:['C']	0.6117062127316223
chr17:7675228-7675236:-	chr17	7675236	ENSE00002362269.1	ENSG00000141510.18	TP53	100	0	7675228	-	ENST00000503591.1	C	chr17	7675238	T	chr17:7675238:T:['C']	0.999999913779405
chr17:7675052-7675493:-	chr17	7675493	ENSE00002064269.1	ENSG00000141510.18	TP53	0	100	7675052	-	ENST00000504290.5	A	chr17	7675238	T	chr17:7675238:T:['A']	0.2352972239428624
chr17:7675052-7675236:-	chr17	7675236	ENSE00003518480.1	ENSG00000141510.18	TP53	100	100	7675052	-	ENST00000413465.6	A	chr17	7675238	T	chr17:7675238:T:['A']	0.9999981142652019
chr17:7675115-7675236:-	chr17	7675236	ENSE00002073243.1	ENSG00000141510.18	TP53	100	0	7675115	-	ENST00000508793.5	A	chr17	7675238	T	chr17:7675238:T:['A']	0.9999999671983648
chr17:7675161-7675215:-	chr17	7675215	ENSE00003670707.1	ENSG00000141510.18	TP53	100	0	7675161	-	ENST00000604348.5	A	chr17	7675238	T	chr17:7675238:T:['A']	0.42019182227451335
chr17:7675228-7675236:-	chr17	7675236	ENSE00002362269.1	ENSG00000141510.18	TP53	100	0	7675228	-	ENST00000503591.1	A	chr17	7675238	T	chr17:7675238:T:['A']	0.9999999887521182
chr17:7675993-7676272:-	chr17	7676272	ENSE00003625790.1	ENSG00000141510.18	TP53	100	100	7675993	-	ENST00000413465.6	T	chr17	7675989	C	chr17:7675989:C:['T']	0.999998044582063
chr17:7675993-7676272:-	chr17	7676272	ENSE00003625790.1	ENSG00000141510.18	TP53	100	100	7675993	-	ENST00000413465.6	G	chr17	7675992	A	chr17:7675992:A:['G']	0.9883511111223069
chr17:7675993-7676272:-	chr17	7676272	ENSE00003625790.1	ENSG00000141510.18	TP53	100	100	7675993	-	ENST00000413465.6	C	chr17	7675992	A	chr17:7675992:A:['C']	0.9999995550088652
chr17:7675993-7676272:-	chr17	7676272	ENSE00003625790.1	ENSG00000141510.18	TP53	100	100	7675993	-	ENST00000413465.6	T	chr17	7675993	C	chr17:7675993:C:['T']	0.9999991253558921
chr17:7675993-7676272:-	chr17	7676272	ENSE00003625790.1	ENSG00000141510.18	TP53	100	100	7675993	-	ENST00000413465.6	A	chr17	7675993	C	chr17:7675993:C:['A']	0.9999999979957299
chr17:7675993-7676272:-	chr17	7676272	ENSE00003625790.1	ENSG00000141510.18	TP53	100	100	7675993	-	ENST00000413465.6	T	chr17	7675994	C	chr17:7675994:C:['T']	0.9999977609396314
chr17:7675993-7676272:-	chr17	7676272	ENSE00003625790.1	ENSG00000141510.18	TP53	100	100	7675993	-	ENST00000413465.6	A	chr17	7675994	C	chr17:7675994:C:['A']	0.9999989586167077
chr17:7675993-7676272:-	chr17	7676272	ENSE00003625790.1	ENSG00000141510.18	TP53	100	100	7675993	-	ENST00000413465.6	A	chr17	7675995	G	chr17:7675995:G:['A']	0.8689014235559707
chr17:8013326-8016378:-	chr17	8016378	ENSE00003759167.1	ENSG00000279174.1	AC104581.3	0	0	8013326	-	ENST00000623126.1	A	chr17	8015846	G	chr17:8015846:G:['A']	0.8850416528844868
chr17:8173741-8175857:-	chr17	8175857	ENSE00001719654.2	ENSG00000179029.15	TMEM107	100	0	8173741	-	ENST00000532998.5	T	chr17	8175756	C	chr17:8175756:C:['T']	0.9109122178698573
chr17:8175756-8176392:-	chr17	8176392	ENSE00002143631.1	ENSG00000179029.15	TMEM107	0	100	8175756	-	ENST00000526920.1	T	chr17	8175756	C	chr17:8175756:C:['T']	0.2605073666035837
chr17:8175756-8176387:-	chr17	8176387	ENSE00002172227.1	ENSG00000179029.15	TMEM107	0	100	8175756	-	ENST00000529756.1	T	chr17	8175756	C	chr17:8175756:C:['T']	0.25713684402947645
chr17:8175756-8176026:-	chr17	8176026	ENSE00002190136.1	ENSG00000179029.15	TMEM107	100	100	8175756	-	ENST00000417073.2	T	chr17	8175756	C	chr17:8175756:C:['T']	0.16183906388285318
chr17:8175756-8175875:-	chr17	8175875	ENSE00001236167.2	ENSG00000179029.15	TMEM107	100	100	8175756	-	ENST00000533070.5	T	chr17	8175756	C	chr17:8175756:C:['T']	0.5413300035678852
chr17:8175756-8175857:-	chr17	8175857	ENSE00001621940.1	ENSG00000179029.15	TMEM107	100	100	8175756	-	ENST00000437139.7	T	chr17	8175756	C	chr17:8175756:C:['T']	0.26550705039002814
chr17:43044294-43045802:-	chr17	43045802	ENSE00001814242.1	ENSG00000012048.23	BRCA1	100	0	43044294	-	ENST00000357654.9	T	chr17	43045732	C	chr17:43045732:C:['T']	0.908603109245194
chr17:43044804-43045802:-	chr17	43045802	ENSE00001831829.1	ENSG00000012048.23	BRCA1	100	0	43044804	-	ENST00000468300.5	T	chr17	43045732	C	chr17:43045732:C:['T']	0.8469263574749133
chr17:43045085-43045802:-	chr17	43045802	ENSE00003823658.1	ENSG00000012048.23	BRCA1	100	0	43045085	-	ENST00000644379.1	T	chr17	43045732	C	chr17:43045732:C:['T']	0.8893555240299571
chr17:43045562-43045802:-	chr17	43045802	ENSE00002914501.1	ENSG00000012048.23	BRCA1	100	0	43045562	-	ENST00000586385.5	T	chr17	43045732	C	chr17:43045732:C:['T']	0.8932813623410437
chr17:43045628-43045802:-	chr17	43045802	ENSE00001937547.1	ENSG00000012048.23	BRCA1	100	0	43045628	-	ENST00000493795.5	T	chr17	43045732	C	chr17:43045732:C:['T']	0.9069665961662214
chr17:43045677-43045802:-	chr17	43045802	ENSE00003513816.1	ENSG00000012048.23	BRCA1	100	0	43045677	-	ENST00000461221.5	T	chr17	43045732	C	chr17:43045732:C:['T']	0.9032370913064232
chr17:43044294-43045802:-	chr17	43045802	ENSE00001814242.1	ENSG00000012048.23	BRCA1	100	0	43044294	-	ENST00000357654.9	C	chr17	43045804	T	chr17:43045804:T:['C']	0.9999976992004033
chr17:43044804-43045802:-	chr17	43045802	ENSE00001831829.1	ENSG00000012048.23	BRCA1	100	0	43044804	-	ENST00000468300.5	C	chr17	43045804	T	chr17:43045804:T:['C']	0.9999958675654418
chr17:43045085-43045802:-	chr17	43045802	ENSE00003823658.1	ENSG00000012048.23	BRCA1	100	0	43045085	-	ENST00000644379.1	C	chr17	43045804	T	chr17:43045804:T:['C']	0.9999971567843381
chr17:43045562-43045802:-	chr17	43045802	ENSE00002914501.1	ENSG00000012048.23	BRCA1	100	0	43045562	-	ENST00000586385.5	C	chr17	43045804	T	chr17:43045804:T:['C']	0.9999972784187193
chr17:43045628-43045802:-	chr17	43045802	ENSE00001937547.1	ENSG00000012048.23	BRCA1	100	0	43045628	-	ENST00000493795.5	C	chr17	43045804	T	chr17:43045804:T:['C']	0.9999976674726804
chr17:43045677-43045802:-	chr17	43045802	ENSE00003513816.1	ENSG00000012048.23	BRCA1	100	0	43045677	-	ENST00000461221.5	C	chr17	43045804	T	chr17:43045804:T:['C']	0.99999757026082
chr17:43044294-43045802:-	chr17	43045802	ENSE00001814242.1	ENSG00000012048.23	BRCA1	100	0	43044294	-	ENST00000357654.9	T	chr17	43045807	A	chr17:43045807:A:['T']	0.9961731570272709
chr17:43044804-43045802:-	chr17	43045802	ENSE00001831829.1	ENSG00000012048.23	BRCA1	100	0	43044804	-	ENST00000468300.5	T	chr17	43045807	A	chr17:43045807:A:['T']	0.9931475234388242
chr17:43045085-43045802:-	chr17	43045802	ENSE00003823658.1	ENSG00000012048.23	BRCA1	100	0	43045085	-	ENST00000644379.1	T	chr17	43045807	A	chr17:43045807:A:['T']	0.9952752345857404
chr17:43045562-43045802:-	chr17	43045802	ENSE00002914501.1	ENSG00000012048.23	BRCA1	100	0	43045562	-	ENST00000586385.5	T	chr17	43045807	A	chr17:43045807:A:['T']	0.9954764489448844
chr17:43045628-43045802:-	chr17	43045802	ENSE00001937547.1	ENSG00000012048.23	BRCA1	100	0	43045628	-	ENST00000493795.5	T	chr17	43045807	A	chr17:43045807:A:['T']	0.9961205899679759
chr17:43045677-43045802:-	chr17	43045802	ENSE00003513816.1	ENSG00000012048.23	BRCA1	100	0	43045677	-	ENST00000461221.5	T	chr17	43045807	A	chr17:43045807:A:['T']	0.9959595621304148
chr17:43044294-43045802:-	chr17	43045802	ENSE00001814242.1	ENSG00000012048.23	BRCA1	100	0	43044294	-	ENST00000357654.9	T	chr17	43045810	C	chr17:43045810:C:['T']	0.9845264863144919
chr17:43044804-43045802:-	chr17	43045802	ENSE00001831829.1	ENSG00000012048.23	BRCA1	100	0	43044804	-	ENST00000468300.5	T	chr17	43045810	C	chr17:43045810:C:['T']	0.9725463658415304
chr17:43045085-43045802:-	chr17	43045802	ENSE00003823658.1	ENSG00000012048.23	BRCA1	100	0	43045085	-	ENST00000644379.1	T	chr17	43045810	C	chr17:43045810:C:['T']	0.9809480775418483
chr17:43045562-43045802:-	chr17	43045802	ENSE00002914501.1	ENSG00000012048.23	BRCA1	100	0	43045562	-	ENST00000586385.5	T	chr17	43045810	C	chr17:43045810:C:['T']	0.981748255663669
chr17:43045628-43045802:-	chr17	43045802	ENSE00001937547.1	ENSG00000012048.23	BRCA1	100	0	43045628	-	ENST00000493795.5	T	chr17	43045810	C	chr17:43045810:C:['T']	0.9843164546318413
chr17:43045677-43045802:-	chr17	43045802	ENSE00003513816.1	ENSG00000012048.23	BRCA1	100	0	43045677	-	ENST00000461221.5	T	chr17	43045810	C	chr17:43045810:C:['T']	0.9836734874868228
chr17:43044294-43045802:-	chr17	43045802	ENSE00001814242.1	ENSG00000012048.23	BRCA1	100	0	43044294	-	ENST00000357654.9	T	chr17	43045812	G	chr17:43045812:G:['T']	0.9919085834434983
chr17:43044804-43045802:-	chr17	43045802	ENSE00001831829.1	ENSG00000012048.23	BRCA1	100	0	43044804	-	ENST00000468300.5	T	chr17	43045812	G	chr17:43045812:G:['T']	0.985560105692437
chr17:43045085-43045802:-	chr17	43045802	ENSE00003823658.1	ENSG00000012048.23	BRCA1	100	0	43045085	-	ENST00000644379.1	T	chr17	43045812	G	chr17:43045812:G:['T']	0.9900200549655424
chr17:43045562-43045802:-	chr17	43045802	ENSE00002914501.1	ENSG00000012048.23	BRCA1	100	0	43045562	-	ENST00000586385.5	T	chr17	43045812	G	chr17:43045812:G:['T']	0.9904429234624929
chr17:43045628-43045802:-	chr17	43045802	ENSE00001937547.1	ENSG00000012048.23	BRCA1	100	0	43045628	-	ENST00000493795.5	T	chr17	43045812	G	chr17:43045812:G:['T']	0.9917979188035
chr17:43045677-43045802:-	chr17	43045802	ENSE00003513816.1	ENSG00000012048.23	BRCA1	100	0	43045677	-	ENST00000461221.5	T	chr17	43045812	G	chr17:43045812:G:['T']	0.991459002551066
chr17:43047642-43047703:-	chr17	43047703	ENSE00003687053.1	ENSG00000012048.23	BRCA1	100	100	43047642	-	ENST00000357654.9	G	chr17	43047638	C	chr17:43047638:C:['G']	0.9791695015430849
chr17:43047642-43047703:-	chr17	43047703	ENSE00003687053.1	ENSG00000012048.23	BRCA1	100	100	43047642	-	ENST00000357654.9	G	chr17	43047641	A	chr17:43047641:A:['G']	0.9662145662348316
chr17:43047642-43047703:-	chr17	43047703	ENSE00003687053.1	ENSG00000012048.23	BRCA1	100	100	43047642	-	ENST00000357654.9	T	chr17	43047642	C	chr17:43047642:C:['T']	0.9999982947819913
chr17:43047642-43047703:-	chr17	43047703	ENSE00003687053.1	ENSG00000012048.23	BRCA1	100	100	43047642	-	ENST00000357654.9	T	chr17	43047643	C	chr17:43047643:C:['T']	0.9992292417646411
chr17:43047642-43047703:-	chr17	43047703	ENSE00003687053.1	ENSG00000012048.23	BRCA1	100	100	43047642	-	ENST00000357654.9	C	chr17	43047657	T	chr17:43047657:T:['C']	0.1516463272520174
chr17:43047642-43047703:-	chr17	43047703	ENSE00003687053.1	ENSG00000012048.23	BRCA1	100	100	43047642	-	ENST00000357654.9	C	chr17	43047676	G	chr17:43047676:G:['C']	0.16104904070591336
chr17:43047642-43047703:-	chr17	43047703	ENSE00003687053.1	ENSG00000012048.23	BRCA1	100	100	43047642	-	ENST00000357654.9	T	chr17	43047679	G	chr17:43047679:G:['T']	0.17719283437791433
chr17:43047642-43047703:-	chr17	43047703	ENSE00003687053.1	ENSG00000012048.23	BRCA1	100	100	43047642	-	ENST00000357654.9	A	chr17	43047685	C	chr17:43047685:C:['A']	0.16493760906593424
chr17:43047642-43047703:-	chr17	43047703	ENSE00003687053.1	ENSG00000012048.23	BRCA1	100	100	43047642	-	ENST00000357654.9	T	chr17	43047699	A	chr17:43047699:A:['T']	0.18212886912898466
chr17:43047642-43047703:-	chr17	43047703	ENSE00003687053.1	ENSG00000012048.23	BRCA1	100	100	43047642	-	ENST00000357654.9	G	chr17	43047702	C	chr17:43047702:C:['G']	0.18585998189623656
chr17:43047642-43047703:-	chr17	43047703	ENSE00003687053.1	ENSG00000012048.23	BRCA1	100	100	43047642	-	ENST00000357654.9	A	chr17	43047703	C	chr17:43047703:C:['A']	0.910842478249039
chr17:43047642-43047703:-	chr17	43047703	ENSE00003687053.1	ENSG00000012048.23	BRCA1	100	100	43047642	-	ENST00000357654.9	C	chr17	43047705	T	chr17:43047705:T:['C']	0.9726313502546212
chr17:43049120-43049194:-	chr17	43049194	ENSE00003628864.1	ENSG00000012048.23	BRCA1	100	100	43049120	-	ENST00000357654.9	T	chr17	43049076	G	chr17:43049076:G:['T']	0.17656761024723752
chr17:43049120-43049194:-	chr17	43049194	ENSE00003628864.1	ENSG00000012048.23	BRCA1	100	100	43049120	-	ENST00000357654.9	A	chr17	43049088	T	chr17:43049088:T:['A']	0.17705974103351382
chr17:43049120-43049194:-	chr17	43049194	ENSE00003628864.1	ENSG00000012048.23	BRCA1	100	100	43049120	-	ENST00000357654.9	G	chr17	43049113	A	chr17:43049113:A:['G']	0.06872278760853086
chr17:43049120-43049194:-	chr17	43049194	ENSE00003628864.1	ENSG00000012048.23	BRCA1	100	100	43049120	-	ENST00000357654.9	T	chr17	43049116	C	chr17:43049116:C:['T']	0.9999918495005052
chr17:43049120-43049194:-	chr17	43049194	ENSE00003628864.1	ENSG00000012048.23	BRCA1	100	100	43049120	-	ENST00000357654.9	G	chr17	43049116	C	chr17:43049116:C:['G']	0.999999746958612
chr17:43049120-43049194:-	chr17	43049194	ENSE00003628864.1	ENSG00000012048.23	BRCA1	100	100	43049120	-	ENST00000357654.9	C	chr17	43049117	T	chr17:43049117:T:['C']	0.9856434871322131
chr17:43049120-43049194:-	chr17	43049194	ENSE00003628864.1	ENSG00000012048.23	BRCA1	100	100	43049120	-	ENST00000357654.9	A	chr17	43049118	T	chr17:43049118:T:['A']	0.9999315938067824
chr17:43049120-43049194:-	chr17	43049194	ENSE00003628864.1	ENSG00000012048.23	BRCA1	100	100	43049120	-	ENST00000357654.9	T	chr17	43049118	TA	chr17:43049118:TA:['T']	0.9999999825350311
chr17:43049120-43049194:-	chr17	43049194	ENSE00003628864.1	ENSG00000012048.23	BRCA1	100	100	43049120	-	ENST00000357654.9	C	chr17	43049119	A	chr17:43049119:A:['C']	0.999999302446117
chr17:43049120-43049194:-	chr17	43049194	ENSE00003628864.1	ENSG00000012048.23	BRCA1	100	100	43049120	-	ENST00000357654.9	T	chr17	43049120	C	chr17:43049120:C:['T']	0.9999585193429759
chr17:43049120-43049194:-	chr17	43049194	ENSE00003628864.1	ENSG00000012048.23	BRCA1	100	100	43049120	-	ENST00000357654.9	G	chr17	43049193	A	chr17:43049193:A:['G']	0.4440666952432031
chr17:43049120-43049194:-	chr17	43049194	ENSE00003628864.1	ENSG00000012048.23	BRCA1	100	100	43049120	-	ENST00000357654.9	C	chr17	43049194	T	chr17:43049194:T:['C']	0.00952126989895546
chr17:43049120-43049194:-	chr17	43049194	ENSE00003628864.1	ENSG00000012048.23	BRCA1	100	100	43049120	-	ENST00000357654.9	A	chr17	43049195	C	chr17:43049195:C:['A']	0.9999622132981002
chr17:43049120-43049194:-	chr17	43049194	ENSE00003628864.1	ENSG00000012048.23	BRCA1	100	100	43049120	-	ENST00000357654.9	C	chr17	43049197	A	chr17:43049197:A:['C']	0.9999247656813571
chr17:43049120-43049194:-	chr17	43049194	ENSE00003628864.1	ENSG00000012048.23	BRCA1	100	100	43049120	-	ENST00000357654.9	C	chr17	43049200	A	chr17:43049200:A:['C']	0.9999853293614774
chr17:43051062-43051117:-	chr17	43051117	ENSE00003477922.1	ENSG00000012048.23	BRCA1	100	100	43051062	-	ENST00000357654.9	A	chr17	43051024	G	chr17:43051024:G:['A']	0.023361076144852205
chr17:43051062-43051117:-	chr17	43051117	ENSE00003477922.1	ENSG00000012048.23	BRCA1	100	100	43051062	-	ENST00000357654.9	A	chr17	43051050	C	chr17:43051050:C:['A']	0.015906143191857763
chr17:43051062-43051117:-	chr17	43051117	ENSE00003477922.1	ENSG00000012048.23	BRCA1	100	100	43051062	-	ENST00000357654.9	T	chr17	43051061	A	chr17:43051061:A:['T']	0.9999987700506161
chr17:43051062-43051117:-	chr17	43051117	ENSE00003477922.1	ENSG00000012048.23	BRCA1	100	100	43051062	-	ENST00000357654.9	ATGTTG	chr17	43051062	CCT	chr17:43051062:CCT:['ATGTTG']	0.9999999991932149
chr17:43051062-43051117:-	chr17	43051117	ENSE00003477922.1	ENSG00000012048.23	BRCA1	100	100	43051062	-	ENST00000357654.9	T	chr17	43051062	C	chr17:43051062:C:['T']	0.9999993556089075
chr17:43051062-43051117:-	chr17	43051117	ENSE00003477922.1	ENSG00000012048.23	BRCA1	100	100	43051062	-	ENST00000357654.9	T	chr17	43051063	C	chr17:43051063:C:['T']	0.9370881177323367
chr17:43051062-43051117:-	chr17	43051117	ENSE00003477922.1	ENSG00000012048.23	BRCA1	100	100	43051062	-	ENST00000357654.9	A	chr17	43051063	C	chr17:43051063:C:['A']	0.9978647215821407
chr17:43051062-43051117:-	chr17	43051117	ENSE00003477922.1	ENSG00000012048.23	BRCA1	100	100	43051062	-	ENST00000357654.9	T	chr17	43051118	C	chr17:43051118:C:['T']	0.9999968560046497
chr17:43051062-43051117:-	chr17	43051117	ENSE00003477922.1	ENSG00000012048.23	BRCA1	100	100	43051062	-	ENST00000357654.9	G	chr17	43051118	C	chr17:43051118:C:['G']	0.9999774252906775
chr17:43051062-43051117:-	chr17	43051117	ENSE00003477922.1	ENSG00000012048.23	BRCA1	100	100	43051062	-	ENST00000357654.9	A	chr17	43051118	C	chr17:43051118:C:['A']	0.9999987249977889
chr17:43051062-43051117:-	chr17	43051117	ENSE00003477922.1	ENSG00000012048.23	BRCA1	100	100	43051062	-	ENST00000357654.9	C	chr17	43051118	CT	chr17:43051118:CT:['C']	0.9999994152062015
chr17:43051062-43051117:-	chr17	43051117	ENSE00003477922.1	ENSG00000012048.23	BRCA1	100	100	43051062	-	ENST00000357654.9	G	chr17	43051120	GGAA	chr17:43051120:GGAA:['G']	0.03609039953925299
chr17:43057051-43057135:-	chr17	43057135	ENSE00003458468.1	ENSG00000012048.23	BRCA1	100	100	43057051	-	ENST00000357654.9	T	chr17	43056974	C	chr17:43056974:C:['T']	0.10459268452561532
chr17:43057051-43057135:-	chr17	43057135	ENSE00003458468.1	ENSG00000012048.23	BRCA1	100	100	43057051	-	ENST00000357654.9	G	chr17	43057046	C	chr17:43057046:C:['G']	0.35469618624375193
chr17:43057051-43057135:-	chr17	43057135	ENSE00003458468.1	ENSG00000012048.23	BRCA1	100	100	43057051	-	ENST00000357654.9	T	chr17	43057051	C	chr17:43057051:C:['T']	0.9999864425670963
chr17:43057051-43057135:-	chr17	43057135	ENSE00003458468.1	ENSG00000012048.23	BRCA1	100	100	43057051	-	ENST00000357654.9	T	chr17	43057077	C	chr17:43057077:C:['T']	0.10488764083013694
chr17:43057051-43057135:-	chr17	43057135	ENSE00003458468.1	ENSG00000012048.23	BRCA1	100	100	43057051	-	ENST00000357654.9	T	chr17	43057078	G	chr17:43057078:G:['T']	0.10610242839211935
chr17:43057051-43057135:-	chr17	43057135	ENSE00003458468.1	ENSG00000012048.23	BRCA1	100	100	43057051	-	ENST00000357654.9	G	chr17	43057122	A	chr17:43057122:A:['G']	0.10798964252115442
chr17:43057051-43057135:-	chr17	43057135	ENSE00003458468.1	ENSG00000012048.23	BRCA1	100	100	43057051	-	ENST00000357654.9	C	chr17	43057131	T	chr17:43057131:T:['C']	0.10259243585369392
chr17:43057051-43057135:-	chr17	43057135	ENSE00003458468.1	ENSG00000012048.23	BRCA1	100	100	43057051	-	ENST00000357654.9	A	chr17	43057136	C	chr17:43057136:C:['A']	0.9999875918615898
chr17:43057051-43057135:-	chr17	43057135	ENSE00003458468.1	ENSG00000012048.23	BRCA1	100	100	43057051	-	ENST00000357654.9	G	chr17	43057141	A	chr17:43057141:A:['G']	0.7941589780560083
chr17:43057051-43057135:-	chr17	43057135	ENSE00003458468.1	ENSG00000012048.23	BRCA1	100	100	43057051	-	ENST00000357654.9	T	chr17	43057147	C	chr17:43057147:C:['T']	0.9999521179222209
chr17:43063332-43063373:-	chr17	43063373	ENSE00003672792.1	ENSG00000012048.23	BRCA1	100	100	43063332	-	ENST00000357654.9	C	chr17	43063269	A	chr17:43063269:A:['C']	0.0754361556033957
chr17:43063332-43063373:-	chr17	43063373	ENSE00003672792.1	ENSG00000012048.23	BRCA1	100	100	43063332	-	ENST00000357654.9	T	chr17	43063330	TA	chr17:43063330:TA:['T']	0.9999999910148701
chr17:43063332-43063373:-	chr17	43063373	ENSE00003672792.1	ENSG00000012048.23	BRCA1	100	100	43063332	-	ENST00000357654.9	C	chr17	43063331	A	chr17:43063331:A:['C']	0.9997293205433424
chr17:43063332-43063373:-	chr17	43063373	ENSE00003672792.1	ENSG00000012048.23	BRCA1	100	100	43063332	-	ENST00000357654.9	A	chr17	43063331	AC	chr17:43063331:AC:['A']	0.9999999999674274
chr17:43063332-43063373:-	chr17	43063373	ENSE00003672792.1	ENSG00000012048.23	BRCA1	100	100	43063332	-	ENST00000357654.9	A	chr17	43063369	C	chr17:43063369:C:['A']	0.06609095230910848
chr17:43063343-43063373:-	chr17	43063373	ENSE00001871565.1	ENSG00000012048.23	BRCA1	100	0	43063343	-	ENST00000484087.5	A	chr17	43063369	C	chr17:43063369:C:['A']	0.8720946117168925
chr17:43063359-43063373:-	chr17	43063373	ENSE00002344016.1	ENSG00000012048.23	BRCA1	100	0	43063359	-	ENST00000493919.5	A	chr17	43063369	C	chr17:43063369:C:['A']	0.9416834022530531
chr17:43063332-43063373:-	chr17	43063373	ENSE00003672792.1	ENSG00000012048.23	BRCA1	100	100	43063332	-	ENST00000357654.9	A	chr17	43063372	C	chr17:43063372:C:['A']	0.013172891078836926
chr17:43063343-43063373:-	chr17	43063373	ENSE00001871565.1	ENSG00000012048.23	BRCA1	100	0	43063343	-	ENST00000484087.5	A	chr17	43063372	C	chr17:43063372:C:['A']	0.5822475261371459
chr17:43063359-43063373:-	chr17	43063373	ENSE00002344016.1	ENSG00000012048.23	BRCA1	100	0	43063359	-	ENST00000493919.5	A	chr17	43063372	C	chr17:43063372:C:['A']	0.820676453786721
chr17:43063332-43063373:-	chr17	43063373	ENSE00003672792.1	ENSG00000012048.23	BRCA1	100	100	43063332	-	ENST00000357654.9	G	chr17	43063373	C	chr17:43063373:C:['G']	0.9229744296920617
chr17:43063343-43063373:-	chr17	43063373	ENSE00001871565.1	ENSG00000012048.23	BRCA1	100	0	43063343	-	ENST00000484087.5	G	chr17	43063373	C	chr17:43063373:C:['G']	0.9992531536413541
chr17:43063359-43063373:-	chr17	43063373	ENSE00002344016.1	ENSG00000012048.23	BRCA1	100	0	43063359	-	ENST00000493919.5	G	chr17	43063373	C	chr17:43063373:C:['G']	0.9998289974253403
chr17:43063332-43063373:-	chr17	43063373	ENSE00003672792.1	ENSG00000012048.23	BRCA1	100	100	43063332	-	ENST00000357654.9	T	chr17	43063374	C	chr17:43063374:C:['T']	0.9997891029760188
chr17:43063343-43063373:-	chr17	43063373	ENSE00001871565.1	ENSG00000012048.23	BRCA1	100	0	43063343	-	ENST00000484087.5	T	chr17	43063374	C	chr17:43063374:C:['T']	0.9999979133992692
chr17:43063359-43063373:-	chr17	43063373	ENSE00002344016.1	ENSG00000012048.23	BRCA1	100	0	43063359	-	ENST00000493919.5	T	chr17	43063374	C	chr17:43063374:C:['T']	0.9999992708042095
chr17:43063332-43063373:-	chr17	43063373	ENSE00003672792.1	ENSG00000012048.23	BRCA1	100	100	43063332	-	ENST00000357654.9	C	chr17	43063374	CT	chr17:43063374:CT:['C']	0.9999426827553355
chr17:43063343-43063373:-	chr17	43063373	ENSE00001871565.1	ENSG00000012048.23	BRCA1	100	0	43063343	-	ENST00000484087.5	C	chr17	43063374	CT	chr17:43063374:CT:['C']	0.999999432993339
chr17:43063359-43063373:-	chr17	43063373	ENSE00002344016.1	ENSG00000012048.23	BRCA1	100	0	43063359	-	ENST00000493919.5	C	chr17	43063374	CT	chr17:43063374:CT:['C']	0.9999998018507061
chr17:43063332-43063373:-	chr17	43063373	ENSE00003672792.1	ENSG00000012048.23	BRCA1	100	100	43063332	-	ENST00000357654.9	T	chr17	43063379	G	chr17:43063379:G:['T']	0.6946253553910211
chr17:43063343-43063373:-	chr17	43063373	ENSE00001871565.1	ENSG00000012048.23	BRCA1	100	0	43063343	-	ENST00000484087.5	T	chr17	43063379	G	chr17:43063379:G:['T']	0.9956701183585812
chr17:43063359-43063373:-	chr17	43063373	ENSE00002344016.1	ENSG00000012048.23	BRCA1	100	0	43063359	-	ENST00000493919.5	T	chr17	43063379	G	chr17:43063379:G:['T']	0.9984825819251378
chr17:43063332-43063373:-	chr17	43063373	ENSE00003672792.1	ENSG00000012048.23	BRCA1	100	100	43063332	-	ENST00000357654.9	C	chr17	43063386	T	chr17:43063386:T:['C']	0.002403779584058848
chr17:43063343-43063373:-	chr17	43063373	ENSE00001871565.1	ENSG00000012048.23	BRCA1	100	0	43063343	-	ENST00000484087.5	C	chr17	43063386	T	chr17:43063386:T:['C']	0.19587724613685636
chr17:43063359-43063373:-	chr17	43063373	ENSE00002344016.1	ENSG00000012048.23	BRCA1	100	0	43063359	-	ENST00000493919.5	C	chr17	43063386	T	chr17:43063386:T:['C']	0.41073854697015144
chr17:43063332-43063373:-	chr17	43063373	ENSE00003672792.1	ENSG00000012048.23	BRCA1	100	100	43063332	-	ENST00000357654.9	C	chr17	43063399	T	chr17:43063399:T:['C']	0.9496428053778577
chr17:43063343-43063373:-	chr17	43063373	ENSE00001871565.1	ENSG00000012048.23	BRCA1	100	0	43063343	-	ENST00000484087.5	C	chr17	43063399	T	chr17:43063399:T:['C']	0.9994757339815231
chr17:43063359-43063373:-	chr17	43063373	ENSE00002344016.1	ENSG00000012048.23	BRCA1	100	0	43063359	-	ENST00000493919.5	C	chr17	43063399	T	chr17:43063399:T:['C']	0.9998167246490525
chr17:43063332-43063373:-	chr17	43063373	ENSE00003672792.1	ENSG00000012048.23	BRCA1	100	100	43063332	-	ENST00000357654.9	C	chr17	43063407	A	chr17:43063407:A:['C']	0.06363113935355724
chr17:43063343-43063373:-	chr17	43063373	ENSE00001871565.1	ENSG00000012048.23	BRCA1	100	0	43063343	-	ENST00000484087.5	C	chr17	43063407	A	chr17:43063407:A:['C']	0.8729320787261919
chr17:43063359-43063373:-	chr17	43063373	ENSE00002344016.1	ENSG00000012048.23	BRCA1	100	0	43063359	-	ENST00000493919.5	C	chr17	43063407	A	chr17:43063407:A:['C']	0.9515927082636779
chr17:43063873-43063951:-	chr17	43063951	ENSE00003591784.1	ENSG00000012048.23	BRCA1	100	100	43063873	-	ENST00000357654.9	C	chr17	43063780	A	chr17:43063780:A:['C']	0.25271823160250295
chr17:43063873-43063951:-	chr17	43063951	ENSE00003591784.1	ENSG00000012048.23	BRCA1	100	100	43063873	-	ENST00000357654.9	C	chr17	43063788	CA	chr17:43063788:CA:['C']	0.25086782015980824
chr17:43063873-43063951:-	chr17	43063951	ENSE00003591784.1	ENSG00000012048.23	BRCA1	100	100	43063873	-	ENST00000357654.9	G	chr17	43063868	A	chr17:43063868:A:['G']	0.9959816317465473
chr17:43063873-43063951:-	chr17	43063951	ENSE00003591784.1	ENSG00000012048.23	BRCA1	100	100	43063873	-	ENST00000357654.9	T	chr17	43063869	C	chr17:43063869:C:['T']	0.9999995789688237
chr17:43063873-43063951:-	chr17	43063951	ENSE00003591784.1	ENSG00000012048.23	BRCA1	100	100	43063873	-	ENST00000357654.9	G	chr17	43063869	C	chr17:43063869:C:['G']	0.9999999774974212
chr17:43063873-43063951:-	chr17	43063951	ENSE00003591784.1	ENSG00000012048.23	BRCA1	100	100	43063873	-	ENST00000357654.9	G	chr17	43063873	C	chr17:43063873:C:['G']	0.9999945912497438
chr17:43063873-43063951:-	chr17	43063951	ENSE00003591784.1	ENSG00000012048.23	BRCA1	100	100	43063873	-	ENST00000357654.9	T	chr17	43063909	C	chr17:43063909:C:['T']	0.24395104137485452
chr17:43063873-43063951:-	chr17	43063951	ENSE00003591784.1	ENSG00000012048.23	BRCA1	100	100	43063873	-	ENST00000357654.9	T	chr17	43063910	C	chr17:43063910:C:['T']	0.2533842214679598
chr17:43063873-43063951:-	chr17	43063951	ENSE00003591784.1	ENSG00000012048.23	BRCA1	100	100	43063873	-	ENST00000357654.9	T	chr17	43063930	C	chr17:43063930:C:['T']	0.23842067344632736
chr17:43063873-43063951:-	chr17	43063951	ENSE00003591784.1	ENSG00000012048.23	BRCA1	100	100	43063873	-	ENST00000357654.9	T	chr17	43063945	TCAG	chr17:43063945:TCAG:['T']	0.23483773357161647
chr17:43063873-43063951:-	chr17	43063951	ENSE00003591784.1	ENSG00000012048.23	BRCA1	100	100	43063873	-	ENST00000357654.9	T	chr17	43063946	C	chr17:43063946:C:['T']	0.23421395180316368
chr17:43063873-43063951:-	chr17	43063951	ENSE00003591784.1	ENSG00000012048.23	BRCA1	100	100	43063873	-	ENST00000357654.9	C	chr17	43063953	T	chr17:43063953:T:['C']	0.9999805003047394
chr17:43063873-43063951:-	chr17	43063951	ENSE00003591784.1	ENSG00000012048.23	BRCA1	100	100	43063873	-	ENST00000357654.9	T	chr17	43063957	G	chr17:43063957:G:['T']	0.9607034470618137
chr17:43063873-43063951:-	chr17	43063951	ENSE00003591784.1	ENSG00000012048.23	BRCA1	100	100	43063873	-	ENST00000357654.9	C	chr17	43063959	A	chr17:43063959:A:['C']	0.9999995345014505
chr17:43063873-43063951:-	chr17	43063951	ENSE00003591784.1	ENSG00000012048.23	BRCA1	100	100	43063873	-	ENST00000357654.9	A	chr17	43063960	T	chr17:43063960:T:['A']	0.0020426945303726953
chr17:43067273-43067695:-	chr17	43067695	ENSE00001876698.1	ENSG00000012048.23	BRCA1	100	0	43067273	-	ENST00000472490.1	G	chr17	43067516	A	chr17:43067516:A:['G']	0.8959713979051872
chr17:43067607-43067695:-	chr17	43067695	ENSE00003492626.1	ENSG00000012048.23	BRCA1	100	100	43067607	-	ENST00000357654.9	G	chr17	43067516	A	chr17:43067516:A:['G']	0.2962949452577891
chr17:43067273-43067695:-	chr17	43067695	ENSE00001876698.1	ENSG00000012048.23	BRCA1	100	0	43067273	-	ENST00000472490.1	A	chr17	43067601	G	chr17:43067601:G:['A']	0.8934616853576167
chr17:43067607-43067695:-	chr17	43067695	ENSE00003492626.1	ENSG00000012048.23	BRCA1	100	100	43067607	-	ENST00000357654.9	A	chr17	43067601	G	chr17:43067601:G:['A']	0.06317912874168344
chr17:43067273-43067695:-	chr17	43067695	ENSE00001876698.1	ENSG00000012048.23	BRCA1	100	0	43067273	-	ENST00000472490.1	C	chr17	43067602	G	chr17:43067602:G:['C']	0.8943757309041662
chr17:43067607-43067695:-	chr17	43067695	ENSE00003492626.1	ENSG00000012048.23	BRCA1	100	100	43067607	-	ENST00000357654.9	C	chr17	43067602	G	chr17:43067602:G:['C']	0.13904555904133928
chr17:43067273-43067695:-	chr17	43067695	ENSE00001876698.1	ENSG00000012048.23	BRCA1	100	0	43067273	-	ENST00000472490.1	A	chr17	43067603	T	chr17:43067603:T:['A']	0.8953856482402168
chr17:43067607-43067695:-	chr17	43067695	ENSE00003492626.1	ENSG00000012048.23	BRCA1	100	100	43067607	-	ENST00000357654.9	A	chr17	43067603	T	chr17:43067603:T:['A']	0.6255849745699013
chr17:43067273-43067695:-	chr17	43067695	ENSE00001876698.1	ENSG00000012048.23	BRCA1	100	0	43067273	-	ENST00000472490.1	C	chr17	43067605	T	chr17:43067605:T:['C']	0.8959333343290162
chr17:43067607-43067695:-	chr17	43067695	ENSE00003492626.1	ENSG00000012048.23	BRCA1	100	100	43067607	-	ENST00000357654.9	C	chr17	43067605	T	chr17:43067605:T:['C']	0.9990891598850447
chr17:43067273-43067695:-	chr17	43067695	ENSE00001876698.1	ENSG00000012048.23	BRCA1	100	0	43067273	-	ENST00000472490.1	T	chr17	43067607	C	chr17:43067607:C:['T']	0.8961495477468591
chr17:43067607-43067695:-	chr17	43067695	ENSE00003492626.1	ENSG00000012048.23	BRCA1	100	100	43067607	-	ENST00000357654.9	T	chr17	43067607	C	chr17:43067607:C:['T']	0.9998530819209145
chr17:43067273-43067695:-	chr17	43067695	ENSE00001876698.1	ENSG00000012048.23	BRCA1	100	0	43067273	-	ENST00000472490.1	A	chr17	43067607	C	chr17:43067607:C:['A']	0.8952808053654923
chr17:43067607-43067695:-	chr17	43067695	ENSE00003492626.1	ENSG00000012048.23	BRCA1	100	100	43067607	-	ENST00000357654.9	A	chr17	43067607	C	chr17:43067607:C:['A']	0.9999999866377567
chr17:43067273-43067695:-	chr17	43067695	ENSE00001876698.1	ENSG00000012048.23	BRCA1	100	0	43067273	-	ENST00000472490.1	T	chr17	43067608	C	chr17:43067608:C:['T']	0.8958173180213119
[truncated: 380 more rows]
