# Supplementary material for: Analyzing the performance of deep learning splice prediction algorithms
Source: PLoS One. 2026 May 13;21(5):e0348885. doi: 10.1371/journal.pone.0348885 (PMC13170886; doi:10.1371/journal.pone.0348885)
Supplement: S1 File — The data used in the CI-SpliceAI benchmark analysis are available in CI-SpliceAI__Comparison at https://github.com/YStrauch/CI-SpliceAI__Comparison. (ZIP) [file pone.0348885.s001.zip › CI-SpliceAI__Comparison-master/predictions/mmsplice_splicing_efficiency.tsv]

metadata/exon/annotation	metadata/exon/chrom	metadata/exon/end	metadata/exon/exon_id	metadata/exon/gene_id	metadata/exon/gene_name	metadata/exon/left_overhang	metadata/exon/right_overhang	metadata/exon/start	metadata/exon/strand	metadata/exon/transcript_id	metadata/variant/ALT	metadata/variant/CHROM	metadata/variant/POS	metadata/variant/REF	metadata/variant/STR	preds
chr1:2303284-2303400:+	chr1	2303400	ENSE00001035943.1	ENSG00000157933.10	SKI	100	100	2303284	+	ENST00000378536.5	G	chr1	2303402	T	chr1:2303402:T:['G']	-5.5266861280344175
chr1:10627271-10627363:+	chr1	10627363	ENSE00000955672.1	ENSG00000142655.13	PEX14	100	100	10627271	+	ENST00000356607.9	A	chr1	10627363	G	chr1:10627363:G:['A']	-6.283102255402368
chr1:12000349-12001554:+	chr1	12001554	ENSE00003904089.1	ENSG00000116688.18	MFN2	0	100	12000349	+	ENST00000675404.1	T	chr1	12001422	C	chr1:12001422:C:['T']	-0.15269123119488978
chr1:12001400-12001554:+	chr1	12001554	ENSE00001684279.1	ENSG00000116688.18	MFN2	100	100	12001400	+	ENST00000444836.5	T	chr1	12001422	C	chr1:12001422:C:['T']	-0.3588177289065559
chr1:15440299-15440391:+	chr1	15440391	ENSE00001065204.1	ENSG00000162438.12	CTRC	100	100	15440299	+	ENST00000375949.5	A	chr1	15440490	C	chr1:15440490:C:['A']	-0.12248809929900793
chr1:15440349-15440391:+	chr1	15440391	ENSE00001845819.1	ENSG00000162438.12	CTRC	0	100	15440349	+	ENST00000483406.1	A	chr1	15440490	C	chr1:15440490:C:['A']	-0.12248809929900793
chr1:15440492-15440590:+	chr1	15440590	ENSE00003501216.1	ENSG00000162438.12	CTRC	100	100	15440492	+	ENST00000375949.5	A	chr1	15440490	C	chr1:15440490:C:['A']	-1.4789059143553978
chr1:15445596-15445749:+	chr1	15445749	ENSE00003651249.1	ENSG00000162438.12	CTRC	100	100	15445596	+	ENST00000375943.6	A	chr1	15445585	G	chr1:15445585:G:['A']	-1.2979394362813133
chr1:25284572-25284759:+	chr1	25284759	ENSE00003507376.1	ENSG00000187010.21	RHD	100	100	25284572	+	ENST00000564398.5	C	chr1	25284574	T	chr1:25284574:T:['C']	-0.07743311419268865
chr1:25284572-25284759:+	chr1	25284759	ENSE00003507376.1	ENSG00000187010.21	RHD	100	100	25284572	+	ENST00000564398.5	G	chr1	25284758	A	chr1:25284758:A:['G']	-2.6307633662827996
chr1:25284572-25284759:+	chr1	25284759	ENSE00003507376.1	ENSG00000187010.21	RHD	100	100	25284572	+	ENST00000564398.5	C	chr1	25284759	G	chr1:25284759:G:['C']	-7.088558308379978
chr1:25284572-25284759:+	chr1	25284759	ENSE00003507376.1	ENSG00000187010.21	RHD	100	100	25284572	+	ENST00000564398.5	T	chr1	25284759	G	chr1:25284759:G:['T']	-7.473608708386685
chr1:25284572-25284759:+	chr1	25284759	ENSE00003507376.1	ENSG00000187010.21	RHD	100	100	25284572	+	ENST00000564398.5	A	chr1	25284760	G	chr1:25284760:G:['A']	-5.0229509219153385
chr1:25290640-25290791:+	chr1	25290791	ENSE00003588604.1	ENSG00000187010.21	RHD	100	100	25290640	+	ENST00000564398.5	C	chr1	25290638	CA	chr1:25290638:CA:['C']	-1.8519255649363762
chr1:25290640-25290791:+	chr1	25290791	ENSE00003588604.1	ENSG00000187010.21	RHD	100	100	25290640	+	ENST00000564398.5	G	chr1	25290639	A	chr1:25290639:A:['G']	-1.6052333426301182
chr1:25290640-25290791:+	chr1	25290791	ENSE00003588604.1	ENSG00000187010.21	RHD	100	100	25290640	+	ENST00000564398.5	A	chr1	25290640	G	chr1:25290640:G:['A']	-1.297016768662205
chr1:25290640-25290791:+	chr1	25290791	ENSE00003588604.1	ENSG00000187010.21	RHD	100	100	25290640	+	ENST00000564398.5	G	chr1	25290790	A	chr1:25290790:A:['G']	-1.1185786719271666
chr1:25290640-25290791:+	chr1	25290791	ENSE00003588604.1	ENSG00000187010.21	RHD	100	100	25290640	+	ENST00000564398.5	A	chr1	25290792	G	chr1:25290792:G:['A']	-5.50311807460778
chr1:25290640-25290791:+	chr1	25290791	ENSE00003588604.1	ENSG00000187010.21	RHD	100	100	25290640	+	ENST00000564398.5	A	chr1	25290793	T	chr1:25290793:T:['A']	-5.831552841327512
chr1:25290640-25290791:+	chr1	25290791	ENSE00003588604.1	ENSG00000187010.21	RHD	100	100	25290640	+	ENST00000564398.5	C	chr1	25290794	G	chr1:25290794:G:['C']	-5.217803338354948
chr1:25290640-25290791:+	chr1	25290791	ENSE00003588604.1	ENSG00000187010.21	RHD	100	100	25290640	+	ENST00000564398.5	A	chr1	25290796	G	chr1:25290796:G:['A']	-6.4660929103746785
chr1:25300945-25301093:+	chr1	25301093	ENSE00003470959.1	ENSG00000187010.21	RHD	100	100	25300945	+	ENST00000564398.5	C	chr1	25301093	G	chr1:25301093:G:['C']	-2.1783989649340643
chr1:25300945-25301093:+	chr1	25301093	ENSE00003470959.1	ENSG00000187010.21	RHD	100	100	25300945	+	ENST00000564398.5	T	chr1	25301093	G	chr1:25301093:G:['T']	-3.4379577555225738
chr1:25300945-25301093:+	chr1	25301093	ENSE00003470959.1	ENSG00000187010.21	RHD	100	100	25300945	+	ENST00000564398.5	A	chr1	25301094	G	chr1:25301094:G:['A']	-6.118782983059263
chr1:25300945-25301093:+	chr1	25301093	ENSE00003470959.1	ENSG00000187010.21	RHD	100	100	25300945	+	ENST00000564398.5	A	chr1	25301095	T	chr1:25301095:T:['A']	-6.098962072332413
chr1:25300945-25301093:+	chr1	25301093	ENSE00003470959.1	ENSG00000187010.21	RHD	100	100	25300945	+	ENST00000564398.5	A	chr1	25301098	G	chr1:25301098:G:['A']	-2.5085818145081094
chr1:25300945-25301093:+	chr1	25301093	ENSE00003470959.1	ENSG00000187010.21	RHD	100	100	25300945	+	ENST00000564398.5	T	chr1	25301098	G	chr1:25301098:G:['T']	-2.3684882808604946
chr1:25301519-25301686:+	chr1	25301686	ENSE00003603999.1	ENSG00000187010.21	RHD	100	100	25301519	+	ENST00000564398.5	G	chr1	25301518	A	chr1:25301518:A:['G']	-1.1930955010639777
chr1:25301519-25301686:+	chr1	25301686	ENSE00003603999.1	ENSG00000187010.21	RHD	100	100	25301519	+	ENST00000564398.5	T	chr1	25301520	G	chr1:25301520:G:['T']	-0.8591293742563354
chr1:25301519-25301686:+	chr1	25301686	ENSE00003603999.1	ENSG00000187010.21	RHD	100	100	25301519	+	ENST00000564398.5	T	chr1	25301521	C	chr1:25301521:C:['T']	-0.04592594662061597
chr1:25301519-25301686:+	chr1	25301686	ENSE00003603999.1	ENSG00000187010.21	RHD	100	100	25301519	+	ENST00000564398.5	T	chr1	25301685	A	chr1:25301685:A:['T']	-1.1134532856514394
chr1:25301519-25301686:+	chr1	25301686	ENSE00003603999.1	ENSG00000187010.21	RHD	100	100	25301519	+	ENST00000564398.5	A	chr1	25301687	G	chr1:25301687:G:['A']	-6.120457842296289
chr1:25303321-25303459:+	chr1	25303459	ENSE00003520551.1	ENSG00000187010.21	RHD	100	100	25303321	+	ENST00000564398.5	T	chr1	25303458	C	chr1:25303458:C:['T']	-0.8981316385963793
chr1:25303321-25303459:+	chr1	25303459	ENSE00003520551.1	ENSG00000187010.21	RHD	100	100	25303321	+	ENST00000564398.5	A	chr1	25303459	G	chr1:25303459:G:['A']	-4.141705138290786
chr1:25303321-25303459:+	chr1	25303459	ENSE00003520551.1	ENSG00000187010.21	RHD	100	100	25303321	+	ENST00000564398.5	A	chr1	25303461	T	chr1:25303461:T:['A']	-6.318781993419606
chr1:25306595-25306942:+	chr1	25306942	ENSE00002605870.1	ENSG00000187010.21	RHD	100	0	25306595	+	ENST00000564398.5	C	chr1	25306592	A	chr1:25306592:A:['C']	-0.31979213975310666
chr1:25306595-25306729:+	chr1	25306729	ENSE00001333242.1	ENSG00000187010.21	RHD	100	100	25306595	+	ENST00000622561.4	C	chr1	25306592	A	chr1:25306592:A:['C']	-0.31979213975310666
chr1:25306595-25306942:+	chr1	25306942	ENSE00002605870.1	ENSG00000187010.21	RHD	100	0	25306595	+	ENST00000564398.5	T	chr1	25306597	G	chr1:25306597:G:['T']	0.30314092207138543
chr1:25306595-25306729:+	chr1	25306729	ENSE00001333242.1	ENSG00000187010.21	RHD	100	100	25306595	+	ENST00000622561.4	T	chr1	25306597	G	chr1:25306597:G:['T']	0.39566515308337225
chr1:25306595-25306942:+	chr1	25306942	ENSE00002605870.1	ENSG00000187010.21	RHD	100	0	25306595	+	ENST00000564398.5	C	chr1	25306729	T	chr1:25306729:T:['C']	0.029903090412093644
chr1:25306595-25306729:+	chr1	25306729	ENSE00001333242.1	ENSG00000187010.21	RHD	100	100	25306595	+	ENST00000622561.4	C	chr1	25306729	T	chr1:25306729:T:['C']	0.33387634927928883
chr1:25306595-25306942:+	chr1	25306942	ENSE00002605870.1	ENSG00000187010.21	RHD	100	0	25306595	+	ENST00000564398.5	C	chr1	25306731	T	chr1:25306731:T:['C']	0.05677165899364696
chr1:25306595-25306729:+	chr1	25306729	ENSE00001333242.1	ENSG00000187010.21	RHD	100	100	25306595	+	ENST00000622561.4	C	chr1	25306731	T	chr1:25306731:T:['C']	-0.8216224291807547
chr1:25316999-25317079:+	chr1	25317079	ENSE00003523667.1	ENSG00000187010.21	RHD	100	100	25316999	+	ENST00000648012.1	C	chr1	25316998	A	chr1:25316998:A:['C']	-1.5576483978942266
chr1:25316999-25317079:+	chr1	25317079	ENSE00003523667.1	ENSG00000187010.21	RHD	100	100	25316999	+	ENST00000648012.1	C	chr1	25317078	A	chr1:25317078:A:['C']	-0.4858125887094734
chr1:25316999-25317079:+	chr1	25317079	ENSE00003523667.1	ENSG00000187010.21	RHD	100	100	25316999	+	ENST00000648012.1	A	chr1	25317080	G	chr1:25317080:G:['A']	-5.594376238923164
chr1:25321888-25321962:+	chr1	25321962	ENSE00003836059.1	ENSG00000187010.21	RHD	100	100	25321888	+	ENST00000648012.1	A	chr1	25321881	T	chr1:25321881:T:['A']	-0.6423101644955458
chr1:25321888-25321900:+	chr1	25321900	ENSE00001667242.1	ENSG00000187010.21	RHD	100	0	25321888	+	ENST00000423253.1	A	chr1	25321881	T	chr1:25321881:T:['A']	-0.6423101644955458
chr1:25321888-25321962:+	chr1	25321962	ENSE00003836059.1	ENSG00000187010.21	RHD	100	100	25321888	+	ENST00000648012.1	C	chr1	25321889	G	chr1:25321889:G:['C']	-0.648932756742135
chr1:25321888-25321900:+	chr1	25321900	ENSE00001667242.1	ENSG00000187010.21	RHD	100	0	25321888	+	ENST00000423253.1	C	chr1	25321889	G	chr1:25321889:G:['C']	-0.32397492963329744
chr1:25321888-25321962:+	chr1	25321962	ENSE00003836059.1	ENSG00000187010.21	RHD	100	100	25321888	+	ENST00000648012.1	T	chr1	25321961	A	chr1:25321961:A:['T']	-1.6612627239777418
chr1:25321888-25321962:+	chr1	25321962	ENSE00003836059.1	ENSG00000187010.21	RHD	100	100	25321888	+	ENST00000648012.1	A	chr1	25321962	G	chr1:25321962:G:['A']	-4.220081254659497
chr1:26773801-26773898:+	chr1	26773898	ENSE00003460238.1	ENSG00000117713.20	ARID1A	100	100	26773801	+	ENST00000430799.7	T	chr1	26773899	G	chr1:26773899:G:['T']	-7.855167275221622
chr1:50970244-50970497:+	chr1	50970497	ENSE00001456052.4	ENSG00000123080.12	CDKN2C	0	100	50970244	+	ENST00000371761.4	T	chr1	50970498	G	chr1:50970498:G:['T']	-8.05481019745991
chr1:50970357-50970497:+	chr1	50970497	ENSE00001064516.1	ENSG00000123080.12	CDKN2C	100	100	50970357	+	ENST00000262662.5	T	chr1	50970498	G	chr1:50970498:G:['T']	-8.05481019745991
chr1:63623092-63623760:+	chr1	63623760	ENSE00001732503.2	ENSG00000079739.17	PGM1	0	100	63623092	+	ENST00000371083.4	A	chr1	63623761	G	chr1:63623761:G:['A']	-4.606803931340414
chr1:150558253-150558649:+	chr1	150558649	ENSE00001944813.1	ENSG00000143382.16	ADAMTSL4	0	100	150558253	+	ENST00000489159.1	A	chr1	150558649	G	chr1:150558649:G:['A']	-3.1615600445536254
chr1:150558472-150558649:+	chr1	150558649	ENSE00001044255.1	ENSG00000143382.16	ADAMTSL4	100	100	150558472	+	ENST00000369039.9	A	chr1	150558649	G	chr1:150558649:G:['A']	-3.442248427049703
chr1:150558472-150558748:+	chr1	150558748	ENSE00001559322.3	ENSG00000143382.16	ADAMTSL4	100	0	150558472	+	ENST00000369041.9	A	chr1	150558649	G	chr1:150558649:G:['A']	-0.14008830127951757
chr1:156114669-156115274:+	chr1	156115274	ENSE00001554780.1	ENSG00000160789.23	LMNA	100	100	156114669	+	ENST00000676385.2	T	chr1	156114969	C	chr1:156114969:C:['T']	-0.18174747817684736
chr1:156114712-156115274:+	chr1	156115274	ENSE00002037948.1	ENSG00000160789.23	LMNA	100	100	156114712	+	ENST00000368301.6	T	chr1	156114969	C	chr1:156114969:C:['T']	-0.1862801429562802
chr1:156114710-156115274:+	chr1	156115274	ENSE00001169671.4	ENSG00000160789.23	LMNA	0	100	156114710	+	ENST00000677389.1	T	chr1	156114969	C	chr1:156114969:C:['T']	-0.1860542413823254
chr1:156114710-156115066:+	chr1	156115066	ENSE00001852209.2	ENSG00000160789.23	LMNA	0	100	156114710	+	ENST00000470199.2	T	chr1	156114969	C	chr1:156114969:C:['T']	-0.2231926430567463
chr1:156114710-156115001:+	chr1	156115001	ENSE00003899078.1	ENSG00000160789.23	LMNA	0	100	156114710	+	ENST00000675455.1	T	chr1	156114969	C	chr1:156114969:C:['T']	-0.24568768400003327
chr1:156114710-156114911:+	chr1	156114911	ENSE00001940478.2	ENSG00000160789.23	LMNA	0	100	156114710	+	ENST00000478063.2	T	chr1	156114969	C	chr1:156114969:C:['T']	-0.12248809929900793
chr1:156114721-156115274:+	chr1	156115274	ENSE00001913839.1	ENSG00000160789.23	LMNA	0	100	156114721	+	ENST00000368299.7	T	chr1	156114969	C	chr1:156114969:C:['T']	-0.18731819269894692
chr1:156114963-156115274:+	chr1	156115274	ENSE00001915796.2	ENSG00000160789.23	LMNA	100	100	156114963	+	ENST00000469565.6	T	chr1	156114969	C	chr1:156114969:C:['T']	-0.24182815103610944
chr1:156114963-156115047:+	chr1	156115047	ENSE00002065374.1	ENSG00000160789.23	LMNA	100	0	156114963	+	ENST00000478063.2	T	chr1	156114969	C	chr1:156114969:C:['T']	-0.5643273415508839
chr1:156114669-156115274:+	chr1	156115274	ENSE00001554780.1	ENSG00000160789.23	LMNA	100	100	156114669	+	ENST00000676385.2	T	chr1	156114976	C	chr1:156114976:C:['T']	-0.09886629422976022
chr1:156114712-156115274:+	chr1	156115274	ENSE00002037948.1	ENSG00000160789.23	LMNA	100	100	156114712	+	ENST00000368301.6	T	chr1	156114976	C	chr1:156114976:C:['T']	-0.09705816705685086
chr1:156114710-156115274:+	chr1	156115274	ENSE00001169671.4	ENSG00000160789.23	LMNA	0	100	156114710	+	ENST00000677389.1	T	chr1	156114976	C	chr1:156114976:C:['T']	-0.097148710602687
chr1:156114710-156115066:+	chr1	156115066	ENSE00001852209.2	ENSG00000160789.23	LMNA	0	100	156114710	+	ENST00000470199.2	T	chr1	156114976	C	chr1:156114976:C:['T']	-0.0823434689865734
chr1:156114710-156115001:+	chr1	156115001	ENSE00003899078.1	ENSG00000160789.23	LMNA	0	100	156114710	+	ENST00000675455.1	T	chr1	156114976	C	chr1:156114976:C:['T']	-0.07337691420498346
chr1:156114710-156114911:+	chr1	156114911	ENSE00001940478.2	ENSG00000160789.23	LMNA	0	100	156114710	+	ENST00000478063.2	T	chr1	156114976	C	chr1:156114976:C:['T']	-0.12248809929900793
chr1:156114721-156115274:+	chr1	156115274	ENSE00001913839.1	ENSG00000160789.23	LMNA	0	100	156114721	+	ENST00000368299.7	T	chr1	156114976	C	chr1:156114976:C:['T']	-0.0966456909035974
chr1:156114963-156115274:+	chr1	156115274	ENSE00001915796.2	ENSG00000160789.23	LMNA	100	100	156114963	+	ENST00000469565.6	T	chr1	156114976	C	chr1:156114976:C:['T']	-0.07653496333399509
chr1:156114963-156115047:+	chr1	156115047	ENSE00002065374.1	ENSG00000160789.23	LMNA	100	0	156114963	+	ENST00000478063.2	T	chr1	156114976	C	chr1:156114976:C:['T']	0.04764642436152604
chr1:156114669-156115274:+	chr1	156115274	ENSE00001554780.1	ENSG00000160789.23	LMNA	100	100	156114669	+	ENST00000676385.2	A	chr1	156114981	G	chr1:156114981:G:['A']	-0.1455922513688289
chr1:156114712-156115274:+	chr1	156115274	ENSE00002037948.1	ENSG00000160789.23	LMNA	100	100	156114712	+	ENST00000368301.6	A	chr1	156114981	G	chr1:156114981:G:['A']	-0.14735922238454
chr1:156114710-156115274:+	chr1	156115274	ENSE00001169671.4	ENSG00000160789.23	LMNA	0	100	156114710	+	ENST00000677389.1	A	chr1	156114981	G	chr1:156114981:G:['A']	-0.14727050800124603
chr1:156114710-156115066:+	chr1	156115066	ENSE00001852209.2	ENSG00000160789.23	LMNA	0	100	156114710	+	ENST00000470199.2	A	chr1	156114981	G	chr1:156114981:G:['A']	-0.16175107326612906
chr1:156114710-156115001:+	chr1	156115001	ENSE00003899078.1	ENSG00000160789.23	LMNA	0	100	156114710	+	ENST00000675455.1	A	chr1	156114981	G	chr1:156114981:G:['A']	-0.17052007849316742
chr1:156114710-156114911:+	chr1	156114911	ENSE00001940478.2	ENSG00000160789.23	LMNA	0	100	156114710	+	ENST00000478063.2	A	chr1	156114981	G	chr1:156114981:G:['A']	-0.12248809929900793
chr1:156114721-156115274:+	chr1	156115274	ENSE00001913839.1	ENSG00000160789.23	LMNA	0	100	156114721	+	ENST00000368299.7	A	chr1	156114981	G	chr1:156114981:G:['A']	-0.14776346730635384
chr1:156114963-156115274:+	chr1	156115274	ENSE00001915796.2	ENSG00000160789.23	LMNA	100	100	156114963	+	ENST00000469565.6	A	chr1	156114981	G	chr1:156114981:G:['A']	-0.16743245212202834
chr1:156114963-156115047:+	chr1	156115047	ENSE00002065374.1	ENSG00000160789.23	LMNA	100	0	156114963	+	ENST00000478063.2	A	chr1	156114981	G	chr1:156114981:G:['A']	-0.28888884492039046
chr1:156114669-156115274:+	chr1	156115274	ENSE00001554780.1	ENSG00000160789.23	LMNA	100	100	156114669	+	ENST00000676385.2	G	chr1	156115060	C	chr1:156115060:C:['G']	-0.04082147927990441
chr1:156114712-156115274:+	chr1	156115274	ENSE00002037948.1	ENSG00000160789.23	LMNA	100	100	156114712	+	ENST00000368301.6	G	chr1	156115060	C	chr1:156115060:C:['G']	-0.03457123087339835
chr1:156114710-156115274:+	chr1	156115274	ENSE00001169671.4	ENSG00000160789.23	LMNA	0	100	156114710	+	ENST00000677389.1	G	chr1	156115060	C	chr1:156115060:C:['G']	-0.0348831030868339
chr1:156114710-156115066:+	chr1	156115066	ENSE00001852209.2	ENSG00000160789.23	LMNA	0	100	156114710	+	ENST00000470199.2	G	chr1	156115060	C	chr1:156115060:C:['G']	0.025831374593281067
chr1:156114710-156115001:+	chr1	156115001	ENSE00003899078.1	ENSG00000160789.23	LMNA	0	100	156114710	+	ENST00000675455.1	G	chr1	156115060	C	chr1:156115060:C:['G']	-0.12248809929900793
chr1:156114721-156115274:+	chr1	156115274	ENSE00001913839.1	ENSG00000160789.23	LMNA	0	100	156114721	+	ENST00000368299.7	G	chr1	156115060	C	chr1:156115060:C:['G']	-0.033140825765441737
chr1:156114963-156115274:+	chr1	156115274	ENSE00001915796.2	ENSG00000160789.23	LMNA	100	100	156114963	+	ENST00000469565.6	G	chr1	156115060	C	chr1:156115060:C:['G']	0.03638289871763879
chr1:156115090-156115274:+	chr1	156115274	ENSE00003904153.1	ENSG00000160789.23	LMNA	100	100	156115090	+	ENST00000675455.1	G	chr1	156115060	C	chr1:156115060:C:['G']	-0.328654307815119
chr1:156114669-156115274:+	chr1	156115274	ENSE00001554780.1	ENSG00000160789.23	LMNA	100	100	156114669	+	ENST00000676385.2	A	chr1	156115065	G	chr1:156115065:G:['A']	-0.11262251112795423
chr1:156114712-156115274:+	chr1	156115274	ENSE00002037948.1	ENSG00000160789.23	LMNA	100	100	156114712	+	ENST00000368301.6	A	chr1	156115065	G	chr1:156115065:G:['A']	-0.11186615241677768
chr1:156114710-156115274:+	chr1	156115274	ENSE00001169671.4	ENSG00000160789.23	LMNA	0	100	156114710	+	ENST00000677389.1	A	chr1	156115065	G	chr1:156115065:G:['A']	-0.11190547941143378
chr1:156114710-156115066:+	chr1	156115066	ENSE00001852209.2	ENSG00000160789.23	LMNA	0	100	156114710	+	ENST00000470199.2	A	chr1	156115065	G	chr1:156115065:G:['A']	-0.09254266241628772
chr1:156114710-156115001:+	chr1	156115001	ENSE00003899078.1	ENSG00000160789.23	LMNA	0	100	156114710	+	ENST00000675455.1	A	chr1	156115065	G	chr1:156115065:G:['A']	-0.12248809929900793
chr1:156114721-156115274:+	chr1	156115274	ENSE00001913839.1	ENSG00000160789.23	LMNA	0	100	156114721	+	ENST00000368299.7	A	chr1	156115065	G	chr1:156115065:G:['A']	-0.11169421113781615
chr1:156114963-156115274:+	chr1	156115274	ENSE00001915796.2	ENSG00000160789.23	LMNA	100	100	156114963	+	ENST00000469565.6	A	chr1	156115065	G	chr1:156115065:G:['A']	-0.103296525906833
chr1:156115090-156115274:+	chr1	156115274	ENSE00003904153.1	ENSG00000160789.23	LMNA	100	100	156115090	+	ENST00000675455.1	A	chr1	156115065	G	chr1:156115065:G:['A']	-0.32467819153620153
chr1:156114669-156115274:+	chr1	156115274	ENSE00001554780.1	ENSG00000160789.23	LMNA	100	100	156114669	+	ENST00000676385.2	T	chr1	156115068	C	chr1:156115068:C:['T']	-0.04863931998502791
chr1:156114712-156115274:+	chr1	156115274	ENSE00002037948.1	ENSG00000160789.23	LMNA	100	100	156114712	+	ENST00000368301.6	T	chr1	156115068	C	chr1:156115068:C:['T']	-0.04298903689234507
chr1:156114710-156115274:+	chr1	156115274	ENSE00001169671.4	ENSG00000160789.23	LMNA	0	100	156114710	+	ENST00000677389.1	T	chr1	156115068	C	chr1:156115068:C:['T']	-0.04327164250510632
chr1:156114710-156115066:+	chr1	156115066	ENSE00001852209.2	ENSG00000160789.23	LMNA	0	100	156114710	+	ENST00000470199.2	T	chr1	156115068	C	chr1:156115068:C:['T']	-1.2755873478877018
chr1:156114710-156115001:+	chr1	156115001	ENSE00003899078.1	ENSG00000160789.23	LMNA	0	100	156114710	+	ENST00000675455.1	T	chr1	156115068	C	chr1:156115068:C:['T']	-0.12248809929900793
chr1:156114721-156115274:+	chr1	156115274	ENSE00001913839.1	ENSG00000160789.23	LMNA	0	100	156114721	+	ENST00000368299.7	T	chr1	156115068	C	chr1:156115068:C:['T']	-0.04169581897504926
chr1:156114963-156115274:+	chr1	156115274	ENSE00001915796.2	ENSG00000160789.23	LMNA	100	100	156114963	+	ENST00000469565.6	T	chr1	156115068	C	chr1:156115068:C:['T']	0.021172497598440296
chr1:156115090-156115274:+	chr1	156115274	ENSE00003904153.1	ENSG00000160789.23	LMNA	100	100	156115090	+	ENST00000675455.1	T	chr1	156115068	C	chr1:156115068:C:['T']	-0.14178993419514155
chr1:156114669-156115274:+	chr1	156115274	ENSE00001554780.1	ENSG00000160789.23	LMNA	100	100	156114669	+	ENST00000676385.2	T	chr1	156115076	A	chr1:156115076:A:['T']	-0.2919682400600899
chr1:156114712-156115274:+	chr1	156115274	ENSE00002037948.1	ENSG00000160789.23	LMNA	100	100	156114712	+	ENST00000368301.6	T	chr1	156115076	A	chr1:156115076:A:['T']	-0.3049351733213488
chr1:156114710-156115274:+	chr1	156115274	ENSE00001169671.4	ENSG00000160789.23	LMNA	0	100	156114710	+	ENST00000677389.1	T	chr1	156115076	A	chr1:156115076:A:['T']	-0.3042876497814298
chr1:156114710-156115066:+	chr1	156115066	ENSE00001852209.2	ENSG00000160789.23	LMNA	0	100	156114710	+	ENST00000470199.2	T	chr1	156115076	A	chr1:156115076:A:['T']	-0.4086176050171318
chr1:156114710-156115001:+	chr1	156115001	ENSE00003899078.1	ENSG00000160789.23	LMNA	0	100	156114710	+	ENST00000675455.1	T	chr1	156115076	A	chr1:156115076:A:['T']	-0.12248809929900793
chr1:156114721-156115274:+	chr1	156115274	ENSE00001913839.1	ENSG00000160789.23	LMNA	0	100	156114721	+	ENST00000368299.7	T	chr1	156115076	A	chr1:156115076:A:['T']	-0.30790481870851955
chr1:156114963-156115274:+	chr1	156115274	ENSE00001915796.2	ENSG00000160789.23	LMNA	100	100	156114963	+	ENST00000469565.6	T	chr1	156115076	A	chr1:156115076:A:['T']	-0.4521845871264836
chr1:156115090-156115274:+	chr1	156115274	ENSE00003904153.1	ENSG00000160789.23	LMNA	100	100	156115090	+	ENST00000675455.1	T	chr1	156115076	A	chr1:156115076:A:['T']	-0.19232077202317965
chr1:156114669-156115274:+	chr1	156115274	ENSE00001554780.1	ENSG00000160789.23	LMNA	100	100	156114669	+	ENST00000676385.2	C	chr1	156115179	T	chr1:156115179:T:['C']	-0.07659624027915693
chr1:156114712-156115274:+	chr1	156115274	ENSE00002037948.1	ENSG00000160789.23	LMNA	100	100	156114712	+	ENST00000368301.6	C	chr1	156115179	T	chr1:156115179:T:['C']	-0.07308516277951149
chr1:156114710-156115274:+	chr1	156115274	ENSE00001169671.4	ENSG00000160789.23	LMNA	0	100	156114710	+	ENST00000677389.1	C	chr1	156115179	T	chr1:156115179:T:['C']	-0.07326076238355733
chr1:156114721-156115274:+	chr1	156115274	ENSE00001913839.1	ENSG00000160789.23	LMNA	0	100	156114721	+	ENST00000368299.7	C	chr1	156115179	T	chr1:156115179:T:['C']	-0.07228124584223922
chr1:156114963-156115274:+	chr1	156115274	ENSE00001915796.2	ENSG00000160789.23	LMNA	100	100	156114963	+	ENST00000469565.6	C	chr1	156115179	T	chr1:156115179:T:['C']	-0.03321490684839856
chr1:156115090-156115274:+	chr1	156115274	ENSE00003904153.1	ENSG00000160789.23	LMNA	100	100	156115090	+	ENST00000675455.1	C	chr1	156115179	T	chr1:156115179:T:['C']	0.028403177127535553
chr1:156114669-156115274:+	chr1	156115274	ENSE00001554780.1	ENSG00000160789.23	LMNA	100	100	156114669	+	ENST00000676385.2	A	chr1	156115194	T	chr1:156115194:T:['A']	-0.21027692634666745
chr1:156114712-156115274:+	chr1	156115274	ENSE00002037948.1	ENSG00000160789.23	LMNA	100	100	156114712	+	ENST00000368301.6	A	chr1	156115194	T	chr1:156115194:T:['A']	-0.21699361120142024
chr1:156114710-156115274:+	chr1	156115274	ENSE00001169671.4	ENSG00000160789.23	LMNA	0	100	156114710	+	ENST00000677389.1	A	chr1	156115194	T	chr1:156115194:T:['A']	-0.21665887445620788
chr1:156114721-156115274:+	chr1	156115274	ENSE00001913839.1	ENSG00000160789.23	LMNA	0	100	156114721	+	ENST00000368299.7	A	chr1	156115194	T	chr1:156115194:T:['A']	-0.21853193689936334
chr1:156114963-156115274:+	chr1	156115274	ENSE00001915796.2	ENSG00000160789.23	LMNA	100	100	156114963	+	ENST00000469565.6	A	chr1	156115194	T	chr1:156115194:T:['A']	-0.2932678600462832
chr1:156115090-156115274:+	chr1	156115274	ENSE00003904153.1	ENSG00000160789.23	LMNA	100	100	156115090	+	ENST00000675455.1	A	chr1	156115194	T	chr1:156115194:T:['A']	-0.4111427525871274
chr1:156114669-156115274:+	chr1	156115274	ENSE00001554780.1	ENSG00000160789.23	LMNA	100	100	156114669	+	ENST00000676385.2	G	chr1	156115205	C	chr1:156115205:C:['G']	-0.24442556184595393
chr1:156114712-156115274:+	chr1	156115274	ENSE00002037948.1	ENSG00000160789.23	LMNA	100	100	156114712	+	ENST00000368301.6	G	chr1	156115205	C	chr1:156115205:C:['G']	-0.25375429081088835
chr1:156114710-156115274:+	chr1	156115274	ENSE00001169671.4	ENSG00000160789.23	LMNA	0	100	156114710	+	ENST00000677389.1	G	chr1	156115205	C	chr1:156115205:C:['G']	-0.2532896835251838
chr1:156114721-156115274:+	chr1	156115274	ENSE00001913839.1	ENSG00000160789.23	LMNA	0	100	156114721	+	ENST00000368299.7	G	chr1	156115205	C	chr1:156115205:C:['G']	-0.2558907526601126
chr1:156114963-156115274:+	chr1	156115274	ENSE00001915796.2	ENSG00000160789.23	LMNA	100	100	156114963	+	ENST00000469565.6	G	chr1	156115205	C	chr1:156115205:C:['G']	-0.35969755608932713
chr1:156115090-156115274:+	chr1	156115274	ENSE00003904153.1	ENSG00000160789.23	LMNA	100	100	156115090	+	ENST00000675455.1	G	chr1	156115205	C	chr1:156115205:C:['G']	-0.523422236911553
chr1:156114669-156115274:+	chr1	156115274	ENSE00001554780.1	ENSG00000160789.23	LMNA	100	100	156114669	+	ENST00000676385.2	G	chr1	156115264	C	chr1:156115264:C:['G']	-0.23950237086377332
chr1:156114712-156115274:+	chr1	156115274	ENSE00002037948.1	ENSG00000160789.23	LMNA	100	100	156114712	+	ENST00000368301.6	G	chr1	156115264	C	chr1:156115264:C:['G']	-0.2484552069262972
chr1:156114710-156115274:+	chr1	156115274	ENSE00001169671.4	ENSG00000160789.23	LMNA	0	100	156114710	+	ENST00000677389.1	G	chr1	156115264	C	chr1:156115264:C:['G']	-0.24800797668474295
chr1:156114721-156115274:+	chr1	156115274	ENSE00001913839.1	ENSG00000160789.23	LMNA	0	100	156114721	+	ENST00000368299.7	G	chr1	156115264	C	chr1:156115264:C:['G']	-0.2505047835547695
chr1:156114963-156115274:+	chr1	156115274	ENSE00001915796.2	ENSG00000160789.23	LMNA	100	100	156114963	+	ENST00000469565.6	G	chr1	156115264	C	chr1:156115264:C:['G']	-0.3501200610186611
chr1:156115090-156115274:+	chr1	156115274	ENSE00003904153.1	ENSG00000160789.23	LMNA	100	100	156115090	+	ENST00000675455.1	G	chr1	156115264	C	chr1:156115264:C:['G']	-0.5072341484135785
chr1:156114669-156115274:+	chr1	156115274	ENSE00001554780.1	ENSG00000160789.23	LMNA	100	100	156114669	+	ENST00000676385.2	C	chr1	156115274	G	chr1:156115274:G:['C']	-2.3082106557967315
chr1:156114712-156115274:+	chr1	156115274	ENSE00002037948.1	ENSG00000160789.23	LMNA	100	100	156114712	+	ENST00000368301.6	C	chr1	156115274	G	chr1:156115274:G:['C']	-2.3180245505340853
chr1:156114710-156115274:+	chr1	156115274	ENSE00001169671.4	ENSG00000160789.23	LMNA	0	100	156114710	+	ENST00000677389.1	C	chr1	156115274	G	chr1:156115274:G:['C']	-2.317534759332102
chr1:156114721-156115274:+	chr1	156115274	ENSE00001913839.1	ENSG00000160789.23	LMNA	0	100	156114721	+	ENST00000368299.7	C	chr1	156115274	G	chr1:156115274:G:['C']	-2.3202720935593266
chr1:156114963-156115274:+	chr1	156115274	ENSE00001915796.2	ENSG00000160789.23	LMNA	100	100	156114963	+	ENST00000469565.6	C	chr1	156115274	G	chr1:156115274:G:['C']	-2.4294650372992206
chr1:156115090-156115274:+	chr1	156115274	ENSE00003904153.1	ENSG00000160789.23	LMNA	100	100	156115090	+	ENST00000675455.1	C	chr1	156115274	G	chr1:156115274:G:['C']	-2.601687445164574
chr1:156130616-156130773:+	chr1	156130773	ENSE00003522975.1	ENSG00000160789.23	LMNA	100	100	156130616	+	ENST00000502751.5	C	chr1	156130598	T	chr1:156130598:T:['C']	-0.17736895660371366
chr1:156130674-156130773:+	chr1	156130773	ENSE00002081368.1	ENSG00000160789.23	LMNA	100	100	156130674	+	ENST00000470199.2	C	chr1	156130598	T	chr1:156130598:T:['C']	-0.12248809929900793
chr1:156130616-156130773:+	chr1	156130773	ENSE00003522975.1	ENSG00000160789.23	LMNA	100	100	156130616	+	ENST00000502751.5	T	chr1	156130740	C	chr1:156130740:C:['T']	-0.4270052501526002
chr1:156130674-156130773:+	chr1	156130773	ENSE00002081368.1	ENSG00000160789.23	LMNA	100	100	156130674	+	ENST00000470199.2	T	chr1	156130740	C	chr1:156130740:C:['T']	-0.6054107895380738
chr1:156130616-156130773:+	chr1	156130773	ENSE00003522975.1	ENSG00000160789.23	LMNA	100	100	156130616	+	ENST00000502751.5	T	chr1	156130756	C	chr1:156130756:C:['T']	-0.6316409803924189
chr1:156130674-156130773:+	chr1	156130773	ENSE00002081368.1	ENSG00000160789.23	LMNA	100	100	156130674	+	ENST00000470199.2	T	chr1	156130756	C	chr1:156130756:C:['T']	-0.9299325765338241
chr1:156130616-156130773:+	chr1	156130773	ENSE00003522975.1	ENSG00000160789.23	LMNA	100	100	156130616	+	ENST00000502751.5	A	chr1	156130773	G	chr1:156130773:G:['A']	-4.050783194563367
chr1:156130674-156130773:+	chr1	156130773	ENSE00002081368.1	ENSG00000160789.23	LMNA	100	100	156130674	+	ENST00000470199.2	A	chr1	156130773	G	chr1:156130773:G:['A']	-4.422086337682147
chr1:156134402-156134528:+	chr1	156134528	ENSE00003563218.1	ENSG00000160789.23	LMNA	100	100	156134402	+	ENST00000368301.6	C	chr1	156134393	T	chr1:156134393:T:['C']	-0.27656291314209774
chr1:156134402-156134523:+	chr1	156134523	ENSE00003900858.1	ENSG00000160789.23	LMNA	100	100	156134402	+	ENST00000674518.1	C	chr1	156134393	T	chr1:156134393:T:['C']	-0.27656291314209774
chr1:156134402-156134498:+	chr1	156134498	ENSE00002024920.1	ENSG00000160789.23	LMNA	100	0	156134402	+	ENST00000470199.2	C	chr1	156134393	T	chr1:156134393:T:['C']	-0.27656291314209774
chr1:156134402-156134487:+	chr1	156134487	ENSE00002032665.1	ENSG00000160789.23	LMNA	100	0	156134402	+	ENST00000502751.5	C	chr1	156134393	T	chr1:156134393:T:['C']	-0.27656291314209774
chr1:156134402-156134446:+	chr1	156134446	ENSE00002030984.1	ENSG00000160789.23	LMNA	100	0	156134402	+	ENST00000469565.6	C	chr1	156134393	T	chr1:156134393:T:['C']	-0.27656291314209774
chr1:156134402-156134528:+	chr1	156134528	ENSE00003563218.1	ENSG00000160789.23	LMNA	100	100	156134402	+	ENST00000368301.6	A	chr1	156134445	G	chr1:156134445:G:['A']	-0.46354780212891766
chr1:156134402-156134523:+	chr1	156134523	ENSE00003900858.1	ENSG00000160789.23	LMNA	100	100	156134402	+	ENST00000674518.1	A	chr1	156134445	G	chr1:156134445:G:['A']	-0.4776410422255017
chr1:156134402-156134498:+	chr1	156134498	ENSE00002024920.1	ENSG00000160789.23	LMNA	100	0	156134402	+	ENST00000470199.2	A	chr1	156134445	G	chr1:156134445:G:['A']	-0.5701299024252002
chr1:156134402-156134487:+	chr1	156134487	ENSE00002032665.1	ENSG00000160789.23	LMNA	100	0	156134402	+	ENST00000502751.5	A	chr1	156134445	G	chr1:156134445:G:['A']	-0.6280585655536299
chr1:156134402-156134446:+	chr1	156134446	ENSE00002030984.1	ENSG00000160789.23	LMNA	100	0	156134402	+	ENST00000469565.6	A	chr1	156134445	G	chr1:156134445:G:['A']	-0.8400812698611271
chr1:156134402-156134528:+	chr1	156134528	ENSE00003563218.1	ENSG00000160789.23	LMNA	100	100	156134402	+	ENST00000368301.6	T	chr1	156134457	C	chr1:156134457:C:['T']	-0.7559293740966555
chr1:156134402-156134523:+	chr1	156134523	ENSE00003900858.1	ENSG00000160789.23	LMNA	100	100	156134402	+	ENST00000674518.1	T	chr1	156134457	C	chr1:156134457:C:['T']	-0.7821033182028296
chr1:156134402-156134498:+	chr1	156134498	ENSE00002024920.1	ENSG00000160789.23	LMNA	100	0	156134402	+	ENST00000470199.2	T	chr1	156134457	C	chr1:156134457:C:['T']	-0.9538790579543024
chr1:156134402-156134487:+	chr1	156134487	ENSE00002032665.1	ENSG00000160789.23	LMNA	100	0	156134402	+	ENST00000502751.5	T	chr1	156134457	C	chr1:156134457:C:['T']	-1.0614694841019416
chr1:156134402-156134528:+	chr1	156134528	ENSE00003563218.1	ENSG00000160789.23	LMNA	100	100	156134402	+	ENST00000368301.6	A	chr1	156134462	G	chr1:156134462:G:['A']	-0.9933921698990617
chr1:156134402-156134523:+	chr1	156134523	ENSE00003900858.1	ENSG00000160789.23	LMNA	100	100	156134402	+	ENST00000674518.1	A	chr1	156134462	G	chr1:156134462:G:['A']	-1.0293823147876515
chr1:156134402-156134498:+	chr1	156134498	ENSE00002024920.1	ENSG00000160789.23	LMNA	100	0	156134402	+	ENST00000470199.2	A	chr1	156134462	G	chr1:156134462:G:['A']	-1.2655518926727618
chr1:156134402-156134487:+	chr1	156134487	ENSE00002032665.1	ENSG00000160789.23	LMNA	100	0	156134402	+	ENST00000502751.5	A	chr1	156134462	G	chr1:156134462:G:['A']	-1.4134771820372187
chr1:156134402-156134528:+	chr1	156134528	ENSE00003563218.1	ENSG00000160789.23	LMNA	100	100	156134402	+	ENST00000368301.6	G	chr1	156134464	A	chr1:156134464:A:['G']	-1.6259083457410197
chr1:156134402-156134523:+	chr1	156134523	ENSE00003900858.1	ENSG00000160789.23	LMNA	100	100	156134402	+	ENST00000674518.1	G	chr1	156134464	A	chr1:156134464:A:['G']	-1.6880344796130344
chr1:156134402-156134498:+	chr1	156134498	ENSE00002024920.1	ENSG00000160789.23	LMNA	100	0	156134402	+	ENST00000470199.2	G	chr1	156134464	A	chr1:156134464:A:['G']	-2.095728287400073
chr1:156134402-156134487:+	chr1	156134487	ENSE00002032665.1	ENSG00000160789.23	LMNA	100	0	156134402	+	ENST00000502751.5	G	chr1	156134464	A	chr1:156134464:A:['G']	-2.3510876095148157
chr1:156134402-156134528:+	chr1	156134528	ENSE00003563218.1	ENSG00000160789.23	LMNA	100	100	156134402	+	ENST00000368301.6	G	chr1	156134497	A	chr1:156134497:A:['G']	-0.8058472198717654
chr1:156134402-156134523:+	chr1	156134523	ENSE00003900858.1	ENSG00000160789.23	LMNA	100	100	156134402	+	ENST00000674518.1	G	chr1	156134497	A	chr1:156134497:A:['G']	-0.8340862884880202
chr1:156134402-156134498:+	chr1	156134498	ENSE00002024920.1	ENSG00000160789.23	LMNA	100	0	156134402	+	ENST00000470199.2	G	chr1	156134497	A	chr1:156134497:A:['G']	-0.692259396763466
chr1:156134402-156134528:+	chr1	156134528	ENSE00003563218.1	ENSG00000160789.23	LMNA	100	100	156134402	+	ENST00000368301.6	G	chr1	156134518	T	chr1:156134518:T:['G']	-0.38956869498380986
chr1:156134402-156134523:+	chr1	156134523	ENSE00003900858.1	ENSG00000160789.23	LMNA	100	100	156134402	+	ENST00000674518.1	G	chr1	156134518	T	chr1:156134518:T:['G']	-0.6555014911734165
chr1:156134402-156134528:+	chr1	156134528	ENSE00003563218.1	ENSG00000160789.23	LMNA	100	100	156134402	+	ENST00000368301.6	C	chr1	156134533	G	chr1:156134533:G:['C']	-2.302089549692713
chr1:156134402-156134523:+	chr1	156134523	ENSE00003900858.1	ENSG00000160789.23	LMNA	100	100	156134402	+	ENST00000674518.1	C	chr1	156134533	G	chr1:156134533:G:['C']	0.09458409145054535
chr1:156134804-156134975:+	chr1	156134975	ENSE00003469966.1	ENSG00000160789.23	LMNA	100	100	156134804	+	ENST00000368301.6	T	chr1	156134753	C	chr1:156134753:C:['T']	-0.12248809929900793
chr1:156134804-156134960:+	chr1	156134960	ENSE00002048427.1	ENSG00000160789.23	LMNA	100	0	156134804	+	ENST00000504687.6	T	chr1	156134753	C	chr1:156134753:C:['T']	-0.12248809929900793
chr1:156134804-156134975:+	chr1	156134975	ENSE00003469966.1	ENSG00000160789.23	LMNA	100	100	156134804	+	ENST00000368301.6	C	chr1	156134794	A	chr1:156134794:A:['C']	-0.0051476959553
chr1:156134804-156134960:+	chr1	156134960	ENSE00002048427.1	ENSG00000160789.23	LMNA	100	0	156134804	+	ENST00000504687.6	C	chr1	156134794	A	chr1:156134794:A:['C']	-0.0051476959553
chr1:156134804-156134975:+	chr1	156134975	ENSE00003469966.1	ENSG00000160789.23	LMNA	100	100	156134804	+	ENST00000368301.6	G	chr1	156134795	A	chr1:156134795:A:['G']	-1.3379990850229413
chr1:156134804-156134960:+	chr1	156134960	ENSE00002048427.1	ENSG00000160789.23	LMNA	100	0	156134804	+	ENST00000504687.6	G	chr1	156134795	A	chr1:156134795:A:['G']	-1.3379990850229413
chr1:156134804-156134975:+	chr1	156134975	ENSE00003469966.1	ENSG00000160789.23	LMNA	100	100	156134804	+	ENST00000368301.6	T	chr1	156134796	C	chr1:156134796:C:['T']	-0.295616933849636
chr1:156134804-156134960:+	chr1	156134960	ENSE00002048427.1	ENSG00000160789.23	LMNA	100	0	156134804	+	ENST00000504687.6	T	chr1	156134796	C	chr1:156134796:C:['T']	-0.295616933849636
chr1:156134804-156134975:+	chr1	156134975	ENSE00003469966.1	ENSG00000160789.23	LMNA	100	100	156134804	+	ENST00000368301.6	G	chr1	156134808	C	chr1:156134808:C:['G']	-0.7184758991743503
chr1:156134804-156134960:+	chr1	156134960	ENSE00002048427.1	ENSG00000160789.23	LMNA	100	0	156134804	+	ENST00000504687.6	G	chr1	156134808	C	chr1:156134808:C:['G']	-0.7757840189103576
chr1:156134804-156134975:+	chr1	156134975	ENSE00003469966.1	ENSG00000160789.23	LMNA	100	100	156134804	+	ENST00000368301.6	C	chr1	156134809	T	chr1:156134809:T:['C']	-0.30890445603780126
chr1:156134804-156134960:+	chr1	156134960	ENSE00002048427.1	ENSG00000160789.23	LMNA	100	0	156134804	+	ENST00000504687.6	C	chr1	156134809	T	chr1:156134809:T:['C']	-0.32683070624144805
chr1:156134804-156134975:+	chr1	156134975	ENSE00003469966.1	ENSG00000160789.23	LMNA	100	100	156134804	+	ENST00000368301.6	C	chr1	156134810	G	chr1:156134810:G:['C']	-0.20277187243625056
chr1:156134804-156134960:+	chr1	156134960	ENSE00002048427.1	ENSG00000160789.23	LMNA	100	0	156134804	+	ENST00000504687.6	C	chr1	156134810	G	chr1:156134810:G:['C']	-0.2104923102360049
chr1:156134804-156134975:+	chr1	156134975	ENSE00003469966.1	ENSG00000160789.23	LMNA	100	100	156134804	+	ENST00000368301.6	A	chr1	156134846	G	chr1:156134846:G:['A']	-0.9799052971851984
chr1:156134804-156134960:+	chr1	156134960	ENSE00002048427.1	ENSG00000160789.23	LMNA	100	0	156134804	+	ENST00000504687.6	A	chr1	156134846	G	chr1:156134846:G:['A']	-1.0623497685753485
chr1:156134804-156134975:+	chr1	156134975	ENSE00003469966.1	ENSG00000160789.23	LMNA	100	100	156134804	+	ENST00000368301.6	G	chr1	156134868	C	chr1:156134868:C:['G']	-1.130492932629746
chr1:156134804-156134960:+	chr1	156134960	ENSE00002048427.1	ENSG00000160789.23	LMNA	100	0	156134804	+	ENST00000504687.6	G	chr1	156134868	C	chr1:156134868:C:['G']	-1.2274170547035081
chr1:156134804-156134975:+	chr1	156134975	ENSE00003469966.1	ENSG00000160789.23	LMNA	100	100	156134804	+	ENST00000368301.6	A	chr1	156134933	G	chr1:156134933:G:['A']	-0.9845193596977566
chr1:156134804-156134960:+	chr1	156134960	ENSE00002048427.1	ENSG00000160789.23	LMNA	100	0	156134804	+	ENST00000504687.6	A	chr1	156134933	G	chr1:156134933:G:['A']	-1.0674074030043768
chr1:156134804-156134975:+	chr1	156134975	ENSE00003469966.1	ENSG00000160789.23	LMNA	100	100	156134804	+	ENST00000368301.6	A	chr1	156134979	C	chr1:156134979:C:['A']	0.5766610468367683
chr1:156134804-156134975:+	chr1	156134975	ENSE00003469966.1	ENSG00000160789.23	LMNA	100	100	156134804	+	ENST00000368301.6	T	chr1	156135004	G	chr1:156135004:G:['T']	-0.12248809929900793
chr1:156134804-156134975:+	chr1	156134975	ENSE00003469966.1	ENSG00000160789.23	LMNA	100	100	156134804	+	ENST00000368301.6	C	chr1	156135007	T	chr1:156135007:T:['C']	-0.12248809929900793
chr1:156134804-156134975:+	chr1	156134975	ENSE00003469966.1	ENSG00000160789.23	LMNA	100	100	156134804	+	ENST00000368301.6	T	chr1	156135011	C	chr1:156135011:C:['T']	-0.12248809929900793
chr1:156135186-156135312:+	chr1	156135312	ENSE00003515933.1	ENSG00000160789.23	LMNA	100	100	156135186	+	ENST00000368301.6	T	chr1	156135179	C	chr1:156135179:C:['T']	-0.10176350189851474
chr1:156135186-156135408:+	chr1	156135408	ENSE00002039621.1	ENSG00000160789.23	LMNA	100	0	156135186	+	ENST00000515824.1	T	chr1	156135179	C	chr1:156135179:C:['T']	-0.10176350189851474
chr1:156135186-156135225:+	chr1	156135225	ENSE00002062789.1	ENSG00000160789.23	LMNA	100	0	156135186	+	ENST00000515459.5	T	chr1	156135179	C	chr1:156135179:C:['T']	-0.10176350189851474
chr1:156135112-156135312:+	chr1	156135312	ENSE00001924464.2	ENSG00000160789.23	LMNA	0	100	156135112	+	ENST00000368298.2	T	chr1	156135179	C	chr1:156135179:C:['T']	0.10869609607748891
chr1:156135186-156135312:+	chr1	156135312	ENSE00003515933.1	ENSG00000160789.23	LMNA	100	100	156135186	+	ENST00000368301.6	T	chr1	156135260	C	chr1:156135260:C:['T']	-0.4039312792647246
chr1:156135186-156135408:+	chr1	156135408	ENSE00002039621.1	ENSG00000160789.23	LMNA	100	0	156135186	+	ENST00000515824.1	T	chr1	156135260	C	chr1:156135260:C:['T']	-0.282227034941902
chr1:156135112-156135312:+	chr1	156135312	ENSE00001924464.2	ENSG00000160789.23	LMNA	0	100	156135112	+	ENST00000368298.2	T	chr1	156135260	C	chr1:156135260:C:['T']	-0.2997970557404662
chr1:156135186-156135312:+	chr1	156135312	ENSE00003515933.1	ENSG00000160789.23	LMNA	100	100	156135186	+	ENST00000368301.6	G	chr1	156135271	A	chr1:156135271:A:['G']	-0.13247441219784314
chr1:156135186-156135408:+	chr1	156135408	ENSE00002039621.1	ENSG00000160789.23	LMNA	100	0	156135186	+	ENST00000515824.1	G	chr1	156135271	A	chr1:156135271:A:['G']	-0.12815850317965435
chr1:156135112-156135312:+	chr1	156135312	ENSE00001924464.2	ENSG00000160789.23	LMNA	0	100	156135112	+	ENST00000368298.2	G	chr1	156135271	A	chr1:156135271:A:['G']	-0.12877950386271225
chr1:156135186-156135312:+	chr1	156135312	ENSE00003515933.1	ENSG00000160789.23	LMNA	100	100	156135186	+	ENST00000368301.6	G	chr1	156135273	C	chr1:156135273:C:['G']	-0.28618808642691485
chr1:156135186-156135408:+	chr1	156135408	ENSE00002039621.1	ENSG00000160789.23	LMNA	100	0	156135186	+	ENST00000515824.1	G	chr1	156135273	C	chr1:156135273:C:['G']	-0.21540041062721282
chr1:156135112-156135312:+	chr1	156135312	ENSE00001924464.2	ENSG00000160789.23	LMNA	0	100	156135112	+	ENST00000368298.2	G	chr1	156135273	C	chr1:156135273:C:['G']	-0.22561811258762923
chr1:156135186-156135312:+	chr1	156135312	ENSE00003515933.1	ENSG00000160789.23	LMNA	100	100	156135186	+	ENST00000368301.6	T	chr1	156135324	C	chr1:156135324:C:['T']	-0.4011530766319536
chr1:156135186-156135408:+	chr1	156135408	ENSE00002039621.1	ENSG00000160789.23	LMNA	100	0	156135186	+	ENST00000515824.1	T	chr1	156135324	C	chr1:156135324:C:['T']	-0.20228348603749813
chr1:156135112-156135312:+	chr1	156135312	ENSE00001924464.2	ENSG00000160789.23	LMNA	0	100	156135112	+	ENST00000368298.2	T	chr1	156135324	C	chr1:156135324:C:['T']	-0.4011530766319536
chr1:156135186-156135312:+	chr1	156135312	ENSE00003515933.1	ENSG00000160789.23	LMNA	100	100	156135186	+	ENST00000368301.6	T	chr1	156135331	C	chr1:156135331:C:['T']	-0.12248809929900793
chr1:156135186-156135408:+	chr1	156135408	ENSE00002039621.1	ENSG00000160789.23	LMNA	100	0	156135186	+	ENST00000515824.1	T	chr1	156135331	C	chr1:156135331:C:['T']	0.0825427300499139
chr1:156135112-156135312:+	chr1	156135312	ENSE00001924464.2	ENSG00000160789.23	LMNA	0	100	156135112	+	ENST00000368298.2	T	chr1	156135331	C	chr1:156135331:C:['T']	-0.12248809929900793
chr1:156135732-156136121:+	chr1	156136121	ENSE00001812778.2	ENSG00000160789.23	LMNA	0	100	156135732	+	ENST00000498722.2	G	chr1	156135894	C	chr1:156135894:C:['G']	0.08648091700314996
chr1:156135860-156136436:+	chr1	156136436	ENSE00003901236.1	ENSG00000160789.23	LMNA	100	100	156135860	+	ENST00000676208.1	G	chr1	156135894	C	chr1:156135894:C:['G']	0.018639107477570846
chr1:156135860-156136121:+	chr1	156136121	ENSE00001885640.1	ENSG00000160789.23	LMNA	100	100	156135860	+	ENST00000676434.1	G	chr1	156135894	C	chr1:156135894:C:['G']	0.1889624921705812
chr1:156135900-156136121:+	chr1	156136121	ENSE00003493697.1	ENSG00000160789.23	LMNA	100	100	156135900	+	ENST00000368301.6	G	chr1	156135894	C	chr1:156135894:C:['G']	-0.6599678110337024
chr1:156135732-156136121:+	chr1	156136121	ENSE00001812778.2	ENSG00000160789.23	LMNA	0	100	156135732	+	ENST00000498722.2	T	chr1	156135895	C	chr1:156135895:C:['T']	-0.1809874611405865
chr1:156135860-156136436:+	chr1	156136436	ENSE00003901236.1	ENSG00000160789.23	LMNA	100	100	156135860	+	ENST00000676208.1	T	chr1	156135895	C	chr1:156135895:C:['T']	-0.16199618104677635
chr1:156135860-156136121:+	chr1	156136121	ENSE00001885640.1	ENSG00000160789.23	LMNA	100	100	156135860	+	ENST00000676434.1	T	chr1	156135895	C	chr1:156135895:C:['T']	-0.2096783329047508
chr1:156135900-156136121:+	chr1	156136121	ENSE00003493697.1	ENSG00000160789.23	LMNA	100	100	156135900	+	ENST00000368301.6	T	chr1	156135895	C	chr1:156135895:C:['T']	0.1538673838376874
chr1:156135732-156136121:+	chr1	156136121	ENSE00001812778.2	ENSG00000160789.23	LMNA	0	100	156135732	+	ENST00000498722.2	A	chr1	156135913	G	chr1:156135913:G:['A']	-0.0507922442971314
chr1:156135860-156136436:+	chr1	156136436	ENSE00003901236.1	ENSG00000160789.23	LMNA	100	100	156135860	+	ENST00000676208.1	A	chr1	156135913	G	chr1:156135913:G:['A']	-0.0740683376459139
chr1:156135860-156136121:+	chr1	156136121	ENSE00001885640.1	ENSG00000160789.23	LMNA	100	100	156135860	+	ENST00000676434.1	A	chr1	156135913	G	chr1:156135913:G:['A']	-0.01563162462140376
chr1:156135900-156136121:+	chr1	156136121	ENSE00003493697.1	ENSG00000160789.23	LMNA	100	100	156135900	+	ENST00000368301.6	A	chr1	156135913	G	chr1:156135913:G:['A']	0.003709482808591444
chr1:156135732-156136121:+	chr1	156136121	ENSE00001812778.2	ENSG00000160789.23	LMNA	0	100	156135732	+	ENST00000498722.2	A	chr1	156135918	G	chr1:156135918:G:['A']	-0.32004862882581364
chr1:156135860-156136436:+	chr1	156136436	ENSE00003901236.1	ENSG00000160789.23	LMNA	100	100	156135860	+	ENST00000676208.1	A	chr1	156135918	G	chr1:156135918:G:['A']	-0.25591087344807617
chr1:156135860-156136121:+	chr1	156136121	ENSE00001885640.1	ENSG00000160789.23	LMNA	100	100	156135860	+	ENST00000676434.1	A	chr1	156135918	G	chr1:156135918:G:['A']	-0.41693845410191066
chr1:156135900-156136121:+	chr1	156136121	ENSE00003493697.1	ENSG00000160789.23	LMNA	100	100	156135900	+	ENST00000368301.6	A	chr1	156135918	G	chr1:156135918:G:['A']	-0.47023247663918294
chr1:156135732-156136121:+	chr1	156136121	ENSE00001812778.2	ENSG00000160789.23	LMNA	0	100	156135732	+	ENST00000498722.2	A	chr1	156135949	C	chr1:156135949:C:['A']	-0.1250114290258956
chr1:156135860-156136436:+	chr1	156136436	ENSE00003901236.1	ENSG00000160789.23	LMNA	100	100	156135860	+	ENST00000676208.1	A	chr1	156135949	C	chr1:156135949:C:['A']	-0.12419287878828615
chr1:156135860-156136121:+	chr1	156136121	ENSE00001885640.1	ENSG00000160789.23	LMNA	100	100	156135860	+	ENST00000676434.1	A	chr1	156135949	C	chr1:156135949:C:['A']	-0.12625160122946924
chr1:156135900-156136121:+	chr1	156136121	ENSE00003493697.1	ENSG00000160789.23	LMNA	100	100	156135900	+	ENST00000368301.6	A	chr1	156135949	C	chr1:156135949:C:['A']	-0.1269320496951468
chr1:156135732-156136121:+	chr1	156136121	ENSE00001812778.2	ENSG00000160789.23	LMNA	0	100	156135732	+	ENST00000498722.2	T	chr1	156136110	C	chr1:156136110:C:['T']	-0.29529640130552093
chr1:156135860-156136436:+	chr1	156136436	ENSE00003901236.1	ENSG00000160789.23	LMNA	100	100	156135860	+	ENST00000676208.1	T	chr1	156136110	C	chr1:156136110:C:['T']	-0.23919415697542207
chr1:156135860-156136121:+	chr1	156136121	ENSE00001885640.1	ENSG00000160789.23	LMNA	100	100	156135860	+	ENST00000676434.1	T	chr1	156136110	C	chr1:156136110:C:['T']	-0.38004698937067927
chr1:156135900-156136121:+	chr1	156136121	ENSE00003493697.1	ENSG00000160789.23	LMNA	100	100	156135900	+	ENST00000368301.6	T	chr1	156136110	C	chr1:156136110:C:['T']	-0.42666273946658373
chr1:156135732-156136121:+	chr1	156136121	ENSE00001812778.2	ENSG00000160789.23	LMNA	0	100	156135732	+	ENST00000498722.2	A	chr1	156136124	G	chr1:156136124:G:['A']	1.4826336446427202
chr1:156135860-156136436:+	chr1	156136436	ENSE00003901236.1	ENSG00000160789.23	LMNA	100	100	156135860	+	ENST00000676208.1	A	chr1	156136124	G	chr1:156136124:G:['A']	-0.13989715379386353
chr1:156135860-156136121:+	chr1	156136121	ENSE00001885640.1	ENSG00000160789.23	LMNA	100	100	156135860	+	ENST00000676434.1	A	chr1	156136124	G	chr1:156136124:G:['A']	1.4826336446427202
chr1:156135900-156136121:+	chr1	156136121	ENSE00003493697.1	ENSG00000160789.23	LMNA	100	100	156135900	+	ENST00000368301.6	A	chr1	156136124	G	chr1:156136124:G:['A']	1.4826336446427202
chr1:156136213-156137267:+	chr1	156137267	ENSE00001864932.2	ENSG00000160789.23	LMNA	100	0	156136213	+	ENST00000368298.2	A	chr1	156136124	G	chr1:156136124:G:['A']	-0.12248809929900793
chr1:156136213-156137028:+	chr1	156137028	ENSE00003899132.1	ENSG00000160789.23	LMNA	100	100	156136213	+	ENST00000675989.1	A	chr1	156136124	G	chr1:156136124:G:['A']	-0.12248809929900793
chr1:156136213-156136549:+	chr1	156136549	ENSE00003738968.2	ENSG00000160789.23	LMNA	100	100	156136213	+	ENST00000674720.1	A	chr1	156136124	G	chr1:156136124:G:['A']	-0.12248809929900793
chr1:156136213-156136436:+	chr1	156136436	ENSE00003524214.1	ENSG00000160789.23	LMNA	100	100	156136213	+	ENST00000368301.6	A	chr1	156136124	G	chr1:156136124:G:['A']	-0.12248809929900793
chr1:156135732-156136121:+	chr1	156136121	ENSE00001812778.2	ENSG00000160789.23	LMNA	0	100	156135732	+	ENST00000498722.2	G	chr1	156136127	C	chr1:156136127:C:['G']	-0.7344910273847897
chr1:156135860-156136436:+	chr1	156136436	ENSE00003901236.1	ENSG00000160789.23	LMNA	100	100	156135860	+	ENST00000676208.1	G	chr1	156136127	C	chr1:156136127:C:['G']	-0.37602100261542026
chr1:156135860-156136121:+	chr1	156136121	ENSE00001885640.1	ENSG00000160789.23	LMNA	100	100	156135860	+	ENST00000676434.1	G	chr1	156136127	C	chr1:156136127:C:['G']	-0.7344910273847897
chr1:156135900-156136121:+	chr1	156136121	ENSE00003493697.1	ENSG00000160789.23	LMNA	100	100	156135900	+	ENST00000368301.6	G	chr1	156136127	C	chr1:156136127:C:['G']	-0.7344910273847897
chr1:156136213-156137267:+	chr1	156137267	ENSE00001864932.2	ENSG00000160789.23	LMNA	100	0	156136213	+	ENST00000368298.2	G	chr1	156136127	C	chr1:156136127:C:['G']	-0.12248809929900793
chr1:156136213-156137028:+	chr1	156137028	ENSE00003899132.1	ENSG00000160789.23	LMNA	100	100	156136213	+	ENST00000675989.1	G	chr1	156136127	C	chr1:156136127:C:['G']	-0.12248809929900793
chr1:156136213-156136549:+	chr1	156136549	ENSE00003738968.2	ENSG00000160789.23	LMNA	100	100	156136213	+	ENST00000674720.1	G	chr1	156136127	C	chr1:156136127:C:['G']	-0.12248809929900793
chr1:156136213-156136436:+	chr1	156136436	ENSE00003524214.1	ENSG00000160789.23	LMNA	100	100	156136213	+	ENST00000368301.6	G	chr1	156136127	C	chr1:156136127:C:['G']	-0.12248809929900793
chr1:156135860-156136436:+	chr1	156136436	ENSE00003901236.1	ENSG00000160789.23	LMNA	100	100	156135860	+	ENST00000676208.1	T	chr1	156136240	C	chr1:156136240:C:['T']	-0.18209410447858365
chr1:156136213-156137267:+	chr1	156137267	ENSE00001864932.2	ENSG00000160789.23	LMNA	100	0	156136213	+	ENST00000368298.2	T	chr1	156136240	C	chr1:156136240:C:['T']	-0.15506365501205055
chr1:156136213-156137028:+	chr1	156137028	ENSE00003899132.1	ENSG00000160789.23	LMNA	100	100	156136213	+	ENST00000675989.1	T	chr1	156136240	C	chr1:156136240:C:['T']	-0.16461554180712656
chr1:156136213-156136549:+	chr1	156136549	ENSE00003738968.2	ENSG00000160789.23	LMNA	100	100	156136213	+	ENST00000674720.1	T	chr1	156136240	C	chr1:156136240:C:['T']	-0.22467060639079864
chr1:156136213-156136436:+	chr1	156136436	ENSE00003524214.1	ENSG00000160789.23	LMNA	100	100	156136213	+	ENST00000368301.6	T	chr1	156136240	C	chr1:156136240:C:['T']	-0.27644871047126907
chr1:156135860-156136436:+	chr1	156136436	ENSE00003901236.1	ENSG00000160789.23	LMNA	100	100	156135860	+	ENST00000676208.1	T	chr1	156136243	A	chr1:156136243:A:['T']	-0.12945355025949232
chr1:156136213-156137267:+	chr1	156137267	ENSE00001864932.2	ENSG00000160789.23	LMNA	100	0	156136213	+	ENST00000368298.2	T	chr1	156136243	A	chr1:156136243:A:['T']	-0.1262945865492096
chr1:156136213-156137028:+	chr1	156137028	ENSE00003899132.1	ENSG00000160789.23	LMNA	100	100	156136213	+	ENST00000675989.1	T	chr1	156136243	A	chr1:156136243:A:['T']	-0.1274122048624596
chr1:156136213-156136549:+	chr1	156136549	ENSE00003738968.2	ENSG00000160789.23	LMNA	100	100	156136213	+	ENST00000674720.1	T	chr1	156136243	A	chr1:156136243:A:['T']	-0.13443070153666617
chr1:156136213-156136436:+	chr1	156136436	ENSE00003524214.1	ENSG00000160789.23	LMNA	100	100	156136213	+	ENST00000368301.6	T	chr1	156136243	A	chr1:156136243:A:['T']	-0.14048157122607854
chr1:156135860-156136436:+	chr1	156136436	ENSE00003901236.1	ENSG00000160789.23	LMNA	100	100	156135860	+	ENST00000676208.1	C	chr1	156136279	A	chr1:156136279:A:['C']	-0.10089666465154007
chr1:156136213-156137267:+	chr1	156137267	ENSE00001864932.2	ENSG00000160789.23	LMNA	100	0	156136213	+	ENST00000368298.2	C	chr1	156136279	A	chr1:156136279:A:['C']	-0.11069000090217908
chr1:156136213-156137028:+	chr1	156137028	ENSE00003899132.1	ENSG00000160789.23	LMNA	100	100	156136213	+	ENST00000675989.1	C	chr1	156136279	A	chr1:156136279:A:['C']	-0.10722739620990047
chr1:156136213-156136549:+	chr1	156136549	ENSE00003738968.2	ENSG00000160789.23	LMNA	100	100	156136213	+	ENST00000674720.1	C	chr1	156136279	A	chr1:156136279:A:['C']	-0.08547499525872393
chr1:156136213-156136436:+	chr1	156136436	ENSE00003524214.1	ENSG00000160789.23	LMNA	100	100	156136213	+	ENST00000368301.6	C	chr1	156136279	A	chr1:156136279:A:['C']	-0.06671876255157928
chr1:156135860-156136436:+	chr1	156136436	ENSE00003901236.1	ENSG00000160789.23	LMNA	100	100	156135860	+	ENST00000676208.1	G	chr1	156136283	A	chr1:156136283:A:['G']	-0.0666172440304903
chr1:156136213-156137267:+	chr1	156137267	ENSE00001864932.2	ENSG00000160789.23	LMNA	100	0	156136213	+	ENST00000368298.2	G	chr1	156136283	A	chr1:156136283:A:['G']	-0.0919575473080823
chr1:156136213-156137028:+	chr1	156137028	ENSE00003899132.1	ENSG00000160789.23	LMNA	100	100	156136213	+	ENST00000675989.1	G	chr1	156136283	A	chr1:156136283:A:['G']	-0.08300196750174524
chr1:156136213-156136549:+	chr1	156136549	ENSE00003738968.2	ENSG00000160789.23	LMNA	100	100	156136213	+	ENST00000674720.1	G	chr1	156136283	A	chr1:156136283:A:['G']	-0.026709490267263394
chr1:156136213-156136436:+	chr1	156136436	ENSE00003524214.1	ENSG00000160789.23	LMNA	100	100	156136213	+	ENST00000368301.6	G	chr1	156136283	A	chr1:156136283:A:['G']	0.02182367946344356
chr1:156135860-156136436:+	chr1	156136436	ENSE00003901236.1	ENSG00000160789.23	LMNA	100	100	156135860	+	ENST00000676208.1	A	chr1	156136293	G	chr1:156136293:G:['A']	0.1050862438005677
chr1:156136213-156137267:+	chr1	156137267	ENSE00001864932.2	ENSG00000160789.23	LMNA	100	0	156136213	+	ENST00000368298.2	A	chr1	156136293	G	chr1:156136293:G:['A']	0.001878491103905297
chr1:156136213-156137028:+	chr1	156137028	ENSE00003899132.1	ENSG00000160789.23	LMNA	100	100	156136213	+	ENST00000675989.1	A	chr1	156136293	G	chr1:156136293:G:['A']	0.038350163031714665
chr1:156136213-156136549:+	chr1	156136549	ENSE00003738968.2	ENSG00000160789.23	LMNA	100	100	156136213	+	ENST00000674720.1	A	chr1	156136293	G	chr1:156136293:G:['A']	0.2676393460145503
chr1:156136213-156136436:+	chr1	156136436	ENSE00003524214.1	ENSG00000160789.23	LMNA	100	100	156136213	+	ENST00000368301.6	A	chr1	156136293	G	chr1:156136293:G:['A']	0.46532700233803503
chr1:156136292-156137028:+	chr1	156137028	ENSE00001891396.1	ENSG00000160789.23	LMNA	0	100	156136292	+	ENST00000459904.1	A	chr1	156136293	G	chr1:156136293:G:['A']	0.08605018237420807
chr1:156135860-156136436:+	chr1	156136436	ENSE00003901236.1	ENSG00000160789.23	LMNA	100	100	156135860	+	ENST00000676208.1	T	chr1	156136293	G	chr1:156136293:G:['T']	-0.05088918991186504
chr1:156136213-156137267:+	chr1	156137267	ENSE00001864932.2	ENSG00000160789.23	LMNA	100	0	156136213	+	ENST00000368298.2	T	chr1	156136293	G	chr1:156136293:G:['T']	-0.08336048336000546
chr1:156136213-156137028:+	chr1	156137028	ENSE00003899132.1	ENSG00000160789.23	LMNA	100	100	156136213	+	ENST00000675989.1	T	chr1	156136293	G	chr1:156136293:G:['T']	-0.0718861467331361
chr1:156136213-156136549:+	chr1	156136549	ENSE00003738968.2	ENSG00000160789.23	LMNA	100	100	156136213	+	ENST00000674720.1	T	chr1	156136293	G	chr1:156136293:G:['T']	0.000252365603939278
chr1:156136213-156136436:+	chr1	156136436	ENSE00003524214.1	ENSG00000160789.23	LMNA	100	100	156136213	+	ENST00000368301.6	T	chr1	156136293	G	chr1:156136293:G:['T']	0.06244755036191983
chr1:156136292-156137028:+	chr1	156137028	ENSE00001891396.1	ENSG00000160789.23	LMNA	0	100	156136292	+	ENST00000459904.1	T	chr1	156136293	G	chr1:156136293:G:['T']	-0.297309096268012
chr1:156135860-156136436:+	chr1	156136436	ENSE00003901236.1	ENSG00000160789.23	LMNA	100	100	156135860	+	ENST00000676208.1	A	chr1	156136368	G	chr1:156136368:G:['A']	-0.06998381768930634
chr1:156136213-156137267:+	chr1	156137267	ENSE00001864932.2	ENSG00000160789.23	LMNA	100	0	156136213	+	ENST00000368298.2	A	chr1	156136368	G	chr1:156136368:G:['A']	-0.09379585566293702
chr1:156136213-156137028:+	chr1	156137028	ENSE00003899132.1	ENSG00000160789.23	LMNA	100	100	156136213	+	ENST00000675989.1	A	chr1	156136368	G	chr1:156136368:G:['A']	-0.0853817079690746
chr1:156136213-156136549:+	chr1	156136549	ENSE00003738968.2	ENSG00000160789.23	LMNA	100	100	156136213	+	ENST00000674720.1	A	chr1	156136368	G	chr1:156136368:G:['A']	-0.032484156412812035
chr1:156136213-156136436:+	chr1	156136436	ENSE00003524214.1	ENSG00000160789.23	LMNA	100	100	156136213	+	ENST00000368301.6	A	chr1	156136368	G	chr1:156136368:G:['A']	0.013124182413006655
chr1:156136292-156137028:+	chr1	156137028	ENSE00001891396.1	ENSG00000160789.23	LMNA	0	100	156136292	+	ENST00000459904.1	A	chr1	156136368	G	chr1:156136368:G:['A']	-0.08139962111482708
chr1:156135860-156136436:+	chr1	156136436	ENSE00003901236.1	ENSG00000160789.23	LMNA	100	100	156135860	+	ENST00000676208.1	T	chr1	156136371	C	chr1:156136371:C:['T']	-0.1674013563588119
chr1:156136213-156137267:+	chr1	156137267	ENSE00001864932.2	ENSG00000160789.23	LMNA	100	0	156136213	+	ENST00000368298.2	T	chr1	156136371	C	chr1:156136371:C:['T']	-0.14703363145203838
chr1:156136213-156137028:+	chr1	156137028	ENSE00003899132.1	ENSG00000160789.23	LMNA	100	100	156136213	+	ENST00000675989.1	T	chr1	156136371	C	chr1:156136371:C:['T']	-0.15423138605537504
chr1:156136213-156136549:+	chr1	156136549	ENSE00003738968.2	ENSG00000160789.23	LMNA	100	100	156136213	+	ENST00000674720.1	T	chr1	156136371	C	chr1:156136371:C:['T']	-0.1994848673480178
chr1:156136213-156136436:+	chr1	156136436	ENSE00003524214.1	ENSG00000160789.23	LMNA	100	100	156136213	+	ENST00000368301.6	T	chr1	156136371	C	chr1:156136371:C:['T']	-0.23850090437194948
chr1:156136292-156137028:+	chr1	156137028	ENSE00001891396.1	ENSG00000160789.23	LMNA	0	100	156136292	+	ENST00000459904.1	T	chr1	156136371	C	chr1:156136371:C:['T']	-0.1576372867088472
chr1:156135860-156136436:+	chr1	156136436	ENSE00003901236.1	ENSG00000160789.23	LMNA	100	100	156135860	+	ENST00000676208.1	A	chr1	156136373	C	chr1:156136373:C:['A']	-0.05480542691459536
chr1:156136213-156137267:+	chr1	156137267	ENSE00001864932.2	ENSG00000160789.23	LMNA	100	0	156136213	+	ENST00000368298.2	A	chr1	156136373	C	chr1:156136373:C:['A']	-0.08550060353431396
chr1:156136213-156137028:+	chr1	156137028	ENSE00003899132.1	ENSG00000160789.23	LMNA	100	100	156136213	+	ENST00000675989.1	A	chr1	156136373	C	chr1:156136373:C:['A']	-0.07465184049685784
chr1:156136213-156136549:+	chr1	156136549	ENSE00003738968.2	ENSG00000160789.23	LMNA	100	100	156136213	+	ENST00000674720.1	A	chr1	156136373	C	chr1:156136373:C:['A']	-0.006460660925729236
chr1:156136213-156136436:+	chr1	156136436	ENSE00003524214.1	ENSG00000160789.23	LMNA	100	100	156136213	+	ENST00000368301.6	A	chr1	156136373	C	chr1:156136373:C:['A']	0.05233228150386347
chr1:156136292-156137028:+	chr1	156137028	ENSE00001891396.1	ENSG00000160789.23	LMNA	0	100	156136292	+	ENST00000459904.1	A	chr1	156136373	C	chr1:156136373:C:['A']	-0.06951921040360176
chr1:156135860-156136436:+	chr1	156136436	ENSE00003901236.1	ENSG00000160789.23	LMNA	100	100	156135860	+	ENST00000676208.1	A	chr1	156136386	G	chr1:156136386:G:['A']	-0.06422104110028164
chr1:156136213-156137267:+	chr1	156137267	ENSE00001864932.2	ENSG00000160789.23	LMNA	100	0	156136213	+	ENST00000368298.2	A	chr1	156136386	G	chr1:156136386:G:['A']	-0.09064603776536505
chr1:156136213-156137028:+	chr1	156137028	ENSE00003899132.1	ENSG00000160789.23	LMNA	100	100	156136213	+	ENST00000675989.1	A	chr1	156136386	G	chr1:156136386:G:['A']	-0.0813081629877199
chr1:156136213-156136549:+	chr1	156136549	ENSE00003738968.2	ENSG00000160789.23	LMNA	100	100	156136213	+	ENST00000674720.1	A	chr1	156136386	G	chr1:156136386:G:['A']	-0.022601191197607964
chr1:156136213-156136436:+	chr1	156136436	ENSE00003524214.1	ENSG00000160789.23	LMNA	100	100	156136213	+	ENST00000368301.6	A	chr1	156136386	G	chr1:156136386:G:['A']	0.028013565506058893
chr1:156136292-156137028:+	chr1	156137028	ENSE00001891396.1	ENSG00000160789.23	LMNA	0	100	156136292	+	ENST00000459904.1	A	chr1	156136386	G	chr1:156136386:G:['A']	-0.07688707712335782
chr1:156135860-156136436:+	chr1	156136436	ENSE00003901236.1	ENSG00000160789.23	LMNA	100	100	156135860	+	ENST00000676208.1	A	chr1	156136414	G	chr1:156136414:G:['A']	-0.1643210466378414
chr1:156136213-156137267:+	chr1	156137267	ENSE00001864932.2	ENSG00000160789.23	LMNA	100	0	156136213	+	ENST00000368298.2	A	chr1	156136414	G	chr1:156136414:G:['A']	-0.14535080191326588
chr1:156136213-156137028:+	chr1	156137028	ENSE00003899132.1	ENSG00000160789.23	LMNA	100	100	156136213	+	ENST00000675989.1	A	chr1	156136414	G	chr1:156136414:G:['A']	-0.15205285346768152
chr1:156136213-156136549:+	chr1	156136549	ENSE00003738968.2	ENSG00000160789.23	LMNA	100	100	156136213	+	ENST00000674720.1	A	chr1	156136414	G	chr1:156136414:G:['A']	-0.19420224592630592
chr1:156136213-156136436:+	chr1	156136436	ENSE00003524214.1	ENSG00000160789.23	LMNA	100	100	156136213	+	ENST00000368301.6	A	chr1	156136414	G	chr1:156136414:G:['A']	-0.2305422181510809
chr1:156136292-156137028:+	chr1	156137028	ENSE00001891396.1	ENSG00000160789.23	LMNA	0	100	156136292	+	ENST00000459904.1	A	chr1	156136414	G	chr1:156136414:G:['A']	-0.1552264504783014
chr1:156135860-156136436:+	chr1	156136436	ENSE00003901236.1	ENSG00000160789.23	LMNA	100	100	156135860	+	ENST00000676208.1	G	chr1	156136432	A	chr1:156136432:A:['G']	-0.8411793585125865
chr1:156136213-156137267:+	chr1	156137267	ENSE00001864932.2	ENSG00000160789.23	LMNA	100	0	156136213	+	ENST00000368298.2	G	chr1	156136432	A	chr1:156136432:A:['G']	-0.11085645469351418
chr1:156136213-156137028:+	chr1	156137028	ENSE00003899132.1	ENSG00000160789.23	LMNA	100	100	156136213	+	ENST00000675989.1	G	chr1	156136432	A	chr1:156136432:A:['G']	-0.10744506655241562
chr1:156136213-156136549:+	chr1	156136549	ENSE00003738968.2	ENSG00000160789.23	LMNA	100	100	156136213	+	ENST00000674720.1	G	chr1	156136432	A	chr1:156136432:A:['G']	-0.08599813574577712
chr1:156136213-156136436:+	chr1	156136436	ENSE00003524214.1	ENSG00000160789.23	LMNA	100	100	156136213	+	ENST00000368301.6	G	chr1	156136432	A	chr1:156136432:A:['G']	-0.819872876517016
chr1:156136292-156137028:+	chr1	156137028	ENSE00001891396.1	ENSG00000160789.23	LMNA	0	100	156136292	+	ENST00000459904.1	G	chr1	156136432	A	chr1:156136432:A:['G']	-0.10582991602770245
chr1:156136213-156137267:+	chr1	156137267	ENSE00001864932.2	ENSG00000160789.23	LMNA	100	0	156136213	+	ENST00000368298.2	A	chr1	156136916	G	chr1:156136916:G:['A']	-0.15369727059306898
chr1:156136213-156137028:+	chr1	156137028	ENSE00003899132.1	ENSG00000160789.23	LMNA	100	100	156136213	+	ENST00000675989.1	A	chr1	156136916	G	chr1:156136916:G:['A']	-0.16285039995395761
chr1:156136292-156137028:+	chr1	156137028	ENSE00001891396.1	ENSG00000160789.23	LMNA	0	100	156136292	+	ENST00000459904.1	A	chr1	156136916	G	chr1:156136916:G:['A']	-0.1671818568537546
chr1:156136920-156137232:+	chr1	156137232	ENSE00001922874.1	ENSG00000160789.23	LMNA	100	100	156136920	+	ENST00000496738.6	A	chr1	156136916	G	chr1:156136916:G:['A']	-0.795950854290829
chr1:156136920-156137028:+	chr1	156137028	ENSE00003507672.1	ENSG00000160789.23	LMNA	100	100	156136920	+	ENST00000368301.6	A	chr1	156136916	G	chr1:156136916:G:['A']	-0.795950854290829
chr1:156136213-156137267:+	chr1	156137267	ENSE00001864932.2	ENSG00000160789.23	LMNA	100	0	156136213	+	ENST00000368298.2	A	chr1	156136917	G	chr1:156136917:G:['A']	-0.13795732691791981
chr1:156136213-156137028:+	chr1	156137028	ENSE00003899132.1	ENSG00000160789.23	LMNA	100	100	156136213	+	ENST00000675989.1	A	chr1	156136917	G	chr1:156136917:G:['A']	-0.14249365002243694
chr1:156136292-156137028:+	chr1	156137028	ENSE00001891396.1	ENSG00000160789.23	LMNA	0	100	156136292	+	ENST00000459904.1	A	chr1	156136917	G	chr1:156136917:G:['A']	-0.144641086846914
chr1:156136920-156137232:+	chr1	156137232	ENSE00001922874.1	ENSG00000160789.23	LMNA	100	100	156136920	+	ENST00000496738.6	A	chr1	156136917	G	chr1:156136917:G:['A']	-0.11839451899201793
chr1:156136920-156137028:+	chr1	156137028	ENSE00003507672.1	ENSG00000160789.23	LMNA	100	100	156136920	+	ENST00000368301.6	A	chr1	156136917	G	chr1:156136917:G:['A']	-0.11839451899201793
chr1:156136213-156137267:+	chr1	156137267	ENSE00001864932.2	ENSG00000160789.23	LMNA	100	0	156136213	+	ENST00000368298.2	T	chr1	156136921	G	chr1:156136921:G:['T']	-0.1417729599808322
chr1:156136213-156137028:+	chr1	156137028	ENSE00003899132.1	ENSG00000160789.23	LMNA	100	100	156136213	+	ENST00000675989.1	T	chr1	156136921	G	chr1:156136921:G:['T']	-0.14742690139859932
chr1:156136292-156137028:+	chr1	156137028	ENSE00001891396.1	ENSG00000160789.23	LMNA	0	100	156136292	+	ENST00000459904.1	T	chr1	156136921	G	chr1:156136921:G:['T']	-0.150102966197756
chr1:156136920-156137232:+	chr1	156137232	ENSE00001922874.1	ENSG00000160789.23	LMNA	100	100	156136920	+	ENST00000496738.6	T	chr1	156136921	G	chr1:156136921:G:['T']	-1.0857997418716752
chr1:156136920-156137028:+	chr1	156137028	ENSE00003507672.1	ENSG00000160789.23	LMNA	100	100	156136920	+	ENST00000368301.6	T	chr1	156136921	G	chr1:156136921:G:['T']	-1.1957501490230906
chr1:156136213-156137267:+	chr1	156137267	ENSE00001864932.2	ENSG00000160789.23	LMNA	100	0	156136213	+	ENST00000368298.2	G	chr1	156136982	A	chr1:156136982:A:['G']	-0.08083623905184673
chr1:156136213-156137028:+	chr1	156137028	ENSE00003899132.1	ENSG00000160789.23	LMNA	100	100	156136213	+	ENST00000675989.1	G	chr1	156136982	A	chr1:156136982:A:['G']	-0.06862109159540905
chr1:156136292-156137028:+	chr1	156137028	ENSE00001891396.1	ENSG00000160789.23	LMNA	0	100	156136292	+	ENST00000459904.1	G	chr1	156136982	A	chr1:156136982:A:['G']	-0.06283910879969185
chr1:156136920-156137232:+	chr1	156137232	ENSE00001922874.1	ENSG00000160789.23	LMNA	100	100	156136920	+	ENST00000496738.6	G	chr1	156136982	A	chr1:156136982:A:['G']	0.018222058417961998
chr1:156136920-156137028:+	chr1	156137028	ENSE00003507672.1	ENSG00000160789.23	LMNA	100	100	156136920	+	ENST00000368301.6	G	chr1	156136982	A	chr1:156136982:A:['G']	0.28400852160419704
chr1:156136213-156137267:+	chr1	156137267	ENSE00001864932.2	ENSG00000160789.23	LMNA	100	0	156136213	+	ENST00000368298.2	A	chr1	156136985	G	chr1:156136985:G:['A']	-0.16131939090618308
chr1:156136213-156137028:+	chr1	156137028	ENSE00003899132.1	ENSG00000160789.23	LMNA	100	100	156136213	+	ENST00000675989.1	A	chr1	156136985	G	chr1:156136985:G:['A']	-0.17270775689357165
chr1:156136292-156137028:+	chr1	156137028	ENSE00001891396.1	ENSG00000160789.23	LMNA	0	100	156136292	+	ENST00000459904.1	A	chr1	156136985	G	chr1:156136985:G:['A']	-0.17809829890527007
chr1:156136920-156137232:+	chr1	156137232	ENSE00001922874.1	ENSG00000160789.23	LMNA	100	100	156136920	+	ENST00000496738.6	A	chr1	156136985	G	chr1:156136985:G:['A']	-0.2536701493339497
chr1:156136920-156137028:+	chr1	156137028	ENSE00003507672.1	ENSG00000160789.23	LMNA	100	100	156136920	+	ENST00000368301.6	A	chr1	156136985	G	chr1:156136985:G:['A']	-0.5014558239429456
chr1:156136213-156137267:+	chr1	156137267	ENSE00001864932.2	ENSG00000160789.23	LMNA	100	0	156136213	+	ENST00000368298.2	T	chr1	156136985	G	chr1:156136985:G:['T']	-0.16858116619849478
chr1:156136213-156137028:+	chr1	156137028	ENSE00003899132.1	ENSG00000160789.23	LMNA	100	100	156136213	+	ENST00000675989.1	T	chr1	156136985	G	chr1:156136985:G:['T']	-0.182098677384939
chr1:156136292-156137028:+	chr1	156137028	ENSE00001891396.1	ENSG00000160789.23	LMNA	0	100	156136292	+	ENST00000459904.1	T	chr1	156136985	G	chr1:156136985:G:['T']	-0.1884952587948166
chr1:156136920-156137232:+	chr1	156137232	ENSE00001922874.1	ENSG00000160789.23	LMNA	100	100	156136920	+	ENST00000496738.6	T	chr1	156136985	G	chr1:156136985:G:['T']	-0.27820104818664304
chr1:156136920-156137028:+	chr1	156137028	ENSE00003507672.1	ENSG00000160789.23	LMNA	100	100	156136920	+	ENST00000368301.6	T	chr1	156136985	G	chr1:156136985:G:['T']	-0.5723212391506888
chr1:156136213-156137267:+	chr1	156137267	ENSE00001864932.2	ENSG00000160789.23	LMNA	100	0	156136213	+	ENST00000368298.2	A	chr1	156137022	G	chr1:156137022:G:['A']	-0.23506573711780304
chr1:156136213-156137028:+	chr1	156137028	ENSE00003899132.1	ENSG00000160789.23	LMNA	100	100	156136213	+	ENST00000675989.1	A	chr1	156137022	G	chr1:156137022:G:['A']	-0.2726842939595367
chr1:156136292-156137028:+	chr1	156137028	ENSE00001891396.1	ENSG00000160789.23	LMNA	0	100	156136292	+	ENST00000459904.1	A	chr1	156137022	G	chr1:156137022:G:['A']	-0.2888047034434518
chr1:156136920-156137232:+	chr1	156137232	ENSE00001922874.1	ENSG00000160789.23	LMNA	100	100	156136920	+	ENST00000496738.6	A	chr1	156137022	G	chr1:156137022:G:['A']	-0.5027966000863372
chr1:156136920-156137028:+	chr1	156137028	ENSE00003507672.1	ENSG00000160789.23	LMNA	100	100	156136920	+	ENST00000368301.6	A	chr1	156137022	G	chr1:156137022:G:['A']	-1.2559048894254943
chr1:156137112-156138591:+	chr1	156138591	ENSE00003899747.1	ENSG00000160789.23	LMNA	100	0	156137112	+	ENST00000676283.1	A	chr1	156137022	G	chr1:156137022:G:['A']	-0.12248809929900793
chr1:156137112-156137232:+	chr1	156137232	ENSE00003498484.1	ENSG00000160789.23	LMNA	100	100	156137112	+	ENST00000368301.6	A	chr1	156137022	G	chr1:156137022:G:['A']	-0.12248809929900793
chr1:156137112-156137292:+	chr1	156137292	ENSE00001906595.1	ENSG00000160789.23	LMNA	100	0	156137112	+	ENST00000459904.1	A	chr1	156137022	G	chr1:156137022:G:['A']	-0.12248809929900793
chr1:156136213-156137267:+	chr1	156137267	ENSE00001864932.2	ENSG00000160789.23	LMNA	100	0	156136213	+	ENST00000368298.2	T	chr1	156137027	C	chr1:156137027:C:['T']	-0.1324497185035242
chr1:156136213-156137028:+	chr1	156137028	ENSE00003899132.1	ENSG00000160789.23	LMNA	100	100	156136213	+	ENST00000675989.1	T	chr1	156137027	C	chr1:156137027:C:['T']	-1.2822809052555453
chr1:156136292-156137028:+	chr1	156137028	ENSE00001891396.1	ENSG00000160789.23	LMNA	0	100	156136292	+	ENST00000459904.1	T	chr1	156137027	C	chr1:156137027:C:['T']	-1.282954038744512
chr1:156136920-156137232:+	chr1	156137232	ENSE00001922874.1	ENSG00000160789.23	LMNA	100	100	156136920	+	ENST00000496738.6	T	chr1	156137027	C	chr1:156137027:C:['T']	-0.15614286091191554
chr1:156136920-156137028:+	chr1	156137028	ENSE00003507672.1	ENSG00000160789.23	LMNA	100	100	156136920	+	ENST00000368301.6	T	chr1	156137027	C	chr1:156137027:C:['T']	-1.3232923536638759
chr1:156137112-156138591:+	chr1	156138591	ENSE00003899747.1	ENSG00000160789.23	LMNA	100	0	156137112	+	ENST00000676283.1	T	chr1	156137027	C	chr1:156137027:C:['T']	-0.12248809929900793
chr1:156137112-156137232:+	chr1	156137232	ENSE00003498484.1	ENSG00000160789.23	LMNA	100	100	156137112	+	ENST00000368301.6	T	chr1	156137027	C	chr1:156137027:C:['T']	-0.12248809929900793
chr1:156137112-156137292:+	chr1	156137292	ENSE00001906595.1	ENSG00000160789.23	LMNA	100	0	156137112	+	ENST00000459904.1	T	chr1	156137027	C	chr1:156137027:C:['T']	-0.12248809929900793
chr1:156136213-156137267:+	chr1	156137267	ENSE00001864932.2	ENSG00000160789.23	LMNA	100	0	156136213	+	ENST00000368298.2	A	chr1	156137028	G	chr1:156137028:G:['A']	-0.13945541103993575
chr1:156136213-156137028:+	chr1	156137028	ENSE00003899132.1	ENSG00000160789.23	LMNA	100	100	156136213	+	ENST00000675989.1	A	chr1	156137028	G	chr1:156137028:G:['A']	-2.7135185711167282
chr1:156136292-156137028:+	chr1	156137028	ENSE00001891396.1	ENSG00000160789.23	LMNA	0	100	156136292	+	ENST00000459904.1	A	chr1	156137028	G	chr1:156137028:G:['A']	-2.725037135002875
chr1:156136920-156137232:+	chr1	156137232	ENSE00001922874.1	ENSG00000160789.23	LMNA	100	100	156136920	+	ENST00000496738.6	A	chr1	156137028	G	chr1:156137028:G:['A']	-0.1798085658821747
chr1:156136920-156137028:+	chr1	156137028	ENSE00003507672.1	ENSG00000160789.23	LMNA	100	100	156136920	+	ENST00000368301.6	A	chr1	156137028	G	chr1:156137028:G:['A']	-3.41601393204753
chr1:156137112-156138591:+	chr1	156138591	ENSE00003899747.1	ENSG00000160789.23	LMNA	100	0	156137112	+	ENST00000676283.1	A	chr1	156137028	G	chr1:156137028:G:['A']	-0.12248809929900793
chr1:156137112-156137232:+	chr1	156137232	ENSE00003498484.1	ENSG00000160789.23	LMNA	100	100	156137112	+	ENST00000368301.6	A	chr1	156137028	G	chr1:156137028:G:['A']	-0.12248809929900793
chr1:156137112-156137292:+	chr1	156137292	ENSE00001906595.1	ENSG00000160789.23	LMNA	100	0	156137112	+	ENST00000459904.1	A	chr1	156137028	G	chr1:156137028:G:['A']	-0.12248809929900793
chr1:156136213-156137267:+	chr1	156137267	ENSE00001864932.2	ENSG00000160789.23	LMNA	100	0	156136213	+	ENST00000368298.2	G	chr1	156137034	T	chr1:156137034:T:['G']	-0.22307374749150694
chr1:156136213-156137028:+	chr1	156137028	ENSE00003899132.1	ENSG00000160789.23	LMNA	100	100	156136213	+	ENST00000675989.1	G	chr1	156137034	T	chr1:156137034:T:['G']	-1.6033794128990237
chr1:156136292-156137028:+	chr1	156137028	ENSE00001891396.1	ENSG00000160789.23	LMNA	0	100	156136292	+	ENST00000459904.1	G	chr1	156137034	T	chr1:156137034:T:['G']	-1.6033794128990237
chr1:156136920-156137232:+	chr1	156137232	ENSE00001922874.1	ENSG00000160789.23	LMNA	100	100	156136920	+	ENST00000496738.6	G	chr1	156137034	T	chr1:156137034:T:['G']	-0.46228796642801595
chr1:156136920-156137028:+	chr1	156137028	ENSE00003507672.1	ENSG00000160789.23	LMNA	100	100	156136920	+	ENST00000368301.6	G	chr1	156137034	T	chr1:156137034:T:['G']	-1.6033794128990237
chr1:156137112-156138591:+	chr1	156138591	ENSE00003899747.1	ENSG00000160789.23	LMNA	100	0	156137112	+	ENST00000676283.1	G	chr1	156137034	T	chr1:156137034:T:['G']	-0.12248809929900793
chr1:156137112-156137232:+	chr1	156137232	ENSE00003498484.1	ENSG00000160789.23	LMNA	100	100	156137112	+	ENST00000368301.6	G	chr1	156137034	T	chr1:156137034:T:['G']	-0.12248809929900793
chr1:156137112-156137292:+	chr1	156137292	ENSE00001906595.1	ENSG00000160789.23	LMNA	100	0	156137112	+	ENST00000459904.1	G	chr1	156137034	T	chr1:156137034:T:['G']	-0.12248809929900793
chr1:156136213-156137267:+	chr1	156137267	ENSE00001864932.2	ENSG00000160789.23	LMNA	100	0	156136213	+	ENST00000368298.2	T	chr1	156137104	C	chr1:156137104:C:['T']	-0.12683601866168423
chr1:156136213-156137028:+	chr1	156137028	ENSE00003899132.1	ENSG00000160789.23	LMNA	100	100	156136213	+	ENST00000675989.1	T	chr1	156137104	C	chr1:156137104:C:['T']	-0.12248809929900793
chr1:156136292-156137028:+	chr1	156137028	ENSE00001891396.1	ENSG00000160789.23	LMNA	0	100	156136292	+	ENST00000459904.1	T	chr1	156137104	C	chr1:156137104:C:['T']	-0.12248809929900793
chr1:156136920-156137232:+	chr1	156137232	ENSE00001922874.1	ENSG00000160789.23	LMNA	100	100	156136920	+	ENST00000496738.6	T	chr1	156137104	C	chr1:156137104:C:['T']	-0.13717444534988216
chr1:156136920-156137028:+	chr1	156137028	ENSE00003507672.1	ENSG00000160789.23	LMNA	100	100	156136920	+	ENST00000368301.6	T	chr1	156137104	C	chr1:156137104:C:['T']	-0.12248809929900793
chr1:156137112-156138591:+	chr1	156138591	ENSE00003899747.1	ENSG00000160789.23	LMNA	100	0	156137112	+	ENST00000676283.1	T	chr1	156137104	C	chr1:156137104:C:['T']	-0.033620196004655725
chr1:156137112-156137232:+	chr1	156137232	ENSE00003498484.1	ENSG00000160789.23	LMNA	100	100	156137112	+	ENST00000368301.6	T	chr1	156137104	C	chr1:156137104:C:['T']	-0.033620196004655725
chr1:156137112-156137292:+	chr1	156137292	ENSE00001906595.1	ENSG00000160789.23	LMNA	100	0	156137112	+	ENST00000459904.1	T	chr1	156137104	C	chr1:156137104:C:['T']	-0.033620196004655725
chr1:156136213-156137267:+	chr1	156137267	ENSE00001864932.2	ENSG00000160789.23	LMNA	100	0	156136213	+	ENST00000368298.2	G	chr1	156137225	C	chr1:156137225:C:['G']	-0.13135039181569566
chr1:156136920-156137232:+	chr1	156137232	ENSE00001922874.1	ENSG00000160789.23	LMNA	100	100	156136920	+	ENST00000496738.6	G	chr1	156137225	C	chr1:156137225:C:['G']	-0.1386469211963081
chr1:156137112-156138591:+	chr1	156138591	ENSE00003899747.1	ENSG00000160789.23	LMNA	100	0	156137112	+	ENST00000676283.1	G	chr1	156137225	C	chr1:156137225:C:['G']	-0.12880602671957334
chr1:156137112-156137232:+	chr1	156137232	ENSE00003498484.1	ENSG00000160789.23	LMNA	100	100	156137112	+	ENST00000368301.6	G	chr1	156137225	C	chr1:156137225:C:['G']	-0.1645003045669715
chr1:156137112-156137292:+	chr1	156137292	ENSE00001906595.1	ENSG00000160789.23	LMNA	100	0	156137112	+	ENST00000459904.1	G	chr1	156137225	C	chr1:156137225:C:['G']	-0.17438692810725986
chr1:156136213-156137267:+	chr1	156137267	ENSE00001864932.2	ENSG00000160789.23	LMNA	100	0	156136213	+	ENST00000368298.2	C	chr1	156137226	T	chr1:156137226:T:['C']	-0.08329280434594613
chr1:156136920-156137232:+	chr1	156137232	ENSE00001922874.1	ENSG00000160789.23	LMNA	100	100	156136920	+	ENST00000496738.6	C	chr1	156137226	T	chr1:156137226:T:['C']	0.007667790549791095
chr1:156137112-156138591:+	chr1	156138591	ENSE00003899747.1	ENSG00000160789.23	LMNA	100	0	156137112	+	ENST00000676283.1	C	chr1	156137226	T	chr1:156137226:T:['C']	-0.09455495811792679
chr1:156137112-156137232:+	chr1	156137232	ENSE00003498484.1	ENSG00000160789.23	LMNA	100	100	156137112	+	ENST00000368301.6	C	chr1	156137226	T	chr1:156137226:T:['C']	0.21591977513542848
chr1:156137112-156137292:+	chr1	156137292	ENSE00001906595.1	ENSG00000160789.23	LMNA	100	0	156137112	+	ENST00000459904.1	C	chr1	156137226	T	chr1:156137226:T:['C']	0.10703338732668001
chr1:156137112-156138591:+	chr1	156138591	ENSE00003899747.1	ENSG00000160789.23	LMNA	100	0	156137112	+	ENST00000676283.1	G	chr1	156137651	C	chr1:156137651:C:['G']	-0.09830291216677986
chr1:156137461-156137743:+	chr1	156137743	ENSE00001856743.2	ENSG00000160789.23	LMNA	0	100	156137461	+	ENST00000506981.1	G	chr1	156137651	C	chr1:156137651:C:['G']	0.0043643229986789905
chr1:156137653-156138999:+	chr1	156138999	ENSE00003898997.1	ENSG00000160789.23	LMNA	100	0	156137653	+	ENST00000676434.1	G	chr1	156137651	C	chr1:156137651:C:['G']	-1.4510590334695437
chr1:156137653-156138757:+	chr1	156138757	ENSE00001885328.1	ENSG00000160789.23	LMNA	100	100	156137653	+	ENST00000675989.1	G	chr1	156137651	C	chr1:156137651:C:['G']	-1.4510590334695437
chr1:156137653-156138573:+	chr1	156138573	ENSE00003901068.1	ENSG00000160789.23	LMNA	100	0	156137653	+	ENST00000674720.1	G	chr1	156137651	C	chr1:156137651:C:['G']	-1.4510590334695437
chr1:156137653-156138161:+	chr1	156138161	ENSE00001927146.2	ENSG00000160789.23	LMNA	100	0	156137653	+	ENST00000498722.2	G	chr1	156137651	C	chr1:156137651:C:['G']	-1.4510590334695437
chr1:156137653-156137866:+	chr1	156137866	ENSE00003905178.1	ENSG00000160789.23	LMNA	100	0	156137653	+	ENST00000677389.1	G	chr1	156137651	C	chr1:156137651:C:['G']	-1.4510590334695437
chr1:156137653-156137865:+	chr1	156137865	ENSE00001434893.1	ENSG00000160789.23	LMNA	100	0	156137653	+	ENST00000368301.6	G	chr1	156137651	C	chr1:156137651:C:['G']	-1.4510590334695437
chr1:156137653-156137743:+	chr1	156137743	ENSE00001244973.2	ENSG00000160789.23	LMNA	100	100	156137653	+	ENST00000675939.1	G	chr1	156137651	C	chr1:156137651:C:['G']	-1.4510590334695437
chr1:156137112-156138591:+	chr1	156138591	ENSE00003899747.1	ENSG00000160789.23	LMNA	100	0	156137112	+	ENST00000676283.1	G	chr1	156137709	A	chr1:156137709:A:['G']	-0.24161779734376287
chr1:156137461-156137743:+	chr1	156137743	ENSE00001856743.2	ENSG00000160789.23	LMNA	0	100	156137461	+	ENST00000506981.1	G	chr1	156137709	A	chr1:156137709:A:['G']	-0.7472806363067631
chr1:156137653-156138999:+	chr1	156138999	ENSE00003898997.1	ENSG00000160789.23	LMNA	100	0	156137653	+	ENST00000676434.1	G	chr1	156137709	A	chr1:156137709:A:['G']	-0.25338845830245954
chr1:156137653-156138757:+	chr1	156138757	ENSE00001885328.1	ENSG00000160789.23	LMNA	100	100	156137653	+	ENST00000675989.1	G	chr1	156137709	A	chr1:156137709:A:['G']	-0.28208070193853046
chr1:156137653-156138573:+	chr1	156138573	ENSE00003901068.1	ENSG00000160789.23	LMNA	100	0	156137653	+	ENST00000674720.1	G	chr1	156137709	A	chr1:156137709:A:['G']	-0.3139995882989434
chr1:156137653-156138161:+	chr1	156138161	ENSE00001927146.2	ENSG00000160789.23	LMNA	100	0	156137653	+	ENST00000498722.2	G	chr1	156137709	A	chr1:156137709:A:['G']	-0.46932292556510186
chr1:156137653-156137866:+	chr1	156137866	ENSE00003905178.1	ENSG00000160789.23	LMNA	100	0	156137653	+	ENST00000677389.1	G	chr1	156137709	A	chr1:156137709:A:['G']	-0.9496793007575397
chr1:156137653-156137865:+	chr1	156137865	ENSE00001434893.1	ENSG00000160789.23	LMNA	100	0	156137653	+	ENST00000368301.6	G	chr1	156137709	A	chr1:156137709:A:['G']	-0.9535809044599328
chr1:156137653-156137743:+	chr1	156137743	ENSE00001244973.2	ENSG00000160789.23	LMNA	100	100	156137653	+	ENST00000675939.1	G	chr1	156137709	A	chr1:156137709:A:['G']	-2.0801712599791378
chr1:156137112-156138591:+	chr1	156138591	ENSE00003899747.1	ENSG00000160789.23	LMNA	100	0	156137112	+	ENST00000676283.1	C	chr1	156138500	A	chr1:156138500:A:['C']	-0.12636775305089537
chr1:156137653-156138999:+	chr1	156138999	ENSE00003898997.1	ENSG00000160789.23	LMNA	100	0	156137653	+	ENST00000676434.1	C	chr1	156138500	A	chr1:156138500:A:['C']	-0.12674821885966134
chr1:156137653-156138757:+	chr1	156138757	ENSE00001885328.1	ENSG00000160789.23	LMNA	100	100	156137653	+	ENST00000675989.1	C	chr1	156138500	A	chr1:156138500:A:['C']	-0.1276829209186969
chr1:156137653-156138573:+	chr1	156138573	ENSE00003901068.1	ENSG00000160789.23	LMNA	100	0	156137653	+	ENST00000674720.1	C	chr1	156138500	A	chr1:156138500:A:['C']	-0.1287218852426347
chr1:156138487-156139240:+	chr1	156139240	ENSE00003899065.1	ENSG00000160789.23	LMNA	100	0	156138487	+	ENST00000675667.1	C	chr1	156138500	A	chr1:156138500:A:['C']	-0.13010656128703774
chr1:156138487-156138757:+	chr1	156138757	ENSE00003606184.1	ENSG00000160789.23	LMNA	100	100	156138487	+	ENST00000676385.2	C	chr1	156138500	A	chr1:156138500:A:['C']	-0.14373199306346843
chr1:156138487-156138607:+	chr1	156138607	ENSE00001446805.1	ENSG00000160789.23	LMNA	100	100	156138487	+	ENST00000368299.7	C	chr1	156138500	A	chr1:156138500:A:['C']	-0.17028960401285728
chr1:156137653-156138999:+	chr1	156138999	ENSE00003898997.1	ENSG00000160789.23	LMNA	100	0	156137653	+	ENST00000676434.1	T	chr1	156138601	A	chr1:156138601:A:['T']	-0.18655268817505966
chr1:156137653-156138757:+	chr1	156138757	ENSE00001885328.1	ENSG00000160789.23	LMNA	100	100	156137653	+	ENST00000675989.1	T	chr1	156138601	A	chr1:156138601:A:['T']	-0.2005951690110992
chr1:156138487-156139240:+	chr1	156139240	ENSE00003899065.1	ENSG00000160789.23	LMNA	100	0	156138487	+	ENST00000675667.1	T	chr1	156138601	A	chr1:156138601:A:['T']	-0.23700464941247568
chr1:156138487-156138757:+	chr1	156138757	ENSE00003606184.1	ENSG00000160789.23	LMNA	100	100	156138487	+	ENST00000676385.2	T	chr1	156138601	A	chr1:156138601:A:['T']	-0.4418598791573517
chr1:156138487-156138607:+	chr1	156138607	ENSE00001446805.1	ENSG00000160789.23	LMNA	100	100	156138487	+	ENST00000368299.7	T	chr1	156138601	A	chr1:156138601:A:['T']	-0.9155599318589275
chr1:156137653-156138999:+	chr1	156138999	ENSE00003898997.1	ENSG00000160789.23	LMNA	100	0	156137653	+	ENST00000676434.1	A	chr1	156138610	G	chr1:156138610:G:['A']	-0.16153340292361393
chr1:156137653-156138757:+	chr1	156138757	ENSE00001885328.1	ENSG00000160789.23	LMNA	100	100	156137653	+	ENST00000675989.1	A	chr1	156138610	G	chr1:156138610:G:['A']	-0.1700902252957636
chr1:156138487-156139240:+	chr1	156139240	ENSE00003899065.1	ENSG00000160789.23	LMNA	100	0	156138487	+	ENST00000675667.1	A	chr1	156138610	G	chr1:156138610:G:['A']	-0.19228345441959682
chr1:156138487-156138757:+	chr1	156138757	ENSE00003606184.1	ENSG00000160789.23	LMNA	100	100	156138487	+	ENST00000676385.2	A	chr1	156138610	G	chr1:156138610:G:['A']	-0.31713477289617825
chr1:156138487-156138607:+	chr1	156138607	ENSE00001446805.1	ENSG00000160789.23	LMNA	100	100	156138487	+	ENST00000368299.7	A	chr1	156138610	G	chr1:156138610:G:['A']	1.4554748284747938
chr1:156137653-156138999:+	chr1	156138999	ENSE00003898997.1	ENSG00000160789.23	LMNA	100	0	156137653	+	ENST00000676434.1	A	chr1	156138611	G	chr1:156138611:G:['A']	-0.09368610591040838
chr1:156137653-156138757:+	chr1	156138757	ENSE00001885328.1	ENSG00000160789.23	LMNA	100	100	156137653	+	ENST00000675989.1	A	chr1	156138611	G	chr1:156138611:G:['A']	-0.08737366597746941
chr1:156138487-156139240:+	chr1	156139240	ENSE00003899065.1	ENSG00000160789.23	LMNA	100	0	156138487	+	ENST00000675667.1	A	chr1	156138611	G	chr1:156138611:G:['A']	-0.07100814871290698
chr1:156138487-156138757:+	chr1	156138757	ENSE00003606184.1	ENSG00000160789.23	LMNA	100	100	156138487	+	ENST00000676385.2	A	chr1	156138611	G	chr1:156138611:G:['A']	0.021090185284043814
chr1:156138487-156138607:+	chr1	156138607	ENSE00001446805.1	ENSG00000160789.23	LMNA	100	100	156138487	+	ENST00000368299.7	A	chr1	156138611	G	chr1:156138611:G:['A']	2.212796074108172
chr1:156137653-156138999:+	chr1	156138999	ENSE00003898997.1	ENSG00000160789.23	LMNA	100	0	156137653	+	ENST00000676434.1	T	chr1	156138613	C	chr1:156138613:C:['T']	-0.17663862719663914
chr1:156137653-156138757:+	chr1	156138757	ENSE00001885328.1	ENSG00000160789.23	LMNA	100	100	156137653	+	ENST00000675989.1	T	chr1	156138613	C	chr1:156138613:C:['T']	-0.1885080629326116
chr1:156138487-156139240:+	chr1	156139240	ENSE00003899065.1	ENSG00000160789.23	LMNA	100	0	156138487	+	ENST00000675667.1	T	chr1	156138613	C	chr1:156138613:C:['T']	-0.21928555186672666
chr1:156138487-156138757:+	chr1	156138757	ENSE00003606184.1	ENSG00000160789.23	LMNA	100	100	156138487	+	ENST00000676385.2	T	chr1	156138613	C	chr1:156138613:C:['T']	-0.39244322391878916
chr1:156138487-156138607:+	chr1	156138607	ENSE00001446805.1	ENSG00000160789.23	LMNA	100	100	156138487	+	ENST00000368299.7	T	chr1	156138613	C	chr1:156138613:C:['T']	0.9725590739003575
chr1:156137653-156138999:+	chr1	156138999	ENSE00003898997.1	ENSG00000160789.23	LMNA	100	0	156137653	+	ENST00000676434.1	C	chr1	156138626	T	chr1:156138626:T:['C']	-0.15300035966451211
chr1:156137653-156138757:+	chr1	156138757	ENSE00001885328.1	ENSG00000160789.23	LMNA	100	100	156137653	+	ENST00000675989.1	C	chr1	156138626	T	chr1:156138626:T:['C']	-0.15968777791859062
chr1:156138487-156139240:+	chr1	156139240	ENSE00003899065.1	ENSG00000160789.23	LMNA	100	0	156138487	+	ENST00000675667.1	C	chr1	156138626	T	chr1:156138626:T:['C']	-0.1770282388181158
chr1:156138487-156138757:+	chr1	156138757	ENSE00003606184.1	ENSG00000160789.23	LMNA	100	100	156138487	+	ENST00000676385.2	C	chr1	156138626	T	chr1:156138626:T:['C']	-0.274593939653535
chr1:156138487-156138607:+	chr1	156138607	ENSE00001446805.1	ENSG00000160789.23	LMNA	100	100	156138487	+	ENST00000368299.7	C	chr1	156138626	T	chr1:156138626:T:['C']	-0.12248809929900793
chr1:156137653-156138999:+	chr1	156138999	ENSE00003898997.1	ENSG00000160789.23	LMNA	100	0	156137653	+	ENST00000676434.1	C	chr1	156138646	T	chr1:156138646:T:['C']	-0.08176545362325588
chr1:156137653-156138757:+	chr1	156138757	ENSE00001885328.1	ENSG00000160789.23	LMNA	100	100	156137653	+	ENST00000675989.1	C	chr1	156138646	T	chr1:156138646:T:['C']	-0.07283914041759312
chr1:156138487-156139240:+	chr1	156139240	ENSE00003899065.1	ENSG00000160789.23	LMNA	100	0	156138487	+	ENST00000675667.1	C	chr1	156138646	T	chr1:156138646:T:['C']	-0.049696575934387144
chr1:156138487-156138757:+	chr1	156138757	ENSE00003606184.1	ENSG00000160789.23	LMNA	100	100	156138487	+	ENST00000676385.2	C	chr1	156138646	T	chr1:156138646:T:['C']	0.08051967627830263
chr1:156138487-156138607:+	chr1	156138607	ENSE00001446805.1	ENSG00000160789.23	LMNA	100	100	156138487	+	ENST00000368299.7	C	chr1	156138646	T	chr1:156138646:T:['C']	-0.12248809929900793
chr1:156137653-156138999:+	chr1	156138999	ENSE00003898997.1	ENSG00000160789.23	LMNA	100	0	156137653	+	ENST00000676434.1	T	chr1	156138659	C	chr1:156138659:C:['T']	-0.12617934930905453
chr1:156137653-156138757:+	chr1	156138757	ENSE00001885328.1	ENSG00000160789.23	LMNA	100	100	156137653	+	ENST00000675989.1	T	chr1	156138659	C	chr1:156138659:C:['T']	-0.12698600999014004
chr1:156138487-156139240:+	chr1	156139240	ENSE00003899065.1	ENSG00000160789.23	LMNA	100	0	156138487	+	ENST00000675667.1	T	chr1	156138659	C	chr1:156138659:C:['T']	-0.12908588858852138
chr1:156138487-156138757:+	chr1	156138757	ENSE00003606184.1	ENSG00000160789.23	LMNA	100	100	156138487	+	ENST00000676385.2	T	chr1	156138659	C	chr1:156138659:C:['T']	-0.14088581614789236
chr1:156138487-156138607:+	chr1	156138607	ENSE00001446805.1	ENSG00000160789.23	LMNA	100	100	156138487	+	ENST00000368299.7	T	chr1	156138659	C	chr1:156138659:C:['T']	-0.12248809929900793
chr1:156137653-156138999:+	chr1	156138999	ENSE00003898997.1	ENSG00000160789.23	LMNA	100	0	156137653	+	ENST00000676434.1	C	chr1	156138662	A	chr1:156138662:A:['C']	-0.09412144659543867
chr1:156137653-156138757:+	chr1	156138757	ENSE00001885328.1	ENSG00000160789.23	LMNA	100	100	156137653	+	ENST00000675989.1	C	chr1	156138662	A	chr1:156138662:A:['C']	-0.08790229395214903
chr1:156138487-156139240:+	chr1	156139240	ENSE00003899065.1	ENSG00000160789.23	LMNA	100	0	156138487	+	ENST00000675667.1	C	chr1	156138662	A	chr1:156138662:A:['C']	-0.07178371363077604
chr1:156138487-156138757:+	chr1	156138757	ENSE00003606184.1	ENSG00000160789.23	LMNA	100	100	156138487	+	ENST00000676385.2	C	chr1	156138662	A	chr1:156138662:A:['C']	0.018922627671603173
chr1:156138487-156138607:+	chr1	156138607	ENSE00001446805.1	ENSG00000160789.23	LMNA	100	100	156138487	+	ENST00000368299.7	C	chr1	156138662	A	chr1:156138662:A:['C']	-0.12248809929900793
chr1:156137653-156138999:+	chr1	156138999	ENSE00003898997.1	ENSG00000160789.23	LMNA	100	0	156137653	+	ENST00000676434.1	T	chr1	156138662	A	chr1:156138662:A:['T']	-0.12965841646421244
chr1:156137653-156138757:+	chr1	156138757	ENSE00001885328.1	ENSG00000160789.23	LMNA	100	100	156137653	+	ENST00000675989.1	T	chr1	156138662	A	chr1:156138662:A:['T']	-0.1312314962504563
chr1:156138487-156139240:+	chr1	156139240	ENSE00003899065.1	ENSG00000160789.23	LMNA	100	0	156138487	+	ENST00000675667.1	T	chr1	156138662	A	chr1:156138662:A:['T']	-0.13530869955689528
chr1:156138487-156138757:+	chr1	156138757	ENSE00003606184.1	ENSG00000160789.23	LMNA	100	100	156138487	+	ENST00000676385.2	T	chr1	156138662	A	chr1:156138662:A:['T']	-0.1582409103477547
chr1:156138487-156138607:+	chr1	156138607	ENSE00001446805.1	ENSG00000160789.23	LMNA	100	100	156138487	+	ENST00000368299.7	T	chr1	156138662	A	chr1:156138662:A:['T']	-0.12248809929900793
chr1:156137653-156138999:+	chr1	156138999	ENSE00003898997.1	ENSG00000160789.23	LMNA	100	0	156137653	+	ENST00000676434.1	C	chr1	156138663	G	chr1:156138663:G:['C']	-0.14327836075301673
chr1:156137653-156138757:+	chr1	156138757	ENSE00001885328.1	ENSG00000160789.23	LMNA	100	100	156137653	+	ENST00000675989.1	C	chr1	156138663	G	chr1:156138663:G:['C']	-0.14783480464549745
chr1:156138487-156139240:+	chr1	156139240	ENSE00003899065.1	ENSG00000160789.23	LMNA	100	0	156138487	+	ENST00000675667.1	C	chr1	156138663	G	chr1:156138663:G:['C']	-0.1596530238302899
chr1:156138487-156138757:+	chr1	156138757	ENSE00003606184.1	ENSG00000160789.23	LMNA	100	100	156138487	+	ENST00000676385.2	C	chr1	156138663	G	chr1:156138663:G:['C']	-0.226135765587056
chr1:156138487-156138607:+	chr1	156138607	ENSE00001446805.1	ENSG00000160789.23	LMNA	100	100	156138487	+	ENST00000368299.7	C	chr1	156138663	G	chr1:156138663:G:['C']	-0.12248809929900793
chr1:156137653-156138999:+	chr1	156138999	ENSE00003898997.1	ENSG00000160789.23	LMNA	100	0	156137653	+	ENST00000676434.1	T	chr1	156138678	G	chr1:156138678:G:['T']	-0.01303284193965265
chr1:156137653-156138757:+	chr1	156138757	ENSE00001885328.1	ENSG00000160789.23	LMNA	100	100	156137653	+	ENST00000675989.1	T	chr1	156138678	G	chr1:156138678:G:['T']	0.010960283125650297
chr1:156138487-156139240:+	chr1	156139240	ENSE00003899065.1	ENSG00000160789.23	LMNA	100	0	156138487	+	ENST00000675667.1	T	chr1	156138678	G	chr1:156138678:G:['T']	0.07316461369634157
chr1:156138487-156138757:+	chr1	156138757	ENSE00003606184.1	ENSG00000160789.23	LMNA	100	100	156138487	+	ENST00000676385.2	T	chr1	156138678	G	chr1:156138678:G:['T']	0.4231675494854289
chr1:156138487-156138607:+	chr1	156138607	ENSE00001446805.1	ENSG00000160789.23	LMNA	100	100	156138487	+	ENST00000368299.7	T	chr1	156138678	G	chr1:156138678:G:['T']	-0.12248809929900793
chr1:156137653-156138999:+	chr1	156138999	ENSE00003898997.1	ENSG00000160789.23	LMNA	100	0	156137653	+	ENST00000676434.1	A	chr1	156138692	G	chr1:156138692:G:['A']	-0.12957976247490025
chr1:156137653-156138757:+	chr1	156138757	ENSE00001885328.1	ENSG00000160789.23	LMNA	100	100	156137653	+	ENST00000675989.1	A	chr1	156138692	G	chr1:156138692:G:['A']	-0.13113455063572266
chr1:156138487-156139240:+	chr1	156139240	ENSE00003899065.1	ENSG00000160789.23	LMNA	100	0	156138487	+	ENST00000675667.1	A	chr1	156138692	G	chr1:156138692:G:['A']	-0.13516602487860804
chr1:156138487-156138757:+	chr1	156138757	ENSE00003606184.1	ENSG00000160789.23	LMNA	100	100	156138487	+	ENST00000676385.2	A	chr1	156138692	G	chr1:156138692:G:['A']	-0.15784032375102516
chr1:156138487-156138607:+	chr1	156138607	ENSE00001446805.1	ENSG00000160789.23	LMNA	100	100	156138487	+	ENST00000368299.7	A	chr1	156138692	G	chr1:156138692:G:['A']	-0.12248809929900793
chr1:156137653-156138999:+	chr1	156138999	ENSE00003898997.1	ENSG00000160789.23	LMNA	100	0	156137653	+	ENST00000676434.1	A	chr1	156138733	G	chr1:156138733:G:['A']	-0.16199618104677635
chr1:156137653-156138757:+	chr1	156138757	ENSE00001885328.1	ENSG00000160789.23	LMNA	100	100	156137653	+	ENST00000675989.1	A	chr1	156138733	G	chr1:156138733:G:['A']	-0.17065726568382822
chr1:156138487-156139240:+	chr1	156139240	ENSE00003899065.1	ENSG00000160789.23	LMNA	100	0	156138487	+	ENST00000675667.1	A	chr1	156138733	G	chr1:156138733:G:['A']	-0.19311023588864593
chr1:156138487-156138757:+	chr1	156138757	ENSE00003606184.1	ENSG00000160789.23	LMNA	100	100	156138487	+	ENST00000676385.2	A	chr1	156138733	G	chr1:156138733:G:['A']	-0.3194450051869061
chr1:156137653-156138999:+	chr1	156138999	ENSE00003898997.1	ENSG00000160789.23	LMNA	100	0	156137653	+	ENST00000676434.1	A	chr1	156138757	G	chr1:156138757:G:['A']	-0.10619940686121554
chr1:156137653-156138757:+	chr1	156138757	ENSE00001885328.1	ENSG00000160789.23	LMNA	100	100	156137653	+	ENST00000675989.1	A	chr1	156138757	G	chr1:156138757:G:['A']	-2.7172591277797005
chr1:156138487-156139240:+	chr1	156139240	ENSE00003899065.1	ENSG00000160789.23	LMNA	100	0	156138487	+	ENST00000675667.1	A	chr1	156138757	G	chr1:156138757:G:['A']	-0.09337331911570176
chr1:156138487-156138757:+	chr1	156138757	ENSE00003606184.1	ENSG00000160789.23	LMNA	100	100	156138487	+	ENST00000676385.2	A	chr1	156138757	G	chr1:156138757:G:['A']	-3.001045881983942
chr1:156137653-156138999:+	chr1	156138999	ENSE00003898997.1	ENSG00000160789.23	LMNA	100	0	156137653	+	ENST00000676434.1	T	chr1	156138794	C	chr1:156138794:C:['T']	-0.16704101133800953
chr1:156137653-156138757:+	chr1	156138757	ENSE00001885328.1	ENSG00000160789.23	LMNA	100	100	156137653	+	ENST00000675989.1	T	chr1	156138794	C	chr1:156138794:C:['T']	-0.12248809929900793
chr1:156138487-156139240:+	chr1	156139240	ENSE00003899065.1	ENSG00000160789.23	LMNA	100	0	156138487	+	ENST00000675667.1	T	chr1	156138794	C	chr1:156138794:C:['T']	-0.20212800722141588
chr1:156138487-156138757:+	chr1	156138757	ENSE00003606184.1	ENSG00000160789.23	LMNA	100	100	156138487	+	ENST00000676385.2	T	chr1	156138794	C	chr1:156138794:C:['T']	-0.12248809929900793
chr1:156137653-156138999:+	chr1	156138999	ENSE00003898997.1	ENSG00000160789.23	LMNA	100	0	156137653	+	ENST00000676434.1	A	chr1	156138795	G	chr1:156138795:G:['A']	-0.1069749717790846
chr1:156137653-156138757:+	chr1	156138757	ENSE00001885328.1	ENSG00000160789.23	LMNA	100	100	156137653	+	ENST00000675989.1	A	chr1	156138795	G	chr1:156138795:G:['A']	-0.12248809929900793
chr1:156138487-156139240:+	chr1	156139240	ENSE00003899065.1	ENSG00000160789.23	LMNA	100	0	156138487	+	ENST00000675667.1	A	chr1	156138795	G	chr1:156138795:G:['A']	-0.09476165348518906
chr1:156138487-156138757:+	chr1	156138757	ENSE00003606184.1	ENSG00000160789.23	LMNA	100	100	156138487	+	ENST00000676385.2	A	chr1	156138795	G	chr1:156138795:G:['A']	-0.12248809929900793
chr1:172573890-172573998:+	chr1	172573998	ENSE00000610473.1	ENSG00000094975.14	SUCO	100	100	172573890	+	ENST00000367723.8	A	chr1	172573999	G	chr1:172573999:G:['A']	-4.355441574993917
chr1:215602084-215602201:+	chr1	215602201	ENSE00002396191.1	ENSG00000136636.13	KCTD3	100	100	215602084	+	ENST00000259154.9	C	chr1	215602098	CCCCTTGCGAATGAAAGATAATGATCTTCTTGTAACTGA	chr1:215602098:CCCCTTGCGAATGAAAGATAATGATCTTCTTGTAACTGA:['C']	-1.3641236329063602
chr1:231265292-231265420:+	chr1	231265420	ENSE00000921379.1	ENSG00000116906.13	GNPAT	100	100	231265292	+	ENST00000436239.5	G	chr1	231265290	T	chr1:231265290:T:['G']	-2.015041412520589
chr1:243307783-243307883:+	chr1	243307883	ENSE00001854387.1	ENSG00000054282.16	SDCCAG8	0	100	243307783	+	ENST00000463012.1	A	chr1	243307837	G	chr1:243307837:G:['A']	1.2631720345516795
chr1:21831651-21831796:-	chr1	21831796	ENSE00001376743.1	ENSG00000142798.20	HSPG2	100	100	21831651	-	ENST00000374695.8	T	chr1	21831803	C	chr1:21831803:C:['T']	-0.6234304916198845
chr1:29206761-29206905:-	chr1	29206905	ENSE00003657858.1	ENSG00000116353.16	MECR	100	100	29206761	-	ENST00000263702.11	C	chr1	29206760	A	chr1:29206760:A:['C']	-5.7655978507426004
chr1:29206761-29206828:-	chr1	29206828	ENSE00001766469.1	ENSG00000116353.16	MECR	0	100	29206761	-	ENST00000453185.5	C	chr1	29206760	A	chr1:29206760:A:['C']	-5.7655978507426004
chr1:42747722-42747798:-	chr1	42747798	ENSE00003671009.1	ENSG00000117385.16	P3H1	100	100	42747722	-	ENST00000397054.7	G	chr1	42747800	T	chr1:42747800:T:['G']	-1.551915660468224
chr1:42747757-42747798:-	chr1	42747798	ENSE00001914659.1	ENSG00000117385.16	P3H1	100	0	42747757	-	ENST00000460831.1	G	chr1	42747800	T	chr1:42747800:T:['G']	-1.551915660468224
chr1:42754868-42755217:-	chr1	42755217	ENSE00001927629.1	ENSG00000117385.16	P3H1	100	100	42754868	-	ENST00000460031.5	T	chr1	42755070	C	chr1:42755070:C:['T']	-0.1235965717995472
chr1:42754868-42754990:-	chr1	42754990	ENSE00001189735.1	ENSG00000117385.16	P3H1	100	100	42754868	-	ENST00000397054.7	T	chr1	42755070	C	chr1:42755070:C:['T']	-0.12248809929900793
chr1:42754979-42755217:-	chr1	42755217	ENSE00001914628.1	ENSG00000117385.16	P3H1	100	0	42754979	-	ENST00000463465.1	T	chr1	42755070	C	chr1:42755070:C:['T']	-0.12411239563643181
chr1:42755164-42755217:-	chr1	42755217	ENSE00001080467.1	ENSG00000117385.16	P3H1	100	100	42755164	-	ENST00000397054.7	T	chr1	42755070	C	chr1:42755070:C:['T']	-0.12248809929900793
chr1:42755164-42755209:-	chr1	42755209	ENSE00001770897.1	ENSG00000117385.16	P3H1	0	100	42755164	-	ENST00000431412.3	T	chr1	42755070	C	chr1:42755070:C:['T']	-0.12248809929900793
chr1:94011261-94011385:-	chr1	94011385	ENSE00003481359.1	ENSG00000198691.13	ABCA4	100	100	94011261	-	ENST00000370225.4	G	chr1	94011256	A	chr1:94011256:A:['G']	-2.03719609372077
chr1:146019174-146019734:-	chr1	146019734	ENSE00003651604.1	ENSG00000168509.20	HJV	100	100	146019174	-	ENST00000336751.11	C	chr1	146019740	G	chr1:146019740:G:['C']	-0.5212213854448303
chr1:146019551-146019734:-	chr1	146019734	ENSE00002029671.1	ENSG00000168509.20	HJV	100	0	146019551	-	ENST00000421822.2	C	chr1	146019740	G	chr1:146019740:G:['C']	-0.5212213854448303
chr1:146019697-146019734:-	chr1	146019734	ENSE00001802273.1	ENSG00000168509.20	HJV	100	100	146019697	-	ENST00000497365.5	C	chr1	146019740	G	chr1:146019740:G:['C']	-0.5212213854448303
chr1:149926375-149926918:-	chr1	149926918	ENSE00000959613.1	ENSG00000143368.10	SF3B4	100	100	149926375	-	ENST00000271628.9	A	chr1	149926665	G	chr1:149926665:G:['A']	-0.32509162995450464
chr1:149926381-149926918:-	chr1	149926918	ENSE00001665179.1	ENSG00000143368.10	SF3B4	100	0	149926381	-	ENST00000457312.1	A	chr1	149926665	G	chr1:149926665:G:['A']	-0.32735613318167894
chr1:160283529-160283639:-	chr1	160283639	ENSE00003612122.1	ENSG00000162735.19	PEX19	100	100	160283529	-	ENST00000368072.10	A	chr1	160283549	G	chr1:160283549:G:['A']	-0.7131411466201873
chr1:197121866-197122043:-	chr1	197122043	ENSE00003911538.1	ENSG00000066279.19	ASPM	100	100	197121866	-	ENST00000681879.1	G	chr1	197122044	C	chr1:197122044:C:['G']	-1.182244453435737
chr1:197121914-197122043:-	chr1	197122043	ENSE00003912844.1	ENSG00000066279.19	ASPM	100	100	197121914	-	ENST00000367408.6	G	chr1	197122044	C	chr1:197122044:C:['G']	-1.182244453435737
chr1:197121838-197122043:-	chr1	197122043	ENSE00003914260.1	ENSG00000066279.19	ASPM	100	0	197121838	-	ENST00000680112.1	G	chr1	197122044	C	chr1:197122044:C:['G']	-1.182244453435737
chr1:200565068-200565253:-	chr1	200565253	ENSE00000796393.1	ENSG00000118193.12	KIF14	100	100	200565068	-	ENST00000614960.4	T	chr1	200565069	C	chr1:200565069:C:['T']	-4.9811652358016865
chr1:215650591-215650801:-	chr1	215650801	ENSE00001163132.2	ENSG00000042781.14	USH2A	100	100	215650591	-	ENST00000674083.1	C	chr1	215650556	G	chr1:215650556:G:['C']	-0.12248809929900793
chr1:235980495-235980653:-	chr1	235980653	ENSE00000793458.1	ENSG00000116962.15	NID1	100	100	235980495	-	ENST00000264187.7	T	chr1	235980495	C	chr1:235980495:C:['T']	-3.9741095442237917
chr2:3575816-3580918:+	chr2	3580918	ENSE00001826744.1	ENSG00000171863.15	RPS7	100	0	3575816	+	ENST00000481006.1	G	chr2	3580263	A	chr2:3580263:A:['G']	-0.10402453259860632
chr2:3579818-3580260:+	chr2	3580260	ENSE00001892929.1	ENSG00000171863.15	RPS7	0	100	3579818	+	ENST00000472966.1	G	chr2	3580263	A	chr2:3580263:A:['G']	-1.8860226166920835
chr2:3580109-3580475:+	chr2	3580475	ENSE00001899842.1	ENSG00000171863.15	RPS7	100	0	3580109	+	ENST00000407445.8	G	chr2	3580263	A	chr2:3580263:A:['G']	0.1348988494937018
chr2:3580109-3580260:+	chr2	3580260	ENSE00003564706.1	ENSG00000171863.15	RPS7	100	100	3580109	+	ENST00000645674.2	G	chr2	3580263	A	chr2:3580263:A:['G']	-1.8860226166920835
chr2:47414268-47414418:+	chr2	47414418	ENSE00002205909.1	ENSG00000095002.15	MSH2	100	100	47414268	+	ENST00000543555.6	C	chr2	47414331	CTTTGGACAG	chr2:47414331:CTTTGGACAG:['C']	-0.3246197060186315
chr2:47429741-47429941:+	chr2	47429941	ENSE00002447081.1	ENSG00000095002.15	MSH2	100	100	47429741	+	ENST00000543555.6	A	chr2	47429942	G	chr2:47429942:G:['A']	-4.959508967223984
chr2:47478271-47478519:+	chr2	47478519	ENSE00002512620.1	ENSG00000095002.15	MSH2	100	100	47478271	+	ENST00000543555.6	A	chr2	47478271	G	chr2:47478271:G:['A']	-1.4728547713777755
chr2:47798610-47801332:+	chr2	47801332	ENSE00003731890.1	ENSG00000116062.17	MSH6	100	0	47798610	+	ENST00000616033.4	G	chr2	47798789	C	chr2:47798789:C:['G']	-0.13531235788197957
chr2:47798610-47801155:+	chr2	47801155	ENSE00003523149.1	ENSG00000116062.17	MSH6	100	100	47798610	+	ENST00000652107.1	G	chr2	47798789	C	chr2:47798789:C:['G']	-0.13620498920254584
chr2:47798610-47798920:+	chr2	47798920	ENSE00001636397.1	ENSG00000116062.17	MSH6	100	0	47798610	+	ENST00000456246.1	G	chr2	47798789	C	chr2:47798789:C:['G']	-0.23511146618135664
chr2:47798610-47798834:+	chr2	47798834	ENSE00003896492.1	ENSG00000116062.17	MSH6	100	0	47798610	+	ENST00000673922.1	G	chr2	47798789	C	chr2:47798789:C:['G']	-0.27834921035255666
chr2:47798614-47801155:+	chr2	47801155	ENSE00002310996.1	ENSG00000116062.17	MSH6	100	100	47798614	+	ENST00000538136.1	G	chr2	47798789	C	chr2:47798789:C:['G']	-0.13622693915305156
chr2:47798610-47801332:+	chr2	47801332	ENSE00003731890.1	ENSG00000116062.17	MSH6	100	0	47798610	+	ENST00000616033.4	A	chr2	47801019	AAAG	chr2:47801019:AAAG:['A']	-0.1565397891835608
chr2:47798610-47801155:+	chr2	47801155	ENSE00003523149.1	ENSG00000116062.17	MSH6	100	100	47798610	+	ENST00000652107.1	A	chr2	47801019	AAAG	chr2:47801019:AAAG:['A']	-0.15818420630894825
chr2:47798614-47801155:+	chr2	47801155	ENSE00002310996.1	ENSG00000116062.17	MSH6	100	100	47798614	+	ENST00000538136.1	A	chr2	47801019	AAAG	chr2:47801019:AAAG:['A']	-0.1581860354714904
chr2:47803419-47803685:+	chr2	47803685	ENSE00003606429.1	ENSG00000116062.17	MSH6	100	100	47803419	+	ENST00000652107.1	A	chr2	47803663	G	chr2:47803663:G:['A']	0.3108167278218596
chr2:47803419-47803628:+	chr2	47803628	ENSE00003733559.1	ENSG00000116062.17	MSH6	100	100	47803419	+	ENST00000622629.4	A	chr2	47803663	G	chr2:47803663:G:['A']	-0.12248809929900793
chr2:47803629-47803678:+	chr2	47803678	ENSE00003724266.1	ENSG00000116062.17	MSH6	100	100	47803629	+	ENST00000622629.4	A	chr2	47803663	G	chr2:47803663:G:['A']	2.229739934233958
chr2:47804901-47805027:+	chr2	47805027	ENSE00003726567.1	ENSG00000116062.17	MSH6	100	100	47804901	+	ENST00000622629.4	T	chr2	47804894	C	chr2:47804894:C:['T']	-0.045531397557589795
chr2:47804909-47805027:+	chr2	47805027	ENSE00003601549.1	ENSG00000116062.17	MSH6	100	100	47804909	+	ENST00000652107.1	T	chr2	47804894	C	chr2:47804894:C:['T']	0.1270743934974075
chr2:111997322-111997476:+	chr2	111997476	ENSE00003523089.1	ENSG00000153208.17	MERTK	100	100	111997322	+	ENST00000295408.9	G	chr2	111997478	T	chr2:111997478:T:['G']	-5.552624284080443
chr2:111997322-111997407:+	chr2	111997407	ENSE00003744494.1	ENSG00000153208.17	MERTK	100	100	111997322	+	ENST00000616902.4	G	chr2	111997478	T	chr2:111997478:T:['G']	-0.12248809929900793
chr2:111997411-111997476:+	chr2	111997476	ENSE00003749465.1	ENSG00000153208.17	MERTK	100	100	111997411	+	ENST00000616902.4	G	chr2	111997478	T	chr2:111997478:T:['G']	-5.552624284080443
chr2:111997369-111997476:+	chr2	111997476	ENSE00001820730.1	ENSG00000153208.17	MERTK	0	100	111997369	+	ENST00000473065.1	G	chr2	111997478	T	chr2:111997478:T:['G']	-5.552624284080443
chr2:112019412-112019522:+	chr2	112019522	ENSE00003638379.1	ENSG00000153208.17	MERTK	100	100	112019412	+	ENST00000295408.9	T	chr2	112019523	G	chr2:112019523:G:['T']	-5.453454987151274
chr2:112022257-112022394:+	chr2	112022394	ENSE00003467795.1	ENSG00000153208.17	MERTK	100	100	112022257	+	ENST00000295408.9	A	chr2	112022400	T	chr2:112022400:T:['A']	-3.4969758639109885
chr2:112022257-112022378:+	chr2	112022378	ENSE00003753628.1	ENSG00000153208.17	MERTK	100	100	112022257	+	ENST00000616902.4	A	chr2	112022400	T	chr2:112022400:T:['A']	-0.12248809929900793
chr2:165344554-165344911:+	chr2	165344911	ENSE00003550077.1	ENSG00000136531.18	SCN2A	100	100	165344554	+	ENST00000636384.2	G	chr2	165344914	A	chr2:165344914:A:['G']	-3.0910214600577333
chr2:171473865-171474384:+	chr2	171474384	ENSE00001818959.1	ENSG00000115827.14	DCAF17	100	0	171473865	+	ENST00000493106.1	G	chr2	171473981	T	chr2:171473981:T:['G']	0.1725137480103512
chr2:171473865-171473975:+	chr2	171473975	ENSE00003593212.1	ENSG00000115827.14	DCAF17	100	100	171473865	+	ENST00000468592.5	G	chr2	171473981	T	chr2:171473981:T:['G']	-2.909829629833409
chr2:188997164-188997218:+	chr2	188997218	ENSE00001130075.1	ENSG00000168542.16	COL3A1	100	100	188997164	+	ENST00000304636.9	A	chr2	188997223	G	chr2:188997223:G:['A']	-2.87572933639945
chr2:189006344-189006452:+	chr2	189006452	ENSE00001129968.1	ENSG00000168542.16	COL3A1	100	100	189006344	+	ENST00000304636.9	A	chr2	189006384	G	chr2:189006384:G:['A']	-0.19157373935324495
chr2:218661063-218661520:+	chr2	218661520	ENSE00001882039.1	ENSG00000074582.15	BCS1L	0	100	218661063	+	ENST00000471576.5	T	chr2	218661526	C	chr2:218661526:C:['T']	-0.13116668897025813
chr2:218661405-218661545:+	chr2	218661545	ENSE00003615560.1	ENSG00000074582.15	BCS1L	100	100	218661405	+	ENST00000430322.5	T	chr2	218661526	C	chr2:218661526:C:['T']	-0.7562764576890273
chr2:218661405-218661544:+	chr2	218661544	ENSE00003818604.1	ENSG00000074582.15	BCS1L	100	0	218661405	+	ENST00000643945.1	T	chr2	218661526	C	chr2:218661526:C:['T']	-0.7608365599065924
chr2:218814020-218814757:+	chr2	218814757	ENSE00001845693.1	ENSG00000135929.9	CYP27A1	100	100	218814020	+	ENST00000494263.5	A	chr2	218814459	G	chr2:218814459:G:['A']	-0.13999135566478393
chr2:218814379-218814458:+	chr2	218814458	ENSE00000785877.1	ENSG00000135929.9	CYP27A1	100	100	218814379	+	ENST00000258415.9	A	chr2	218814459	G	chr2:218814459:G:['A']	-5.11990251198085
chr2:218814544-218814757:+	chr2	218814757	ENSE00000785878.1	ENSG00000135929.9	CYP27A1	100	100	218814544	+	ENST00000258415.9	A	chr2	218814459	G	chr2:218814459:G:['A']	-0.12248809929900793
chr2:231206197-231206289:+	chr2	231206289	ENSE00003616325.1	ENSG00000135931.18	ARMC9	100	100	231206197	+	ENST00000349938.8	T	chr2	231206294	G	chr2:231206294:G:['T']	-2.67850582128976
chr2:231262305-231262398:+	chr2	231262398	ENSE00003583978.1	ENSG00000135931.18	ARMC9	100	100	231262305	+	ENST00000349938.8	T	chr2	231262306	C	chr2:231262306:C:['T']	-0.3500074807957212
chr2:63174669-63174832:-	chr2	63174832	ENSE00003554041.1	ENSG00000143951.16	WDPCP	100	100	63174669	-	ENST00000272321.12	A	chr2	63174669	C	chr2:63174669:C:['A']	-8.766244881831957
chr2:74376741-74376762:-	chr2	74376762	ENSE00001408363.1	ENSG00000204843.13	DCTN1	100	100	74376741	-	ENST00000361874.8	T	chr2	74376741	C	chr2:74376741:C:['T']	-1.9267836256035313
chr2:74376740-74376762:-	chr2	74376762	ENSE00001747308.1	ENSG00000204843.13	DCTN1	100	0	74376740	-	ENST00000454119.5	T	chr2	74376741	C	chr2:74376741:C:['T']	-2.9535237473932634
chr2:166277715-166278313:-	chr2	166278313	ENSE00003830287.1	ENSG00000169432.18	SCN9A	100	0	166277715	-	ENST00000454569.6	C	chr2	166278327	A	chr2:166278327:A:['C']	-1.1224523881531132
chr2:166278139-166278313:-	chr2	166278313	ENSE00002474880.1	ENSG00000169432.18	SCN9A	100	100	166278139	-	ENST00000642356.2	C	chr2	166278327	A	chr2:166278327:A:['C']	-1.1224523881531132
chr2:169821942-169822057:-	chr2	169822057	ENSE00000882688.1	ENSG00000138382.15	METTL5	100	100	169821942	-	ENST00000409837.5	T	chr2	169821942	C	chr2:169821942:C:['T']	-4.672679237870041
chr2:189572520-189572961:-	chr2	189572961	ENSE00001830314.1	ENSG00000138449.11	SLC40A1	100	0	189572520	-	ENST00000479598.5	A	chr2	189572846	G	chr2:189572846:G:['A']	-0.23828323402943435
chr2:189572845-189572961:-	chr2	189572961	ENSE00002493640.1	ENSG00000138449.11	SLC40A1	100	100	189572845	-	ENST00000261024.7	A	chr2	189572846	G	chr2:189572846:G:['A']	-1.5829166624839994
chr2:196777638-196779067:-	chr2	196779067	ENSE00001675170.1	ENSG00000119041.11	GTF3C3	100	0	196777638	-	ENST00000448087.5	C	chr2	196778893	T	chr2:196778893:T:['C']	-0.052186066154245134
chr2:196778895-196779067:-	chr2	196779067	ENSE00000964847.1	ENSG00000119041.11	GTF3C3	100	100	196778895	-	ENST00000263956.8	C	chr2	196778893	T	chr2:196778893:T:['C']	-1.6631576441359683
chr2:201629229-201629421:-	chr2	201629421	ENSE00003555390.1	ENSG00000155755.19	TMEM237	100	100	201629229	-	ENST00000409444.6	T	chr2	201629229	C	chr2:201629229:C:['T']	-5.299939172416212
chr2:201629229-201629420:-	chr2	201629420	ENSE00001915882.1	ENSG00000155755.19	TMEM237	0	100	201629229	-	ENST00000471318.5	T	chr2	201629229	C	chr2:201629229:C:['T']	-5.299939172416212
chr2:219164577-219165422:-	chr2	219165422	ENSE00001931502.1	ENSG00000213901.11	SLC23A3	100	0	219164577	-	ENST00000497918.5	A	chr2	219165165	G	chr2:219165165:G:['A']	-0.18005184450027986
chr2:219165168-219165422:-	chr2	219165422	ENSE00001581895.1	ENSG00000213901.11	SLC23A3	100	100	219165168	-	ENST00000409878.8	A	chr2	219165165	G	chr2:219165165:G:['A']	-1.4009370901934983
chr3:10141777-10142187:+	chr3	10142187	ENSE00001930974.2	ENSG00000134086.8	VHL	0	100	10141777	+	ENST00000256474.3	C	chr3	10142189	T	chr3:10142189:T:['C']	-1.3059387555331647
chr3:10141787-10142187:+	chr3	10142187	ENSE00001923192.1	ENSG00000134086.8	VHL	0	100	10141787	+	ENST00000345392.2	C	chr3	10142189	T	chr3:10142189:T:['C']	-1.3059387555331647
chr3:10146513-10146636:+	chr3	10146636	ENSE00003504189.1	ENSG00000134086.8	VHL	100	100	10146513	+	ENST00000256474.3	C	chr3	10146638	T	chr3:10146638:T:['C']	-2.0408242083629746
chr3:36993349-36993663:+	chr3	36993663	ENSE00003754175.1	ENSG00000076242.16	MLH1	0	100	36993349	+	ENST00000536378.5	A	chr3	36993627	G	chr3:36993627:G:['A']	-0.18660939221386613
chr3:36993488-36993663:+	chr3	36993663	ENSE00001943203.2	ENSG00000076242.16	MLH1	0	100	36993488	+	ENST00000673899.1	A	chr3	36993627	G	chr3:36993627:G:['A']	-0.23754242319986602
chr3:36993494-36993663:+	chr3	36993663	ENSE00003896562.1	ENSG00000076242.16	MLH1	0	100	36993494	+	ENST00000674111.1	A	chr3	36993627	G	chr3:36993627:G:['A']	-0.24162877231901575
chr3:36993514-36993663:+	chr3	36993663	ENSE00003897089.1	ENSG00000076242.16	MLH1	0	100	36993514	+	ENST00000673972.1	A	chr3	36993627	G	chr3:36993627:G:['A']	-0.25761931126243864
chr3:36993515-36993663:+	chr3	36993663	ENSE00001768292.1	ENSG00000076242.16	MLH1	0	100	36993515	+	ENST00000457004.5	A	chr3	36993627	G	chr3:36993627:G:['A']	-0.2585320633709685
chr3:36993516-36993663:+	chr3	36993663	ENSE00003896261.1	ENSG00000076242.16	MLH1	0	100	36993516	+	ENST00000673713.1	A	chr3	36993627	G	chr3:36993627:G:['A']	-0.2594594487798355
chr3:36993517-36993663:+	chr3	36993663	ENSE00003897428.2	ENSG00000076242.16	MLH1	0	100	36993517	+	ENST00000231790.8	A	chr3	36993627	G	chr3:36993627:G:['A']	-0.26039415083887113
chr3:36993522-36993663:+	chr3	36993663	ENSE00003896615.1	ENSG00000076242.16	MLH1	0	100	36993522	+	ENST00000673715.1	A	chr3	36993627	G	chr3:36993627:G:['A']	-0.26528624605783524
chr3:36993523-36993890:+	chr3	36993890	ENSE00001701695.1	ENSG00000076242.16	MLH1	0	100	36993523	+	ENST00000432299.6	A	chr3	36993627	G	chr3:36993627:G:['A']	-0.17735017142553317
chr3:36993530-36993663:+	chr3	36993663	ENSE00003896348.1	ENSG00000076242.16	MLH1	0	100	36993530	+	ENST00000673897.1	A	chr3	36993627	G	chr3:36993627:G:['A']	-0.2738750787744724
chr3:36993532-36993663:+	chr3	36993663	ENSE00001787055.1	ENSG00000076242.16	MLH1	0	100	36993532	+	ENST00000442249.6	A	chr3	36993627	G	chr3:36993627:G:['A']	-0.2761871402277425
chr3:36993533-36993663:+	chr3	36993663	ENSE00001779147.1	ENSG00000076242.16	MLH1	0	100	36993533	+	ENST00000454028.5	A	chr3	36993627	G	chr3:36993627:G:['A']	-0.27736969381123855
chr3:36993538-36993663:+	chr3	36993663	ENSE00003896959.1	ENSG00000076242.16	MLH1	0	100	36993538	+	ENST00000673947.1	A	chr3	36993627	G	chr3:36993627:G:['A']	-0.28356415276020924
chr3:36993572-36993663:+	chr3	36993663	ENSE00001612810.1	ENSG00000076242.16	MLH1	0	100	36993572	+	ENST00000456676.6	A	chr3	36993627	G	chr3:36993627:G:['A']	-0.3437472587218314
chr3:36993594-36993663:+	chr3	36993663	ENSE00003897088.1	ENSG00000076242.16	MLH1	0	100	36993594	+	ENST00000673673.1	A	chr3	36993627	G	chr3:36993627:G:['A']	-0.4142934850659704
chr3:36996618-36996709:+	chr3	36996709	ENSE00003496022.1	ENSG00000076242.16	MLH1	100	100	36996618	+	ENST00000673899.1	G	chr3	36996624	A	chr3:36996624:A:['G']	-0.6196947198296764
chr3:36996623-36996709:+	chr3	36996709	ENSE00003602875.1	ENSG00000076242.16	MLH1	100	100	36996623	+	ENST00000673972.1	G	chr3	36996624	A	chr3:36996624:A:['G']	0.11518199563548716
chr3:37020309-37020463:+	chr3	37020463	ENSE00003785627.1	ENSG00000076242.16	MLH1	100	100	37020309	+	ENST00000536378.5	C	chr3	37020360	A	chr3:37020360:A:['C']	0.01084778962930845
chr3:37048516-37048609:+	chr3	37048609	ENSE00001593400.1	ENSG00000076242.16	MLH1	100	100	37048516	+	ENST00000536378.5	G	chr3	37048615	T	chr3:37048615:T:['G']	-2.612656412078101
chr3:42176813-42176890:+	chr3	42176890	ENSE00003467356.1	ENSG00000182606.17	TRAK1	100	100	42176813	+	ENST00000673621.2	G	chr3	42176812	A	chr3:42176812:A:['G']	-1.855374530585814
chr3:49002499-49006187:+	chr3	49006187	ENSE00001827761.1	ENSG00000178467.18	P4HTM	100	100	49002499	+	ENST00000484115.5	A	chr3	49004858	C	chr3:49004858:C:['A']	-0.12609520783211592
chr3:49004860-49005867:+	chr3	49005867	ENSE00001842181.1	ENSG00000178467.18	P4HTM	100	100	49004860	+	ENST00000472301.5	A	chr3	49004858	C	chr3:49004858:C:['A']	-1.0260716129443899
chr3:49004860-49005170:+	chr3	49005170	ENSE00001277618.3	ENSG00000178467.18	P4HTM	100	100	49004860	+	ENST00000343546.8	A	chr3	49004858	C	chr3:49004858:C:['A']	-1.0260716129443899
chr3:49004860-49005046:+	chr3	49005046	ENSE00001498338.2	ENSG00000178467.18	P4HTM	100	100	49004860	+	ENST00000383729.9	A	chr3	49004858	C	chr3:49004858:C:['A']	-1.0260716129443899
chr3:58148648-58148852:+	chr3	58148852	ENSE00003639438.1	ENSG00000136068.15	FLNB	100	100	58148648	+	ENST00000490882.5	T	chr3	58148853	G	chr3:58148853:G:['T']	-6.717248088177433
chr3:119382291-119382399:+	chr3	119382399	ENSE00000775864.1	ENSG00000031081.11	ARHGAP31	100	100	119382291	+	ENST00000264245.9	A	chr3	119382400	G	chr3:119382400:G:['A']	-3.8662778434471026
chr3:129507664-129507762:+	chr3	129507762	ENSE00001079590.1	ENSG00000163913.12	IFT122	100	100	129507664	+	ENST00000507564.5	G	chr3	129507766	A	chr3:129507766:A:['G']	-2.554311497785599
chr3:129507667-129507762:+	chr3	129507762	ENSE00003629659.1	ENSG00000163913.12	IFT122	100	100	129507667	+	ENST00000431818.6	G	chr3	129507766	A	chr3:129507766:A:['G']	-2.554311497785599
chr3:25736308-25737455:-	chr3	25737455	ENSE00001944294.1	ENSG00000151092.18	NGLY1	100	100	25736308	-	ENST00000493324.5	A	chr3	25737407	G	chr3:25737407:G:['A']	-0.20030616132944046
chr3:25737333-25737455:-	chr3	25737455	ENSE00003625006.1	ENSG00000151092.18	NGLY1	100	100	25737333	-	ENST00000280700.10	A	chr3	25737407	G	chr3:25737407:G:['A']	-0.8540964121178046
chr3:47638724-47638780:-	chr3	47638780	ENSE00003536304.1	ENSG00000173473.11	SMARCC1	100	100	47638724	-	ENST00000254480.10	G	chr3	47638723	A	chr3:47638723:A:['G']	-1.9179650908101864
chr3:132689073-132689263:-	chr3	132689263	ENSE00003723484.1	ENSG00000274810.4	NPHP3-ACAD11	100	100	132689073	-	ENST00000471702.2	C	chr3	132689263	CCT	chr3:132689263:CCT:['C']	-1.5672321893734538
chr3:196306942-196307012:-	chr3	196307012	ENSE00003704346.1	ENSG00000272741.1	AC069257.3	100	100	196306942	-	ENST00000431391.1	A	chr3	196306939	T	chr3:196306939:T:['A']	-5.617654939624047
chr4:664880-664944:+	chr4	664944	ENSE00001654232.1	ENSG00000133256.13	PDE6B	100	100	664880	+	ENST00000496514.6	A	chr4	664866	G	chr4:664866:G:['A']	-1.003695537023338
chr4:664880-664922:+	chr4	664922	ENSE00001934478.1	ENSG00000133256.13	PDE6B	100	0	664880	+	ENST00000460119.1	A	chr4	664866	G	chr4:664866:G:['A']	-1.003695537023338
chr4:122331325-122331541:+	chr4	122331541	ENSE00003621910.1	ENSG00000138688.16	KIAA1109	100	100	122331325	+	ENST00000679879.1	A	chr4	122331325	G	chr4:122331325:G:['A']	-2.0696858015939563
chr4:16186534-16186814:-	chr4	16186814	ENSE00002023486.1	ENSG00000169762.17	TAPT1	0	100	16186534	-	ENST00000504281.1	TA	chr4	16186778	T	chr4:16186778:T:['TA']	-0.15739583725328418
chr4:16186780-16186878:-	chr4	16186878	ENSE00003644331.1	ENSG00000169762.17	TAPT1	100	100	16186780	-	ENST00000405303.7	TA	chr4	16186778	T	chr4:16186778:T:['TA']	-6.691692913622122
chr4:57032037-57032552:-	chr4	57032552	ENSE00003525298.1	ENSG00000163453.11	IGFBP7	100	0	57032037	-	ENST00000514062.2	T	chr4	57032426	C	chr4:57032426:C:['T']	-0.07334033095414058
chr4:57032425-57032552:-	chr4	57032552	ENSE00003681335.1	ENSG00000163453.11	IGFBP7	100	100	57032425	-	ENST00000512512.3	T	chr4	57032426	C	chr4:57032426:C:['T']	-7.030193936709529
chr4:106194717-106194754:-	chr4	106194754	ENSE00003470257.1	ENSG00000145348.17	TBCK	100	100	106194717	-	ENST00000394708.7	T	chr4	106194717	C	chr4:106194717:C:['T']	-5.3171857901320045
chr4:127949803-127949847:-	chr4	127949847	ENSE00003644201.1	ENSG00000164073.11	MFSD8	100	100	127949803	-	ENST00000296468.8	G	chr4	127949802	A	chr4:127949802:A:['G']	-1.4649251296762293
chr4:127949803-127949846:-	chr4	127949846	ENSE00003811752.1	ENSG00000164073.11	MFSD8	0	100	127949803	-	ENST00000642143.1	G	chr4	127949802	A	chr4:127949802:A:['G']	-1.4649251296762293
chr4:129039040-129039096:-	chr4	129039096	ENSE00001080744.1	ENSG00000151466.12	SCLT1	100	100	129039040	-	ENST00000651532.1	G	chr4	129039039	A	chr4:129039039:A:['G']	-2.0418691900442383
chr5:74705218-74706168:+	chr5	74706168	ENSE00002059644.1	ENSG00000049860.14	HEXB	100	0	74705218	+	ENST00000513079.5	C	chr5	74705325	G	chr5:74705325:G:['C']	-0.07021246300707434
chr5:74705218-74705320:+	chr5	74705320	ENSE00003605134.1	ENSG00000049860.14	HEXB	100	100	74705218	+	ENST00000511181.5	C	chr5	74705325	G	chr5:74705325:G:['C']	-6.545233121982564
chr5:74716586-74716829:+	chr5	74716829	ENSE00002046640.1	ENSG00000049860.14	HEXB	100	0	74716586	+	ENST00000511621.1	G	chr5	74716674	GTAAGTTGT	chr5:74716674:GTAAGTTGT:['G']	0.2914404090129281
chr5:74716586-74716673:+	chr5	74716673	ENSE00003549476.1	ENSG00000049860.14	HEXB	100	100	74716586	+	ENST00000511181.5	G	chr5	74716674	GTAAGTTGT	chr5:74716674:GTAAGTTGT:['G']	-7.909486899658858
chr5:74716628-74716673:+	chr5	74716673	ENSE00002085666.1	ENSG00000049860.14	HEXB	0	100	74716628	+	ENST00000503312.5	G	chr5	74716674	GTAAGTTGT	chr5:74716674:GTAAGTTGT:['G']	-7.909486899658858
chr5:87374839-87374916:+	chr5	87374916	ENSE00003655477.1	ENSG00000145715.15	RASA1	100	100	87374839	+	ENST00000274376.11	G	chr5	87374922	T	chr5:87374922:T:['G']	-2.799422639994971
chr5:112766325-112766410:+	chr5	112766410	ENSE00000917796.1	ENSG00000134982.17	APC	100	100	112766325	+	ENST00000509732.5	C	chr5	112766412	T	chr5:112766412:T:['C']	-2.479091741697745
chr5:112767188-112767390:+	chr5	112767390	ENSE00000972225.1	ENSG00000134982.17	APC	100	100	112767188	+	ENST00000507379.5	T	chr5	112767263	C	chr5:112767263:C:['T']	-0.3851796194639353
chr5:112767188-112767322:+	chr5	112767322	ENSE00002085027.1	ENSG00000134982.17	APC	100	0	112767188	+	ENST00000509732.5	T	chr5	112767263	C	chr5:112767263:C:['T']	-0.5184853272103063
chr5:112775628-112775737:+	chr5	112775737	ENSE00000917798.1	ENSG00000134982.17	APC	100	100	112775628	+	ENST00000507379.5	A	chr5	112775623	AAAT	chr5:112775623:AAAT:['A']	0.09924199025837026
chr5:112827928-112828006:+	chr5	112828006	ENSE00003488464.1	ENSG00000134982.17	APC	100	100	112827928	+	ENST00000507379.5	G	chr5	112827921	A	chr5:112827921:A:['G']	-1.4903844293573723
chr5:119475677-119475727:+	chr5	119475727	ENSE00002084870.1	ENSG00000133835.17	HSD17B4	100	100	119475677	+	ENST00000511186.5	TTTTTTAAAAAGTATATACTTTCCTCCTTTTACCCTATACAACATTGATT	chr5	119475730	GAGTATTTCTTTTTCA	chr5:119475730:GAGTATTTCTTTTTCA:['TTTTTTAAAAAGTATATACTTTCCTCCTTTTACCCTATACAACATTGATT']	-11.39034739979779
chr5:119475705-119475727:+	chr5	119475727	ENSE00003518313.1	ENSG00000133835.17	HSD17B4	100	100	119475705	+	ENST00000646590.1	TTTTTTAAAAAGTATATACTTTCCTCCTTTTACCCTATACAACATTGATT	chr5	119475730	GAGTATTTCTTTTTCA	chr5:119475730:GAGTATTTCTTTTTCA:['TTTTTTAAAAAGTATATACTTTCCTCCTTTTACCCTATACAACATTGATT']	-11.39034739979779
chr5:119475823-119475870:+	chr5	119475870	ENSE00003657468.1	ENSG00000133835.17	HSD17B4	100	100	119475823	+	ENST00000511186.5	TTTTTTAAAAAGTATATACTTTCCTCCTTTTACCCTATACAACATTGATT	chr5	119475730	GAGTATTTCTTTTTCA	chr5:119475730:GAGTATTTCTTTTTCA:['TTTTTTAAAAAGTATATACTTTCCTCCTTTTACCCTATACAACATTGATT']	-0.12248809929900793
chr5:119475823-119475873:+	chr5	119475873	ENSE00002062728.1	ENSG00000133835.17	HSD17B4	100	0	119475823	+	ENST00000507695.1	TTTTTTAAAAAGTATATACTTTCCTCCTTTTACCCTATACAACATTGATT	chr5	119475730	GAGTATTTCTTTTTCA	chr5:119475730:GAGTATTTCTTTTTCA:['TTTTTTAAAAAGTATATACTTTCCTCCTTTTACCCTATACAACATTGATT']	-0.12248809929900793
chr5:134874370-134874530:+	chr5	134874530	ENSE00003900666.1	ENSG00000113621.15	TXNDC15	0	100	134874370	+	ENST00000511070.5	A	chr5	134874531	G	chr5:134874531:G:['A']	-6.5488208965717805
chr5:134874375-134874530:+	chr5	134874530	ENSE00002034350.1	ENSG00000113621.15	TXNDC15	0	100	134874375	+	ENST00000506916.1	A	chr5	134874531	G	chr5:134874531:G:['A']	-6.5488208965717805
chr5:134874396-134874483:+	chr5	134874483	ENSE00002074735.1	ENSG00000113621.15	TXNDC15	0	100	134874396	+	ENST00000507024.5	A	chr5	134874531	G	chr5:134874531:G:['A']	-0.12248809929900793
chr5:37139339-37142480:-	chr5	37142480	ENSE00002057400.1	ENSG00000197603.16	CPLANE1	100	100	37139339	-	ENST00000509957.5	G	chr5	37139371	C	chr5:37139371:C:['G']	-0.06681936649139719
chr5:37139339-37139587:-	chr5	37139587	ENSE00002046087.1	ENSG00000197603.16	CPLANE1	0	100	37139339	-	ENST00000504716.1	G	chr5	37139371	C	chr5:37139371:C:['G']	0.5825607734078577
chr5:37139339-37139370:-	chr5	37139370	ENSE00003475902.1	ENSG00000197603.16	CPLANE1	100	100	37139339	-	ENST00000508244.5	G	chr5	37139371	C	chr5:37139371:C:['G']	-1.602923695910307
chr5:88729217-88729519:-	chr5	88729519	ENSE00002066485.1	ENSG00000081189.16	MEF2C	0	100	88729217	-	ENST00000510980.1	C	chr5	88729356	A	chr5:88729356:A:['C']	-0.2016432791477477
chr5:88729217-88729347:-	chr5	88729347	ENSE00000870640.3	ENSG00000081189.16	MEF2C	100	100	88729217	-	ENST00000504921.7	C	chr5	88729356	A	chr5:88729356:A:['C']	-1.5260251101128477
chr5:88731436-88731901:-	chr5	88731901	ENSE00002043351.2	ENSG00000081189.16	MEF2C	100	0	88731436	-	ENST00000515715.2	C	chr5	88731903	T	chr5:88731903:T:['C']	-1.7879267678092308
chr5:88731728-88731901:-	chr5	88731901	ENSE00000870642.3	ENSG00000081189.16	MEF2C	100	100	88731728	-	ENST00000504921.7	C	chr5	88731903	T	chr5:88731903:T:['C']	-1.7879267678092308
chr5:88731804-88731901:-	chr5	88731901	ENSE00002087785.2	ENSG00000081189.16	MEF2C	100	0	88731804	-	ENST00000513252.5	C	chr5	88731903	T	chr5:88731903:T:['C']	-1.7879267678092308
chr5:88731851-88731901:-	chr5	88731901	ENSE00002071938.1	ENSG00000081189.16	MEF2C	100	0	88731851	-	ENST00000506716.5	C	chr5	88731903	T	chr5:88731903:T:['C']	-1.7879267678092308
chr5:128318878-128319001:-	chr5	128319001	ENSE00003895432.1	ENSG00000138829.12	FBN2	100	100	128318878	-	ENST00000262464.9	C	chr5	128318876	T	chr5:128318876:T:['C']	-2.0849557283066504
chr5:138946723-138947473:-	chr5	138947473	ENSE00001830788.2	ENSG00000120725.13	SIL1	100	0	138946723	-	ENST00000394817.7	T	chr5	138947482	C	chr5:138947482:C:['T']	-0.6364129876980764
chr5:138946753-138947473:-	chr5	138947473	ENSE00001128944.6	ENSG00000120725.13	SIL1	100	0	138946753	-	ENST00000265195.9	T	chr5	138947482	C	chr5:138947482:C:['T']	-0.6364129876980764
chr5:138946994-138947473:-	chr5	138947473	ENSE00002061340.1	ENSG00000120725.13	SIL1	100	0	138946994	-	ENST00000515008.1	T	chr5	138947482	C	chr5:138947482:C:['T']	-0.6364129876980764
chr5:138947022-138947473:-	chr5	138947473	ENSE00002034618.1	ENSG00000120725.13	SIL1	100	0	138947022	-	ENST00000509534.5	T	chr5	138947482	C	chr5:138947482:C:['T']	-0.6364129876980764
chr5:151676131-151676201:-	chr5	151676201	ENSE00003556877.1	ENSG00000113140.11	SPARC	100	100	151676131	-	ENST00000231061.9	G	chr5	151676131	C	chr5:151676131:C:['G']	-5.309753757900622
chr6:26087280-26087516:+	chr6	26087516	ENSE00002725003.1	ENSG00000010704.19	HFE	0	100	26087280	+	ENST00000353147.9	C	chr6	26087518	T	chr6:26087518:T:['C']	-2.702803481847602
chr6:26087318-26087516:+	chr6	26087516	ENSE00003497875.1	ENSG00000010704.19	HFE	0	100	26087318	+	ENST00000483782.1	C	chr6	26087518	T	chr6:26087518:T:['C']	-2.702803481847602
chr6:26087391-26087516:+	chr6	26087516	ENSE00001823470.1	ENSG00000010704.19	HFE	0	100	26087391	+	ENST00000470149.5	C	chr6	26087518	T	chr6:26087518:T:['C']	-2.702803481847602
chr6:26087396-26087516:+	chr6	26087516	ENSE00001818297.1	ENSG00000010704.19	HFE	0	100	26087396	+	ENST00000336625.12	C	chr6	26087518	T	chr6:26087518:T:['C']	-2.702803481847602
chr6:26087397-26087516:+	chr6	26087516	ENSE00001949934.1	ENSG00000010704.19	HFE	0	100	26087397	+	ENST00000486147.1	C	chr6	26087518	T	chr6:26087518:T:['C']	-2.702803481847602
chr6:26087404-26087516:+	chr6	26087516	ENSE00001949180.1	ENSG00000010704.19	HFE	0	100	26087404	+	ENST00000461397.5	C	chr6	26087518	T	chr6:26087518:T:['C']	-2.702803481847602
chr6:26087428-26087516:+	chr6	26087516	ENSE00003567671.2	ENSG00000010704.19	HFE	0	100	26087428	+	ENST00000357618.10	C	chr6	26087518	T	chr6:26087518:T:['C']	-2.702803481847602
chr6:26087438-26087516:+	chr6	26087516	ENSE00001930876.1	ENSG00000010704.19	HFE	0	100	26087438	+	ENST00000309234.10	C	chr6	26087518	T	chr6:26087518:T:['C']	-2.702803481847602
chr6:36685750-36687337:+	chr6	36687337	ENSE00000849732.3	ENSG00000124762.14	CDKN1A	100	0	36685750	+	ENST00000615513.4	G	chr6	36685748	C	chr6:36685748:C:['G']	-1.9882908283372966
chr6:36685750-36687332:+	chr6	36687332	ENSE00001952853.2	ENSG00000124762.14	CDKN1A	100	0	36685750	+	ENST00000244741.10	G	chr6	36685748	C	chr6:36685748:C:['G']	-1.9882908283372966
chr6:36685750-36685924:+	chr6	36685924	ENSE00001461352.1	ENSG00000124762.14	CDKN1A	100	0	36685750	+	ENST00000373711.3	G	chr6	36685748	C	chr6:36685748:C:['G']	-1.9882908283372966
chr6:42938089-42938207:+	chr6	42938207	ENSE00003574316.1	ENSG00000137161.17	CNPY3	100	100	42938089	+	ENST00000372836.5	T	chr6	42938084	TAA	chr6:42938084:TAA:['T']	-0.2132259292954959
chr6:42938089-42938170:+	chr6	42938170	ENSE00003485700.2	ENSG00000137161.17	CNPY3	100	0	42938089	+	ENST00000394142.7	T	chr6	42938084	TAA	chr6:42938084:TAA:['T']	-0.2132259292954959
chr6:129315761-129315950:+	chr6	129315950	ENSE00001148463.1	ENSG00000196569.13	LAMA2	100	100	129315761	+	ENST00000421865.3	C	chr6	129315952	T	chr6:129315952:T:['C']	-2.5614599045827005
chr6:129316037-129316171:+	chr6	129316171	ENSE00001148457.1	ENSG00000196569.13	LAMA2	100	100	129316037	+	ENST00000421865.3	C	chr6	129315952	T	chr6:129315952:T:['C']	-0.12248809929900793
chr6:131847775-131847848:+	chr6	131847848	ENSE00003635155.1	ENSG00000197594.13	ENPP1	100	100	131847775	+	ENST00000486853.1	T	chr6	131847776	G	chr6:131847776:G:['T']	-1.2593295668290931
chr6:157166014-157170249:+	chr6	157170249	ENSE00003792015.1	ENSG00000049618.24	ARID1B	0	0	157166014	+	ENST00000637722.1	T	chr6	157167185	G	chr6:157167185:G:['T']	-0.11470318351964304
chr6:157167039-157168275:+	chr6	157168275	ENSE00003792934.1	ENSG00000049618.24	ARID1B	100	0	157167039	+	ENST00000636426.1	T	chr6	157167185	G	chr6:157167185:G:['T']	-0.09581525110946401
chr6:157167039-157167185:+	chr6	157167185	ENSE00003534281.1	ENSG00000049618.24	ARID1B	100	100	157167039	+	ENST00000346085.10	T	chr6	157167185	G	chr6:157167185:G:['T']	-5.331402116097024
chr6:24652982-24653153:-	chr6	24653153	ENSE00003680876.1	ENSG00000111802.14	TDP2	100	100	24652982	-	ENST00000341060.3	A	chr6	24652982	C	chr6:24652982:C:['A']	-8.093354869077402
chr6:33173501-33173555:-	chr6	33173555	ENSE00001614950.1	ENSG00000204248.11	COL11A2	100	100	33173501	-	ENST00000374708.8	T	chr6	33173502	C	chr6:33173502:C:['T']	-4.932935815908937
chr6:43045226-43045682:-	chr6	43045682	ENSE00003896459.1	ENSG00000044090.11	CUL7	100	100	43045226	-	ENST00000673753.1	G	chr6	43045403	C	chr6:43045403:C:['G']	0.172003411661093
chr6:43045226-43045402:-	chr6	43045402	ENSE00000751563.1	ENSG00000044090.11	CUL7	100	100	43045226	-	ENST00000265348.9	G	chr6	43045403	C	chr6:43045403:C:['G']	-1.2334214974356934
chr6:43623932-43624068:-	chr6	43624068	ENSE00003690802.1	ENSG00000172432.19	GTPBP2	100	100	43623932	-	ENST00000307114.11	T	chr6	43623932	C	chr6:43623932:C:['T']	-4.431373009300538
chr6:73615314-73615447:-	chr6	73615447	ENSE00003546010.1	ENSG00000119899.13	SLC17A5	100	100	73615314	-	ENST00000355773.6	T	chr6	73615314	C	chr6:73615314:C:['T']	-5.598059634378723
chr6:121292052-121292193:-	chr6	121292193	ENSE00003594622.1	ENSG00000146350.14	TBC1D32	100	100	121292052	-	ENST00000398212.7	A	chr6	121292052	C	chr6:121292052:C:['A']	-7.097363941053769
chr7:30025386-30027543:+	chr7	30027543	ENSE00001750452.2	ENSG00000227014.6	FKBP14-AS1	100	0	30025386	+	ENST00000422239.6	A	chr7	30026303	ATTAC	chr7:30026303:ATTAC:['A']	-0.09676092814375246
chr7:44110724-44111057:+	chr7	44111057	ENSE00001613276.1	ENSG00000106624.11	AEBP1	100	100	44110724	+	ENST00000434445.1	A	chr7	44111058	G	chr7:44111058:G:['A']	-5.087080151583528
chr7:44110730-44111239:+	chr7	44111239	ENSE00001732614.2	ENSG00000106624.11	AEBP1	0	100	44110730	+	ENST00000450684.2	A	chr7	44111058	G	chr7:44111058:G:['A']	-0.14992370826862592
chr7:44110912-44111057:+	chr7	44111057	ENSE00000680739.1	ENSG00000106624.11	AEBP1	100	100	44110912	+	ENST00000223357.8	A	chr7	44111058	G	chr7:44111058:G:['A']	-5.087080151583528
chr7:44111153-44111239:+	chr7	44111239	ENSE00003574885.1	ENSG00000106624.11	AEBP1	100	100	44111153	+	ENST00000223357.8	A	chr7	44111058	G	chr7:44111058:G:['A']	-0.12248809929900793
chr7:116771848-116771989:+	chr7	116771989	ENSE00000717833.1	ENSG00000105976.16	MET	100	100	116771848	+	ENST00000318493.11	A	chr7	116771990	G	chr7:116771990:G:['A']	-4.7237851047525545
chr7:116771848-116771989:+	chr7	116771989	ENSE00000717833.1	ENSG00000105976.16	MET	100	100	116771848	+	ENST00000318493.11	C	chr7	116771990	G	chr7:116771990:G:['C']	-5.954553149065759
chr7:116771848-116771989:+	chr7	116771989	ENSE00000717833.1	ENSG00000105976.16	MET	100	100	116771848	+	ENST00000318493.11	T	chr7	116771990	G	chr7:116771990:G:['T']	-7.353549174846402
chr7:116771848-116771989:+	chr7	116771989	ENSE00000717833.1	ENSG00000105976.16	MET	100	100	116771848	+	ENST00000318493.11	C	chr7	116771991	T	chr7:116771991:T:['C']	-2.21669339270692
chr7:116771848-116771989:+	chr7	116771989	ENSE00000717833.1	ENSG00000105976.16	MET	100	100	116771848	+	ENST00000318493.11	G	chr7	116771991	T	chr7:116771991:T:['G']	-5.4939145662223385
chr7:117509033-117509643:+	chr7	117509643	ENSE00003839831.1	ENSG00000001626.16	CFTR	100	0	117509033	+	ENST00000649850.1	T	chr7	117509031	C	chr7:117509031:C:['T']	-0.7414291658411913
chr7:117509033-117509142:+	chr7	117509142	ENSE00003566628.1	ENSG00000001626.16	CFTR	100	100	117509033	+	ENST00000673785.1	T	chr7	117509031	C	chr7:117509031:C:['T']	-0.7414291658411913
chr7:117530898-117531114:+	chr7	117531114	ENSE00000718611.1	ENSG00000001626.16	CFTR	100	100	117530898	+	ENST00000673785.1	C	chr7	117530893	T	chr7:117530893:T:['C']	-0.24489978616238667
chr7:117530898-117530978:+	chr7	117530978	ENSE00001637915.1	ENSG00000001626.16	CFTR	100	0	117530898	+	ENST00000446805.1	C	chr7	117530893	T	chr7:117530893:T:['C']	-0.24489978616238667
chr7:117530898-117531114:+	chr7	117531114	ENSE00000718611.1	ENSG00000001626.16	CFTR	100	100	117530898	+	ENST00000673785.1	A	chr7	117531114	G	chr7:117531114:G:['A']	-5.409877725448456
chr7:117530898-117531114:+	chr7	117531114	ENSE00000718611.1	ENSG00000001626.16	CFTR	100	100	117530898	+	ENST00000673785.1	T	chr7	117531115	G	chr7:117531115:G:['T']	-7.869645370041599
chr7:117530898-117531114:+	chr7	117531114	ENSE00000718611.1	ENSG00000001626.16	CFTR	100	100	117530898	+	ENST00000673785.1	G	chr7	117531117	A	chr7:117531117:A:['G']	-1.9933596537943223
chr7:117530898-117531114:+	chr7	117531114	ENSE00000718611.1	ENSG00000001626.16	CFTR	100	100	117530898	+	ENST00000673785.1	G	chr7	117531118	A	chr7:117531118:A:['G']	-1.5048859363637428
chr7:117534275-117534365:+	chr7	117534365	ENSE00000718620.1	ENSG00000001626.16	CFTR	100	100	117534275	+	ENST00000673785.1	C	chr7	117534275	G	chr7:117534275:G:['C']	-1.7766923192362147
chr7:117534275-117534365:+	chr7	117534365	ENSE00000718620.1	ENSG00000001626.16	CFTR	100	100	117534275	+	ENST00000673785.1	T	chr7	117534366	G	chr7:117534366:G:['T']	-5.288320739130284
chr7:117535247-117535411:+	chr7	117535411	ENSE00000718626.1	ENSG00000001626.16	CFTR	100	100	117535247	+	ENST00000673785.1	T	chr7	117535247	G	chr7:117535247:G:['T']	-2.0883703856118045
chr7:117535247-117535411:+	chr7	117535411	ENSE00000718626.1	ENSG00000001626.16	CFTR	100	100	117535247	+	ENST00000673785.1	A	chr7	117535412	G	chr7:117535412:G:['A']	-3.797299839014808
chr7:117536547-117536673:+	chr7	117536673	ENSE00000718630.1	ENSG00000001626.16	CFTR	100	100	117536547	+	ENST00000673785.1	A	chr7	117536514	AGATT	chr7:117536514:AGATT:['A']	-0.18364748077903398
chr7:117536547-117536673:+	chr7	117536673	ENSE00000718630.1	ENSG00000001626.16	CFTR	100	100	117536547	+	ENST00000673785.1	AGATT	chr7	117536514	A	chr7:117536514:A:['AGATT']	0.24316787100465292
chr7:117536547-117536673:+	chr7	117536673	ENSE00000718630.1	ENSG00000001626.16	CFTR	100	100	117536547	+	ENST00000673785.1	T	chr7	117536533	TTGATTGATTTAC	chr7:117536533:TTGATTGATTTAC:['T']	-1.6555166743045995
chr7:117536547-117536673:+	chr7	117536673	ENSE00000718630.1	ENSG00000001626.16	CFTR	100	100	117536547	+	ENST00000673785.1	T	chr7	117536537	TTGATTTAC	chr7:117536537:TTGATTTAC:['T']	-1.2287558960619271
chr7:117540099-117540346:+	chr7	117540346	ENSE00000718634.1	ENSG00000001626.16	CFTR	100	100	117540099	+	ENST00000673785.1	A	chr7	117540088	T	chr7:117540088:T:['A']	-1.9503542597604029
chr7:117540099-117540346:+	chr7	117540346	ENSE00000718634.1	ENSG00000001626.16	CFTR	100	100	117540099	+	ENST00000673785.1	G	chr7	117540096	A	chr7:117540096:A:['G']	-0.21474849515237865
chr7:117540099-117540346:+	chr7	117540346	ENSE00000718634.1	ENSG00000001626.16	CFTR	100	100	117540099	+	ENST00000673785.1	A	chr7	117540347	G	chr7:117540347:G:['A']	-4.742474003869009
chr7:117542015-117542108:+	chr7	117542108	ENSE00000718637.1	ENSG00000001626.16	CFTR	100	100	117542015	+	ENST00000673785.1	A	chr7	117542108	G	chr7:117542108:G:['A']	-5.472210161714504
chr7:117542015-117542108:+	chr7	117542108	ENSE00000718637.1	ENSG00000001626.16	CFTR	100	100	117542015	+	ENST00000673785.1	G	chr7	117542110	T	chr7:117542110:T:['G']	-4.454157170833306
chr7:117559463-117559655:+	chr7	117559655	ENSE00003837645.1	ENSG00000001626.16	CFTR	100	100	117559463	+	ENST00000647978.1	G	chr7	117559462	A	chr7:117559462:A:['G']	-1.7455764678418417
chr7:117559463-117559655:+	chr7	117559655	ENSE00003837645.1	ENSG00000001626.16	CFTR	100	100	117559463	+	ENST00000647978.1	A	chr7	117559655	G	chr7:117559655:G:['A']	-3.419633141242602
chr7:117559637-117559655:+	chr7	117559655	ENSE00002472494.1	ENSG00000001626.16	CFTR	0	100	117559637	+	ENST00000472848.1	A	chr7	117559655	G	chr7:117559655:G:['A']	-7.008912669917959
chr7:117587738-117587833:+	chr7	117587833	ENSE00003837039.1	ENSG00000001626.16	CFTR	100	100	117587738	+	ENST00000647978.1	A	chr7	117587731	G	chr7:117587731:G:['A']	-1.2717506053301757
chr7:117587738-117587749:+	chr7	117587749	ENSE00002449375.1	ENSG00000001626.16	CFTR	100	0	117587738	+	ENST00000472848.1	A	chr7	117587731	G	chr7:117587731:G:['A']	-1.2717506053301757
chr7:117587738-117587833:+	chr7	117587833	ENSE00003837039.1	ENSG00000001626.16	CFTR	100	100	117587738	+	ENST00000647978.1	G	chr7	117587736	T	chr7:117587736:T:['G']	-1.9419258050328123
chr7:117587738-117587749:+	chr7	117587749	ENSE00002449375.1	ENSG00000001626.16	CFTR	100	0	117587738	+	ENST00000472848.1	G	chr7	117587736	T	chr7:117587736:T:['G']	-1.9419258050328123
chr7:117587738-117587833:+	chr7	117587833	ENSE00003837039.1	ENSG00000001626.16	CFTR	100	100	117587738	+	ENST00000647978.1	A	chr7	117587738	G	chr7:117587738:G:['A']	-1.2099763345738275
chr7:117587738-117587749:+	chr7	117587749	ENSE00002449375.1	ENSG00000001626.16	CFTR	100	0	117587738	+	ENST00000472848.1	A	chr7	117587738	G	chr7:117587738:G:['A']	-1.2099763345738275
chr7:117587738-117587833:+	chr7	117587833	ENSE00003837039.1	ENSG00000001626.16	CFTR	100	100	117587738	+	ENST00000647978.1	C	chr7	117587834	G	chr7:117587834:G:['C']	-4.435264081325183
chr7:117590352-117590439:+	chr7	117590439	ENSE00003834119.1	ENSG00000001626.16	CFTR	100	100	117590352	+	ENST00000647978.1	A	chr7	117590440	G	chr7:117590440:G:['A']	-5.11191069926109
chr7:117590352-117590439:+	chr7	117590439	ENSE00003834119.1	ENSG00000001626.16	CFTR	100	100	117590352	+	ENST00000647978.1	G	chr7	117590442	A	chr7:117590442:A:['G']	-1.6263508319617126
chr7:117591933-117592657:+	chr7	117592657	ENSE00003832749.1	ENSG00000001626.16	CFTR	100	100	117591933	+	ENST00000647978.1	A	chr7	117592658	G	chr7:117592658:G:['A']	-5.723032620510624
chr7:117592517-117592657:+	chr7	117592657	ENSE00003833412.1	ENSG00000001626.16	CFTR	0	100	117592517	+	ENST00000647720.1	A	chr7	117592658	G	chr7:117592658:G:['A']	-5.723032620510624
chr7:117594929-117595058:+	chr7	117595058	ENSE00000718674.1	ENSG00000001626.16	CFTR	100	100	117594929	+	ENST00000649406.1	T	chr7	117594930	G	chr7:117594930:G:['T']	-1.5059296322991744
chr7:117594929-117594988:+	chr7	117594988	ENSE00003840109.1	ENSG00000001626.16	CFTR	100	0	117594929	+	ENST00000647978.1	T	chr7	117594930	G	chr7:117594930:G:['T']	-1.8899259346539767
chr7:117602825-117602863:+	chr7	117602863	ENSE00001015963.1	ENSG00000001626.16	CFTR	100	100	117602825	+	ENST00000649406.1	C	chr7	117602820	T	chr7:117602820:T:['C']	-0.590946759297205
chr7:117602825-117602863:+	chr7	117602863	ENSE00001015963.1	ENSG00000001626.16	CFTR	100	100	117602825	+	ENST00000649406.1	A	chr7	117602868	G	chr7:117602868:G:['A']	-6.166702981806405
chr7:117603531-117603782:+	chr7	117603782	ENSE00000977441.1	ENSG00000001626.16	CFTR	100	100	117603531	+	ENST00000649406.1	A	chr7	117603531	G	chr7:117603531:G:['A']	-1.3924393495440288
chr7:117606673-117606753:+	chr7	117606753	ENSE00000977442.1	ENSG00000001626.16	CFTR	100	100	117606673	+	ENST00000649406.1	G	chr7	117606670	A	chr7:117606670:A:['G']	-0.04515713498562786
chr7:117606673-117606753:+	chr7	117606753	ENSE00000977442.1	ENSG00000001626.16	CFTR	100	100	117606673	+	ENST00000649406.1	A	chr7	117606753	G	chr7:117606753:G:['A']	-3.90953277217716
chr7:117606673-117606753:+	chr7	117606753	ENSE00000977442.1	ENSG00000001626.16	CFTR	100	100	117606673	+	ENST00000649406.1	A	chr7	117606754	G	chr7:117606754:G:['A']	-4.8160243789986374
chr7:117610518-117610669:+	chr7	117610669	ENSE00000718690.1	ENSG00000001626.16	CFTR	100	100	117610518	+	ENST00000649406.1	A	chr7	117610518	G	chr7:117610518:G:['A']	-1.4134140713959071
chr7:117610518-117610669:+	chr7	117610669	ENSE00000718690.1	ENSG00000001626.16	CFTR	100	100	117610518	+	ENST00000649406.1	T	chr7	117610518	G	chr7:117610518:G:['T']	-1.6372894196408028
chr7:117610518-117610669:+	chr7	117610669	ENSE00000718690.1	ENSG00000001626.16	CFTR	100	100	117610518	+	ENST00000649406.1	G	chr7	117610672	A	chr7:117610672:A:['G']	-2.2878714241031046
chr7:117614612-117614713:+	chr7	117614713	ENSE00000718699.1	ENSG00000001626.16	CFTR	100	100	117614612	+	ENST00000649406.1	A	chr7	117614714	G	chr7:117614714:G:['A']	-5.764803998341821
chr7:117614612-117614713:+	chr7	117614713	ENSE00000718699.1	ENSG00000001626.16	CFTR	100	100	117614612	+	ENST00000649406.1	GT	chr7	117614714	G	chr7:117614714:G:['GT']	-7.427068174379262
chr7:117642437-117642593:+	chr7	117642593	ENSE00000718708.1	ENSG00000001626.16	CFTR	100	100	117642437	+	ENST00000003084.11	A	chr7	117642437	G	chr7:117642437:G:['A']	-1.5991601238080593
chr7:117642437-117642593:+	chr7	117642593	ENSE00000718708.1	ENSG00000001626.16	CFTR	100	100	117642437	+	ENST00000003084.11	A	chr7	117642594	G	chr7:117642594:G:['A']	-5.7079369742621875
chr7:117665458-117665564:+	chr7	117665564	ENSE00000718724.1	ENSG00000001626.16	CFTR	100	100	117665458	+	ENST00000003084.11	TT	chr7	117665564	GG	chr7:117665564:GG:['TT']	-8.47247999055445
chr7:117665458-117665564:+	chr7	117665564	ENSE00000718724.1	ENSG00000001626.16	CFTR	100	100	117665458	+	ENST00000003084.11	T	chr7	117665565	G	chr7:117665565:G:['T']	-8.023649249615284
chr7:139134654-139134792:+	chr7	139134792	ENSE00003630401.1	ENSG00000105948.13	TTC26	100	100	139134654	+	ENST00000430935.5	C	chr7	139134654	G	chr7:139134654:G:['C']	-1.8313170967454546
chr7:139134654-139134721:+	chr7	139134721	ENSE00001810550.1	ENSG00000105948.13	TTC26	100	100	139134654	+	ENST00000479132.5	C	chr7	139134654	G	chr7:139134654:G:['C']	-1.8313170967454546
chr7:141615470-141616024:+	chr7	141616024	ENSE00001935319.1	ENSG00000006530.18	AGK	100	0	141615470	+	ENST00000465241.5	G	chr7	141615468	C	chr7:141615468:C:['G']	-1.7287256164090874
chr7:141615470-141615569:+	chr7	141615569	ENSE00001939762.1	ENSG00000006530.18	AGK	100	100	141615470	+	ENST00000496273.1	G	chr7	141615468	C	chr7:141615468:C:['G']	-1.7287256164090874
chr7:141615470-141615565:+	chr7	141615565	ENSE00003676625.1	ENSG00000006530.18	AGK	100	100	141615470	+	ENST00000629555.2	G	chr7	141615468	C	chr7:141615468:C:['G']	-1.7287256164090874
chr7:5982823-5982991:-	chr7	5982991	ENSE00001752874.1	ENSG00000122512.16	PMS2	100	100	5982823	-	ENST00000265849.12	T	chr7	5982823	C	chr7:5982823:C:['T']	-4.639328472581108
chr7:16301420-16301466:-	chr7	16301466	ENSE00003552646.1	ENSG00000214960.11	CRPPA	100	100	16301420	-	ENST00000407010.7	G	chr7	16301467	C	chr7:16301467:C:['G']	-1.1537060338881098
chr7:30026311-30026702:-	chr7	30026702	ENSE00001138183.10	ENSG00000106080.11	FKBP14	0	100	30026311	-	ENST00000222803.10	A	chr7	30026303	ATTAC	chr7:30026303:ATTAC:['A']	-4.4753670742488465
chr7:30026311-30026662:-	chr7	30026662	ENSE00001617393.1	ENSG00000106080.11	FKBP14	0	100	30026311	-	ENST00000419018.1	A	chr7	30026303	ATTAC	chr7:30026303:ATTAC:['A']	-4.4753670742488465
chr7:30026311-30026636:-	chr7	30026636	ENSE00001887774.1	ENSG00000106080.11	FKBP14	0	100	30026311	-	ENST00000479939.1	A	chr7	30026303	ATTAC	chr7:30026303:ATTAC:['A']	-4.4753670742488465
chr7:30026311-30026419:-	chr7	30026419	ENSE00001737910.1	ENSG00000106080.11	FKBP14	0	100	30026311	-	ENST00000412494.1	A	chr7	30026303	ATTAC	chr7:30026303:ATTAC:['A']	-4.4753670742488465
chr7:41960948-41966641:-	chr7	41966641	ENSE00001523264.2	ENSG00000106571.15	GLI3	100	0	41960948	-	ENST00000677288.1	T	chr7	41966642	C	chr7:41966642:C:['T']	-1.8852136794233216
chr7:41964081-41966641:-	chr7	41966641	ENSE00001880618.1	ENSG00000106571.15	GLI3	100	0	41964081	-	ENST00000479210.1	T	chr7	41966642	C	chr7:41966642:C:['T']	-1.8852136794233216
chr7:66994211-66994342:-	chr7	66994342	ENSE00003722625.1	ENSG00000126524.10	SBDS	100	100	66994211	-	ENST00000617799.1	G	chr7	66994210	A	chr7:66994210:A:['G']	-0.7399844959586864
chr7:66994211-66994341:-	chr7	66994341	ENSE00000909224.1	ENSG00000126524.10	SBDS	100	100	66994211	-	ENST00000246868.7	G	chr7	66994210	A	chr7:66994210:A:['G']	-0.7399844959586864
chr7:66994219-66994341:-	chr7	66994341	ENSE00003537267.1	ENSG00000126524.10	SBDS	100	100	66994219	-	ENST00000414306.5	G	chr7	66994210	A	chr7:66994210:A:['G']	0.5261958895612825
chr7:66994219-66994366:-	chr7	66994366	ENSE00001958573.1	ENSG00000126524.10	SBDS	0	100	66994219	-	ENST00000463579.1	G	chr7	66994210	A	chr7:66994210:A:['G']	0.5261958895612825
chr7:97854990-97855459:-	chr7	97855459	ENSE00001881997.1	ENSG00000070669.17	ASNS	100	0	97854990	-	ENST00000462436.1	T	chr7	97855352	C	chr7:97855352:C:['T']	0.023451634125951734
chr7:97855352-97855459:-	chr7	97855459	ENSE00000707047.1	ENSG00000070669.17	ASNS	100	100	97855352	-	ENST00000394308.8	T	chr7	97855352	C	chr7:97855352:C:['T']	-4.807652572940236
chr7:100628072-100628306:-	chr7	100628306	ENSE00001955649.1	ENSG00000106327.13	TFR2	100	100	100628072	-	ENST00000465294.5	T	chr7	100628224	C	chr7:100628224:C:['T']	0.08001665657921302
chr7:100628072-100628136:-	chr7	100628136	ENSE00003463524.1	ENSG00000106327.13	TFR2	100	100	100628072	-	ENST00000431692.5	T	chr7	100628224	C	chr7:100628224:C:['T']	-0.12248809929900793
chr7:100628223-100628306:-	chr7	100628306	ENSE00003550537.1	ENSG00000106327.13	TFR2	100	100	100628223	-	ENST00000431692.5	T	chr7	100628224	C	chr7:100628224:C:['T']	-5.225831110422142
chr7:107324439-107324521:-	chr7	107324521	ENSE00001258643.2	ENSG00000164597.15	COG5	100	100	107324439	-	ENST00000297135.9	T	chr7	107324533	A	chr7:107324533:A:['T']	-2.802068266638939
chr7:107961548-107961676:-	chr7	107961676	ENSE00000716111.1	ENSG00000091136.15	LAMB1	100	100	107961548	-	ENST00000679200.1	A	chr7	107961544	C	chr7:107961544:C:['A']	-4.889947775112071
chr8:38252956-38253475:+	chr8	38253475	ENSE00002167595.1	ENSG00000085788.14	DDHD2	100	0	38252956	+	ENST00000524545.1	GT	chr8	38253128	G	chr8:38253128:G:['GT']	-0.08156607490616219
chr8:38252956-38253127:+	chr8	38253127	ENSE00003479067.1	ENSG00000085788.14	DDHD2	100	100	38252956	+	ENST00000397166.7	GT	chr8	38253128	G	chr8:38253128:G:['GT']	-4.728428195048955
chr8:85465271-85465469:+	chr8	85465469	ENSE00003592444.1	ENSG00000104267.10	CA2	100	100	85465271	+	ENST00000520127.5	A	chr8	85465470	G	chr8:85465470:G:['A']	-5.474581720334111
chr8:99766773-99766970:+	chr8	99766970	ENSE00003626690.1	ENSG00000132549.19	VPS13B	100	100	99766773	+	ENST00000357162.7	T	chr8	99766874	C	chr8:99766874:C:['T']	-0.3611462528227052
chr8:38423312-38424699:-	chr8	38424699	ENSE00001828369.1	ENSG00000077782.21	FGFR1	100	0	38423312	-	ENST00000470826.5	T	chr8	38424509	C	chr8:38424509:C:['T']	-0.13006631971111055
chr8:38424016-38424699:-	chr8	38424699	ENSE00001862079.1	ENSG00000077782.21	FGFR1	100	0	38424016	-	ENST00000496296.5	T	chr8	38424509	C	chr8:38424509:C:['T']	-0.13787684376606546
chr8:38424508-38424699:-	chr8	38424699	ENSE00003501167.1	ENSG00000077782.21	FGFR1	100	100	38424508	-	ENST00000649678.1	T	chr8	38424509	C	chr8:38424509:C:['T']	-5.456585205732737
chr8:38424508-38424623:-	chr8	38424623	ENSE00003898804.1	ENSG00000077782.21	FGFR1	0	100	38424508	-	ENST00000674217.1	T	chr8	38424509	C	chr8:38424509:C:['T']	-5.763842784453842
chr8:38424508-38424621:-	chr8	38424621	ENSE00001884764.1	ENSG00000077782.21	FGFR1	0	100	38424508	-	ENST00000464163.1	T	chr8	38424509	C	chr8:38424509:C:['T']	-5.777509502527933
chr8:42459895-42460168:-	chr8	42460168	ENSE00002137224.1	ENSG00000168575.10	SLC20A2	0	100	42459895	-	ENST00000522401.1	T	chr8	42459895	C	chr8:42459895:C:['T']	-6.242111987525561
chr8:42459895-42459992:-	chr8	42459992	ENSE00003528807.1	ENSG00000168575.10	SLC20A2	100	100	42459895	-	ENST00000520262.6	T	chr8	42459895	C	chr8:42459895:C:['T']	-6.242111987525561
chr8:51472186-51472304:-	chr8	51472304	ENSE00001723174.1	ENSG00000147485.13	PXDNL	100	100	51472186	-	ENST00000356297.5	A	chr8	51472306	T	chr8:51472306:T:['A']	-1.4089826793298623
chr9:5772563-5772741:+	chr9	5772741	ENSE00003619824.1	ENSG00000107036.12	RIC1	100	100	5772563	+	ENST00000414202.7	C	chr9	5772741	G	chr9:5772741:G:['C']	-1.7487088530861148
chr9:99132496-99132739:+	chr9	99132739	ENSE00003787960.1	ENSG00000106799.13	TGFBR1	100	0	99132496	+	ENST00000552573.6	C	chr9	99132727	G	chr9:99132727:G:['C']	0.06295605754863585
chr9:99132508-99132739:+	chr9	99132739	ENSE00003787744.1	ENSG00000106799.13	TGFBR1	100	100	99132508	+	ENST00000374994.9	C	chr9	99132727	G	chr9:99132727:G:['C']	0.07259025665810835
chr9:131506402-131506812:+	chr9	131506812	ENSE00001938640.2	ENSG00000130714.18	POMT1	100	0	131506402	+	ENST00000483472.2	T	chr9	131506454	G	chr9:131506454:G:['T']	-0.018255100997473794
chr9:131506402-131506453:+	chr9	131506453	ENSE00003633717.1	ENSG00000130714.18	POMT1	100	100	131506402	+	ENST00000372228.9	T	chr9	131506454	G	chr9:131506454:G:['T']	-8.401180350948305
chr9:131513238-131513331:+	chr9	131513331	ENSE00003787003.1	ENSG00000130714.18	POMT1	100	100	131513238	+	ENST00000372228.9	C	chr9	131513331	CGTGA	chr9:131513331:CGTGA:['C']	-7.617247120976395
chr9:134731495-134731663:+	chr9	134731663	ENSE00001668386.1	ENSG00000130635.16	COL5A1	100	100	134731495	+	ENST00000371817.8	A	chr9	134731526	G	chr9:134731526:G:['A']	-0.34198577519374673
chr9:21970715-21971208:-	chr9	21971208	ENSE00001888208.1	ENSG00000147889.18	CDKN2A	100	0	21970715	-	ENST00000497750.1	G	chr9	21970900	A	chr9:21970900:A:['G']	0.026146905131800915
chr9:21970901-21971332:-	chr9	21971332	ENSE00003655039.1	ENSG00000147889.18	CDKN2A	0	100	21970901	-	ENST00000578845.2	G	chr9	21970900	A	chr9:21970900:A:['G']	-1.4190338371741145
chr9:21970901-21971208:-	chr9	21971208	ENSE00003496053.1	ENSG00000147889.18	CDKN2A	100	100	21970901	-	ENST00000304494.10	G	chr9	21970900	A	chr9:21970900:A:['G']	-1.4190338371741145
chr9:21970975-21971208:-	chr9	21971208	ENSE00003492255.1	ENSG00000147889.18	CDKN2A	100	100	21970975	-	ENST00000579122.1	G	chr9	21970900	A	chr9:21970900:A:['G']	-0.12248809929900793
chr9:21970715-21971208:-	chr9	21971208	ENSE00001888208.1	ENSG00000147889.18	CDKN2A	100	0	21970715	-	ENST00000497750.1	T	chr9	21970901	C	chr9:21970901:C:['T']	0.04151187048581058
chr9:21970901-21971332:-	chr9	21971332	ENSE00003655039.1	ENSG00000147889.18	CDKN2A	0	100	21970901	-	ENST00000578845.2	T	chr9	21970901	C	chr9:21970901:C:['T']	-5.38679130649967
chr9:21970901-21971208:-	chr9	21971208	ENSE00003496053.1	ENSG00000147889.18	CDKN2A	100	100	21970901	-	ENST00000304494.10	T	chr9	21970901	C	chr9:21970901:C:['T']	-5.38679130649967
chr9:21970975-21971208:-	chr9	21971208	ENSE00003492255.1	ENSG00000147889.18	CDKN2A	100	100	21970975	-	ENST00000579122.1	T	chr9	21970901	C	chr9:21970901:C:['T']	-0.12248809929900793
chr9:21970715-21971208:-	chr9	21971208	ENSE00001888208.1	ENSG00000147889.18	CDKN2A	100	0	21970715	-	ENST00000497750.1	A	chr9	21970901	C	chr9:21970901:C:['A']	-0.07912780123748422
chr9:21970901-21971332:-	chr9	21971332	ENSE00003655039.1	ENSG00000147889.18	CDKN2A	0	100	21970901	-	ENST00000578845.2	A	chr9	21970901	C	chr9:21970901:C:['A']	-8.75153819337838
chr9:21970901-21971208:-	chr9	21971208	ENSE00003496053.1	ENSG00000147889.18	CDKN2A	100	100	21970901	-	ENST00000304494.10	A	chr9	21970901	C	chr9:21970901:C:['A']	-8.75153819337838
chr9:21970975-21971208:-	chr9	21971208	ENSE00003492255.1	ENSG00000147889.18	CDKN2A	100	100	21970975	-	ENST00000579122.1	A	chr9	21970901	C	chr9:21970901:C:['A']	-0.12248809929900793
chr9:21970715-21971208:-	chr9	21971208	ENSE00001888208.1	ENSG00000147889.18	CDKN2A	100	0	21970715	-	ENST00000497750.1	T	chr9	21971209	C	chr9:21971209:C:['T']	-1.8615144903329142
chr9:21970901-21971332:-	chr9	21971332	ENSE00003655039.1	ENSG00000147889.18	CDKN2A	0	100	21970901	-	ENST00000578845.2	T	chr9	21971209	C	chr9:21971209:C:['T']	-0.007995328298588053
chr9:21970901-21971208:-	chr9	21971208	ENSE00003496053.1	ENSG00000147889.18	CDKN2A	100	100	21970901	-	ENST00000304494.10	T	chr9	21971209	C	chr9:21971209:C:['T']	-1.8615144903329142
chr9:21970975-21971208:-	chr9	21971208	ENSE00003492255.1	ENSG00000147889.18	CDKN2A	100	100	21970975	-	ENST00000579122.1	T	chr9	21971209	C	chr9:21971209:C:['T']	-1.8615144903329142
chr9:21970715-21971208:-	chr9	21971208	ENSE00001888208.1	ENSG00000147889.18	CDKN2A	100	0	21970715	-	ENST00000497750.1	A	chr9	21971209	C	chr9:21971209:C:['A']	-1.8393339139830602
chr9:21970901-21971332:-	chr9	21971332	ENSE00003655039.1	ENSG00000147889.18	CDKN2A	0	100	21970901	-	ENST00000578845.2	A	chr9	21971209	C	chr9:21971209:C:['A']	-0.09547319771408308
chr9:21970901-21971208:-	chr9	21971208	ENSE00003496053.1	ENSG00000147889.18	CDKN2A	100	100	21970901	-	ENST00000304494.10	A	chr9	21971209	C	chr9:21971209:C:['A']	-1.8393339139830602
chr9:21970975-21971208:-	chr9	21971208	ENSE00003492255.1	ENSG00000147889.18	CDKN2A	100	100	21970975	-	ENST00000579122.1	A	chr9	21971209	C	chr9:21971209:C:['A']	-1.8393339139830602
chr9:21970715-21971208:-	chr9	21971208	ENSE00001888208.1	ENSG00000147889.18	CDKN2A	100	0	21970715	-	ENST00000497750.1	G	chr9	21971210	T	chr9:21971210:T:['G']	-1.6002810633137132
chr9:21970901-21971332:-	chr9	21971332	ENSE00003655039.1	ENSG00000147889.18	CDKN2A	0	100	21970901	-	ENST00000578845.2	G	chr9	21971210	T	chr9:21971210:T:['G']	0.08077758819674492
chr9:21970901-21971208:-	chr9	21971208	ENSE00003496053.1	ENSG00000147889.18	CDKN2A	100	100	21970901	-	ENST00000304494.10	G	chr9	21971210	T	chr9:21971210:T:['G']	-1.6002810633137132
chr9:21970975-21971208:-	chr9	21971208	ENSE00003492255.1	ENSG00000147889.18	CDKN2A	100	100	21970975	-	ENST00000579122.1	G	chr9	21971210	T	chr9:21971210:T:['G']	-1.6002810633137132
chr9:95459599-95459783:-	chr9	95459783	ENSE00003485014.1	ENSG00000185920.16	PTCH1	100	100	95459599	-	ENST00000331920.11	A	chr9	95459794	G	chr9:95459794:G:['A']	-0.03815590927045728
chr9:95461855-95461998:-	chr9	95461998	ENSE00003479218.1	ENSG00000185920.16	PTCH1	100	100	95461855	-	ENST00000331920.11	T	chr9	95461999	C	chr9:95461999:C:['T']	-1.3758535109228611
chr9:120419787-120419960:-	chr9	120419960	ENSE00003691375.1	ENSG00000136861.18	CDK5RAP2	100	100	120419787	-	ENST00000360822.7	C	chr9	120419975	T	chr9:120419975:T:['C']	-1.4932243070570494
chr9:132909751-132910692:-	chr9	132910692	ENSE00003823989.1	ENSG00000165699.15	TSC1	100	0	132909751	-	ENST00000642745.1	A	chr9	132910567	G	chr9:132910567:G:['A']	-0.12958524996252668
chr9:132909806-132910692:-	chr9	132910692	ENSE00003825799.1	ENSG00000165699.15	TSC1	100	0	132909806	-	ENST00000642646.1	A	chr9	132910567	G	chr9:132910567:G:['A']	-0.13002790729772554
chr9:132909806-132910689:-	chr9	132910689	ENSE00001957754.2	ENSG00000165699.15	TSC1	100	0	132909806	-	ENST00000493467.6	A	chr9	132910567	G	chr9:132910567:G:['A']	-0.13005168641077341
chr9:132910260-132910689:-	chr9	132910689	ENSE00003818693.1	ENSG00000165699.15	TSC1	100	0	132910260	-	ENST00000647078.1	A	chr9	132910567	G	chr9:132910567:G:['A']	-0.13805793085773774
chr9:132910570-132911568:-	chr9	132911568	ENSE00003823633.1	ENSG00000165699.15	TSC1	100	100	132910570	-	ENST00000645901.1	A	chr9	132910567	G	chr9:132910567:G:['A']	-2.203562580952945
chr9:132910570-132910692:-	chr9	132910692	ENSE00001095621.1	ENSG00000165699.15	TSC1	100	100	132910570	-	ENST00000298552.9	A	chr9	132910567	G	chr9:132910567:G:['A']	-2.203562580952945
chr9:132910570-132910689:-	chr9	132910689	ENSE00003826203.1	ENSG00000165699.15	TSC1	100	100	132910570	-	ENST00000642627.1	A	chr9	132910567	G	chr9:132910567:G:['A']	-2.203562580952945
chr9:132910570-132911568:-	chr9	132911568	ENSE00003823633.1	ENSG00000165699.15	TSC1	100	100	132910570	-	ENST00000645901.1	T	chr9	132911575	TGGAAGAGAAGAACACAG	chr9:132911575:TGGAAGAGAAGAACACAG:['T']	-2.2974807930273498
chr9:132910998-132911568:-	chr9	132911568	ENSE00003817625.1	ENSG00000165699.15	TSC1	100	0	132910998	-	ENST00000403810.6	T	chr9	132911575	TGGAAGAGAAGAACACAG	chr9:132911575:TGGAAGAGAAGAACACAG:['T']	-2.2974807930273498
chr9:132911290-132911568:-	chr9	132911568	ENSE00001549891.2	ENSG00000165699.15	TSC1	100	0	132911290	-	ENST00000642854.1	T	chr9	132911575	TGGAAGAGAAGAACACAG	chr9:132911575:TGGAAGAGAAGAACACAG:['T']	-2.2974807930273498
chr9:132911409-132911568:-	chr9	132911568	ENSE00003817366.1	ENSG00000165699.15	TSC1	100	100	132911409	-	ENST00000647078.1	T	chr9	132911575	TGGAAGAGAAGAACACAG	chr9:132911575:TGGAAGAGAAGAACACAG:['T']	-2.2974807930273498
chr9:132911452-132911568:-	chr9	132911568	ENSE00003645085.1	ENSG00000165699.15	TSC1	100	100	132911452	-	ENST00000298552.9	T	chr9	132911575	TGGAAGAGAAGAACACAG	chr9:132911575:TGGAAGAGAAGAACACAG:['T']	-2.2974807930273498
chr9:132911507-132911568:-	chr9	132911568	ENSE00003821084.1	ENSG00000165699.15	TSC1	100	0	132911507	-	ENST00000643691.1	T	chr9	132911575	TGGAAGAGAAGAACACAG	chr9:132911575:TGGAAGAGAAGAACACAG:['T']	-2.2974807930273498
chr9:132923347-132923684:-	chr9	132923684	ENSE00001929962.1	ENSG00000165699.15	TSC1	0	100	132923347	-	ENST00000461879.5	A	chr9	132923347	C	chr9:132923347:C:['A']	-9.064917653902663
chr9:132923347-132923492:-	chr9	132923492	ENSE00003488860.1	ENSG00000165699.15	TSC1	100	100	132923347	-	ENST00000298552.9	A	chr9	132923347	C	chr9:132923347:C:['A']	-9.064917653902663
chr9:132925586-132927304:-	chr9	132927304	ENSE00003825575.1	ENSG00000165699.15	TSC1	100	100	132925586	-	ENST00000645904.1	C	chr9	132925746	A	chr9:132925746:A:['C']	-0.0880047270545091
chr9:132925586-132925739:-	chr9	132925739	ENSE00003482759.1	ENSG00000165699.15	TSC1	100	100	132925586	-	ENST00000298552.9	C	chr9	132925746	A	chr9:132925746:A:['C']	-1.9329630121915071
chr9:132925734-132925739:-	chr9	132925739	ENSE00003819461.1	ENSG00000165699.15	TSC1	100	0	132925734	-	ENST00000646440.1	C	chr9	132925746	A	chr9:132925746:A:['C']	-1.9329630121915071
chr10:87863624-87864548:+	chr10	87864548	ENSE00001456562.4	ENSG00000171862.11	PTEN	0	100	87863624	+	ENST00000371953.8	C	chr10	87864398	CAGA	chr10:87864398:CAGA:['C']	-0.19162678506696712
chr10:87925512-87925557:+	chr10	87925557	ENSE00001156344.1	ENSG00000171862.11	PTEN	100	100	87925512	+	ENST00000371953.8	T	chr10	87925499	TG	chr10:87925499:TG:['T']	-0.398113744750791
chr10:87931045-87931089:+	chr10	87931089	ENSE00003595610.1	ENSG00000171862.11	PTEN	100	100	87931045	+	ENST00000371953.8	C	chr10	87931089	G	chr10:87931089:G:['C']	-4.610418256868221
chr10:87933012-87933487:+	chr10	87933487	ENSE00001893700.1	ENSG00000171862.11	PTEN	100	0	87933012	+	ENST00000498703.1	G	chr10	87933132	A	chr10:87933132:A:['G']	0.11593043393166848
chr10:87933012-87933251:+	chr10	87933251	ENSE00001156330.1	ENSG00000171862.11	PTEN	100	100	87933012	+	ENST00000371953.8	G	chr10	87933132	A	chr10:87933132:A:['G']	0.35136011556848157
chr10:87952117-87952259:+	chr10	87952259	ENSE00001156327.1	ENSG00000171862.11	PTEN	100	100	87952117	+	ENST00000371953.8	G	chr10	87952178	C	chr10:87952178:C:['G']	-0.5219223236269949
chr10:87952117-87952259:+	chr10	87952259	ENSE00001156327.1	ENSG00000171862.11	PTEN	100	100	87952117	+	ENST00000371953.8	C	chr10	87952218	T	chr10:87952218:T:['C']	0.14305142694403766
chr10:87952198-87952259:+	chr10	87952259	ENSE00001876418.1	ENSG00000171862.11	PTEN	0	100	87952198	+	ENST00000472832.2	C	chr10	87952218	T	chr10:87952218:T:['C']	0.4956536027055116
chr10:87957852-87958019:+	chr10	87958019	ENSE00003725338.1	ENSG00000171862.11	PTEN	100	100	87957852	+	ENST00000371953.8	A	chr10	87957850	C	chr10:87957850:C:['A']	-1.1194439126089473
chr10:87957852-87958019:+	chr10	87958019	ENSE00003725338.1	ENSG00000171862.11	PTEN	100	100	87957852	+	ENST00000371953.8	G	chr10	87957850	C	chr10:87957850:C:['G']	-1.5370010146100888
chr10:87957852-87958019:+	chr10	87958019	ENSE00003725338.1	ENSG00000171862.11	PTEN	100	100	87957852	+	ENST00000371953.8	C	chr10	87957851	A	chr10:87957851:A:['C']	-1.2988624119354601
chr10:87960893-87961309:+	chr10	87961309	ENSE00001939988.1	ENSG00000171862.11	PTEN	100	0	87960893	+	ENST00000472832.2	T	chr10	87960922	C	chr10:87960922:C:['T']	-0.21944285984535106
chr10:87960893-87961118:+	chr10	87961118	ENSE00001156315.1	ENSG00000171862.11	PTEN	100	100	87960893	+	ENST00000371953.8	T	chr10	87960922	C	chr10:87960922:C:['T']	-0.3017460284291207
chr10:87960893-87961309:+	chr10	87961309	ENSE00001939988.1	ENSG00000171862.11	PTEN	100	0	87960893	+	ENST00000472832.2	T	chr10	87961119	G	chr10:87961119:G:['T']	-0.10604575720767545
chr10:87960893-87961118:+	chr10	87961118	ENSE00001156315.1	ENSG00000171862.11	PTEN	100	100	87960893	+	ENST00000371953.8	T	chr10	87961119	G	chr10:87961119:G:['T']	-7.178476831055309
chr10:87965286-87971930:+	chr10	87971930	ENSE00001456541.3	ENSG00000171862.11	PTEN	100	0	87965286	+	ENST00000371953.8	T	chr10	87965285	A	chr10:87965285:A:['T']	-2.1615588947253954
chr10:93625574-93625649:+	chr10	93625649	ENSE00000932985.1	ENSG00000095464.10	PDE6C	100	100	93625574	+	ENST00000371447.4	A	chr10	93625654	G	chr10:93625654:G:['A']	-3.260883462683865
chr10:93629257-93629305:+	chr10	93629305	ENSE00001283078.1	ENSG00000095464.10	PDE6C	100	100	93629257	+	ENST00000371447.4	C	chr10	93629247	T	chr10:93629247:T:['C']	-0.4588584597296186
chr10:100827542-100829944:+	chr10	100829944	ENSE00000000165.2	ENSG00000075891.23	PAX2	100	0	100827542	+	ENST00000679374.1	G	chr10	100827634	A	chr10:100827634:A:['G']	-0.11224661822554363
chr10:100827542-100829941:+	chr10	100829941	ENSE00003601487.1	ENSG00000075891.23	PAX2	100	0	100827542	+	ENST00000370296.6	G	chr10	100827634	A	chr10:100827634:A:['G']	-0.11223381408774863
chr10:100827542-100829589:+	chr10	100829589	ENSE00001829064.2	ENSG00000075891.23	PAX2	100	0	100827542	+	ENST00000361791.7	G	chr10	100827634	A	chr10:100827634:A:['G']	-0.11047233055966395
chr10:100827561-100829944:+	chr10	100829944	ENSE00003915950.1	ENSG00000075891.23	PAX2	100	0	100827561	+	ENST00000427256.6	G	chr10	100827634	A	chr10:100827634:A:['G']	-0.11216613507368929
chr10:27208245-27208445:-	chr10	27208445	ENSE00003463289.1	ENSG00000107897.20	ACBD5	100	100	27208245	-	ENST00000677440.1	T	chr10	27208446	C	chr10:27208446:C:['T']	-1.2981389403080132
chr10:33254027-33254194:-	chr10	33254194	ENSE00003892454.1	ENSG00000099250.18	NRP1	100	100	33254027	-	ENST00000374875.5	G	chr10	33254026	A	chr10:33254026:A:['G']	-1.6740554347469117
chr10:33330707-33330882:-	chr10	33330882	ENSE00003680092.1	ENSG00000099250.18	NRP1	100	100	33330707	-	ENST00000374875.5	C	chr10	33330706	A	chr10:33330706:A:['C']	-5.712386830724521
chr10:68416706-68416855:-	chr10	68416855	ENSE00003303530.1	ENSG00000138346.15	DNA2	100	100	68416706	-	ENST00000551118.6	A	chr10	68416702	AG	chr10:68416702:AG:['A']	0.27638388611542863
chr10:68416708-68416855:-	chr10	68416855	ENSE00003729621.1	ENSG00000138346.15	DNA2	100	100	68416708	-	ENST00000358410.8	A	chr10	68416702	AG	chr10:68416702:AG:['A']	-2.319261712619348
chr10:68416614-68416855:-	chr10	68416855	ENSE00001731147.1	ENSG00000138346.15	DNA2	100	0	68416614	-	ENST00000440722.2	A	chr10	68416702	AG	chr10:68416702:AG:['A']	-0.21233473420657945
chr10:68416685-68416855:-	chr10	68416855	ENSE00003344092.1	ENSG00000138346.15	DNA2	100	0	68416685	-	ENST00000550545.1	A	chr10	68416702	AG	chr10:68416702:AG:['A']	-0.23112572100202483
chr10:72133056-72134463:-	chr10	72134463	ENSE00001892968.2	ENSG00000138303.18	ASCC1	0	100	72133056	-	ENST00000534259.1	T	chr10	72133056	C	chr10:72133056:C:['T']	-6.299984524777825
chr10:72133056-72133181:-	chr10	72133181	ENSE00000933763.1	ENSG00000138303.18	ASCC1	100	100	72133056	-	ENST00000394919.5	T	chr10	72133056	C	chr10:72133056:C:['T']	-6.299984524777825
chr10:100175944-100176070:-	chr10	100176070	ENSE00001614541.1	ENSG00000107566.14	ERLIN1	100	100	100175944	-	ENST00000421367.7	C	chr10	100175938	CA	chr10:100175938:CA:['C']	-2.0760480469764553
chr10:110900233-110904945:-	chr10	110904945	ENSE00003513299.1	ENSG00000214413.9	BBIP1	0	0	110900233	-	ENST00000605265.1	G	chr10	110901618	A	chr10:110901618:A:['G']	-0.11347215712878012
chr10:110901537-110901612:-	chr10	110901612	ENSE00003571674.1	ENSG00000214413.9	BBIP1	100	100	110901537	-	ENST00000448814.7	G	chr10	110901618	A	chr10:110901618:A:['G']	-0.3682376830478183
chr10:110901537-110901585:-	chr10	110901585	ENSE00001712441.1	ENSG00000214413.9	BBIP1	100	100	110901537	-	ENST00000436562.1	G	chr10	110901618	A	chr10:110901618:A:['G']	-0.029265504663235214
chr10:133373245-133373354:-	chr10	133373354	ENSE00001447396.4	ENSG00000127884.5	ECHS1	0	100	133373245	-	ENST00000368547.4	T	chr10	133373241	C	chr10:133373241:C:['T']	-4.427125849153836
chr11:57738663-57739039:+	chr11	57739039	ENSE00002141079.1	ENSG00000213593.10	TMX2	100	100	57738663	+	ENST00000524972.5	A	chr11	57739039	G	chr11:57739039:G:['A']	-3.1214912861246287
chr11:57738973-57739039:+	chr11	57739039	ENSE00003549087.1	ENSG00000213593.10	TMX2	100	100	57738973	+	ENST00000278422.9	A	chr11	57739039	G	chr11:57739039:G:['A']	-3.9895940501474967
chr11:57739130-57739260:+	chr11	57739260	ENSE00003611054.1	ENSG00000213593.10	TMX2	100	100	57739130	+	ENST00000278422.9	A	chr11	57739039	G	chr11:57739039:G:['A']	-0.12248809929900793
chr11:57739130-57739212:+	chr11	57739212	ENSE00002194267.1	ENSG00000213593.10	TMX2	100	0	57739130	+	ENST00000525035.5	A	chr11	57739039	G	chr11:57739039:G:['A']	-0.12248809929900793
chr11:57739130-57739181:+	chr11	57739181	ENSE00002173209.1	ENSG00000213593.10	TMX2	100	0	57739130	+	ENST00000524972.5	A	chr11	57739039	G	chr11:57739039:G:['A']	-0.12248809929900793
chr11:59787036-59787136:+	chr11	59787136	ENSE00003642980.1	ENSG00000166900.17	STX3	100	100	59787036	+	ENST00000641815.1	G	chr11	59787035	A	chr11:59787035:A:['G']	-1.431443259529851
chr11:59793379-59793514:+	chr11	59793514	ENSE00003468330.1	ENSG00000166900.17	STX3	100	100	59793379	+	ENST00000641815.1	T	chr11	59793515	G	chr11:59793515:G:['T']	-8.825765882977933
chr11:59793478-59793514:+	chr11	59793514	ENSE00002199285.1	ENSG00000166900.17	STX3	0	100	59793478	+	ENST00000530221.1	T	chr11	59793515	G	chr11:59793515:G:['T']	-8.825765882977933
chr11:61368596-61369509:+	chr11	61369509	ENSE00003230076.1	ENSG00000149483.12	TMEM138	100	0	61368596	+	ENST00000278826.11	G	chr11	61368594	C	chr11:61368594:C:['G']	-2.3109585581085206
chr11:61368596-61369211:+	chr11	61369211	ENSE00003502595.1	ENSG00000149483.12	TMEM138	100	0	61368596	+	ENST00000381787.2	G	chr11	61368594	C	chr11:61368594:C:['G']	-2.3109585581085206
chr11:61368596-61368769:+	chr11	61368769	ENSE00002269761.1	ENSG00000149483.12	TMEM138	100	0	61368596	+	ENST00000423772.6	G	chr11	61368594	C	chr11:61368594:C:['G']	-2.3109585581085206
chr11:61368596-61368751:+	chr11	61368751	ENSE00002254894.1	ENSG00000149483.12	TMEM138	100	0	61368596	+	ENST00000545420.1	G	chr11	61368594	C	chr11:61368594:C:['G']	-2.3109585581085206
chr11:65589935-65589991:+	chr11	65589991	ENSE00001191808.2	ENSG00000173442.13	EHBP1L1	100	100	65589935	+	ENST00000309295.9	A	chr11	65589935	G	chr11:65589935:G:['A']	-2.0185361727124396
chr11:66510615-66511089:+	chr11	66511089	ENSE00002160018.1	ENSG00000174483.20	BBS1	0	100	66510615	+	ENST00000527251.5	A	chr11	66511090	G	chr11:66511090:G:['A']	-6.436862308769336
chr11:66510633-66511089:+	chr11	66511089	ENSE00002160110.1	ENSG00000174483.20	BBS1	0	100	66510633	+	ENST00000526815.5	A	chr11	66511090	G	chr11:66511090:G:['A']	-6.436862308769336
chr11:66511012-66511089:+	chr11	66511089	ENSE00003643768.1	ENSG00000256349.1	AP002748.5	100	100	66511012	+	ENST00000419755.3	A	chr11	66511090	G	chr11:66511090:G:['A']	-6.436862308769336
chr11:66511011-66511089:+	chr11	66511089	ENSE00002155783.1	ENSG00000174483.20	BBS1	0	100	66511011	+	ENST00000524705.2	A	chr11	66511090	G	chr11:66511090:G:['A']	-6.436862308769336
chr11:66511018-66511089:+	chr11	66511089	ENSE00002188411.1	ENSG00000174483.20	BBS1	0	100	66511018	+	ENST00000524458.5	A	chr11	66511090	G	chr11:66511090:G:['A']	-6.436862308769336
chr11:66519616-66519887:+	chr11	66519887	ENSE00002188357.1	ENSG00000174483.20	BBS1	100	0	66519616	+	ENST00000528543.1	T	chr11	66519596	A	chr11:66519596:A:['T']	-0.46813657777215706
chr11:66519616-66519748:+	chr11	66519748	ENSE00003544518.1	ENSG00000256349.1	AP002748.5	100	100	66519616	+	ENST00000419755.3	T	chr11	66519596	A	chr11:66519596:A:['T']	-0.46813657777215706
chr11:66519616-66519757:+	chr11	66519757	ENSE00002145635.1	ENSG00000174483.20	BBS1	100	0	66519616	+	ENST00000524907.5	T	chr11	66519596	A	chr11:66519596:A:['T']	-0.46813657777215706
chr11:66519616-66519744:+	chr11	66519744	ENSE00002158529.1	ENSG00000174483.20	BBS1	100	0	66519616	+	ENST00000527251.5	T	chr11	66519596	A	chr11:66519596:A:['T']	-0.46813657777215706
chr11:66519620-66519748:+	chr11	66519748	ENSE00002165104.1	ENSG00000174483.20	BBS1	100	100	66519620	+	ENST00000526035.5	T	chr11	66519596	A	chr11:66519596:A:['T']	-0.59139192126723
chr11:66523176-66523576:+	chr11	66523576	ENSE00002180977.1	ENSG00000174483.20	BBS1	0	100	66523176	+	ENST00000529895.1	T	chr11	66523634	C	chr11:66523634:C:['T']	-0.12248809929900793
chr11:66523455-66523576:+	chr11	66523576	ENSE00003494959.1	ENSG00000256349.1	AP002748.5	100	100	66523455	+	ENST00000419755.3	T	chr11	66523634	C	chr11:66523634:C:['T']	-0.12248809929900793
chr11:66523481-66523576:+	chr11	66523576	ENSE00002179853.1	ENSG00000174483.20	BBS1	0	100	66523481	+	ENST00000527959.1	T	chr11	66523634	C	chr11:66523634:C:['T']	-0.12248809929900793
chr11:66523723-66523882:+	chr11	66523882	ENSE00003541458.1	ENSG00000256349.1	AP002748.5	100	100	66523723	+	ENST00000419755.3	T	chr11	66523634	C	chr11:66523634:C:['T']	-0.12248809929900793
chr11:66523723-66523883:+	chr11	66523883	ENSE00002168626.1	ENSG00000174483.20	BBS1	100	0	66523723	+	ENST00000529895.1	T	chr11	66523634	C	chr11:66523634:C:['T']	-0.12248809929900793
chr11:66523723-66523844:+	chr11	66523844	ENSE00002189309.1	ENSG00000174483.20	BBS1	100	0	66523723	+	ENST00000532908.5	T	chr11	66523634	C	chr11:66523634:C:['T']	-0.12248809929900793
chr11:67611147-67611569:+	chr11	67611569	ENSE00002172628.1	ENSG00000167792.13	NDUFV1	0	100	67611147	+	ENST00000527923.1	A	chr11	67611569	G	chr11:67611569:G:['A']	-3.3994683874871434
chr11:67611402-67611569:+	chr11	67611569	ENSE00003501994.1	ENSG00000167792.13	NDUFV1	100	100	67611402	+	ENST00000647561.1	A	chr11	67611569	G	chr11:67611569:G:['A']	-3.72530113754249
chr11:67611476-67611569:+	chr11	67611569	ENSE00002184966.1	ENSG00000167792.13	NDUFV1	100	100	67611476	+	ENST00000533919.5	A	chr11	67611569	G	chr11:67611569:G:['A']	-4.154357477534007
chr11:67611521-67611569:+	chr11	67611569	ENSE00002197004.1	ENSG00000167792.13	NDUFV1	100	100	67611521	+	ENST00000526169.1	A	chr11	67611569	G	chr11:67611569:G:['A']	-5.062116764111296
chr11:67611552-67611978:+	chr11	67611978	ENSE00002144730.1	ENSG00000167792.13	NDUFV1	0	100	67611552	+	ENST00000531250.1	A	chr11	67611569	G	chr11:67611569:G:['A']	-0.08510184610012655
chr11:68389880-68390052:+	chr11	68390052	ENSE00001783344.1	ENSG00000162337.12	LRP5	100	100	68389880	+	ENST00000294304.12	A	chr11	68389874	T	chr11:68389874:T:['A']	-0.8553841614317698
chr11:68403482-68403699:+	chr11	68403699	ENSE00003508659.1	ENSG00000162337.12	LRP5	100	100	68403482	+	ENST00000294304.12	T	chr11	68403483	G	chr11:68403483:G:['T']	-0.9727819099232586
chr11:86343507-86344721:+	chr11	86344721	ENSE00002175816.1	ENSG00000149196.16	HIKESHI	0	100	86343507	+	ENST00000529405.1	G	chr11	86344724	A	chr11:86344724:A:['G']	-3.161929561716639
chr11:86344602-86345638:+	chr11	86345638	ENSE00002146303.1	ENSG00000149196.16	HIKESHI	100	0	86344602	+	ENST00000533986.5	G	chr11	86344724	A	chr11:86344724:A:['G']	-0.12010287134405215
chr11:86344602-86345229:+	chr11	86345229	ENSE00002140467.1	ENSG00000149196.16	HIKESHI	100	0	86344602	+	ENST00000528004.5	G	chr11	86344724	A	chr11:86344724:A:['G']	-0.11854991234577189
chr11:86344602-86344721:+	chr11	86344721	ENSE00003552301.1	ENSG00000149196.16	HIKESHI	100	100	86344602	+	ENST00000278483.8	G	chr11	86344724	A	chr11:86344724:A:['G']	-3.161929561716639
chr11:108271250-108271406:+	chr11	108271406	ENSE00001764296.1	ENSG00000149311.19	ATM	100	100	108271250	+	ENST00000278616.8	T	chr11	108271249	A	chr11:108271249:A:['T']	-1.571556487924394
chr11:108271250-108271352:+	chr11	108271352	ENSE00001596875.1	ENSG00000149311.19	ATM	100	0	108271250	+	ENST00000419286.2	T	chr11	108271249	A	chr11:108271249:A:['T']	-1.571556487924394
chr11:112037272-112037460:+	chr11	112037460	ENSE00003642050.1	ENSG00000150768.17	DLAT	100	100	112037272	+	ENST00000533297.1	C	chr11	112037460	G	chr11:112037460:G:['C']	-3.6959417016216762
chr11:112088866-112089011:+	chr11	112089011	ENSE00003636526.1	ENSG00000204370.13	SDHD	100	100	112088866	+	ENST00000375549.8	A	chr11	112089016	G	chr11:112089016:G:['A']	-5.067797108229853
chr11:112088866-112089004:+	chr11	112089004	ENSE00002143171.1	ENSG00000204370.13	SDHD	100	100	112088866	+	ENST00000528182.5	A	chr11	112089016	G	chr11:112089016:G:['A']	-0.7222306394284693
chr11:112088866-112089049:+	chr11	112089049	ENSE00003809877.1	ENSG00000204370.13	SDHD	100	0	112088866	+	ENST00000640554.1	A	chr11	112089016	G	chr11:112089016:G:['A']	-0.14249913751006338
chr11:45909662-45910312:-	chr11	45910312	ENSE00001478608.5	ENSG00000121680.16	PEX16	100	0	45909662	-	ENST00000378750.10	A	chr11	45910314	T	chr11:45910314:T:['A']	-1.4837488412330813
chr11:45910169-45910312:-	chr11	45910312	ENSE00002184509.1	ENSG00000121680.16	PEX16	100	0	45910169	-	ENST00000523721.2	A	chr11	45910314	T	chr11:45910314:T:['A']	-1.4837488412330813
chr11:45910204-45910312:-	chr11	45910312	ENSE00002151157.1	ENSG00000121680.16	PEX16	100	0	45910204	-	ENST00000532681.5	A	chr11	45910314	T	chr11:45910314:T:['A']	-1.4837488412330813
chr11:45915467-45915568:-	chr11	45915568	ENSE00003689758.1	ENSG00000121680.16	PEX16	100	100	45915467	-	ENST00000378750.10	T	chr11	45915463	C	chr11:45915463:C:['T']	-4.406605710841858
chr11:45915467-45915543:-	chr11	45915543	ENSE00002156620.1	ENSG00000121680.16	PEX16	0	100	45915467	-	ENST00000527371.1	T	chr11	45915463	C	chr11:45915463:C:['T']	-4.406605710841858
chr11:47331844-47331881:-	chr11	47331881	ENSE00000921269.1	ENSG00000134571.11	MYBPC3	100	100	47331844	-	ENST00000256993.8	C	chr11	47331891	A	chr11:47331891:A:['C']	-0.46381782385191256
chr11:47331844-47331881:-	chr11	47331881	ENSE00000921269.1	ENSG00000134571.11	MYBPC3	100	100	47331844	-	ENST00000256993.8	A	chr11	47331893	G	chr11:47331893:G:['A']	0.16164023732468075
chr11:47331844-47331881:-	chr11	47331881	ENSE00000921269.1	ENSG00000134571.11	MYBPC3	100	100	47331844	-	ENST00000256993.8	G	chr11	47331897	C	chr11:47331897:C:['G']	-0.06852395426932997
chr11:47331844-47331881:-	chr11	47331881	ENSE00000921269.1	ENSG00000134571.11	MYBPC3	100	100	47331844	-	ENST00000256993.8	A	chr11	47331918	G	chr11:47331918:G:['A']	-0.26241814952389947
chr11:47332071-47332258:-	chr11	47332258	ENSE00000921270.3	ENSG00000134571.11	MYBPC3	100	100	47332071	-	ENST00000256993.8	T	chr11	47332074	C	chr11:47332074:C:['T']	0.3856741063697322
chr11:47332071-47332258:-	chr11	47332258	ENSE00000921270.3	ENSG00000134571.11	MYBPC3	100	100	47332071	-	ENST00000256993.8	T	chr11	47332095	C	chr11:47332095:C:['T']	-0.268127850067056
chr11:47332071-47332258:-	chr11	47332258	ENSE00000921270.3	ENSG00000134571.11	MYBPC3	100	100	47332071	-	ENST00000256993.8	A	chr11	47332106	G	chr11:47332106:G:['A']	-0.3900744584267127
chr11:47332071-47332258:-	chr11	47332258	ENSE00000921270.3	ENSG00000134571.11	MYBPC3	100	100	47332071	-	ENST00000256993.8	T	chr11	47332123	C	chr11:47332123:C:['T']	0.31567132520870983
chr11:47332071-47332258:-	chr11	47332258	ENSE00000921270.3	ENSG00000134571.11	MYBPC3	100	100	47332071	-	ENST00000256993.8	C	chr11	47332136	G	chr11:47332136:G:['C']	-0.455772489452899
chr11:47332071-47332258:-	chr11	47332258	ENSE00000921270.3	ENSG00000134571.11	MYBPC3	100	100	47332071	-	ENST00000256993.8	A	chr11	47332140	C	chr11:47332140:C:['A']	0.05798530834035952
chr11:47332071-47332258:-	chr11	47332258	ENSE00000921270.3	ENSG00000134571.11	MYBPC3	100	100	47332071	-	ENST00000256993.8	T	chr11	47332144	C	chr11:47332144:C:['T']	-0.27641029805788403
chr11:47332071-47332258:-	chr11	47332258	ENSE00000921270.3	ENSG00000134571.11	MYBPC3	100	100	47332071	-	ENST00000256993.8	A	chr11	47332204	G	chr11:47332204:G:['A']	-0.022334133466454936
chr11:47332071-47332258:-	chr11	47332258	ENSE00000921270.3	ENSG00000134571.11	MYBPC3	100	100	47332071	-	ENST00000256993.8	A	chr11	47332209	C	chr11:47332209:C:['A']	-0.23507671209305592
chr11:47332071-47332258:-	chr11	47332258	ENSE00000921270.3	ENSG00000134571.11	MYBPC3	100	100	47332071	-	ENST00000256993.8	C	chr11	47332270	G	chr11:47332270:G:['C']	-1.822883405422207
chr11:47332565-47332702:-	chr11	47332702	ENSE00000921271.1	ENSG00000134571.11	MYBPC3	100	100	47332565	-	ENST00000256993.8	T	chr11	47332576	C	chr11:47332576:C:['T']	0.5474298776234399
chr11:47332565-47332702:-	chr11	47332702	ENSE00000921271.1	ENSG00000134571.11	MYBPC3	100	100	47332565	-	ENST00000256993.8	T	chr11	47332578	C	chr11:47332578:C:['T']	0.3252140661910751
chr11:47332565-47332702:-	chr11	47332702	ENSE00000921271.1	ENSG00000134571.11	MYBPC3	100	100	47332565	-	ENST00000256993.8	C	chr11	47332695	G	chr11:47332695:G:['C']	-0.17595452040587728
chr11:47332565-47332702:-	chr11	47332702	ENSE00000921271.1	ENSG00000134571.11	MYBPC3	100	100	47332565	-	ENST00000256993.8	A	chr11	47332701	G	chr11:47332701:G:['A']	-0.20002511742396656
chr11:47332813-47332973:-	chr11	47332973	ENSE00000921272.1	ENSG00000134571.11	MYBPC3	100	100	47332813	-	ENST00000256993.8	T	chr11	47332808	C	chr11:47332808:C:['T']	-0.9737485041891085
chr11:47332813-47332973:-	chr11	47332973	ENSE00000921272.1	ENSG00000134571.11	MYBPC3	100	100	47332813	-	ENST00000256993.8	T	chr11	47332811	C	chr11:47332811:C:['T']	2.508632342823398
chr11:47332813-47332973:-	chr11	47332973	ENSE00000921272.1	ENSG00000134571.11	MYBPC3	100	100	47332813	-	ENST00000256993.8	T	chr11	47332878	C	chr11:47332878:C:['T']	-0.5982331557227007
chr11:47332813-47332973:-	chr11	47332973	ENSE00000921272.1	ENSG00000134571.11	MYBPC3	100	100	47332813	-	ENST00000256993.8	G	chr11	47332891	C	chr11:47332891:C:['G']	-0.3221704573747007
chr11:47333193-47333333:-	chr11	47333333	ENSE00000921273.1	ENSG00000134571.11	MYBPC3	100	100	47333193	-	ENST00000256993.8	T	chr11	47333189	C	chr11:47333189:C:['T']	-4.78829930801284
chr11:47333193-47333333:-	chr11	47333333	ENSE00000921273.1	ENSG00000134571.11	MYBPC3	100	100	47333193	-	ENST00000256993.8	G	chr11	47333189	C	chr11:47333189:C:['G']	-5.070946122489656
chr11:47333193-47333333:-	chr11	47333333	ENSE00000921273.1	ENSG00000134571.11	MYBPC3	100	100	47333193	-	ENST00000256993.8	A	chr11	47333189	C	chr11:47333189:C:['A']	-5.426632338091583
chr11:47333193-47333333:-	chr11	47333333	ENSE00000921273.1	ENSG00000134571.11	MYBPC3	100	100	47333193	-	ENST00000256993.8	A	chr11	47333245	G	chr11:47333245:G:['A']	-0.9365093304541029
chr11:47333193-47333333:-	chr11	47333333	ENSE00000921273.1	ENSG00000134571.11	MYBPC3	100	100	47333193	-	ENST00000256993.8	C	chr11	47333300	G	chr11:47333300:G:['C']	-0.40397243542192285
chr11:47333193-47333333:-	chr11	47333333	ENSE00000921273.1	ENSG00000134571.11	MYBPC3	100	100	47333193	-	ENST00000256993.8	T	chr11	47333306	C	chr11:47333306:C:['T']	0.012184907447615703
chr11:47333193-47333333:-	chr11	47333333	ENSE00000921273.1	ENSG00000134571.11	MYBPC3	100	100	47333193	-	ENST00000256993.8	A	chr11	47333340	G	chr11:47333340:G:['A']	-0.09039495540533894
chr11:47333193-47333333:-	chr11	47333333	ENSE00000921273.1	ENSG00000134571.11	MYBPC3	100	100	47333193	-	ENST00000256993.8	A	chr11	47333349	C	chr11:47333349:C:['A']	0.4012499126655641
chr11:47333193-47333333:-	chr11	47333333	ENSE00000921273.1	ENSG00000134571.11	MYBPC3	100	100	47333193	-	ENST00000256993.8	A	chr11	47333365	G	chr11:47333365:G:['A']	-0.21350341752614804
chr11:47333556-47333752:-	chr11	47333752	ENSE00000921274.1	ENSG00000134571.11	MYBPC3	100	100	47333556	-	ENST00000256993.8	T	chr11	47333552	C	chr11:47333552:C:['T']	-5.02283039978172
chr11:47333556-47333752:-	chr11	47333752	ENSE00000921274.1	ENSG00000134571.11	MYBPC3	100	100	47333556	-	ENST00000256993.8	A	chr11	47333553	G	chr11:47333553:G:['A']	-2.7583335568871536
chr11:47333556-47333752:-	chr11	47333752	ENSE00000921274.1	ENSG00000134571.11	MYBPC3	100	100	47333556	-	ENST00000256993.8	T	chr11	47333554	C	chr11:47333554:C:['T']	0.9084449094988701
chr11:47333556-47333752:-	chr11	47333752	ENSE00000921274.1	ENSG00000134571.11	MYBPC3	100	100	47333556	-	ENST00000256993.8	A	chr11	47333624	G	chr11:47333624:G:['A']	-0.5410763991870559
chr11:47333556-47333752:-	chr11	47333752	ENSE00000921274.1	ENSG00000134571.11	MYBPC3	100	100	47333556	-	ENST00000256993.8	C	chr11	47333631	T	chr11:47333631:T:['C']	-0.09383152433250884
chr11:47333556-47333752:-	chr11	47333752	ENSE00000921274.1	ENSG00000134571.11	MYBPC3	100	100	47333556	-	ENST00000256993.8	A	chr11	47333641	G	chr11:47333641:G:['A']	-0.29792216413476863
chr11:47333556-47333752:-	chr11	47333752	ENSE00000921274.1	ENSG00000134571.11	MYBPC3	100	100	47333556	-	ENST00000256993.8	T	chr11	47333649	C	chr11:47333649:C:['T']	-0.1868352937878209
chr11:47333556-47333752:-	chr11	47333752	ENSE00000921274.1	ENSG00000134571.11	MYBPC3	100	100	47333556	-	ENST00000256993.8	T	chr11	47333657	C	chr11:47333657:C:['T']	-0.36137306897793103
chr11:47333556-47333752:-	chr11	47333752	ENSE00000921274.1	ENSG00000134571.11	MYBPC3	100	100	47333556	-	ENST00000256993.8	T	chr11	47333682	C	chr11:47333682:C:['T']	-0.29658687547900353
chr11:47333556-47333752:-	chr11	47333752	ENSE00000921274.1	ENSG00000134571.11	MYBPC3	100	100	47333556	-	ENST00000256993.8	A	chr11	47333699	G	chr11:47333699:G:['A']	-0.5426842330616004
chr11:47333556-47333752:-	chr11	47333752	ENSE00000921274.1	ENSG00000134571.11	MYBPC3	100	100	47333556	-	ENST00000256993.8	A	chr11	47333750	G	chr11:47333750:G:['A']	-0.40202917234459856
chr11:47333556-47333752:-	chr11	47333752	ENSE00000921274.1	ENSG00000134571.11	MYBPC3	100	100	47333556	-	ENST00000256993.8	C	chr11	47333757	G	chr11:47333757:G:['C']	-0.45412724689261935
chr11:47333556-47333752:-	chr11	47333752	ENSE00000921274.1	ENSG00000134571.11	MYBPC3	100	100	47333556	-	ENST00000256993.8	G	chr11	47333764	A	chr11:47333764:A:['G']	-0.3077673759492563
chr11:47333921-47334010:-	chr11	47334010	ENSE00000921275.1	ENSG00000134571.11	MYBPC3	100	100	47333921	-	ENST00000256993.8	C	chr11	47333923	T	chr11:47333923:T:['C']	-3.0787129553591335
chr11:47333921-47334010:-	chr11	47334010	ENSE00000921275.1	ENSG00000134571.11	MYBPC3	100	100	47333921	-	ENST00000256993.8	T	chr11	47333954	C	chr11:47333954:C:['T']	-0.5425241813391628
chr11:47333921-47334010:-	chr11	47334010	ENSE00000921275.1	ENSG00000134571.11	MYBPC3	100	100	47333921	-	ENST00000256993.8	A	chr11	47333955	G	chr11:47333955:G:['A']	-0.6888709034297495
chr11:47333921-47334010:-	chr11	47334010	ENSE00000921275.1	ENSG00000134571.11	MYBPC3	100	100	47333921	-	ENST00000256993.8	A	chr11	47334002	G	chr11:47334002:G:['A']	-0.3919987374210482
chr11:47333921-47334010:-	chr11	47334010	ENSE00000921275.1	ENSG00000134571.11	MYBPC3	100	100	47333921	-	ENST00000256993.8	A	chr11	47334022	G	chr11:47334022:G:['A']	0.006001529590355728
chr11:47335041-47335209:-	chr11	47335209	ENSE00000921276.1	ENSG00000134571.11	MYBPC3	100	100	47335041	-	ENST00000256993.8	G	chr11	47335007	T	chr11:47335007:T:['G']	-0.12248809929900793
chr11:47335041-47335209:-	chr11	47335209	ENSE00000921276.1	ENSG00000134571.11	MYBPC3	100	100	47335041	-	ENST00000256993.8	A	chr11	47335007	T	chr11:47335007:T:['A']	-0.12248809929900793
chr11:47335041-47335209:-	chr11	47335209	ENSE00000921276.1	ENSG00000134571.11	MYBPC3	100	100	47335041	-	ENST00000256993.8	A	chr11	47335037	C	chr11:47335037:C:['A']	-8.107115309374466
chr11:47335041-47335209:-	chr11	47335209	ENSE00000921276.1	ENSG00000134571.11	MYBPC3	100	100	47335041	-	ENST00000256993.8	T	chr11	47335061	C	chr11:47335061:C:['T']	-0.4252126708612991
chr11:47335041-47335209:-	chr11	47335209	ENSE00000921276.1	ENSG00000134571.11	MYBPC3	100	100	47335041	-	ENST00000256993.8	T	chr11	47335070	C	chr11:47335070:C:['T']	-0.5935815953780286
chr11:47335041-47335209:-	chr11	47335209	ENSE00000921276.1	ENSG00000134571.11	MYBPC3	100	100	47335041	-	ENST00000256993.8	C	chr11	47335212	G	chr11:47335212:G:['C']	-1.4799876307327966
chr11:47335041-47335209:-	chr11	47335209	ENSE00000921276.1	ENSG00000134571.11	MYBPC3	100	100	47335041	-	ENST00000256993.8	T	chr11	47335215	G	chr11:47335215:G:['T']	-0.8080527295326886
chr11:47335876-47336011:-	chr11	47336011	ENSE00003694001.1	ENSG00000134571.11	MYBPC3	100	100	47335876	-	ENST00000256993.8	A	chr11	47335990	T	chr11:47335990:T:['A']	-0.14409050892172867
chr11:47335876-47336011:-	chr11	47336011	ENSE00003694001.1	ENSG00000134571.11	MYBPC3	100	100	47335876	-	ENST00000256993.8	C	chr11	47336031	G	chr11:47336031:G:['C']	-0.4191936092291959
chr11:47337390-47337579:-	chr11	47337579	ENSE00001130046.1	ENSG00000134571.11	MYBPC3	100	100	47337390	-	ENST00000256993.8	A	chr11	47337360	C	chr11:47337360:C:['A']	-0.12248809929900793
chr11:47337390-47337511:-	chr11	47337511	ENSE00002242202.1	ENSG00000134571.11	MYBPC3	100	100	47337390	-	ENST00000544791.1	A	chr11	47337360	C	chr11:47337360:C:['A']	-0.12248809929900793
chr11:47337390-47337579:-	chr11	47337579	ENSE00001130046.1	ENSG00000134571.11	MYBPC3	100	100	47337390	-	ENST00000256993.8	A	chr11	47337363	G	chr11:47337363:G:['A']	-0.12248809929900793
chr11:47337390-47337511:-	chr11	47337511	ENSE00002242202.1	ENSG00000134571.11	MYBPC3	100	100	47337390	-	ENST00000544791.1	A	chr11	47337363	G	chr11:47337363:G:['A']	-0.12248809929900793
chr11:47337390-47337579:-	chr11	47337579	ENSE00001130046.1	ENSG00000134571.11	MYBPC3	100	100	47337390	-	ENST00000256993.8	T	chr11	47337391	C	chr11:47337391:C:['T']	-5.030017966428322
chr11:47337390-47337511:-	chr11	47337511	ENSE00002242202.1	ENSG00000134571.11	MYBPC3	100	100	47337390	-	ENST00000544791.1	T	chr11	47337391	C	chr11:47337391:C:['T']	-5.311357835223425
chr11:47337390-47337579:-	chr11	47337579	ENSE00001130046.1	ENSG00000134571.11	MYBPC3	100	100	47337390	-	ENST00000256993.8	T	chr11	47337392	G	chr11:47337392:G:['T']	-0.5667340676649174
chr11:47337390-47337511:-	chr11	47337511	ENSE00002242202.1	ENSG00000134571.11	MYBPC3	100	100	47337390	-	ENST00000544791.1	T	chr11	47337392	G	chr11:47337392:G:['T']	-0.7058846516832197
chr11:47337390-47337579:-	chr11	47337579	ENSE00001130046.1	ENSG00000134571.11	MYBPC3	100	100	47337390	-	ENST00000256993.8	C	chr11	47337392	G	chr11:47337392:G:['C']	-1.851254697193678
chr11:47337390-47337511:-	chr11	47337511	ENSE00002242202.1	ENSG00000134571.11	MYBPC3	100	100	47337390	-	ENST00000544791.1	C	chr11	47337392	G	chr11:47337392:G:['C']	-1.857290310222267
chr11:47337390-47337579:-	chr11	47337579	ENSE00001130046.1	ENSG00000134571.11	MYBPC3	100	100	47337390	-	ENST00000256993.8	T	chr11	47337446	G	chr11:47337446:G:['T']	-0.48397131649322656
chr11:47337390-47337511:-	chr11	47337511	ENSE00002242202.1	ENSG00000134571.11	MYBPC3	100	100	47337390	-	ENST00000544791.1	T	chr11	47337446	G	chr11:47337446:G:['T']	-0.6871194802956467
chr11:47337390-47337579:-	chr11	47337579	ENSE00001130046.1	ENSG00000134571.11	MYBPC3	100	100	47337390	-	ENST00000256993.8	A	chr11	47337460	G	chr11:47337460:G:['A']	-0.17690294118397895
chr11:47337390-47337511:-	chr11	47337511	ENSE00002242202.1	ENSG00000134571.11	MYBPC3	100	100	47337390	-	ENST00000544791.1	A	chr11	47337460	G	chr11:47337460:G:['A']	-0.20748379514481352
chr11:47337390-47337579:-	chr11	47337579	ENSE00001130046.1	ENSG00000134571.11	MYBPC3	100	100	47337390	-	ENST00000256993.8	A	chr11	47337676	G	chr11:47337676:G:['A']	-0.12248809929900793
chr11:47337689-47337794:-	chr11	47337794	ENSE00001130054.1	ENSG00000134571.11	MYBPC3	100	100	47337689	-	ENST00000256993.8	A	chr11	47337676	G	chr11:47337676:G:['A']	-0.12248809929900793
chr11:47337689-47337794:-	chr11	47337794	ENSE00001130054.1	ENSG00000134571.11	MYBPC3	100	100	47337689	-	ENST00000256993.8	G	chr11	47337684	A	chr11:47337684:A:['G']	-1.4692940570199138
chr11:47337689-47337794:-	chr11	47337794	ENSE00001130054.1	ENSG00000134571.11	MYBPC3	100	100	47337689	-	ENST00000256993.8	A	chr11	47337706	G	chr11:47337706:G:['A']	-0.5436655787654607
chr11:47337689-47337794:-	chr11	47337794	ENSE00001130054.1	ENSG00000134571.11	MYBPC3	100	100	47337689	-	ENST00000256993.8	T	chr11	47337783	C	chr11:47337783:C:['T']	-0.5177390288931115
chr11:47337689-47337794:-	chr11	47337794	ENSE00001130054.1	ENSG00000134571.11	MYBPC3	100	100	47337689	-	ENST00000256993.8	T	chr11	47337792	C	chr11:47337792:C:['T']	-0.37587512318587535
chr11:47337689-47337794:-	chr11	47337794	ENSE00001130054.1	ENSG00000134571.11	MYBPC3	100	100	47337689	-	ENST00000256993.8	T	chr11	47337814	C	chr11:47337814:C:['T']	-0.16752456748178696
chr11:47338519-47338679:-	chr11	47338679	ENSE00001098047.1	ENSG00000134571.11	MYBPC3	100	100	47338519	-	ENST00000256993.8	T	chr11	47338517	C	chr11:47338517:C:['T']	0.7814622665914088
chr11:47338519-47338679:-	chr11	47338679	ENSE00001098047.1	ENSG00000134571.11	MYBPC3	100	100	47338519	-	ENST00000256993.8	T	chr11	47338520	C	chr11:47338520:C:['T']	-4.968995701974648
chr11:47338519-47338679:-	chr11	47338679	ENSE00001098047.1	ENSG00000134571.11	MYBPC3	100	100	47338519	-	ENST00000256993.8	A	chr11	47338521	G	chr11:47338521:G:['A']	-1.8540787327039816
chr11:47338519-47338679:-	chr11	47338679	ENSE00001098047.1	ENSG00000134571.11	MYBPC3	100	100	47338519	-	ENST00000256993.8	A	chr11	47338554	G	chr11:47338554:G:['A']	-0.45451036729881966
chr11:47338519-47338679:-	chr11	47338679	ENSE00001098047.1	ENSG00000134571.11	MYBPC3	100	100	47338519	-	ENST00000256993.8	C	chr11	47338594	T	chr11:47338594:T:['C']	-0.8950312406484453
chr11:47338519-47338679:-	chr11	47338679	ENSE00001098047.1	ENSG00000134571.11	MYBPC3	100	100	47338519	-	ENST00000256993.8	A	chr11	47338667	T	chr11:47338667:T:['A']	-0.33111872053086916
chr11:47338519-47338679:-	chr11	47338679	ENSE00001098047.1	ENSG00000134571.11	MYBPC3	100	100	47338519	-	ENST00000256993.8	C	chr11	47338682	G	chr11:47338682:G:['C']	-1.5062344749495469
chr11:47338519-47338679:-	chr11	47338679	ENSE00001098047.1	ENSG00000134571.11	MYBPC3	100	100	47338519	-	ENST00000256993.8	C	chr11	47338687	G	chr11:47338687:G:['C']	-0.36177721284300096
chr11:47339323-47339404:-	chr11	47339404	ENSE00001130066.1	ENSG00000134571.11	MYBPC3	100	100	47339323	-	ENST00000256993.8	T	chr11	47339321	C	chr11:47339321:C:['T']	0.7652181738961736
chr11:47339323-47339404:-	chr11	47339404	ENSE00001130066.1	ENSG00000134571.11	MYBPC3	100	100	47339323	-	ENST00000256993.8	T	chr11	47339353	C	chr11:47339353:C:['T']	-1.0989609141469965
chr11:47339650-47339790:-	chr11	47339790	ENSE00001130073.1	ENSG00000134571.11	MYBPC3	100	100	47339650	-	ENST00000256993.8	C	chr11	47339646	A	chr11:47339646:A:['C']	1.4228686110774322
chr11:47339650-47339790:-	chr11	47339790	ENSE00001130073.1	ENSG00000134571.11	MYBPC3	100	100	47339650	-	ENST00000256993.8	A	chr11	47339683	G	chr11:47339683:G:['A']	0.18497034492235187
chr11:47339650-47339790:-	chr11	47339790	ENSE00001130073.1	ENSG00000134571.11	MYBPC3	100	100	47339650	-	ENST00000256993.8	T	chr11	47339801	C	chr11:47339801:C:['T']	-0.5087541806471297
chr11:47341002-47341032:-	chr11	47341032	ENSE00001098058.1	ENSG00000134571.11	MYBPC3	100	100	47341002	-	ENST00000256993.8	T	chr11	47341113	C	chr11:47341113:C:['T']	-0.12248809929900793
chr11:47341137-47341244:-	chr11	47341244	ENSE00001130082.1	ENSG00000134571.11	MYBPC3	100	100	47341137	-	ENST00000256993.8	T	chr11	47341113	C	chr11:47341113:C:['T']	-0.12248809929900793
chr11:47341137-47341244:-	chr11	47341244	ENSE00001130082.1	ENSG00000134571.11	MYBPC3	100	100	47341137	-	ENST00000256993.8	T	chr11	47341133	C	chr11:47341133:C:['T']	-6.130225115372873
chr11:47341137-47341244:-	chr11	47341244	ENSE00001130082.1	ENSG00000134571.11	MYBPC3	100	100	47341137	-	ENST00000256993.8	T	chr11	47341286	C	chr11:47341286:C:['T']	-0.3034797335679157
chr11:47341990-47342156:-	chr11	47342156	ENSE00001098062.1	ENSG00000134571.11	MYBPC3	100	100	47341990	-	ENST00000256993.8	T	chr11	47341986	C	chr11:47341986:C:['T']	-5.6382846435120415
chr11:47341990-47342156:-	chr11	47342156	ENSE00001098062.1	ENSG00000134571.11	MYBPC3	100	100	47341990	-	ENST00000256993.8	T	chr11	47341991	C	chr11:47341991:C:['T']	-3.1257069471352086
chr11:47341990-47342156:-	chr11	47342156	ENSE00001098062.1	ENSG00000134571.11	MYBPC3	100	100	47341990	-	ENST00000256993.8	A	chr11	47341992	G	chr11:47341992:G:['A']	-1.6805766426726343
chr11:47341990-47342156:-	chr11	47342156	ENSE00001098062.1	ENSG00000134571.11	MYBPC3	100	100	47341990	-	ENST00000256993.8	T	chr11	47342055	C	chr11:47342055:C:['T']	-0.054039922390708095
chr11:47341990-47342156:-	chr11	47342156	ENSE00001098062.1	ENSG00000134571.11	MYBPC3	100	100	47341990	-	ENST00000256993.8	T	chr11	47342060	C	chr11:47342060:C:['T']	-0.15387287019711482
chr11:47341990-47342156:-	chr11	47342156	ENSE00001098062.1	ENSG00000134571.11	MYBPC3	100	100	47341990	-	ENST00000256993.8	G	chr11	47342085	A	chr11:47342085:A:['G']	0.12244499632551435
chr11:47341990-47342156:-	chr11	47342156	ENSE00001098062.1	ENSG00000134571.11	MYBPC3	100	100	47341990	-	ENST00000256993.8	A	chr11	47342110	G	chr11:47342110:G:['A']	-0.6308196864109963
chr11:47341990-47342156:-	chr11	47342156	ENSE00001098062.1	ENSG00000134571.11	MYBPC3	100	100	47341990	-	ENST00000256993.8	G	chr11	47342117	A	chr11:47342117:A:['G']	0.030199414743920974
chr11:47341990-47342156:-	chr11	47342156	ENSE00001098062.1	ENSG00000134571.11	MYBPC3	100	100	47341990	-	ENST00000256993.8	T	chr11	47342140	C	chr11:47342140:C:['T']	-0.36130538996387174
chr11:47341990-47342156:-	chr11	47342156	ENSE00001098062.1	ENSG00000134571.11	MYBPC3	100	100	47341990	-	ENST00000256993.8	T	chr11	47342163	G	chr11:47342163:G:['T']	-0.5865823648520669
chr11:47341990-47342156:-	chr11	47342156	ENSE00001098062.1	ENSG00000134571.11	MYBPC3	100	100	47341990	-	ENST00000256993.8	C	chr11	47342164	G	chr11:47342164:G:['C']	-0.5316401572354964
chr11:47341990-47342156:-	chr11	47342156	ENSE00001098062.1	ENSG00000134571.11	MYBPC3	100	100	47341990	-	ENST00000256993.8	T	chr11	47342185	C	chr11:47342185:C:['T']	-0.28021045871311995
chr11:47342577-47342744:-	chr11	47342744	ENSE00001098059.1	ENSG00000134571.11	MYBPC3	100	100	47342577	-	ENST00000256993.8	A	chr11	47342574	T	chr11:47342574:T:['A']	-4.500351511758177
chr11:47342577-47342744:-	chr11	47342744	ENSE00001098059.1	ENSG00000134571.11	MYBPC3	100	100	47342577	-	ENST00000256993.8	G	chr11	47342578	C	chr11:47342578:C:['G']	-2.8216824432528127
chr11:47342577-47342744:-	chr11	47342744	ENSE00001098059.1	ENSG00000134571.11	MYBPC3	100	100	47342577	-	ENST00000256993.8	A	chr11	47342601	G	chr11:47342601:G:['A']	-0.40554002772054026
chr11:47342577-47342744:-	chr11	47342744	ENSE00001098059.1	ENSG00000134571.11	MYBPC3	100	100	47342577	-	ENST00000256993.8	T	chr11	47342697	C	chr11:47342697:C:['T']	-0.3825346504279951
chr11:47342577-47342744:-	chr11	47342744	ENSE00001098059.1	ENSG00000134571.11	MYBPC3	100	100	47342577	-	ENST00000256993.8	T	chr11	47342750	C	chr11:47342750:C:['T']	-0.4484936454098897
chr11:47342829-47342935:-	chr11	47342935	ENSE00001098052.1	ENSG00000134571.11	MYBPC3	100	100	47342829	-	ENST00000256993.8	T	chr11	47342750	C	chr11:47342750:C:['T']	-0.12248809929900793
chr11:47342577-47342744:-	chr11	47342744	ENSE00001098059.1	ENSG00000134571.11	MYBPC3	100	100	47342577	-	ENST00000256993.8	A	chr11	47342761	G	chr11:47342761:G:['A']	-0.13008121434094794
chr11:47342829-47342935:-	chr11	47342935	ENSE00001098052.1	ENSG00000134571.11	MYBPC3	100	100	47342829	-	ENST00000256993.8	A	chr11	47342761	G	chr11:47342761:G:['A']	-0.12248809929900793
chr11:47342577-47342744:-	chr11	47342744	ENSE00001098059.1	ENSG00000134571.11	MYBPC3	100	100	47342577	-	ENST00000256993.8	G	chr11	47342825	C	chr11:47342825:C:['G']	-0.12248809929900793
chr11:47342829-47342935:-	chr11	47342935	ENSE00001098052.1	ENSG00000134571.11	MYBPC3	100	100	47342829	-	ENST00000256993.8	G	chr11	47342825	C	chr11:47342825:C:['G']	-5.643336114591778
chr11:47342577-47342744:-	chr11	47342744	ENSE00001098059.1	ENSG00000134571.11	MYBPC3	100	100	47342577	-	ENST00000256993.8	G	chr11	47342827	C	chr11:47342827:C:['G']	-0.12248809929900793
chr11:47342829-47342935:-	chr11	47342935	ENSE00001098052.1	ENSG00000134571.11	MYBPC3	100	100	47342829	-	ENST00000256993.8	G	chr11	47342827	C	chr11:47342827:C:['G']	-2.8621534144929055
chr11:47342577-47342744:-	chr11	47342744	ENSE00001098059.1	ENSG00000134571.11	MYBPC3	100	100	47342577	-	ENST00000256993.8	C	chr11	47342831	A	chr11:47342831:A:['C']	-0.12248809929900793
chr11:47342829-47342935:-	chr11	47342935	ENSE00001098052.1	ENSG00000134571.11	MYBPC3	100	100	47342829	-	ENST00000256993.8	C	chr11	47342831	A	chr11:47342831:A:['C']	-0.025478573727583956
chr11:47342829-47342935:-	chr11	47342935	ENSE00001098052.1	ENSG00000134571.11	MYBPC3	100	100	47342829	-	ENST00000256993.8	T	chr11	47342890	A	chr11:47342890:A:['T']	0.08838507520952187
chr11:47342829-47342935:-	chr11	47342935	ENSE00001098052.1	ENSG00000134571.11	MYBPC3	100	100	47342829	-	ENST00000256993.8	T	chr11	47342892	C	chr11:47342892:C:['T']	-0.9852144414637714
chr11:47342829-47342935:-	chr11	47342935	ENSE00001098052.1	ENSG00000134571.11	MYBPC3	100	100	47342829	-	ENST00000256993.8	T	chr11	47343017	C	chr11:47343017:C:['T']	-0.12248809929900793
chr11:47343020-47343148:-	chr11	47343148	ENSE00003748414.1	ENSG00000134571.11	MYBPC3	100	100	47343020	-	ENST00000256993.8	T	chr11	47343017	C	chr11:47343017:C:['T']	1.3603131415011254
chr11:47343020-47343145:-	chr11	47343145	ENSE00001098040.1	ENSG00000134571.11	MYBPC3	100	100	47343020	-	ENST00000399249.6	T	chr11	47343017	C	chr11:47343017:C:['T']	1.3603131415011254
chr11:47342829-47342935:-	chr11	47342935	ENSE00001098052.1	ENSG00000134571.11	MYBPC3	100	100	47342829	-	ENST00000256993.8	G	chr11	47343021	C	chr11:47343021:C:['G']	-0.12248809929900793
chr11:47343020-47343148:-	chr11	47343148	ENSE00003748414.1	ENSG00000134571.11	MYBPC3	100	100	47343020	-	ENST00000256993.8	G	chr11	47343021	C	chr11:47343021:C:['G']	-5.120928737509496
chr11:47343020-47343145:-	chr11	47343145	ENSE00001098040.1	ENSG00000134571.11	MYBPC3	100	100	47343020	-	ENST00000399249.6	G	chr11	47343021	C	chr11:47343021:C:['G']	-5.135056258374692
chr11:47343020-47343148:-	chr11	47343148	ENSE00003748414.1	ENSG00000134571.11	MYBPC3	100	100	47343020	-	ENST00000256993.8	A	chr11	47343052	G	chr11:47343052:G:['A']	-0.6981365262869801
chr11:47343020-47343145:-	chr11	47343145	ENSE00001098040.1	ENSG00000134571.11	MYBPC3	100	100	47343020	-	ENST00000399249.6	A	chr11	47343052	G	chr11:47343052:G:['A']	-0.7119521909677937
chr11:47343020-47343148:-	chr11	47343148	ENSE00003748414.1	ENSG00000134571.11	MYBPC3	100	100	47343020	-	ENST00000256993.8	T	chr11	47343154	G	chr11:47343154:G:['T']	-0.2673996921689764
chr11:47343020-47343145:-	chr11	47343145	ENSE00001098040.1	ENSG00000134571.11	MYBPC3	100	100	47343020	-	ENST00000399249.6	T	chr11	47343154	G	chr11:47343154:G:['T']	-0.44053468742037755
chr11:47343020-47343148:-	chr11	47343148	ENSE00003748414.1	ENSG00000134571.11	MYBPC3	100	100	47343020	-	ENST00000256993.8	T	chr11	47343158	C	chr11:47343158:C:['T']	-1.3115909331242837
chr11:47343020-47343145:-	chr11	47343145	ENSE00001098040.1	ENSG00000134571.11	MYBPC3	100	100	47343020	-	ENST00000399249.6	T	chr11	47343158	C	chr11:47343158:C:['T']	-1.008346250036903
chr11:47343020-47343148:-	chr11	47343148	ENSE00003748414.1	ENSG00000134571.11	MYBPC3	100	100	47343020	-	ENST00000256993.8	T	chr11	47343159	G	chr11:47343159:G:['T']	-0.907346078710211
chr11:47343020-47343145:-	chr11	47343145	ENSE00001098040.1	ENSG00000134571.11	MYBPC3	100	100	47343020	-	ENST00000399249.6	T	chr11	47343159	G	chr11:47343159:G:['T']	-0.9559905613007186
chr11:47343259-47343262:-	chr11	47343262	ENSE00001799700.1	ENSG00000134571.11	MYBPC3	100	100	47343259	-	ENST00000399249.6	G	chr11	47343254	A	chr11:47343254:A:['G']	-1.5197624514601455
chr11:47343259-47343262:-	chr11	47343262	ENSE00001799700.1	ENSG00000134571.11	MYBPC3	100	100	47343259	-	ENST00000399249.6	T	chr11	47343268	G	chr11:47343268:G:['T']	-0.8225615392274002
chr11:47343259-47343262:-	chr11	47343262	ENSE00001799700.1	ENSG00000134571.11	MYBPC3	100	100	47343259	-	ENST00000399249.6	C	chr11	47343283	T	chr11:47343283:T:['C']	-0.28590725871794637
chr11:47343259-47343262:-	chr11	47343262	ENSE00001799700.1	ENSG00000134571.11	MYBPC3	100	100	47343259	-	ENST00000399249.6	T	chr11	47343295	C	chr11:47343295:C:['T']	-0.3460308723805057
chr11:47343491-47343624:-	chr11	47343624	ENSE00001098049.1	ENSG00000134571.11	MYBPC3	100	100	47343491	-	ENST00000256993.8	C	chr11	47343502	T	chr11:47343502:T:['C']	-0.6763118734153888
chr11:47343491-47343624:-	chr11	47343624	ENSE00001098049.1	ENSG00000134571.11	MYBPC3	100	100	47343491	-	ENST00000256993.8	A	chr11	47343614	C	chr11:47343614:C:['A']	-1.3479638964277891
chr11:47343491-47343624:-	chr11	47343624	ENSE00001098049.1	ENSG00000134571.11	MYBPC3	100	100	47343491	-	ENST00000256993.8	T	chr11	47343632	C	chr11:47343632:C:['T']	-0.2853134955113585
chr11:47343491-47343624:-	chr11	47343624	ENSE00001098049.1	ENSG00000134571.11	MYBPC3	100	100	47343491	-	ENST00000256993.8	T	chr11	47343636	C	chr11:47343636:C:['T']	-0.2580950061043542
chr11:47343491-47343624:-	chr11	47343624	ENSE00001098049.1	ENSG00000134571.11	MYBPC3	100	100	47343491	-	ENST00000256993.8	T	chr11	47343659	G	chr11:47343659:G:['T']	-0.13818849120157092
chr11:47346206-47346370:-	chr11	47346370	ENSE00001098054.1	ENSG00000134571.11	MYBPC3	100	100	47346206	-	ENST00000256993.8	A	chr11	47346158	G	chr11:47346158:G:['A']	-0.12248809929900793
chr11:47346206-47346370:-	chr11	47346370	ENSE00001098054.1	ENSG00000134571.11	MYBPC3	100	100	47346206	-	ENST00000256993.8	C	chr11	47346291	T	chr11:47346291:T:['C']	-0.24390790884652716
chr11:47346206-47346370:-	chr11	47346370	ENSE00001098054.1	ENSG00000134571.11	MYBPC3	100	100	47346206	-	ENST00000256993.8	T	chr11	47346297	C	chr11:47346297:C:['T']	-0.3085752067802153
chr11:47346206-47346370:-	chr11	47346370	ENSE00001098054.1	ENSG00000134571.11	MYBPC3	100	100	47346206	-	ENST00000256993.8	A	chr11	47346298	G	chr11:47346298:G:['A']	-0.4213019213461952
chr11:47346206-47346370:-	chr11	47346370	ENSE00001098054.1	ENSG00000134571.11	MYBPC3	100	100	47346206	-	ENST00000256993.8	C	chr11	47346337	G	chr11:47346337:G:['C']	-0.5811588379730575
chr11:47346206-47346370:-	chr11	47346370	ENSE00001098054.1	ENSG00000134571.11	MYBPC3	100	100	47346206	-	ENST00000256993.8	T	chr11	47346379	C	chr11:47346379:C:['T']	-0.628478929207522
chr11:47346206-47346370:-	chr11	47346370	ENSE00001098054.1	ENSG00000134571.11	MYBPC3	100	100	47346206	-	ENST00000256993.8	T	chr11	47346380	G	chr11:47346380:G:['T']	-0.5258966899223142
chr11:47346626-47346647:-	chr11	47346647	ENSE00001098050.1	ENSG00000134571.11	MYBPC3	100	100	47346626	-	ENST00000256993.8	C	chr11	47346623	T	chr11:47346623:T:['C']	-2.198999050205494
chr11:47346626-47346644:-	chr11	47346644	ENSE00002266002.1	ENSG00000134571.11	MYBPC3	100	100	47346626	-	ENST00000545968.6	C	chr11	47346623	T	chr11:47346623:T:['C']	-2.198999050205494
chr11:47346626-47346647:-	chr11	47346647	ENSE00001098050.1	ENSG00000134571.11	MYBPC3	100	100	47346626	-	ENST00000256993.8	T	chr11	47346629	C	chr11:47346629:C:['T']	0.7037243524089157
chr11:47346626-47346644:-	chr11	47346644	ENSE00002266002.1	ENSG00000134571.11	MYBPC3	100	100	47346626	-	ENST00000545968.6	T	chr11	47346629	C	chr11:47346629:C:['T']	0.7524700594287317
chr11:47346626-47346647:-	chr11	47346647	ENSE00001098050.1	ENSG00000134571.11	MYBPC3	100	100	47346626	-	ENST00000256993.8	A	chr11	47346664	G	chr11:47346664:G:['A']	-0.14107326500813158
chr11:47346626-47346644:-	chr11	47346644	ENSE00002266002.1	ENSG00000134571.11	MYBPC3	100	100	47346626	-	ENST00000545968.6	A	chr11	47346664	G	chr11:47346664:G:['A']	-0.12134973014408365
chr11:47347026-47347029:-	chr11	47347029	ENSE00002288859.1	ENSG00000134571.11	MYBPC3	100	100	47347026	-	ENST00000545968.6	G	chr11	47347037	A	chr11:47347037:A:['G']	-0.3781596456603121
chr11:47347425-47347479:-	chr11	47347479	ENSE00001098039.1	ENSG00000134571.11	MYBPC3	100	100	47347425	-	ENST00000256993.8	T	chr11	47347478	C	chr11:47347478:C:['T']	-1.1684085120716787
chr11:47347425-47347479:-	chr11	47347479	ENSE00001098039.1	ENSG00000134571.11	MYBPC3	100	100	47347425	-	ENST00000256993.8	A	chr11	47347493	C	chr11:47347493:C:['A']	0.1559140713128362
chr11:47347856-47347905:-	chr11	47347905	ENSE00001098044.1	ENSG00000134571.11	MYBPC3	100	100	47347856	-	ENST00000256993.8	T	chr11	47347852	C	chr11:47347852:C:['T']	-6.771289814471861
chr11:47347856-47347905:-	chr11	47347905	ENSE00001098044.1	ENSG00000134571.11	MYBPC3	100	100	47347856	-	ENST00000256993.8	A	chr11	47347857	G	chr11:47347857:G:['A']	-0.6182076742323576
chr11:47348423-47348541:-	chr11	47348541	ENSE00001130136.1	ENSG00000134571.11	MYBPC3	100	100	47348423	-	ENST00000256993.8	T	chr11	47348381	C	chr11:47348381:C:['T']	-0.12248809929900793
chr11:47348423-47348541:-	chr11	47348541	ENSE00001130136.1	ENSG00000134571.11	MYBPC3	100	100	47348423	-	ENST00000256993.8	T	chr11	47348424	C	chr11:47348424:C:['T']	-5.277767302148541
chr11:47348423-47348541:-	chr11	47348541	ENSE00001130136.1	ENSG00000134571.11	MYBPC3	100	100	47348423	-	ENST00000256993.8	G	chr11	47348426	T	chr11:47348426:T:['G']	-0.37181986172678333
chr11:47348423-47348541:-	chr11	47348541	ENSE00001130136.1	ENSG00000134571.11	MYBPC3	100	100	47348423	-	ENST00000256993.8	C	chr11	47348438	T	chr11:47348438:T:['C']	-0.2920157982861856
chr11:47348423-47348541:-	chr11	47348541	ENSE00001130136.1	ENSG00000134571.11	MYBPC3	100	100	47348423	-	ENST00000256993.8	G	chr11	47348486	T	chr11:47348486:T:['G']	-0.3332176845479794
chr11:47348423-47348541:-	chr11	47348541	ENSE00001130136.1	ENSG00000134571.11	MYBPC3	100	100	47348423	-	ENST00000256993.8	C	chr11	47348537	T	chr11:47348537:T:['C']	0.05055525009417057
chr11:47348423-47348541:-	chr11	47348541	ENSE00001130136.1	ENSG00000134571.11	MYBPC3	100	100	47348423	-	ENST00000256993.8	G	chr11	47348541	C	chr11:47348541:C:['G']	-0.601267376435165
chr11:47348423-47348541:-	chr11	47348541	ENSE00001130136.1	ENSG00000134571.11	MYBPC3	100	100	47348423	-	ENST00000256993.8	A	chr11	47348541	C	chr11:47348541:C:['A']	-0.9593669978892037
chr11:47348423-47348541:-	chr11	47348541	ENSE00001130136.1	ENSG00000134571.11	MYBPC3	100	100	47348423	-	ENST00000256993.8	A	chr11	47348560	G	chr11:47348560:G:['A']	-0.009137160419225701
chr11:47349773-47349922:-	chr11	47349922	ENSE00001130142.1	ENSG00000134571.11	MYBPC3	100	100	47349773	-	ENST00000256993.8	T	chr11	47349769	C	chr11:47349769:C:['T']	-4.318599652032802
chr11:47349773-47349922:-	chr11	47349922	ENSE00001130142.1	ENSG00000134571.11	MYBPC3	100	100	47349773	-	ENST00000256993.8	T	chr11	47349770	C	chr11:47349770:C:['T']	2.11425926936783
chr11:47349773-47349922:-	chr11	47349922	ENSE00001130142.1	ENSG00000134571.11	MYBPC3	100	100	47349773	-	ENST00000256993.8	C	chr11	47349792	G	chr11:47349792:G:['C']	-0.890365047003436
chr11:47349773-47349922:-	chr11	47349922	ENSE00001130142.1	ENSG00000134571.11	MYBPC3	100	100	47349773	-	ENST00000256993.8	G	chr11	47349824	T	chr11:47349824:T:['G']	-0.222375921981679
chr11:47349773-47349922:-	chr11	47349922	ENSE00001130142.1	ENSG00000134571.11	MYBPC3	100	100	47349773	-	ENST00000256993.8	T	chr11	47349910	G	chr11:47349910:G:['T']	0.05688689623380204
chr11:47349773-47349922:-	chr11	47349922	ENSE00001130142.1	ENSG00000134571.11	MYBPC3	100	100	47349773	-	ENST00000256993.8	A	chr11	47349932	C	chr11:47349932:C:['A']	0.26657678841030413
chr11:47350013-47350112:-	chr11	47350112	ENSE00001098057.1	ENSG00000134571.11	MYBPC3	100	100	47350013	-	ENST00000256993.8	A	chr11	47349932	C	chr11:47349932:C:['A']	-0.12248809929900793
chr11:47349773-47349922:-	chr11	47349922	ENSE00001130142.1	ENSG00000134571.11	MYBPC3	100	100	47349773	-	ENST00000256993.8	C	chr11	47350008	A	chr11:47350008:A:['C']	-0.12248809929900793
chr11:47350013-47350112:-	chr11	47350112	ENSE00001098057.1	ENSG00000134571.11	MYBPC3	100	100	47350013	-	ENST00000256993.8	C	chr11	47350008	A	chr11:47350008:A:['C']	-2.967162058598443
chr11:47349773-47349922:-	chr11	47349922	ENSE00001130142.1	ENSG00000134571.11	MYBPC3	100	100	47349773	-	ENST00000256993.8	G	chr11	47350009	C	chr11:47350009:C:['G']	-0.12248809929900793
chr11:47350013-47350112:-	chr11	47350112	ENSE00001098057.1	ENSG00000134571.11	MYBPC3	100	100	47350013	-	ENST00000256993.8	G	chr11	47350009	C	chr11:47350009:C:['G']	-7.584543290611309
chr11:47349773-47349922:-	chr11	47349922	ENSE00001130142.1	ENSG00000134571.11	MYBPC3	100	100	47349773	-	ENST00000256993.8	T	chr11	47350015	C	chr11:47350015:C:['T']	-0.12248809929900793
chr11:47350013-47350112:-	chr11	47350112	ENSE00001098057.1	ENSG00000134571.11	MYBPC3	100	100	47350013	-	ENST00000256993.8	T	chr11	47350015	C	chr11:47350015:C:['T']	-0.34411727917232393
chr11:47349773-47349922:-	chr11	47349922	ENSE00001130142.1	ENSG00000134571.11	MYBPC3	100	100	47349773	-	ENST00000256993.8	G	chr11	47350016	A	chr11:47350016:A:['G']	-0.12248809929900793
chr11:47350013-47350112:-	chr11	47350112	ENSE00001098057.1	ENSG00000134571.11	MYBPC3	100	100	47350013	-	ENST00000256993.8	G	chr11	47350016	A	chr11:47350016:A:['G']	1.0816936059545827
chr11:47349773-47349922:-	chr11	47349922	ENSE00001130142.1	ENSG00000134571.11	MYBPC3	100	100	47349773	-	ENST00000256993.8	A	chr11	47350018	G	chr11:47350018:G:['A']	-0.12248809929900793
chr11:47350013-47350112:-	chr11	47350112	ENSE00001098057.1	ENSG00000134571.11	MYBPC3	100	100	47350013	-	ENST00000256993.8	A	chr11	47350018	G	chr11:47350018:G:['A']	-0.9819050633931979
chr11:47350013-47350112:-	chr11	47350112	ENSE00001098057.1	ENSG00000134571.11	MYBPC3	100	100	47350013	-	ENST00000256993.8	C	chr11	47350036	T	chr11:47350036:T:['C']	-0.012694446869356016
chr11:47350013-47350112:-	chr11	47350112	ENSE00001098057.1	ENSG00000134571.11	MYBPC3	100	100	47350013	-	ENST00000256993.8	A	chr11	47350041	G	chr11:47350041:G:['A']	-0.5287542457219028
chr11:47350013-47350112:-	chr11	47350112	ENSE00001098057.1	ENSG00000134571.11	MYBPC3	100	100	47350013	-	ENST00000256993.8	A	chr11	47350047	C	chr11:47350047:C:['A']	-0.8159656897642706
chr11:47350013-47350112:-	chr11	47350112	ENSE00001098057.1	ENSG00000134571.11	MYBPC3	100	100	47350013	-	ENST00000256993.8	A	chr11	47350048	G	chr11:47350048:G:['A']	-1.519529282486915
chr11:47350013-47350112:-	chr11	47350112	ENSE00001098057.1	ENSG00000134571.11	MYBPC3	100	100	47350013	-	ENST00000256993.8	T	chr11	47350077	C	chr11:47350077:C:['T']	-1.5120644701524255
chr11:47350013-47350112:-	chr11	47350112	ENSE00001098057.1	ENSG00000134571.11	MYBPC3	100	100	47350013	-	ENST00000256993.8	A	chr11	47350117	G	chr11:47350117:G:['A']	0.16627210886171473
chr11:47350501-47350615:-	chr11	47350615	ENSE00001130147.1	ENSG00000134571.11	MYBPC3	100	100	47350501	-	ENST00000256993.8	G	chr11	47350497	C	chr11:47350497:C:['G']	-2.721277732040132
chr11:47350501-47350615:-	chr11	47350615	ENSE00001130147.1	ENSG00000134571.11	MYBPC3	100	100	47350501	-	ENST00000256993.8	C	chr11	47350503	T	chr11:47350503:T:['C']	-2.1449657560388444
chr11:47351238-47351505:-	chr11	47351505	ENSE00001098053.1	ENSG00000134571.11	MYBPC3	100	100	47351238	-	ENST00000256993.8	A	chr11	47351241	G	chr11:47351241:G:['A']	-2.5095925802557035
chr11:47351238-47351505:-	chr11	47351505	ENSE00001098053.1	ENSG00000134571.11	MYBPC3	100	100	47351238	-	ENST00000256993.8	T	chr11	47351515	C	chr11:47351515:C:['T']	-1.3485406601156833
chr11:47352622-47352702:-	chr11	47352702	ENSE00001304474.5	ENSG00000134571.11	MYBPC3	0	100	47352622	-	ENST00000256993.8	G	chr11	47352620	T	chr11:47352620:T:['G']	-2.257693080265214
chr11:47822086-47822164:-	chr11	47822164	ENSE00001128880.1	ENSG00000030066.13	NUP160	100	100	47822086	-	ENST00000378460.6	T	chr11	47822082	C	chr11:47822082:C:['T']	-2.080679433677235
chr11:47822086-47822167:-	chr11	47822167	ENSE00002191178.1	ENSG00000030066.13	NUP160	0	100	47822086	-	ENST00000527126.1	T	chr11	47822082	C	chr11:47822082:C:['T']	-2.080679433677235
chr11:64805634-64806368:-	chr11	64806368	ENSE00001956457.1	ENSG00000133895.17	MEN1	100	100	64805634	-	ENST00000478548.2	C	chr11	64805773	G	chr11:64805773:G:['C']	-0.08621397692575011
chr11:64805634-64805770:-	chr11	64805770	ENSE00003617827.1	ENSG00000133895.17	MEN1	100	100	64805634	-	ENST00000377316.6	C	chr11	64805773	G	chr11:64805773:G:['C']	-2.3964154867415353
chr11:66519472-66519720:-	chr11	66519720	ENSE00003888109.1	ENSG00000286688.1	AP002748.6	0	100	66519472	-	ENST00000658548.1	T	chr11	66519596	A	chr11:66519596:A:['T']	0.08021420613376458
chr11:66524154-66524276:-	chr11	66524276	ENSE00002529344.1	ENSG00000174165.8	ZDHHC24	100	100	66524154	-	ENST00000534073.5	T	chr11	66524211	C	chr11:66524211:C:['T']	-0.36054994583396627
chr11:66696276-66696540:-	chr11	66696540	ENSE00003650989.1	ENSG00000173898.14	SPTBN2	100	100	66696276	-	ENST00000533211.6	T	chr11	66696405	G	chr11:66696405:G:['T']	-0.12021170651530971
chr12:12717367-12718314:+	chr12	12718314	ENSE00000721808.5	ENSG00000111276.11	CDKN1B	0	100	12717367	+	ENST00000228872.9	A	chr12	12718315	G	chr12:12718315:G:['A']	-4.9551985578584
chr12:12717821-12718314:+	chr12	12718314	ENSE00001524623.1	ENSG00000111276.11	CDKN1B	0	100	12717821	+	ENST00000396340.1	A	chr12	12718315	G	chr12:12718315:G:['A']	-4.9551985578584
chr12:110626361-110626492:+	chr12	110626492	ENSE00003689626.1	ENSG00000204852.17	TCTN1	100	100	110626361	+	ENST00000550703.6	G	chr12	110626360	A	chr12:110626360:A:['G']	-2.030318307584179
chr12:110626361-110626434:+	chr12	110626434	ENSE00002426455.1	ENSG00000204852.17	TCTN1	100	100	110626361	+	ENST00000547868.1	G	chr12	110626360	A	chr12:110626360:A:['G']	-2.030318307584179
chr12:110626361-110626382:+	chr12	110626382	ENSE00001932598.1	ENSG00000204852.17	TCTN1	100	0	110626361	+	ENST00000481720.5	G	chr12	110626360	A	chr12:110626360:A:['G']	-2.030318307584179
chr12:123699703-123699810:+	chr12	123699810	ENSE00003608962.1	ENSG00000168778.13	TCTN2	100	100	123699703	+	ENST00000680574.1	G	chr12	123699702	A	chr12:123699702:A:['G']	-1.9302268396215094
chr12:32877845-32878543:-	chr12	32878543	ENSE00001101459.1	ENSG00000057294.15	PKP2	100	100	32877845	-	ENST00000340811.9	A	chr12	32878545	T	chr12:32878545:T:['A']	-1.4984499161310847
chr12:102843645-102843779:-	chr12	102843779	ENSE00003643679.1	ENSG00000171759.10	PAH	100	100	102843645	-	ENST00000553106.6	T	chr12	102843790	C	chr12:102843790:C:['T']	-1.249912769299995
chr12:115997009-116000172:-	chr12	116000172	ENSE00003839119.1	ENSG00000123066.9	MED13L	0	100	115997009	-	ENST00000647927.1	C	chr12	115997225	CAACTGCTAA	chr12:115997225:CAACTGCTAA:['C']	-0.08320500454392322
chr12:115997009-115997230:-	chr12	115997230	ENSE00001092209.1	ENSG00000123066.9	MED13L	100	100	115997009	-	ENST00000281928.9	C	chr12	115997225	CAACTGCTAA	chr12:115997225:CAACTGCTAA:['C']	-2.649902276716909
chr12:115997009-115997227:-	chr12	115997227	ENSE00003840752.1	ENSG00000123066.9	MED13L	100	100	115997009	-	ENST00000649607.1	C	chr12	115997225	CAACTGCTAA	chr12:115997225:CAACTGCTAA:['C']	-2.078117056045525
chr12:119822819-119822973:-	chr12	119822973	ENSE00001034410.1	ENSG00000122966.17	CIT	100	100	119822819	-	ENST00000261833.11	T	chr12	119822819	C	chr12:119822819:C:['T']	-5.550989764896405
chr12:119832770-119832864:-	chr12	119832864	ENSE00001034414.1	ENSG00000122966.17	CIT	100	100	119832770	-	ENST00000261833.11	A	chr12	119832768	T	chr12:119832768:T:['A']	-4.300238453593708
chr13:25530561-25530660:+	chr13	25530660	ENSE00003609761.1	ENSG00000132932.18	ATP8A2	100	100	25530561	+	ENST00000381655.7	T	chr13	25530561	G	chr13:25530561:G:['T']	-1.7248726114672845
chr13:25530571-25530660:+	chr13	25530660	ENSE00001872710.1	ENSG00000132932.18	ATP8A2	100	100	25530571	+	ENST00000281620.10	T	chr13	25530561	G	chr13:25530561:G:['T']	1.172573756583523
chr13:32315504-32315667:+	chr13	32315667	ENSE00002143308.1	ENSG00000139618.17	BRCA2	0	100	32315504	+	ENST00000530893.6	A	chr13	32315668	G	chr13:32315668:G:['A']	-4.831394437212463
chr13:32315507-32315667:+	chr13	32315667	ENSE00001184784.5	ENSG00000139618.17	BRCA2	0	100	32315507	+	ENST00000380152.8	A	chr13	32315668	G	chr13:32315668:G:['A']	-4.831394437212463
chr13:32316421-32316527:+	chr13	32316527	ENSE00001484009.1	ENSG00000139618.17	BRCA2	100	100	32316421	+	ENST00000544455.6	C	chr13	32316411	CTGT	chr13:32316411:CTGT:['C']	-0.1716903306661677
chr13:32316421-32316523:+	chr13	32316523	ENSE00003339705.1	ENSG00000139618.17	BRCA2	100	100	32316421	+	ENST00000530893.6	C	chr13	32316411	CTGT	chr13:32316411:CTGT:['C']	-0.1716903306661677
chr13:32316421-32316527:+	chr13	32316527	ENSE00001484009.1	ENSG00000139618.17	BRCA2	100	100	32316421	+	ENST00000544455.6	G	chr13	32316413	GT	chr13:32316413:GT:['G']	-0.047668544655755984
chr13:32316421-32316523:+	chr13	32316523	ENSE00003339705.1	ENSG00000139618.17	BRCA2	100	100	32316421	+	ENST00000530893.6	G	chr13	32316413	GT	chr13:32316413:GT:['G']	-0.047668544655755984
chr13:32316421-32316527:+	chr13	32316527	ENSE00001484009.1	ENSG00000139618.17	BRCA2	100	100	32316421	+	ENST00000544455.6	A	chr13	32316421	G	chr13:32316421:G:['A']	-1.8984450164735711
chr13:32316421-32316523:+	chr13	32316523	ENSE00003339705.1	ENSG00000139618.17	BRCA2	100	100	32316421	+	ENST00000530893.6	A	chr13	32316421	G	chr13:32316421:G:['A']	-1.8984450164735711
chr13:32316421-32316527:+	chr13	32316527	ENSE00001484009.1	ENSG00000139618.17	BRCA2	100	100	32316421	+	ENST00000544455.6	T	chr13	32316450	C	chr13:32316450:C:['T']	-0.6538470136540472
chr13:32316421-32316523:+	chr13	32316523	ENSE00003339705.1	ENSG00000139618.17	BRCA2	100	100	32316421	+	ENST00000530893.6	T	chr13	32316450	C	chr13:32316450:C:['T']	-0.6746830041716095
chr13:32316421-32316527:+	chr13	32316527	ENSE00001484009.1	ENSG00000139618.17	BRCA2	100	100	32316421	+	ENST00000544455.6	G	chr13	32316522	A	chr13:32316522:A:['G']	0.13375013541723535
chr13:32316421-32316523:+	chr13	32316523	ENSE00003339705.1	ENSG00000139618.17	BRCA2	100	100	32316421	+	ENST00000530893.6	G	chr13	32316522	A	chr13:32316522:A:['G']	-1.3341907960396482
chr13:32316460-32316527:+	chr13	32316527	ENSE00003728983.1	ENSG00000139618.17	BRCA2	0	100	32316460	+	ENST00000614259.2	G	chr13	32316522	A	chr13:32316522:A:['G']	0.28290370742874205
chr13:32316421-32316527:+	chr13	32316527	ENSE00001484009.1	ENSG00000139618.17	BRCA2	100	100	32316421	+	ENST00000544455.6	A	chr13	32316527	G	chr13:32316527:G:['A']	-6.0632650326135025
chr13:32316421-32316523:+	chr13	32316523	ENSE00003339705.1	ENSG00000139618.17	BRCA2	100	100	32316421	+	ENST00000530893.6	A	chr13	32316527	G	chr13:32316527:G:['A']	2.092530423542245
chr13:32316460-32316527:+	chr13	32316527	ENSE00003728983.1	ENSG00000139618.17	BRCA2	0	100	32316460	+	ENST00000614259.2	A	chr13	32316527	G	chr13:32316527:G:['A']	-6.567260555927049
chr13:32316421-32316527:+	chr13	32316527	ENSE00001484009.1	ENSG00000139618.17	BRCA2	100	100	32316421	+	ENST00000544455.6	A	chr13	32316528	G	chr13:32316528:G:['A']	-4.71521956683474
chr13:32316421-32316523:+	chr13	32316523	ENSE00003339705.1	ENSG00000139618.17	BRCA2	100	100	32316421	+	ENST00000530893.6	A	chr13	32316528	G	chr13:32316528:G:['A']	-3.2448176630623307
chr13:32316460-32316527:+	chr13	32316527	ENSE00003728983.1	ENSG00000139618.17	BRCA2	0	100	32316460	+	ENST00000614259.2	A	chr13	32316528	G	chr13:32316528:G:['A']	-4.71521956683474
chr13:32316421-32316527:+	chr13	32316527	ENSE00001484009.1	ENSG00000139618.17	BRCA2	100	100	32316421	+	ENST00000544455.6	T	chr13	32316528	G	chr13:32316528:G:['T']	-7.664335417396497
chr13:32316421-32316523:+	chr13	32316523	ENSE00003339705.1	ENSG00000139618.17	BRCA2	100	100	32316421	+	ENST00000530893.6	T	chr13	32316528	G	chr13:32316528:G:['T']	-3.3255555399786854
chr13:32316460-32316527:+	chr13	32316527	ENSE00003728983.1	ENSG00000139618.17	BRCA2	0	100	32316460	+	ENST00000614259.2	T	chr13	32316528	G	chr13:32316528:G:['T']	-7.664335417396497
chr13:32316421-32316527:+	chr13	32316527	ENSE00001484009.1	ENSG00000139618.17	BRCA2	100	100	32316421	+	ENST00000544455.6	C	chr13	32316529	T	chr13:32316529:T:['C']	-2.570386510876026
chr13:32316421-32316523:+	chr13	32316523	ENSE00003339705.1	ENSG00000139618.17	BRCA2	100	100	32316421	+	ENST00000530893.6	C	chr13	32316529	T	chr13:32316529:T:['C']	-1.7514010120221712
chr13:32316460-32316527:+	chr13	32316527	ENSE00003728983.1	ENSG00000139618.17	BRCA2	0	100	32316460	+	ENST00000614259.2	C	chr13	32316529	T	chr13:32316529:T:['C']	-2.570386510876026
chr13:32316421-32316527:+	chr13	32316527	ENSE00001484009.1	ENSG00000139618.17	BRCA2	100	100	32316421	+	ENST00000544455.6	G	chr13	32316530	A	chr13:32316530:A:['G']	-3.3031583441393955
chr13:32316421-32316523:+	chr13	32316523	ENSE00003339705.1	ENSG00000139618.17	BRCA2	100	100	32316421	+	ENST00000530893.6	G	chr13	32316530	A	chr13:32316530:A:['G']	-0.9912789963518542
chr13:32316460-32316527:+	chr13	32316527	ENSE00003728983.1	ENSG00000139618.17	BRCA2	0	100	32316460	+	ENST00000614259.2	G	chr13	32316530	A	chr13:32316530:A:['G']	-3.3031583441393955
chr13:32316421-32316527:+	chr13	32316527	ENSE00001484009.1	ENSG00000139618.17	BRCA2	100	100	32316421	+	ENST00000544455.6	C	chr13	32316531	T	chr13:32316531:T:['C']	0.3135126716755712
chr13:32316421-32316523:+	chr13	32316523	ENSE00003339705.1	ENSG00000139618.17	BRCA2	100	100	32316421	+	ENST00000530893.6	C	chr13	32316531	T	chr13:32316531:T:['C']	-0.2867300726603095
chr13:32316460-32316527:+	chr13	32316527	ENSE00003728983.1	ENSG00000139618.17	BRCA2	0	100	32316460	+	ENST00000614259.2	C	chr13	32316531	T	chr13:32316531:T:['C']	0.3135126716755712
chr13:32319076-32319325:+	chr13	32319325	ENSE00003666217.1	ENSG00000139618.17	BRCA2	100	100	32319076	+	ENST00000544455.6	A	chr13	32319060	AT	chr13:32319060:AT:['A']	-0.2581752749015096
chr13:32319076-32319325:+	chr13	32319325	ENSE00003666217.1	ENSG00000139618.17	BRCA2	100	100	32319076	+	ENST00000544455.6	A	chr13	32319070	T	chr13:32319070:T:['A']	-0.2695814016694009
chr13:32319076-32319325:+	chr13	32319325	ENSE00003666217.1	ENSG00000139618.17	BRCA2	100	100	32319076	+	ENST00000544455.6	G	chr13	32319088	A	chr13:32319088:A:['G']	-0.015954014519456633
chr13:32319076-32319325:+	chr13	32319325	ENSE00003666217.1	ENSG00000139618.17	BRCA2	100	100	32319076	+	ENST00000544455.6	C	chr13	32319176	A	chr13:32319176:A:['C']	-0.0779955496238971
chr13:32319076-32319325:+	chr13	32319325	ENSE00003666217.1	ENSG00000139618.17	BRCA2	100	100	32319076	+	ENST00000544455.6	C	chr13	32319222	T	chr13:32319222:T:['C']	0.06477241595298487
chr13:32319076-32319325:+	chr13	32319325	ENSE00003666217.1	ENSG00000139618.17	BRCA2	100	100	32319076	+	ENST00000544455.6	C	chr13	32319232	G	chr13:32319232:G:['C']	-0.1753527259295119
chr13:32319076-32319325:+	chr13	32319325	ENSE00003666217.1	ENSG00000139618.17	BRCA2	100	100	32319076	+	ENST00000544455.6	T	chr13	32319289	C	chr13:32319289:C:['T']	-0.12608789118194735
chr13:32319076-32319325:+	chr13	32319325	ENSE00003666217.1	ENSG00000139618.17	BRCA2	100	100	32319076	+	ENST00000544455.6	A	chr13	32319330	G	chr13:32319330:G:['A']	-3.135003074372404
chr13:32319076-32319325:+	chr13	32319325	ENSE00003666217.1	ENSG00000139618.17	BRCA2	100	100	32319076	+	ENST00000544455.6	C	chr13	32319330	G	chr13:32319330:G:['C']	-3.566608273647313
chr13:32319076-32319325:+	chr13	32319325	ENSE00003666217.1	ENSG00000139618.17	BRCA2	100	100	32319076	+	ENST00000544455.6	C	chr13	32319331	T	chr13:32319331:T:['C']	-1.4441719155025425
chr13:32325075-32325184:+	chr13	32325184	ENSE00003659301.1	ENSG00000139618.17	BRCA2	100	100	32325075	+	ENST00000544455.6	A	chr13	32325064	G	chr13:32325064:G:['A']	-0.08020258936808192
chr13:32325075-32325184:+	chr13	32325184	ENSE00003659301.1	ENSG00000139618.17	BRCA2	100	100	32325075	+	ENST00000544455.6	T	chr13	32325184	G	chr13:32325184:G:['T']	-6.5726596775083035
chr13:32325075-32325184:+	chr13	32325184	ENSE00003659301.1	ENSG00000139618.17	BRCA2	100	100	32325075	+	ENST00000544455.6	G	chr13	32325217	A	chr13:32325217:A:['G']	-0.12248809929900793
chr13:32326100-32326150:+	chr13	32326150	ENSE00003739878.1	ENSG00000139618.17	BRCA2	100	100	32326100	+	ENST00000544455.6	A	chr13	32326077	G	chr13:32326077:G:['A']	-0.14438158699283848
chr13:32326100-32326150:+	chr13	32326150	ENSE00003739878.1	ENSG00000139618.17	BRCA2	100	100	32326100	+	ENST00000544455.6	C	chr13	32326085	CTTTGT	chr13:32326085:CTTTGT:['C']	-0.8288712776199706
chr13:32326100-32326150:+	chr13	32326150	ENSE00003739878.1	ENSG00000139618.17	BRCA2	100	100	32326100	+	ENST00000544455.6	T	chr13	32326099	A	chr13:32326099:A:['T']	-1.7853581663002598
chr13:32326100-32326150:+	chr13	32326150	ENSE00003739878.1	ENSG00000139618.17	BRCA2	100	100	32326100	+	ENST00000544455.6	C	chr13	32326103	CTGT	chr13:32326103:CTGT:['C']	0.0014065671680321412
chr13:32326100-32326150:+	chr13	32326150	ENSE00003739878.1	ENSG00000139618.17	BRCA2	100	100	32326100	+	ENST00000544455.6	G	chr13	32326116	A	chr13:32326116:A:['G']	-0.07462074473364139
chr13:32326100-32326150:+	chr13	32326150	ENSE00003739878.1	ENSG00000139618.17	BRCA2	100	100	32326100	+	ENST00000544455.6	G	chr13	32326142	A	chr13:32326142:A:['G']	-1.3286781211646936
chr13:32326241-32326282:+	chr13	32326282	ENSE00003747332.1	ENSG00000139618.17	BRCA2	100	100	32326241	+	ENST00000544455.6	G	chr13	32326142	A	chr13:32326142:A:['G']	-0.12248809929900793
chr13:32326100-32326150:+	chr13	32326150	ENSE00003739878.1	ENSG00000139618.17	BRCA2	100	100	32326100	+	ENST00000544455.6	T	chr13	32326143	TAAGTC	chr13:32326143:TAAGTC:['T']	-1.4136095897717407
chr13:32326241-32326282:+	chr13	32326282	ENSE00003747332.1	ENSG00000139618.17	BRCA2	100	100	32326241	+	ENST00000544455.6	T	chr13	32326143	TAAGTC	chr13:32326143:TAAGTC:['T']	-0.12248809929900793
chr13:32326100-32326150:+	chr13	32326150	ENSE00003739878.1	ENSG00000139618.17	BRCA2	100	100	32326100	+	ENST00000544455.6	T	chr13	32326148	C	chr13:32326148:C:['T']	-2.821568969171496
chr13:32326241-32326282:+	chr13	32326282	ENSE00003747332.1	ENSG00000139618.17	BRCA2	100	100	32326241	+	ENST00000544455.6	T	chr13	32326148	C	chr13:32326148:C:['T']	-0.12248809929900793
chr13:32326100-32326150:+	chr13	32326150	ENSE00003739878.1	ENSG00000139618.17	BRCA2	100	100	32326100	+	ENST00000544455.6	A	chr13	32326150	G	chr13:32326150:G:['A']	-5.167385415455107
chr13:32326241-32326282:+	chr13	32326282	ENSE00003747332.1	ENSG00000139618.17	BRCA2	100	100	32326241	+	ENST00000544455.6	A	chr13	32326150	G	chr13:32326150:G:['A']	-0.12248809929900793
chr13:32326100-32326150:+	chr13	32326150	ENSE00003739878.1	ENSG00000139618.17	BRCA2	100	100	32326100	+	ENST00000544455.6	A	chr13	32326151	G	chr13:32326151:G:['A']	-4.393751676673664
chr13:32326241-32326282:+	chr13	32326282	ENSE00003747332.1	ENSG00000139618.17	BRCA2	100	100	32326241	+	ENST00000544455.6	A	chr13	32326151	G	chr13:32326151:G:['A']	-0.12248809929900793
chr13:32326100-32326150:+	chr13	32326150	ENSE00003739878.1	ENSG00000139618.17	BRCA2	100	100	32326100	+	ENST00000544455.6	G	chr13	32326153	A	chr13:32326153:A:['G']	-2.881720830318879
chr13:32326241-32326282:+	chr13	32326282	ENSE00003747332.1	ENSG00000139618.17	BRCA2	100	100	32326241	+	ENST00000544455.6	G	chr13	32326153	A	chr13:32326153:A:['G']	-0.12248809929900793
chr13:32326100-32326150:+	chr13	32326150	ENSE00003739878.1	ENSG00000139618.17	BRCA2	100	100	32326100	+	ENST00000544455.6	T	chr13	32326153	A	chr13:32326153:A:['T']	-3.0310019355408784
chr13:32326241-32326282:+	chr13	32326282	ENSE00003747332.1	ENSG00000139618.17	BRCA2	100	100	32326241	+	ENST00000544455.6	T	chr13	32326153	A	chr13:32326153:A:['T']	-0.12248809929900793
chr13:32326100-32326150:+	chr13	32326150	ENSE00003739878.1	ENSG00000139618.17	BRCA2	100	100	32326100	+	ENST00000544455.6	A	chr13	32326153	AT	chr13:32326153:AT:['A']	-1.7454013006845406
chr13:32326241-32326282:+	chr13	32326282	ENSE00003747332.1	ENSG00000139618.17	BRCA2	100	100	32326241	+	ENST00000544455.6	A	chr13	32326153	AT	chr13:32326153:AT:['A']	-0.12248809929900793
chr13:32326100-32326150:+	chr13	32326150	ENSE00003739878.1	ENSG00000139618.17	BRCA2	100	100	32326100	+	ENST00000544455.6	AT	chr13	32326156	A	chr13:32326156:A:['AT']	0.35174358732537725
chr13:32326241-32326282:+	chr13	32326282	ENSE00003747332.1	ENSG00000139618.17	BRCA2	100	100	32326241	+	ENST00000544455.6	AT	chr13	32326156	A	chr13:32326156:A:['AT']	-0.12248809929900793
chr13:32326100-32326150:+	chr13	32326150	ENSE00003739878.1	ENSG00000139618.17	BRCA2	100	100	32326100	+	ENST00000544455.6	C	chr13	32326176	T	chr13:32326176:T:['C']	-0.12248809929900793
chr13:32326241-32326282:+	chr13	32326282	ENSE00003747332.1	ENSG00000139618.17	BRCA2	100	100	32326241	+	ENST00000544455.6	C	chr13	32326176	T	chr13:32326176:T:['C']	-0.12248809929900793
chr13:32326100-32326150:+	chr13	32326150	ENSE00003739878.1	ENSG00000139618.17	BRCA2	100	100	32326100	+	ENST00000544455.6	G	chr13	32326218	A	chr13:32326218:A:['G']	-0.12248809929900793
chr13:32326241-32326282:+	chr13	32326282	ENSE00003747332.1	ENSG00000139618.17	BRCA2	100	100	32326241	+	ENST00000544455.6	G	chr13	32326218	A	chr13:32326218:A:['G']	-0.3336598771932108
chr13:32326100-32326150:+	chr13	32326150	ENSE00003739878.1	ENSG00000139618.17	BRCA2	100	100	32326100	+	ENST00000544455.6	CT	chr13	32326226	C	chr13:32326226:C:['CT']	-0.12248809929900793
chr13:32326241-32326282:+	chr13	32326282	ENSE00003747332.1	ENSG00000139618.17	BRCA2	100	100	32326241	+	ENST00000544455.6	CT	chr13	32326226	C	chr13:32326226:C:['CT']	-0.15966669632412572
chr13:32326100-32326150:+	chr13	32326150	ENSE00003739878.1	ENSG00000139618.17	BRCA2	100	100	32326100	+	ENST00000544455.6	A	chr13	32326239	C	chr13:32326239:C:['A']	-0.12248809929900793
chr13:32326241-32326282:+	chr13	32326282	ENSE00003747332.1	ENSG00000139618.17	BRCA2	100	100	32326241	+	ENST00000544455.6	A	chr13	32326239	C	chr13:32326239:C:['A']	-1.131119159322274
chr13:32326100-32326150:+	chr13	32326150	ENSE00003739878.1	ENSG00000139618.17	BRCA2	100	100	32326100	+	ENST00000544455.6	G	chr13	32326240	A	chr13:32326240:A:['G']	-0.12248809929900793
chr13:32326241-32326282:+	chr13	32326282	ENSE00003747332.1	ENSG00000139618.17	BRCA2	100	100	32326241	+	ENST00000544455.6	G	chr13	32326240	A	chr13:32326240:A:['G']	-1.75092251861599
chr13:32326241-32326282:+	chr13	32326282	ENSE00003747332.1	ENSG00000139618.17	BRCA2	100	100	32326241	+	ENST00000544455.6	G	chr13	32326272	A	chr13:32326272:A:['G']	0.032844383779861194
chr13:32326241-32326282:+	chr13	32326282	ENSE00003747332.1	ENSG00000139618.17	BRCA2	100	100	32326241	+	ENST00000544455.6	A	chr13	32326282	G	chr13:32326282:G:['A']	-6.960992566405901
chr13:32326241-32326282:+	chr13	32326282	ENSE00003747332.1	ENSG00000139618.17	BRCA2	100	100	32326241	+	ENST00000544455.6	A	chr13	32326283	G	chr13:32326283:G:['A']	-5.021206339129938
chr13:32326241-32326282:+	chr13	32326282	ENSE00003747332.1	ENSG00000139618.17	BRCA2	100	100	32326241	+	ENST00000544455.6	T	chr13	32326283	G	chr13:32326283:G:['T']	-7.8901754688604875
chr13:32326241-32326282:+	chr13	32326282	ENSE00003747332.1	ENSG00000139618.17	BRCA2	100	100	32326241	+	ENST00000544455.6	C	chr13	32326284	T	chr13:32326284:T:['C']	-2.082619491410757
chr13:32326241-32326282:+	chr13	32326282	ENSE00003747332.1	ENSG00000139618.17	BRCA2	100	100	32326241	+	ENST00000544455.6	T	chr13	32326284	TAA	chr13:32326284:TAA:['T']	-1.4336414185839297
chr13:32326241-32326282:+	chr13	32326282	ENSE00003747332.1	ENSG00000139618.17	BRCA2	100	100	32326241	+	ENST00000544455.6	T	chr13	32326296	C	chr13:32326296:C:['T']	-0.12248809929900793
chr13:32326241-32326282:+	chr13	32326282	ENSE00003747332.1	ENSG00000139618.17	BRCA2	100	100	32326241	+	ENST00000544455.6	T	chr13	32326303	A	chr13:32326303:A:['T']	-0.12248809929900793
chr13:32326498-32326613:+	chr13	32326613	ENSE00003749714.1	ENSG00000139618.17	BRCA2	100	100	32326498	+	ENST00000544455.6	T	chr13	32326480	C	chr13:32326480:C:['T']	-0.12477823713303786
chr13:32326498-32326613:+	chr13	32326613	ENSE00003749714.1	ENSG00000139618.17	BRCA2	100	100	32326498	+	ENST00000544455.6	G	chr13	32326497	A	chr13:32326497:A:['G']	-1.8659029628502402
chr13:32326498-32326613:+	chr13	32326613	ENSE00003749714.1	ENSG00000139618.17	BRCA2	100	100	32326498	+	ENST00000544455.6	A	chr13	32326497	AG	chr13:32326497:AG:['A']	-2.828270548453431
chr13:32326498-32326613:+	chr13	32326613	ENSE00003749714.1	ENSG00000139618.17	BRCA2	100	100	32326498	+	ENST00000544455.6	A	chr13	32326498	G	chr13:32326498:G:['A']	-1.5171151966198444
chr13:32326498-32326613:+	chr13	32326613	ENSE00003749714.1	ENSG00000139618.17	BRCA2	100	100	32326498	+	ENST00000544455.6	T	chr13	32326499	G	chr13:32326499:G:['T']	-0.5767737397824929
chr13:32326498-32326613:+	chr13	32326613	ENSE00003749714.1	ENSG00000139618.17	BRCA2	100	100	32326498	+	ENST00000544455.6	T	chr13	32326500	G	chr13:32326500:G:['T']	0.08019982307657524
chr13:32326498-32326613:+	chr13	32326613	ENSE00003749714.1	ENSG00000139618.17	BRCA2	100	100	32326498	+	ENST00000544455.6	T	chr13	32326502	C	chr13:32326502:C:['T']	-0.954826564151133
chr13:32326498-32326613:+	chr13	32326613	ENSE00003749714.1	ENSG00000139618.17	BRCA2	100	100	32326498	+	ENST00000544455.6	A	chr13	32326503	G	chr13:32326503:G:['A']	-0.3825876961417173
chr13:32326498-32326613:+	chr13	32326613	ENSE00003749714.1	ENSG00000139618.17	BRCA2	100	100	32326498	+	ENST00000544455.6	C	chr13	32326555	T	chr13:32326555:T:['C']	0.16002422617259188
chr13:32326498-32326613:+	chr13	32326613	ENSE00003749714.1	ENSG00000139618.17	BRCA2	100	100	32326498	+	ENST00000544455.6	G	chr13	32326580	A	chr13:32326580:A:['G']	0.3270560328710141
chr13:32326498-32326613:+	chr13	32326613	ENSE00003749714.1	ENSG00000139618.17	BRCA2	100	100	32326498	+	ENST00000544455.6	G	chr13	32326599	C	chr13:32326599:C:['G']	-0.6551859606348966
chr13:32326498-32326613:+	chr13	32326613	ENSE00003749714.1	ENSG00000139618.17	BRCA2	100	100	32326498	+	ENST00000544455.6	A	chr13	32326613	G	chr13:32326613:G:['A']	-5.568115212421154
chr13:32326498-32326613:+	chr13	32326613	ENSE00003749714.1	ENSG00000139618.17	BRCA2	100	100	32326498	+	ENST00000544455.6	G	chr13	32326615	T	chr13:32326615:T:['G']	-5.119268027690642
chr13:32326498-32326613:+	chr13	32326613	ENSE00003749714.1	ENSG00000139618.17	BRCA2	100	100	32326498	+	ENST00000544455.6	G	chr13	32326616	A	chr13:32326616:A:['G']	-2.6880457457961087
chr13:32326498-32326613:+	chr13	32326613	ENSE00003749714.1	ENSG00000139618.17	BRCA2	100	100	32326498	+	ENST00000544455.6	G	chr13	32326617	A	chr13:32326617:A:['G']	-2.1441176531784985
chr13:32326498-32326613:+	chr13	32326613	ENSE00003749714.1	ENSG00000139618.17	BRCA2	100	100	32326498	+	ENST00000544455.6	T	chr13	32326638	C	chr13:32326638:C:['T']	-0.12248809929900793
chr13:32329442-32329492:+	chr13	32329492	ENSE00003714754.1	ENSG00000139618.17	BRCA2	100	100	32329442	+	ENST00000544455.6	C	chr13	32329374	T	chr13:32329374:T:['C']	-0.12248809929900793
chr13:32329442-32329492:+	chr13	32329492	ENSE00003714754.1	ENSG00000139618.17	BRCA2	100	100	32329442	+	ENST00000544455.6	G	chr13	32329434	A	chr13:32329434:A:['G']	-0.13946483438422466
chr13:32329442-32329492:+	chr13	32329492	ENSE00003714754.1	ENSG00000139618.17	BRCA2	100	100	32329442	+	ENST00000544455.6	G	chr13	32329440	C	chr13:32329440:C:['G']	-2.8450208777852386
chr13:32329442-32329492:+	chr13	32329492	ENSE00003714754.1	ENSG00000139618.17	BRCA2	100	100	32329442	+	ENST00000544455.6	A	chr13	32329442	G	chr13:32329442:G:['A']	-1.5494485051653155
chr13:32329442-32329492:+	chr13	32329492	ENSE00003714754.1	ENSG00000139618.17	BRCA2	100	100	32329442	+	ENST00000544455.6	T	chr13	32329444	C	chr13:32329444:C:['T']	-0.9629436304763691
chr13:32329442-32329492:+	chr13	32329492	ENSE00003714754.1	ENSG00000139618.17	BRCA2	100	100	32329442	+	ENST00000544455.6	T	chr13	32329491	C	chr13:32329491:C:['T']	-1.5358969713771768
chr13:32329442-32329492:+	chr13	32329492	ENSE00003714754.1	ENSG00000139618.17	BRCA2	100	100	32329442	+	ENST00000544455.6	A	chr13	32329493	G	chr13:32329493:G:['A']	-5.727048198871653
chr13:32329442-32329492:+	chr13	32329492	ENSE00003714754.1	ENSG00000139618.17	BRCA2	100	100	32329442	+	ENST00000544455.6	G	chr13	32329496	A	chr13:32329496:A:['G']	-3.4768045923535564
chr13:32329442-32329492:+	chr13	32329492	ENSE00003714754.1	ENSG00000139618.17	BRCA2	100	100	32329442	+	ENST00000544455.6	T	chr13	32329499	A	chr13:32329499:A:['T']	-0.8058625416277135
chr13:32330918-32331030:+	chr13	32331030	ENSE00003731761.1	ENSG00000139618.17	BRCA2	100	100	32330918	+	ENST00000544455.6	C	chr13	32330904	CTA	chr13:32330904:CTA:['C']	-0.501866311826183
chr13:32330918-32331030:+	chr13	32331030	ENSE00003731761.1	ENSG00000139618.17	BRCA2	100	100	32330918	+	ENST00000544455.6	A	chr13	32330906	AT	chr13:32330906:AT:['A']	-0.5628186937602351
chr13:32330918-32331030:+	chr13	32331030	ENSE00003731761.1	ENSG00000139618.17	BRCA2	100	100	32330918	+	ENST00000544455.6	C	chr13	32330910	T	chr13:32330910:T:['C']	-0.22559307404480772
chr13:32330918-32331030:+	chr13	32331030	ENSE00003731761.1	ENSG00000139618.17	BRCA2	100	100	32330918	+	ENST00000544455.6	C	chr13	32330915	G	chr13:32330915:G:['C']	-0.2049353715868751
chr13:32330918-32331030:+	chr13	32331030	ENSE00003731761.1	ENSG00000139618.17	BRCA2	100	100	32330918	+	ENST00000544455.6	C	chr13	32330917	A	chr13:32330917:A:['C']	-1.4138458338417508
chr13:32330918-32331030:+	chr13	32331030	ENSE00003731761.1	ENSG00000139618.17	BRCA2	100	100	32330918	+	ENST00000544455.6	G	chr13	32330917	A	chr13:32330917:A:['G']	-1.3965824208138955
chr13:32330918-32331030:+	chr13	32331030	ENSE00003731761.1	ENSG00000139618.17	BRCA2	100	100	32330918	+	ENST00000544455.6	A	chr13	32330967	G	chr13:32330967:G:['A']	-0.9481921916107766
chr13:32330918-32331030:+	chr13	32331030	ENSE00003731761.1	ENSG00000139618.17	BRCA2	100	100	32330918	+	ENST00000544455.6	A	chr13	32331009	C	chr13:32331009:C:['A']	-0.45427623449342525
chr13:32330918-32331030:+	chr13	32331030	ENSE00003731761.1	ENSG00000139618.17	BRCA2	100	100	32330918	+	ENST00000544455.6	C	chr13	32331031	G	chr13:32331031:G:['C']	-6.521535083940743
chr13:32330918-32331030:+	chr13	32331030	ENSE00003731761.1	ENSG00000139618.17	BRCA2	100	100	32330918	+	ENST00000544455.6	A	chr13	32331076	G	chr13:32331076:G:['A']	-0.12248809929900793
chr13:32332271-32333387:+	chr13	32333387	ENSE00000939167.1	ENSG00000139618.17	BRCA2	100	100	32332271	+	ENST00000544455.6	C	chr13	32332261	T	chr13:32332261:T:['C']	-0.34500090588960036
chr13:32332271-32333291:+	chr13	32333291	ENSE00002163180.1	ENSG00000139618.17	BRCA2	100	0	32332271	+	ENST00000530893.6	C	chr13	32332261	T	chr13:32332261:T:['C']	-0.34500090588960036
chr13:32332271-32333387:+	chr13	32333387	ENSE00000939167.1	ENSG00000139618.17	BRCA2	100	100	32332271	+	ENST00000544455.6	AT	chr13	32332267	A	chr13:32332267:A:['AT']	-0.6602032011424054
chr13:32332271-32333291:+	chr13	32333291	ENSE00002163180.1	ENSG00000139618.17	BRCA2	100	0	32332271	+	ENST00000530893.6	AT	chr13	32332267	A	chr13:32332267:A:['AT']	-0.6602032011424054
chr13:32332271-32333387:+	chr13	32333387	ENSE00000939167.1	ENSG00000139618.17	BRCA2	100	100	32332271	+	ENST00000544455.6	G	chr13	32332605	T	chr13:32332605:T:['G']	-0.10322335940514724
chr13:32332271-32333291:+	chr13	32333291	ENSE00002163180.1	ENSG00000139618.17	BRCA2	100	0	32332271	+	ENST00000530893.6	G	chr13	32332605	T	chr13:32332605:T:['G']	-0.10140883016334039
chr13:32332271-32333387:+	chr13	32333387	ENSE00000939167.1	ENSG00000139618.17	BRCA2	100	100	32332271	+	ENST00000544455.6	T	chr13	32332629	C	chr13:32332629:C:['T']	-0.10000769165605808
chr13:32332271-32333291:+	chr13	32333291	ENSE00002163180.1	ENSG00000139618.17	BRCA2	100	0	32332271	+	ENST00000530893.6	T	chr13	32332629	C	chr13:32332629:C:['T']	-0.09789135059479746
chr13:32332271-32333387:+	chr13	32333387	ENSE00000939167.1	ENSG00000139618.17	BRCA2	100	100	32332271	+	ENST00000544455.6	G	chr13	32332719	T	chr13:32332719:T:['G']	-0.049456955641366276
chr13:32332271-32333291:+	chr13	32333291	ENSE00002163180.1	ENSG00000139618.17	BRCA2	100	0	32332271	+	ENST00000530893.6	G	chr13	32332719	T	chr13:32332719:T:['G']	-0.042582962807989094
chr13:32332271-32333387:+	chr13	32333387	ENSE00000939167.1	ENSG00000139618.17	BRCA2	100	100	32332271	+	ENST00000544455.6	C	chr13	32332769	A	chr13:32332769:A:['C']	-0.11362580678232022
chr13:32332271-32333291:+	chr13	32333291	ENSE00002163180.1	ENSG00000139618.17	BRCA2	100	0	32332271	+	ENST00000530893.6	C	chr13	32332769	A	chr13:32332769:A:['C']	-0.11279353782564469
chr13:32332271-32333387:+	chr13	32333387	ENSE00000939167.1	ENSG00000139618.17	BRCA2	100	100	32332271	+	ENST00000544455.6	C	chr13	32332873	A	chr13:32332873:A:['C']	-0.032127469717093946
chr13:32332271-32333291:+	chr13	32333291	ENSE00002163180.1	ENSG00000139618.17	BRCA2	100	0	32332271	+	ENST00000530893.6	C	chr13	32332873	A	chr13:32332873:A:['C']	-0.023623693058666462
chr13:32332271-32333387:+	chr13	32333387	ENSE00000939167.1	ENSG00000139618.17	BRCA2	100	100	32332271	+	ENST00000544455.6	A	chr13	32332958	G	chr13:32332958:G:['A']	-0.12856274810146817
chr13:32332271-32333291:+	chr13	32333291	ENSE00002163180.1	ENSG00000139618.17	BRCA2	100	0	32332271	+	ENST00000530893.6	A	chr13	32332958	G	chr13:32332958:G:['A']	-0.12913161765207498
chr13:32332271-32333387:+	chr13	32333387	ENSE00000939167.1	ENSG00000139618.17	BRCA2	100	100	32332271	+	ENST00000544455.6	C	chr13	32332992	T	chr13:32332992:T:['C']	-0.026949110560284262
chr13:32332271-32333291:+	chr13	32333291	ENSE00002163180.1	ENSG00000139618.17	BRCA2	100	0	32332271	+	ENST00000530893.6	C	chr13	32332992	T	chr13:32332992:T:['C']	-0.017956947503104323
chr13:32332271-32333387:+	chr13	32333387	ENSE00000939167.1	ENSG00000139618.17	BRCA2	100	100	32332271	+	ENST00000544455.6	G	chr13	32333144	A	chr13:32333144:A:['G']	-0.0634774865269001
chr13:32332271-32333291:+	chr13	32333291	ENSE00002163180.1	ENSG00000139618.17	BRCA2	100	0	32332271	+	ENST00000530893.6	G	chr13	32333144	A	chr13:32333144:A:['G']	-0.05792231988640875
chr13:32332271-32333387:+	chr13	32333387	ENSE00000939167.1	ENSG00000139618.17	BRCA2	100	100	32332271	+	ENST00000544455.6	G	chr13	32333270	A	chr13:32333270:A:['G']	-0.06304946249203841
chr13:32332271-32333291:+	chr13	32333291	ENSE00002163180.1	ENSG00000139618.17	BRCA2	100	0	32332271	+	ENST00000530893.6	G	chr13	32333270	A	chr13:32333270:A:['G']	-0.05745588343816202
chr13:32332271-32333387:+	chr13	32333387	ENSE00000939167.1	ENSG00000139618.17	BRCA2	100	100	32332271	+	ENST00000544455.6	A	chr13	32333282	G	chr13:32333282:G:['A']	-0.15692940080503745
chr13:32332271-32333291:+	chr13	32333291	ENSE00002163180.1	ENSG00000139618.17	BRCA2	100	0	32332271	+	ENST00000530893.6	A	chr13	32333282	G	chr13:32333282:G:['A']	-0.1599987355507551
chr13:32336264-32341196:+	chr13	32341196	ENSE00000939168.1	ENSG00000139618.17	BRCA2	100	100	32336264	+	ENST00000544455.6	T	chr13	32336214	G	chr13:32336214:G:['T']	-0.12248809929900793
chr13:32336264-32341196:+	chr13	32341196	ENSE00000939168.1	ENSG00000139618.17	BRCA2	100	100	32336264	+	ENST00000544455.6	C	chr13	32336291	A	chr13:32336291:A:['C']	-0.12952671676117808
chr13:32336264-32341196:+	chr13	32341196	ENSE00000939168.1	ENSG00000139618.17	BRCA2	100	100	32336264	+	ENST00000544455.6	C	chr13	32337158	G	chr13:32337158:G:['C']	-0.12773779579496122
chr13:32336264-32341196:+	chr13	32341196	ENSE00000939168.1	ENSG00000139618.17	BRCA2	100	100	32336264	+	ENST00000544455.6	C	chr13	32337165	A	chr13:32337165:A:['C']	-0.11600920557473386
chr13:32336264-32341196:+	chr13	32341196	ENSE00000939168.1	ENSG00000139618.17	BRCA2	100	100	32336264	+	ENST00000544455.6	G	chr13	32337387	C	chr13:32337387:C:['G']	-0.10374284156711613
chr13:32336264-32341196:+	chr13	32341196	ENSE00000939168.1	ENSG00000139618.17	BRCA2	100	100	32336264	+	ENST00000544455.6	G	chr13	32337428	A	chr13:32337428:A:['G']	-0.11480195829691882
chr13:32336264-32341196:+	chr13	32341196	ENSE00000939168.1	ENSG00000139618.17	BRCA2	100	100	32336264	+	ENST00000544455.6	T	chr13	32341194	TG	chr13:32341194:TG:['T']	-0.7817003711021578
chr13:32344557-32344653:+	chr13	32344653	ENSE00000939169.1	ENSG00000139618.17	BRCA2	100	100	32344557	+	ENST00000544455.6	T	chr13	32344651	A	chr13:32344651:A:['T']	-1.7988262646325823
chr13:32344557-32344653:+	chr13	32344653	ENSE00000939169.1	ENSG00000139618.17	BRCA2	100	100	32344557	+	ENST00000544455.6	T	chr13	32344654	G	chr13:32344654:G:['T']	-6.238886277362547
chr13:32344557-32344653:+	chr13	32344653	ENSE00000939169.1	ENSG00000139618.17	BRCA2	100	100	32344557	+	ENST00000544455.6	G	chr13	32344727	C	chr13:32344727:C:['G']	-0.12248809929900793
chr13:32346826-32346896:+	chr13	32346896	ENSE00000939171.1	ENSG00000139618.17	BRCA2	100	100	32346826	+	ENST00000544455.6	C	chr13	32346801	T	chr13:32346801:T:['C']	-0.1735064025757125
chr13:32346826-32346896:+	chr13	32346896	ENSE00000939171.1	ENSG00000139618.17	BRCA2	100	100	32346826	+	ENST00000544455.6	A	chr13	32346815	ATTGT	chr13:32346815:ATTGT:['A']	-1.1610148839285472
chr13:32346826-32346896:+	chr13	32346896	ENSE00000939171.1	ENSG00000139618.17	BRCA2	100	100	32346826	+	ENST00000544455.6	T	chr13	32346823	C	chr13:32346823:C:['T']	-0.1238585471859698
chr13:32346826-32346896:+	chr13	32346896	ENSE00000939171.1	ENSG00000139618.17	BRCA2	100	100	32346826	+	ENST00000544455.6	C	chr13	32346824	T	chr13:32346824:T:['C']	-0.13074200083802917
chr13:32346826-32346896:+	chr13	32346896	ENSE00000939171.1	ENSG00000139618.17	BRCA2	100	100	32346826	+	ENST00000544455.6	T	chr13	32346895	C	chr13:32346895:C:['T']	-1.3558035084177895
chr13:32346826-32346896:+	chr13	32346896	ENSE00000939171.1	ENSG00000139618.17	BRCA2	100	100	32346826	+	ENST00000544455.6	A	chr13	32346896	G	chr13:32346896:G:['A']	-4.72388224748942
chr13:32346826-32346896:+	chr13	32346896	ENSE00000939171.1	ENSG00000139618.17	BRCA2	100	100	32346826	+	ENST00000544455.6	C	chr13	32346896	G	chr13:32346896:G:['C']	-3.951003558704495
chr13:32346826-32346896:+	chr13	32346896	ENSE00000939171.1	ENSG00000139618.17	BRCA2	100	100	32346826	+	ENST00000544455.6	C	chr13	32346897	G	chr13:32346897:G:['C']	-6.209116812333338
chr13:32346826-32346896:+	chr13	32346896	ENSE00000939171.1	ENSG00000139618.17	BRCA2	100	100	32346826	+	ENST00000544455.6	G	chr13	32346930	A	chr13:32346930:A:['G']	-0.12248809929900793
chr13:32354860-32355288:+	chr13	32355288	ENSE00000939173.1	ENSG00000139618.17	BRCA2	100	100	32354860	+	ENST00000544455.6	G	chr13	32354799	A	chr13:32354799:A:['G']	-0.12248809929900793
chr13:32354860-32355288:+	chr13	32355288	ENSE00000939173.1	ENSG00000139618.17	BRCA2	100	100	32354860	+	ENST00000544455.6	G	chr13	32354817	A	chr13:32354817:A:['G']	-0.1419923645547089
chr13:32354860-32355288:+	chr13	32355288	ENSE00000939173.1	ENSG00000139618.17	BRCA2	100	100	32354860	+	ENST00000544455.6	T	chr13	32354817	A	chr13:32354817:A:['T']	-0.12518422731398093
chr13:32354860-32355288:+	chr13	32355288	ENSE00000939173.1	ENSG00000139618.17	BRCA2	100	100	32354860	+	ENST00000544455.6	G	chr13	32354859	A	chr13:32354859:A:['G']	-1.480497736756804
chr13:32354860-32355288:+	chr13	32355288	ENSE00000939173.1	ENSG00000139618.17	BRCA2	100	100	32354860	+	ENST00000544455.6	T	chr13	32354859	A	chr13:32354859:A:['T']	-1.6341116275037244
chr13:32354860-32355288:+	chr13	32355288	ENSE00000939173.1	ENSG00000139618.17	BRCA2	100	100	32354860	+	ENST00000544455.6	C	chr13	32354870	G	chr13:32354870:G:['C']	-0.1726839777805238
chr13:32354860-32355288:+	chr13	32355288	ENSE00000939173.1	ENSG00000139618.17	BRCA2	100	100	32354860	+	ENST00000544455.6	T	chr13	32354874	C	chr13:32354874:C:['T']	-0.32869508016252835
chr13:32354860-32355288:+	chr13	32355288	ENSE00000939173.1	ENSG00000139618.17	BRCA2	100	100	32354860	+	ENST00000544455.6	T	chr13	32354906	A	chr13:32354906:A:['T']	-0.12737562161161672
chr13:32354860-32355288:+	chr13	32355288	ENSE00000939173.1	ENSG00000139618.17	BRCA2	100	100	32354860	+	ENST00000544455.6	T	chr13	32355095	A	chr13:32355095:A:['T']	-0.09753466389907937
chr13:32354860-32355288:+	chr13	32355288	ENSE00000939173.1	ENSG00000139618.17	BRCA2	100	100	32354860	+	ENST00000544455.6	G	chr13	32355172	A	chr13:32355172:A:['G']	-0.09465556205774471
chr13:32354860-32355288:+	chr13	32355288	ENSE00000939173.1	ENSG00000139618.17	BRCA2	100	100	32354860	+	ENST00000544455.6	A	chr13	32355294	G	chr13:32355294:G:['A']	-1.0232990379175237
chr13:32354860-32355288:+	chr13	32355288	ENSE00000939173.1	ENSG00000139618.17	BRCA2	100	100	32354860	+	ENST00000544455.6	G	chr13	32355296	A	chr13:32355296:A:['G']	-0.5383029069684618
chr13:32354860-32355288:+	chr13	32355288	ENSE00000939173.1	ENSG00000139618.17	BRCA2	100	100	32354860	+	ENST00000544455.6	G	chr13	32355302	A	chr13:32355302:A:['G']	-0.12248809929900793
chr13:32356427-32356609:+	chr13	32356609	ENSE00000939174.1	ENSG00000139618.17	BRCA2	100	100	32356427	+	ENST00000544455.6	T	chr13	32356424	A	chr13:32356424:A:['T']	-0.1668832385313139
chr13:32356427-32356609:+	chr13	32356609	ENSE00000939174.1	ENSG00000139618.17	BRCA2	100	100	32356427	+	ENST00000544455.6	G	chr13	32356426	A	chr13:32356426:A:['G']	-1.247359364186264
chr13:32356427-32356609:+	chr13	32356609	ENSE00000939174.1	ENSG00000139618.17	BRCA2	100	100	32356427	+	ENST00000544455.6	T	chr13	32356426	A	chr13:32356426:A:['T']	-1.280759192713894
chr13:32356427-32356609:+	chr13	32356609	ENSE00000939174.1	ENSG00000139618.17	BRCA2	100	100	32356427	+	ENST00000544455.6	A	chr13	32356455	G	chr13:32356455:G:['A']	-0.22151713016814237
chr13:32356427-32356609:+	chr13	32356609	ENSE00000939174.1	ENSG00000139618.17	BRCA2	100	100	32356427	+	ENST00000544455.6	T	chr13	32356496	C	chr13:32356496:C:['T']	-0.3784464721463032
chr13:32356427-32356609:+	chr13	32356609	ENSE00000939174.1	ENSG00000139618.17	BRCA2	100	100	32356427	+	ENST00000544455.6	A	chr13	32356497	G	chr13:32356497:G:['A']	-0.14406855897122295
chr13:32356427-32356609:+	chr13	32356609	ENSE00000939174.1	ENSG00000139618.17	BRCA2	100	100	32356427	+	ENST00000544455.6	A	chr13	32356551	G	chr13:32356551:G:['A']	-0.4130981273446793
chr13:32356427-32356609:+	chr13	32356609	ENSE00000939174.1	ENSG00000139618.17	BRCA2	100	100	32356427	+	ENST00000544455.6	A	chr13	32356578	G	chr13:32356578:G:['A']	0.10917533666353064
chr13:32356427-32356609:+	chr13	32356609	ENSE00000939174.1	ENSG00000139618.17	BRCA2	100	100	32356427	+	ENST00000544455.6	G	chr13	32356602	A	chr13:32356602:A:['G']	0.0077793694648618655
chr13:32356427-32356609:+	chr13	32356609	ENSE00000939174.1	ENSG00000139618.17	BRCA2	100	100	32356427	+	ENST00000544455.6	A	chr13	32356609	G	chr13:32356609:G:['A']	-3.2479336172155464
chr13:32356427-32356609:+	chr13	32356609	ENSE00000939174.1	ENSG00000139618.17	BRCA2	100	100	32356427	+	ENST00000544455.6	A	chr13	32356610	G	chr13:32356610:G:['A']	-5.358755467698261
chr13:32356427-32356609:+	chr13	32356609	ENSE00000939174.1	ENSG00000139618.17	BRCA2	100	100	32356427	+	ENST00000544455.6	T	chr13	32356610	G	chr13:32356610:G:['T']	-8.33325268196974
chr13:32356427-32356609:+	chr13	32356609	ENSE00000939174.1	ENSG00000139618.17	BRCA2	100	100	32356427	+	ENST00000544455.6	G	chr13	32356611	T	chr13:32356611:T:['G']	-6.465412607752681
chr13:32356427-32356609:+	chr13	32356609	ENSE00000939174.1	ENSG00000139618.17	BRCA2	100	100	32356427	+	ENST00000544455.6	C	chr13	32356622	CTA	chr13:32356622:CTA:['C']	-0.12248809929900793
chr13:32357741-32357929:+	chr13	32357929	ENSE00000939175.1	ENSG00000139618.17	BRCA2	100	100	32357741	+	ENST00000544455.6	A	chr13	32357741	G	chr13:32357741:G:['A']	-1.5774418053728754
chr13:32357741-32357929:+	chr13	32357929	ENSE00000939175.1	ENSG00000139618.17	BRCA2	100	100	32357741	+	ENST00000544455.6	T	chr13	32357756	C	chr13:32357756:C:['T']	-0.4040858434995358
chr13:32357741-32357929:+	chr13	32357929	ENSE00000939175.1	ENSG00000139618.17	BRCA2	100	100	32357741	+	ENST00000544455.6	A	chr13	32357807	G	chr13:32357807:G:['A']	-0.06280618387393325
chr13:32357741-32357929:+	chr13	32357929	ENSE00000939175.1	ENSG00000139618.17	BRCA2	100	100	32357741	+	ENST00000544455.6	A	chr13	32357913	AAAG	chr13:32357913:AAAG:['A']	-0.7014180438875864
chr13:32357741-32357929:+	chr13	32357929	ENSE00000939175.1	ENSG00000139618.17	BRCA2	100	100	32357741	+	ENST00000544455.6	C	chr13	32357929	G	chr13:32357929:G:['C']	-4.271678547389384
chr13:32357741-32357929:+	chr13	32357929	ENSE00000939175.1	ENSG00000139618.17	BRCA2	100	100	32357741	+	ENST00000544455.6	G	chr13	32357935	C	chr13:32357935:C:['G']	1.5126781441689985
chr13:32362514-32362693:+	chr13	32362693	ENSE00003744847.2	ENSG00000139618.17	BRCA2	100	100	32362514	+	ENST00000614259.2	G	chr13	32362483	A	chr13:32362483:A:['G']	-0.17797285929699053
chr13:32362522-32362693:+	chr13	32362693	ENSE00001394102.1	ENSG00000139618.17	BRCA2	100	100	32362522	+	ENST00000544455.6	G	chr13	32362483	A	chr13:32362483:A:['G']	-0.13976619533037232
chr13:32362514-32362693:+	chr13	32362693	ENSE00003744847.2	ENSG00000139618.17	BRCA2	100	100	32362514	+	ENST00000614259.2	A	chr13	32362507	AC	chr13:32362507:AC:['A']	0.2124366013560367
chr13:32362522-32362693:+	chr13	32362693	ENSE00001394102.1	ENSG00000139618.17	BRCA2	100	100	32362522	+	ENST00000544455.6	A	chr13	32362507	AC	chr13:32362507:AC:['A']	-0.09331635971191263
chr13:32362514-32362693:+	chr13	32362693	ENSE00003744847.2	ENSG00000139618.17	BRCA2	100	100	32362514	+	ENST00000614259.2	G	chr13	32362514	T	chr13:32362514:T:['G']	1.021196816287292
chr13:32362522-32362693:+	chr13	32362693	ENSE00001394102.1	ENSG00000139618.17	BRCA2	100	100	32362522	+	ENST00000544455.6	G	chr13	32362514	T	chr13:32362514:T:['G']	-1.5966489194946236
chr13:32362514-32362693:+	chr13	32362693	ENSE00003744847.2	ENSG00000139618.17	BRCA2	100	100	32362514	+	ENST00000614259.2	G	chr13	32362521	A	chr13:32362521:A:['G']	0.041379256201505135
chr13:32362522-32362693:+	chr13	32362693	ENSE00001394102.1	ENSG00000139618.17	BRCA2	100	100	32362522	+	ENST00000544455.6	G	chr13	32362521	A	chr13:32362521:A:['G']	-2.035096341747053
chr13:32362514-32362693:+	chr13	32362693	ENSE00003744847.2	ENSG00000139618.17	BRCA2	100	100	32362514	+	ENST00000614259.2	C	chr13	32362524	G	chr13:32362524:G:['C']	0.34401602796177333
chr13:32362522-32362693:+	chr13	32362693	ENSE00001394102.1	ENSG00000139618.17	BRCA2	100	100	32362522	+	ENST00000544455.6	C	chr13	32362524	G	chr13:32362524:G:['C']	-0.1236574445711383
chr13:32362514-32362693:+	chr13	32362693	ENSE00003744847.2	ENSG00000139618.17	BRCA2	100	100	32362514	+	ENST00000614259.2	T	chr13	32362537	C	chr13:32362537:C:['T']	-0.2907033741621973
chr13:32362522-32362693:+	chr13	32362693	ENSE00001394102.1	ENSG00000139618.17	BRCA2	100	100	32362522	+	ENST00000544455.6	T	chr13	32362537	C	chr13:32362537:C:['T']	-0.2985724314185008
chr13:32362514-32362693:+	chr13	32362693	ENSE00003744847.2	ENSG00000139618.17	BRCA2	100	100	32362514	+	ENST00000614259.2	G	chr13	32362539	C	chr13:32362539:C:['G']	-0.26408723001145984
chr13:32362522-32362693:+	chr13	32362693	ENSE00001394102.1	ENSG00000139618.17	BRCA2	100	100	32362522	+	ENST00000544455.6	G	chr13	32362539	C	chr13:32362539:C:['G']	-0.27071062757656333
chr13:32362514-32362693:+	chr13	32362693	ENSE00003744847.2	ENSG00000139618.17	BRCA2	100	100	32362514	+	ENST00000614259.2	G	chr13	32362645	C	chr13:32362645:C:['G']	-0.3773471454584747
chr13:32362522-32362693:+	chr13	32362693	ENSE00001394102.1	ENSG00000139618.17	BRCA2	100	100	32362522	+	ENST00000544455.6	G	chr13	32362645	C	chr13:32362645:C:['G']	-0.38926962690816935
chr13:32362514-32362693:+	chr13	32362693	ENSE00003744847.2	ENSG00000139618.17	BRCA2	100	100	32362514	+	ENST00000614259.2	G	chr13	32362650	A	chr13:32362650:A:['G']	0.6437389437924061
chr13:32362522-32362693:+	chr13	32362693	ENSE00001394102.1	ENSG00000139618.17	BRCA2	100	100	32362522	+	ENST00000544455.6	G	chr13	32362650	A	chr13:32362650:A:['G']	0.6795868712933444
chr13:32362514-32362693:+	chr13	32362693	ENSE00003744847.2	ENSG00000139618.17	BRCA2	100	100	32362514	+	ENST00000614259.2	G	chr13	32362669	GGGT	chr13:32362669:GGGT:['G']	0.28943198854165403
chr13:32362522-32362693:+	chr13	32362693	ENSE00001394102.1	ENSG00000139618.17	BRCA2	100	100	32362522	+	ENST00000544455.6	G	chr13	32362669	GGGT	chr13:32362669:GGGT:['G']	0.31968450782617375
chr13:32362514-32362693:+	chr13	32362693	ENSE00003744847.2	ENSG00000139618.17	BRCA2	100	100	32362514	+	ENST00000614259.2	G	chr13	32362692	A	chr13:32362692:A:['G']	-1.5562104496564435
chr13:32362522-32362693:+	chr13	32362693	ENSE00001394102.1	ENSG00000139618.17	BRCA2	100	100	32362522	+	ENST00000544455.6	G	chr13	32362692	A	chr13:32362692:A:['G']	-1.5511227953108626
chr13:32362514-32362693:+	chr13	32362693	ENSE00003744847.2	ENSG00000139618.17	BRCA2	100	100	32362514	+	ENST00000614259.2	A	chr13	32362693	G	chr13:32362693:G:['A']	-4.241229191570984
chr13:32362522-32362693:+	chr13	32362693	ENSE00001394102.1	ENSG00000139618.17	BRCA2	100	100	32362522	+	ENST00000544455.6	A	chr13	32362693	G	chr13:32362693:G:['A']	-4.2645772859327
chr13:32362514-32362693:+	chr13	32362693	ENSE00003744847.2	ENSG00000139618.17	BRCA2	100	100	32362514	+	ENST00000614259.2	C	chr13	32362693	G	chr13:32362693:G:['C']	-4.506565993202682
chr13:32362522-32362693:+	chr13	32362693	ENSE00001394102.1	ENSG00000139618.17	BRCA2	100	100	32362522	+	ENST00000544455.6	C	chr13	32362693	G	chr13:32362693:G:['C']	-4.532358149427022
chr13:32362514-32362693:+	chr13	32362693	ENSE00003744847.2	ENSG00000139618.17	BRCA2	100	100	32362514	+	ENST00000614259.2	C	chr13	32362695	CAA	chr13:32362695:CAA:['C']	-5.810130779114775
chr13:32362522-32362693:+	chr13	32362693	ENSE00001394102.1	ENSG00000139618.17	BRCA2	100	100	32362522	+	ENST00000544455.6	C	chr13	32362695	CAA	chr13:32362695:CAA:['C']	-5.810130779114775
chr13:32362514-32362693:+	chr13	32362693	ENSE00003744847.2	ENSG00000139618.17	BRCA2	100	100	32362514	+	ENST00000614259.2	T	chr13	32362698	G	chr13:32362698:G:['T']	-4.6320548124096055
chr13:32362522-32362693:+	chr13	32362693	ENSE00001394102.1	ENSG00000139618.17	BRCA2	100	100	32362522	+	ENST00000544455.6	T	chr13	32362698	G	chr13:32362698:G:['T']	-4.6320548124096055
chr13:32362514-32362693:+	chr13	32362693	ENSE00003744847.2	ENSG00000139618.17	BRCA2	100	100	32362514	+	ENST00000614259.2	T	chr13	32362716	C	chr13:32362716:C:['T']	-0.12248809929900793
chr13:32362522-32362693:+	chr13	32362693	ENSE00001394102.1	ENSG00000139618.17	BRCA2	100	100	32362522	+	ENST00000544455.6	T	chr13	32362716	C	chr13:32362716:C:['T']	-0.12248809929900793
chr13:32362514-32362693:+	chr13	32362693	ENSE00003744847.2	ENSG00000139618.17	BRCA2	100	100	32362514	+	ENST00000614259.2	A	chr13	32362728	C	chr13:32362728:C:['A']	-0.12248809929900793
chr13:32362522-32362693:+	chr13	32362693	ENSE00001394102.1	ENSG00000139618.17	BRCA2	100	100	32362522	+	ENST00000544455.6	A	chr13	32362728	C	chr13:32362728:C:['A']	-0.12248809929900793
chr13:32363178-32363533:+	chr13	32363533	ENSE00000939177.1	ENSG00000139618.17	BRCA2	100	100	32363178	+	ENST00000544455.6	G	chr13	32363172	C	chr13:32363172:C:['G']	-1.4943286126706161
chr13:32363178-32363533:+	chr13	32363533	ENSE00000939177.1	ENSG00000139618.17	BRCA2	100	100	32363178	+	ENST00000544455.6	C	chr13	32363172	CTT	chr13:32363172:CTT:['C']	-0.5264477132672892
chr13:32363178-32363533:+	chr13	32363533	ENSE00000939177.1	ENSG00000139618.17	BRCA2	100	100	32363178	+	ENST00000544455.6	G	chr13	32363173	T	chr13:32363173:T:['G']	-0.6810231867265345
chr13:32363178-32363533:+	chr13	32363533	ENSE00000939177.1	ENSG00000139618.17	BRCA2	100	100	32363178	+	ENST00000544455.6	C	chr13	32363178	G	chr13:32363178:G:['C']	-1.3914459365443768
chr13:32363178-32363533:+	chr13	32363533	ENSE00000939177.1	ENSG00000139618.17	BRCA2	100	100	32363178	+	ENST00000544455.6	G	chr13	32363196	A	chr13:32363196:A:['G']	-0.21024217225836672
chr13:32363178-32363533:+	chr13	32363533	ENSE00000939177.1	ENSG00000139618.17	BRCA2	100	100	32363178	+	ENST00000544455.6	G	chr13	32363225	A	chr13:32363225:A:['G']	-0.33609770097058517
chr13:32363178-32363533:+	chr13	32363533	ENSE00000939177.1	ENSG00000139618.17	BRCA2	100	100	32363178	+	ENST00000544455.6	C	chr13	32363259	T	chr13:32363259:T:['C']	0.06723629789725284
chr13:32363178-32363533:+	chr13	32363533	ENSE00000939177.1	ENSG00000139618.17	BRCA2	100	100	32363178	+	ENST00000544455.6	G	chr13	32363364	T	chr13:32363364:T:['G']	-0.006312498759815571
chr13:32363178-32363533:+	chr13	32363533	ENSE00000939177.1	ENSG00000139618.17	BRCA2	100	100	32363178	+	ENST00000544455.6	C	chr13	32363369	G	chr13:32363369:G:['C']	-0.17118223533342355
chr13:32363178-32363533:+	chr13	32363533	ENSE00000939177.1	ENSG00000139618.17	BRCA2	100	100	32363178	+	ENST00000544455.6	G	chr13	32363370	A	chr13:32363370:A:['G']	-0.3629827320150178
chr13:32363178-32363533:+	chr13	32363533	ENSE00000939177.1	ENSG00000139618.17	BRCA2	100	100	32363178	+	ENST00000544455.6	T	chr13	32363370	A	chr13:32363370:A:['T']	-0.28656763765440973
chr13:32363178-32363533:+	chr13	32363533	ENSE00000939177.1	ENSG00000139618.17	BRCA2	100	100	32363178	+	ENST00000544455.6	A	chr13	32363384	G	chr13:32363384:G:['A']	-0.28308491217416754
chr13:32363178-32363533:+	chr13	32363533	ENSE00000939177.1	ENSG00000139618.17	BRCA2	100	100	32363178	+	ENST00000544455.6	G	chr13	32363394	A	chr13:32363394:A:['G']	-0.08413604827787452
chr13:32363178-32363533:+	chr13	32363533	ENSE00000939177.1	ENSG00000139618.17	BRCA2	100	100	32363178	+	ENST00000544455.6	C	chr13	32363460	T	chr13:32363460:T:['C']	-0.19286878643308292
chr13:32363178-32363533:+	chr13	32363533	ENSE00000939177.1	ENSG00000139618.17	BRCA2	100	100	32363178	+	ENST00000544455.6	A	chr13	32363533	G	chr13:32363533:G:['A']	-4.337432962101434
chr13:32363178-32363533:+	chr13	32363533	ENSE00000939177.1	ENSG00000139618.17	BRCA2	100	100	32363178	+	ENST00000544455.6	C	chr13	32363535	T	chr13:32363535:T:['C']	-2.266740706717504
chr13:32363178-32363533:+	chr13	32363533	ENSE00000939177.1	ENSG00000139618.17	BRCA2	100	100	32363178	+	ENST00000544455.6	C	chr13	32363555	G	chr13:32363555:G:['C']	-0.12248809929900793
chr13:32370401-32370557:+	chr13	32370557	ENSE00000939178.1	ENSG00000139618.17	BRCA2	100	100	32370401	+	ENST00000544455.6	G	chr13	32370348	T	chr13:32370348:T:['G']	-0.12248809929900793
chr13:32370401-32370557:+	chr13	32370557	ENSE00000939178.1	ENSG00000139618.17	BRCA2	100	100	32370401	+	ENST00000544455.6	A	chr13	32370401	G	chr13:32370401:G:['A']	-1.4613291270148874
chr13:32370401-32370557:+	chr13	32370557	ENSE00000939178.1	ENSG00000139618.17	BRCA2	100	100	32370401	+	ENST00000544455.6	T	chr13	32370448	G	chr13:32370448:G:['T']	-1.1229064809862035
chr13:32370401-32370557:+	chr13	32370557	ENSE00000939178.1	ENSG00000139618.17	BRCA2	100	100	32370401	+	ENST00000544455.6	T	chr13	32370456	C	chr13:32370456:C:['T']	-0.4825057000063337
chr13:32370401-32370557:+	chr13	32370557	ENSE00000939178.1	ENSG00000139618.17	BRCA2	100	100	32370401	+	ENST00000544455.6	C	chr13	32370530	A	chr13:32370530:A:['C']	0.3858105628872218
chr13:32370401-32370557:+	chr13	32370557	ENSE00000939178.1	ENSG00000139618.17	BRCA2	100	100	32370401	+	ENST00000544455.6	G	chr13	32370530	A	chr13:32370530:A:['G']	0.5257177182481905
chr13:32370401-32370557:+	chr13	32370557	ENSE00000939178.1	ENSG00000139618.17	BRCA2	100	100	32370401	+	ENST00000544455.6	G	chr13	32370556	A	chr13:32370556:A:['G']	-2.0968951153593447
chr13:32370401-32370557:+	chr13	32370557	ENSE00000939178.1	ENSG00000139618.17	BRCA2	100	100	32370401	+	ENST00000544455.6	T	chr13	32370556	A	chr13:32370556:A:['T']	-2.8705384941896517
chr13:32370401-32370557:+	chr13	32370557	ENSE00000939178.1	ENSG00000139618.17	BRCA2	100	100	32370401	+	ENST00000544455.6	A	chr13	32370557	G	chr13:32370557:G:['A']	-4.647668419256824
chr13:32370401-32370557:+	chr13	32370557	ENSE00000939178.1	ENSG00000139618.17	BRCA2	100	100	32370401	+	ENST00000544455.6	C	chr13	32370557	G	chr13:32370557:G:['C']	-5.494958614967255
chr13:32370401-32370557:+	chr13	32370557	ENSE00000939178.1	ENSG00000139618.17	BRCA2	100	100	32370401	+	ENST00000544455.6	A	chr13	32370558	G	chr13:32370558:G:['A']	-4.480346331653481
chr13:32370401-32370557:+	chr13	32370557	ENSE00000939178.1	ENSG00000139618.17	BRCA2	100	100	32370401	+	ENST00000544455.6	C	chr13	32370559	T	chr13:32370559:T:['C']	-2.1257131265343427
chr13:32370401-32370557:+	chr13	32370557	ENSE00000939178.1	ENSG00000139618.17	BRCA2	100	100	32370401	+	ENST00000544455.6	G	chr13	32370560	A	chr13:32370560:A:['G']	-2.941274701137661
chr13:32370401-32370557:+	chr13	32370557	ENSE00000939178.1	ENSG00000139618.17	BRCA2	100	100	32370401	+	ENST00000544455.6	A	chr13	32370565	G	chr13:32370565:G:['A']	0.29644484505882523
chr13:32370401-32370557:+	chr13	32370557	ENSE00000939178.1	ENSG00000139618.17	BRCA2	100	100	32370401	+	ENST00000544455.6	T	chr13	32370638	C	chr13:32370638:C:['T']	-0.12248809929900793
chr13:32370955-32371100:+	chr13	32371100	ENSE00000939180.1	ENSG00000139618.17	BRCA2	100	100	32370955	+	ENST00000544455.6	G	chr13	32370954	A	chr13:32370954:A:['G']	-1.324983885891479
chr13:32370955-32371100:+	chr13	32371100	ENSE00000939180.1	ENSG00000139618.17	BRCA2	100	100	32370955	+	ENST00000544455.6	A	chr13	32370955	G	chr13:32370955:G:['A']	-1.3884599475580324
chr13:32370955-32371100:+	chr13	32371100	ENSE00000939180.1	ENSG00000139618.17	BRCA2	100	100	32370955	+	ENST00000544455.6	C	chr13	32370971	T	chr13:32370971:T:['C']	-0.4371699063992945
chr13:32370970-32371100:+	chr13	32371100	ENSE00002145385.1	ENSG00000139618.17	BRCA2	0	100	32370970	+	ENST00000528762.1	C	chr13	32370971	T	chr13:32370971:T:['C']	0.31651529799541994
chr13:32370955-32371100:+	chr13	32371100	ENSE00000939180.1	ENSG00000139618.17	BRCA2	100	100	32370955	+	ENST00000544455.6	A	chr13	32371101	G	chr13:32371101:G:['A']	-5.1865557341001995
chr13:32370970-32371100:+	chr13	32371100	ENSE00002145385.1	ENSG00000139618.17	BRCA2	0	100	32370970	+	ENST00000528762.1	A	chr13	32371101	G	chr13:32371101:G:['A']	-5.1865557341001995
chr13:32376669-32376791:+	chr13	32376791	ENSE00003461148.1	ENSG00000139618.17	BRCA2	100	100	32376669	+	ENST00000544455.6	T	chr13	32376642	TGAATTAATAATCCTTTTGTTTTCTTA	chr13:32376642:TGAATTAATAATCCTTTTGTTTTCTTA:['T']	-5.277417917645647
chr13:32376669-32376791:+	chr13	32376791	ENSE00003461148.1	ENSG00000139618.17	BRCA2	100	100	32376669	+	ENST00000544455.6	G	chr13	32376654	C	chr13:32376654:C:['G']	-0.139939002987056
chr13:32376669-32376791:+	chr13	32376791	ENSE00003461148.1	ENSG00000139618.17	BRCA2	100	100	32376669	+	ENST00000544455.6	G	chr13	32376668	A	chr13:32376668:A:['G']	-1.7873894520234759
chr13:32376669-32376791:+	chr13	32376791	ENSE00003461148.1	ENSG00000139618.17	BRCA2	100	100	32376669	+	ENST00000544455.6	T	chr13	32376723	C	chr13:32376723:C:['T']	-0.7247051122116217
chr13:32376669-32376791:+	chr13	32376791	ENSE00003461148.1	ENSG00000139618.17	BRCA2	100	100	32376669	+	ENST00000544455.6	A	chr13	32376791	G	chr13:32376791:G:['A']	-4.144431022210524
chr13:32376669-32376791:+	chr13	32376791	ENSE00003461148.1	ENSG00000139618.17	BRCA2	100	100	32376669	+	ENST00000544455.6	C	chr13	32376791	G	chr13:32376791:G:['C']	-4.382859210942937
chr13:32376669-32376791:+	chr13	32376791	ENSE00003461148.1	ENSG00000139618.17	BRCA2	100	100	32376669	+	ENST00000544455.6	A	chr13	32376792	G	chr13:32376792:G:['A']	-4.495436499623117
chr13:32376669-32376791:+	chr13	32376791	ENSE00003461148.1	ENSG00000139618.17	BRCA2	100	100	32376669	+	ENST00000544455.6	C	chr13	32376792	G	chr13:32376792:G:['C']	-4.443521341554113
chr13:32376669-32376791:+	chr13	32376791	ENSE00003461148.1	ENSG00000139618.17	BRCA2	100	100	32376669	+	ENST00000544455.6	C	chr13	32376794	G	chr13:32376794:G:['C']	-2.173411877521732
chr13:32376669-32376791:+	chr13	32376791	ENSE00003461148.1	ENSG00000139618.17	BRCA2	100	100	32376669	+	ENST00000544455.6	G	chr13	32376795	A	chr13:32376795:A:['G']	-2.1536207238092775
chr13:32376669-32376791:+	chr13	32376791	ENSE00003461148.1	ENSG00000139618.17	BRCA2	100	100	32376669	+	ENST00000544455.6	A	chr13	32376796	G	chr13:32376796:G:['A']	-2.047601835290327
chr13:32376669-32376791:+	chr13	32376791	ENSE00003461148.1	ENSG00000139618.17	BRCA2	100	100	32376669	+	ENST00000544455.6	T	chr13	32376796	G	chr13:32376796:G:['T']	-2.441576737482142
chr13:32379316-32379515:+	chr13	32379515	ENSE00000939183.1	ENSG00000139618.17	BRCA2	100	100	32379316	+	ENST00000544455.6	A	chr13	32379316	G	chr13:32379316:G:['A']	-0.984690699243638
chr13:32379316-32379495:+	chr13	32379495	ENSE00002191428.1	ENSG00000139618.17	BRCA2	100	0	32379316	+	ENST00000528762.1	A	chr13	32379316	G	chr13:32379316:G:['A']	-0.984690699243638
chr13:32379316-32379515:+	chr13	32379515	ENSE00000939183.1	ENSG00000139618.17	BRCA2	100	100	32379316	+	ENST00000544455.6	A	chr13	32379361	G	chr13:32379361:G:['A']	-0.04332011531247314
chr13:32379316-32379495:+	chr13	32379495	ENSE00002191428.1	ENSG00000139618.17	BRCA2	100	0	32379316	+	ENST00000528762.1	A	chr13	32379361	G	chr13:32379361:G:['A']	-0.03447428525866471
chr13:32379316-32379515:+	chr13	32379515	ENSE00000939183.1	ENSG00000139618.17	BRCA2	100	100	32379316	+	ENST00000544455.6	T	chr13	32379392	A	chr13:32379392:A:['T']	-0.18315227500921394
chr13:32379316-32379495:+	chr13	32379495	ENSE00002191428.1	ENSG00000139618.17	BRCA2	100	0	32379316	+	ENST00000528762.1	T	chr13	32379392	A	chr13:32379392:A:['T']	-0.18993115139039962
chr13:32379316-32379515:+	chr13	32379515	ENSE00000939183.1	ENSG00000139618.17	BRCA2	100	100	32379316	+	ENST00000544455.6	T	chr13	32379412	G	chr13:32379412:G:['T']	-0.0710758277269663
chr13:32379316-32379495:+	chr13	32379495	ENSE00002191428.1	ENSG00000139618.17	BRCA2	100	0	32379316	+	ENST00000528762.1	T	chr13	32379412	G	chr13:32379412:G:['T']	-0.06533042818209198
chr13:32379316-32379515:+	chr13	32379515	ENSE00000939183.1	ENSG00000139618.17	BRCA2	100	100	32379316	+	ENST00000544455.6	A	chr13	32379413	G	chr13:32379413:G:['A']	0.1960953115036717
chr13:32379316-32379495:+	chr13	32379495	ENSE00002191428.1	ENSG00000139618.17	BRCA2	100	0	32379316	+	ENST00000528762.1	A	chr13	32379413	G	chr13:32379413:G:['A']	0.23169081457379415
chr13:32379316-32379515:+	chr13	32379515	ENSE00000939183.1	ENSG00000139618.17	BRCA2	100	100	32379316	+	ENST00000544455.6	T	chr13	32379413	G	chr13:32379413:G:['T']	-0.0909094371714338
chr13:32379316-32379495:+	chr13	32379495	ENSE00002191428.1	ENSG00000139618.17	BRCA2	100	0	32379316	+	ENST00000528762.1	T	chr13	32379413	G	chr13:32379413:G:['T']	-0.08737915346509584
chr13:32379316-32379515:+	chr13	32379515	ENSE00000939183.1	ENSG00000139618.17	BRCA2	100	100	32379316	+	ENST00000544455.6	T	chr13	32379455	G	chr13:32379455:G:['T']	-0.704931865131045
chr13:32379316-32379495:+	chr13	32379495	ENSE00002191428.1	ENSG00000139618.17	BRCA2	100	0	32379316	+	ENST00000528762.1	T	chr13	32379455	G	chr13:32379455:G:['T']	-0.7700079808929023
chr13:32379316-32379515:+	chr13	32379515	ENSE00000939183.1	ENSG00000139618.17	BRCA2	100	100	32379316	+	ENST00000544455.6	A	chr13	32379506	AAAGATTCAGGT	chr13:32379506:AAAGATTCAGGT:['A']	-10.531629627303875
chr13:32379316-32379515:+	chr13	32379515	ENSE00000939183.1	ENSG00000139618.17	BRCA2	100	100	32379316	+	ENST00000544455.6	T	chr13	32379516	G	chr13:32379516:G:['T']	-6.9803947202499215
chr13:32379316-32379515:+	chr13	32379515	ENSE00000939183.1	ENSG00000139618.17	BRCA2	100	100	32379316	+	ENST00000544455.6	G	chr13	32379517	T	chr13:32379517:T:['G']	-4.715535314903808
chr13:32379316-32379515:+	chr13	32379515	ENSE00000939183.1	ENSG00000139618.17	BRCA2	100	100	32379316	+	ENST00000544455.6	C	chr13	32379613	T	chr13:32379613:T:['C']	-0.12248809929900793
chr13:32379749-32379913:+	chr13	32379913	ENSE00000939185.1	ENSG00000139618.17	BRCA2	100	100	32379749	+	ENST00000544455.6	G	chr13	32379745	A	chr13:32379745:A:['G']	-0.9231160351923362
chr13:32379749-32379913:+	chr13	32379913	ENSE00000939185.1	ENSG00000139618.17	BRCA2	100	100	32379749	+	ENST00000544455.6	G	chr13	32379747	C	chr13:32379747:C:['G']	-2.50647948640221
chr13:32379749-32379913:+	chr13	32379913	ENSE00000939185.1	ENSG00000139618.17	BRCA2	100	100	32379749	+	ENST00000544455.6	AA	chr13	32379749	GTT	chr13:32379749:GTT:['AA']	-1.0214619336435942
chr13:32379749-32379913:+	chr13	32379913	ENSE00000939185.1	ENSG00000139618.17	BRCA2	100	100	32379749	+	ENST00000544455.6	A	chr13	32379759	G	chr13:32379759:G:['A']	0.0881875256549703
chr13:32379749-32379913:+	chr13	32379913	ENSE00000939185.1	ENSG00000139618.17	BRCA2	100	100	32379749	+	ENST00000544455.6	T	chr13	32379834	C	chr13:32379834:C:['T']	-0.785168080042192
chr13:32379749-32379913:+	chr13	32379913	ENSE00000939185.1	ENSG00000139618.17	BRCA2	100	100	32379749	+	ENST00000544455.6	C	chr13	32379843	CTAAAAG	chr13:32379843:CTAAAAG:['C']	0.1722722985547882
chr13:32379839-32379913:+	chr13	32379913	ENSE00001930817.1	ENSG00000139618.17	BRCA2	0	100	32379839	+	ENST00000470094.1	C	chr13	32379843	CTAAAAG	chr13:32379843:CTAAAAG:['C']	0.576555632781999
chr13:32379749-32379913:+	chr13	32379913	ENSE00000939185.1	ENSG00000139618.17	BRCA2	100	100	32379749	+	ENST00000544455.6	T	chr13	32379876	TAGC	chr13:32379876:TAGC:['T']	-0.4004769058038857
chr13:32379839-32379913:+	chr13	32379913	ENSE00001930817.1	ENSG00000139618.17	BRCA2	0	100	32379839	+	ENST00000470094.1	T	chr13	32379876	TAGC	chr13:32379876:TAGC:['T']	-0.7588738684988718
chr13:32379749-32379913:+	chr13	32379913	ENSE00000939185.1	ENSG00000139618.17	BRCA2	100	100	32379749	+	ENST00000544455.6	C	chr13	32379900	A	chr13:32379900:A:['C']	0.02251327374183186
chr13:32379839-32379913:+	chr13	32379913	ENSE00001930817.1	ENSG00000139618.17	BRCA2	0	100	32379839	+	ENST00000470094.1	C	chr13	32379900	A	chr13:32379900:A:['C']	0.1988701510801042
chr13:32379749-32379913:+	chr13	32379913	ENSE00000939185.1	ENSG00000139618.17	BRCA2	100	100	32379749	+	ENST00000544455.6	G	chr13	32379900	A	chr13:32379900:A:['G']	-0.05975148242855276
chr13:32379839-32379913:+	chr13	32379913	ENSE00001930817.1	ENSG00000139618.17	BRCA2	0	100	32379839	+	ENST00000470094.1	G	chr13	32379900	A	chr13:32379900:A:['G']	0.016550203854442377
chr13:32379749-32379913:+	chr13	32379913	ENSE00000939185.1	ENSG00000139618.17	BRCA2	100	100	32379749	+	ENST00000544455.6	G	chr13	32379904	A	chr13:32379904:A:['G']	-0.0224201041059357
chr13:32379839-32379913:+	chr13	32379913	ENSE00001930817.1	ENSG00000139618.17	BRCA2	0	100	32379839	+	ENST00000470094.1	G	chr13	32379904	A	chr13:32379904:A:['G']	0.09928505479815801
chr13:32379749-32379913:+	chr13	32379913	ENSE00000939185.1	ENSG00000139618.17	BRCA2	100	100	32379749	+	ENST00000544455.6	T	chr13	32379912	C	chr13:32379912:C:['T']	-1.6280379100264288
chr13:32379839-32379913:+	chr13	32379913	ENSE00001930817.1	ENSG00000139618.17	BRCA2	0	100	32379839	+	ENST00000470094.1	T	chr13	32379912	C	chr13:32379912:C:['T']	-1.62190366110628
chr13:32380006-32380145:+	chr13	32380145	ENSE00000939187.1	ENSG00000139618.17	BRCA2	100	100	32380006	+	ENST00000544455.6	T	chr13	32379912	C	chr13:32379912:C:['T']	-0.12248809929900793
chr13:32379749-32379913:+	chr13	32379913	ENSE00000939185.1	ENSG00000139618.17	BRCA2	100	100	32379749	+	ENST00000544455.6	A	chr13	32379913	G	chr13:32379913:G:['A']	-6.221405035693496
chr13:32379839-32379913:+	chr13	32379913	ENSE00001930817.1	ENSG00000139618.17	BRCA2	0	100	32379839	+	ENST00000470094.1	A	chr13	32379913	G	chr13:32379913:G:['A']	-6.912086678009208
chr13:32380006-32380145:+	chr13	32380145	ENSE00000939187.1	ENSG00000139618.17	BRCA2	100	100	32380006	+	ENST00000544455.6	A	chr13	32379913	G	chr13:32379913:G:['A']	-0.12248809929900793
chr13:32379749-32379913:+	chr13	32379913	ENSE00000939185.1	ENSG00000139618.17	BRCA2	100	100	32379749	+	ENST00000544455.6	A	chr13	32379914	G	chr13:32379914:G:['A']	-5.311108386840471
chr13:32379839-32379913:+	chr13	32379913	ENSE00001930817.1	ENSG00000139618.17	BRCA2	0	100	32379839	+	ENST00000470094.1	A	chr13	32379914	G	chr13:32379914:G:['A']	-5.311108386840471
chr13:32380006-32380145:+	chr13	32380145	ENSE00000939187.1	ENSG00000139618.17	BRCA2	100	100	32380006	+	ENST00000544455.6	A	chr13	32379914	G	chr13:32379914:G:['A']	-0.12248809929900793
chr13:32379749-32379913:+	chr13	32379913	ENSE00000939185.1	ENSG00000139618.17	BRCA2	100	100	32379749	+	ENST00000544455.6	T	chr13	32379914	G	chr13:32379914:G:['T']	-7.61150090453964
chr13:32379839-32379913:+	chr13	32379913	ENSE00001930817.1	ENSG00000139618.17	BRCA2	0	100	32379839	+	ENST00000470094.1	T	chr13	32379914	G	chr13:32379914:G:['T']	-7.61150090453964
chr13:32380006-32380145:+	chr13	32380145	ENSE00000939187.1	ENSG00000139618.17	BRCA2	100	100	32380006	+	ENST00000544455.6	T	chr13	32379914	G	chr13:32379914:G:['T']	-0.12248809929900793
chr13:32379749-32379913:+	chr13	32379913	ENSE00000939185.1	ENSG00000139618.17	BRCA2	100	100	32379749	+	ENST00000544455.6	A	chr13	32379915	T	chr13:32379915:T:['A']	-4.995311511288973
chr13:32379839-32379913:+	chr13	32379913	ENSE00001930817.1	ENSG00000139618.17	BRCA2	0	100	32379839	+	ENST00000470094.1	A	chr13	32379915	T	chr13:32379915:T:['A']	-4.995311511288973
chr13:32380006-32380145:+	chr13	32380145	ENSE00000939187.1	ENSG00000139618.17	BRCA2	100	100	32380006	+	ENST00000544455.6	A	chr13	32379915	T	chr13:32379915:T:['A']	-0.12248809929900793
chr13:32379749-32379913:+	chr13	32379913	ENSE00000939185.1	ENSG00000139618.17	BRCA2	100	100	32379749	+	ENST00000544455.6	C	chr13	32379915	T	chr13:32379915:T:['C']	-1.730395174491963
chr13:32379839-32379913:+	chr13	32379913	ENSE00001930817.1	ENSG00000139618.17	BRCA2	0	100	32379839	+	ENST00000470094.1	C	chr13	32379915	T	chr13:32379915:T:['C']	-1.730395174491963
chr13:32380006-32380145:+	chr13	32380145	ENSE00000939187.1	ENSG00000139618.17	BRCA2	100	100	32380006	+	ENST00000544455.6	C	chr13	32379915	T	chr13:32379915:T:['C']	-0.12248809929900793
chr13:32379749-32379913:+	chr13	32379913	ENSE00000939185.1	ENSG00000139618.17	BRCA2	100	100	32379749	+	ENST00000544455.6	TTT	chr13	32380003	GTA	chr13:32380003:GTA:['TTT']	-0.12248809929900793
chr13:32379839-32379913:+	chr13	32379913	ENSE00001930817.1	ENSG00000139618.17	BRCA2	0	100	32379839	+	ENST00000470094.1	TTT	chr13	32380003	GTA	chr13:32380003:GTA:['TTT']	-0.12248809929900793
chr13:32380006-32380145:+	chr13	32380145	ENSE00000939187.1	ENSG00000139618.17	BRCA2	100	100	32380006	+	ENST00000544455.6	TTT	chr13	32380003	GTA	chr13:32380003:GTA:['TTT']	-1.9281422638366064
chr13:32379749-32379913:+	chr13	32379913	ENSE00000939185.1	ENSG00000139618.17	BRCA2	100	100	32379749	+	ENST00000544455.6	G	chr13	32380005	A	chr13:32380005:A:['G']	-0.12248809929900793
chr13:32379839-32379913:+	chr13	32379913	ENSE00001930817.1	ENSG00000139618.17	BRCA2	0	100	32379839	+	ENST00000470094.1	G	chr13	32380005	A	chr13:32380005:A:['G']	-0.12248809929900793
chr13:32380006-32380145:+	chr13	32380145	ENSE00000939187.1	ENSG00000139618.17	BRCA2	100	100	32380006	+	ENST00000544455.6	G	chr13	32380005	A	chr13:32380005:A:['G']	-2.019506893797578
chr13:32380006-32380145:+	chr13	32380145	ENSE00000939187.1	ENSG00000139618.17	BRCA2	100	100	32380006	+	ENST00000544455.6	A	chr13	32380105	G	chr13:32380105:G:['A']	-1.0422276087398579
chr13:32380006-32380145:+	chr13	32380145	ENSE00000939187.1	ENSG00000139618.17	BRCA2	100	100	32380006	+	ENST00000544455.6	G	chr13	32380107	A	chr13:32380107:A:['G']	-0.8885249094860391
chr13:32380006-32380145:+	chr13	32380145	ENSE00000939187.1	ENSG00000139618.17	BRCA2	100	100	32380006	+	ENST00000544455.6	C	chr13	32380131	T	chr13:32380131:T:['C']	0.8366241338614918
chr13:32380006-32380145:+	chr13	32380145	ENSE00000939187.1	ENSG00000139618.17	BRCA2	100	100	32380006	+	ENST00000544455.6	A	chr13	32380136	AAAAAAACAGGTAATGC	chr13:32380136:AAAAAAACAGGTAATGC:['A']	-10.196098937760306
chr13:32380006-32380145:+	chr13	32380145	ENSE00000939187.1	ENSG00000139618.17	BRCA2	100	100	32380006	+	ENST00000544455.6	T	chr13	32380145	G	chr13:32380145:G:['T']	-7.365699047988779
chr13:32380006-32380145:+	chr13	32380145	ENSE00000939187.1	ENSG00000139618.17	BRCA2	100	100	32380006	+	ENST00000544455.6	A	chr13	32380146	G	chr13:32380146:G:['A']	-5.550345818124632
chr13:32380006-32380145:+	chr13	32380145	ENSE00000939187.1	ENSG00000139618.17	BRCA2	100	100	32380006	+	ENST00000544455.6	T	chr13	32380203	A	chr13:32380203:A:['T']	-0.12248809929900793
chr13:32394688-32394933:+	chr13	32394933	ENSE00000939189.1	ENSG00000139618.17	BRCA2	100	100	32394688	+	ENST00000544455.6	A	chr13	32394606	G	chr13:32394606:G:['A']	-0.12248809929900793
chr13:32394688-32394933:+	chr13	32394933	ENSE00000939189.1	ENSG00000139618.17	BRCA2	100	100	32394688	+	ENST00000544455.6	CT	chr13	32394671	C	chr13:32394671:C:['CT']	-0.19247715114446856
chr13:32394688-32394933:+	chr13	32394933	ENSE00000939189.1	ENSG00000139618.17	BRCA2	100	100	32394688	+	ENST00000544455.6	C	chr13	32394673	T	chr13:32394673:T:['C']	-0.059207639881998675
chr13:32394688-32394933:+	chr13	32394933	ENSE00000939189.1	ENSG00000139618.17	BRCA2	100	100	32394688	+	ENST00000544455.6	C	chr13	32394688	G	chr13:32394688:G:['C']	-1.352611856543198
chr13:32394688-32394933:+	chr13	32394933	ENSE00000939189.1	ENSG00000139618.17	BRCA2	100	100	32394688	+	ENST00000544455.6	G	chr13	32394707	A	chr13:32394707:A:['G']	-0.018686783357419787
chr13:32394688-32394933:+	chr13	32394933	ENSE00000939189.1	ENSG00000139618.17	BRCA2	100	100	32394688	+	ENST00000544455.6	G	chr13	32394799	A	chr13:32394799:A:['G']	-0.1752941927281633
chr13:32394688-32394933:+	chr13	32394933	ENSE00000939189.1	ENSG00000139618.17	BRCA2	100	100	32394688	+	ENST00000544455.6	T	chr13	32394888	G	chr13:32394888:G:['T']	0.17542211645236017
chr13:32394688-32394933:+	chr13	32394933	ENSE00000939189.1	ENSG00000139618.17	BRCA2	100	100	32394688	+	ENST00000544455.6	T	chr13	32394936	A	chr13:32394936:A:['T']	-3.967280122660504
chr13:32394688-32394933:+	chr13	32394933	ENSE00000939189.1	ENSG00000139618.17	BRCA2	100	100	32394688	+	ENST00000544455.6	G	chr13	32394937	A	chr13:32394937:A:['G']	-2.0202512793643708
chr13:32394688-32394933:+	chr13	32394933	ENSE00000939189.1	ENSG00000139618.17	BRCA2	100	100	32394688	+	ENST00000544455.6	C	chr13	32394942	A	chr13:32394942:A:['C']	0.6391071998497307
chr13:32396897-32397044:+	chr13	32397044	ENSE00003560258.1	ENSG00000139618.17	BRCA2	100	100	32396897	+	ENST00000544455.6	G	chr13	32396885	C	chr13:32396885:C:['G']	-1.0926732034697966
chr13:32396808-32397044:+	chr13	32397044	ENSE00002187690.1	ENSG00000139618.17	BRCA2	0	100	32396808	+	ENST00000533776.1	G	chr13	32396885	C	chr13:32396885:C:['G']	0.007814123553162591
chr13:32396897-32397044:+	chr13	32397044	ENSE00003560258.1	ENSG00000139618.17	BRCA2	100	100	32396897	+	ENST00000544455.6	G	chr13	32396886	T	chr13:32396886:T:['G']	-0.25023327167391657
chr13:32396808-32397044:+	chr13	32397044	ENSE00002187690.1	ENSG00000139618.17	BRCA2	0	100	32396808	+	ENST00000533776.1	G	chr13	32396886	T	chr13:32396886:T:['G']	0.17874753395397797
chr13:32396897-32397044:+	chr13	32397044	ENSE00003560258.1	ENSG00000139618.17	BRCA2	100	100	32396897	+	ENST00000544455.6	C	chr13	32396896	A	chr13:32396896:A:['C']	-1.6715860408442942
chr13:32396808-32397044:+	chr13	32397044	ENSE00002187690.1	ENSG00000139618.17	BRCA2	0	100	32396808	+	ENST00000533776.1	C	chr13	32396896	A	chr13:32396896:A:['C']	0.6888973086328575
chr13:32396897-32397044:+	chr13	32397044	ENSE00003560258.1	ENSG00000139618.17	BRCA2	100	100	32396897	+	ENST00000544455.6	G	chr13	32396946	C	chr13:32396946:C:['G']	-0.8934691358374544
chr13:32396808-32397044:+	chr13	32397044	ENSE00002187690.1	ENSG00000139618.17	BRCA2	0	100	32396808	+	ENST00000533776.1	G	chr13	32396946	C	chr13:32396946:C:['G']	-0.6027182622760379
chr13:32396897-32397044:+	chr13	32397044	ENSE00003560258.1	ENSG00000139618.17	BRCA2	100	100	32396897	+	ENST00000544455.6	G	chr13	32396982	A	chr13:32396982:A:['G']	0.7546246062597181
chr13:32396808-32397044:+	chr13	32397044	ENSE00002187690.1	ENSG00000139618.17	BRCA2	0	100	32396808	+	ENST00000533776.1	G	chr13	32396982	A	chr13:32396982:A:['G']	0.4238461687885643
chr13:32396897-32397044:+	chr13	32397044	ENSE00003560258.1	ENSG00000139618.17	BRCA2	100	100	32396897	+	ENST00000544455.6	T	chr13	32397000	C	chr13:32397000:C:['T']	-0.47997779737309065
chr13:32396808-32397044:+	chr13	32397044	ENSE00002187690.1	ENSG00000139618.17	BRCA2	0	100	32396808	+	ENST00000533776.1	T	chr13	32397000	C	chr13:32397000:C:['T']	-0.34516303052945085
chr13:32396897-32397044:+	chr13	32397044	ENSE00003560258.1	ENSG00000139618.17	BRCA2	100	100	32396897	+	ENST00000544455.6	T	chr13	32397001	C	chr13:32397001:C:['T']	-0.3617370723238177
chr13:32396808-32397044:+	chr13	32397044	ENSE00002187690.1	ENSG00000139618.17	BRCA2	0	100	32396808	+	ENST00000533776.1	T	chr13	32397001	C	chr13:32397001:C:['T']	-0.2715136299325645
chr13:32398161-32400268:+	chr13	32400268	ENSE00003717596.2	ENSG00000139618.17	BRCA2	100	0	32398161	+	ENST00000544455.6	G	chr13	32398094	GTTAC	chr13:32398094:GTTAC:['G']	-0.12248809929900793
chr13:32398161-32398448:+	chr13	32398448	ENSE00002140263.1	ENSG00000139618.17	BRCA2	100	0	32398161	+	ENST00000533776.1	G	chr13	32398094	GTTAC	chr13:32398094:GTTAC:['G']	-0.12248809929900793
chr13:32398161-32398272:+	chr13	32398272	ENSE00001907105.1	ENSG00000139618.17	BRCA2	100	0	32398161	+	ENST00000470094.1	G	chr13	32398094	GTTAC	chr13:32398094:GTTAC:['G']	-0.12248809929900793
chr13:32398161-32398233:+	chr13	32398233	ENSE00003870033.1	ENSG00000139618.17	BRCA2	100	0	32398161	+	ENST00000665585.1	G	chr13	32398094	GTTAC	chr13:32398094:GTTAC:['G']	-0.12248809929900793
chr13:32398161-32400268:+	chr13	32400268	ENSE00003717596.2	ENSG00000139618.17	BRCA2	100	0	32398161	+	ENST00000544455.6	T	chr13	32398142	C	chr13:32398142:C:['T']	-0.0367329927485784
chr13:32398161-32398448:+	chr13	32398448	ENSE00002140263.1	ENSG00000139618.17	BRCA2	100	0	32398161	+	ENST00000533776.1	T	chr13	32398142	C	chr13:32398142:C:['T']	-0.0367329927485784
chr13:32398161-32398272:+	chr13	32398272	ENSE00001907105.1	ENSG00000139618.17	BRCA2	100	0	32398161	+	ENST00000470094.1	T	chr13	32398142	C	chr13:32398142:C:['T']	-0.0367329927485784
chr13:32398161-32398233:+	chr13	32398233	ENSE00003870033.1	ENSG00000139618.17	BRCA2	100	0	32398161	+	ENST00000665585.1	T	chr13	32398142	C	chr13:32398142:C:['T']	-0.0367329927485784
chr13:32398161-32400268:+	chr13	32400268	ENSE00003717596.2	ENSG00000139618.17	BRCA2	100	0	32398161	+	ENST00000544455.6	G	chr13	32398160	A	chr13:32398160:A:['G']	-1.6283196446719548
chr13:32398161-32398448:+	chr13	32398448	ENSE00002140263.1	ENSG00000139618.17	BRCA2	100	0	32398161	+	ENST00000533776.1	G	chr13	32398160	A	chr13:32398160:A:['G']	-1.6283196446719548
chr13:32398161-32398272:+	chr13	32398272	ENSE00001907105.1	ENSG00000139618.17	BRCA2	100	0	32398161	+	ENST00000470094.1	G	chr13	32398160	A	chr13:32398160:A:['G']	-1.6283196446719548
chr13:32398161-32398233:+	chr13	32398233	ENSE00003870033.1	ENSG00000139618.17	BRCA2	100	0	32398161	+	ENST00000665585.1	G	chr13	32398160	A	chr13:32398160:A:['G']	-1.6283196446719548
chr13:32398161-32400268:+	chr13	32400268	ENSE00003717596.2	ENSG00000139618.17	BRCA2	100	0	32398161	+	ENST00000544455.6	A	chr13	32398243	G	chr13:32398243:G:['A']	-0.13774331490048897
chr13:32398161-32398448:+	chr13	32398448	ENSE00002140263.1	ENSG00000139618.17	BRCA2	100	0	32398161	+	ENST00000533776.1	A	chr13	32398243	G	chr13:32398243:G:['A']	-0.23450967170499126
chr13:32398161-32398272:+	chr13	32398272	ENSE00001907105.1	ENSG00000139618.17	BRCA2	100	0	32398161	+	ENST00000470094.1	A	chr13	32398243	G	chr13:32398243:G:['A']	-0.4121323295224273
chr13:32398161-32400268:+	chr13	32400268	ENSE00003717596.2	ENSG00000139618.17	BRCA2	100	0	32398161	+	ENST00000544455.6	A	chr13	32398418	G	chr13:32398418:G:['A']	-0.16237481769300016
chr13:32398161-32398448:+	chr13	32398448	ENSE00002140263.1	ENSG00000139618.17	BRCA2	100	0	32398161	+	ENST00000533776.1	A	chr13	32398418	G	chr13:32398418:G:['A']	-0.4153150723457579
chr13:32398161-32400268:+	chr13	32400268	ENSE00003717596.2	ENSG00000139618.17	BRCA2	100	0	32398161	+	ENST00000544455.6	G	chr13	32398558	A	chr13:32398558:A:['G']	-0.10298190994958423
chr13:32398161-32400268:+	chr13	32400268	ENSE00003717596.2	ENSG00000139618.17	BRCA2	100	0	32398161	+	ENST00000544455.6	GAATTATATCT	chr13	32398608	C	chr13:32398608:C:['GAATTATATCT']	-0.1701615626349072
chr13:32398161-32400268:+	chr13	32400268	ENSE00003717596.2	ENSG00000139618.17	BRCA2	100	0	32398161	+	ENST00000544455.6	A	chr13	32398623	G	chr13:32398623:G:['A']	-0.13372098647031427
chr13:32398161-32400268:+	chr13	32400268	ENSE00003717596.2	ENSG00000139618.17	BRCA2	100	0	32398161	+	ENST00000544455.6	C	chr13	32398762	T	chr13:32398762:T:['C']	-0.09830657049186414
chr13:39682170-39682473:+	chr13	39682473	ENSE00001938064.1	ENSG00000133103.17	COG6	100	0	39682170	+	ENST00000465775.1	G	chr13	39682163	T	chr13:39682163:T:['G']	-2.021948995584009
chr13:39682170-39682264:+	chr13	39682264	ENSE00003478470.1	ENSG00000133103.17	COG6	100	100	39682170	+	ENST00000416691.5	G	chr13	39682163	T	chr13:39682163:T:['G']	-2.021948995584009
chr13:39699500-39699618:+	chr13	39699618	ENSE00003676543.1	ENSG00000133103.17	COG6	100	100	39699500	+	ENST00000416691.5	G	chr13	39699477	A	chr13:39699477:A:['G']	-0.5106934665721352
chr13:48379593-48379650:+	chr13	48379650	ENSE00000939676.1	ENSG00000139687.16	RB1	100	100	48379593	+	ENST00000650461.1	C	chr13	48379655	G	chr13:48379655:G:['C']	-7.560486674320705
chr13:48463730-48463835:+	chr13	48463835	ENSE00000939683.1	ENSG00000139687.16	RB1	100	100	48463730	+	ENST00000650461.1	T	chr13	48463840	G	chr13:48463840:G:['T']	-2.826386230227449
chr13:24885605-24886079:-	chr13	24886079	ENSE00001832536.1	ENSG00000151849.16	CENPJ	0	100	24885605	-	ENST00000493190.1	G	chr13	24885671	C	chr13:24885671:C:['G']	-0.000834156946094261
chr13:24885605-24885670:-	chr13	24885670	ENSE00003538983.1	ENSG00000151849.16	CENPJ	100	100	24885605	-	ENST00000381884.9	G	chr13	24885671	C	chr13:24885671:C:['G']	-1.3610139229358107
chr13:36331398-36331596:-	chr13	36331596	ENSE00003615283.1	ENSG00000133104.14	SPART	100	100	36331398	-	ENST00000438666.7	C	chr13	36331419	T	chr13:36331419:T:['C']	-0.1064884145428743
chr13:110211646-110212479:-	chr13	110212479	ENSE00003832159.1	ENSG00000187498.16	COL4A1	100	100	110211646	-	ENST00000648170.1	T	chr13	110212573	C	chr13:110212573:C:['T']	-0.12248809929900793
chr13:110212416-110212479:-	chr13	110212479	ENSE00001379642.1	ENSG00000187498.16	COL4A1	100	100	110212416	-	ENST00000375820.10	T	chr13	110212573	C	chr13:110212573:C:['T']	-0.12248809929900793
chr13:110212573-110212618:-	chr13	110212618	ENSE00001369972.1	ENSG00000187498.16	COL4A1	100	100	110212573	-	ENST00000375820.10	T	chr13	110212573	C	chr13:110212573:C:['T']	-3.469087440611857
chr13:110212573-110212586:-	chr13	110212586	ENSE00003832902.1	ENSG00000187498.16	COL4A1	0	100	110212573	-	ENST00000650138.1	T	chr13	110212573	C	chr13:110212573:C:['T']	-3.469087440611857
chr14:74245164-74245288:+	chr14	74245288	ENSE00000808107.1	ENSG00000119614.3	VSX2	100	100	74245164	+	ENST00000261980.3	G	chr14	74245159	C	chr14:74245159:C:['G']	-0.7312661658109524
chr14:24259939-24260058:-	chr14	24260058	ENSE00000654401.1	ENSG00000092295.12	TGM1	100	100	24259939	-	ENST00000206765.11	G	chr14	24260059	C	chr14:24260059:C:['G']	-0.513993676967491
chr14:24259939-24260158:-	chr14	24260158	ENSE00002563841.1	ENSG00000092295.12	TGM1	0	100	24259939	-	ENST00000559136.1	G	chr14	24260059	C	chr14:24260059:C:['G']	-0.2908533654906531
chr14:77298688-77298771:-	chr14	77298771	ENSE00003675519.1	ENSG00000009830.12	POMT2	100	100	77298688	-	ENST00000261534.9	T	chr14	77298688	C	chr14:77298688:C:['T']	-6.213294746957011
chr14:77299454-77301163:-	chr14	77301163	ENSE00002501041.1	ENSG00000009830.12	POMT2	0	100	77299454	-	ENST00000554767.5	C	chr14	77299955	T	chr14:77299955:T:['C']	-0.17481129381703728
chr14:95117621-95117754:-	chr14	95117754	ENSE00003641776.1	ENSG00000100697.15	DICER1	100	100	95117621	-	ENST00000343455.8	T	chr14	95117622	C	chr14:95117622:C:['T']	-6.216452764687955
chr15:40937417-40937526:+	chr15	40937526	ENSE00001106361.4	ENSG00000128917.8	DLL4	100	100	40937417	+	ENST00000249749.7	C	chr15	40937415	CA	chr15:40937415:CA:['C']	-1.3438372731105088
chr15:55340372-55340823:+	chr15	55340823	ENSE00002610402.1	ENSG00000069943.10	PIGB	0	100	55340372	+	ENST00000565402.1	G	chr15	55340602	A	chr15:55340602:A:['G']	-0.13074859733933028
chr15:55340611-55340823:+	chr15	55340823	ENSE00003477914.1	ENSG00000069943.10	PIGB	100	100	55340611	+	ENST00000565367.5	G	chr15	55340602	A	chr15:55340602:A:['G']	-1.4105117652617298
chr15:67180879-67181453:+	chr15	67181453	ENSE00003914196.1	ENSG00000166949.17	SMAD3	0	100	67180879	+	ENST00000680689.1	T	chr15	67181384	C	chr15:67181384:C:['T']	-0.13499957108727295
chr15:67181240-67181453:+	chr15	67181453	ENSE00001108067.1	ENSG00000166949.17	SMAD3	100	100	67181240	+	ENST00000327367.9	T	chr15	67181384	C	chr15:67181384:C:['T']	-0.15620505243834842
chr15:67181240-67181420:+	chr15	67181420	ENSE00002537400.1	ENSG00000166949.17	SMAD3	100	0	67181240	+	ENST00000558428.5	T	chr15	67181384	C	chr15:67181384:C:['T']	-0.16238762183079516
chr15:72350223-72351794:+	chr15	72351794	ENSE00002617399.1	ENSG00000261460.1	AC009690.2	100	0	72350223	+	ENST00000570175.1	A	chr15	72351132	C	chr15:72351132:C:['A']	-0.14232719623110185
chr15:72712243-72712307:+	chr15	72712307	ENSE00003618636.1	ENSG00000140463.14	BBS4	100	100	72712243	+	ENST00000395205.6	G	chr15	72712242	A	chr15:72712242:A:['G']	-2.181767636114493
chr15:93002176-93002317:+	chr15	93002317	ENSE00003587375.1	ENSG00000173575.22	CHD2	100	100	93002176	+	ENST00000626874.2	G	chr15	93002171	T	chr15:93002171:T:['G']	-0.7769229652224031
chr15:93002176-93002234:+	chr15	93002234	ENSE00003792815.1	ENSG00000173575.22	CHD2	100	0	93002176	+	ENST00000636306.1	G	chr15	93002171	T	chr15:93002171:T:['G']	-0.7769229652224031
chr15:31063087-31063292:-	chr15	31063292	ENSE00002568465.1	ENSG00000134160.14	TRPM1	100	100	31063087	-	ENST00000560801.5	T	chr15	31063089	C	chr15:31063089:C:['T']	0.9644486343266
chr15:31063117-31063292:-	chr15	31063292	ENSE00000912807.1	ENSG00000134160.14	TRPM1	100	100	31063117	-	ENST00000397795.6	T	chr15	31063089	C	chr15:31063089:C:['T']	-0.12248809929900793
chr15:31063135-31063292:-	chr15	31063292	ENSE00002558170.1	ENSG00000134160.14	TRPM1	100	100	31063135	-	ENST00000558768.5	T	chr15	31063089	C	chr15:31063089:C:['T']	-0.12248809929900793
chr15:40774252-40774436:-	chr15	40774436	ENSE00003681840.1	ENSG00000104129.10	DNAJC17	100	0	40774252	-	ENST00000560065.6	T	chr15	40774356	C	chr15:40774356:C:['T']	-0.23509134539339305
chr15:40774355-40774436:-	chr15	40774436	ENSE00003497902.1	ENSG00000104129.10	DNAJC17	100	100	40774355	-	ENST00000220496.9	T	chr15	40774356	C	chr15:40774356:C:['T']	-3.420543097433721
chr15:48412568-48412743:-	chr15	48412743	ENSE00003666049.1	ENSG00000166147.14	FBN1	100	100	48412568	-	ENST00000316623.10	T	chr15	48412646	C	chr15:48412646:C:['T']	-0.2744805315759221
chr15:48415535-48415767:-	chr15	48415767	ENSE00003571879.1	ENSG00000166147.14	FBN1	100	100	48415535	-	ENST00000316623.10	C	chr15	48415550	G	chr15:48415550:G:['C']	-0.44467313114716917
chr15:48415535-48415767:-	chr15	48415767	ENSE00003571879.1	ENSG00000166147.14	FBN1	100	100	48415535	-	ENST00000316623.10	C	chr15	48415671	T	chr15:48415671:T:['C']	-0.08519330422723376
chr15:48420686-48420806:-	chr15	48420806	ENSE00003504097.1	ENSG00000166147.14	FBN1	100	100	48420686	-	ENST00000316623.10	G	chr15	48420752	A	chr15:48420752:A:['G']	0.23484794912153467
chr15:48421557-48421686:-	chr15	48421686	ENSE00003611210.1	ENSG00000166147.14	FBN1	100	100	48421557	-	ENST00000316623.10	A	chr15	48421593	C	chr15:48421593:C:['A']	-0.7300572418099351
chr15:48421557-48421686:-	chr15	48421686	ENSE00003611210.1	ENSG00000166147.14	FBN1	100	100	48421557	-	ENST00000316623.10	A	chr15	48421624	G	chr15:48421624:G:['A']	-0.05666751438249795
chr15:48421557-48421686:-	chr15	48421686	ENSE00003611210.1	ENSG00000166147.14	FBN1	100	100	48421557	-	ENST00000316623.10	T	chr15	48421651	C	chr15:48421651:C:['T']	0.1550525623830445
chr15:48421557-48421686:-	chr15	48421686	ENSE00003611210.1	ENSG00000166147.14	FBN1	100	100	48421557	-	ENST00000316623.10	G	chr15	48421675	A	chr15:48421675:A:['G']	-0.07507986453171954
chr15:48421951-48422068:-	chr15	48422068	ENSE00003512063.1	ENSG00000166147.14	FBN1	100	100	48421951	-	ENST00000316623.10	C	chr15	48421950	A	chr15:48421950:A:['C']	-6.16472034290584
chr15:48425368-48425491:-	chr15	48425491	ENSE00003663243.1	ENSG00000166147.14	FBN1	100	100	48425368	-	ENST00000316623.10	C	chr15	48425443	T	chr15:48425443:T:['C']	0.2943606670114611
chr15:48427566-48427773:-	chr15	48427773	ENSE00003603774.1	ENSG00000166147.14	FBN1	100	100	48427566	-	ENST00000316623.10	C	chr15	48427560	G	chr15:48427560:G:['C']	-0.06935053801939439
chr15:48427566-48427773:-	chr15	48427773	ENSE00003603774.1	ENSG00000166147.14	FBN1	100	100	48427566	-	ENST00000316623.10	G	chr15	48427567	C	chr15:48427567:C:['G']	-5.334337843326915
chr15:48427566-48427773:-	chr15	48427773	ENSE00003603774.1	ENSG00000166147.14	FBN1	100	100	48427566	-	ENST00000316623.10	C	chr15	48427568	T	chr15:48427568:T:['C']	-1.8397169052637035
chr15:48427566-48427773:-	chr15	48427773	ENSE00003603774.1	ENSG00000166147.14	FBN1	100	100	48427566	-	ENST00000316623.10	A	chr15	48427768	G	chr15:48427768:G:['A']	-0.4385692157440346
chr15:48427943-48428471:-	chr15	48428471	ENSE00002544145.1	ENSG00000166147.14	FBN1	100	0	48427943	-	ENST00000560720.1	T	chr15	48428472	C	chr15:48428472:C:['T']	-1.0286571563804867
chr15:48428345-48428471:-	chr15	48428471	ENSE00000884488.1	ENSG00000166147.14	FBN1	100	100	48428345	-	ENST00000316623.10	T	chr15	48428472	C	chr15:48428472:C:['T']	-1.0286571563804867
chr15:48430670-48430802:-	chr15	48430802	ENSE00003515783.1	ENSG00000166147.14	FBN1	100	100	48430670	-	ENST00000316623.10	C	chr15	48430727	T	chr15:48430727:T:['C']	0.0017925204644245324
chr15:48430670-48430802:-	chr15	48430802	ENSE00003515783.1	ENSG00000166147.14	FBN1	100	100	48430670	-	ENST00000316623.10	C	chr15	48430805	G	chr15:48430805:G:['C']	-2.5359134664855443
chr15:48430763-48430802:-	chr15	48430802	ENSE00002261319.1	ENSG00000166147.14	FBN1	100	0	48430763	-	ENST00000537463.6	C	chr15	48430805	G	chr15:48430805:G:['C']	-2.5359134664855443
chr15:48432865-48432988:-	chr15	48432988	ENSE00003531791.1	ENSG00000166147.14	FBN1	100	100	48432865	-	ENST00000316623.10	G	chr15	48432911	A	chr15:48432911:A:['G']	0.3028232875126903
chr15:48436960-48437077:-	chr15	48437077	ENSE00003597898.1	ENSG00000166147.14	FBN1	100	100	48436960	-	ENST00000316623.10	A	chr15	48437004	G	chr15:48437004:G:['A']	-0.7456234150435807
chr15:48437621-48437917:-	chr15	48437917	ENSE00002546265.1	ENSG00000166147.14	FBN1	100	0	48437621	-	ENST00000560820.1	A	chr15	48437765	T	chr15:48437765:T:['A']	-0.011591461856443178
chr15:48437767-48437917:-	chr15	48437917	ENSE00003583402.1	ENSG00000166147.14	FBN1	100	100	48437767	-	ENST00000316623.10	A	chr15	48437765	T	chr15:48437765:T:['A']	-3.369304576456992
chr15:48437621-48437917:-	chr15	48437917	ENSE00002546265.1	ENSG00000166147.14	FBN1	100	0	48437621	-	ENST00000560820.1	G	chr15	48437830	C	chr15:48437830:C:['G']	-0.2902405960390349
chr15:48437767-48437917:-	chr15	48437917	ENSE00003583402.1	ENSG00000166147.14	FBN1	100	100	48437767	-	ENST00000316623.10	G	chr15	48437830	C	chr15:48437830:C:['G']	-0.45351713203843547
chr15:48437621-48437917:-	chr15	48437917	ENSE00002546265.1	ENSG00000166147.14	FBN1	100	0	48437621	-	ENST00000560820.1	A	chr15	48437920	G	chr15:48437920:G:['A']	-0.6758806444345888
chr15:48437767-48437917:-	chr15	48437917	ENSE00003583402.1	ENSG00000166147.14	FBN1	100	100	48437767	-	ENST00000316623.10	A	chr15	48437920	G	chr15:48437920:G:['A']	-0.6758806444345888
chr15:48441720-48441846:-	chr15	48441846	ENSE00003576310.1	ENSG00000166147.14	FBN1	100	100	48441720	-	ENST00000316623.10	T	chr15	48441726	C	chr15:48441726:C:['T']	-0.5136599964241304
chr15:48444540-48444660:-	chr15	48444660	ENSE00003655251.1	ENSG00000166147.14	FBN1	100	100	48444540	-	ENST00000316623.10	C	chr15	48444547	A	chr15:48444547:A:['C']	-0.627627797774955
chr15:48444540-48444660:-	chr15	48444660	ENSE00003655251.1	ENSG00000166147.14	FBN1	100	100	48444540	-	ENST00000316623.10	T	chr15	48444652	C	chr15:48444652:C:['T']	-1.2515350201123123
chr15:48445375-48445504:-	chr15	48445504	ENSE00003458562.1	ENSG00000166147.14	FBN1	100	100	48445375	-	ENST00000316623.10	T	chr15	48445459	C	chr15:48445459:C:['T']	-0.23278842975283376
chr15:48445375-48445504:-	chr15	48445504	ENSE00003458562.1	ENSG00000166147.14	FBN1	100	100	48445375	-	ENST00000316623.10	C	chr15	48445504	T	chr15:48445504:T:['C']	0.3031039160624154
chr15:48446705-48446822:-	chr15	48446822	ENSE00003573277.1	ENSG00000166147.14	FBN1	100	100	48446705	-	ENST00000316623.10	T	chr15	48446701	C	chr15:48446701:C:['T']	-3.8239947445733713
chr15:48446705-48446822:-	chr15	48446822	ENSE00003573277.1	ENSG00000166147.14	FBN1	100	100	48446705	-	ENST00000316623.10	T	chr15	48446787	C	chr15:48446787:C:['T']	-0.7887934802007214
chr15:48446705-48446822:-	chr15	48446822	ENSE00003573277.1	ENSG00000166147.14	FBN1	100	100	48446705	-	ENST00000316623.10	C	chr15	48446816	T	chr15:48446816:T:['C']	-0.08420921477956028
chr15:48448767-48448893:-	chr15	48448893	ENSE00003691172.1	ENSG00000166147.14	FBN1	100	100	48448767	-	ENST00000316623.10	T	chr15	48448812	C	chr15:48448812:C:['T']	-0.3573598863604671
chr15:48452561-48452684:-	chr15	48452684	ENSE00003523525.1	ENSG00000166147.14	FBN1	100	100	48452561	-	ENST00000316623.10	G	chr15	48452610	A	chr15:48452610:A:['G']	0.19605141160266026
chr15:48456636-48456762:-	chr15	48456762	ENSE00003578552.1	ENSG00000166147.14	FBN1	100	100	48456636	-	ENST00000316623.10	G	chr15	48456682	A	chr15:48456682:A:['G']	0.3993829489499303
chr15:48456636-48456762:-	chr15	48456762	ENSE00003578552.1	ENSG00000166147.14	FBN1	100	100	48456636	-	ENST00000316623.10	A	chr15	48456687	C	chr15:48456687:C:['A']	-0.4066887417970067
chr15:48460245-48460317:-	chr15	48460317	ENSE00003605533.1	ENSG00000166147.14	FBN1	100	100	48460245	-	ENST00000316623.10	T	chr15	48460246	C	chr15:48460246:C:['T']	-5.198036750083545
chr15:48463898-48464021:-	chr15	48464021	ENSE00003637858.1	ENSG00000166147.14	FBN1	100	100	48463898	-	ENST00000316623.10	T	chr15	48463943	C	chr15:48463943:C:['T']	-0.2285813559059025
chr15:48463898-48463962:-	chr15	48463962	ENSE00003898052.1	ENSG00000166147.14	FBN1	0	100	48463898	-	ENST00000674301.1	T	chr15	48463943	C	chr15:48463943:C:['T']	-0.3263866770343426
chr15:48465567-48465693:-	chr15	48465693	ENSE00003600692.1	ENSG00000166147.14	FBN1	100	100	48465567	-	ENST00000316623.10	G	chr15	48465558	GACCATTT	chr15:48465558:GACCATTT:['G']	-5.367719425892501
chr15:48465789-48465858:-	chr15	48465858	ENSE00003620113.1	ENSG00000166147.14	FBN1	100	100	48465789	-	ENST00000316623.10	T	chr15	48465826	C	chr15:48465826:C:['T']	0.13354526921251525
chr15:48467937-48468102:-	chr15	48468102	ENSE00003679783.1	ENSG00000166147.14	FBN1	100	100	48467937	-	ENST00000316623.10	T	chr15	48467933	C	chr15:48467933:C:['T']	-4.538692491009346
chr15:48467937-48467991:-	chr15	48467991	ENSE00002541777.1	ENSG00000166147.14	FBN1	0	100	48467937	-	ENST00000559133.5	T	chr15	48467933	C	chr15:48467933:C:['T']	-4.538692491009346
chr15:48468411-48468534:-	chr15	48468534	ENSE00003549123.1	ENSG00000166147.14	FBN1	100	100	48468411	-	ENST00000316623.10	T	chr15	48468399	TTTAAGGTC	chr15:48468399:TTTAAGGTC:['T']	-2.201412232017272
chr15:48468411-48468534:-	chr15	48468534	ENSE00003549123.1	ENSG00000166147.14	FBN1	100	100	48468411	-	ENST00000316623.10	A	chr15	48468412	C	chr15:48468412:C:['A']	-4.466580015503027
chr15:48470633-48470756:-	chr15	48470756	ENSE00003582511.1	ENSG00000166147.14	FBN1	100	100	48470633	-	ENST00000316623.10	C	chr15	48470750	T	chr15:48470750:T:['C']	-0.4413367386702985
chr15:48470633-48470756:-	chr15	48470756	ENSE00003582511.1	ENSG00000166147.14	FBN1	100	100	48470633	-	ENST00000316623.10	TA	chr15	48470803	T	chr15:48470803:T:['TA']	-0.12248809929900793
chr15:48474254-48474377:-	chr15	48474377	ENSE00003487267.1	ENSG00000166147.14	FBN1	100	100	48474254	-	ENST00000316623.10	T	chr15	48474369	C	chr15:48474369:C:['T']	-0.7484778231905963
chr15:48474527-48474650:-	chr15	48474650	ENSE00003586121.1	ENSG00000166147.14	FBN1	100	100	48474527	-	ENST00000316623.10	T	chr15	48474584	C	chr15:48474584:C:['T']	-0.3452874135823166
chr15:48474527-48474650:-	chr15	48474650	ENSE00003586121.1	ENSG00000166147.14	FBN1	100	100	48474527	-	ENST00000316623.10	T	chr15	48474588	C	chr15:48474588:C:['T']	-0.10627714626925666
chr15:48474527-48474650:-	chr15	48474650	ENSE00003586121.1	ENSG00000166147.14	FBN1	100	100	48474527	-	ENST00000316623.10	A	chr15	48474641	T	chr15:48474641:T:['A']	-0.9215888515978342
chr15:48481654-48481780:-	chr15	48481780	ENSE00001753582.1	ENSG00000166147.14	FBN1	100	100	48481654	-	ENST00000316623.10	G	chr15	48481655	C	chr15:48481655:C:['G']	-5.567288049653014
chr15:48481654-48481780:-	chr15	48481780	ENSE00001753582.1	ENSG00000166147.14	FBN1	100	100	48481654	-	ENST00000316623.10	C	chr15	48481656	T	chr15:48481656:T:['C']	-2.286005097818902
chr15:48483817-48483943:-	chr15	48483943	ENSE00001613453.1	ENSG00000166147.14	FBN1	100	100	48483817	-	ENST00000316623.10	A	chr15	48483884	G	chr15:48483884:G:['A']	-0.05014472075721242
chr15:48483817-48483943:-	chr15	48483943	ENSE00001613453.1	ENSG00000166147.14	FBN1	100	100	48483817	-	ENST00000316623.10	TG	chr15	48483942	GT	chr15:48483942:GT:['TG']	-0.29798494490034394
chr15:48485373-48485496:-	chr15	48485496	ENSE00001620699.1	ENSG00000166147.14	FBN1	100	100	48485373	-	ENST00000316623.10	T	chr15	48485374	C	chr15:48485374:C:['T']	-3.9191843456621913
chr15:48487074-48487200:-	chr15	48487200	ENSE00001800492.1	ENSG00000166147.14	FBN1	100	100	48487074	-	ENST00000316623.10	C	chr15	48487131	T	chr15:48487131:T:['C']	0.10942044444417794
chr15:48487074-48487200:-	chr15	48487200	ENSE00001800492.1	ENSG00000166147.14	FBN1	100	100	48487074	-	ENST00000316623.10	T	chr15	48487155	C	chr15:48487155:C:['T']	-0.27945402452801166
chr15:48487311-48487437:-	chr15	48487437	ENSE00001641154.1	ENSG00000166147.14	FBN1	100	100	48487311	-	ENST00000316623.10	G	chr15	48487309	T	chr15:48487309:T:['G']	-4.830490521210321
chr15:48487311-48487437:-	chr15	48487437	ENSE00001641154.1	ENSG00000166147.14	FBN1	100	100	48487311	-	ENST00000316623.10	C	chr15	48487431	T	chr15:48487431:T:['C']	-0.4483735269699265
chr15:48488112-48488241:-	chr15	48488241	ENSE00001762721.1	ENSG00000166147.14	FBN1	100	100	48488112	-	ENST00000316623.10	T	chr15	48488118	C	chr15:48488118:C:['T']	-0.30941204864324623
chr15:48488112-48488241:-	chr15	48488241	ENSE00001762721.1	ENSG00000166147.14	FBN1	100	100	48488112	-	ENST00000316623.10	A	chr15	48488182	G	chr15:48488182:G:['A']	0.17178208299349357
chr15:48488112-48488241:-	chr15	48488241	ENSE00001762721.1	ENSG00000166147.14	FBN1	100	100	48488112	-	ENST00000316623.10	T	chr15	48488254	A	chr15:48488254:A:['T']	-1.5894618459727996
chr15:48488367-48488493:-	chr15	48488493	ENSE00001613423.1	ENSG00000166147.14	FBN1	100	100	48488367	-	ENST00000316623.10	G	chr15	48488379	C	chr15:48488379:C:['G']	-0.15966125506172954
chr15:48488367-48488493:-	chr15	48488493	ENSE00001613423.1	ENSG00000166147.14	FBN1	100	100	48488367	-	ENST00000316623.10	G	chr15	48488452	C	chr15:48488452:C:['G']	-0.24862989194907192
chr15:48489850-48490078:-	chr15	48490078	ENSE00001717687.1	ENSG00000166147.14	FBN1	100	100	48489850	-	ENST00000316623.10	T	chr15	48489980	C	chr15:48489980:C:['T']	-0.3003567794783623
chr15:48489850-48490078:-	chr15	48490078	ENSE00001717687.1	ENSG00000166147.14	FBN1	100	100	48489850	-	ENST00000316623.10	T	chr15	48489981	G	chr15:48489981:G:['T']	-0.6255270045953026
chr15:48489850-48490078:-	chr15	48490078	ENSE00001717687.1	ENSG00000166147.14	FBN1	100	100	48489850	-	ENST00000316623.10	T	chr15	48490006	C	chr15:48490006:C:['T']	-0.16047157406789933
chr15:48495122-48495260:-	chr15	48495260	ENSE00001661869.1	ENSG00000166147.14	FBN1	100	100	48495122	-	ENST00000316623.10	A	chr15	48495155	G	chr15:48495155:G:['A']	-0.6258937516850025
chr15:48495122-48495260:-	chr15	48495260	ENSE00001661869.1	ENSG00000166147.14	FBN1	100	100	48495122	-	ENST00000316623.10	T	chr15	48495162	C	chr15:48495162:C:['T']	-0.3667105652759073
chr15:48496099-48496225:-	chr15	48496225	ENSE00001630897.1	ENSG00000166147.14	FBN1	100	100	48496099	-	ENST00000316623.10	T	chr15	48496150	C	chr15:48496150:C:['T']	-0.5259464812197117
chr15:48497265-48497391:-	chr15	48497391	ENSE00001612341.1	ENSG00000166147.14	FBN1	100	100	48497265	-	ENST00000316623.10	T	chr15	48497266	C	chr15:48497266:C:['T']	-5.7156138166016275
chr15:48505024-48505147:-	chr15	48505147	ENSE00001721875.1	ENSG00000166147.14	FBN1	100	100	48505024	-	ENST00000316623.10	T	chr15	48505069	C	chr15:48505069:C:['T']	-0.1822395229006841
chr15:48505024-48505147:-	chr15	48505147	ENSE00001721875.1	ENSG00000166147.14	FBN1	100	100	48505024	-	ENST00000316623.10	G	chr15	48505076	A	chr15:48505076:A:['G']	0.16591595872083775
chr15:48505024-48505147:-	chr15	48505147	ENSE00001721875.1	ENSG00000166147.14	FBN1	100	100	48505024	-	ENST00000316623.10	T	chr15	48505102	C	chr15:48505102:C:['T']	-0.1573720581402363
chr15:48505024-48505147:-	chr15	48505147	ENSE00001721875.1	ENSG00000166147.14	FBN1	100	100	48505024	-	ENST00000316623.10	T	chr15	48505139	C	chr15:48505139:C:['T']	-0.47066918919611983
chr15:48510043-48510169:-	chr15	48510169	ENSE00001675795.1	ENSG00000166147.14	FBN1	100	100	48510043	-	ENST00000316623.10	A	chr15	48510125	G	chr15:48510125:G:['A']	-0.07028928783384439
chr15:48510043-48510169:-	chr15	48510169	ENSE00001675795.1	ENSG00000166147.14	FBN1	100	100	48510043	-	ENST00000316623.10	C	chr15	48510163	T	chr15:48510163:T:['C']	-0.4317208311862475
chr15:48513548-48513668:-	chr15	48513668	ENSE00001788059.1	ENSG00000166147.14	FBN1	100	100	48513548	-	ENST00000316623.10	T	chr15	48513549	C	chr15:48513549:C:['T']	-4.478713536028303
chr15:48513548-48513668:-	chr15	48513668	ENSE00001788059.1	ENSG00000166147.14	FBN1	100	100	48513548	-	ENST00000316623.10	G	chr15	48513627	A	chr15:48513627:A:['G']	0.42197859383303526
chr15:48515386-48515527:-	chr15	48515527	ENSE00001599991.1	ENSG00000166147.14	FBN1	100	100	48515386	-	ENST00000316623.10	T	chr15	48515429	A	chr15:48515429:A:['T']	0.24671372653242285
chr15:48516182-48516362:-	chr15	48516362	ENSE00001699841.1	ENSG00000166147.14	FBN1	100	100	48516182	-	ENST00000316623.10	A	chr15	48516341	G	chr15:48516341:G:['A']	-0.1853747074979189
chr15:48516182-48516362:-	chr15	48516362	ENSE00001699841.1	ENSG00000166147.14	FBN1	100	100	48516182	-	ENST00000316623.10	C	chr15	48516364	T	chr15:48516364:T:['C']	-1.504535559033036
chr15:48520658-48520817:-	chr15	48520817	ENSE00001744589.1	ENSG00000166147.14	FBN1	100	100	48520658	-	ENST00000316623.10	T	chr15	48520818	C	chr15:48520818:C:['T']	-1.646204980442848
chr15:48537610-48537808:-	chr15	48537808	ENSE00001764592.1	ENSG00000166147.14	FBN1	100	100	48537610	-	ENST00000316623.10	T	chr15	48537611	C	chr15:48537611:C:['T']	-5.790430716762234
chr15:48537710-48537808:-	chr15	48537808	ENSE00002223680.2	ENSG00000166147.14	FBN1	100	100	48537710	-	ENST00000537463.6	T	chr15	48537611	C	chr15:48537611:C:['T']	-0.12248809929900793
chr15:48537610-48537808:-	chr15	48537808	ENSE00001764592.1	ENSG00000166147.14	FBN1	100	100	48537610	-	ENST00000316623.10	T	chr15	48537707	C	chr15:48537707:C:['T']	-0.31511903577473555
chr15:48537710-48537808:-	chr15	48537808	ENSE00002223680.2	ENSG00000166147.14	FBN1	100	100	48537710	-	ENST00000537463.6	T	chr15	48537707	C	chr15:48537707:C:['T']	0.5097715116909646
chr15:48596282-48596378:-	chr15	48596378	ENSE00001783191.1	ENSG00000166147.14	FBN1	100	100	48596282	-	ENST00000316623.10	C	chr15	48596279	T	chr15:48596279:T:['C']	-1.998983355996076
chr15:48600138-48600234:-	chr15	48600234	ENSE00001737946.1	ENSG00000166147.14	FBN1	100	100	48600138	-	ENST00000316623.10	T	chr15	48600138	C	chr15:48600138:C:['T']	-5.2220231071076455
chr15:48600138-48600234:-	chr15	48600234	ENSE00001737946.1	ENSG00000166147.14	FBN1	100	100	48600138	-	ENST00000316623.10	G	chr15	48600148	A	chr15:48600148:A:['G']	0.7218972300556775
chr15:48600138-48600234:-	chr15	48600234	ENSE00001737946.1	ENSG00000166147.14	FBN1	100	100	48600138	-	ENST00000316623.10	A	chr15	48600217	G	chr15:48600217:G:['A']	-0.5488256462968489
chr15:48613009-48613092:-	chr15	48613092	ENSE00001761744.1	ENSG00000166147.14	FBN1	100	100	48613009	-	ENST00000316623.10	C	chr15	48613001	T	chr15:48613001:T:['C']	-0.3796738660108167
chr15:48613009-48613092:-	chr15	48613092	ENSE00001761744.1	ENSG00000166147.14	FBN1	100	100	48613009	-	ENST00000316623.10	A	chr15	48613073	G	chr15:48613073:G:['A']	-0.5644686443572645
chr15:63634732-63634888:-	chr15	63634888	ENSE00003548122.1	ENSG00000103657.14	HERC1	100	100	63634732	-	ENST00000443617.7	T	chr15	63634733	C	chr15:63634733:C:['T']	-4.207062653685968
chr15:63634732-63634941:-	chr15	63634941	ENSE00002541630.1	ENSG00000103657.14	HERC1	0	100	63634732	-	ENST00000561436.1	T	chr15	63634733	C	chr15:63634733:C:['T']	-4.082581899700008
chr15:72351132-72351234:-	chr15	72351234	ENSE00003508810.1	ENSG00000213614.10	HEXA	100	100	72351132	-	ENST00000268097.10	A	chr15	72351132	C	chr15:72351132:C:['A']	-7.855690699859777
chr15:72351131-72351234:-	chr15	72351234	ENSE00002596364.1	ENSG00000213614.10	HEXA	100	0	72351131	-	ENST00000568260.1	A	chr15	72351132	C	chr15:72351132:C:['A']	-1.7489032918296836
chr15:76225848-76226335:-	chr15	76226335	ENSE00002554107.1	ENSG00000140374.16	ETFA	0	100	76225848	-	ENST00000560179.1	A	chr15	76225925	ATTG	chr15:76225925:ATTG:['A']	-0.15244063592661605
chr15:76225848-76225929:-	chr15	76225929	ENSE00003625053.1	ENSG00000140374.16	ETFA	100	100	76225848	-	ENST00000557943.6	A	chr15	76225925	ATTG	chr15:76225925:ATTG:['A']	-0.03342795747243313
chr15:76225904-76225929:-	chr15	76225929	ENSE00002548976.1	ENSG00000140374.16	ETFA	100	0	76225904	-	ENST00000560899.5	A	chr15	76225925	ATTG	chr15:76225925:ATTG:['A']	-0.7490403860892433
chr16:2079556-2079669:+	chr16	2079669	ENSE00003621413.1	ENSG00000103197.18	TSC2	100	100	2079556	+	ENST00000643088.1	G	chr16	2079554	C	chr16:2079554:C:['G']	-1.8481660999679772
chr16:2079556-2079623:+	chr16	2079623	ENSE00001958464.1	ENSG00000103197.18	TSC2	100	0	2079556	+	ENST00000471143.6	G	chr16	2079554	C	chr16:2079554:C:['G']	-1.8481660999679772
chr16:2079556-2079602:+	chr16	2079602	ENSE00002582854.1	ENSG00000103197.18	TSC2	100	0	2079556	+	ENST00000561695.1	G	chr16	2079554	C	chr16:2079554:C:['G']	-1.8481660999679772
chr16:2079556-2079595:+	chr16	2079595	ENSE00001886697.1	ENSG00000103197.18	TSC2	100	0	2079556	+	ENST00000483020.5	G	chr16	2079554	C	chr16:2079554:C:['G']	-1.8481660999679772
chr16:2084227-2084715:+	chr16	2084715	ENSE00003569705.1	ENSG00000103197.18	TSC2	100	100	2084227	+	ENST00000643088.1	C	chr16	2084714	A	chr16:2084714:A:['C']	-1.6673386049880705
chr16:2084227-2084702:+	chr16	2084702	ENSE00003816681.1	ENSG00000103197.18	TSC2	100	100	2084227	+	ENST00000569110.2	C	chr16	2084714	A	chr16:2084714:A:['C']	0.4747086597704274
chr16:78424869-78425055:+	chr16	78425055	ENSE00003510015.1	ENSG00000186153.17	WWOX	100	100	78424869	+	ENST00000569332.5	A	chr16	78424869	G	chr16:78424869:G:['A']	-1.9982826635643913
chr16:78424869-78424956:+	chr16	78424956	ENSE00002613622.1	ENSG00000186153.17	WWOX	100	0	78424869	+	ENST00000566662.5	A	chr16	78424869	G	chr16:78424869:G:['A']	-1.9982826635643913
chr16:88710222-88710908:+	chr16	88710908	ENSE00002589486.1	ENSG00000174177.13	CTU2	100	0	88710222	+	ENST00000565071.1	A	chr16	88710287	G	chr16:88710287:G:['A']	-0.09456959141826395
chr16:88710222-88710282:+	chr16	88710282	ENSE00003575270.1	ENSG00000174177.13	CTU2	100	100	88710222	+	ENST00000564105.5	A	chr16	88710287	G	chr16:88710287:G:['A']	-3.6665988143712647
chr16:88713311-88713447:+	chr16	88713447	ENSE00003521216.1	ENSG00000174177.13	CTU2	100	100	88713311	+	ENST00000564105.5	A	chr16	88713447	G	chr16:88713447:G:['A']	-4.8531530501638995
chr16:1457253-1457337:-	chr16	1457337	ENSE00003788156.1	ENSG00000103249.18	CLCN7	100	100	1457253	-	ENST00000382745.9	T	chr16	1457355	C	chr16:1457355:C:['T']	-0.5809730981373907
chr16:1457328-1457756:-	chr16	1457756	ENSE00002611844.1	ENSG00000103249.18	CLCN7	100	0	1457328	-	ENST00000564968.1	T	chr16	1457355	C	chr16:1457355:C:['T']	-0.16803973408602016
chr16:1571406-1571534:-	chr16	1571534	ENSE00003566403.1	ENSG00000187535.14	IFT140	100	100	1571406	-	ENST00000426508.7	T	chr16	1571535	C	chr16:1571535:C:['T']	-1.483115829228652
chr16:2114169-2114925:-	chr16	2114925	ENSE00003645303.1	ENSG00000008710.20	PKD1	100	100	2114169	-	ENST00000262304.9	T	chr16	2114166	TCA	chr16:2114166:TCA:['T']	-9.325652847252082
chr16:2114169-2114481:-	chr16	2114481	ENSE00002597556.1	ENSG00000008710.20	PKD1	0	100	2114169	-	ENST00000565639.6	T	chr16	2114166	TCA	chr16:2114166:TCA:['T']	-9.325652847252082
chr16:2115991-2116118:-	chr16	2116118	ENSE00003646590.1	ENSG00000008710.20	PKD1	100	100	2115991	-	ENST00000262304.9	G	chr16	2116141	A	chr16:2116141:A:['G']	-0.4030228478226116
chr16:23614003-23614091:-	chr16	23614091	ENSE00003660058.1	ENSG00000083093.10	PALB2	100	100	23614003	-	ENST00000566069.5	G	chr16	23613999	C	chr16:23613999:C:['G']	-4.243596038944909
chr16:23629639-23630469:-	chr16	23630469	ENSE00003497497.1	ENSG00000083093.10	PALB2	100	100	23629639	-	ENST00000261584.9	G	chr16	23629638	A	chr16:23629638:A:['G']	-1.8536174770279807
chr16:70255441-70255836:-	chr16	70255836	ENSE00003904065.1	ENSG00000090861.17	AARS1	100	0	70255441	-	ENST00000564359.6	T	chr16	70255728	C	chr16:70255728:C:['T']	-0.1965673530932981
chr16:70255719-70255836:-	chr16	70255836	ENSE00003903068.1	ENSG00000090861.17	AARS1	100	100	70255719	-	ENST00000676212.1	T	chr16	70255728	C	chr16:70255728:C:['T']	-0.4179408351750056
chr16:70255727-70258217:-	chr16	70258217	ENSE00003902580.1	ENSG00000090861.17	AARS1	100	100	70255727	-	ENST00000674962.1	T	chr16	70255728	C	chr16:70255728:C:['T']	-3.7496738994503893
chr16:70255727-70256330:-	chr16	70256330	ENSE00003900711.1	ENSG00000090861.17	AARS1	0	100	70255727	-	ENST00000676065.1	T	chr16	70255728	C	chr16:70255728:C:['T']	-3.874605667932872
chr16:70255727-70255836:-	chr16	70255836	ENSE00003552111.1	ENSG00000090861.17	AARS1	100	100	70255727	-	ENST00000675643.1	T	chr16	70255728	C	chr16:70255728:C:['T']	-4.621740922779086
chr16:75541349-75542044:-	chr16	75542044	ENSE00002604625.1	ENSG00000205084.11	TMEM231	0	100	75541349	-	ENST00000564318.1	G	chr16	75541466	A	chr16:75541466:A:['G']	-0.002968789632776317
chr16:75541349-75541455:-	chr16	75541455	ENSE00003709458.1	ENSG00000205084.11	TMEM231	100	100	75541349	-	ENST00000258173.11	G	chr16	75541466	A	chr16:75541466:A:['G']	-0.40142137365666086
chr16:75541373-75541455:-	chr16	75541455	ENSE00002611995.1	ENSG00000205084.11	TMEM231	100	0	75541373	-	ENST00000564576.1	G	chr16	75541466	A	chr16:75541466:A:['G']	-0.40142137365666086
chr16:75541398-75541455:-	chr16	75541455	ENSE00002604307.1	ENSG00000259992.1	AC025287.1	100	0	75541398	-	ENST00000564489.1	G	chr16	75541466	A	chr16:75541466:A:['G']	-0.40142137365666086
chr16:88708955-88710437:-	chr16	88710437	ENSE00003739504.1	ENSG00000278341.1	AC138028.6	0	0	88708955	-	ENST00000616106.1	A	chr16	88710287	G	chr16:88710287:G:['A']	-0.13492457542304503
chr16:88716360-88716483:-	chr16	88716483	ENSE00003676551.1	ENSG00000103335.22	PIEZO1	100	100	88716360	-	ENST00000301015.14	A	chr16	88716447	G	chr16:88716447:G:['A']	-0.5617514234009096
chr16:88717022-88718741:-	chr16	88718741	ENSE00001856566.2	ENSG00000103335.22	PIEZO1	0	100	88717022	-	ENST00000484567.6	T	chr16	88717032	G	chr16:88717032:G:['T']	-0.14595259638963126
chr16:88717022-88717211:-	chr16	88717211	ENSE00003556453.1	ENSG00000103335.22	PIEZO1	100	100	88717022	-	ENST00000301015.14	T	chr16	88717032	G	chr16:88717032:G:['T']	-0.33589466392840717
chr16:89279071-89285649:-	chr16	89285649	ENSE00003474344.1	ENSG00000167522.16	ANKRD11	100	100	89279071	-	ENST00000378330.7	T	chr16	89281031	C	chr16:89281031:C:['T']	-0.12419287878828615
chr16:89805279-89805392:-	chr16	89805392	ENSE00003568982.1	ENSG00000187741.15	FANCA	100	100	89805279	-	ENST00000389301.8	G	chr16	89805278	A	chr16:89805278:A:['G']	-2.5115433222253185
chr17:2672303-2674288:+	chr17	2674288	ENSE00002655078.2	ENSG00000007168.14	PAFAH1B1	0	100	2672303	+	ENST00000571495.2	G	chr17	2674291	A	chr17:2674291:A:['G']	-3.1994809217824662
chr17:2672316-2674863:+	chr17	2674863	ENSE00003900013.1	ENSG00000007168.14	PAFAH1B1	0	100	2672316	+	ENST00000675574.1	G	chr17	2674291	A	chr17:2674291:A:['G']	-0.09482750333670625
chr17:2674059-2674288:+	chr17	2674288	ENSE00003517948.1	ENSG00000007168.14	PAFAH1B1	100	100	2674059	+	ENST00000397195.10	G	chr17	2674291	A	chr17:2674291:A:['G']	-3.1994809217824662
chr17:2675096-2676606:+	chr17	2676606	ENSE00003899586.1	ENSG00000007168.14	PAFAH1B1	100	100	2675096	+	ENST00000675574.1	A	chr17	2676612	T	chr17:2676612:T:['A']	-2.685000320808177
chr17:2676313-2676606:+	chr17	2676606	ENSE00002666449.1	ENSG00000007168.14	PAFAH1B1	100	100	2676313	+	ENST00000574816.5	A	chr17	2676612	T	chr17:2676612:T:['A']	-2.685000320808177
chr17:2676350-2676606:+	chr17	2676606	ENSE00003900458.1	ENSG00000007168.14	PAFAH1B1	0	100	2676350	+	ENST00000675084.1	A	chr17	2676612	T	chr17:2676612:T:['A']	-2.685000320808177
chr17:2676504-2676606:+	chr17	2676606	ENSE00003515283.1	ENSG00000007168.14	PAFAH1B1	100	100	2676504	+	ENST00000397195.10	A	chr17	2676612	T	chr17:2676612:T:['A']	-2.685000320808177
chr17:8015742-8015841:+	chr17	8015841	ENSE00000905480.1	ENSG00000132518.7	GUCY2D	100	100	8015742	+	ENST00000254854.5	A	chr17	8015846	G	chr17:8015846:G:['A']	-6.78565286543702
chr17:8015926-8016021:+	chr17	8016021	ENSE00001329972.1	ENSG00000132518.7	GUCY2D	100	100	8015926	+	ENST00000254854.5	A	chr17	8015846	G	chr17:8015846:G:['A']	-0.12248809929900793
chr17:29250181-29250300:+	chr17	29250300	ENSE00002339519.1	ENSG00000108255.8	CRYBA1	100	100	29250181	+	ENST00000225387.8	T	chr17	29250298	C	chr17:29250298:C:['T']	-2.0867409673950723
chr17:31169890-31169997:+	chr17	31169997	ENSE00003629296.1	ENSG00000196712.18	NF1	100	100	31169890	+	ENST00000487476.5	A	chr17	31170002	G	chr17:31170002:G:['A']	-3.305621079473054
chr17:31200421-31200595:+	chr17	31200595	ENSE00003693905.1	ENSG00000196712.18	NF1	100	100	31200421	+	ENST00000487476.5	G	chr17	31200598	A	chr17:31200598:A:['G']	-1.9348094285531245
chr17:31200535-31200595:+	chr17	31200595	ENSE00001727701.1	ENSG00000196712.18	NF1	0	100	31200535	+	ENST00000456735.6	G	chr17	31200598	A	chr17:31200598:A:['G']	-1.9348094285531245
chr17:31219004-31219359:+	chr17	31219359	ENSE00001817844.1	ENSG00000196712.18	NF1	100	0	31219004	+	ENST00000487476.5	A	chr17	31219119	G	chr17:31219119:G:['A']	0.11505060674889721
chr17:31219004-31219118:+	chr17	31219118	ENSE00003523437.1	ENSG00000196712.18	NF1	100	100	31219004	+	ENST00000356175.7	A	chr17	31219119	G	chr17:31219119:G:['A']	-5.746270981158519
chr17:31258343-31258502:+	chr17	31258502	ENSE00003642518.1	ENSG00000196712.18	NF1	100	100	31258343	+	ENST00000356175.7	C	chr17	31258504	T	chr17:31258504:T:['C']	-1.3104466319482526
chr17:31355803-31361602:+	chr17	31361602	ENSE00002705870.1	ENSG00000196712.18	NF1	0	0	31355803	+	ENST00000577967.1	G	chr17	31357294	A	chr17:31357294:A:['G']	-0.13403194410247876
chr17:31357268-31357369:+	chr17	31357369	ENSE00003598030.1	ENSG00000196712.18	NF1	100	100	31357268	+	ENST00000356175.7	G	chr17	31357294	A	chr17:31357294:A:['G']	-0.7853711170843699
chr17:50168373-50168572:+	chr17	50168572	ENSE00003581187.1	ENSG00000108823.16	SGCA	100	100	50168373	+	ENST00000513942.5	A	chr17	50168577	G	chr17:50168577:G:['A']	-4.015616968621857
chr17:50168521-50168572:+	chr17	50168572	ENSE00002040035.1	ENSG00000108823.16	SGCA	0	100	50168521	+	ENST00000504073.1	A	chr17	50168577	G	chr17:50168577:G:['A']	-4.015616968621857
chr17:50277714-50277740:+	chr17	50277740	ENSE00003636125.1	ENSG00000167105.8	TMEM92	100	100	50277714	+	ENST00000300433.7	G	chr17	50277743	A	chr17:50277743:A:['G']	-0.2532449027812512
chr17:75750973-75751111:+	chr17	75751111	ENSE00002504004.1	ENSG00000132470.14	ITGB4	100	100	75750973	+	ENST00000579662.5	C	chr17	75751112	G	chr17:75751112:G:['C']	-5.4063228645007655
chr17:76732655-76733215:+	chr17	76733215	ENSE00002786090.1	ENSG00000181038.14	METTL23	0	100	76732655	+	ENST00000588964.1	C	chr17	76733217	T	chr17:76733217:T:['C']	-1.2797869466139051
chr17:76732977-76733377:+	chr17	76733377	ENSE00002955138.1	ENSG00000181038.14	METTL23	100	100	76732977	+	ENST00000589581.1	C	chr17	76733217	T	chr17:76733217:T:['C']	0.28249580418184395
chr17:76732977-76733215:+	chr17	76733215	ENSE00003630908.1	ENSG00000181038.14	METTL23	100	100	76732977	+	ENST00000589977.5	C	chr17	76733217	T	chr17:76733217:T:['C']	-1.2797869466139051
chr17:76733292-76733598:+	chr17	76733598	ENSE00002831927.1	ENSG00000181038.14	METTL23	100	0	76733292	+	ENST00000591571.5	C	chr17	76733217	T	chr17:76733217:T:['C']	-0.12248809929900793
chr17:76733292-76733516:+	chr17	76733516	ENSE00002933031.1	ENSG00000181038.14	METTL23	100	0	76733292	+	ENST00000589977.5	C	chr17	76733217	T	chr17:76733217:T:['C']	-0.12248809929900793
chr17:76733292-76733381:+	chr17	76733381	ENSE00002966719.1	ENSG00000181038.14	METTL23	100	100	76733292	+	ENST00000586738.5	C	chr17	76733217	T	chr17:76733217:T:['C']	-0.12248809929900793
chr17:76733292-76733377:+	chr17	76733377	ENSE00003610819.1	ENSG00000181038.14	METTL23	100	100	76733292	+	ENST00000615984.4	C	chr17	76733217	T	chr17:76733217:T:['C']	-0.12248809929900793
chr17:76733292-76733341:+	chr17	76733341	ENSE00002787840.1	ENSG00000181038.14	METTL23	100	0	76733292	+	ENST00000588964.1	C	chr17	76733217	T	chr17:76733217:T:['C']	-0.12248809929900793
chr17:82905935-82906053:+	chr17	82906053	ENSE00003473529.1	ENSG00000141556.21	TBCD	100	100	82905935	+	ENST00000355528.9	C	chr17	82906053	G	chr17:82906053:G:['C']	-5.501103157665748
chr17:6707027-6707156:-	chr17	6707156	ENSE00000949009.1	ENSG00000141485.17	SLC13A5	100	100	6707027	-	ENST00000433363.7	C	chr17	6707026	A	chr17:6707026:A:['C']	-5.719532996407567
chr17:6707027-6707148:-	chr17	6707148	ENSE00002660451.1	ENSG00000141485.17	SLC13A5	100	100	6707027	-	ENST00000576323.1	C	chr17	6707026	A	chr17:6707026:A:['C']	-5.719532996407567
chr17:6707027-6707045:-	chr17	6707045	ENSE00002667190.1	ENSG00000141485.17	SLC13A5	100	100	6707027	-	ENST00000572352.5	C	chr17	6707026	A	chr17:6707026:A:['C']	-5.719532996407567
chr17:6707031-6707156:-	chr17	6707156	ENSE00002631705.1	ENSG00000141485.17	SLC13A5	100	100	6707031	-	ENST00000572094.1	C	chr17	6707026	A	chr17:6707026:A:['C']	-1.7135244414057116
chr17:7668401-7669690:-	chr17	7669690	ENSE00003492844.1	ENSG00000141510.18	TP53	100	0	7668401	-	ENST00000504290.5	G	chr17	7669692	T	chr17:7669692:T:['G']	-1.3968173488700406
chr17:7668403-7669690:-	chr17	7669690	ENSE00002034209.1	ENSG00000141510.18	TP53	100	0	7668403	-	ENST00000420246.6	G	chr17	7669692	T	chr17:7669692:T:['G']	-1.3968173488700406
chr17:7668420-7669690:-	chr17	7669690	ENSE00002037735.1	ENSG00000141510.18	TP53	100	0	7668420	-	ENST00000445888.6	G	chr17	7669692	T	chr17:7669692:T:['G']	-1.3968173488700406
chr17:7669568-7669690:-	chr17	7669690	ENSE00002226620.2	ENSG00000141510.18	TP53	100	0	7669568	-	ENST00000576024.1	G	chr17	7669692	T	chr17:7669692:T:['G']	-1.3968173488700406
chr17:7670608-7670715:-	chr17	7670715	ENSE00003545950.1	ENSG00000141510.18	TP53	100	100	7670608	-	ENST00000635293.1	T	chr17	7670716	C	chr17:7670716:C:['T']	-1.6513119960270024
chr17:7670608-7670715:-	chr17	7670715	ENSE00003545950.1	ENSG00000141510.18	TP53	100	100	7670608	-	ENST00000635293.1	G	chr17	7670716	C	chr17:7670716:C:['G']	-1.2967629477903557
chr17:7670608-7670715:-	chr17	7670715	ENSE00003545950.1	ENSG00000141510.18	TP53	100	100	7670608	-	ENST00000635293.1	C	chr17	7670717	T	chr17:7670717:T:['C']	-1.6476285130348043
chr17:7673534-7673608:-	chr17	7673608	ENSE00003786593.1	ENSG00000141510.18	TP53	100	100	7673534	-	ENST00000635293.1	C	chr17	7673533	A	chr17:7673533:A:['C']	-5.790513560754248
chr17:7673534-7673587:-	chr17	7673587	ENSE00002672443.1	ENSG00000141510.18	TP53	0	100	7673534	-	ENST00000576024.1	C	chr17	7673533	A	chr17:7673533:A:['C']	-5.790513560754248
chr17:7673534-7673608:-	chr17	7673608	ENSE00003786593.1	ENSG00000141510.18	TP53	100	100	7673534	-	ENST00000635293.1	T	chr17	7673534	C	chr17:7673534:C:['T']	-4.289654916975795
chr17:7673534-7673587:-	chr17	7673587	ENSE00002672443.1	ENSG00000141510.18	TP53	0	100	7673534	-	ENST00000576024.1	T	chr17	7673534	C	chr17:7673534:C:['T']	-4.289654916975795
chr17:7673534-7673608:-	chr17	7673608	ENSE00003786593.1	ENSG00000141510.18	TP53	100	100	7673534	-	ENST00000635293.1	A	chr17	7673534	C	chr17:7673534:C:['A']	-7.578926560764393
chr17:7673534-7673587:-	chr17	7673587	ENSE00002672443.1	ENSG00000141510.18	TP53	0	100	7673534	-	ENST00000576024.1	A	chr17	7673534	C	chr17:7673534:C:['A']	-7.578926560764393
chr17:7673534-7673608:-	chr17	7673608	ENSE00003786593.1	ENSG00000141510.18	TP53	100	100	7673534	-	ENST00000635293.1	T	chr17	7673609	C	chr17:7673609:C:['T']	-1.1867513140862516
chr17:7673700-7673837:-	chr17	7673837	ENSE00003725258.1	ENSG00000141510.18	TP53	100	100	7673700	-	ENST00000635293.1	T	chr17	7673609	C	chr17:7673609:C:['T']	-0.12248809929900793
chr17:7673534-7673608:-	chr17	7673608	ENSE00003786593.1	ENSG00000141510.18	TP53	100	100	7673534	-	ENST00000635293.1	G	chr17	7673700	C	chr17:7673700:C:['G']	-0.12248809929900793
chr17:7673700-7673837:-	chr17	7673837	ENSE00003725258.1	ENSG00000141510.18	TP53	100	100	7673700	-	ENST00000635293.1	G	chr17	7673700	C	chr17:7673700:C:['G']	-6.543807773443651
chr17:7673534-7673608:-	chr17	7673608	ENSE00003786593.1	ENSG00000141510.18	TP53	100	100	7673534	-	ENST00000635293.1	A	chr17	7673700	C	chr17:7673700:C:['A']	-0.12248809929900793
chr17:7673700-7673837:-	chr17	7673837	ENSE00003725258.1	ENSG00000141510.18	TP53	100	100	7673700	-	ENST00000635293.1	A	chr17	7673700	C	chr17:7673700:C:['A']	-8.584038324966109
chr17:7673700-7673837:-	chr17	7673837	ENSE00003725258.1	ENSG00000141510.18	TP53	100	100	7673700	-	ENST00000635293.1	A	chr17	7673838	C	chr17:7673838:C:['A']	-0.8376653699384409
chr17:7673700-7673837:-	chr17	7673837	ENSE00003725258.1	ENSG00000141510.18	TP53	100	100	7673700	-	ENST00000635293.1	G	chr17	7673839	T	chr17:7673839:T:['G']	-0.7681015091246659
chr17:7673700-7673837:-	chr17	7673837	ENSE00003725258.1	ENSG00000141510.18	TP53	100	100	7673700	-	ENST00000635293.1	A	chr17	7673839	T	chr17:7673839:T:['A']	-1.0198171668412574
chr17:7673700-7673837:-	chr17	7673837	ENSE00003725258.1	ENSG00000141510.18	TP53	100	100	7673700	-	ENST00000635293.1	T	chr17	7673897	C	chr17:7673897:C:['T']	-0.12248809929900793
chr17:7674180-7674290:-	chr17	7674290	ENSE00003712342.1	ENSG00000141510.18	TP53	100	100	7674180	-	ENST00000413465.6	A	chr17	7674180	C	chr17:7674180:C:['A']	-6.861472244040895
chr17:7674180-7674290:-	chr17	7674290	ENSE00003712342.1	ENSG00000141510.18	TP53	100	100	7674180	-	ENST00000413465.6	G	chr17	7674181	C	chr17:7674181:C:['G']	-6.867145242110821
chr17:7674180-7674290:-	chr17	7674290	ENSE00003712342.1	ENSG00000141510.18	TP53	100	100	7674180	-	ENST00000413465.6	T	chr17	7674291	C	chr17:7674291:C:['T']	-1.332741440304886
chr17:7674216-7674290:-	chr17	7674290	ENSE00002048269.1	ENSG00000141510.18	TP53	100	0	7674216	-	ENST00000514944.5	T	chr17	7674291	C	chr17:7674291:C:['T']	-1.332741440304886
chr17:7674253-7674290:-	chr17	7674290	ENSE00002677565.1	ENSG00000141510.18	TP53	100	0	7674253	-	ENST00000574684.1	T	chr17	7674291	C	chr17:7674291:C:['T']	-1.332741440304886
chr17:7674180-7674290:-	chr17	7674290	ENSE00003712342.1	ENSG00000141510.18	TP53	100	100	7674180	-	ENST00000413465.6	G	chr17	7674292	T	chr17:7674292:T:['G']	-1.6807632260725012
chr17:7674216-7674290:-	chr17	7674290	ENSE00002048269.1	ENSG00000141510.18	TP53	100	0	7674216	-	ENST00000514944.5	G	chr17	7674292	T	chr17:7674292:T:['G']	-1.6807632260725012
chr17:7674253-7674290:-	chr17	7674290	ENSE00002677565.1	ENSG00000141510.18	TP53	100	0	7674253	-	ENST00000574684.1	G	chr17	7674292	T	chr17:7674292:T:['G']	-1.6807632260725012
chr17:7674180-7674290:-	chr17	7674290	ENSE00003712342.1	ENSG00000141510.18	TP53	100	100	7674180	-	ENST00000413465.6	C	chr17	7674292	T	chr17:7674292:T:['C']	-1.654627479826358
chr17:7674216-7674290:-	chr17	7674290	ENSE00002048269.1	ENSG00000141510.18	TP53	100	0	7674216	-	ENST00000514944.5	C	chr17	7674292	T	chr17:7674292:T:['C']	-1.654627479826358
chr17:7674253-7674290:-	chr17	7674290	ENSE00002677565.1	ENSG00000141510.18	TP53	100	0	7674253	-	ENST00000574684.1	C	chr17	7674292	T	chr17:7674292:T:['C']	-1.654627479826358
chr17:7674180-7674290:-	chr17	7674290	ENSE00003712342.1	ENSG00000141510.18	TP53	100	100	7674180	-	ENST00000413465.6	A	chr17	7674292	T	chr17:7674292:T:['A']	-1.6858447774267937
chr17:7674216-7674290:-	chr17	7674290	ENSE00002048269.1	ENSG00000141510.18	TP53	100	0	7674216	-	ENST00000514944.5	A	chr17	7674292	T	chr17:7674292:T:['A']	-1.6858447774267937
chr17:7674253-7674290:-	chr17	7674290	ENSE00002677565.1	ENSG00000141510.18	TP53	100	0	7674253	-	ENST00000574684.1	A	chr17	7674292	T	chr17:7674292:T:['A']	-1.6858447774267937
chr17:7674525-7674971:-	chr17	7674971	ENSE00002076714.1	ENSG00000141510.18	TP53	100	0	7674525	-	ENST00000505014.5	C	chr17	7674857	A	chr17:7674857:A:['C']	-0.18884645800290825
chr17:7674858-7674971:-	chr17	7674971	ENSE00003723991.1	ENSG00000141510.18	TP53	100	100	7674858	-	ENST00000413465.6	C	chr17	7674857	A	chr17:7674857:A:['C']	-3.1238433224297104
chr17:7674525-7674971:-	chr17	7674971	ENSE00002076714.1	ENSG00000141510.18	TP53	100	0	7674525	-	ENST00000505014.5	T	chr17	7674858	C	chr17:7674858:C:['T']	-0.0610044587699214
chr17:7674858-7674971:-	chr17	7674971	ENSE00003723991.1	ENSG00000141510.18	TP53	100	100	7674858	-	ENST00000413465.6	T	chr17	7674858	C	chr17:7674858:C:['T']	-3.2882713705107367
chr17:7674525-7674971:-	chr17	7674971	ENSE00002076714.1	ENSG00000141510.18	TP53	100	0	7674525	-	ENST00000505014.5	A	chr17	7674858	C	chr17:7674858:C:['A']	-0.1574891245429335
chr17:7674858-7674971:-	chr17	7674971	ENSE00003723991.1	ENSG00000141510.18	TP53	100	100	7674858	-	ENST00000413465.6	A	chr17	7674858	C	chr17:7674858:C:['A']	-5.822377720386766
chr17:7674525-7674971:-	chr17	7674971	ENSE00002076714.1	ENSG00000141510.18	TP53	100	0	7674525	-	ENST00000505014.5	T	chr17	7674859	C	chr17:7674859:C:['T']	0.0004407693457801065
chr17:7674858-7674971:-	chr17	7674971	ENSE00003723991.1	ENSG00000141510.18	TP53	100	100	7674858	-	ENST00000413465.6	T	chr17	7674859	C	chr17:7674859:C:['T']	-5.638945550729626
chr17:7674525-7674971:-	chr17	7674971	ENSE00002076714.1	ENSG00000141510.18	TP53	100	0	7674525	-	ENST00000505014.5	A	chr17	7674859	C	chr17:7674859:C:['A']	-0.1316522036351494
chr17:7674858-7674971:-	chr17	7674971	ENSE00003723991.1	ENSG00000141510.18	TP53	100	100	7674858	-	ENST00000413465.6	A	chr17	7674859	C	chr17:7674859:C:['A']	-6.291148038734465
chr17:7674525-7674971:-	chr17	7674971	ENSE00002076714.1	ENSG00000141510.18	TP53	100	0	7674525	-	ENST00000505014.5	C	chr17	7674908	T	chr17:7674908:T:['C']	-0.11045038060915821
chr17:7674858-7674971:-	chr17	7674971	ENSE00003723991.1	ENSG00000141510.18	TP53	100	100	7674858	-	ENST00000413465.6	C	chr17	7674908	T	chr17:7674908:T:['C']	-0.0749737731042752
chr17:7674525-7674971:-	chr17	7674971	ENSE00002076714.1	ENSG00000141510.18	TP53	100	0	7674525	-	ENST00000505014.5	T	chr17	7674972	C	chr17:7674972:C:['T']	-1.2279790316944472
chr17:7674858-7674971:-	chr17	7674971	ENSE00003723991.1	ENSG00000141510.18	TP53	100	100	7674858	-	ENST00000413465.6	T	chr17	7674972	C	chr17:7674972:C:['T']	-1.2279790316944472
chr17:7675052-7675493:-	chr17	7675493	ENSE00002064269.1	ENSG00000141510.18	TP53	0	100	7675052	-	ENST00000504290.5	T	chr17	7674972	C	chr17:7674972:C:['T']	-0.12248809929900793
chr17:7675052-7675236:-	chr17	7675236	ENSE00003518480.1	ENSG00000141510.18	TP53	100	100	7675052	-	ENST00000413465.6	T	chr17	7674972	C	chr17:7674972:C:['T']	-0.12248809929900793
chr17:7675052-7675119:-	chr17	7675119	ENSE00002670535.1	ENSG00000141510.18	TP53	0	100	7675052	-	ENST00000574684.1	T	chr17	7674972	C	chr17:7674972:C:['T']	-0.12248809929900793
chr17:7674525-7674971:-	chr17	7674971	ENSE00002076714.1	ENSG00000141510.18	TP53	100	0	7674525	-	ENST00000505014.5	T	chr17	7675051	A	chr17:7675051:A:['T']	-0.12248809929900793
chr17:7674858-7674971:-	chr17	7674971	ENSE00003723991.1	ENSG00000141510.18	TP53	100	100	7674858	-	ENST00000413465.6	T	chr17	7675051	A	chr17:7675051:A:['T']	-0.12248809929900793
chr17:7675052-7675493:-	chr17	7675493	ENSE00002064269.1	ENSG00000141510.18	TP53	0	100	7675052	-	ENST00000504290.5	T	chr17	7675051	A	chr17:7675051:A:['T']	-5.799582602296396
chr17:7675052-7675236:-	chr17	7675236	ENSE00003518480.1	ENSG00000141510.18	TP53	100	100	7675052	-	ENST00000413465.6	T	chr17	7675051	A	chr17:7675051:A:['T']	-5.799582602296396
chr17:7675052-7675119:-	chr17	7675119	ENSE00002670535.1	ENSG00000141510.18	TP53	0	100	7675052	-	ENST00000574684.1	T	chr17	7675051	A	chr17:7675051:A:['T']	-5.799582602296396
chr17:7674525-7674971:-	chr17	7674971	ENSE00002076714.1	ENSG00000141510.18	TP53	100	0	7674525	-	ENST00000505014.5	T	chr17	7675052	C	chr17:7675052:C:['T']	-0.12248809929900793
chr17:7674858-7674971:-	chr17	7674971	ENSE00003723991.1	ENSG00000141510.18	TP53	100	100	7674858	-	ENST00000413465.6	T	chr17	7675052	C	chr17:7675052:C:['T']	-0.12248809929900793
chr17:7675052-7675493:-	chr17	7675493	ENSE00002064269.1	ENSG00000141510.18	TP53	0	100	7675052	-	ENST00000504290.5	T	chr17	7675052	C	chr17:7675052:C:['T']	-6.634576876869722
chr17:7675052-7675236:-	chr17	7675236	ENSE00003518480.1	ENSG00000141510.18	TP53	100	100	7675052	-	ENST00000413465.6	T	chr17	7675052	C	chr17:7675052:C:['T']	-6.634576876869722
chr17:7675052-7675119:-	chr17	7675119	ENSE00002670535.1	ENSG00000141510.18	TP53	0	100	7675052	-	ENST00000574684.1	T	chr17	7675052	C	chr17:7675052:C:['T']	-6.634576876869722
chr17:7674525-7674971:-	chr17	7674971	ENSE00002076714.1	ENSG00000141510.18	TP53	100	0	7674525	-	ENST00000505014.5	G	chr17	7675053	C	chr17:7675053:C:['G']	-0.12248809929900793
chr17:7674858-7674971:-	chr17	7674971	ENSE00003723991.1	ENSG00000141510.18	TP53	100	100	7674858	-	ENST00000413465.6	G	chr17	7675053	C	chr17:7675053:C:['G']	-0.12248809929900793
chr17:7675052-7675493:-	chr17	7675493	ENSE00002064269.1	ENSG00000141510.18	TP53	0	100	7675052	-	ENST00000504290.5	G	chr17	7675053	C	chr17:7675053:C:['G']	-3.1555052814119398
chr17:7675052-7675236:-	chr17	7675236	ENSE00003518480.1	ENSG00000141510.18	TP53	100	100	7675052	-	ENST00000413465.6	G	chr17	7675053	C	chr17:7675053:C:['G']	-3.403210875894378
chr17:7675052-7675119:-	chr17	7675119	ENSE00002670535.1	ENSG00000141510.18	TP53	0	100	7675052	-	ENST00000574684.1	G	chr17	7675053	C	chr17:7675053:C:['G']	-4.145465536472714
chr17:7675052-7675493:-	chr17	7675493	ENSE00002064269.1	ENSG00000141510.18	TP53	0	100	7675052	-	ENST00000504290.5	T	chr17	7675237	C	chr17:7675237:C:['T']	-0.15000967890810668
chr17:7675052-7675236:-	chr17	7675236	ENSE00003518480.1	ENSG00000141510.18	TP53	100	100	7675052	-	ENST00000413465.6	T	chr17	7675237	C	chr17:7675237:C:['T']	-1.8272271101805824
chr17:7675115-7675236:-	chr17	7675236	ENSE00002073243.1	ENSG00000141510.18	TP53	100	0	7675115	-	ENST00000508793.5	T	chr17	7675237	C	chr17:7675237:C:['T']	-1.8272271101805824
chr17:7675161-7675215:-	chr17	7675215	ENSE00003670707.1	ENSG00000141510.18	TP53	100	0	7675161	-	ENST00000604348.5	T	chr17	7675237	C	chr17:7675237:C:['T']	-0.1586312878808708
chr17:7675228-7675236:-	chr17	7675236	ENSE00002362269.1	ENSG00000141510.18	TP53	100	0	7675228	-	ENST00000503591.1	T	chr17	7675237	C	chr17:7675237:C:['T']	-1.8272271101805824
chr17:7675052-7675493:-	chr17	7675493	ENSE00002064269.1	ENSG00000141510.18	TP53	0	100	7675052	-	ENST00000504290.5	C	chr17	7675238	T	chr17:7675238:T:['C']	-0.016098518360286015
chr17:7675052-7675236:-	chr17	7675236	ENSE00003518480.1	ENSG00000141510.18	TP53	100	100	7675052	-	ENST00000413465.6	C	chr17	7675238	T	chr17:7675238:T:['C']	-1.7223178715350527
chr17:7675115-7675236:-	chr17	7675236	ENSE00002073243.1	ENSG00000141510.18	TP53	100	0	7675115	-	ENST00000508793.5	C	chr17	7675238	T	chr17:7675238:T:['C']	-1.7223178715350527
chr17:7675161-7675215:-	chr17	7675215	ENSE00003670707.1	ENSG00000141510.18	TP53	100	0	7675161	-	ENST00000604348.5	C	chr17	7675238	T	chr17:7675238:T:['C']	0.13140125900700317
chr17:7675228-7675236:-	chr17	7675236	ENSE00002362269.1	ENSG00000141510.18	TP53	100	0	7675228	-	ENST00000503591.1	C	chr17	7675238	T	chr17:7675238:T:['C']	-1.7223178715350527
chr17:7675052-7675493:-	chr17	7675493	ENSE00002064269.1	ENSG00000141510.18	TP53	0	100	7675052	-	ENST00000504290.5	A	chr17	7675238	T	chr17:7675238:T:['A']	-0.15412346546538855
chr17:7675052-7675236:-	chr17	7675236	ENSE00003518480.1	ENSG00000141510.18	TP53	100	100	7675052	-	ENST00000413465.6	A	chr17	7675238	T	chr17:7675238:T:['A']	-1.9722775241746364
chr17:7675115-7675236:-	chr17	7675236	ENSE00002073243.1	ENSG00000141510.18	TP53	100	0	7675115	-	ENST00000508793.5	A	chr17	7675238	T	chr17:7675238:T:['A']	-1.9722775241746364
chr17:7675161-7675215:-	chr17	7675215	ENSE00003670707.1	ENSG00000141510.18	TP53	100	0	7675161	-	ENST00000604348.5	A	chr17	7675238	T	chr17:7675238:T:['A']	0.2036471038935596
chr17:7675228-7675236:-	chr17	7675236	ENSE00002362269.1	ENSG00000141510.18	TP53	100	0	7675228	-	ENST00000503591.1	A	chr17	7675238	T	chr17:7675238:T:['A']	-1.9722775241746364
chr17:7675993-7676272:-	chr17	7676272	ENSE00003625790.1	ENSG00000141510.18	TP53	100	100	7675993	-	ENST00000413465.6	T	chr17	7675989	C	chr17:7675989:C:['T']	-5.6855517310311905
chr17:7675993-7676272:-	chr17	7676272	ENSE00003625790.1	ENSG00000141510.18	TP53	100	100	7675993	-	ENST00000413465.6	G	chr17	7675992	A	chr17:7675992:A:['G']	-2.3077501057700363
chr17:7675993-7676272:-	chr17	7676272	ENSE00003625790.1	ENSG00000141510.18	TP53	100	100	7675993	-	ENST00000413465.6	C	chr17	7675992	A	chr17:7675992:A:['C']	-6.260015998697456
chr17:7675993-7676272:-	chr17	7676272	ENSE00003625790.1	ENSG00000141510.18	TP53	100	100	7675993	-	ENST00000413465.6	T	chr17	7675993	C	chr17:7675993:C:['T']	-5.9977717885510735
chr17:7675993-7676272:-	chr17	7676272	ENSE00003625790.1	ENSG00000141510.18	TP53	100	100	7675993	-	ENST00000413465.6	A	chr17	7675993	C	chr17:7675993:C:['A']	-8.356677304096863
chr17:7675993-7676272:-	chr17	7676272	ENSE00003625790.1	ENSG00000141510.18	TP53	100	100	7675993	-	ENST00000413465.6	T	chr17	7675994	C	chr17:7675994:C:['T']	-5.833012525479205
chr17:7675993-7676272:-	chr17	7676272	ENSE00003625790.1	ENSG00000141510.18	TP53	100	100	7675993	-	ENST00000413465.6	A	chr17	7675994	C	chr17:7675994:C:['A']	-6.126058225827188
chr17:7675993-7676272:-	chr17	7676272	ENSE00003625790.1	ENSG00000141510.18	TP53	100	100	7675993	-	ENST00000413465.6	A	chr17	7675995	G	chr17:7675995:G:['A']	-1.2364615607533305
chr17:8013326-8016378:-	chr17	8016378	ENSE00003759167.1	ENSG00000279174.1	AC104581.3	0	0	8013326	-	ENST00000623126.1	A	chr17	8015846	G	chr17:8015846:G:['A']	-0.11804506348414014
chr17:8173741-8175857:-	chr17	8175857	ENSE00001719654.2	ENSG00000179029.15	TMEM107	100	0	8173741	-	ENST00000532998.5	T	chr17	8175756	C	chr17:8175756:C:['T']	-0.15476915984276537
chr17:8175756-8176392:-	chr17	8176392	ENSE00002143631.1	ENSG00000179029.15	TMEM107	0	100	8175756	-	ENST00000526920.1	T	chr17	8175756	C	chr17:8175756:C:['T']	0.348548132202104
chr17:8175756-8176387:-	chr17	8176387	ENSE00002172227.1	ENSG00000179029.15	TMEM107	0	100	8175756	-	ENST00000529756.1	T	chr17	8175756	C	chr17:8175756:C:['T']	0.348548132202104
chr17:8175756-8176026:-	chr17	8176026	ENSE00002190136.1	ENSG00000179029.15	TMEM107	100	100	8175756	-	ENST00000417073.2	T	chr17	8175756	C	chr17:8175756:C:['T']	0.348548132202104
chr17:8175756-8175875:-	chr17	8175875	ENSE00001236167.2	ENSG00000179029.15	TMEM107	100	100	8175756	-	ENST00000533070.5	T	chr17	8175756	C	chr17:8175756:C:['T']	0.348548132202104
chr17:8175756-8175857:-	chr17	8175857	ENSE00001621940.1	ENSG00000179029.15	TMEM107	100	100	8175756	-	ENST00000437139.7	T	chr17	8175756	C	chr17:8175756:C:['T']	0.348548132202104
chr17:43044294-43045802:-	chr17	43045802	ENSE00001814242.1	ENSG00000012048.23	BRCA1	100	0	43044294	-	ENST00000357654.9	T	chr17	43045732	C	chr17:43045732:C:['T']	-0.13156623299566864
chr17:43044804-43045802:-	chr17	43045802	ENSE00001831829.1	ENSG00000012048.23	BRCA1	100	0	43044804	-	ENST00000468300.5	T	chr17	43045732	C	chr17:43045732:C:['T']	-0.13620864752763012
chr17:43045085-43045802:-	chr17	43045802	ENSE00003823658.1	ENSG00000012048.23	BRCA1	100	0	43045085	-	ENST00000644379.1	T	chr17	43045732	C	chr17:43045732:C:['T']	-0.14158272707644923
chr17:43045562-43045802:-	chr17	43045802	ENSE00002914501.1	ENSG00000012048.23	BRCA1	100	0	43045562	-	ENST00000586385.5	T	chr17	43045732	C	chr17:43045732:C:['T']	-0.17953236233831096
chr17:43045628-43045802:-	chr17	43045802	ENSE00001937547.1	ENSG00000012048.23	BRCA1	100	0	43045628	-	ENST00000493795.5	T	chr17	43045732	C	chr17:43045732:C:['T']	-0.20116952604933241
chr17:43045677-43045802:-	chr17	43045802	ENSE00003513816.1	ENSG00000012048.23	BRCA1	100	0	43045677	-	ENST00000461221.5	T	chr17	43045732	C	chr17:43045732:C:['T']	-0.23201103567242254
chr17:43044294-43045802:-	chr17	43045802	ENSE00001814242.1	ENSG00000012048.23	BRCA1	100	0	43044294	-	ENST00000357654.9	C	chr17	43045804	T	chr17:43045804:T:['C']	-1.4337893570625693
chr17:43044804-43045802:-	chr17	43045802	ENSE00001831829.1	ENSG00000012048.23	BRCA1	100	0	43044804	-	ENST00000468300.5	C	chr17	43045804	T	chr17:43045804:T:['C']	-1.4337893570625693
chr17:43045085-43045802:-	chr17	43045802	ENSE00003823658.1	ENSG00000012048.23	BRCA1	100	0	43045085	-	ENST00000644379.1	C	chr17	43045804	T	chr17:43045804:T:['C']	-1.4337893570625693
chr17:43045562-43045802:-	chr17	43045802	ENSE00002914501.1	ENSG00000012048.23	BRCA1	100	0	43045562	-	ENST00000586385.5	C	chr17	43045804	T	chr17:43045804:T:['C']	-1.4337893570625693
chr17:43045628-43045802:-	chr17	43045802	ENSE00001937547.1	ENSG00000012048.23	BRCA1	100	0	43045628	-	ENST00000493795.5	C	chr17	43045804	T	chr17:43045804:T:['C']	-1.4337893570625693
chr17:43045677-43045802:-	chr17	43045802	ENSE00003513816.1	ENSG00000012048.23	BRCA1	100	0	43045677	-	ENST00000461221.5	C	chr17	43045804	T	chr17:43045804:T:['C']	-1.4337893570625693
chr17:43044294-43045802:-	chr17	43045802	ENSE00001814242.1	ENSG00000012048.23	BRCA1	100	0	43044294	-	ENST00000357654.9	T	chr17	43045807	A	chr17:43045807:A:['T']	-0.523117238429386
chr17:43044804-43045802:-	chr17	43045802	ENSE00001831829.1	ENSG00000012048.23	BRCA1	100	0	43044804	-	ENST00000468300.5	T	chr17	43045807	A	chr17:43045807:A:['T']	-0.523117238429386
chr17:43045085-43045802:-	chr17	43045802	ENSE00003823658.1	ENSG00000012048.23	BRCA1	100	0	43045085	-	ENST00000644379.1	T	chr17	43045807	A	chr17:43045807:A:['T']	-0.523117238429386
chr17:43045562-43045802:-	chr17	43045802	ENSE00002914501.1	ENSG00000012048.23	BRCA1	100	0	43045562	-	ENST00000586385.5	T	chr17	43045807	A	chr17:43045807:A:['T']	-0.523117238429386
chr17:43045628-43045802:-	chr17	43045802	ENSE00001937547.1	ENSG00000012048.23	BRCA1	100	0	43045628	-	ENST00000493795.5	T	chr17	43045807	A	chr17:43045807:A:['T']	-0.523117238429386
chr17:43045677-43045802:-	chr17	43045802	ENSE00003513816.1	ENSG00000012048.23	BRCA1	100	0	43045677	-	ENST00000461221.5	T	chr17	43045807	A	chr17:43045807:A:['T']	-0.523117238429386
chr17:43044294-43045802:-	chr17	43045802	ENSE00001814242.1	ENSG00000012048.23	BRCA1	100	0	43044294	-	ENST00000357654.9	T	chr17	43045810	C	chr17:43045810:C:['T']	-0.46501772300580757
chr17:43044804-43045802:-	chr17	43045802	ENSE00001831829.1	ENSG00000012048.23	BRCA1	100	0	43044804	-	ENST00000468300.5	T	chr17	43045810	C	chr17:43045810:C:['T']	-0.46501772300580757
chr17:43045085-43045802:-	chr17	43045802	ENSE00003823658.1	ENSG00000012048.23	BRCA1	100	0	43045085	-	ENST00000644379.1	T	chr17	43045810	C	chr17:43045810:C:['T']	-0.46501772300580757
chr17:43045562-43045802:-	chr17	43045802	ENSE00002914501.1	ENSG00000012048.23	BRCA1	100	0	43045562	-	ENST00000586385.5	T	chr17	43045810	C	chr17:43045810:C:['T']	-0.46501772300580757
chr17:43045628-43045802:-	chr17	43045802	ENSE00001937547.1	ENSG00000012048.23	BRCA1	100	0	43045628	-	ENST00000493795.5	T	chr17	43045810	C	chr17:43045810:C:['T']	-0.46501772300580757
chr17:43045677-43045802:-	chr17	43045802	ENSE00003513816.1	ENSG00000012048.23	BRCA1	100	0	43045677	-	ENST00000461221.5	T	chr17	43045810	C	chr17:43045810:C:['T']	-0.46501772300580757
chr17:43044294-43045802:-	chr17	43045802	ENSE00001814242.1	ENSG00000012048.23	BRCA1	100	0	43044294	-	ENST00000357654.9	T	chr17	43045812	G	chr17:43045812:G:['T']	-0.5503093395014124
chr17:43044804-43045802:-	chr17	43045802	ENSE00001831829.1	ENSG00000012048.23	BRCA1	100	0	43044804	-	ENST00000468300.5	T	chr17	43045812	G	chr17:43045812:G:['T']	-0.5503093395014124
chr17:43045085-43045802:-	chr17	43045802	ENSE00003823658.1	ENSG00000012048.23	BRCA1	100	0	43045085	-	ENST00000644379.1	T	chr17	43045812	G	chr17:43045812:G:['T']	-0.5503093395014124
chr17:43045562-43045802:-	chr17	43045802	ENSE00002914501.1	ENSG00000012048.23	BRCA1	100	0	43045562	-	ENST00000586385.5	T	chr17	43045812	G	chr17:43045812:G:['T']	-0.5503093395014124
chr17:43045628-43045802:-	chr17	43045802	ENSE00001937547.1	ENSG00000012048.23	BRCA1	100	0	43045628	-	ENST00000493795.5	T	chr17	43045812	G	chr17:43045812:G:['T']	-0.5503093395014124
chr17:43045677-43045802:-	chr17	43045802	ENSE00003513816.1	ENSG00000012048.23	BRCA1	100	0	43045677	-	ENST00000461221.5	T	chr17	43045812	G	chr17:43045812:G:['T']	-0.5503093395014124
chr17:43047642-43047703:-	chr17	43047703	ENSE00003687053.1	ENSG00000012048.23	BRCA1	100	100	43047642	-	ENST00000357654.9	G	chr17	43047638	C	chr17:43047638:C:['G']	-2.2261822696153515
chr17:43047642-43047703:-	chr17	43047703	ENSE00003687053.1	ENSG00000012048.23	BRCA1	100	100	43047642	-	ENST00000357654.9	G	chr17	43047641	A	chr17:43047641:A:['G']	-2.0333378913689293
chr17:43047642-43047703:-	chr17	43047703	ENSE00003687053.1	ENSG00000012048.23	BRCA1	100	100	43047642	-	ENST00000357654.9	T	chr17	43047642	C	chr17:43047642:C:['T']	-5.8862873208775754
chr17:43047642-43047703:-	chr17	43047703	ENSE00003687053.1	ENSG00000012048.23	BRCA1	100	100	43047642	-	ENST00000357654.9	T	chr17	43047643	C	chr17:43047643:C:['T']	-4.9761141578537025
chr17:43047642-43047703:-	chr17	43047703	ENSE00003687053.1	ENSG00000012048.23	BRCA1	100	100	43047642	-	ENST00000357654.9	C	chr17	43047657	T	chr17:43047657:T:['C']	-1.919404334987559
chr17:43047642-43047703:-	chr17	43047703	ENSE00003687053.1	ENSG00000012048.23	BRCA1	100	100	43047642	-	ENST00000357654.9	C	chr17	43047676	G	chr17:43047676:G:['C']	-1.0716496882302442
chr17:43047642-43047703:-	chr17	43047703	ENSE00003687053.1	ENSG00000012048.23	BRCA1	100	100	43047642	-	ENST00000357654.9	T	chr17	43047679	G	chr17:43047679:G:['T']	0.2951590964611069
chr17:43047642-43047703:-	chr17	43047703	ENSE00003687053.1	ENSG00000012048.23	BRCA1	100	100	43047642	-	ENST00000357654.9	A	chr17	43047685	C	chr17:43047685:C:['A']	-0.7327515982345133
chr17:43047642-43047703:-	chr17	43047703	ENSE00003687053.1	ENSG00000012048.23	BRCA1	100	100	43047642	-	ENST00000357654.9	T	chr17	43047699	A	chr17:43047699:A:['T']	0.6933714402109417
chr17:43047642-43047703:-	chr17	43047703	ENSE00003687053.1	ENSG00000012048.23	BRCA1	100	100	43047642	-	ENST00000357654.9	G	chr17	43047702	C	chr17:43047702:C:['G']	0.06283511048194852
chr17:43047642-43047703:-	chr17	43047703	ENSE00003687053.1	ENSG00000012048.23	BRCA1	100	100	43047642	-	ENST00000357654.9	A	chr17	43047703	C	chr17:43047703:C:['A']	-0.7255818718945127
chr17:43047642-43047703:-	chr17	43047703	ENSE00003687053.1	ENSG00000012048.23	BRCA1	100	100	43047642	-	ENST00000357654.9	C	chr17	43047705	T	chr17:43047705:T:['C']	-0.7534490010844233
chr17:43049120-43049194:-	chr17	43049194	ENSE00003628864.1	ENSG00000012048.23	BRCA1	100	100	43049120	-	ENST00000357654.9	T	chr17	43049076	G	chr17:43049076:G:['T']	-0.12248809929900793
chr17:43049120-43049194:-	chr17	43049194	ENSE00003628864.1	ENSG00000012048.23	BRCA1	100	100	43049120	-	ENST00000357654.9	A	chr17	43049088	T	chr17:43049088:T:['A']	-0.12248809929900793
chr17:43049120-43049194:-	chr17	43049194	ENSE00003628864.1	ENSG00000012048.23	BRCA1	100	100	43049120	-	ENST00000357654.9	G	chr17	43049113	A	chr17:43049113:A:['G']	-0.16004618270699952
chr17:43049120-43049194:-	chr17	43049194	ENSE00003628864.1	ENSG00000012048.23	BRCA1	100	100	43049120	-	ENST00000357654.9	T	chr17	43049116	C	chr17:43049116:C:['T']	-5.26574226206522
chr17:43049120-43049194:-	chr17	43049194	ENSE00003628864.1	ENSG00000012048.23	BRCA1	100	100	43049120	-	ENST00000357654.9	G	chr17	43049116	C	chr17:43049116:C:['G']	-6.613237984889689
chr17:43049120-43049194:-	chr17	43049194	ENSE00003628864.1	ENSG00000012048.23	BRCA1	100	100	43049120	-	ENST00000357654.9	C	chr17	43049117	T	chr17:43049117:T:['C']	-2.359736481463451
chr17:43049120-43049194:-	chr17	43049194	ENSE00003628864.1	ENSG00000012048.23	BRCA1	100	100	43049120	-	ENST00000357654.9	A	chr17	43049118	T	chr17:43049118:T:['A']	-4.44014273761002
chr17:43049120-43049194:-	chr17	43049194	ENSE00003628864.1	ENSG00000012048.23	BRCA1	100	100	43049120	-	ENST00000357654.9	T	chr17	43049118	TA	chr17:43049118:TA:['T']	-8.105169026324125
chr17:43049120-43049194:-	chr17	43049194	ENSE00003628864.1	ENSG00000012048.23	BRCA1	100	100	43049120	-	ENST00000357654.9	C	chr17	43049119	A	chr17:43049119:A:['C']	-6.2197232581171455
chr17:43049120-43049194:-	chr17	43049194	ENSE00003628864.1	ENSG00000012048.23	BRCA1	100	100	43049120	-	ENST00000357654.9	T	chr17	43049120	C	chr17:43049120:C:['T']	-4.63428048767879
chr17:43049120-43049194:-	chr17	43049194	ENSE00003628864.1	ENSG00000012048.23	BRCA1	100	100	43049120	-	ENST00000357654.9	G	chr17	43049193	A	chr17:43049193:A:['G']	-0.3339675428202039
chr17:43049120-43049194:-	chr17	43049194	ENSE00003628864.1	ENSG00000012048.23	BRCA1	100	100	43049120	-	ENST00000357654.9	C	chr17	43049194	T	chr17:43049194:T:['C']	0.17247846881101903
chr17:43049120-43049194:-	chr17	43049194	ENSE00003628864.1	ENSG00000012048.23	BRCA1	100	100	43049120	-	ENST00000357654.9	A	chr17	43049195	C	chr17:43049195:C:['A']	-1.5607714624727709
chr17:43049120-43049194:-	chr17	43049194	ENSE00003628864.1	ENSG00000012048.23	BRCA1	100	100	43049120	-	ENST00000357654.9	C	chr17	43049197	A	chr17:43049197:A:['C']	-1.4762515764273352
chr17:43049120-43049194:-	chr17	43049194	ENSE00003628864.1	ENSG00000012048.23	BRCA1	100	100	43049120	-	ENST00000357654.9	C	chr17	43049200	A	chr17:43049200:A:['C']	-1.6768863997543757
chr17:43051062-43051117:-	chr17	43051117	ENSE00003477922.1	ENSG00000012048.23	BRCA1	100	100	43051062	-	ENST00000357654.9	A	chr17	43051024	G	chr17:43051024:G:['A']	-0.12248809929900793
chr17:43051062-43051117:-	chr17	43051117	ENSE00003477922.1	ENSG00000012048.23	BRCA1	100	100	43051062	-	ENST00000357654.9	A	chr17	43051050	C	chr17:43051050:C:['A']	-0.4240578848046774
chr17:43051062-43051117:-	chr17	43051117	ENSE00003477922.1	ENSG00000012048.23	BRCA1	100	100	43051062	-	ENST00000357654.9	T	chr17	43051061	A	chr17:43051061:A:['T']	-6.850499251602776
chr17:43051062-43051117:-	chr17	43051117	ENSE00003477922.1	ENSG00000012048.23	BRCA1	100	100	43051062	-	ENST00000357654.9	ATGTTG	chr17	43051062	CCT	chr17:43051062:CCT:['ATGTTG']	-10.719527091386063
chr17:43051062-43051117:-	chr17	43051117	ENSE00003477922.1	ENSG00000012048.23	BRCA1	100	100	43051062	-	ENST00000357654.9	T	chr17	43051062	C	chr17:43051062:C:['T']	-7.101357108274248
chr17:43051062-43051117:-	chr17	43051117	ENSE00003477922.1	ENSG00000012048.23	BRCA1	100	100	43051062	-	ENST00000357654.9	T	chr17	43051063	C	chr17:43051063:C:['T']	-4.449336099468253
chr17:43051062-43051117:-	chr17	43051117	ENSE00003477922.1	ENSG00000012048.23	BRCA1	100	100	43051062	-	ENST00000357654.9	A	chr17	43051063	C	chr17:43051063:C:['A']	-5.801625826838079
chr17:43051062-43051117:-	chr17	43051117	ENSE00003477922.1	ENSG00000012048.23	BRCA1	100	100	43051062	-	ENST00000357654.9	T	chr17	43051118	C	chr17:43051118:C:['T']	-2.135013461877845
chr17:43051062-43051117:-	chr17	43051117	ENSE00003477922.1	ENSG00000012048.23	BRCA1	100	100	43051062	-	ENST00000357654.9	G	chr17	43051118	C	chr17:43051118:C:['G']	-1.8930769925333324
chr17:43051062-43051117:-	chr17	43051117	ENSE00003477922.1	ENSG00000012048.23	BRCA1	100	100	43051062	-	ENST00000357654.9	A	chr17	43051118	C	chr17:43051118:C:['A']	-2.245779576069954
chr17:43051062-43051117:-	chr17	43051117	ENSE00003477922.1	ENSG00000012048.23	BRCA1	100	100	43051062	-	ENST00000357654.9	C	chr17	43051118	CT	chr17:43051118:CT:['C']	-2.4479893825496215
chr17:43051062-43051117:-	chr17	43051117	ENSE00003477922.1	ENSG00000012048.23	BRCA1	100	100	43051062	-	ENST00000357654.9	G	chr17	43051120	GGAA	chr17:43051120:GGAA:['G']	-0.2748428454862661
chr17:43057051-43057135:-	chr17	43057135	ENSE00003458468.1	ENSG00000012048.23	BRCA1	100	100	43057051	-	ENST00000357654.9	T	chr17	43056974	C	chr17:43056974:C:['T']	-0.12248809929900793
chr17:43057051-43057135:-	chr17	43057135	ENSE00003458468.1	ENSG00000012048.23	BRCA1	100	100	43057051	-	ENST00000357654.9	G	chr17	43057046	C	chr17:43057046:C:['G']	-0.7221155955736513
chr17:43057051-43057135:-	chr17	43057135	ENSE00003458468.1	ENSG00000012048.23	BRCA1	100	100	43057051	-	ENST00000357654.9	T	chr17	43057051	C	chr17:43057051:C:['T']	-5.304080751189661
chr17:43057051-43057135:-	chr17	43057135	ENSE00003458468.1	ENSG00000012048.23	BRCA1	100	100	43057051	-	ENST00000357654.9	T	chr17	43057077	C	chr17:43057077:C:['T']	-0.12785943510401382
chr17:43057051-43057135:-	chr17	43057135	ENSE00003458468.1	ENSG00000012048.23	BRCA1	100	100	43057051	-	ENST00000357654.9	T	chr17	43057078	G	chr17:43057078:G:['T']	0.025196655191157116
chr17:43057051-43057135:-	chr17	43057135	ENSE00003458468.1	ENSG00000012048.23	BRCA1	100	100	43057051	-	ENST00000357654.9	G	chr17	43057122	A	chr17:43057122:A:['G']	0.2599394862933951
chr17:43057051-43057135:-	chr17	43057135	ENSE00003458468.1	ENSG00000012048.23	BRCA1	100	100	43057051	-	ENST00000357654.9	C	chr17	43057131	T	chr17:43057131:T:['C']	-0.42136594203517025
chr17:43057051-43057135:-	chr17	43057135	ENSE00003458468.1	ENSG00000012048.23	BRCA1	100	100	43057051	-	ENST00000357654.9	A	chr17	43057136	C	chr17:43057136:C:['A']	-1.7720174768112888
chr17:43057051-43057135:-	chr17	43057135	ENSE00003458468.1	ENSG00000012048.23	BRCA1	100	100	43057051	-	ENST00000357654.9	G	chr17	43057141	A	chr17:43057141:A:['G']	-0.5512665070448497
chr17:43057051-43057135:-	chr17	43057135	ENSE00003458468.1	ENSG00000012048.23	BRCA1	100	100	43057051	-	ENST00000357654.9	T	chr17	43057147	C	chr17:43057147:C:['T']	-1.7207053081077104
chr17:43063332-43063373:-	chr17	43063373	ENSE00003672792.1	ENSG00000012048.23	BRCA1	100	100	43063332	-	ENST00000357654.9	C	chr17	43063269	A	chr17:43063269:A:['C']	-0.12248809929900793
chr17:43063332-43063373:-	chr17	43063373	ENSE00003672792.1	ENSG00000012048.23	BRCA1	100	100	43063332	-	ENST00000357654.9	T	chr17	43063330	TA	chr17:43063330:TA:['T']	-8.743112600582661
chr17:43063332-43063373:-	chr17	43063373	ENSE00003672792.1	ENSG00000012048.23	BRCA1	100	100	43063332	-	ENST00000357654.9	C	chr17	43063331	A	chr17:43063331:A:['C']	-4.287075145685937
chr17:43063332-43063373:-	chr17	43063373	ENSE00003672792.1	ENSG00000012048.23	BRCA1	100	100	43063332	-	ENST00000357654.9	A	chr17	43063331	AC	chr17:43063331:AC:['A']	-10.924016387254934
chr17:43063332-43063373:-	chr17	43063373	ENSE00003672792.1	ENSG00000012048.23	BRCA1	100	100	43063332	-	ENST00000357654.9	A	chr17	43063369	C	chr17:43063369:C:['A']	-1.681779658300173
chr17:43063343-43063373:-	chr17	43063373	ENSE00001871565.1	ENSG00000012048.23	BRCA1	100	0	43063343	-	ENST00000484087.5	A	chr17	43063369	C	chr17:43063369:C:['A']	-2.2535209940981256
chr17:43063359-43063373:-	chr17	43063373	ENSE00002344016.1	ENSG00000012048.23	BRCA1	100	0	43063359	-	ENST00000493919.5	A	chr17	43063369	C	chr17:43063369:C:['A']	-4.502706814144493
chr17:43063332-43063373:-	chr17	43063373	ENSE00003672792.1	ENSG00000012048.23	BRCA1	100	100	43063332	-	ENST00000357654.9	A	chr17	43063372	C	chr17:43063372:C:['A']	0.5688140666622948
chr17:43063343-43063373:-	chr17	43063373	ENSE00001871565.1	ENSG00000012048.23	BRCA1	100	0	43063343	-	ENST00000484087.5	A	chr17	43063372	C	chr17:43063372:C:['A']	0.7268829770345222
chr17:43063359-43063373:-	chr17	43063373	ENSE00002344016.1	ENSG00000012048.23	BRCA1	100	0	43063359	-	ENST00000493919.5	A	chr17	43063372	C	chr17:43063372:C:['A']	1.400212231893041
chr17:43063332-43063373:-	chr17	43063373	ENSE00003672792.1	ENSG00000012048.23	BRCA1	100	100	43063332	-	ENST00000357654.9	G	chr17	43063373	C	chr17:43063373:C:['G']	0.6523730215076888
chr17:43063343-43063373:-	chr17	43063373	ENSE00001871565.1	ENSG00000012048.23	BRCA1	100	0	43063343	-	ENST00000484087.5	G	chr17	43063373	C	chr17:43063373:C:['G']	1.1388328150770588
chr17:43063359-43063373:-	chr17	43063373	ENSE00002344016.1	ENSG00000012048.23	BRCA1	100	0	43063359	-	ENST00000493919.5	G	chr17	43063373	C	chr17:43063373:C:['G']	3.2110223076057163
chr17:43063332-43063373:-	chr17	43063373	ENSE00003672792.1	ENSG00000012048.23	BRCA1	100	100	43063332	-	ENST00000357654.9	T	chr17	43063374	C	chr17:43063374:C:['T']	-1.4701575139009941
chr17:43063343-43063373:-	chr17	43063373	ENSE00001871565.1	ENSG00000012048.23	BRCA1	100	0	43063343	-	ENST00000484087.5	T	chr17	43063374	C	chr17:43063374:C:['T']	-1.4701575139009941
chr17:43063359-43063373:-	chr17	43063373	ENSE00002344016.1	ENSG00000012048.23	BRCA1	100	0	43063359	-	ENST00000493919.5	T	chr17	43063374	C	chr17:43063374:C:['T']	-1.4701575139009941
chr17:43063332-43063373:-	chr17	43063373	ENSE00003672792.1	ENSG00000012048.23	BRCA1	100	100	43063332	-	ENST00000357654.9	C	chr17	43063374	CT	chr17:43063374:CT:['C']	-1.7306681880411718
chr17:43063343-43063373:-	chr17	43063373	ENSE00001871565.1	ENSG00000012048.23	BRCA1	100	0	43063343	-	ENST00000484087.5	C	chr17	43063374	CT	chr17:43063374:CT:['C']	-1.7306681880411718
chr17:43063359-43063373:-	chr17	43063373	ENSE00002344016.1	ENSG00000012048.23	BRCA1	100	0	43063359	-	ENST00000493919.5	C	chr17	43063374	CT	chr17:43063374:CT:['C']	-1.7306681880411718
chr17:43063332-43063373:-	chr17	43063373	ENSE00003672792.1	ENSG00000012048.23	BRCA1	100	100	43063332	-	ENST00000357654.9	T	chr17	43063379	G	chr17:43063379:G:['T']	-0.5322738879883494
chr17:43063343-43063373:-	chr17	43063373	ENSE00001871565.1	ENSG00000012048.23	BRCA1	100	0	43063343	-	ENST00000484087.5	T	chr17	43063379	G	chr17:43063379:G:['T']	-0.5322738879883494
chr17:43063359-43063373:-	chr17	43063373	ENSE00002344016.1	ENSG00000012048.23	BRCA1	100	0	43063359	-	ENST00000493919.5	T	chr17	43063379	G	chr17:43063379:G:['T']	-0.5322738879883494
chr17:43063332-43063373:-	chr17	43063373	ENSE00003672792.1	ENSG00000012048.23	BRCA1	100	100	43063332	-	ENST00000357654.9	C	chr17	43063386	T	chr17:43063386:T:['C']	0.20155264531783323
chr17:43063343-43063373:-	chr17	43063373	ENSE00001871565.1	ENSG00000012048.23	BRCA1	100	0	43063343	-	ENST00000484087.5	C	chr17	43063386	T	chr17:43063386:T:['C']	0.20155264531783323
chr17:43063359-43063373:-	chr17	43063373	ENSE00002344016.1	ENSG00000012048.23	BRCA1	100	0	43063359	-	ENST00000493919.5	C	chr17	43063386	T	chr17:43063386:T:['C']	0.20155264531783323
chr17:43063332-43063373:-	chr17	43063373	ENSE00003672792.1	ENSG00000012048.23	BRCA1	100	100	43063332	-	ENST00000357654.9	C	chr17	43063399	T	chr17:43063399:T:['C']	-0.8563473869976339
chr17:43063343-43063373:-	chr17	43063373	ENSE00001871565.1	ENSG00000012048.23	BRCA1	100	0	43063343	-	ENST00000484087.5	C	chr17	43063399	T	chr17:43063399:T:['C']	-0.8563473869976339
chr17:43063359-43063373:-	chr17	43063373	ENSE00002344016.1	ENSG00000012048.23	BRCA1	100	0	43063359	-	ENST00000493919.5	C	chr17	43063399	T	chr17:43063399:T:['C']	-0.8563473869976339
chr17:43063332-43063373:-	chr17	43063373	ENSE00003672792.1	ENSG00000012048.23	BRCA1	100	100	43063332	-	ENST00000357654.9	C	chr17	43063407	A	chr17:43063407:A:['C']	-0.20223303153195596
chr17:43063343-43063373:-	chr17	43063373	ENSE00001871565.1	ENSG00000012048.23	BRCA1	100	0	43063343	-	ENST00000484087.5	C	chr17	43063407	A	chr17:43063407:A:['C']	-0.20223303153195596
chr17:43063359-43063373:-	chr17	43063373	ENSE00002344016.1	ENSG00000012048.23	BRCA1	100	0	43063359	-	ENST00000493919.5	C	chr17	43063407	A	chr17:43063407:A:['C']	-0.20223303153195596
chr17:43063873-43063951:-	chr17	43063951	ENSE00003591784.1	ENSG00000012048.23	BRCA1	100	100	43063873	-	ENST00000357654.9	C	chr17	43063780	A	chr17:43063780:A:['C']	-0.12248809929900793
chr17:43063873-43063951:-	chr17	43063951	ENSE00003591784.1	ENSG00000012048.23	BRCA1	100	100	43063873	-	ENST00000357654.9	C	chr17	43063788	CA	chr17:43063788:CA:['C']	-0.12248809929900793
chr17:43063873-43063951:-	chr17	43063951	ENSE00003591784.1	ENSG00000012048.23	BRCA1	100	100	43063873	-	ENST00000357654.9	G	chr17	43063868	A	chr17:43063868:A:['G']	-2.6862080322710935
chr17:43063873-43063951:-	chr17	43063951	ENSE00003591784.1	ENSG00000012048.23	BRCA1	100	100	43063873	-	ENST00000357654.9	T	chr17	43063869	C	chr17:43063869:C:['T']	-6.243930776087446
chr17:43063873-43063951:-	chr17	43063951	ENSE00003591784.1	ENSG00000012048.23	BRCA1	100	100	43063873	-	ENST00000357654.9	G	chr17	43063869	C	chr17:43063869:C:['G']	-7.380620836578861
chr17:43063873-43063951:-	chr17	43063951	ENSE00003591784.1	ENSG00000012048.23	BRCA1	100	100	43063873	-	ENST00000357654.9	G	chr17	43063873	C	chr17:43063873:C:['G']	-5.253157161583612
chr17:43063873-43063951:-	chr17	43063951	ENSE00003591784.1	ENSG00000012048.23	BRCA1	100	100	43063873	-	ENST00000357654.9	T	chr17	43063909	C	chr17:43063909:C:['T']	-0.5704591516827862
chr17:43063873-43063951:-	chr17	43063951	ENSE00003591784.1	ENSG00000012048.23	BRCA1	100	100	43063873	-	ENST00000357654.9	T	chr17	43063910	C	chr17:43063910:C:['T']	0.02989577376192505
chr17:43063873-43063951:-	chr17	43063951	ENSE00003591784.1	ENSG00000012048.23	BRCA1	100	100	43063873	-	ENST00000357654.9	T	chr17	43063930	C	chr17:43063930:C:['T']	-0.9297469165357964
chr17:43063873-43063951:-	chr17	43063951	ENSE00003591784.1	ENSG00000012048.23	BRCA1	100	100	43063873	-	ENST00000357654.9	T	chr17	43063945	TCAG	chr17:43063945:TCAG:['T']	-1.1655790139318811
chr17:43063873-43063951:-	chr17	43063951	ENSE00003591784.1	ENSG00000012048.23	BRCA1	100	100	43063873	-	ENST00000357654.9	T	chr17	43063946	C	chr17:43063946:C:['T']	-1.2068906499462035
chr17:43063873-43063951:-	chr17	43063951	ENSE00003591784.1	ENSG00000012048.23	BRCA1	100	100	43063873	-	ENST00000357654.9	C	chr17	43063953	T	chr17:43063953:T:['C']	-1.5876584034998396
chr17:43063873-43063951:-	chr17	43063951	ENSE00003591784.1	ENSG00000012048.23	BRCA1	100	100	43063873	-	ENST00000357654.9	T	chr17	43063957	G	chr17:43063957:G:['T']	-0.6489811766492817
chr17:43063873-43063951:-	chr17	43063951	ENSE00003591784.1	ENSG00000012048.23	BRCA1	100	100	43063873	-	ENST00000357654.9	C	chr17	43063959	A	chr17:43063959:A:['C']	-2.1249113501069132
chr17:43063873-43063951:-	chr17	43063951	ENSE00003591784.1	ENSG00000012048.23	BRCA1	100	100	43063873	-	ENST00000357654.9	A	chr17	43063960	T	chr17:43063960:T:['A']	0.4021649820870523
chr17:43067273-43067695:-	chr17	43067695	ENSE00001876698.1	ENSG00000012048.23	BRCA1	100	0	43067273	-	ENST00000472490.1	G	chr17	43067516	A	chr17:43067516:A:['G']	-0.006992947225493137
chr17:43067607-43067695:-	chr17	43067695	ENSE00003492626.1	ENSG00000012048.23	BRCA1	100	100	43067607	-	ENST00000357654.9	G	chr17	43067516	A	chr17:43067516:A:['G']	-0.12248809929900793
chr17:43067273-43067695:-	chr17	43067695	ENSE00001876698.1	ENSG00000012048.23	BRCA1	100	0	43067273	-	ENST00000472490.1	A	chr17	43067601	G	chr17:43067601:G:['A']	-0.3237728037616188
chr17:43067607-43067695:-	chr17	43067695	ENSE00003492626.1	ENSG00000012048.23	BRCA1	100	100	43067607	-	ENST00000357654.9	A	chr17	43067601	G	chr17:43067601:G:['A']	0.13281762173341544
chr17:43067273-43067695:-	chr17	43067695	ENSE00001876698.1	ENSG00000012048.23	BRCA1	100	0	43067273	-	ENST00000472490.1	C	chr17	43067602	G	chr17:43067602:G:['C']	-0.2091702830086703
chr17:43067607-43067695:-	chr17	43067695	ENSE00003492626.1	ENSG00000012048.23	BRCA1	100	100	43067607	-	ENST00000357654.9	C	chr17	43067602	G	chr17:43067602:G:['C']	0.24658429055281583
chr17:43067273-43067695:-	chr17	43067695	ENSE00001876698.1	ENSG00000012048.23	BRCA1	100	0	43067273	-	ENST00000472490.1	A	chr17	43067603	T	chr17:43067603:T:['A']	-0.08152583333023503
chr17:43067607-43067695:-	chr17	43067695	ENSE00003492626.1	ENSG00000012048.23	BRCA1	100	100	43067607	-	ENST00000357654.9	A	chr17	43067603	T	chr17:43067603:T:['A']	-0.6601682149442398
chr17:43067273-43067695:-	chr17	43067695	ENSE00001876698.1	ENSG00000012048.23	BRCA1	100	0	43067273	-	ENST00000472490.1	C	chr17	43067605	T	chr17:43067605:T:['C']	-0.01184754461234333
chr17:43067607-43067695:-	chr17	43067695	ENSE00003492626.1	ENSG00000012048.23	BRCA1	100	100	43067607	-	ENST00000357654.9	C	chr17	43067605	T	chr17:43067605:T:['C']	-3.177550873717286
chr17:43067273-43067695:-	chr17	43067695	ENSE00001876698.1	ENSG00000012048.23	BRCA1	100	0	43067273	-	ENST00000472490.1	T	chr17	43067607	C	chr17:43067607:C:['T']	0.015749030660983307
chr17:43067607-43067695:-	chr17	43067695	ENSE00003492626.1	ENSG00000012048.23	BRCA1	100	100	43067607	-	ENST00000357654.9	T	chr17	43067607	C	chr17:43067607:C:['T']	-3.8858803700599367
chr17:43067273-43067695:-	chr17	43067695	ENSE00001876698.1	ENSG00000012048.23	BRCA1	100	0	43067273	-	ENST00000472490.1	A	chr17	43067607	C	chr17:43067607:C:['A']	-0.09482750333670625
chr17:43067607-43067695:-	chr17	43067695	ENSE00003492626.1	ENSG00000012048.23	BRCA1	100	100	43067607	-	ENST00000357654.9	A	chr17	43067607	C	chr17:43067607:C:['A']	-7.497016332184654
chr17:43067273-43067695:-	chr17	43067695	ENSE00001876698.1	ENSG00000012048.23	BRCA1	100	0	43067273	-	ENST00000472490.1	T	chr17	43067608	C	chr17:43067608:C:['T']	-0.02663449460303549
[truncated: 380 more rows]
