# Supplementary material for: Analyzing the performance of deep learning splice prediction algorithms
Source: PLoS One. 2026 May 13;21(5):e0348885. doi: 10.1371/journal.pone.0348885 (PMC13170886; doi:10.1371/journal.pone.0348885)
Supplement: S1 File — The data used in the CI-SpliceAI benchmark analysis are available in CI-SpliceAI__Comparison at https://github.com/YStrauch/CI-SpliceAI__Comparison. (ZIP) [file pone.0348885.s001.zip › CI-SpliceAI__Comparison-master/predictions/spliceai.vcf]

##fileformat=VCFv4.2
##FILTER=<ID=PASS,Description="All filters passed">
##reference=GRCh38
##contig=<ID=chr1>
##contig=<ID=chr2>
##contig=<ID=chr3>
##contig=<ID=chr4>
##contig=<ID=chr5>
##contig=<ID=chr6>
##contig=<ID=chr7>
##contig=<ID=chr8>
##contig=<ID=chr9>
##contig=<ID=chr10>
##contig=<ID=chr11>
##contig=<ID=chr12>
##contig=<ID=chr13>
##contig=<ID=chr14>
##contig=<ID=chr15>
##contig=<ID=chr16>
##contig=<ID=chr17>
##contig=<ID=chr18>
##contig=<ID=chr19>
##contig=<ID=chr20>
##contig=<ID=chr21>
##contig=<ID=chr22>
##contig=<ID=chrX>
##bcftools_normVersion=1.12+htslib-1.12
##bcftools_normCommand=norm -m-both -o norm1.vcf.gz plain.vcf.gz; Date=Sat Mar 12 14:42:06 2022
##INFO=<ID=SpliceAI,Number=.,Type=String,Description="SpliceAIv1.3.1 variant annotation. These include delta scores (DS) and delta positions (DP) for acceptor gain (AG), acceptor loss (AL), donor gain (DG), and donor loss (DL). Format: ALLELE|SYMBOL|DS_AG|DS_AL|DS_DG|DS_DL|DP_AG|DP_AL|DP_DG|DP_DL">
#CHROM	POS	ID	REF	ALT	QUAL	FILTER	INFO
chr1	2303402	NM_003036.3:c.1211+2T>G	T	G	.	.	SpliceAI=G|SKI|0.00|0.35|0.38|0.99|508|-117|19|-2
chr1	10627363	NM_004565.2:c.677G>A	G	A	.	.	SpliceAI=A|PEX14|0.04|0.78|0.06|0.91|-2038|-91|-39|0
chr1	12001422	NM_014874.3:c.838C>T	C	T	.	.	SpliceAI=T|MFN2|0.00|0.00|0.00|0.00|-2629|-21|414|86
chr1	15440490	NM_007272.2:c.133-3C>A	C	A	.	.	SpliceAI=A|CTRC|0.05|0.30|0.01|0.22|15|3|1698|100
chr1	15445585	NM_007272.2:c.640-12G>A	G	A	.	.	SpliceAI=A|CTRC|0.88|0.29|0.01|0.01|2|12|-1114|-700
chr1	21831803	NM_005529:c.11208-7G>A	C	T	.	.	SpliceAI=T|HSPG2|0.98|0.12|0.00|0.01|-2|-7|261|396
chr1	25284574	NM_016124.4:c.150T>C	T	C	.	.	SpliceAI=C|RHD|0.11|0.00|0.01|0.00|-4|-1|185|-2562
chr1	25284758	NM_016124.4:c.334A>G	A	G	.	.	SpliceAI=G|RHD|0.00|0.33|0.34|0.69|1|-185|-19|1
chr1	25284759	NM_016124.4:c.335G>C	G	C	.	.	SpliceAI=C|RHD|0.00|0.53|0.23|0.97|-17|-186|-20|0
chr1	25284759	NM_016124.4:c.335G>T	G	T	.	.	SpliceAI=T|RHD|0.00|0.49|0.26|0.97|-17|-186|-20|0
chr1	25284760	NM_016124.4:c.335+1G>A	G	A	.	.	SpliceAI=A|RHD|0.00|0.58|0.14|0.97|-18|-187|-21|-1
chr1	25290639	NM_016124.4:c.336-2A>G	A	G	.	.	SpliceAI=G|RHD|0.28|0.94|0.00|0.25|-26|2|-112|152
chr1	25290639	NM_016124.4:c.336-2delA	AG	G	.	.	SpliceAI=G|RHD|0.23|0.94|0.00|0.25|-26|2|-112|152
chr1	25290640	NM_016124.4:c.336-1G>A	G	A	.	.	SpliceAI=A|RHD|0.17|0.94|0.00|0.36|-27|1|-113|151
chr1	25290790	NM_016124.4:c.485A>G	A	G	.	.	SpliceAI=G|RHD|0.01|0.10|0.00|0.14|-730|-149|-1433|1
chr1	25290792	NM_016124.4:c.486+1G>A	G	A	.	.	SpliceAI=A|RHD|0.00|0.77|0.01|0.93|-1198|-151|-15|-1
chr1	25290793	NM_016124.4:c.486+2T>A	T	A	.	.	SpliceAI=A|RHD|0.00|0.79|0.01|0.93|-1199|-152|-16|-2
chr1	25290794	NM_016124.4:c.486+3G>C	G	C	.	.	SpliceAI=C|RHD|0.00|0.58|0.01|0.74|-2429|-153|-17|-3
chr1	25290796	NM_016124.4:c.486+5G>A	G	A	.	.	SpliceAI=A|RHD|0.00|0.73|0.02|0.92|-2431|-155|-19|-5
chr1	25301093	NM_016124.4:c.634G>C	G	C	.	.	SpliceAI=C|RHD|0.01|0.01|0.87|0.40|-1316|262|16|0
chr1	25301093	NM_016124.4:c.634G>T	G	T	.	.	SpliceAI=T|RHD|0.02|0.03|0.76|0.21|-1316|-143|16|0
chr1	25301094	NM_016124.4:c.634+1G>A	G	A	.	.	SpliceAI=A|RHD|0.02|0.01|0.95|1.00|-144|261|15|-1
chr1	25301095	NM_016124.4:c.634+2T>A	T	A	.	.	SpliceAI=A|RHD|0.01|0.01|0.94|1.00|-1318|260|14|-2
chr1	25301098	NM_016124.4:c.634+5G>A	G	A	.	.	SpliceAI=A|RHD|0.01|0.05|0.77|0.29|-1321|-148|6|-5
chr1	25301098	NM_016124.4:c.634+5G>T	G	T	.	.	SpliceAI=T|RHD|0.01|0.04|0.78|0.18|-1321|-148|6|-5
chr1	25301518	NM_016124.4:c.635-2A>G	A	G	.	.	SpliceAI=G|RHD|0.35|1.00|0.00|0.05|-85|2|692|-2692
chr1	25301520	NM_016124.4:c.635G>T	G	T	.	.	SpliceAI=T|RHD|0.18|0.04|0.00|0.03|-87|-570|2547|-2694
chr1	25301521	NM_016124.4:c.636C>T	C	T	.	.	SpliceAI=T|RHD|0.02|0.04|0.01|0.00|-571|-166|-417|-1645
chr1	25301685	NM_016124.4:c.800A>T	A	T	.	.	SpliceAI=T|RHD|0.00|0.02|0.00|0.01|1332|-735|2382|-2859
chr1	25301687	NM_016124.4:c.801+1G>A	G	A	.	.	SpliceAI=A|RHD|0.00|0.65|0.00|1.00|78|-167|-38|-1
chr1	25303458	NM_016124.4:c.938C>T	C	T	.	.	SpliceAI=T|RHD|0.00|0.01|0.00|0.00|43|3138|1236|3271
chr1	25303459	NM_016124.4:c.939G>A	G	A	.	.	SpliceAI=A|RHD|0.00|0.25|0.02|0.34|42|-137|99|0
chr1	25303461	NM_016124.4:c.939+2T>A	T	A	.	.	SpliceAI=A|RHD|0.01|0.47|0.07|0.99|40|-139|97|-2
chr1	25306592	NM_016124.4:c.940-4A>C	A	C	.	.	SpliceAI=C|RHD|0.05|0.29|0.00|0.18|39|4|1220|137
chr1	25306597	NM_016124.4:c.941G>T	G	T	.	.	SpliceAI=T|RHD|0.18|0.11|0.17|0.00|-1|34|132|1215
chr1	25306729	NM_016124.4:c.1073T>C	T	C	.	.	SpliceAI=C|RHD|0.02|0.00|0.07|0.13|-98|437|-4|0
chr1	25306731	NM_016124.4:c.1073+2T>C	T	C	.	.	SpliceAI=C|RHD|0.01|0.46|0.01|0.75|-2913|-135|2|-2
chr1	25316998	NM_016124.4:c.1074-2A>C	A	C	.	.	SpliceAI=C|RHD|0.18|0.93|0.00|0.69|15|2|15|81
chr1	25317078	NM_016124.4:c.1152A>C	A	C	.	.	SpliceAI=C|RHD|0.00|0.45|0.02|0.39|38|-78|214|1
chr1	25317080	NM_016124.4:c.1153+1G>A	G	A	.	.	SpliceAI=A|RHD|0.00|0.83|0.02|0.97|36|-80|5|-1
chr1	25321881	NM_016124.4:c.1154-8T>A	T	A	.	.	SpliceAI=A|RHD|0.00|0.71|0.00|0.64|-1962|8|8|81
chr1	25321889	NM_016124.4:c.1154G>C	G	C	.	.	SpliceAI=C|RHD|0.00|0.84|0.00|0.78|-1970|0|775|73
chr1	25321961	NM_016124.4:c.1226A>T	A	T	.	.	SpliceAI=T|RHD|0.00|0.45|0.00|0.44|-2042|-72|-72|1
chr1	25321962	NM_016124.4:c.1227G>A	G	A	.	.	SpliceAI=A|RHD|0.00|0.84|0.00|0.81|-2043|-73|22|0
chr1	26773899	NM_006015.4:c.4101+1G>T	G	T	.	.	SpliceAI=T|ARID1A|0.04|0.11|0.69|1.00|1594|-97|34|-1
chr1	29206760	NM_001024732.1:c.322+2T>G	A	C	.	.	SpliceAI=C|MECR|0.00|0.52|0.78|1.00|812|145|-12|2
chr1	42747800	NM_022356.3:c.1839-2A>C	T	G	.	.	SpliceAI=G|P3H1|0.30|0.99|0.02|0.08|95|-2|-547|-77
chr1	42755070	NM_001146289.1:c.1224-80G>A	C	T	.	.	SpliceAI=T|P3H1|0.17|0.00|0.62|0.24|-80|1382|3|95
chr1	50970498	NM_001262.2:c.129+1G>T	G	T	.	.	SpliceAI=T|CDKN2C|0.00|0.36|0.09|0.76|15|-140|15|-1
chr1	63623761	NM_001172818.1:c.300+1G>A	G	A	.	.	SpliceAI=A|PGM1|0.03|0.01|0.00|0.08|-381|-104|3|-1
chr1	94011256	NM_000350.2:c.5584+6T>C	A	G	.	.	SpliceAI=G|ABCA4|0.00|0.01|0.21|0.45|3434|-327|11|6
chr1	146019740	NM_213653.3:c.98-6C>G	G	C	.	.	.
chr1	149926665	NM_005850.4:c.417C>T	G	A	.	.	SpliceAI=A|SF3B4|0.18|0.01|0.37|0.07|-124|54|2|-133
chr1	150558649	NM_019032.5:c.2559G>A	G	A	.	.	SpliceAI=A|ADAMTSL4|0.09|0.20|0.05|0.61|-15|-176|37|0
chr1	156114969	NM_170707.4:c.51C>T	C	T	.	.	SpliceAI=T|LMNA|0.00|0.00|0.00|0.00|3375|3405|273|153
chr1	156114976	NM_170707.4:c.58G>A	C	T	.	.	SpliceAI=T|LMNA|0.00|0.00|0.00|0.00|33|3036|312|266
chr1	156114981	NM_170707.4:n.63C>T	G	A	.	.	SpliceAI=A|LMNA|0.00|0.00|0.00|0.00|3031|28|307|261
chr1	156115060	NM_170707.4:c.142C>G	C	G	.	.	SpliceAI=G|LMNA|0.00|0.00|0.00|0.00|3284|2952|0|182
chr1	156115065	NM_170707.4:c.147G>A	G	A	.	.	SpliceAI=A|LMNA|0.00|0.00|0.00|0.00|2947|-56|-3|177
chr1	156115068	NM_170707.4:c.150C>T	C	T	.	.	SpliceAI=T|LMNA|0.00|0.00|0.00|0.00|2944|1194|-6|174
chr1	156115076	NM_170707.4:c.158A>T	A	T	.	.	SpliceAI=T|LMNA|0.00|0.00|0.02|0.00|2936|-67|-2|46
chr1	156115179	NM_170707.4:c.261T>C	T	C	.	.	SpliceAI=C|LMNA|0.00|0.00|0.01|0.00|214|2833|63|-57
chr1	156115194	NM_170707.4:c.282-6A>T	T	A	.	.	SpliceAI=A|LMNA|0.00|0.00|0.00|0.00|3150|2818|48|80
chr1	156115205	NM_170707.4:c.287C>G	C	G	.	.	SpliceAI=G|LMNA|0.00|0.00|0.00|0.03|2807|-196|-5|37
chr1	156115264	NM_170707.4:c.346G>C	C	G	.	.	SpliceAI=G|LMNA|0.00|0.00|0.15|0.00|-255|2748|-22|10
chr1	156115274	NM_170707.4:c.356G>C	G	C	.	.	SpliceAI=C|LMNA|0.00|0.00|0.47|0.07|-265|2738|-32|0
chr1	156130598	NM_170707.4:c.357-19T>C	T	C	.	.	SpliceAI=C|LMNA|0.00|0.00|0.00|0.00|-1629|-3862|-1913|-93
chr1	156130740	NM_170707.4:c.480C>T	C	T	.	.	SpliceAI=T|LMNA|0.00|0.00|0.54|0.01|-2233|-4004|-2|33
chr1	156130756	NM_170707.4:c.496C>T	C	T	.	.	SpliceAI=T|LMNA|0.00|0.00|0.01|0.01|-1787|-4020|-39|-251
chr1	156130773	NM_170707.4:c.513G>A	G	A	.	.	SpliceAI=A|LMNA|0.00|0.00|0.45|0.03|68|-4037|-9|-268
chr1	156134393	NM_170707.4:c.514-10T>C	T	C	.	.	SpliceAI=C|LMNA|0.01|0.00|0.00|0.00|-173|1135|130|25
chr1	156134445	NM_170707.4:c.556G>A	G	A	.	.	SpliceAI=A|LMNA|0.00|0.00|0.00|0.00|-225|-32|-27|78
chr1	156134457	NM_170707.4:c.568C>T	C	T	.	.	SpliceAI=T|LMNA|0.00|0.00|0.01|0.02|1824|-44|-39|66
chr1	156134462	NM_170707.4:c.573G>A	G	A	.	.	SpliceAI=A|LMNA|0.00|0.00|0.00|0.00|1399|-49|-1480|61
chr1	156134464	NM_170707.4:c.575A>G	A	G	.	.	SpliceAI=G|LMNA|0.00|0.00|0.01|0.04|1817|-61|-46|59
chr1	156134497	NM_170707.4:c.608A>G	A	G	.	.	SpliceAI=G|LMNA|0.00|0.00|0.00|0.00|-84|-277|26|371
chr1	156134518	NM_170707.4:c.629T>G	T	G	.	.	SpliceAI=G|LMNA|0.00|0.00|0.00|0.05|-165|-115|-100|5
chr1	156134533	NM_170707.4:c.639+5G>C	G	C	.	.	SpliceAI=C|LMNA|0.00|0.00|0.60|0.06|1748|-130|-10|-5
chr1	156134753	NM_170707.4:c.640-52C>T	C	T	.	.	SpliceAI=T|LMNA|0.00|0.00|0.00|0.00|4|1108|-230|115
chr1	156134794	NM_170707.4:c.640-11A>C	A	C	.	.	SpliceAI=C|LMNA|0.00|0.00|0.00|0.00|11|1067|-271|74
chr1	156134795	NM_170707.4:c.640-10A>G	A	G	.	.	SpliceAI=G|LMNA|1.00|0.98|0.02|0.02|1|10|73|-272
chr1	156134796	NM_170707.4:c.640-9C>T	C	T	.	.	SpliceAI=T|LMNA|0.00|0.00|0.00|0.00|12|1485|72|1829
chr1	156134808	NM_170707.4:c.643C>G	C	G	.	.	SpliceAI=G|LMNA|0.00|0.00|0.01|0.01|0|-395|-285|60
chr1	156134809	NM_170707.4:c.644T>C	T	C	.	.	SpliceAI=C|LMNA|0.00|0.00|0.00|0.00|1472|-1|-286|59
chr1	156134810	NM_170707.4:c.645G>C	G	C	.	.	SpliceAI=C|LMNA|0.00|0.00|0.00|0.00|1471|1051|-287|120
chr1	156134846	NM_170707.4:c.681G>A	G	A	.	.	SpliceAI=A|LMNA|0.00|0.00|0.01|0.03|-38|-1985|-323|22
chr1	156134868	NM_170707.4:c.703C>G	C	G	.	.	SpliceAI=G|LMNA|0.00|0.00|0.55|0.04|993|284|0|62
chr1	156134933	NM_170707.4:c.768G>A	G	A	.	.	SpliceAI=A|LMNA|0.00|0.00|0.90|0.00|1348|928|-3|-410
chr1	156134979	NM_170707.4:c.810+4C>A	C	A	.	.	SpliceAI=A|LMNA|0.00|0.00|0.00|0.05|173|1308|-456|-49
chr1	156135004	NM_170707.4:c.810+29G>T	G	T	.	.	SpliceAI=T|LMNA|0.00|0.00|0.00|0.00|857|1283|-481|-74
chr1	156135007	NM_170707.4:c.810+32T>C	T	C	.	.	SpliceAI=C|LMNA|0.00|0.00|0.00|0.01|1274|521|-484|-77
chr1	156135011	NM_170707.4:c.810+36C>T	C	T	.	.	SpliceAI=T|LMNA|0.00|0.00|0.00|0.00|850|1276|-81|-488
chr1	156135179	NM_170707.4:c.811-8C>T	C	T	.	.	SpliceAI=T|LMNA|0.00|0.00|0.00|0.00|1102|-27|-311|1840
chr1	156135260	NM_170707.4:c.884C>T	C	T	.	.	SpliceAI=T|LMNA|0.00|0.00|0.00|0.00|601|927|-737|1365
chr1	156135271	NM_170707.4:c.895A>G	A	G	.	.	SpliceAI=G|LMNA|0.00|0.00|0.00|0.00|1010|257|1451|-748
chr1	156135273	NM_170707.4:c.897C>G	C	G	.	.	SpliceAI=G|LMNA|0.00|0.00|0.00|0.00|588|6|-750|-343
chr1	156135324	NM_170707.4:c.936+12C>T	C	T	.	.	SpliceAI=T|LMNA|0.00|0.00|0.00|0.00|537|204|-9|279
chr1	156135331	NM_170707.4:c.936+19C>T	C	T	.	.	SpliceAI=T|LMNA|0.00|0.00|0.00|0.00|956|530|-808|-401
chr1	156135894	NM_170707.4:c.937-7C>G	C	G	.	.	SpliceAI=G|LMNA|0.35|0.01|0.00|0.00|-33|7|1637|-77
chr1	156135895	NM_170707.4:c.937-6C>T	C	T	.	.	SpliceAI=T|LMNA|0.00|0.29|0.00|0.00|6|-34|-78|1124
chr1	156135913	NM_170707.4:n.949C>T	G	A	.	.	SpliceAI=A|LMNA|0.00|0.01|0.00|0.00|0|-52|208|712
chr1	156135918	NM_170707.4:c.954G>A	G	A	.	.	SpliceAI=A|LMNA|0.02|0.00|0.00|0.00|-57|-5|1101|804
chr1	156135949	NM_170707.4:c.985C>A	C	A	.	.	SpliceAI=A|LMNA|0.00|0.00|0.00|0.00|-88|332|676|773
chr1	156136110	NM_170707.4:c.1146C>T	C	T	.	.	SpliceAI=T|LMNA|0.11|0.02|0.98|0.87|77|177|-2|11
chr1	156136124	NM_170707.4:c.1157+3G>A	G	A	.	.	SpliceAI=A|LMNA|0.02|0.00|0.01|0.02|157|1232|-3|-16
chr1	156136127	NM_170707.4:c.1157+6C>G	C	G	.	.	SpliceAI=G|LMNA|0.00|0.02|0.04|0.08|-266|154|-1|-6
chr1	156136240	NM_170707.4:c.1184C>T	C	T	.	.	SpliceAI=T|LMNA|0.07|0.01|0.00|0.00|41|-53|482|196
chr1	156136243	NM_170707.4:c.1187A>T	A	T	.	.	SpliceAI=T|LMNA|0.00|0.01|0.00|0.00|7|38|382|-122
chr1	156136279	NM_170707.4:c.1223A>C	A	C	.	.	SpliceAI=C|LMNA|0.38|0.19|0.00|0.00|8|2|157|443
chr1	156136283	NM_170707.4:c.1227A>G	A	G	.	.	SpliceAI=G|LMNA|0.01|0.03|0.00|0.00|-69|4|-175|439
chr1	156136293	NM_170707.4:c.1237G>A	G	A	.	.	SpliceAI=A|LMNA|0.15|0.00|0.00|0.00|-12|74|-185|429
chr1	156136293	NM_170707.4:c.1237G>T	G	T	.	.	SpliceAI=T|LMNA|0.15|0.00|0.09|0.00|-12|-432|-6|332
chr1	156136368	NM_170707.4:c.1312G>A	G	A	.	.	SpliceAI=A|LMNA|0.10|0.01|0.00|0.00|2|-81|181|-260
chr1	156136371	NM_170707.4:c.1315C>T	C	T	.	.	SpliceAI=T|LMNA|0.00|0.01|0.20|0.00|-4|-90|-2|65
chr1	156136373	NM_170707.4:c.1317C>A	C	A	.	.	SpliceAI=A|LMNA|0.01|0.00|0.00|0.00|-92|-159|-4|349
chr1	156136386	NM_170707.4:c.1330G>A	G	A	.	.	SpliceAI=A|LMNA|0.00|0.00|0.01|0.00|-199|-99|2|336
chr1	156136414	NM_170707.4:c.1358G>A	G	A	.	.	SpliceAI=A|LMNA|0.00|0.01|0.00|0.00|-553|-133|211|22
chr1	156136432	NM_170707.4:c.1376A>G	A	G	.	.	SpliceAI=G|LMNA|0.00|0.01|0.02|0.00|-145|-218|117|4
chr1	156136916	NM_170707.4:c.1381-5G>A	G	A	.	.	SpliceAI=A|LMNA|0.97|0.01|0.00|0.01|2|11|-291|-194
chr1	156136917	NM_170707.4:c.1381-4G>A	G	A	.	.	SpliceAI=A|LMNA|0.00|0.01|0.00|0.01|209|10|-195|102
chr1	156136921	NM_170707.4:c.1381G>T	G	T	.	.	SpliceAI=T|LMNA|0.01|0.01|0.02|0.01|6|205|98|-199
chr1	156136982	NM_170707.4:c.1442A>G	A	G	.	.	SpliceAI=G|LMNA|0.00|0.00|0.00|0.00|-701|17|961|-260
chr1	156136985	NM_170707.4:c.1445G>A	G	A	.	.	SpliceAI=A|LMNA|0.00|0.00|0.00|0.01|-704|141|102|34
chr1	156136985	NM_170707.4:c.1445G>T	G	T	.	.	SpliceAI=T|LMNA|0.00|0.00|0.00|0.00|14|141|958|34
chr1	156137022	NM_170707.4:c.1482G>A	G	A	.	.	SpliceAI=A|LMNA|0.00|0.00|0.65|0.00|71|104|-3|65
chr1	156137027	NM_170707.4:c.1487C>T	C	T	.	.	SpliceAI=T|LMNA|0.00|0.00|0.05|0.00|-100|99|-8|-305
chr1	156137028	NM_170707.4:c.1488G>A	G	A	.	.	SpliceAI=A|LMNA|0.01|0.02|0.52|0.01|-747|98|-9|-306
chr1	156137034	NM_170707.4:c.1488+6T>G	T	G	.	.	SpliceAI=G|LMNA|0.01|0.02|0.59|0.01|-753|92|-15|-312
chr1	156137104	NM_170707.4:c.1489-9C>T	C	T	.	.	SpliceAI=T|LMNA|0.00|0.00|0.00|0.00|-11|810|-85|839
chr1	156137225	NM_170707.4:c.1601C>G	C	G	.	.	SpliceAI=G|LMNA|0.00|0.00|0.01|0.00|-99|433|11|-206
chr1	156137226	NM_170707.4:c.1602T>C	T	C	.	.	SpliceAI=C|LMNA|0.00|0.00|0.03|0.00|-939|688|10|717
chr1	156137651	NM_170707.4:c.1609-3C>G	C	G	.	.	SpliceAI=G|LMNA|0.81|0.04|0.01|0.02|7|3|-929|292
chr1	156137709	NM_170707.4:c.1664A>G	A	G	.	.	SpliceAI=G|LMNA|0.01|0.02|0.17|0.01|-51|205|-1|-178
chr1	156138500	NM_170707.4:c.1711A>C	A	C	.	.	SpliceAI=C|LMNA|0.01|0.02|0.00|0.00|5|2|107|-557
chr1	156138601	NM_170707.4:c.1812A>T	A	T	.	.	SpliceAI=T|LMNA|0.02|0.01|0.06|0.08|45|481|-2|6
chr1	156138610	NM_170707.4:c.1821G>A	G	A	.	.	SpliceAI=A|LMNA|0.04|0.06|0.09|0.06|472|36|-3|147
chr1	156138611	NM_170707.4:c.1822G>A	G	A	.	.	SpliceAI=A|LMNA|0.04|0.05|0.09|0.04|471|35|-4|146
chr1	156138613	NM_170707.4:c.1824C>T	C	T	.	.	SpliceAI=T|LMNA|0.03|0.05|0.09|0.03|469|33|-6|144
chr1	156138626	NM_170707.4:c.1837T>C	T	C	.	.	SpliceAI=C|LMNA|0.01|0.06|0.02|0.00|119|20|-19|131
chr1	156138646	NM_170707.4:c.1857T>C	T	C	.	.	SpliceAI=C|LMNA|0.00|0.02|0.00|0.06|731|0|111|-39
chr1	156138659	NM_170707.4:c.1870C>T	C	T	.	.	SpliceAI=T|LMNA|0.03|0.04|0.04|0.01|5|-13|-52|98
chr1	156138662	NM_170707.4:c.1873A>C	A	C	.	.	SpliceAI=C|LMNA|0.09|0.02|0.00|0.05|-16|83|95|-55
chr1	156138662	NM_170707.4:c.1873A>T	A	T	.	.	SpliceAI=T|LMNA|0.04|0.01|0.01|0.00|-16|2|-55|1053
chr1	156138663	NM_170707.4:c.1874G>C	G	C	.	.	SpliceAI=C|LMNA|0.02|0.01|0.01|0.00|-17|82|-56|1052
chr1	156138678	NM_170707.4:c.1889G>T	G	T	.	.	SpliceAI=T|LMNA|0.06|0.03|0.00|0.11|-32|67|79|-71
chr1	156138692	NM_170707.4:n.1903C>T	G	A	.	.	SpliceAI=A|LMNA|0.03|0.01|0.00|0.03|-46|53|65|-85
chr1	156138733	NM_170707.4:c.1944G>A	G	A	.	.	SpliceAI=A|LMNA|0.37|0.07|0.04|0.01|2|12|-126|24
chr1	156138757	NM_170707.4:c.1968G>A	G	A	.	.	SpliceAI=A|LMNA|0.01|0.06|0.08|0.06|36|-111|-150|0
chr1	156138794	NM_170707.4:c.1968+37C>T	C	T	.	.	SpliceAI=T|LMNA|0.00|0.02|0.01|0.00|-1|-148|-2|20
chr1	156138795	NM_170707.4:c.1968+38G>A	G	A	.	.	SpliceAI=A|LMNA|0.01|0.02|0.01|0.00|287|-50|-188|19
chr1	160283549	NM_001193644.1:c.161C>T	G	A	.	.	SpliceAI=A|RP11-574F21.3|0.01|0.11|0.00|0.06|1227|90|-21|-19,A|PEX19|0.01|0.11|0.00|0.07|1227|90|-21|-19
chr1	172573999	NM_014283.3:c.1157+1G>A	G	A	.	.	SpliceAI=A|SUCO|0.05|0.35|0.49|0.96|-2573|-108|111|-1
chr1	197122044	NM_018136.4:c.3742-1G>C	C	G	.	.	SpliceAI=G|ASPM|0.60|0.97|0.00|0.06|-36|-1|57|-177
chr1	200565069	NM_014875.2:c.4071G>A	C	T	.	.	SpliceAI=T|KIF14|0.00|0.56|0.03|0.63|0|184|4|0
chr1	215602099	NM_016121.3:c.1036_1073del	CCCTTGCGAATGAAAGATAATGATCTTCTTGTAACTGAA	A	.	.	SpliceAI=A|KCTD3|0.00|0.06|0.00|0.04|-614|-14|-2265|102
chr1	215650556	NM_206933.2:c.14343+36C>G	G	C	.	.	SpliceAI=C|USH2A|0.02|0.00|0.04|0.01|245|-80|6|-154
chr1	231265290	NM_014236.3:c.569-3T>G	T	G	.	.	SpliceAI=G|GNPAT|0.00|0.82|0.00|0.84|130|3|-579|130
chr1	235980495	NM_002508.2:c.3385+1G>A	C	T	.	.	SpliceAI=T|NID1|0.03|0.02|0.51|0.99|1683|-834|-52|1
chr1	243307837	NM_006642.2:c.741-152G>A	G	A	.	.	SpliceAI=A|SDCCAG8|0.38|0.00|0.33|0.00|-50|-3121|46|340
chr2	3580263	NM_001011.3:c.507+3A>G	A	G	.	.	SpliceAI=G|RPS7|0.00|0.04|0.08|0.03|-1702|542|-45|-3
chr2	47414336	NM_000251.2:c.860_868del	GACAGTTTGA	A	.	.	SpliceAI=A|MSH2|0.00|0.00|0.00|0.00|-450|-60|-307|-533
chr2	47429942	NM_000251.2:c.1276+1G>A	G	A	.	.	SpliceAI=A|MSH2|0.00|0.04|0.44|1.00|-1393|-120|-49|-1
chr2	47478271	NM_000251.2:c.2211-1G>A	G	A	.	.	SpliceAI=A|MSH2|0.16|0.98|0.00|0.18|-280|1|-337|248
chr2	47798789	NM_000179.2:c.806C>G	C	G	.	.	SpliceAI=G|MSH6|0.01|0.01|0.01|0.01|1248|-174|-1|478
chr2	47801023	NM_000179.2:c.3040_3042del	AAGT	T	.	.	SpliceAI=T|MSH6|0.01|0.01|0.01|0.01|2148|2077|2248|132
chr2	47803663	NM_000179.2:c.3416G>A	G	A	.	.	SpliceAI=A|MSH6|0.02|0.02|0.00|0.02|-69|-492|-2508|-392
chr2	47804894	NM_000179.2:c.3439-16C>T	C	T	.	.	SpliceAI=T|MSH6|0.00|0.00|0.00|0.00|16|-386|-3739|-1623
chr2	63174669	NM_015910.5:c.2078+1G>T	C	A	.	.	SpliceAI=A|WDPCP|0.00|0.90|0.01|0.97|2|163|2|1
chr2	74376741	NM_004082.4:c.414+1G>A	C	T	.	.	SpliceAI=T|DCTN1|0.00|0.02|0.06|0.05|223|21|-2|1
chr2	111997478	NM_006343.2:c.1604+2T>G	T	G	.	.	SpliceAI=G|MERTK|0.01|0.91|0.00|0.96|-2352|-155|42|-2
chr2	112019523	NM_006343.2:c.2189+1G>T	G	T	.	.	SpliceAI=T|MERTK|0.00|0.51|0.24|0.98|58|-110|58|-1
chr2	112022400	NM_006343.2:c.2486+6T>A	T	A	.	.	SpliceAI=A|MERTK|0.00|0.67|0.10|0.66|-667|-142|105|-6
chr2	165344914	NM_001040142.1:c.2919+3A>G	A	G	.	.	SpliceAI=G|SCN2A|0.00|0.01|0.29|0.57|3169|1145|-212|-3
chr2	166278327	NM_002977.3:c.2311-14T>G	A	C	.	.	SpliceAI=C|SCN9A|0.09|0.62|0.00|0.60|-1|-14|-1344|-187
chr2	169821942	NM_014168.2:c.224+1G>A	C	T	.	.	SpliceAI=T|METTL5|0.01|0.85|0.02|0.99|377|115|13|1
chr2	171473981	NM_025000.3:c.1091+6T>G	T	G	.	.	SpliceAI=G|DCAF17|0.00|0.82|0.00|0.85|2969|-115|20|-6
chr2	188997223	NM_000090.3:c.1815+5G>A	G	A	.	.	SpliceAI=A|COL3A1|0.00|0.00|0.00|0.00|25|-58|669|-1041
chr2	189006384	NM_000090.3:c.3133G>A	G	A	.	.	SpliceAI=A|COL3A1|0.00|0.00|0.00|0.00|-2117|-178|598|66
chr2	189572846	NM_014585.5:c.387C>T	G	A	.	.	SpliceAI=A|SLC40A1|0.01|0.00|0.00|0.00|979|-3290|-1127|-3490
chr2	196778893	NM_012086.4:c.1390+3A>G	T	C	.	.	SpliceAI=C|GTF3C3|0.00|0.34|0.20|0.65|2|174|90|3
chr2	201629229	NM_001044385.2:c.869+1G>A	C	T	.	.	SpliceAI=T|TMEM237|0.00|0.80|0.06|0.96|645|192|64|1
chr2	218661526	NM_001079866.1:c.441C>T	C	T	.	.	SpliceAI=T|BCS1L|0.01|0.03|0.35|0.05|-365|-140|-6|19
chr2	218814459	NM_000784.3:c.1263+1G>A	G	A	.	.	SpliceAI=A|CYP27A1|0.00|0.58|0.00|0.98|199|-79|3|-1
chr2	219165165	NM_001144889.1:c.1167+4C>T	G	A	.	.	SpliceAI=A|RP11-33O4.2|0.00|0.00|0.00|0.02|278|-1662|19|4,A|SLC23A3|0.00|0.00|0.00|0.02|-1610|2932|19|4
chr2	231206294	NM_025139.3:c.51+5G>T	G	T	.	.	SpliceAI=T|ARMC9|0.00|0.86|0.00|0.83|-309|-96|-140|-5
chr2	231262306	NM_025139.6:c.1027C>T	C	T	.	.	SpliceAI=T|ARMC9|0.00|0.00|0.00|0.01|-1403|-94|407|96
chr3	10142189	NM_000551.3:c.340+2T>C	T	C	.	.	SpliceAI=C|VHL|0.00|0.03|0.33|0.89|84|574|134|-2
chr3	10146638	NM_000551.3:c.463+2T>C	T	C	.	.	SpliceAI=C|VHL|0.00|0.67|0.39|0.96|-2281|-124|38|-2
chr3	25737407	NM_018297.3:c.930C>T	G	A	.	.	SpliceAI=A|NGLY1|0.02|0.01|0.97|0.24|3043|1360|2|-73
chr3	36993627	NM_000249.2:c.80G>A	G	A	.	.	SpliceAI=A|MLH1|0.00|0.01|0.03|0.03|450|613|-143|36
chr3	36996624	NM_000249.2:c.122A>G	A	G	.	.	SpliceAI=G|MLH1|0.00|0.01|0.00|0.00|-1|-5|-322|-1721
chr3	37020360	NM_000249.2:c.935A>C	A	C	.	.	SpliceAI=C|MLH1|0.00|0.00|0.00|0.00|3506|-45|-296|103
chr3	37048615	NM_000249.2:c.1989+6T>G	T	G	.	.	SpliceAI=G|MLH1|0.01|0.16|0.54|0.09|-450|-101|25|402
chr3	42176812	NM_001042646.1:c.287-2A>G	A	G	.	.	SpliceAI=G|TRAK1|0.24|1.00|0.00|0.27|18|2|-43|78
chr3	47638723	NM_003074.3:c.2376+2T>C	A	G	.	.	SpliceAI=G|SMARCC1|0.00|0.41|0.37|0.84|-51|57|-51|2
chr3	49004858	NM_177939.2:c.888-3C>A	C	A	.	.	SpliceAI=A|P4HTM|0.24|0.56|0.02|0.21|-140|3|859|188
chr3	58148853	NM_001457.3:c.6091+1G>T	G	T	.	.	SpliceAI=T|FLNB|0.01|0.14|0.41|1.00|-624|942|119|-1
chr3	119382400	NM_020754.2:c.539+1G>A	G	A	.	.	SpliceAI=A|ARHGAP31|0.00|0.82|0.03|0.99|30|-108|246|-1
chr3	129507766	NM_052985.3:c.3039+4A>G	A	G	.	.	SpliceAI=G|IFT122|0.00|0.53|0.01|0.52|-1712|-98|1690|-4
chr3	132689264	NM_153240.4:c.2694-2_2694-1delAG	CTG	G	.	.	SpliceAI=G|NPHP3|0.85|1.00|0.00|0.01|20|-1|-547|331
chr3	196306939	NM_152773.4:c.317+4A>T	T	A	.	.	SpliceAI=A|RP11-447L10.1|0.00|0.38|0.54|0.96|-28|73|17|4,A|TCTEX1D2|0.00|0.38|0.54|0.96|-28|73|17|4
chr4	664866	NM_000283.3:c.2130-15G>A	G	A	.	.	SpliceAI=A|PDE6B|0.26|0.21|0.00|0.08|2|15|1381|78
chr4	16186778	NM_153365.2:c.846+2_846+3insT	T	TA	.	.	SpliceAI=TA|TAPT1|0.08|0.15|0.09|0.28|-174|100|1446|3
chr4	57032426	NM_001253835.1:c.830-1G>A	C	T	.	.	SpliceAI=T|IGFBP7|0.01|0.45|0.00|0.93|144|-1090|127|0
chr4	106194717	NM_001163435.1:c.1897+1G>A	C	T	.	.	SpliceAI=T|TBCK|0.00|0.67|0.00|0.72|-1031|37|2403|1
chr4	122331325	NM_015312.2:c.11250-1G>A	G	A	.	.	SpliceAI=A|KIAA1109|0.73|1.00|0.00|0.02|21|1|-2964|216
chr4	127949802	NM_152778.2:c.198+2T>C	A	G	.	.	SpliceAI=G|MFSD8|0.00|0.96|0.00|0.96|3058|45|3055|2
chr4	129039039	NM_144643.2:c.290+2T>C	A	G	.	.	SpliceAI=G|SCLT1|0.07|0.92|0.01|0.95|1173|57|-42|2
chr5	37139371	NM_023073.3:c.8471-1G>C	C	G	.	.	SpliceAI=G|C5orf42|0.00|0.80|0.00|0.68|-520|-1|294|-31
chr5	74705325	NM_000521.3:c.771+5G>C	G	C	.	.	SpliceAI=C|HEXB|0.04|0.75|0.00|0.97|-721|-106|35|-5
chr5	74716676	NM_000521.3:c.1169+3_1169+10delAAGTTGTT	AAGTTGTTT	T	.	.	SpliceAI=T|HEXB|0.00|0.97|0.00|0.99|2100|-89|22|-3
chr5	87374922	NM_002890.2:c.2011+6T>G	T	G	.	.	SpliceAI=G|RASA1|0.00|0.87|0.33|0.94|-751|-82|-1|-6
chr5	88729356	NM_002397.4:c.835-9T>G	A	C	.	.	SpliceAI=C|MEF2C|1.00|0.98|0.00|0.00|-1|-9|855|-132
chr5	88731903	NM_002397.4:c.638-2A>G	T	C	.	.	SpliceAI=C|MEF2C|0.19|0.99|0.00|0.59|-35|-2|-1846|-174
chr5	112766412	NM_001127511.2:c.250+2T>C	T	C	.	.	SpliceAI=C|APC|0.01|0.04|0.77|0.99|-2629|777|13|-2
chr5	112767263	NM_001354896.1:c.295C>T	C	T	.	.	SpliceAI=T|APC|0.03|0.02|0.00|0.07|-1|-74|-57|127
chr5	112775624	NM_000038.5:c.423-5_423-3delAAT	AATA	A	.	.	SpliceAI=A|APC|0.01|0.03|0.00|0.05|-275|5|-392|113
chr5	112827921	NM_000038.5:c.1549-8A>G	A	G	.	.	SpliceAI=G|APC|0.99|0.77|0.00|0.01|1|8|255|85,G|CTC-554D6.1|0.98|0.82|0.00|0.01|1|8|255|85
chr5	119475730	NM_000414.3:c.302+3_302+18delGAGTATTTCTTTTTCAinsTTTTTTAAAAAGTATATACTTTCCTCCTTTTACCCTATACAACATTGATT	GAGTATTTCTTTTTCA	TTTTTTAAAAAGTATATACTTTCCTCCTTTTACCCTATACAACATTGATT	.	.	SpliceAI=TTTTTTAAAAAGTATATACTTTCCTCCTTTTACCCTATACAACATTGATT|HSD17B4|.|.|.|.|.|.|.|.
chr5	128318876	NM_001999.3:c.4594+3A>G	T	C	.	.	SpliceAI=C|FBN2|0.00|0.09|0.21|0.09|149|125|-2|3
chr5	134874531	NM_024715.3:c.103+1G>A	G	A	.	.	SpliceAI=A|TXNDC15|0.01|0.01|0.15|0.81|-442|468|-48|-1
chr5	138947482	NM_022464.4:c.1030-9G>A	C	T	.	.	SpliceAI=T|SIL1|0.97|0.89|0.00|0.01|-2|-9|548|-77
chr5	151676131	NM_003118.3:c.57+1G>C	C	G	.	.	SpliceAI=G|SPARC|0.00|0.95|0.05|0.98|-47|70|-110|1
chr6	24652982	NM_016614.2:c.807+1G>T	C	A	.	.	SpliceAI=A|TDP2|0.00|0.58|0.21|1.00|-434|171|-11|1
chr6	26087518	NM_000410.3:c.76+2T>C	T	C	.	.	SpliceAI=C|HFE|0.01|0.11|0.28|0.96|707|402|553|-2
chr6	33173502	NM_080680.2:c.2682G>A	C	T	.	.	SpliceAI=T|COL11A2|0.05|0.10|0.02|0.06|-67|-101|-154|0
chr6	36685748	NM_000389.4:c.446-3C>G	C	G	.	.	SpliceAI=G|CDKN1A|0.02|0.95|0.00|0.88|-59|3|1554|-1202
chr6	42938085	NM_006586.3:c.496-5_496-4delAC	AAC	C	.	.	SpliceAI=C|CNPY3|0.41|0.07|0.01|0.01|-115|24|-518|122
chr6	43045403	NM_014780.4:c.2863-1G>C	C	G	.	.	SpliceAI=G|CUL7|0.48|0.99|0.00|0.08|37|-1|583|-217
chr6	43623932	NM_019096.3:c.1236+1G>A	C	T	.	.	SpliceAI=T|GTPBP2|0.02|0.41|0.01|0.99|801|109|16|1
chr6	64077298	NM_001142800.1:c.6571+4558A>G	T	C	.	.	SpliceAI=C|EYS|0.00|0.00|0.00|0.00|-2209|238|2920|1423
chr6	73615314	NM_012434:c.1111+1G>A	C	T	.	.	SpliceAI=T|SLC17A5|0.00|0.93|0.00|0.90|431|133|26|1
chr6	121292052	NM_152730.4:c.1372+1G>T	C	A	.	.	SpliceAI=A|TBC1D32|0.00|0.58|0.30|0.99|1042|141|2|1
chr6	129315952	NM_000426.3:c.3924+2T>C	T	C	.	.	SpliceAI=C|LAMA2|0.00|0.67|0.17|0.97|-504|-190|-94|-2
chr6	131847776	NM_006208.2:c.241G>T	G	T	.	.	SpliceAI=T|ENPP1|0.00|0.34|0.01|0.24|59|0|1758|72
chr6	157167185	NM_020732.3:c.3025G>T	G	T	.	.	SpliceAI=T|ARID1B|0.04|0.24|0.01|0.95|-1029|-145|-16|0
chr7	5982823	NM_000535.5:c.2174+1G>A	C	T	.	.	SpliceAI=T|PMS2|0.01|0.35|0.07|0.99|1680|168|-3|1
chr7	16301467	NM_001101426.3:c.790-1G>C	C	G	.	.	SpliceAI=G|ISPD|0.00|0.92|0.00|0.90|2578|-1|-2476|-46
chr7	21706736	NM_001277115.1:c.6547-963G>A	G	A	.	.	SpliceAI=A|DNAH11|0.54|0.00|0.67|0.00|-36|-1011|1|-2108
chr7	30026304	NM_017946.3:c.197+5_197+8delGTAA	TTACT	T	.	.	SpliceAI=T|FKBP14|0.01|0.02|0.97|0.77|-378|-3488|-13|8
chr7	41966642	NM_000168.5:c.2432-1G>A	C	T	.	.	SpliceAI=T|GLI3|0.47|0.97|0.00|0.05|-2|-1|-889|954
chr7	44111058	NM_001129.3:c.1630+1G>A	G	A	.	.	SpliceAI=A|AEBP1|0.01|0.07|0.32|0.99|-851|106|-23|-1
chr7	66994210	NM_016038.2:c.258+2T>C	A	G	.	.	SpliceAI=G|SBDS|0.00|0.45|0.64|0.93|10|131|10|2
chr7	87462423	NM_000443.3:c.286+335A>G	T	C	.	.	SpliceAI=C|ABCB4|0.66|0.00|0.83|0.00|115|464|1|1023
chr7	97855352	NM_133436.3:c.1137+1G>A	C	T	.	.	SpliceAI=T|ASNS|0.04|0.09|0.81|0.98|87|-206|-44|1
chr7	100628224	NM_003227.3:c.1473G>A	C	T	.	.	SpliceAI=T|TFR2|0.01|0.18|0.52|0.45|-538|-99|-21|0
chr7	107324533	NM_001161520.1:c.1120-12T>A	A	T	.	.	SpliceAI=T|COG5|0.97|0.68|0.00|0.03|-2|-12|-2357|-93
chr7	107961544	NM_002291.3:c.1985+5G>T	C	A	.	.	SpliceAI=A|LAMB1|0.01|0.04|0.85|0.41|1546|-895|60|5
chr7	116771990	NM_000245.2:c.3028+1G>A	G	A	.	.	SpliceAI=A|MET|0.00|0.35|0.48|0.94|48|-141|-80|-1
chr7	116771990	NM_000245.2:c.3028+1G>C	G	C	.	.	SpliceAI=C|MET|0.00|0.38|0.50|0.94|103|-141|-80|-1
chr7	116771990	NM_000245.2:c.3028+1G>T	G	T	.	.	SpliceAI=T|MET|0.00|0.39|0.51|0.94|103|-141|-80|-1
chr7	116771991	NM_000245.2:c.3028+2T>C	T	C	.	.	SpliceAI=C|MET|0.00|0.39|0.49|0.94|-1251|-142|-81|-2
chr7	116771991	NM_000245.2:c.3028+2T>G	T	G	.	.	SpliceAI=G|MET|0.00|0.39|0.50|0.94|102|-142|-81|-2
chr7	117509031	NM_000492.3:c.165-3C>T	C	T	.	.	SpliceAI=T|CFTR|0.01|0.21|0.00|0.11|5|3|1392|111
chr7	117530893	NM_000492.3:c.274-6T>C	T	C	.	.	SpliceAI=C|CFTR|0.00|0.02|0.00|0.03|587|6|6|221
chr7	117531114	NM_000492.3:c.489G>A	G	A	.	.	SpliceAI=A|CFTR|0.00|0.02|0.16|0.84|627|-215|-93|0
chr7	117531115	NM_000492.3:c.489+1G>T	G	T	.	.	SpliceAI=T|CFTR|0.00|0.01|0.14|0.84|942|-216|-94|-1
chr7	117531117	NM_000492.3:c.489+3A>G	A	G	.	.	SpliceAI=G|CFTR|0.00|0.02|0.12|0.72|1096|-218|-96|-3
chr7	117531118	NM_000492.3:c.489+4A>G	A	G	.	.	SpliceAI=G|CFTR|0.00|0.02|0.14|0.59|1095|-219|-97|-4
chr7	117534275	NM_000492.3:c.490-1G>C	G	C	.	.	SpliceAI=C|CFTR|0.98|0.99|0.01|0.03|10|1|668|-3161
chr7	117534366	NM_000492.3:c.579+1G>T	G	T	.	.	SpliceAI=T|CFTR|0.01|0.63|0.21|1.00|-1471|-90|3|-1
chr7	117535247	NM_000492.3:c.580-1G>T	G	T	.	.	SpliceAI=T|CFTR|0.04|0.88|0.00|0.93|-55|1|2587|164
chr7	117535412	NM_000492.3:c.743+1G>A	G	A	.	.	SpliceAI=A|CFTR|0.00|0.57|0.00|0.95|150|-164|-84|-1
chr7	117536534	NM_000492.3:c.744-14_744-3del	TGATTGATTTACA	A	.	.	SpliceAI=A|CFTR|0.94|0.96|0.00|0.08|-18|14|1089|-1123
chr7	117536538	NM_000492.3:c.744-10_744-3del	TGATTTACA	A	.	.	SpliceAI=A|CFTR|0.96|0.79|0.00|0.06|-22|10|1085|-1127
chr7	117536539	NM_000492.3:c.744-9_744-6del	GATTT	T	.	.	SpliceAI=T|CFTR|0.04|0.01|0.00|0.00|-23|16|-1128|2499
chr7	117536542	NM_000492.3:c.744-9_744-6dup	T	TGATT	.	.	SpliceAI=TGATT|CFTR|0.01|0.01|0.00|0.00|2396|8|2496|-1599
chr7	117540088	NM_000492.3:c.870-12T>A	T	A	.	.	SpliceAI=A|CFTR|0.43|0.98|0.00|0.10|2|12|1318|258
chr7	117540096	NM_000492.3:c.870-4A>G	A	G	.	.	SpliceAI=G|CFTR|0.27|0.00|0.00|0.01|9|4|-1058|250
chr7	117540347	NM_000492.3:c.1116+1G>A	G	A	.	.	SpliceAI=A|CFTR|0.00|0.16|0.69|0.89|-2261|-242|-35|-1
chr7	117542108	NM_000492.3:c.1209G>A	G	A	.	.	SpliceAI=A|CFTR|0.00|0.57|0.01|0.94|-613|-92|-21|0
chr7	117542110	NM_000492.3:c.1209+2T>G	T	G	.	.	SpliceAI=G|CFTR|0.00|0.72|0.03|0.99|-615|-94|-23|-2
chr7	117559462	NM_000492.3:c.1393-2A>G	A	G	.	.	SpliceAI=G|CFTR|0.46|1.00|0.00|0.20|89|2|-58|193
chr7	117559655	NM_000492.3:c.1584G>A	G	A	.	.	SpliceAI=A|CFTR|0.00|0.05|0.06|0.04|85|-104|85|0
chr7	117587731	NM_000492.3:c.1585-8G>A	G	A	.	.	SpliceAI=A|CFTR|0.92|0.92|0.00|0.03|2|8|927|102
chr7	117587736	NM_000492.3:c.1585-3T>G	T	G	.	.	SpliceAI=G|CFTR|0.65|0.93|0.00|0.21|1|3|-5|97
chr7	117587738	NM_000492.3:c.1585-1G>A	G	A	.	.	SpliceAI=A|CFTR|0.49|0.97|0.00|0.45|2|1|2269|95
chr7	117587834	NM_000492.3:c.1679+1G>C	G	C	.	.	SpliceAI=C|CFTR|0.00|0.75|0.01|0.98|-2173|-95|35|-1
chr7	117590440	NM_000492.3:c.1766+1G>A	G	A	.	.	SpliceAI=A|CFTR|0.06|0.91|0.00|0.86|-1022|-87|110|-1
chr7	117590442	NM_000492.3:c.1766+3A>G	A	G	.	.	SpliceAI=G|CFTR|0.04|0.65|0.00|0.63|-1024|-89|-117|-3
chr7	117592658	NM_000492.3:c.2490+1G>A	G	A	.	.	SpliceAI=A|CFTR|0.00|0.19|0.81|0.98|3|-724|3|-1
chr7	117594930	NM_000492.3:c.2491G>T	G	T	.	.	SpliceAI=T|CFTR|0.29|0.56|0.00|0.63|3|0|-3162|128
chr7	117602820	NM_000492.3:c.2620-6T>C	T	C	.	.	SpliceAI=C|CFTR|0.00|0.03|0.00|0.02|-173|712|785|43
chr7	117602868	NM_000492.3:c.2657+5G>A	G	A	.	.	SpliceAI=A|CFTR|0.00|0.67|0.01|0.93|18|-42|68|-5
chr7	117603531	NM_000492.3:c.2658-1G>A	G	A	.	.	SpliceAI=A|CFTR|0.02|0.87|0.00|0.69|15|1|1495|251
chr7	117606670	NM_000492.3:c.2909-4A>G	A	G	.	.	SpliceAI=G|CFTR|0.01|0.02|0.00|0.00|4|20|83|-1644
chr7	117606753	NM_000492.3:c.2988G>A	G	A	.	.	SpliceAI=A|CFTR|0.00|0.76|0.00|0.75|-1913|-79|24|0
chr7	117606754	NM_000492.3:c.2988+1G>A	G	A	.	.	SpliceAI=A|CFTR|0.00|0.97|0.00|0.99|-1914|-80|18|-1
chr7	117610518	NM_000492.3:c.2989-1G>A	G	A	.	.	SpliceAI=A|CFTR|0.06|0.99|0.00|0.82|23|1|1063|151
chr7	117610518	NM_000492.3:c.2989-1G>T	G	T	.	.	SpliceAI=T|CFTR|0.08|0.99|0.00|0.75|23|1|1063|151
chr7	117610672	NM_000492.3:c.3139+3A>G	A	G	.	.	SpliceAI=G|CFTR|0.00|0.54|0.06|0.63|-1207|-153|11|-3
chr7	117614714	NM_000492.3:c.3468+1G>A	G	A	.	.	SpliceAI=A|CFTR|0.08|0.96|0.00|0.98|-2069|-101|53|-1
chr7	117614715	NM_000492.3:c.3468+2dup	T	TT	.	.	SpliceAI=TT|CFTR|0.08|0.96|0.00|0.98|-2070|-102|-1|-2
chr7	117642437	NM_000492.3:c.3718-1G>A	G	A	.	.	SpliceAI=A|CFTR|0.04|0.98|0.00|0.87|2|1|-45|156
chr7	117642594	NM_000492.3:c.3873+1G>A	G	A	.	.	SpliceAI=A|CFTR|0.00|0.55|0.07|0.98|28|-156|28|-1
chr7	117648320	NM_000492.3:c.3874-4522A>G	A	G	.	.	SpliceAI=G|CFTR|0.02|0.00|0.03|0.00|1|26|125|2719
chr7	117665564	NM_000492.3:c.4242_4242+1delinsTT	GG	TT	.	.	SpliceAI=TT|CFTR|.|.|.|.|.|.|.|.
chr7	117665565	NM_000492.3:c.4242+1G>T	G	T	.	.	SpliceAI=T|CFTR|0.00|0.65|0.17|0.99|-282|-106|-2|-1
chr7	139134654	NM_001144923.1:c.4-1G>C	G	C	.	.	SpliceAI=C|TTC26|0.50|0.99|0.00|0.43|12|1|608|67
chr7	141615468	NM_018238.3:c.424-3C>G	C	G	.	.	SpliceAI=G|AGK|0.00|0.84|0.00|0.63|14|3|-1778|97
chr8	38253129	NM_015214.2:c.1891+2dup	T	TT	.	.	SpliceAI=TT|DDHD2|0.00|0.07|0.20|0.94|-387|427|49|-2
chr8	38424509	NM_001174067.1:c.1029G>A	C	T	.	.	SpliceAI=T|FGFR1|0.02|0.04|0.63|0.77|1065|-519|54|0
chr8	42459895	NM_006749.3:c.613+1G>A	C	T	.	.	SpliceAI=T|SLC20A2|0.01|0.44|0.05|0.98|2489|97|-52|1
chr8	51472306	NM_144651.4:c.695-2A>T	T	A	.	.	SpliceAI=A|PXDNL|0.50|0.92|0.00|0.41|59|-2|59|-119
chr8	85465470	NM_000067.2:c.232+1G>A	G	A	.	.	SpliceAI=A|CA2|0.04|0.11|0.31|1.00|-777|-198|-117|-1
chr8	99766874	NM_017890.4:c.7226C>T	C	T	.	.	SpliceAI=T|VPS13B|0.00|0.00|0.00|0.00|-100|-4|-1401|-474
chr9	5772741	NM_020829.3:c.3794G>C	G	C	.	.	SpliceAI=C|RIC1|0.01|0.05|0.52|0.13|-574|-177|59|0
chr9	21970900	NM_000077.4:c.457+2T>C	A	G	.	.	SpliceAI=G|RP11-145E5.5|0.00|0.00|0.01|0.00|62|-2272|328|-368,G|CDKN2A|0.03|0.24|0.24|0.77|526|-397|76|2
chr9	21970901	NM_000077.4:c.457+1G>A	C	T	.	.	SpliceAI=T|RP11-145E5.5|0.00|0.00|0.00|0.00|-1233|3536|-1112|-29,T|CDKN2A|0.03|0.26|0.17|0.77|525|-398|75|1
chr9	21970901	NM_000077.4:c.457+1G>T	C	A	.	.	SpliceAI=A|RP11-145E5.5|0.00|0.00|0.00|0.01|-1233|3536|327|-369,A|CDKN2A|0.04|0.24|0.27|0.77|525|-398|75|1
chr9	21971209	NM_000077.4:c.151-1G>A	C	T	.	.	SpliceAI=T|RP11-145E5.5|0.00|0.01|0.00|0.04|2725|3228|-87|19,T|CDKN2A|0.94|1.00|0.12|0.03|-2|-1|-307|120
chr9	21971209	NM_000077.4:c.151-1G>T	C	A	.	.	SpliceAI=A|RP11-145E5.5|0.00|0.00|0.00|0.06|2725|3228|-677|19,A|CDKN2A|0.78|1.00|0.11|0.08|-18|-1|-972|120
chr9	21971210	NM_000077.4:c.151-2A>C	T	G	.	.	SpliceAI=G|RP11-145E5.5|0.01|0.00|0.04|0.00|3227|2724|18|-678,G|CDKN2A|0.62|1.00|0.10|0.08|-19|-2|-973|119
chr9	95459794	NM_000264.4:c.2704-11C>T	G	A	.	.	SpliceAI=A|PTCH1|0.00|0.00|0.03|0.00|-11|1179|109|-1592
chr9	95461999	NM_000264.3:c.2561-1G>A	C	T	.	.	SpliceAI=T|PTCH1|0.71|0.98|0.02|0.16|-2|-1|-2096|332
chr9	99132727	NM_001306210.1:c.574G>C	G	C	.	.	SpliceAI=C|TGFBR1|0.07|0.00|0.01|0.00|-230|1|12|-42
chr9	120419975	NM_001011649.1:c.4005-15A>G	T	C	.	.	SpliceAI=C|CDK5RAP2|0.96|0.83|0.00|0.01|-1|-15|803|-187
chr9	131506454	NM_007171.3:c.280+1G>T	G	T	.	.	SpliceAI=T|POMT1|0.00|0.83|0.03|1.00|38|-51|63|-1
chr9	131513335	NM_007171.3:c.1241+4_1241+7delAGTG	AGTGT	T	.	.	SpliceAI=T|POMT1|0.01|0.28|0.68|0.99|-1780|-96|66|-4
chr9	132910567	NM_000368.4:c.1263+4C>T	G	A	.	.	SpliceAI=A|TSC1|0.00|0.16|0.00|0.38|-274|122|-31|4
chr9	132911576	NM_000368.4:c.914-24_914-8del	GGAAGAGAAGAACACAGG	G	.	.	SpliceAI=G|TSC1|0.29|0.97|0.00|0.81|-463|-8|-493|-123
chr9	132923347	NM_000368.4:c.508+1G>T	C	A	.	.	SpliceAI=A|TSC1|0.02|0.01|0.88|1.00|452|-1911|-36|1
chr9	132925746	NM_000368.4:c.211-7T>G	A	C	.	.	SpliceAI=C|TSC1|0.99|0.93|0.05|0.00|-1|-7|-159|-1548
chr9	134731526	NM_000093.3:c.1195G>A	G	A	.	.	SpliceAI=A|COL5A1|0.01|0.00|0.00|0.00|-26|-30|-2121|-367
chr10	27208446	NM_145698.3:c.1205-1G>A	C	T	.	.	SpliceAI=T|ACBD5|0.98|1.00|0.00|0.00|-2|-1|-2848|-200
chr10	33254026	NM_003873.5:c.981+2T>C	A	G	.	.	SpliceAI=G|NRP1|0.00|0.07|0.08|0.93|492|168|-123|2
chr10	33330706	NM_003873.5:c.248+2T>G	A	C	.	.	SpliceAI=C|NRP1|0.01|0.38|0.19|0.99|1744|176|-72|2
chr10	68416703	NM_001080449.2:c.3114+6delC	GG	G	.	.	SpliceAI=G|DNA2|0.01|0.03|0.07|0.06|946|152|76|6
chr10	72133056	NM_001198800.1:c.871+1G>A	C	T	.	.	SpliceAI=T|ASCC1|0.00|0.96|0.00|0.99|-26|125|-65|1
chr10	87864404	NM_000314.4:c.-66_-64del	AAGC	C	.	.	SpliceAI=C|PTEN|0.08|0.00|0.04|0.00|50|3005|233|3044
chr10	87925500	NM_000314.4:c.165-13-10del	GT	T	.	.	SpliceAI=T|PTEN|0.01|0.01|0.01|0.02|13|2048|-1394|61
chr10	87931089	NM_000314.4:c.253G>C	G	C	.	.	SpliceAI=C|PTEN|0.00|0.33|0.55|0.50|-1|-43|4|0
chr10	87933132	NM_000314.4:c.373A>G	A	G	.	.	SpliceAI=G|PTEN|0.02|0.01|0.00|0.00|-11|-1232|119|-1009
chr10	87952178	NM_000314.4:c.553C>G	C	G	.	.	SpliceAI=G|PTEN|0.00|0.00|0.00|0.00|-1425|-60|-3001|-981
chr10	87952218	NM_000314.4:c.593T>C	T	C	.	.	SpliceAI=C|PTEN|0.00|0.00|0.00|0.00|-100|-1465|41|-3041
chr10	87957850	NM_000314.5:c.635-3C>A	C	A	.	.	SpliceAI=A|PTEN|0.69|0.64|0.04|0.01|-54|3|745|-638
chr10	87957850	NM_000314.5:c.635-3C>G	C	G	.	.	SpliceAI=G|PTEN|0.69|0.85|0.05|0.02|-54|3|745|-638
chr10	87957851	NM_000314.6:c.635-2A>C	A	C	.	.	SpliceAI=C|PTEN|0.47|0.98|0.06|0.02|-55|2|-19|-639
chr10	87960922	NM_000314.4:c.830C>T	C	T	.	.	SpliceAI=T|PTEN|0.10|0.00|0.01|0.00|15|-28|-8|-3710
chr10	87961119	NM_000314.6:c.1026+1G>T	G	T	.	.	SpliceAI=T|PTEN|0.01|0.05|0.09|1.00|-2616|2256|-205|-1
chr10	87965285	NM_000314.6:c.1027-2A>T	A	T	.	.	SpliceAI=T|PTEN|0.21|0.99|0.00|0.15|8|2|181|-1847
chr10	93625654	NM_006204.3:c.939+5G>A	G	A	.	.	SpliceAI=A|PDE6C|0.00|0.72|0.00|0.86|-5|-79|40|-5
chr10	93629247	NM_006204.3:c.1072-11T>C	T	C	.	.	SpliceAI=C|PDE6C|0.06|0.06|0.00|0.08|-40|11|561|58
chr10	100175939	NM_006459.3:c.430+6delAAGT	AC	C	.	.	SpliceAI=C|ERLIN1|0.01|0.01|0.00|0.01|183|131|0|-1731
chr10	100827634	NM_000278.3:c.1202-2A>G	A	G	.	.	SpliceAI=G|PAX2|0.00|0.00|0.00|0.00|-72|1703|-175|578
chr10	110901618	NM_001195305:c.38-6T>C	A	G	.	.	SpliceAI=G|BBIP1|0.06|0.31|0.00|0.26|-33|-6|-1433|-80
chr10	133373241	NM_004092.3:c.88+5G>A	C	T	.	.	SpliceAI=T|ECHS1|0.01|0.01|0.28|0.89|-1522|-2129|-6|5
chr11	45910314	NM_004813.2:c.953-2A>T	T	A	.	.	SpliceAI=A|PEX16|0.04|0.85|0.00|0.43|-137|-2|73|584
chr11	45915463	NM_004813.2:c.460+5G>A	C	T	.	.	SpliceAI=T|PEX16|0.00|0.64|0.00|0.85|-1102|105|-75|5
chr11	47331891	NM_000256.3:c.3815-10T>G	A	C	.	.	SpliceAI=C|MYBPC3|0.03|0.37|0.00|0.12|49|-10|1718|188
chr11	47331893	NM_000256.3:c.3815-12C>T	G	A	.	.	SpliceAI=A|MYBPC3|0.09|0.05|0.11|0.00|-12|47|186|1671
chr11	47331897	NM_000256.3:c.3815-16G>C	C	G	.	.	SpliceAI=G|MYBPC3|0.03|0.02|0.03|0.00|-16|43|182|-251
chr11	47331918	NM_000256.3:c.3815-37C>T	G	A	.	.	SpliceAI=A|MYBPC3|0.00|0.03|0.05|0.02|319|22|161|-73
chr11	47332074	NM_000256.3:c.3812G>A	C	T	.	.	SpliceAI=T|MYBPC3|0.02|0.01|0.02|0.42|50|310|-2|5
chr11	47332095	NM_000256.3:c.3791G>A	C	T	.	.	SpliceAI=T|MYBPC3|0.00|0.01|0.23|0.08|-214|29|3|1
chr11	47332106	NM_000256.3:c.3780C>T	G	A	.	.	SpliceAI=A|MYBPC3|0.02|0.07|0.60|0.20|278|18|2|-27
chr11	47332123	NM_000256.3:c.3763G>A	C	T	.	.	SpliceAI=T|MYBPC3|0.02|0.12|0.08|0.00|114|1|-44|-278
chr11	47332136	NM_000256.3:c.3750C>G	G	C	.	.	SpliceAI=C|MYBPC3|0.01|0.05|0.02|0.09|248|-12|1|-57
chr11	47332140	NM_000256.3:c.3746G>T	C	A	.	.	SpliceAI=A|MYBPC3|0.08|0.00|0.02|0.00|-16|577|-61|-44
chr11	47332144	NM_000256.3:c.3742G>A	C	T	.	.	SpliceAI=T|MYBPC3|0.19|0.04|0.00|0.10|-2|93|-498|-65
chr11	47332204	NM_000256.3:c.3682C>T	G	A	.	.	SpliceAI=A|MYBPC3|0.03|0.00|0.00|0.02|-80|-472|-359|-125
chr11	47332209	NM_000256.3:c.3677G>T	C	A	.	.	SpliceAI=A|MYBPC3|0.03|0.00|0.00|0.01|-85|100|-364|-130
chr11	47332270	NM_000256.3:c.3628-12C>G	G	C	.	.	SpliceAI=C|MYBPC3|0.95|0.75|0.00|0.08|-1|-12|1688|-191
chr11	47332576	NM_000256.3:c.3617G>A	C	T	.	.	SpliceAI=T|MYBPC3|0.01|0.01|0.00|0.00|141|-192|-10|-497
chr11	47332578	NM_000256.3:c.3615G>A	C	T	.	.	SpliceAI=T|MYBPC3|0.01|0.00|0.10|0.00|-194|-454|-1|-482
chr11	47332695	NM_000256.3:c.3498C>G	G	C	.	.	SpliceAI=C|MYBPC3|0.04|0.02|0.00|0.00|22|-22|-616|998
chr11	47332701	NM_000256.3:c.3492C>T	G	A	.	.	SpliceAI=A|MYBPC3|0.00|0.11|0.00|0.00|-577|16|-622|992
chr11	47332808	NM_000256.3:c.3490+6G>A	C	T	.	.	SpliceAI=T|MYBPC3|0.01|0.00|0.00|0.00|257|-91|885|1
chr11	47332811	NM_000256.3:c.3490+3G>A	C	T	.	.	SpliceAI=T|MYBPC3|0.01|0.01|0.00|0.01|254|-687|804|882
chr11	47332878	NM_000256.3:c.3426G>A	C	T	.	.	SpliceAI=T|MYBPC3|0.01|0.01|0.00|0.00|187|3|815|695
chr11	47332891	NM_000256.3:c.3413G>C	C	G	.	.	SpliceAI=G|MYBPC3|0.05|0.00|0.00|0.00|-10|79|802|673
chr11	47333189	NM_000256.3:c.3330+5G>A	C	T	.	.	SpliceAI=T|MYBPC3|0.01|0.25|0.18|0.11|-1065|-124|39|5
chr11	47333189	NM_000256.3:c.3330+5G>C	C	G	.	.	SpliceAI=G|MYBPC3|0.01|0.27|0.26|0.30|586|-124|39|5
chr11	47333189	NM_000256.3:c.3330+5G>T	C	A	.	.	SpliceAI=A|MYBPC3|0.01|0.25|0.21|0.12|-1065|-124|39|5
chr11	47333245	NM_000256.3:c.3279C>T	G	A	.	.	SpliceAI=A|MYBPC3|0.00|0.02|0.06|0.00|124|-183|2|319
chr11	47333300	NM_000256.3:c.3224C>G	G	C	.	.	SpliceAI=C|MYBPC3|0.02|0.00|0.12|0.00|-235|-298|5|273
chr11	47333306	NM_000256.3:c.3218G>A	C	T	.	.	SpliceAI=T|MYBPC3|0.03|0.02|0.01|0.00|7|63|-1|387
chr11	47333340	NM_000256.3:c.3191-7C>T	G	A	.	.	SpliceAI=A|MYBPC3|0.01|0.02|0.00|0.00|-12|29|275|224
chr11	47333349	NM_000256.3:c.3191-16G>T	C	A	.	.	SpliceAI=A|MYBPC3|0.00|0.13|0.00|0.02|-379|20|3683|215
chr11	47333365	NM_000256.3:c.3191-32C>T	G	A	.	.	SpliceAI=A|MYBPC3|0.00|0.06|0.00|0.00|-395|4|208|244
chr11	47333552	NM_000256.3:c.3190+5G>A	C	T	.	.	SpliceAI=T|MYBPC3|0.00|0.02|0.30|0.85|182|73|57|5
chr11	47333553	NM_000256.3:c.3190+4C>T	G	A	.	.	SpliceAI=A|MYBPC3|0.00|0.01|0.19|0.06|1656|72|56|4
chr11	47333554	NM_000256.3:c.3190+3G>A	C	T	.	.	SpliceAI=T|MYBPC3|0.04|0.00|0.01|0.69|71|-1430|3|10
chr11	47333624	NM_000256.3:c.3123C>T	G	A	.	.	SpliceAI=A|MYBPC3|0.16|0.00|0.95|0.30|1|-559|2|-60
chr11	47333631	NM_000256.3:c.3116A>G	T	C	.	.	SpliceAI=C|MYBPC3|0.00|0.03|0.00|0.02|-262|-6|5|-16
chr11	47333641	NM_000256.3:c.3106C>T	G	A	.	.	SpliceAI=A|MYBPC3|0.04|0.00|0.08|0.03|-16|-272|52|-32
chr11	47333649	NM_000256.3:c.3098G>A	C	T	.	.	SpliceAI=T|MYBPC3|0.46|0.05|0.02|0.03|-2|-24|-85|-34
chr11	47333657	NM_000256.3:c.3090G>A	C	T	.	.	SpliceAI=T|MYBPC3|0.03|0.00|0.10|0.04|-32|118|36|-42
chr11	47333682	NM_000256.3:c.3065G>A	C	T	.	.	SpliceAI=T|MYBPC3|0.00|0.00|0.03|0.03|-15|93|11|-67
chr11	47333699	NM_000256.3:c.3048C>T	G	A	.	.	SpliceAI=A|MYBPC3|0.04|0.01|0.07|0.11|-74|76|2|-6
chr11	47333750	NM_000256.3:c.2997C>T	G	A	.	.	SpliceAI=A|MYBPC3|0.02|0.02|0.01|0.05|1|-16|208|-57
chr11	47333757	NM_000256.3:c.2995-5C>G	G	C	.	.	SpliceAI=C|MYBPC3|0.05|0.01|0.01|0.01|-132|-23|201|-148
chr11	47333764	NM_000256.3:c.2995-12T>C	A	G	.	.	SpliceAI=G|MYBPC3|0.04|0.01|0.01|0.02|-30|11|-200|-71
chr11	47333923	NM_000256.3:c.2993A>G	T	C	.	.	SpliceAI=C|MYBPC3|0.00|0.03|0.62|0.26|1702|-148|35|-1
chr11	47333954	NM_000256.3:c.2962G>A	C	T	.	.	SpliceAI=T|MYBPC3|0.01|0.01|0.48|0.02|154|-179|4|-261
chr11	47333955	NM_000256.3:c.2961C>T	G	A	.	.	SpliceAI=A|MYBPC3|0.01|0.00|0.10|0.01|-34|-180|3|-262
chr11	47334002	NM_000256.3:c.2914C>T	G	A	.	.	SpliceAI=A|MYBPC3|0.00|0.00|0.00|0.03|-81|-227|-177|-44
chr11	47334022	NM_000256.3:c.2906-12C>T	G	A	.	.	SpliceAI=A|MYBPC3|0.00|0.00|0.00|0.00|-397|86|-64|437
chr11	47335007	NM_000256.3:c.2905+35A>C	T	G	.	.	SpliceAI=G|MYBPC3|0.02|0.00|0.01|0.03|202|2600|35|-32
chr11	47335007	NM_000256.3:c.2905+35A>T	T	A	.	.	SpliceAI=A|MYBPC3|0.01|0.00|0.00|0.01|202|618|35|-32
chr11	47335037	NM_000256.3:c.2905+5G>T	C	A	.	.	SpliceAI=A|MYBPC3|0.00|0.71|0.28|0.96|749|172|-62|5
chr11	47335061	NM_000256.3:c.2886G>A	C	T	.	.	SpliceAI=T|MYBPC3|0.00|0.07|0.30|0.09|3|122|3|-19
chr11	47335070	NM_000256.3:c.2877G>A	C	T	.	.	SpliceAI=T|MYBPC3|0.00|0.19|0.00|0.08|-2|113|87|-28
chr11	47335212	NM_000256.3:c.2738-3C>G	G	C	.	.	SpliceAI=C|MYBPC3|0.22|0.61|0.00|0.17|-29|-3|1058|-170
chr11	47335215	NM_000256.3:c.2738-6C>A	G	T	.	.	SpliceAI=T|MYBPC3|0.00|0.09|0.00|0.04|-65|-6|1055|-173
chr11	47335990	NM_000256.3:c.2624A>T	T	A	.	.	SpliceAI=A|MYBPC3|0.00|0.00|0.00|0.00|11|-365|-1531|-586
chr11	47336031	NM_000256.3:c.2603-20C>G	G	C	.	.	SpliceAI=C|MYBPC3|0.00|0.00|0.00|0.00|-848|-30|-627|702
chr11	47337360	NM_000256.3:c.2602+31G>T	C	A	.	.	SpliceAI=A|MYBPC3|0.00|0.00|0.00|0.00|247|151|-3667|-328
chr11	47337363	NM_000256.3:c.2602+28C>T	G	A	.	.	SpliceAI=A|MYBPC3|0.00|0.01|0.00|0.00|1010|220|-331|1164
chr11	47337391	NM_000256.3:c.2602G>A	C	T	.	.	SpliceAI=T|MYBPC3|0.00|0.13|0.25|0.04|-67|120|-359|0
chr11	47337392	NM_000256.3:c.2601C>A	G	T	.	.	SpliceAI=T|MYBPC3|0.01|0.00|0.01|0.03|119|187|1135|-360
chr11	47337392	NM_000256.3:c.2601C>G	G	C	.	.	SpliceAI=C|MYBPC3|0.00|0.03|0.03|0.00|-79|119|-360|1135
chr11	47337446	NM_000256.3:c.2547C>A	G	T	.	.	SpliceAI=T|MYBPC3|0.00|0.05|0.50|0.00|137|65|3|-10
chr11	47337460	NM_000256.3:c.2533C>T	G	A	.	.	SpliceAI=A|MYBPC3|0.00|0.01|0.07|0.00|913|51|2|530
chr11	47337676	NM_000256.3:c.2413+14C>T	G	A	.	.	SpliceAI=A|MYBPC3|0.02|0.00|0.00|0.00|-69|697|2|-11
chr11	47337684	NM_000256.3:c.2413+6T>C	A	G	.	.	SpliceAI=G|MYBPC3|0.00|0.13|0.02|0.12|81|-101|-19|6
chr11	47337706	NM_000256.3:c.2397C>T	G	A	.	.	SpliceAI=A|MYBPC3|0.00|0.01|0.08|0.01|-195|-123|2|-16
chr11	47337783	NM_000256.3:c.2320G>A	C	T	.	.	SpliceAI=T|MYBPC3|0.00|0.00|0.00|0.00|-176|-200|1541|207
chr11	47337792	NM_000256.3:c.2311G>A	C	T	.	.	SpliceAI=T|MYBPC3|0.01|0.00|0.00|0.00|-185|991|599|-760
chr11	47337814	NM_000256.3:c.2309-20G>A	C	T	.	.	SpliceAI=T|MYBPC3|0.00|0.00|0.00|0.00|-303|559|-124|176
chr11	47338517	NM_000256.3:c.2308+3G>A	C	T	.	.	SpliceAI=T|MYBPC3|0.10|0.01|0.07|0.36|-144|887|3|10
chr11	47338520	NM_000256.3:c.2308G>A	C	T	.	.	SpliceAI=T|MYBPC3|0.03|0.10|0.32|0.86|263|-147|7|0
chr11	47338521	NM_000256.3:c.2307C>T	G	A	.	.	SpliceAI=A|MYBPC3|0.04|0.00|0.28|0.03|-148|262|6|-299
chr11	47338554	NM_000256.3:c.2274C>T	G	A	.	.	SpliceAI=A|MYBPC3|0.02|0.03|0.73|0.17|229|-181|2|-27
chr11	47338594	NM_000256.3:c.2234A>G	T	C	.	.	SpliceAI=C|MYBPC3|0.03|0.01|0.64|0.09|189|-221|1|-74
chr11	47338667	NM_000256.3:c.2161A>T	T	A	.	.	SpliceAI=A|MYBPC3|0.04|0.00|0.00|0.01|116|12|6|-140
chr11	47338682	NM_000256.3:c.2149-3C>G	G	C	.	.	SpliceAI=C|MYBPC3|0.61|0.34|0.03|0.12|112|-3|-460|-155
chr11	47338687	NM_000256.3:c.2149-8C>G	G	C	.	.	SpliceAI=C|MYBPC3|0.27|0.01|0.02|0.01|96|-8|-465|-160
chr11	47339321	NM_000256.3:c.2148+3G>A	C	T	.	.	SpliceAI=T|MYBPC3|0.04|0.00|0.09|0.01|83|1342|3|-12
chr11	47339353	NM_000256.3:c.2119G>A	C	T	.	.	SpliceAI=T|MYBPC3|0.00|0.17|0.13|0.29|3|51|3|-29
chr11	47339646	NM_000256.3:c.2067+5T>G	A	C	.	.	SpliceAI=C|MYBPC3|0.00|0.00|0.10|0.01|-251|-1273|0|-322
chr11	47339683	NM_000256.3:c.2035C>T	G	A	.	.	SpliceAI=A|MYBPC3|0.00|0.00|0.00|0.00|47|-900|-37|-359
chr11	47339801	NM_000256.3:c.1928-11G>A	C	T	.	.	SpliceAI=T|MYBPC3|0.00|0.00|0.01|0.00|-1428|-71|-477|789
chr11	47341113	NM_000256.3:c.1897+25G>A	C	T	.	.	SpliceAI=T|MYBPC3|0.00|0.00|0.15|0.01|-450|-83|9|223
chr11	47341133	NM_000256.3:c.1897+5G>A	C	T	.	.	SpliceAI=T|MYBPC3|0.01|0.01|0.77|0.17|1018|-101|-11|5
chr11	47341286	NM_000256.3:c.1791-42G>A	C	T	.	.	SpliceAI=T|MYBPC3|0.00|0.01|0.00|0.02|865|-11|-696|50
chr11	47341986	NM_000256.3:c.1790+5G>A	C	T	.	.	SpliceAI=T|MYBPC3|0.01|0.13|0.53|0.89|1627|165|22|5
chr11	47341991	NM_000256.3:c.1790G>A	C	T	.	.	SpliceAI=T|MYBPC3|0.01|0.06|0.49|0.32|460|160|17|0
chr11	47341992	NM_000256.3:c.1789C>T	G	A	.	.	SpliceAI=A|MYBPC3|0.00|0.00|0.25|0.05|222|164|16|-1
chr11	47342055	NM_000256.3:c.1726G>A	C	T	.	.	SpliceAI=T|MYBPC3|0.01|0.01|0.55|0.09|159|96|3|-47
chr11	47342060	NM_000256.3:c.1721G>A	C	T	.	.	SpliceAI=T|MYBPC3|0.01|0.01|0.06|0.03|391|91|-2|-52
chr11	47342085	NM_000256.3:c.1696T>C	A	G	.	.	SpliceAI=G|MYBPC3|0.00|0.00|0.02|0.07|66|366|-77|0
chr11	47342110	NM_000256.3:c.1671C>T	G	A	.	.	SpliceAI=A|MYBPC3|0.04|0.00|0.16|0.09|104|46|6|-25
chr11	47342117	NM_000256.3:c.1664T>C	A	G	.	.	SpliceAI=G|MYBPC3|0.01|0.00|0.01|0.00|97|334|-1|951
chr11	47342140	NM_000256.3:c.1641G>A	C	T	.	.	SpliceAI=T|MYBPC3|0.01|0.01|0.01|0.03|11|74|-132|-55
chr11	47342163	NM_000256.3:c.1625-7C>A	G	T	.	.	SpliceAI=T|MYBPC3|0.11|0.03|0.01|0.01|51|-12|-155|-172
chr11	47342164	NM_000256.3:c.1625-8C>G	G	C	.	.	SpliceAI=C|MYBPC3|0.26|0.01|0.01|0.03|50|-13|-156|-173
chr11	47342185	NM_000256.3:c.1625-29G>A	C	T	.	.	SpliceAI=T|MYBPC3|0.05|0.04|0.00|0.01|-3|29|-194|-100
chr11	47342574	NM_000256.3:c.1624+4A>T	T	A	.	.	SpliceAI=A|MYBPC3|0.02|0.04|0.09|0.16|811|-423|-205|4
chr11	47342578	NM_000256.3:c.1624G>C	C	G	.	.	SpliceAI=G|MYBPC3|0.01|0.02|0.05|0.02|807|-427|-209|0
chr11	47342601	NM_000256.3:c.1601C>T	G	A	.	.	SpliceAI=A|MYBPC3|0.00|0.00|0.39|0.00|2|-150|2|-232
chr11	47342697	NM_000256.3:c.1505G>A	C	T	.	.	SpliceAI=T|MYBPC3|0.01|0.01|0.00|0.00|-2|-11|-328|364
chr11	47342750	NM_000256.3:c.1458-6G>A	C	T	.	.	SpliceAI=T|MYBPC3|0.99|0.03|0.00|0.00|-2|-6|-742|318
chr11	47342761	NM_000256.3:c.1458-17C>T	G	A	.	.	SpliceAI=A|MYBPC3|0.00|0.00|0.00|0.00|9|-75|69|731
chr11	47342825	NM_000256.3:c.1457+5G>C	C	G	.	.	SpliceAI=G|MYBPC3|0.03|0.21|0.02|0.93|-7|110|64|5
chr11	47342827	NM_000256.3:c.1457+3G>C	C	G	.	.	SpliceAI=G|MYBPC3|0.01|0.09|0.01|0.25|783|108|37|3
chr11	47342831	NM_000256.3:c.1456T>G	A	C	.	.	SpliceAI=C|MYBPC3|0.00|0.00|0.00|0.00|102|-94|33|-1
chr11	47342890	NM_000256.3:c.1397T>A	A	T	.	.	SpliceAI=T|MYBPC3|0.02|0.00|0.08|0.01|7|1306|-1|-60
chr11	47342892	NM_000256.3:c.1395G>A	C	T	.	.	SpliceAI=T|MYBPC3|0.00|0.02|0.11|0.07|-13|43|3|-62
chr11	47343017	NM_000256.3:c.1351+4G>A	C	T	.	.	SpliceAI=T|MYBPC3|0.02|0.01|0.01|0.31|245|575|4|44
chr11	47343021	NM_000256.3:c.1351G>C	C	G	.	.	SpliceAI=G|MYBPC3|0.01|0.05|0.42|0.91|571|157|47|0
chr11	47343052	NM_000256.3:c.1320C>T	G	A	.	.	SpliceAI=A|MYBPC3|0.01|0.01|0.20|0.03|237|-119|2|-31
chr11	47343154	NM_000256.3:c.1227-9C>A	G	T	.	.	SpliceAI=T|MYBPC3|0.08|0.01|0.03|0.02|24|-9|-8|-93
chr11	47343158	NM_000256.3:c.1227-13G>A	C	T	.	.	SpliceAI=T|MYBPC3|0.98|0.40|0.00|0.01|-2|-13|102|-97
chr11	47343159	NM_000256.3:c.1227-14C>A	G	T	.	.	SpliceAI=T|MYBPC3|0.43|0.04|0.00|0.07|-2|19|-790|-98
chr11	47343254	NM_000256.3:c.1226+6T>C	A	G	.	.	SpliceAI=G|MYBPC3|0.01|0.05|0.02|0.03|8|-76|10|6
chr11	47343268	NM_000256.3:c.1224-6C>A	G	T	.	.	SpliceAI=T|MYBPC3|0.01|0.16|0.01|0.03|29|-6|-4|-8
chr11	47343283	NM_000256.3:c.1224-21A>G	T	C	.	.	SpliceAI=C|MYBPC3|0.90|0.18|0.00|0.00|-1|-21|-23|2998
chr11	47343295	NM_000256.3:c.1224-33G>A	C	T	.	.	SpliceAI=T|MYBPC3|0.96|0.26|0.01|0.00|-2|-33|840|-149
chr11	47343502	NM_000256.3:c.1213A>G	T	C	.	.	SpliceAI=C|MYBPC3|0.03|0.06|0.99|0.89|122|694|1|-10
chr11	47343614	NM_000256.3:c.1101G>T	C	A	.	.	SpliceAI=A|MYBPC3|0.31|0.24|0.01|0.02|-22|-1|-122|-21
chr11	47343632	NM_000256.3:c.1091-8G>A	C	T	.	.	SpliceAI=T|MYBPC3|0.39|0.15|0.02|0.00|-19|-8|-39|356
chr11	47343636	NM_000256.3:c.1091-12G>A	C	T	.	.	SpliceAI=T|MYBPC3|0.16|0.11|0.05|0.01|-20|-44|-43|352
chr11	47343659	NM_000256.3:c.1091-35C>A	G	T	.	.	SpliceAI=T|MYBPC3|0.02|0.03|0.00|0.01|-67|-35|453|-66
chr11	47346158	NM_000256.3:c.1090+49C>T	G	A	.	.	SpliceAI=A|MYBPC3|0.00|0.01|0.00|0.00|259|419|123|869
chr11	47346291	NM_000256.3:c.1006A>G	T	C	.	.	SpliceAI=C|MYBPC3|0.01|0.01|0.00|0.01|-12|98|336|-10
chr11	47346297	NM_000256.3:c.1000G>A	C	T	.	.	SpliceAI=T|MYBPC3|0.01|0.01|0.00|0.02|-18|280|330|5
chr11	47346298	NM_000256.3:c.999C>T	G	A	.	.	SpliceAI=A|MYBPC3|0.07|0.03|0.00|0.01|-19|91|603|4
chr11	47346337	NM_000256.3:c.960C>G	G	C	.	.	SpliceAI=C|MYBPC3|0.05|0.11|0.01|0.01|-58|52|290|779
chr11	47346379	NM_000256.3:c.927-9G>A	C	T	.	.	SpliceAI=T|MYBPC3|0.11|0.28|0.01|0.01|5|-9|648|248
chr11	47346380	NM_000256.3:c.927-10C>A	G	T	.	.	SpliceAI=T|MYBPC3|0.05|0.45|0.00|0.01|27|-10|-99|247
chr11	47346623	NM_000256.3:c.926+4A>G	T	C	.	.	SpliceAI=C|MYBPC3|0.11|0.40|0.00|0.36|-46|21|-2488|4
chr11	47346629	NM_000256.3:c.924G>A	C	T	.	.	SpliceAI=T|MYBPC3|0.02|0.00|0.03|0.01|15|400|-2|398
chr11	47346664	NM_000256.3:c.909-20C>T	G	A	.	.	SpliceAI=A|MYBPC3|0.02|0.02|0.03|0.00|-23|-87|-37|-2529
chr11	47347037	NM_000256.3:c.906-8T>C	A	G	.	.	SpliceAI=G|MYBPC3|0.06|0.01|0.12|0.07|-8|257|-10|79
chr11	47347478	NM_000256.3:c.853G>A	C	T	.	.	SpliceAI=T|MYBPC3|0.06|0.06|0.00|0.02|-5|39|3|-52
chr11	47347493	NM_000256.3:c.852-14G>T	C	A	.	.	SpliceAI=A|MYBPC3|0.13|0.22|0.03|0.00|-14|24|158|-176
chr11	47347852	NM_000256.3:c.821+5G>A	C	T	.	.	SpliceAI=T|MYBPC3|0.00|0.67|0.06|0.86|-812|53|-143|5
chr11	47347857	NM_000256.3:c.821C>T	G	A	.	.	SpliceAI=A|MYBPC3|0.01|0.01|0.00|0.03|82|46|274|0
chr11	47348381	NM_000256.3:c.772+43G>A	C	T	.	.	SpliceAI=T|MYBPC3|0.01|0.01|0.00|0.01|-442|-59|-524|-250
chr11	47348424	NM_000256.3:c.772G>A	C	T	.	.	SpliceAI=T|MYBPC3|0.01|0.12|0.28|0.17|315|-907|-169|0
chr11	47348426	NM_000256.3:c.770A>C	T	G	.	.	SpliceAI=G|MYBPC3|0.01|0.01|0.04|0.00|-523|-1132|-171|974
chr11	47348438	NM_000256.3:c.758A>G	T	C	.	.	SpliceAI=C|MYBPC3|0.01|0.00|0.01|0.00|-116|50|-307|962
chr11	47348486	NM_000256.3:c.710A>C	T	G	.	.	SpliceAI=G|MYBPC3|0.01|0.00|0.01|0.00|-806|2|-355|914
chr11	47348537	NM_000256.3:c.659A>G	T	C	.	.	SpliceAI=C|MYBPC3|0.00|0.00|0.00|0.00|199|-857|-282|-406
chr11	47348541	NM_000256.3:c.655G>C	C	G	.	.	SpliceAI=G|MYBPC3|0.05|0.00|0.03|0.01|195|-3225|-684|859
chr11	47348541	NM_000256.3:c.655G>T	C	A	.	.	SpliceAI=A|MYBPC3|0.08|0.00|0.04|0.01|-53|-3225|-684|859
chr11	47348560	NM_000256.3:c.655-19C>T	G	A	.	.	SpliceAI=A|MYBPC3|0.00|0.01|0.00|0.01|-19|-880|840|-703
chr11	47349769	NM_000256.3:c.654+5G>A	C	T	.	.	SpliceAI=T|MYBPC3|0.02|0.01|0.50|0.06|400|356|53|5
chr11	47349770	NM_000256.3:c.654+4G>A	C	T	.	.	SpliceAI=T|MYBPC3|0.01|0.01|0.02|0.02|355|1210|254|-370
chr11	47349792	NM_000256.3:c.636C>G	G	C	.	.	SpliceAI=C|MYBPC3|0.01|0.00|0.98|0.16|377|333|1|-18
chr11	47349824	NM_000256.3:c.604A>C	T	G	.	.	SpliceAI=G|MYBPC3|0.00|0.00|0.00|0.01|307|125|200|-2
chr11	47349910	NM_000256.3:c.518C>A	G	T	.	.	SpliceAI=T|MYBPC3|0.00|0.02|0.00|0.01|221|-9|-88|114
chr11	47349932	NM_000256.3:c.506-10G>T	C	A	.	.	SpliceAI=A|MYBPC3|0.01|0.03|0.00|0.02|199|-31|-110|92
chr11	47350008	NM_000256.3:c.505+6T>G	A	C	.	.	SpliceAI=C|MYBPC3|0.00|0.05|0.85|0.12|92|123|0|6
chr11	47350009	NM_000256.3:c.505+5G>C	C	G	.	.	SpliceAI=G|MYBPC3|0.00|0.18|0.55|0.86|1343|122|15|5
chr11	47350015	NM_000256.3:c.504G>A	C	T	.	.	SpliceAI=T|MYBPC3|0.02|0.00|0.04|0.22|-66|85|3|9
chr11	47350016	NM_000256.3:c.503T>C	A	G	.	.	SpliceAI=G|MYBPC3|0.01|0.00|0.01|0.07|-115|153|-8|8
chr11	47350018	NM_000256.3:c.501C>T	G	A	.	.	SpliceAI=A|MYBPC3|0.02|0.00|0.20|0.06|151|-117|6|-10
chr11	47350036	NM_000256.3:c.483A>G	T	C	.	.	SpliceAI=C|MYBPC3|0.00|0.01|0.01|0.00|76|133|-28|-4
chr11	47350041	NM_000256.3:c.478C>T	G	A	.	.	SpliceAI=A|MYBPC3|0.02|0.01|0.00|0.05|128|71|461|-17
chr11	47350047	NM_000256.3:c.472G>T	C	A	.	.	SpliceAI=A|MYBPC3|0.06|0.01|0.00|0.05|-15|65|1579|-23
chr11	47350048	NM_000256.3:c.471C>T	G	A	.	.	SpliceAI=A|MYBPC3|0.02|0.02|0.00|0.06|-16|64|1578|-24
chr11	47350077	NM_000256.3:c.442G>A	C	T	.	.	SpliceAI=T|MYBPC3|0.94|0.12|0.00|0.03|-2|35|1549|-53
chr11	47350117	NM_000256.3:c.407-5C>T	G	A	.	.	SpliceAI=A|MYBPC3|0.01|0.18|0.00|0.00|-168|52|-93|-717
chr11	47350497	NM_000256.3:c.406+5G>C	C	G	.	.	SpliceAI=G|MYBPC3|0.01|0.15|0.00|0.18|995|113|159|5
chr11	47350503	NM_000256.3:c.405A>G	T	C	.	.	SpliceAI=C|MYBPC3|0.01|0.17|0.00|0.27|989|107|153|-1
chr11	47351241	NM_000256.3:c.290C>T	G	A	.	.	SpliceAI=A|MYBPC3|0.01|0.00|0.97|0.37|251|-261|2|-2
chr11	47351515	NM_000256.3:c.26-10G>A	C	T	.	.	SpliceAI=T|MYBPC3|0.22|0.39|0.01|0.00|-2|-10|111|-101
chr11	47352620	NM_000256.3:c.25+3A>C	T	G	.	.	SpliceAI=G|MYBPC3|0.02|0.05|0.09|0.10|-1640|-1128|-14|3
chr11	47822082	NM_015231.1:c.1179+5G>A	C	T	.	.	SpliceAI=T|NUP160|0.00|0.55|0.04|0.54|-264|82|-691|5
chr11	57739039	NM_001144012.2:c.500G>A	G	A	.	.	SpliceAI=A|TMX2-CTNND1|0.00|0.60|0.00|0.83|1962|-65|2204|0,A|TMX2|0.00|0.54|0.00|0.78|1833|-65|4|0
chr11	59787035	NM_004177.4:c.115-2A>G	A	G	.	.	SpliceAI=G|STX3|0.13|0.94|0.01|0.60|-99|2|-21|101
chr11	59793515	NM_001178040.1:c.675+1delinsT	G	T	.	.	SpliceAI=T|STX3|0.01|0.00|0.95|1.00|1072|-469|-2|-1
chr11	61368594	NM_016464.4:c.377-3C>G	C	G	.	.	SpliceAI=G|TMEM138|0.91|0.91|0.01|0.01|1|3|111|-776
chr11	64805773	NM_130799.2:c.1050-3C>G	G	C	.	.	SpliceAI=C|MEN1|0.88|0.95|0.00|0.04|-1|-3|-398|115
chr11	65589935	NM_001099409.1:c.4004-1G>A	G	A	.	.	SpliceAI=A|EHBP1L1|0.01|0.80|0.00|0.73|2|1|-115|56,A|SIPA1|0.01|0.79|0.01|0.73|2|1|-115|56
chr11	66511090	NM_024649.4:c.124+1G>A	G	A	.	.	SpliceAI=A|CTD-3074O7.11|0.01|0.66|0.01|1.00|-1679|-77|3|-1,A|BBS1|0.01|0.43|0.01|1.00|0|-77|3|-1
chr11	66519596	NM_024649.4:c.592-21A>T	A	T	.	.	SpliceAI=T|CTD-3074O7.11|0.20|0.44|0.01|0.04|-12|25|1033|152,T|BBS1|0.20|0.44|0.01|0.04|-12|25|1033|152
chr11	66523634	NM_024649.1:c.951+58C>T	C	T	.	.	SpliceAI=T|CTD-3074O7.11|0.16|0.01|0.89|0.10|30|-462|-2|-58,T|BBS1|0.16|0.01|0.89|0.10|30|-462|-2|-58
chr11	66524211	NM_024649.4:c.1110+329C>T	C	T	.	.	SpliceAI=T|CTD-3074O7.11|0.00|0.00|0.00|0.00|-1039|-774|-846|-695,T|BBS1|0.00|0.00|0.00|0.00|-1039|-774|-846|-695
chr11	66696405	NM_006946.2:c.4150C>A	G	T	.	.	SpliceAI=T|SPTBN2|0.01|0.00|0.00|0.01|-2|131|-2772|523
chr11	67611569	NM_007103.3:c.1080G>A	G	A	.	.	SpliceAI=A|NDUFV1|0.01|0.21|0.03|0.04|-474|-47|123|0
chr11	68389874	NM_002335.2:c.1413-7T>A	T	A	.	.	SpliceAI=A|LRP5|0.01|0.36|0.00|0.09|-1196|7|-2043|241
chr11	68403483	NM_002335.3:c.1585G>T	G	T	.	.	SpliceAI=T|LRP5|0.02|0.00|0.05|0.03|740|0|933|-607
chr11	86344724	NM_016401.3:c.539+3A>G	A	G	.	.	SpliceAI=G|C11orf73|0.00|0.73|0.10|0.60|-3|-121|-1|-3
chr11	108271249	NM_000051.3:c.2922-2A>T	A	T	.	.	SpliceAI=T|ATM|0.50|0.99|0.00|0.15|34|2|1002|161
chr11	112037460	NM_001931.4:c.975G>C	G	C	.	.	SpliceAI=C|DLAT|0.02|0.10|0.47|0.45|-1946|-187|4|0
chr11	112089016	NM_003002.2:c.314+5G>A	G	A	.	.	SpliceAI=A|SDHD|0.00|0.76|0.00|0.62|21|-149|-12|-5,A|AP002884.2|0.00|0.74|0.01|0.59|21|-149|-2057|-5
chr12	12718315	NM_004064.4:c.475+1G>A	G	A	.	.	SpliceAI=A|CDKN1B|0.07|0.06|0.51|0.99|-512|510|191|-1
chr12	32878545	NM_004572.3:c.337-2A>T	T	A	.	.	SpliceAI=A|PKP2|0.82|0.99|0.00|0.10|-27|-2|-165|-699
chr12	102843790	NM_000277.1:c.1066-11G>A	C	T	.	.	SpliceAI=T|PAH|0.98|0.61|0.30|0.00|-2|-11|-144|-143
chr12	110626360	NM_001082538.2:c.342-2A>G	A	G	.	.	SpliceAI=G|TCTN1|0.31|0.99|0.00|0.37|58|2|513|132
chr12	115997226	NM_015335.4:c.2570-4_2574del	AACTGCTAAA	A	.	.	SpliceAI=A|MED13L|0.98|0.99|0.01|0.01|-5|4|395|-132
chr12	119822819	NM_001206999.1:c.1111+1G>A	C	T	.	.	SpliceAI=T|CIT|0.01|0.68|0.14|0.99|1508|154|-3|1
chr12	119832768	NM_001206999.1:c.753+3A>T	T	A	.	.	SpliceAI=A|CIT|0.00|0.21|0.02|0.95|254|96|-85|3
chr12	123699702	NM_024809.3:c.1506-2A>G	A	G	.	.	SpliceAI=G|TCTN2|0.80|1.00|0.02|0.13|-102|2|452|108
chr13	24885671	NM_018451.3:c.3302-1G>C	C	G	.	.	SpliceAI=G|CENPJ|0.01|0.81|0.00|0.88|2500|-1|68|-65
chr13	25530561	NM_016529.4:c.322-1G>T	G	T	.	.	SpliceAI=T|ATP8A2|0.75|0.99|0.00|0.22|11|1|-1035|99
chr13	32315668	NM_000059.3:c.-40+1G>A	G	A	.	.	SpliceAI=A|BRCA2|0.01|0.08|0.59|0.99|-38|754|-100|-1
chr13	32316413	NM_000059.3:c.-39-9_-39-7del	GTTT	T	.	.	SpliceAI=T|BRCA2|0.01|0.03|0.10|0.07|-472|9|-22|-256
chr13	32316417	NM_000059.3:c.-39-5del	TG	G	.	.	SpliceAI=G|BRCA2|0.02|0.01|0.06|0.04|-214|2660|-26|-355
chr13	32316421	NM_000059.3:c.-39-1G>A	G	A	.	.	SpliceAI=A|BRCA2|0.05|0.97|0.33|0.49|-114|1|-30|106
chr13	32316450	NM_000059.3:c.-11C>T	C	T	.	.	SpliceAI=T|BRCA2|0.01|0.02|0.06|0.04|-143|-28|-59|-388
chr13	32316522	NM_000059.3:c.62A>G	A	G	.	.	SpliceAI=G|BRCA2|0.00|0.01|0.02|0.02|-215|-100|-131|-460
chr13	32316527	NM_000059.3:c.67G>A	G	A	.	.	SpliceAI=A|BRCA2|0.00|0.17|0.51|0.58|-220|-105|-4|0
chr13	32316528	NM_000059.3:c.67+1G>A	G	A	.	.	SpliceAI=A|BRCA2|0.00|0.81|0.19|0.98|-221|-106|-137|-1
chr13	32316528	NM_000059.3:c.67+1G>T	G	T	.	.	SpliceAI=T|BRCA2|0.00|0.84|0.20|0.98|-221|-106|-137|-1
chr13	32316529	NM_000059.3:c.67+2T>C	T	C	.	.	SpliceAI=C|BRCA2|0.00|0.80|0.20|0.94|-222|-107|-138|-2
chr13	32316530	NM_000059.3:c.67+3A>G	A	G	.	.	SpliceAI=G|BRCA2|0.00|0.57|0.22|0.56|-223|-108|-139|-3
chr13	32316531	NM_000059.3:c.67+4T>C	T	C	.	.	SpliceAI=C|BRCA2|0.00|0.00|0.01|0.01|-109|-224|-245|-8
chr13	32319070	NM_000059.3:c.68-7del	TA	A	.	.	SpliceAI=A|BRCA2|0.02|0.04|0.00|0.02|-1288|7|-1266|255
chr13	32319070	NM_000059.3:c.68-7T>A	T	A	.	.	SpliceAI=A|BRCA2|0.01|0.05|0.00|0.07|-1288|7|-1266|255
chr13	32319088	NM_000059.3:c.79A>G	A	G	.	.	SpliceAI=G|BRCA2|0.01|0.00|0.00|0.00|-11|22|237|-2561
chr13	32319176	NM_000059.3:c.167A>C	A	C	.	.	SpliceAI=C|BRCA2|0.00|0.01|0.00|0.01|-1394|-99|-523|149
chr13	32319222	NM_000059.3:c.213T>C	T	C	.	.	SpliceAI=C|BRCA2|0.00|0.00|0.00|0.00|-145|-1440|103|3670
chr13	32319232	NM_000059.3:c.223G>C	G	C	.	.	SpliceAI=C|BRCA2|0.00|0.00|0.00|0.01|-745|-155|59|93
chr13	32319289	NM_000059.3:c.280C>T	C	T	.	.	SpliceAI=T|BRCA2|0.00|0.00|0.00|0.00|-1507|-212|1414|36
chr13	32319330	NM_000059.3:c.316+5G>A	G	A	.	.	SpliceAI=A|BRCA2|0.03|0.63|0.01|0.89|-1548|-253|-39|-5
chr13	32319330	NM_000059.3:c.316+5G>C	G	C	.	.	SpliceAI=C|BRCA2|0.03|0.65|0.01|0.92|-1548|-253|-39|-5
chr13	32319331	NM_000059.3:c.316+6T>C	T	C	.	.	SpliceAI=C|BRCA2|0.01|0.13|0.00|0.20|-1549|-254|-40|-6
chr13	32325064	NM_000059.3:c.317-12G>A	G	A	.	.	SpliceAI=A|BRCA2|0.00|0.03|0.00|0.01|6|16|-141|828
chr13	32325184	NM_000059.3:c.425G>T	G	T	.	.	SpliceAI=T|BRCA2|0.01|0.92|0.00|0.97|-526|-108|183|0
chr13	32325217	NM_000059.3:c.425+33A>G	A	G	.	.	SpliceAI=G|BRCA2|0.00|0.00|0.00|0.00|-137|1025|675|1065
chr13	32326077	NM_000059.3:c.426-24G>A	G	A	.	.	SpliceAI=A|BRCA2|0.09|0.02|0.01|0.00|2|1|73|-185
chr13	32326089	NM_000059.3:c.426-12_426-8del	GTTTTA	A	.	.	SpliceAI=A|BRCA2|0.01|0.30|0.06|0.38|-365|12|-197|61
chr13	32326099	NM_000059.3:c.426-2A>T	A	T	.	.	SpliceAI=T|BRCA2|0.06|0.98|0.02|0.60|41|2|-207|51
chr13	32326108	NM_000059.3:c.433_435delGTT	GTTC	C	.	.	SpliceAI=C|BRCA2|0.01|0.01|0.02|0.05|-1028|-7|-216|42
chr13	32326116	NM_000059.3:c.441A>G	A	G	.	.	SpliceAI=G|BRCA2|0.04|0.00|0.00|0.00|1|-15|-224|497
chr13	32326142	NM_000059.3:c.467A>G	A	G	.	.	SpliceAI=G|BRCA2|0.01|0.00|0.97|0.08|-1062|-418|-1|8
chr13	32326145	NM_000059.3:c.470_474del	AGTCAG	G	.	.	SpliceAI=G|BRCA2|0.01|0.19|0.59|0.98|-421|-44|0|5
chr13	32326148	NM_000059.3:c.473C>T	C	T	.	.	SpliceAI=T|BRCA2|0.00|0.37|0.09|0.37|360|-47|-3|2
chr13	32326150	NM_000059.3:c.475G>A	G	A	.	.	SpliceAI=A|BRCA2|0.00|0.63|0.06|0.75|358|-49|-5|0
chr13	32326151	NM_000059.3:c.475+1G>A	G	A	.	.	SpliceAI=A|BRCA2|0.01|0.93|0.01|0.98|357|-50|1762|-1
chr13	32326153	NM_000059.3:c.475+3A>G	A	G	.	.	SpliceAI=G|BRCA2|0.00|0.73|0.00|0.68|355|-52|1760|-3
chr13	32326153	NM_000059.3:c.475+3A>T	A	T	.	.	SpliceAI=T|BRCA2|0.00|0.78|0.01|0.82|355|-52|1760|-3
chr13	32326154	NM_000059.3:c.475+4del	TG	G	.	.	SpliceAI=G|BRCA2|0.00|0.67|0.00|0.42|354|-53|1759|-4
chr13	32326158	NM_000059.3:c.475+8dup	T	TT	.	.	SpliceAI=TT|BRCA2|0.01|0.02|0.03|0.00|-1078|341|-266|124
chr13	32326176	NM_000059.3:c.475+26T>C	T	C	.	.	SpliceAI=C|BRCA2|0.00|0.00|0.00|0.01|323|-1096|1130|-26
chr13	32326218	NM_000059.3:c.476-24A>G	A	G	.	.	SpliceAI=G|BRCA2|0.54|0.01|0.00|0.00|1|24|-68|64
chr13	32326233	NM_000059.3:c.476-9dup	T	TT	.	.	SpliceAI=TT|BRCA2|0.02|0.01|0.03|0.00|-1153|266|-341|49
chr13	32326239	NM_000059.3:c.476-3C>A	C	A	.	.	SpliceAI=A|BRCA2|0.05|0.26|0.00|0.31|35|3|1674|43
chr13	32326240	NM_000059.3:c.476-2A>G	A	G	.	.	SpliceAI=G|BRCA2|0.40|0.98|0.00|0.34|34|2|373|42
chr13	32326272	NM_000059.3:c.506A>G	A	G	.	.	SpliceAI=G|BRCA2|0.01|0.03|0.12|0.01|1|-30|0|10
chr13	32326282	NM_000059.3:c.516G>A	G	A	.	.	SpliceAI=A|BRCA2|0.01|0.83|0.02|0.84|226|-40|331|0
chr13	32326283	NM_000059.3:c.516+1G>A	G	A	.	.	SpliceAI=A|BRCA2|0.02|0.95|0.04|0.98|225|-41|330|-1
chr13	32326283	NM_000059.3:c.516+1G>T	G	T	.	.	SpliceAI=T|BRCA2|0.02|0.96|0.04|0.98|225|-41|330|-1
chr13	32326284	NM_000059.3:c.516+2T>C	T	C	.	.	SpliceAI=C|BRCA2|0.02|0.93|0.03|0.97|224|-42|329|-2
chr13	32326286	NM_000059.3:c.516+4_516+5del	AAT	T	.	.	SpliceAI=T|BRCA2|0.02|0.39|0.03|0.47|222|-44|327|-4
chr13	32326296	NM_000059.3:c.516+14C>T	C	T	.	.	SpliceAI=T|BRCA2|0.01|0.00|0.01|0.00|-1216|212|-14|1010
chr13	32326303	NM_000059.3:c.516+21A>T	A	T	.	.	SpliceAI=T|BRCA2|0.00|0.00|0.00|0.00|-1223|-61|106|-21
chr13	32326480	NM_000059.3:c.517-19C>T	C	T	.	.	SpliceAI=T|BRCA2|0.00|0.00|0.00|0.01|19|28|-588|133
chr13	32326497	NM_000059.3:c.517-2A>G	A	G	.	.	SpliceAI=G|BRCA2|0.00|0.78|0.01|0.81|-255|2|-215|116
chr13	32326498	NM_000059.3:c.517-1G>A	G	A	.	.	SpliceAI=A|BRCA2|0.57|0.78|0.00|0.20|2|1|-216|115
chr13	32326499	NM_000059.3:c.517G>T	G	T	.	.	SpliceAI=T|BRCA2|0.00|0.40|0.00|0.40|-257|0|-217|114
chr13	32326500	NM_000059.3:c.518del	GT	T	.	.	SpliceAI=T|BRCA2|0.14|0.05|0.04|0.00|-1|8|113|-218
chr13	32326500	NM_000059.3:c.518G>T	G	T	.	.	SpliceAI=T|BRCA2|0.08|0.04|0.05|0.00|-1|8|113|-218
chr13	32326502	NM_000059.3:c.520C>T	C	T	.	.	SpliceAI=T|BRCA2|0.00|0.27|0.00|0.24|-260|-3|-220|111
chr13	32326503	NM_000059.3:c.521G>A	G	A	.	.	SpliceAI=A|BRCA2|0.01|0.09|0.00|0.09|5|-4|-221|110
chr13	32326555	NM_000059.3:c.573T>C	T	C	.	.	SpliceAI=C|BRCA2|0.02|0.00|0.00|0.00|-56|-47|58|-12
chr13	32326580	NM_000059.3:c.598A>G	A	G	.	.	SpliceAI=G|BRCA2|0.05|0.00|0.07|0.00|-81|-306|33|-37
chr13	32326599	NM_000059.3:c.617C>G	C	G	.	.	SpliceAI=G|BRCA2|0.00|0.13|0.00|0.13|-521|-100|-317|14
chr13	32326613	NM_000059.3:c.631G>A	G	A	.	.	SpliceAI=A|BRCA2|0.00|0.53|0.00|0.81|-361|-114|42|0
chr13	32326615	NM_000059.3:c.631+2T>G	T	G	.	.	SpliceAI=G|BRCA2|0.00|0.61|0.01|0.82|-537|-116|40|-2
chr13	32326616	NM_000059.3:c.631+3A>G	A	G	.	.	SpliceAI=G|BRCA2|0.00|0.52|0.01|0.71|-538|-117|39|-3
chr13	32326617	NM_000059.3:c.631+4A>G	A	G	.	.	SpliceAI=G|BRCA2|0.00|0.51|0.00|0.71|2830|-118|38|-4
chr13	32326638	NM_000059.3:c.631+25C>T	C	T	.	.	SpliceAI=T|BRCA2|0.03|0.00|0.04|0.00|-139|-579|-25|-95
chr13	32329374	NM_000059.3:c.632-69T>C	T	C	.	.	SpliceAI=C|BRCA2|0.00|0.00|0.00|0.01|73|-2875|122|-119
chr13	32329434	NM_000059.3:c.632-9A>G	A	G	.	.	SpliceAI=G|BRCA2|0.00|0.00|0.00|0.00|9|-1620|-3542|62
chr13	32329440	NM_000059.3:c.632-3C>G	C	G	.	.	SpliceAI=G|BRCA2|0.95|0.77|0.02|0.03|1|3|-185|-2827
chr13	32329442	NM_000059.3:c.632-1G>A	G	A	.	.	SpliceAI=A|BRCA2|0.55|0.99|0.01|0.05|5|1|1134|-2829
chr13	32329444	NM_000059.3:c.633C>T	C	T	.	.	SpliceAI=T|BRCA2|0.08|0.00|0.00|0.00|3|-2277|52|-2831
chr13	32329491	NM_000059.3:c.680C>T	C	T	.	.	SpliceAI=T|BRCA2|0.00|0.02|0.02|0.00|-1677|-44|5|-2878
chr13	32329493	NM_000059.3:c.681+1G>A	G	A	.	.	SpliceAI=A|BRCA2|0.01|0.60|0.54|1.00|-1230|-50|3|-1
chr13	32329496	NM_000059.3:c.681+4A>G	A	G	.	.	SpliceAI=G|BRCA2|0.00|0.05|0.94|0.62|-1682|-49|0|-4
chr13	32329499	NM_000059.3:c.681+7A>T	A	T	.	.	SpliceAI=T|BRCA2|0.00|0.04|0.01|0.04|-1685|-52|-244|-3
chr13	32330907	NM_000059.3:c.682-12_682-11del	TAA	A	.	.	SpliceAI=A|BRCA2|0.01|0.00|0.00|0.00|85|-3740|-1411|-331
chr13	32330907	NM_000059.3:c.682-12del	TA	A	.	.	SpliceAI=A|BRCA2|0.00|0.00|0.00|0.01|23|85|-1411|-331
chr13	32330910	NM_000059.3:c.682-9T>C	T	C	.	.	SpliceAI=C|BRCA2|0.02|0.00|0.00|0.00|82|-3743|-1414|-334
chr13	32330915	NM_000059.3:c.682-4G>C	G	C	.	.	SpliceAI=C|BRCA2|0.01|0.00|0.00|0.00|77|4|-1419|-339
chr13	32330917	NM_000059.3:c.682-2A>C	A	C	.	.	SpliceAI=C|BRCA2|0.34|1.00|0.01|0.37|75|2|-1421|113
chr13	32330917	NM_000059.3:c.682-2A>G	A	G	.	.	SpliceAI=G|BRCA2|0.34|1.00|0.01|0.35|75|2|-1421|113
chr13	32330967	NM_000059.3:c.730G>A	G	A	.	.	SpliceAI=A|BRCA2|0.11|0.00|0.00|0.00|25|-3800|-1471|-391
chr13	32331009	NM_000059.3:c.772C>A	C	A	.	.	SpliceAI=A|BRCA2|0.00|0.02|0.00|0.00|89|-17|-1754|-433
chr13	32331031	NM_000059.3:c.793+1G>C	G	C	.	.	SpliceAI=C|BRCA2|0.02|0.98|0.01|1.00|-1584|-112|-1535|-1
chr13	32331076	NM_000059.3:c.793+46G>A	G	A	.	.	SpliceAI=A|BRCA2|0.00|0.00|0.00|0.00|22|-84|539|-500
chr13	32332261	NM_000059.3:c.794-11T>C	T	C	.	.	SpliceAI=C|BRCA2|0.00|0.00|0.00|0.00|422|11|-1685|949
chr13	32332267	NM_000059.3:c.794-5_794-4insT	A	AT	.	.	SpliceAI=AT|BRCA2|0.00|0.00|0.00|0.01|416|3636|177|943
chr13	32332605	NM_000059.3:c.1127T>G	T	G	.	.	SpliceAI=G|BRCA2|0.00|0.00|0.00|0.00|-1613|78|1049|605
chr13	32332629	NM_000059.3:c.1151C>T	C	T	.	.	SpliceAI=T|BRCA2|0.00|0.00|0.00|0.00|-357|54|581|-185
chr13	32332719	NM_000059.3:c.1241T>G	T	G	.	.	SpliceAI=G|BRCA2|0.00|0.00|0.00|0.00|-36|-1727|-275|-37
chr13	32332769	NM_000059.3:c.1291A>C	A	C	.	.	SpliceAI=C|BRCA2|0.00|0.00|0.00|0.00|-86|62|1204|-325
chr13	32332873	NM_000059.3:c.1395A>C	A	C	.	.	SpliceAI=C|BRCA2|0.00|0.00|0.00|0.00|3030|170|1100|-429
chr13	32332958	NM_000059.3:c.1480G>A	G	A	.	.	SpliceAI=A|BRCA2|0.00|0.00|0.00|0.00|18|2945|-22|252
chr13	32332992	NM_000059.3:c.1514T>C	T	C	.	.	SpliceAI=C|BRCA2|0.00|0.00|0.00|0.00|-16|51|50|218
chr13	32333144	NM_000059.3:c.1666A>G	A	G	.	.	SpliceAI=G|BRCA2|0.00|0.00|0.00|0.00|2759|-168|243|-700
chr13	32333270	NM_000059.3:c.1792A>G	A	G	.	.	SpliceAI=G|BRCA2|0.00|0.00|0.00|0.00|2995|-294|117|-60
chr13	32333282	NM_000059.3:c.1804G>A	G	A	.	.	SpliceAI=A|BRCA2|0.00|0.00|0.01|0.00|-599|2621|-72|105
chr13	32336214	NM_000059.3:c.1910-51G>T	G	T	.	.	SpliceAI=T|BRCA2|0.00|0.00|0.00|0.00|-311|281|-3004|539
chr13	32336291	NM_000059.3:c.1936A>C	A	C	.	.	SpliceAI=C|BRCA2|0.01|0.00|0.00|0.00|-388|-26|1614|-2904
chr13	32337158	NM_000059.3:c.2803G>C	G	C	.	.	SpliceAI=C|BRCA2|0.00|0.00|0.01|0.01|826|-1255|-405|-3
chr13	32337165	NM_000059.3:c.2810A>C	A	C	.	.	SpliceAI=C|BRCA2|0.00|0.00|0.00|0.00|-1262|-670|-10|1391
chr13	32337387	NM_000059.3:c.3032C>G	C	G	.	.	SpliceAI=G|BRCA2|0.00|0.00|0.00|0.00|-174|-892|814|-634
chr13	32337428	NM_000059.3:c.3073A>G	A	G	.	.	SpliceAI=G|BRCA2|0.00|0.00|0.00|0.00|-933|-1525|477|-675
chr13	32341197	NM_000059.3:c.6841+1del	GT	T	.	.	SpliceAI=T|BRCA2|0.00|0.01|0.93|0.95|384|-189|-2|-1
chr13	32344651	NM_000059.3:c.6935A>T	A	T	.	.	SpliceAI=T|BRCA2|0.02|0.25|0.14|0.22|44|-93|-2|2
chr13	32344654	NM_000059.3:c.6937+1G>T	G	T	.	.	SpliceAI=T|BRCA2|0.00|0.91|0.03|0.95|-3069|-96|40|-1
chr13	32344727	NM_000059.3:c.6937+74C>G	C	G	.	.	SpliceAI=G|BRCA2|0.01|0.00|0.00|0.00|-32|421|515|-74
chr13	32346801	NM_000059.3:c.6938-26T>C	T	C	.	.	SpliceAI=C|BRCA2|0.00|0.00|0.00|0.00|-1653|26|-1559|95
chr13	32346818	NM_000059.3:c.6938-9_6938-6del	GTTTC	C	.	.	SpliceAI=C|BRCA2|0.07|0.04|0.01|0.01|-1670|9|-1576|78
chr13	32346823	NM_000059.3:c.6938-4C>T	C	T	.	.	SpliceAI=T|BRCA2|0.01|0.00|0.01|0.00|49|4|-1581|73
chr13	32346824	NM_000059.3:c.6938-3T>C	T	C	.	.	SpliceAI=C|BRCA2|0.01|0.00|0.00|0.00|-2129|3|-1582|72
chr13	32346895	NM_000059.3:c.7006C>T	C	T	.	.	SpliceAI=T|BRCA2|0.01|0.00|0.00|0.00|-1747|-23|-1653|1
chr13	32346896	NM_000059.3:c.7007G>A	G	A	.	.	SpliceAI=A|BRCA2|0.03|0.34|0.01|0.28|-1748|-69|-11|0
chr13	32346896	NM_000059.3:c.7007G>C	G	C	.	.	SpliceAI=C|BRCA2|0.05|0.22|0.01|0.18|-1748|-69|-11|0
chr13	32346897	NM_000059.3:c.7007+1G>C	G	C	.	.	SpliceAI=C|BRCA2|0.00|0.97|0.00|1.00|-2175|-70|-12|-1
chr13	32346930	NM_000059.3:c.7007+34A>G	A	G	.	.	SpliceAI=G|BRCA2|0.00|0.00|0.00|0.00|-2235|-58|-1688|1108
chr13	32354799	NM_000059.3:c.7008-62A>G	A	G	.	.	SpliceAI=G|BRCA2|0.01|0.00|0.00|0.00|62|308|-918|3030
chr13	32354817	NM_000059.3:c.7008-44A>G	A	G	.	.	SpliceAI=G|BRCA2|0.00|0.00|0.00|0.00|44|290|476|121
chr13	32354817	NM_000059.3:c.7008-44A>T	A	T	.	.	SpliceAI=T|BRCA2|0.00|0.00|0.00|0.00|44|290|-2607|121
chr13	32354859	NM_000059.3:c.7008-2A>G	A	G	.	.	SpliceAI=G|BRCA2|0.16|0.97|0.00|0.18|12|2|2786|429
chr13	32354859	NM_000059.3:c.7008-2A>T	A	T	.	.	SpliceAI=T|BRCA2|0.25|0.97|0.00|0.14|12|2|12|429
chr13	32354870	NM_000059.3:c.7017G>C	G	C	.	.	SpliceAI=C|BRCA2|0.00|0.00|0.00|0.00|-9|1|-2660|40
chr13	32354874	NM_000059.3:c.7021C>T	C	T	.	.	SpliceAI=T|BRCA2|0.01|0.04|0.00|0.01|233|-13|2656|-2664
chr13	32354906	NM_000059.3:c.7053A>T	A	T	.	.	SpliceAI=T|BRCA2|0.00|0.00|0.00|0.00|2575|-45|4|-2696
chr13	32355095	NM_000059.3:c.7242A>T	A	T	.	.	SpliceAI=T|BRCA2|0.09|0.01|0.01|0.00|12|-234|2435|-2885
chr13	32355172	NM_000059.3:c.7319A>G	A	G	.	.	SpliceAI=G|BRCA2|0.00|0.00|0.01|0.00|-65|408|121|-234
chr13	32355294	NM_000059.3:c.7435+6G>A	G	A	.	.	SpliceAI=A|BRCA2|0.00|0.02|0.00|0.05|-1541|-433|89|-1
chr13	32355296	NM_000059.3:c.7435+8A>G	A	G	.	.	SpliceAI=G|BRCA2|0.00|0.02|0.00|0.05|-1631|2185|87|-3
chr13	32355302	NM_000059.3:c.7435+14A>G	A	G	.	.	SpliceAI=G|BRCA2|0.00|0.00|0.00|0.00|1126|-441|-1|2228
chr13	32356424	NM_000059.3:c.7436-4A>T	A	T	.	.	SpliceAI=T|BRCA2|0.01|0.01|0.00|0.00|4|-13|185|93
chr13	32356426	NM_000059.3:c.7436-2A>G	A	G	.	.	SpliceAI=G|BRCA2|0.54|0.95|0.00|0.13|15|2|-1516|183
chr13	32356426	NM_000059.3:c.7436-2A>T	A	T	.	.	SpliceAI=T|BRCA2|0.91|0.95|0.00|0.01|15|2|1104|183
chr13	32356455	NM_000059.3:c.7463G>A	G	A	.	.	SpliceAI=A|BRCA2|0.02|0.00|0.00|0.00|56|-44|154|-1162
chr13	32356496	NM_000059.3:c.7504C>T	C	T	.	.	SpliceAI=T|BRCA2|0.10|0.07|0.00|0.02|15|-68|-5|113
chr13	32356497	NM_000059.3:c.7505G>A	G	A	.	.	SpliceAI=A|BRCA2|0.00|0.01|0.00|0.01|-1636|-69|1148|112
chr13	32356551	NM_000059.3:c.7559G>A	G	A	.	.	SpliceAI=A|BRCA2|0.00|0.10|0.00|0.02|-484|-40|-34|58
chr13	32356578	NM_000059.3:c.7586G>A	G	A	.	.	SpliceAI=A|BRCA2|0.02|0.00|0.01|0.00|-67|-490|31|-61
chr13	32356602	NM_000059.3:c.7610A>G	A	G	.	.	SpliceAI=G|BRCA2|0.02|0.00|0.00|0.00|-91|-535|7|1327
chr13	32356609	NM_000059.3:c.7617G>A	G	A	.	.	SpliceAI=A|BRCA2|0.00|0.55|0.01|0.37|-542|-181|-92|0
chr13	32356610	NM_000059.3:c.7617+1G>A	G	A	.	.	SpliceAI=A|BRCA2|0.00|0.90|0.01|0.98|-1493|-182|-93|-1
chr13	32356610	NM_000059.3:c.7617+1G>T	G	T	.	.	SpliceAI=T|BRCA2|0.00|0.92|0.04|0.98|1211|-182|-2|-1
chr13	32356611	NM_000059.3:c.7617+2T>G	T	G	.	.	SpliceAI=G|BRCA2|0.00|0.93|0.01|0.98|1229|-183|-94|-2
chr13	32356623	NM_000059.3:c.7617+14_7617+15delTA	TAC	C	.	.	SpliceAI=C|BRCA2|0.00|0.02|0.01|0.00|-535|-112|1206|-1330
chr13	32357741	NM_000059.3:c.7618-1G>A	G	A	.	.	SpliceAI=A|BRCA2|0.78|0.99|0.12|0.36|45|1|-211|88
chr13	32357756	NM_000059.3:c.7632C>T	C	T	.	.	SpliceAI=T|BRCA2|0.06|0.01|0.04|0.05|30|-14|-226|73
chr13	32357807	NM_000059.3:c.7683G>A	G	A	.	.	SpliceAI=A|BRCA2|0.02|0.01|0.00|0.04|-21|1|-21|22
chr13	32357919	NM_000059.3:c.7795_7797delGAA	GAAT	T	.	.	SpliceAI=T|BRCA2|0.03|0.03|0.01|0.01|-438|-133|-389|-90
chr13	32357929	NM_000059.3:c.7805G>C	G	C	.	.	SpliceAI=C|BRCA2|0.06|0.06|0.31|0.92|-448|-143|-100|0
chr13	32357935	NM_000059.3:c.7805+6C>G	C	G	.	.	SpliceAI=G|BRCA2|0.01|0.02|0.03|0.20|-149|-454|-1|-106
chr13	32362483	NM_000059.3:c.7806-40A>G	A	G	.	.	SpliceAI=G|BRCA2|0.00|0.00|0.00|0.00|109|40|59|210
chr13	32362508	NM_000059.3:c.7806-15delC	CT	T	.	.	SpliceAI=T|BRCA2|0.01|0.00|0.00|0.00|15|1409|1508|-341
chr13	32362514	NM_000059.3:c.7806-9T>G	T	G	.	.	SpliceAI=G|BRCA2|0.22|0.96|0.00|0.63|1|9|862|179
chr13	32362521	NM_000059.3:c.7806-2A>G	A	G	.	.	SpliceAI=G|BRCA2|0.50|0.97|0.00|0.42|22|2|855|172
chr13	32362524	NM_000059.3:c.7807G>C	G	C	.	.	SpliceAI=C|BRCA2|0.01|0.01|0.00|0.00|-1|68|18|169
chr13	32362537	NM_000059.3:c.7820C>T	C	T	.	.	SpliceAI=T|BRCA2|0.04|0.00|0.00|0.01|55|-14|5|156
chr13	32362539	NM_000059.3:c.7822C>G	C	G	.	.	SpliceAI=G|BRCA2|0.03|0.00|0.00|0.01|53|-16|-372|154
chr13	32362645	NM_000059.3:c.7928C>G	C	G	.	.	SpliceAI=G|BRCA2|0.00|0.04|0.01|0.03|-1|-53|-1|48
chr13	32362650	NM_000059.3:c.7933A>G	A	G	.	.	SpliceAI=G|BRCA2|0.04|0.00|0.04|0.00|-58|-438|43|-108
chr13	32362671	NM_000059.3:c.7954_7956delGTG	GTGC	C	.	.	SpliceAI=C|BRCA2|0.02|0.00|0.04|0.00|-148|-79|22|-129
chr13	32362692	NM_000059.3:c.7975A>G	A	G	.	.	SpliceAI=G|BRCA2|0.00|0.36|0.02|0.51|1|-169|-150|1
chr13	32362693	NM_000059.3:c.7976G>A	G	A	.	.	SpliceAI=A|BRCA2|0.00|0.72|0.01|0.82|624|-170|-151|0
chr13	32362693	NM_000059.3:c.7976G>C	G	C	.	.	SpliceAI=C|BRCA2|0.00|0.77|0.01|0.88|624|-170|-151|0
chr13	32362696	NM_000059.3:c.7976+3_7976+4del	AAG	G	.	.	SpliceAI=G|BRCA2|0.00|0.86|0.01|0.93|719|-173|-154|-3
chr13	32362698	NM_000059.3:c.7976+5G>T	G	T	.	.	SpliceAI=T|BRCA2|0.00|0.78|0.01|0.89|619|-175|-156|-5
chr13	32362716	NM_000059.3:c.7976+23C>T	C	T	.	.	SpliceAI=T|BRCA2|0.01|0.00|0.01|0.00|-124|2710|-23|-174
chr13	32362728	NM_000059.3:c.7976+35C>A	C	A	.	.	SpliceAI=A|BRCA2|0.00|0.00|0.01|0.00|-205|-136|-35|805
chr13	32363172	NM_000059.3:c.7977-7C>G	C	G	.	.	SpliceAI=G|BRCA2|0.98|0.81|0.00|0.03|1|7|844|-479
chr13	32363173	NM_000059.3:c.7977-6T>G	T	G	.	.	SpliceAI=G|BRCA2|0.01|0.03|0.00|0.03|197|6|843|-480
chr13	32363175	NM_000059.3:c.7977-4_7977-3del	TTA	A	.	.	SpliceAI=A|BRCA2|0.01|0.05|0.00|0.02|195|4|841|358
chr13	32363178	NM_000059.3:c.7977-1G>C	G	C	.	.	SpliceAI=C|BRCA2|0.11|0.95|0.00|0.27|22|1|3|355
chr13	32363196	NM_000059.3:c.7994A>G	A	G	.	.	SpliceAI=G|BRCA2|0.00|0.00|0.00|0.01|721|-604|820|337
chr13	32363225	NM_000059.3:c.8023A>G	A	G	.	.	SpliceAI=G|BRCA2|0.10|0.01|0.99|0.30|145|-702|-1|308
chr13	32363259	NM_000059.3:c.8057T>C	T	C	.	.	SpliceAI=C|BRCA2|0.00|0.00|0.00|0.00|-80|111|-566|274
chr13	32363364	NM_000059.3:c.8162T>G	T	G	.	.	SpliceAI=G|BRCA2|0.00|0.01|0.01|0.00|-772|6|169|731
chr13	32363369	NM_000059.3:c.8167G>C	G	C	.	.	SpliceAI=C|BRCA2|0.00|0.01|0.00|0.01|46|1|647|164
chr13	32363370	NM_000059.3:c.8168A>G	A	G	.	.	SpliceAI=G|BRCA2|0.01|0.00|0.23|0.09|0|-847|-1|163
chr13	32363370	NM_000059.3:c.8168A>T	A	T	.	.	SpliceAI=T|BRCA2|0.00|0.01|0.00|0.01|45|0|646|163
chr13	32363384	NM_000059.3:c.8182G>A	G	A	.	.	SpliceAI=A|BRCA2|0.00|0.00|0.00|0.01|16|-14|-8|149
chr13	32363394	NM_000059.3:c.8192A>G	A	G	.	.	SpliceAI=G|BRCA2|0.01|0.00|0.01|0.00|-24|21|139|-18
chr13	32363460	NM_000059.3:c.8258T>C	T	C	.	.	SpliceAI=C|BRCA2|0.00|0.00|0.00|0.01|-34|1966|556|73
chr13	32363533	NM_000059.3:c.8331G>A	G	A	.	.	SpliceAI=A|BRCA2|0.00|0.10|0.02|0.78|0|-354|-157|0
chr13	32363535	NM_000059.3:c.8331+2T>C	T	C	.	.	SpliceAI=C|BRCA2|0.00|0.13|0.02|0.93|19|-356|-159|-2
chr13	32363555	NM_000059.3:c.8331+22G>C	G	C	.	.	SpliceAI=C|BRCA2|0.00|0.00|0.00|0.01|362|-185|-862|-22
chr13	32370348	NM_000059.3:c.8332-54T>G	T	G	.	.	SpliceAI=G|BRCA2|0.00|0.00|0.00|0.01|119|68|752|209
chr13	32370401	NM_000059.3:c.8332-1G>A	G	A	.	.	SpliceAI=A|BRCA2|0.88|0.99|0.00|0.04|15|1|427|156
chr13	32370448	NM_000059.3:c.8378G>T	G	T	.	.	SpliceAI=T|BRCA2|0.36|0.14|0.00|0.08|19|-46|-2|109
chr13	32370456	NM_000059.3:c.8386C>T	C	T	.	.	SpliceAI=T|BRCA2|0.16|0.02|0.00|0.02|11|-54|-23|101
chr13	32370530	NM_000059.3:c.8460A>C	A	C	.	.	SpliceAI=C|BRCA2|0.05|0.00|0.02|0.00|-30|-114|27|-3
chr13	32370530	NM_000059.3:c.8460A>G	A	G	.	.	SpliceAI=G|BRCA2|0.05|0.00|0.02|0.00|-30|99|27|-3
chr13	32370556	NM_000059.3:c.8486A>G	A	G	.	.	SpliceAI=G|BRCA2|0.00|0.29|0.03|0.36|73|-154|-29|1
chr13	32370556	NM_000059.3:c.8486A>T	A	T	.	.	SpliceAI=T|BRCA2|0.00|0.46|0.02|0.54|73|-154|-29|1
chr13	32370557	NM_000059.3:c.8487G>A	G	A	.	.	SpliceAI=A|BRCA2|0.00|0.74|0.03|0.91|72|-155|-30|0
chr13	32370557	NM_000059.3:c.8487G>C	G	C	.	.	SpliceAI=C|BRCA2|0.00|0.80|0.03|0.95|72|-155|-30|0
chr13	32370558	NM_000059.3:c.8487+1G>A	G	A	.	.	SpliceAI=A|BRCA2|0.00|0.84|0.03|0.96|98|-156|-31|-1
chr13	32370559	NM_000059.3:c.8487+2T>C	T	C	.	.	SpliceAI=C|BRCA2|0.00|0.85|0.02|0.96|97|-157|-32|-2
chr13	32370560	NM_000059.3:c.8487+3A>G	A	G	.	.	SpliceAI=G|BRCA2|0.00|0.49|0.01|0.56|-3|-158|-33|-3
chr13	32370565	NM_000059.3:c.8487+8G>A	G	A	.	.	SpliceAI=A|BRCA2|0.01|0.00|0.00|0.00|-65|64|-1169|263
chr13	32370638	NM_000059.3:c.8487+81C>T	C	T	.	.	SpliceAI=T|BRCA2|0.01|0.00|0.00|0.00|15|-9|-1242|190
chr13	32370661	NM_000059.3:c.8487+104G>A	G	A	.	.	SpliceAI=A|BRCA2|0.03|0.00|0.01|0.00|-8|295|167|-1265
chr13	32370954	NM_000059.3:c.8488-2A>G	A	G	.	.	SpliceAI=G|BRCA2|0.46|0.92|0.00|0.12|14|2|-11|146
chr13	32370955	NM_000059.3:c.8488-1G>A	G	A	.	.	SpliceAI=A|BRCA2|0.37|0.92|0.00|0.15|13|1|-12|145
chr13	32370971	NM_000059.3:c.8503T>C	T	C	.	.	SpliceAI=C|BRCA2|0.00|0.00|0.00|0.00|-1601|-15|-1575|-414
chr13	32371101	NM_000059.3:c.8632+1G>A	G	A	.	.	SpliceAI=A|BRCA2|0.01|0.40|0.65|0.99|-448|-145|16|-1
chr13	32376646	NM_000059.3:c.8633-24_8634del	TTAATAATCCTTTTGTTTTCTTAGAAA	A	.	.	SpliceAI=A|BRCA2|0.38|1.00|0.00|0.51|-9|24|1664|145
chr13	32376654	NM_000059.3:c.8633-16C>G	C	G	.	.	SpliceAI=G|BRCA2|0.00|0.00|0.01|0.00|63|16|183|-1248
chr13	32376668	NM_000059.3:c.8633-2A>G	A	G	.	.	SpliceAI=G|BRCA2|0.29|0.99|0.00|0.24|49|2|1642|123
chr13	32376723	NM_000059.3:c.8686C>T	C	T	.	.	SpliceAI=T|BRCA2|0.00|0.00|0.04|0.01|-1380|-53|114|-1317
chr13	32376791	NM_000059.3:c.8754G>A	G	A	.	.	SpliceAI=A|BRCA2|0.00|0.01|0.76|0.98|-74|3010|46|0
chr13	32376791	NM_000059.3:c.8754G>C	G	C	.	.	SpliceAI=C|BRCA2|0.00|0.01|0.76|0.99|-74|3010|46|0
chr13	32376792	NM_000059.3:c.8754+1G>A	G	A	.	.	SpliceAI=A|BRCA2|0.00|0.01|0.76|0.99|-75|3009|45|-1
chr13	32376792	NM_000059.3:c.8754+1G>C	G	C	.	.	SpliceAI=C|BRCA2|0.00|0.01|0.76|0.99|-75|3009|45|-1
chr13	32376794	NM_000059.3:c.8754+3G>C	G	C	.	.	SpliceAI=C|BRCA2|0.00|0.01|0.75|0.59|-1213|3007|43|-3
chr13	32376795	NM_000059.3:c.8754+4A>G	A	G	.	.	SpliceAI=G|BRCA2|0.00|0.01|0.74|0.55|-1214|3006|42|-4
chr13	32376796	NM_000059.3:c.8754+5G>A	G	A	.	.	SpliceAI=A|BRCA2|0.00|0.01|0.76|0.85|-79|3005|41|-5
chr13	32376796	NM_000059.3:c.8754+5G>T	G	T	.	.	SpliceAI=T|BRCA2|0.00|0.01|0.74|0.85|-1215|3005|41|-5
chr13	32379316	NM_000059.3:c.8755-1G>A	G	A	.	.	SpliceAI=A|BRCA2|0.95|0.99|0.01|0.03|2|1|-2479|199
chr13	32379361	NM_000059.3:c.8799G>A	G	A	.	.	SpliceAI=A|BRCA2|0.02|0.04|0.00|0.00|-33|0|154|-2524
chr13	32379392	NM_000059.3:c.8830A>T	A	T	.	.	SpliceAI=T|BRCA2|0.01|0.01|0.00|0.00|409|-31|-2555|123
chr13	32379412	NM_000059.3:c.8850G>T	G	T	.	.	SpliceAI=T|BRCA2|0.00|0.00|0.00|0.00|-95|-51|103|-2575
chr13	32379413	NM_000059.3:c.8851G>A	G	A	.	.	SpliceAI=A|BRCA2|0.01|0.00|0.00|0.00|-52|388|102|500
chr13	32379413	NM_000059.3:c.8851G>T	G	T	.	.	SpliceAI=T|BRCA2|0.00|0.00|0.00|0.00|618|388|102|-2576
chr13	32379455	NM_000059.3:c.8893G>T	G	T	.	.	SpliceAI=T|BRCA2|0.01|0.03|0.90|0.37|-127|-94|-2|60
chr13	32379510	NM_000059.3:c.8948_8953+5del	ATTCAGGTAAGT	T	.	.	SpliceAI=T|BRCA2|0.02|0.10|0.76|0.99|-182|-193|-2|5
chr13	32379516	NM_000059.3:c.8953+1G>T	G	T	.	.	SpliceAI=T|BRCA2|0.02|0.07|0.59|0.99|-188|-199|3|-1
chr13	32379517	NM_000059.3:c.8953+2T>G	T	G	.	.	SpliceAI=G|BRCA2|0.01|0.15|0.62|0.99|-189|-200|2|-2
chr13	32379613	NM_000059.3:c.8953+98T>C	T	C	.	.	SpliceAI=C|BRCA2|0.00|0.00|0.00|0.00|-285|188|-2776|300
chr13	32379745	NM_000059.3:c.8954-5A>G	A	G	.	.	SpliceAI=G|BRCA2|0.85|0.64|0.00|0.01|1|5|-1435|168
chr13	32379747	NM_000059.3:c.8954-3C>G	C	G	.	.	SpliceAI=G|BRCA2|0.31|0.90|0.00|0.14|1|3|-1437|166
chr13	32379749	NM_000059.3:c.8954-1_8955delinsAA	GTT	AA	.	.	SpliceAI=AA|BRCA2|.|.|.|.|.|.|.|.
chr13	32379759	NM_000059.3:c.8963G>A	G	A	.	.	SpliceAI=A|BRCA2|0.01|0.03|0.02|0.00|-9|42|154|-244
chr13	32379834	NM_000059.3:c.9038C>T	C	T	.	.	SpliceAI=T|BRCA2|0.00|0.22|0.00|0.13|4059|-33|-319|79
chr13	32379844	NM_000059.3:c.9048_9053del	TAAAAGT	T	.	.	SpliceAI=T|BRCA2|0.05|0.01|0.04|0.01|187|-43|69|4
chr13	32379880	NM_000059.3:c.9084_9086delAGC	AGCG	G	.	.	SpliceAI=G|BRCA2|0.00|0.21|0.01|0.02|-552|-79|-32|33
chr13	32379900	NM_000059.3:c.9104A>C	A	C	.	.	SpliceAI=C|BRCA2|0.02|0.00|0.01|0.00|-99|3993|13|-3
chr13	32379900	NM_000059.3:c.9104A>G	A	G	.	.	SpliceAI=G|BRCA2|0.03|0.00|0.01|0.00|-99|3993|29|-3
chr13	32379904	NM_000059.3:c.9108A>G	A	G	.	.	SpliceAI=G|BRCA2|0.00|0.12|0.01|0.04|103|-103|-56|9
chr13	32379912	NM_000059.3:c.9116C>T	C	T	.	.	SpliceAI=T|BRCA2|0.00|0.25|0.01|0.08|95|-111|-64|1
chr13	32379913	NM_000059.3:c.9117G>A	G	A	.	.	SpliceAI=A|BRCA2|0.01|0.82|0.02|0.89|118|-163|-65|0
chr13	32379914	NM_000059.3:c.9117+1G>A	G	A	.	.	SpliceAI=A|BRCA2|0.00|0.82|0.02|0.93|117|-164|-66|-1
chr13	32379914	NM_000059.3:c.9117+1G>T	G	T	.	.	SpliceAI=T|BRCA2|0.00|0.83|0.02|0.93|93|-164|-66|-1
chr13	32379915	NM_000059.3:c.9117+2T>A	T	A	.	.	SpliceAI=A|BRCA2|0.04|0.75|0.12|0.93|116|-165|14|-2
chr13	32379915	NM_000059.3:c.9117+2T>C	T	C	.	.	SpliceAI=C|BRCA2|0.03|0.80|0.05|0.93|116|-165|14|-2
chr13	32380003	NM_000059.3:c.9118-4_9118-2delinsTTT	GTA	TTT	.	.	SpliceAI=TTT|BRCA2|.|.|.|.|.|.|.|.
chr13	32380005	NM_000059.3:c.9118-2A>G	A	G	.	.	SpliceAI=G|BRCA2|0.90|0.99|0.09|0.00|9|2|-76|-108
chr13	32380105	NM_000059.3:c.9216G>A	G	A	.	.	SpliceAI=A|BRCA2|0.01|0.07|0.06|0.01|-355|-74|-3|40
chr13	32380107	NM_000059.3:c.9218A>G	A	G	.	.	SpliceAI=G|BRCA2|0.00|0.07|0.22|0.01|-357|-76|-5|38
chr13	32380131	NM_000059.3:c.9242T>C	T	C	.	.	SpliceAI=C|BRCA2|0.04|0.01|0.00|0.01|-100|-381|14|-218
chr13	32380138	NM_000059.3:c.9249_9256+8del	AAAAACAGGTAATGCAC	C	.	.	SpliceAI=C|BRCA2|0.00|0.43|0.17|1.00|-634|-131|-36|7
chr13	32380145	NM_000059.3:c.9256G>T	G	T	.	.	SpliceAI=T|BRCA2|0.00|0.41|0.19|0.62|-817|-114|-43|0
chr13	32380146	NM_000059.3:c.9256+1G>A	G	A	.	.	SpliceAI=A|BRCA2|0.00|0.44|0.16|1.00|-818|-139|-44|-1
chr13	32380203	NM_000059.3:c.9256+58A>T	A	T	.	.	SpliceAI=T|BRCA2|0.00|0.00|0.00|0.00|-402|-172|-274|2926
chr13	32394576	NM_000059.3:c.9257-113T>G	T	G	.	.	SpliceAI=G|BRCA2|0.00|0.00|0.01|0.00|-267|3648|-218|3214
chr13	32394606	NM_000059.3:c.9257-83G>A	G	A	.	.	SpliceAI=A|BRCA2|0.00|0.00|0.00|0.00|-297|-1578|-248|1510
chr13	32394673	NM_000059.3:c.9257-16T>C	T	C	.	.	SpliceAI=C|BRCA2|0.00|0.00|0.00|0.00|16|-364|-315|1443
chr13	32394679	NM_000059.3:c.9257-10dup	T	TT	.	.	SpliceAI=TT|BRCA2|0.00|0.00|0.00|0.00|10|1312|-321|-930
chr13	32394688	NM_000059.3:c.9257-1G>C	G	C	.	.	SpliceAI=C|BRCA2|0.96|1.00|0.01|0.01|28|1|1428|245
chr13	32394707	NM_000059.3:c.9275A>G	A	G	.	.	SpliceAI=G|BRCA2|0.00|0.00|0.00|0.00|1284|-398|-349|-1573
chr13	32394799	NM_000059.3:c.9367A>G	A	G	.	.	SpliceAI=G|BRCA2|0.19|0.01|0.00|0.01|1|-110|1317|-441
chr13	32394888	NM_000059.3:c.9456G>T	G	T	.	.	SpliceAI=T|BRCA2|0.00|0.00|0.00|0.00|3250|1103|-530|1228
chr13	32394936	NM_000059.3:c.9501+3A>T	A	T	.	.	SpliceAI=T|BRCA2|0.01|0.10|0.05|0.17|-627|-247|1180|-3
chr13	32394937	NM_000059.3:c.9501+4A>G	A	G	.	.	SpliceAI=G|BRCA2|0.01|0.01|0.02|0.01|1054|3201|1179|-579
chr13	32394942	NM_000059.3:c.9501+9A>C	A	C	.	.	SpliceAI=C|BRCA2|0.00|0.00|0.00|0.00|3196|1049|-584|1543
chr13	32396885	NM_000059.3:c.9502-13C>G	C	G	.	.	SpliceAI=G|BRCA2|0.24|0.71|0.00|0.23|1|13|1474|159
chr13	32396886	NM_000059.3:c.9502-12T>G	T	G	.	.	SpliceAI=G|BRCA2|0.02|0.02|0.00|0.01|-895|12|-2528|158
chr13	32396896	NM_000059.3:c.9502-2A>C	A	C	.	.	SpliceAI=C|BRCA2|0.50|0.98|0.00|0.16|27|2|1463|148
chr13	32396946	NM_000059.3:c.9550C>G	C	G	.	.	SpliceAI=G|BRCA2|0.01|0.01|0.00|0.01|-955|-48|844|98
chr13	32396982	NM_000059.3:c.9586A>G	A	G	.	.	SpliceAI=G|BRCA2|0.01|0.02|0.00|0.00|1156|-991|-497|-866
chr13	32397000	NM_000059.3:c.9604C>T	C	T	.	.	SpliceAI=T|BRCA2|0.01|0.00|0.00|0.00|-1009|1138|-884|44
chr13	32397001	NM_000059.3:c.9605C>T	C	T	.	.	SpliceAI=T|BRCA2|0.01|0.00|0.00|0.00|-1010|1137|-2643|43
chr13	32398097	NM_000059.3:c.9649-65_9649-62delACTT	ACTTT	T	.	.	SpliceAI=T|BRCA2|0.10|0.03|0.00|0.00|41|489|-307|-405
chr13	32398142	NM_000059.3:c.9649-20C>T	C	T	.	.	SpliceAI=T|BRCA2|0.03|0.05|0.00|0.00|-4|444|-2026|805
chr13	32398160	NM_000059.3:c.9649-2A>G	A	G	.	.	SpliceAI=G|BRCA2|0.38|0.99|0.00|0.01|426|2|787|-370
chr13	32398243	NM_000059.3:c.9730G>A	G	A	.	.	SpliceAI=A|BRCA2|0.06|0.04|0.00|0.00|7|-19|704|-453
chr13	32398418	NM_000059.3:c.9905G>A	G	A	.	.	SpliceAI=A|BRCA2|0.01|0.01|0.00|0.00|168|-194|-2302|-1394
chr13	32398558	NM_000059.3:c.10045A>G	A	G	.	.	SpliceAI=G|BRCA2|0.02|0.05|0.00|0.00|-420|28|-2442|-199
chr13	32398608	NM_000059.3:c.10095delCinsGAATTATATCT	C	GAATTATATCT	.	.	SpliceAI=GAATTATATCT|BRCA2|0.05|0.02|0.00|0.00|-470|-22|-818|-2492
chr13	32398623	NM_000059.3:c.10110G>A	G	A	.	.	SpliceAI=A|BRCA2|0.00|0.00|0.00|0.00|-373|-399|-833|-2507
chr13	32398762	NM_000059.3:c.10249T>C	T	C	.	.	SpliceAI=C|BRCA2|0.00|0.00|0.00|0.00|-176|-538|-972|-2646
chr13	36331419	NM_001142294.1:c.988A>G	T	C	.	.	SpliceAI=C|SPG20|0.02|0.01|0.90|0.10|152|-876|5|-20
chr13	39682163	NM_020751.2:c.695-8T>G	T	G	.	.	SpliceAI=G|COG6|0.87|0.83|0.00|0.25|1|8|2498|101
chr13	39699477	NM_020751.2:c.1167-24A>G	A	G	.	.	SpliceAI=G|COG6|0.51|0.25|0.00|0.02|-13|24|1|141
chr13	48379655	NM_000321.2:c.1389+5G>C	G	C	.	.	SpliceAI=C|RB1|0.01|0.87|0.02|0.94|27|-61|123|-5
chr13	48463840	NM_000321.2:c.2211+5G>T	G	T	.	.	SpliceAI=T|RB1|0.00|0.38|0.42|0.72|-973|-109|12|-5
chr13	110212573	NM_001845.4:c.324+1G>A	C	T	.	.	SpliceAI=T|COL4A1|0.00|0.52|0.20|0.97|-51|45|-3|1
chr14	21302102	NM_020366.3:c.491-386C>T	C	T	.	.	SpliceAI=T|RPGRIP1|0.00|0.00|0.00|0.00|386|584|454|-2236
chr14	24260059	NM_000359.2:c.758-1G>C	C	G	.	.	SpliceAI=G|TGM1|0.94|0.92|0.10|0.05|-3|-1|-93|56
chr14	74245159	NM_182894.2:c.456-6C>G	C	G	.	.	SpliceAI=G|VSX2|0.48|0.16|0.00|0.02|28|6|1416|-511
chr14	77298688	NM_013382.5:c.1006+1G>A	C	T	.	.	SpliceAI=T|POMT2|0.00|0.26|0.69|0.98|272|83|-25|1
chr14	77299955	NM_013382.5:c.817-394A>G	T	C	.	.	SpliceAI=C|POMT2|0.81|0.00|0.90|0.01|214|2988|1|-99
chr14	95117622	NM_030621.4:c.1509G>A	C	T	.	.	SpliceAI=T|DICER1|0.02|0.43|0.12|0.51|2151|132|-15|0
chr15	31063089	NM_002420.5:c.899+29G>A	C	T	.	.	SpliceAI=T|TRPM1|0.03|0.00|0.50|0.43|203|2564|-1|29
chr15	40774356	NM_018163.2:c.681G>A	C	T	.	.	SpliceAI=T|DNAJC17|0.01|0.21|0.00|0.47|1235|80|77|0
chr15	40937416	NM_019074.3:c.1944-2del	AG	G	.	.	SpliceAI=G|DLL4|0.84|0.99|0.01|0.07|9|2|371|110
chr15	48412646	NM_000138.4:c.8149G>A	C	T	.	.	SpliceAI=T|FBN1|0.00|0.04|0.01|0.00|621|11|-3|-77
chr15	48415550	NM_000138.4:c.8037C>G	G	C	.	.	SpliceAI=C|FBN1|0.00|0.01|0.00|0.01|2440|217|124|1093
chr15	48415671	NM_000138.4:c.7916A>G	T	C	.	.	SpliceAI=C|FBN1|0.00|0.00|0.00|0.00|1192|3732|2135|972
chr15	48420752	NM_000138.4:c.7754T>C	A	G	.	.	SpliceAI=G|FBN1|0.00|0.01|0.00|0.01|-746|-1349|-207|-65
chr15	48421593	NM_000138.4:c.7664G>T	C	A	.	.	SpliceAI=A|FBN1|0.00|0.02|0.01|0.01|-17|-2190|-176|-35
chr15	48421624	NM_000138.4:c.7633C>T	G	A	.	.	SpliceAI=A|FBN1|0.00|0.00|0.00|0.00|444|-2221|-207|-66
chr15	48421651	NM_000138.4:c.7606G>A	C	T	.	.	SpliceAI=T|FBN1|0.70|0.03|0.00|0.02|-2|-9|-234|-93
chr15	48421675	NM_000138.4:c.7582T>C	A	G	.	.	SpliceAI=G|FBN1|0.00|0.01|0.00|0.00|-2272|-33|-117|-1130
chr15	48421950	NM_000138.4:c.7570+2T>G	A	C	.	.	SpliceAI=C|FBN1|0.00|0.27|0.11|1.00|3069|118|-140|2
chr15	48425443	NM_000138.4:c.7379A>G	T	C	.	.	SpliceAI=C|FBN1|0.52|0.01|0.00|0.00|-1|48|-1895|2439
chr15	48427560	NM_000138.4:c.7204+7C>G	G	C	.	.	SpliceAI=C|FBN1|0.00|0.00|0.00|0.00|383|67|515|11
chr15	48427567	NM_000138.4:c.7204G>C	C	G	.	.	SpliceAI=G|FBN1|0.02|0.35|0.30|0.75|376|206|81|0
chr15	48427568	NM_000138.4:c.7203A>G	T	C	.	.	SpliceAI=C|FBN1|0.04|0.09|0.14|0.08|375|205|80|-1
chr15	48427768	NM_000138.4:c.7003C>T	G	A	.	.	SpliceAI=A|FBN1|0.01|0.00|0.01|0.00|175|5|307|-201
chr15	48428472	NM_000138.4:c.6872-1G>A	C	T	.	.	SpliceAI=T|FBN1|0.21|0.98|0.01|0.05|40|-1|-397|-126
chr15	48430727	NM_000138.4:c.6815A>G	T	C	.	.	SpliceAI=C|FBN1|0.00|0.00|0.00|0.00|-2784|-1205|1|-56
chr15	48430805	NM_000138.4:c.6740-3C>G	G	C	.	.	SpliceAI=C|FBN1|0.99|0.99|0.00|0.07|-1|-3|-2730|-130
chr15	48432911	NM_000138.4:c.6694T>C	A	G	.	.	SpliceAI=G|FBN1|0.00|0.02|0.01|0.01|-3389|1301|165|1197
chr15	48437004	NM_000138.4:c.6453C>T	G	A	.	.	SpliceAI=A|FBN1|0.03|0.00|0.84|0.30|383|3425|2|-43
chr15	48437765	NM_000138.4:c.6313+3A>T	T	A	.	.	SpliceAI=A|FBN1|0.01|0.07|0.44|0.85|-36|152|-54|3
chr15	48437830	NM_000138.4:c.6251G>C	C	G	.	.	SpliceAI=G|FBN1|0.00|0.00|0.00|0.02|-443|124|-508|-119
chr15	48437920	NM_000138.4:c.6164-3C>T	G	A	.	.	SpliceAI=A|FBN1|0.00|0.08|0.00|0.19|4|-3|-3|-152
chr15	48441726	NM_000138.4:c.6158G>A	C	T	.	.	SpliceAI=T|FBN1|0.00|0.00|0.01|0.00|-2804|-250|3|230
chr15	48444547	NM_000138.4:c.6031T>G	A	C	.	.	SpliceAI=C|FBN1|0.00|0.00|0.23|0.00|980|92|72|-6
chr15	48444652	NM_000138.4:c.5926G>A	C	T	.	.	SpliceAI=T|FBN1|0.01|0.00|0.00|0.03|-13|775|-237|-33
chr15	48445459	NM_000138.4:c.5834G>A	C	T	.	.	SpliceAI=T|FBN1|0.01|0.00|0.00|0.00|-18|116|-840|-1044
chr15	48445504	NM_000138.4:c.5789A>G	T	C	.	.	SpliceAI=C|FBN1|0.00|0.04|0.00|0.00|0|-77|-885|-1089
chr15	48446701	NM_000138.4:c.5788+5G>A	C	T	.	.	SpliceAI=T|FBN1|0.01|0.20|0.47|0.35|1353|121|-28|5
chr15	48446787	NM_000138.4:c.5707G>A	C	T	.	.	SpliceAI=T|FBN1|0.00|0.00|0.00|0.00|188|35|127|-81
chr15	48446816	NM_000138.4:c.5678A>G	T	C	.	.	SpliceAI=C|FBN1|0.00|0.00|0.00|0.00|-1|159|98|-110
chr15	48448812	NM_000138.4:c.5627G>A	C	T	.	.	SpliceAI=T|FBN1|0.00|0.00|0.00|0.00|-3385|3889|847|543
chr15	48452610	NM_000138.4:c.5497T>C	A	G	.	.	SpliceAI=G|FBN1|0.01|0.00|0.00|0.01|91|-1749|521|-6
chr15	48456682	NM_000138.4:c.5377T>C	A	G	.	.	SpliceAI=G|FBN1|0.01|0.00|0.00|0.00|-422|432|-45|-1088
chr15	48456687	NM_000138.4:c.5372G>T	C	A	.	.	SpliceAI=A|FBN1|0.00|0.00|0.00|0.00|-427|75|3559|-1794
chr15	48460246	NM_000138.4:c.5296G>A	C	T	.	.	SpliceAI=T|FBN1|0.03|0.83|0.01|0.91|2723|71|4|0
chr15	48463943	NM_000138.4:c.5021G>A	C	T	.	.	SpliceAI=T|FBN1|0.00|0.00|0.00|0.00|-3626|-974|-3697|1612
chr15	48465559	NM_000138.4:c.4942+3_4942+9del	ACCATTTA	A	.	.	SpliceAI=A|FBN1|0.00|0.02|0.35|0.95|2589|160|-17|9
chr15	48465826	NM_000138.4:c.4780G>A	C	T	.	.	SpliceAI=T|FBN1|0.00|0.00|0.00|0.00|-107|-1|-248|-445
chr15	48467933	NM_000138.4:c.4747+5G>A	C	T	.	.	SpliceAI=T|FBN1|0.05|0.20|0.69|0.89|-54|169|53|5
chr15	48468400	NM_000138.4:c.4582+5_4582+12del	TTAAGGTCT	T	.	.	SpliceAI=T|FBN1|0.01|0.03|0.45|0.11|-550|134|16|12
chr15	48468412	NM_000138.4:c.4582G>T	C	A	.	.	SpliceAI=A|FBN1|0.01|0.06|0.13|0.04|-562|122|4|0
chr15	48470750	NM_000138.4:c.4343A>G	T	C	.	.	SpliceAI=C|FBN1|0.00|0.00|0.02|0.00|1615|6|-280|-116
chr15	48470803	NM_000138.4:c.4337-48dup	T	TA	.	.	SpliceAI=TA|FBN1|0.00|0.00|0.00|0.00|-18|790|1260|669
chr15	48474369	NM_000138.4:c.4096G>A	C	T	.	.	SpliceAI=T|FBN1|0.00|0.00|0.00|0.01|-29|8|-731|-93
chr15	48474584	NM_000138.4:c.4031G>A	C	T	.	.	SpliceAI=T|FBN1|0.00|0.00|0.00|0.00|1252|3|20|-308
chr15	48474588	NM_000138.4:c.4027G>A	C	T	.	.	SpliceAI=T|FBN1|0.00|0.00|0.00|0.00|-4|-1|16|3561
chr15	48474641	NM_000138.4:c.3974A>T	T	A	.	.	SpliceAI=A|FBN1|0.00|0.00|0.00|0.00|-54|3646|97|-365
chr15	48481655	NM_000138.4:c.3964G>C	C	G	.	.	SpliceAI=G|FBN1|0.09|0.37|0.02|0.97|814|125|6|0
chr15	48481656	NM_000138.4:c.3963A>G	T	C	.	.	SpliceAI=C|FBN1|0.06|0.26|0.35|0.45|813|124|5|-1
chr15	48483884	NM_000138.4:c.3772C>T	G	A	.	.	SpliceAI=A|FBN1|0.00|0.00|0.00|0.00|1220|-751|1072|-1468
chr15	48483942	NM_000138.4:c.3713_3714delinsCA	GT	TG	.	.	SpliceAI=TG|FBN1|.|.|.|.|.|.|.|.
chr15	48485374	NM_000138.4:c.3712G>A	C	T	.	.	SpliceAI=T|FBN1|0.01|0.07|0.54|0.03|1518|122|-4|0
chr15	48487131	NM_000138.4:c.3533A>G	T	C	.	.	SpliceAI=C|FBN1|0.00|0.00|0.00|0.00|-239|903|-52|658
chr15	48487155	NM_000138.4:c.3509G>A	C	T	.	.	SpliceAI=T|FBN1|0.00|0.00|0.00|0.00|78|-18|-1158|-76
chr15	48487309	NM_000138.4:c.3463+3A>C	T	G	.	.	SpliceAI=G|FBN1|0.00|0.01|0.72|0.15|1184|725|-31|3
chr15	48487431	NM_000138.4:c.3344A>G	T	C	.	.	SpliceAI=C|FBN1|0.00|0.00|0.00|0.00|-539|435|1|358
chr15	48488118	NM_000138.4:c.3332G>A	C	T	.	.	SpliceAI=T|FBN1|0.00|0.00|0.00|0.00|123|-84|1933|-329
chr15	48488182	NM_000138.4:c.3268C>T	G	A	.	.	SpliceAI=A|FBN1|0.00|0.00|0.00|0.00|19|-148|-393|848
chr15	48488254	NM_000138.4:c.3209-13T>A	A	T	.	.	SpliceAI=T|FBN1|1.00|0.76|0.01|0.00|-2|-13|-285|-141
chr15	48488379	NM_000138.4:c.3197G>C	C	G	.	.	SpliceAI=G|FBN1|0.01|0.00|0.00|0.00|114|814|-11|36
chr15	48488452	NM_000138.4:c.3124G>C	C	G	.	.	SpliceAI=G|FBN1|0.00|0.00|0.00|0.00|-418|13|-37|0
chr15	48489980	NM_000138.4:c.2953G>A	C	T	.	.	SpliceAI=T|FBN1|0.00|0.00|0.01|0.01|2242|-1487|2026|423
chr15	48489981	NM_000138.4:c.2952C>A	G	T	.	.	SpliceAI=T|FBN1|0.00|0.00|0.01|0.01|-2|69|2025|422
chr15	48490006	NM_000138.4:c.2927G>A	C	T	.	.	SpliceAI=T|FBN1|0.00|0.00|0.00|0.00|2216|886|2000|397
chr15	48495155	NM_000138.4:c.2645C>T	G	A	.	.	SpliceAI=A|FBN1|0.00|0.00|0.01|0.00|136|450|-28|-32
chr15	48495162	NM_000138.4:c.2638G>A	C	T	.	.	SpliceAI=T|FBN1|0.00|0.00|0.02|0.00|129|443|-35|224
chr15	48496150	NM_000138.4:c.2369G>A	C	T	.	.	SpliceAI=T|FBN1|0.00|0.00|0.00|0.00|-545|50|2835|-1023
chr15	48497266	NM_000138.4:c.2293G>A	C	T	.	.	SpliceAI=T|FBN1|0.02|0.21|0.88|0.41|1772|125|4|0
chr15	48505069	NM_000138.4:c.1916G>A	C	T	.	.	SpliceAI=T|FBN1|0.01|0.00|0.01|0.00|78|1461|-1282|-1441
chr15	48505076	NM_000138.4:c.1909T>C	A	G	.	.	SpliceAI=G|FBN1|0.02|0.00|0.01|0.00|71|1454|-1289|-1448
chr15	48505102	NM_000138.4:c.1883G>A	C	T	.	.	SpliceAI=T|FBN1|0.02|0.00|0.01|0.00|45|63|-1315|-1474
chr15	48505139	NM_000138.4:c.1846G>A	C	T	.	.	SpliceAI=T|FBN1|0.00|0.00|0.00|0.00|-1456|-1067|-1511|-110
chr15	48510125	NM_000138.4:c.1633C>T	G	A	.	.	SpliceAI=A|FBN1|0.00|0.00|0.00|0.00|1416|24|1057|471
chr15	48510163	NM_000138.4:c.1595A>G	T	C	.	.	SpliceAI=C|FBN1|0.00|0.00|0.01|0.00|260|6|1019|433
chr15	48513549	NM_000138.4:c.1588G>A	C	T	.	.	SpliceAI=T|FBN1|0.04|0.05|0.40|0.25|534|119|84|0
chr15	48513627	NM_000138.4:c.1510T>C	A	G	.	.	SpliceAI=G|FBN1|0.00|0.01|0.00|0.03|-2086|763|-15|6
chr15	48515429	NM_000138.4:c.1426T>A	A	T	.	.	SpliceAI=T|FBN1|0.00|0.01|0.01|0.07|-1039|931|208|6
chr15	48516341	NM_000138.4:c.1169C>T	G	A	.	.	SpliceAI=A|FBN1|0.01|0.02|0.00|0.00|-66|19|-704|-10
chr15	48516364	NM_000138.4:c.1148-2A>G	T	C	.	.	SpliceAI=C|FBN1|0.47|0.99|0.00|0.05|-4|-2|-33|-181
chr15	48520818	NM_000138.4:c.989-1G>A	C	T	.	.	SpliceAI=T|FBN1|0.34|0.89|0.00|0.56|-13|-1|-13|-159
chr15	48537611	NM_000138.4:c.736G>A	C	T	.	.	SpliceAI=T|FBN1|0.05|0.23|0.32|0.77|383|197|-321|0
chr15	48537707	NM_000138.4:c.640G>A	C	T	.	.	SpliceAI=T|FBN1|0.00|0.01|0.01|0.01|287|101|-417|-96
chr15	48596279	NM_000138.4:c.538+4A>G	T	C	.	.	SpliceAI=C|FBN1|0.01|0.23|0.01|0.23|1840|99|-310|4
chr15	48600138	NM_000138.4:c.442+1G>A	C	T	.	.	SpliceAI=T|FBN1|0.00|0.86|0.00|0.87|-191|96|-2928|1
chr15	48600148	NM_000138.4:c.433T>C	A	G	.	.	SpliceAI=G|FBN1|0.10|0.00|0.09|0.00|86|-9|-9|-379
chr15	48600217	NM_000138.4:c.364C>T	G	A	.	.	SpliceAI=A|FBN1|0.00|0.04|0.00|0.04|-20|17|-3007|-78
chr15	48613001	NM_000138.4:c.247+9A>G	T	C	.	.	SpliceAI=C|FBN1|0.00|0.00|0.95|0.08|-2175|919|5|9
chr15	48613073	NM_000138.4:c.184C>T	G	A	.	.	SpliceAI=A|FBN1|0.00|0.00|0.00|0.00|46|19|2845|730
chr15	55340602	NM_004855.4:c.847-10A>G	A	G	.	.	SpliceAI=G|PIGB|0.98|0.80|0.08|0.00|1|10|221|40
chr15	63634733	NM_003922.3:c.12570G>A	C	T	.	.	SpliceAI=T|HERC1|0.01|0.01|0.07|0.75|155|-1619|-110|0
chr15	67181384	NM_005902.3:c.802C>T	C	T	.	.	SpliceAI=T|SMAD3|0.00|0.00|0.00|0.00|-1387|-161|1265|-551
chr15	72351132	NM_000520.4:c.672+1G>T	C	A	.	.	SpliceAI=A|RP11-106M3.2|0.00|0.98|0.01|0.98|-530|102|2|1,A|HEXA|0.00|0.98|0.01|0.98|-530|102|2|1
chr15	72712242	NM_033028.3:c.157-2A>G	A	G	.	.	SpliceAI=G|BBS4|0.15|0.99|0.01|0.44|-50|2|1296|65
chr15	76225926	NM_001127716.1:c.737_739del	TTGT	T	.	.	SpliceAI=T|ETFA|1.00|1.00|0.01|0.00|0|3|1212|1787
chr15	93002171	NM_001271.3:c.4138-6T>G	T	G	.	.	.
chr16	1457355	NM_001287.5:c.739-18G>A	C	T	.	.	SpliceAI=T|CLCN7|0.04|0.19|0.00|0.01|132|-18|-1842|339
chr16	1571535	NM_014714.3:c.1525-1G>A	C	T	.	.	SpliceAI=T|IFT140|0.93|0.99|0.01|0.04|-2|-1|-2728|-128
chr16	2079554	NM_000548.3:c.3285-3C>G	C	G	.	.	SpliceAI=G|TSC2|0.05|0.55|0.02|0.18|-91|3|-20|115
chr16	2084714	NM_000548.3:c.4492A>C	A	C	.	.	SpliceAI=C|TSC2|0.00|0.18|0.23|0.41|499|-148|-253|1
chr16	2114167	NM_001009944.2:c.2853+2_2853+3del	CAC	C	.	.	SpliceAI=C|PKD1|0.03|0.05|0.41|1.00|414|778|-32|3
chr16	2116141	NM_001009944.2:c.1723-23T>C	A	G	.	.	SpliceAI=G|PKD1|0.13|0.06|0.07|0.08|40|-23|-763|189
chr16	23613999	NM_024675.3:c.3201+5G>C	C	G	.	.	SpliceAI=G|PALB2|0.00|0.92|0.00|0.89|487|92|-56|5
chr16	23629638	NM_024675.3:c.2514+2T>C	A	G	.	.	SpliceAI=G|PALB2|0.00|0.19|0.38|0.98|-35|-363|-104|2
chr16	70255728	NM_001605.2:c.2286G>A	C	T	.	.	SpliceAI=T|AARS|0.03|0.01|0.73|0.16|-1245|-1002|17|0
chr16	75541466	NM_001077418.2:c.665-11T>C	A	G	.	.	SpliceAI=G|RP11-77K12.7|0.07|0.19|0.00|0.04|92|-11|1089|68,G|TMEM231|0.07|0.18|0.00|0.04|92|-11|1089|68
chr16	78424869	NM_016373.1:c.606-1G>A	G	A	.	.	SpliceAI=A|WWOX|0.15|0.99|0.00|0.65|2|1|2|186
chr16	88710287	NM_001012759.1:c.282+5G>A	G	A	.	.	SpliceAI=A|CTU2|0.07|0.61|0.30|0.53|-199|-64|-100|-5
chr16	88713447	NM_001012762.1:c.873G>A	G	A	.	.	SpliceAI=A|CTU2|0.01|0.49|0.13|0.81|-783|-135|113|0
chr16	88716447	NM_001142864.2:c.6963C>T	G	A	.	.	SpliceAI=A|PIEZO1|0.01|0.01|0.01|0.00|-33|-195|-84|-80
chr16	88717032	NM_001142864.2:c.6651C>A	G	T	.	.	SpliceAI=T|PIEZO1|0.01|0.00|0.01|0.00|-83|-188|505|-665
chr16	89281031	NM_001256182.1:c.5511G>A	C	T	.	.	SpliceAI=T|ANKRD11|0.00|0.00|0.00|0.00|-35|222|-1959|849
chr16	89805278	NM_000135.2:c.709+2T>C	A	G	.	.	SpliceAI=G|FANCA|0.00|0.20|0.25|0.75|2603|114|-28|2
chr17	2674291	NM_000430.3:c.900+3A>G	A	G	.	.	SpliceAI=G|PAFAH1B1|0.03|0.09|0.32|0.24|-308|-231|-195|-3
chr17	2676612	NM_000430.3:c.1002+6T>A	T	A	.	.	SpliceAI=A|PAFAH1B1|0.01|0.52|0.08|0.36|-534|-107|-36|-6
chr17	6707026	NM_177550.3:c.231+2T>G	A	C	.	.	SpliceAI=C|SLC13A5|0.08|0.56|0.10|0.85|-58|130|-65|2
chr17	7669692	NM_000546.5:c.1101-2A>C	T	G	.	.	SpliceAI=G|TP53|0.14|0.76|0.00|0.06|-12|-2|-1124|-21
chr17	7670716	NM_000546.5:c.994-1G>A	C	T	.	.	SpliceAI=T|TP53|0.97|1.00|0.05|0.01|43|-1|-1045|2507
chr17	7670716	NM_000546.5:c.994-1G>C	C	G	.	.	SpliceAI=G|TP53|0.97|0.99|0.04|0.01|43|-1|-1045|134
chr17	7670717	NM_000546.5:c.994-2A>G	T	C	.	.	SpliceAI=C|TP53|0.98|1.00|0.04|0.00|42|-2|-1046|2506
chr17	7673533	NM_000546.5:c.993+2T>G	A	C	.	.	SpliceAI=C|TP53|0.01|0.27|0.39|1.00|1421|-194|-326|2
chr17	7673534	NM_000546.5:c.993+1G>A	C	T	.	.	SpliceAI=T|TP53|0.01|0.27|0.40|0.99|1420|-195|-327|1
chr17	7673534	NM_000546.5:c.993+1G>T	C	A	.	.	SpliceAI=A|TP53|0.01|0.27|0.40|1.00|1420|-195|-327|1
chr17	7673609	NM_000546.5:c.920-1G>A	C	T	.	.	SpliceAI=T|TP53|0.76|1.00|0.00|0.10|-20|-1|-2759|-74
chr17	7673700	NM_000546.5:c.919+1G>C	C	G	.	.	SpliceAI=G|TP53|0.00|0.49|0.11|1.00|-38|140|107|1
chr17	7673700	NM_000546.5:c.919+1G>T	C	A	.	.	SpliceAI=A|TP53|0.00|0.52|0.11|1.00|321|140|107|1
chr17	7673838	NM_000546.5:c.783-1G>T	C	A	.	.	SpliceAI=A|TP53|0.39|1.00|0.01|0.00|-25|-1|-615|-31
chr17	7673839	NM_000546.5:c.783-2A>C	T	G	.	.	SpliceAI=G|TP53|0.41|1.00|0.00|0.00|-26|-2|-616|-632
chr17	7673839	NM_000546.5:c.783-2A>T	T	A	.	.	SpliceAI=A|TP53|0.41|1.00|0.01|0.00|-26|-2|-616|-32
chr17	7673897	NM_000546.4:c.783-60G>A	C	T	.	.	SpliceAI=T|TP53|0.01|0.00|0.01|0.00|-558|-321|-674|-6
chr17	7674180	NM_000546.5:c.782+1G>T	C	A	.	.	SpliceAI=A|TP53|0.02|0.06|0.07|1.00|-841|-340|2|1
chr17	7674181	NM_000546.5:c.782G>C	C	G	.	.	SpliceAI=G|TP53|0.01|0.07|0.01|0.64|-842|-341|-290|0
chr17	7674291	NM_000546.5:c.673-1G>A	C	T	.	.	SpliceAI=T|TP53|0.90|1.00|0.02|0.03|-2|-1|-1068|-110
chr17	7674292	NM_000546.5:c.673-2A>C	T	G	.	.	SpliceAI=G|TP53|0.93|1.00|0.03|0.03|47|-2|-1069|-111
chr17	7674292	NM_000546.5:c.673-2A>G	T	C	.	.	SpliceAI=C|TP53|0.85|1.00|0.03|0.05|47|-2|-1069|-111
chr17	7674292	NM_000546.5:c.673-2A>T	T	A	.	.	SpliceAI=A|TP53|0.88|1.00|0.03|0.04|47|-2|-1069|-111
chr17	7674857	NM_000546.5:c.672+2T>G	A	C	.	.	SpliceAI=C|TP53|0.00|0.41|0.12|0.99|-3|114|-3|2
chr17	7674858	NM_000546.5:c.672+1G>A	C	T	.	.	SpliceAI=T|TP53|0.00|0.13|0.67|0.99|-4|113|-4|1
chr17	7674858	NM_000546.5:c.672+1G>T	C	A	.	.	SpliceAI=A|TP53|0.00|0.19|0.59|0.99|-4|96|-4|1
chr17	7674859	NM_000546.5:c.672G>A	C	T	.	.	SpliceAI=T|TP53|0.00|0.15|0.46|0.90|27|95|-5|0
chr17	7674859	NM_000546.5:c.672G>T	C	A	.	.	SpliceAI=A|TP53|0.00|0.15|0.63|0.97|27|95|-5|0
chr17	7674908	NM_000546.4:c.623A>G	T	C	.	.	SpliceAI=C|TP53|0.00|0.04|0.00|0.04|-1068|46|428|-54
chr17	7674972	NM_000546.5:c.560-1G>A	C	T	.	.	SpliceAI=T|TP53|0.19|0.98|0.00|0.43|-2|-1|364|-113
chr17	7675051	NM_000546.5:c.559+2T>A	A	T	.	.	SpliceAI=T|TP53|0.01|0.28|0.65|1.00|651|-97|48|2
chr17	7675052	NM_000546.5:c.559+1G>A	C	T	.	.	SpliceAI=T|TP53|0.01|0.28|0.66|1.00|650|-98|47|1
chr17	7675053	NM_000546.5:c.559G>C	C	G	.	.	SpliceAI=G|TP53|0.01|0.17|0.40|0.10|1566|-99|46|0
chr17	7675237	NM_000546.5:c.376-1G>A	C	T	.	.	SpliceAI=T|TP53|0.98|1.00|0.05|0.04|-22|-1|-383|99
chr17	7675238	NM_000546.5:c.376-2A>G	T	C	.	.	SpliceAI=C|TP53|0.96|1.00|0.04|0.04|-23|-2|-384|98
chr17	7675238	NM_000546.5:c.376-2A>T	T	A	.	.	SpliceAI=A|TP53|0.99|1.00|0.04|0.04|-23|-2|-384|98
chr17	7675989	NM_000546.5:c.375+5G>A	C	T	.	.	SpliceAI=T|TP53|0.01|0.10|0.22|0.90|-1035|79|205|5
chr17	7675992	NM_000546.5:c.375+2T>C	A	G	.	.	SpliceAI=G|TP53|0.01|0.10|0.22|0.97|-1038|76|-46|2
chr17	7675992	NM_000546.5:c.375+2T>G	A	C	.	.	SpliceAI=C|TP53|0.01|0.11|0.22|0.98|-1038|76|202|2
chr17	7675993	NM_000546.5:c.375+1G>A	C	T	.	.	SpliceAI=T|TP53|0.01|0.10|0.21|0.98|-1039|75|-47|1
chr17	7675993	NM_000546.5:c.375+1G>T	C	A	.	.	SpliceAI=A|TP53|0.01|0.11|0.22|0.98|-1039|75|201|1
chr17	7675994	NM_000546.5:c.375G>A	C	T	.	.	SpliceAI=T|TP53|0.01|0.11|0.24|0.58|-1040|74|200|0
chr17	7675994	NM_000546.5:c.375G>T	C	A	.	.	SpliceAI=A|TP53|0.01|0.11|0.23|0.72|-1040|74|200|0
chr17	7675995	NM_000546.5:c.374C>T	G	A	.	.	SpliceAI=A|TP53|0.00|0.04|0.09|0.02|-1041|73|199|-1
chr17	8015846	NM_000180.3:c.3043+5G>A	G	A	.	.	SpliceAI=A|GUCY2D|0.00|0.27|0.05|0.94|-5|-114|1|-5
chr17	8175756	NM_032354.3:c.274+1G>A	C	T	.	.	SpliceAI=T|TMEM107|0.00|0.19|0.00|0.22|-189|101|-320|1
chr17	29250298	NM_005208.4:c.213C>T	C	T	.	.	SpliceAI=T|CRYBA1|0.01|0.02|0.72|0.12|-518|-116|-2|2
chr17	31170002	NM_001128147.2:c.586+5G>A	G	A	.	.	SpliceAI=A|NF1|0.00|0.89|0.00|0.74|-434|-111|146|-5
chr17	31200598	NM_001042492.2:c.1062+3A>G	A	G	.	.	SpliceAI=G|NF1|0.00|0.72|0.00|0.54|-2767|-176|349|-3
chr17	31219119	NM_000267.3:c.1641+1G>A	G	A	.	.	SpliceAI=A|NF1|0.05|0.33|0.20|1.00|-526|-114|93|-1
chr17	31258504	NM_000267.3:c.4269+2T>C	T	C	.	.	SpliceAI=C|NF1|0.00|0.70|0.16|0.99|-2334|-160|-72|-2
chr17	31357294	NM_001042492.2:c.7895A>G	A	G	.	.	SpliceAI=G|NF1|0.01|0.12|0.43|0.27|-83|-25|-1|75
chr17	43045732	NM_007294.2:c.5538G>A	C	T	.	.	SpliceAI=T|BRCA1|0.00|0.00|0.00|0.00|320|70|1906|3389
chr17	43045804	NM_007294.3:c.5468-2A>G	T	C	.	.	SpliceAI=C|BRCA1|0.95|1.00|0.01|0.02|-13|-2|1834|1839
chr17	43045807	NM_007294.3:c.5468-5T>A	A	T	.	.	SpliceAI=T|BRCA1|0.01|0.00|0.01|0.00|245|-5|1831|3158
chr17	43045810	NM_007294.3:c.5468-8G>A	C	T	.	.	SpliceAI=T|BRCA1|0.00|0.00|0.00|0.00|-19|242|3972|1828
chr17	43045812	NM_007294.3:c.5468-10C>A	G	T	.	.	SpliceAI=T|BRCA1|0.01|0.00|0.01|0.00|240|-10|1826|3153
chr17	43047638	NM_007294.3:c.5467+5G>C	C	G	.	.	SpliceAI=G|BRCA1|0.00|0.30|0.00|0.27|5|65|-10|5
chr17	43047641	NM_007294.3:c.5467+2T>C	A	G	.	.	SpliceAI=G|BRCA1|0.00|0.60|0.17|0.95|-3|62|-3|2
chr17	43047642	NM_007294.3:c.5467+1G>A	C	T	.	.	SpliceAI=T|BRCA1|0.00|0.43|0.37|0.95|-4|61|-4|1
chr17	43047643	NM_007294.3:c.5467G>A	C	T	.	.	SpliceAI=T|BRCA1|0.00|0.64|0.09|0.74|-5|60|-5|0
chr17	43047657	NM_007294.3:c.5453A>G	T	C	.	.	SpliceAI=C|BRCA1|0.00|0.39|0.00|0.34|-14|46|46|-14
chr17	43047676	NM_007294.2:c.5434C>G	G	C	.	.	SpliceAI=C|BRCA1|0.01|0.18|0.00|0.12|0|27|2965|-33
chr17	43047679	NM_007294.3:c.5431C>A	G	T	.	.	SpliceAI=T|BRCA1|0.04|0.00|0.03|0.00|24|-3|-36|2962
chr17	43047685	NM_007294.3:c.5425G>T	C	A	.	.	SpliceAI=A|BRCA1|0.06|0.13|0.00|0.08|-9|18|-1513|-42
chr17	43047699	NM_007294.2:c.5411T>A	A	T	.	.	SpliceAI=T|BRCA1|0.05|0.00|0.03|0.00|4|1160|-56|2942
chr17	43047702	NM_007294.3:c.5408G>C	C	G	.	.	SpliceAI=G|BRCA1|0.02|0.00|0.01|0.01|1|2198|-59|1263
chr17	43047703	NM_007294.3:c.5407G>T	C	A	.	.	SpliceAI=A|BRCA1|0.01|0.13|0.00|0.05|-27|0|1590|-65
chr17	43047705	NM_007294.3:c.5407-2A>G	T	C	.	.	SpliceAI=C|BRCA1|0.23|0.91|0.00|0.21|-29|-2|1588|-62
chr17	43049076	NM_007294.2:c.5406+45C>A	G	T	.	.	SpliceAI=T|BRCA1|0.00|0.00|0.00|0.04|820|-1373|-1438|-111
chr17	43049088	NM_007294.2:c.5406+33A>T	T	A	.	.	SpliceAI=A|BRCA1|0.00|0.00|0.00|0.07|-229|106|33|-123
chr17	43049113	NM_007294.3:c.5406+8T>C	A	G	.	.	SpliceAI=G|BRCA1|0.00|0.00|0.05|0.00|1077|2004|-148|669
chr17	43049116	NM_007294.3:c.5406+5G>A	C	T	.	.	SpliceAI=T|BRCA1|0.00|0.20|0.63|0.90|1326|78|-151|5
chr17	43049116	NM_007294.3:c.5406+5G>C	C	G	.	.	SpliceAI=G|BRCA1|0.00|0.19|0.65|0.97|1326|78|-151|5
chr17	43049117	NM_007294.3:c.5406+4A>G	T	C	.	.	SpliceAI=C|BRCA1|0.00|0.07|0.35|0.12|2|77|-152|4
chr17	43049118	NM_007294.3:c.5406+3A>T	T	A	.	.	SpliceAI=A|BRCA1|0.00|0.29|0.51|0.72|1324|76|-153|3
chr17	43049119	NM_007294.3:c.5406+2del	AC	C	.	.	SpliceAI=C|BRCA1|0.02|0.08|0.73|0.99|-260|75|-154|2
chr17	43049119	NM_007294.3:c.5406+2T>G	A	C	.	.	SpliceAI=C|BRCA1|0.01|0.18|0.67|0.99|0|75|-154|2
chr17	43049120	NM_007294.3:c.5406+1G>A	C	T	.	.	SpliceAI=T|BRCA1|0.00|0.22|0.61|0.99|1322|74|-155|1
chr17	43049193	NM_007294.3:c.5334T>C	A	G	.	.	SpliceAI=G|BRCA1|0.01|0.00|0.00|0.01|997|1|-228|589
chr17	43049194	NM_007294.3:c.5333A>G	T	C	.	.	SpliceAI=C|BRCA1|0.00|0.00|0.01|0.00|0|766|-229|-1556
chr17	43049195	NM_007294.3:c.5333-1G>T	C	A	.	.	SpliceAI=A|BRCA1|0.19|1.00|0.00|0.63|-24|-1|2015|-74
chr17	43049197	NM_007294.3:c.5333-3T>G	A	C	.	.	SpliceAI=C|BRCA1|0.01|0.91|0.00|0.71|-26|-3|2013|-76
chr17	43049200	NM_007294.3:c.5333-6T>G	A	C	.	.	SpliceAI=C|BRCA1|0.79|0.41|0.00|0.21|-1|-6|2010|-79
chr17	43051024	NM_007294.2:c.5332+39C>T	G	A	.	.	SpliceAI=A|BRCA1|0.00|0.00|0.00|0.00|93|85|-1242|39
chr17	43051050	NM_007294.3:c.5332+13G>T	C	A	.	.	SpliceAI=A|BRCA1|0.00|0.01|0.00|0.00|-1150|67|-1268|-3412
chr17	43051061	NM_007294.3:c.5332+2T>A	A	T	.	.	SpliceAI=T|BRCA1|0.00|0.89|0.11|0.99|-150|56|-1279|2
chr17	43051062	NM_007294.3:c.5331_5332+1delinsCAACAT	CCT	ATGTTG	.	.	SpliceAI=ATGTTG|BRCA1|.|.|.|.|.|.|.|.
chr17	43051062	NM_007294.3:c.5332+1G>A	C	T	.	.	SpliceAI=T|BRCA1|0.00|0.90|0.09|0.99|-1941|55|-1280|1
chr17	43051063	NM_007294.3:c.5332G>A	C	T	.	.	SpliceAI=T|BRCA1|0.00|0.25|0.08|0.12|-1171|54|-1281|0
chr17	43051063	NM_007294.3:c.5332G>T	C	A	.	.	SpliceAI=A|BRCA1|0.00|0.75|0.09|0.58|-1942|54|-1281|0
chr17	43051118	NM_007294.3:c.5278-1G>A	C	T	.	.	SpliceAI=T|BRCA1|0.63|0.96|0.06|0.21|-9|-1|-1336|-55
chr17	43051118	NM_007294.3:c.5278-1G>C	C	G	.	.	SpliceAI=G|BRCA1|0.68|0.96|0.05|0.16|-9|-1|-1336|-55
chr17	43051118	NM_007294.3:c.5278-1G>T	C	A	.	.	SpliceAI=A|BRCA1|0.66|0.96|0.06|0.17|-9|-1|-1336|-55
chr17	43051119	NM_007294.3:c.5278-2del	TG	G	.	.	SpliceAI=G|BRCA1|0.79|0.96|0.05|0.08|-10|-2|-1337|-56
chr17	43051121	NM_007294.3:c.5278-6_5278-4del	GAAG	G	.	.	SpliceAI=G|BRCA1|0.02|0.00|0.01|0.01|-4|47|-1339|-1059
chr17	43056974	NM_007294.2:c.5277+78G>A	C	T	.	.	SpliceAI=T|BRCA1|0.00|0.00|0.00|0.00|1392|-2566|1250|274
chr17	43057046	NM_007294.3:c.5277+6G>C	C	G	.	.	SpliceAI=G|BRCA1|0.00|0.00|0.00|0.00|-3080|89|1178|202
chr17	43057051	NM_007294.3:c.5277+1G>A	C	T	.	.	SpliceAI=T|BRCA1|0.00|0.46|0.41|0.99|-68|84|-86|1
chr17	43057077	NM_007294.3:c.5252G>A	C	T	.	.	SpliceAI=T|BRCA1|0.00|0.00|0.00|0.00|-1997|-408|1147|171
chr17	43057078	NM_007294.2:c.5251C>A	G	T	.	.	SpliceAI=T|BRCA1|0.00|0.00|0.00|0.00|1288|-1998|1146|170
chr17	43057122	NM_007294.3:c.5207T>C	A	G	.	.	SpliceAI=G|BRCA1|0.00|0.00|0.00|0.00|220|1244|126|1102
chr17	43057131	NM_007294.3:c.5198A>G	T	C	.	.	SpliceAI=C|BRCA1|0.00|0.00|0.00|0.00|1238|4|2115|117
chr17	43057136	NM_007294.3:c.5194-1G>T	C	A	.	.	SpliceAI=A|BRCA1|0.58|1.00|0.00|0.28|-14|-1|-2496|-84
chr17	43057141	NM_007294.3:c.5194-6T>C	A	G	.	.	SpliceAI=G|BRCA1|0.01|0.01|0.00|0.01|43|-6|1083|-89
chr17	43057147	NM_007294.3:c.5194-12G>A	C	T	.	.	SpliceAI=T|BRCA1|0.96|0.76|0.00|0.02|-2|-12|1077|-95
chr17	43063269	NM_007294.2:c.5193+64T>G	A	C	.	.	SpliceAI=C|BRCA1|0.00|0.00|0.00|0.00|682|-62|605|621
chr17	43063331	NM_007294.3:c.5193+2del	AC	C	.	.	SpliceAI=C|BRCA1|0.02|0.82|0.04|0.98|210|42|76|2
chr17	43063331	NM_007294.3:c.5193+2T>G	A	C	.	.	SpliceAI=C|BRCA1|0.00|0.68|0.04|0.98|207|42|76|2
chr17	43063332	NM_007294.3:c.5193+1del	CC	C	.	.	SpliceAI=C|BRCA1|0.03|0.10|0.94|0.98|209|41|2|1
chr17	43063369	NM_007294.3:c.5157G>T	C	A	.	.	SpliceAI=A|BRCA1|0.02|0.01|0.00|0.01|172|4|38|505
chr17	43063372	NM_007294.3:c.5154G>T	C	A	.	.	SpliceAI=A|BRCA1|0.01|0.03|0.02|0.00|1|169|502|35
chr17	43063373	NM_007294.3:c.5153G>C	C	G	.	.	SpliceAI=G|BRCA1|0.14|0.04|0.00|0.05|168|0|34|501
chr17	43063374	NM_007294.3:c.5153-1G>A	C	T	.	.	SpliceAI=T|BRCA1|0.97|0.99|0.00|0.01|-2|-1|-41|500
chr17	43063375	NM_007294.3:c.5153-2del	TA	A	.	.	SpliceAI=A|BRCA1|0.52|0.99|0.01|0.30|166|-2|32|-42
chr17	43063379	NM_007294.3:c.5153-6C>A	G	T	.	.	SpliceAI=T|BRCA1|0.04|0.02|0.00|0.03|162|572|28|495
chr17	43063386	NM_007294.2:c.5153-13A>G	T	C	.	.	SpliceAI=C|BRCA1|0.00|0.01|0.00|0.00|565|155|-53|21
chr17	43063399	NM_007294.3:c.5153-26A>G	T	C	.	.	SpliceAI=C|BRCA1|0.14|0.23|0.01|0.26|142|-26|8|-66
chr17	43063407	NM_007294.2:c.5153-34T>G	A	C	.	.	SpliceAI=C|BRCA1|0.28|0.01|0.08|0.03|134|544|0|-74
chr17	43063780	NM_007294.2:c.5152+94T>G	A	C	.	.	SpliceAI=C|BRCA1|0.00|0.02|0.00|0.00|49|171|-19|3828
chr17	43063789	NM_007294.2:c.5152+85delT	AA	A	.	.	SpliceAI=A|BRCA1|0.00|0.02|0.03|0.00|-248|162|85|101
chr17	43063868	NM_007294.3:c.5152+6T>C	A	G	.	.	SpliceAI=G|BRCA1|0.00|0.77|0.00|0.70|1792|83|-107|6
chr17	43063869	NM_007294.3:c.5152+5G>A	C	T	.	.	SpliceAI=T|BRCA1|0.00|0.82|0.02|0.89|1791|82|21|5
chr17	43063869	NM_007294.3:c.5152+5G>C	C	G	.	.	SpliceAI=G|BRCA1|0.00|0.82|0.03|0.90|1791|82|21|5
chr17	43063873	NM_007294.3:c.5152+1G>C	C	G	.	.	SpliceAI=G|BRCA1|0.00|0.81|0.01|0.90|1787|78|17|1
chr17	43063909	NM_007294.3:c.5117G>A	C	T	.	.	SpliceAI=T|BRCA1|0.02|0.01|0.03|0.00|42|0|-35|-19
chr17	43063910	NM_007294.2:c.5116G>A	C	T	.	.	SpliceAI=T|BRCA1|0.06|0.01|0.03|0.00|41|-1|-36|-20
chr17	43063930	NM_007294.3:c.5096G>A	C	T	.	.	SpliceAI=T|BRCA1|0.00|0.15|0.00|0.13|-2|21|21|-56
chr17	43063946	NM_007294.2:c.5078_5080delCTG	CAGC	C	.	.	SpliceAI=C|BRCA1|0.00|0.18|0.00|0.17|-37|5|-185|-72
chr17	43063946	NM_007294.2:c.5080G>A	C	T	.	.	SpliceAI=T|BRCA1|0.00|0.21|0.00|0.18|-37|5|5|-72
chr17	43063953	NM_007294.3:c.5075-2A>G	T	C	.	.	SpliceAI=C|BRCA1|0.02|0.83|0.00|0.74|-44|-2|-202|-79
chr17	43063957	NM_007294.3:c.5075-6C>A	G	T	.	.	SpliceAI=T|BRCA1|0.01|0.24|0.00|0.19|-48|-6|-6|-83
chr17	43063959	NM_007294.3:c.5075-8T>G	A	C	.	.	SpliceAI=C|BRCA1|0.74|0.79|0.00|0.15|-1|-8|-1|-85
chr17	43063960	NM_007294.3:c.5075-9A>T	T	A	.	.	SpliceAI=A|BRCA1|0.13|0.00|0.08|0.00|-9|2199|-86|2002
chr17	43067516	NM_007294.2:c.5074+92T>C	A	G	.	.	SpliceAI=G|BRCA1|0.01|0.00|0.02|0.01|91|-1597|-61|92
chr17	43067601	NM_007294.3:c.5074+7C>T	G	A	.	.	SpliceAI=A|BRCA1|0.04|0.03|0.07|0.02|94|6|7|-146
chr17	43067602	NM_007294.3:c.5074+6C>G	G	C	.	.	SpliceAI=C|BRCA1|0.06|0.03|0.08|0.02|93|5|6|-147
chr17	43067603	NM_007294.3:c.5074+5A>T	T	A	.	.	SpliceAI=A|BRCA1|0.01|0.00|0.00|0.04|4|-3635|-148|5
chr17	43067605	NM_007294.3:c.5074+3A>G	T	C	.	.	SpliceAI=C|BRCA1|0.00|0.26|0.03|0.71|3697|90|-150|3
chr17	43067607	NM_007294.3:c.5074+1G>A	C	T	.	.	SpliceAI=T|BRCA1|0.00|0.22|0.06|0.74|2186|88|-152|1
chr17	43067607	NM_007294.3:c.5074+1G>T	C	A	.	.	SpliceAI=A|BRCA1|0.00|0.25|0.05|0.74|-21|88|-152|1
chr17	43067608	NM_007294.3:c.5074G>A	C	T	.	.	SpliceAI=T|BRCA1|0.00|0.14|0.06|0.73|2185|87|-153|0
chr17	43067608	NM_007294.3:c.5074G>C	C	G	.	.	SpliceAI=G|BRCA1|0.00|0.17|0.06|0.74|-22|87|-153|0
chr17	43067608	NM_007294.3:c.5074G>T	C	A	.	.	SpliceAI=A|BRCA1|0.00|0.25|0.04|0.74|-22|87|-153|0
chr17	43067610	NM_007294.3:c.5072C>A	G	T	.	.	SpliceAI=T|BRCA1|0.01|0.04|0.05|0.00|-1691|-3|-2|-155
chr17	43067610	NM_007294.3:c.5072C>G	G	C	.	.	SpliceAI=C|BRCA1|0.00|0.15|0.04|0.28|2183|85|-155|-2
chr17	43067610	NM_007294.3:c.5072C>T	G	A	.	.	SpliceAI=A|BRCA1|0.00|0.35|0.00|0.66|3692|85|-1000|-2
chr17	43067611	NM_007294.2:c.5071A>G	T	C	.	.	SpliceAI=C|BRCA1|0.00|0.08|0.00|0.07|-1|84|-156|-3
chr17	43067618	NM_007294.2:c.5062_5064delGTT	AACA	A	.	.	SpliceAI=A|BRCA1|0.02|0.03|0.11|0.00|-1699|-11|-10|1422
chr17	43067658	NM_007294.3:c.5024C>T	G	A	.	.	SpliceAI=A|BRCA1|0.01|0.03|0.00|0.04|-51|37|-203|-50
chr17	43067663	NM_007294.2:c.5017_5019delCAC	GTGG	G	.	.	SpliceAI=G|BRCA1|0.00|0.10|0.00|0.13|-1744|32|-208|-55
chr17	43067688	NM_007294.2:c.4994T>A	A	T	.	.	SpliceAI=T|BRCA1|0.01|0.00|0.02|0.00|7|-81|-80|-233
chr17	43067694	NM_007294.3:c.4988T>A	A	T	.	.	SpliceAI=T|BRCA1|0.02|0.37|0.00|0.48|-2|1|-2|-86
chr17	43067695	NM_007294.3:c.4987A>T	T	A	.	.	SpliceAI=A|BRCA1|0.00|0.46|0.00|0.61|3607|0|2936|-87
chr17	43067696	NM_007294.3:c.4987-1G>A	C	T	.	.	SpliceAI=T|BRCA1|0.00|0.73|0.00|0.74|3606|-1|37|-88
chr17	43067697	NM_007294.3:c.4987-2A>G	T	C	.	.	SpliceAI=C|BRCA1|0.00|0.73|0.00|0.74|3605|-2|36|-89
chr17	43067698	NM_007294.3:c.4987-3C>G	G	C	.	.	SpliceAI=C|BRCA1|0.00|0.73|0.00|0.74|3604|-3|35|-90
chr17	43067699	NM_007294.3:c.4987-4del	AA	A	.	.	SpliceAI=A|BRCA1|0.00|0.66|0.00|0.72|3603|-4|2932|-91
chr17	43067700	NM_007294.3:c.4987-5T>A	A	T	.	.	SpliceAI=T|BRCA1|0.00|0.70|0.00|0.73|3602|-5|2931|-92
chr17	43067701	NM_007294.3:c.4987-6T>C	A	G	.	.	SpliceAI=G|BRCA1|0.00|0.66|0.00|0.72|3601|-6|2930|-93
chr17	43067706	NM_007294.3:c.4987-11T>C	A	G	.	.	SpliceAI=G|BRCA1|0.00|0.26|0.00|0.40|3596|-11|2925|-98
chr17	43070922	NM_007294.3:c.4986+6T>C	A	G	.	.	SpliceAI=G|BRCA1|0.00|0.09|0.58|0.52|380|-3227|-59|6
chr17	43070922	NM_007294.3:c.4986+6T>G	A	C	.	.	SpliceAI=C|BRCA1|0.00|0.09|0.44|0.83|473|-3227|-59|6
chr17	43070923	NM_007294.3:c.4986+5G>A	C	T	.	.	SpliceAI=T|BRCA1|0.00|0.10|0.55|0.99|379|-3228|-60|5
chr17	43070923	NM_007294.3:c.4986+5G>T	C	A	.	.	SpliceAI=A|BRCA1|0.01|0.11|0.54|0.99|379|-3228|-60|5
chr17	43070924	NM_007294.3:c.4986+4A>G	T	C	.	.	SpliceAI=C|BRCA1|0.01|0.11|0.47|0.81|378|-3229|-61|4
chr17	43070925	NM_007294.3:c.4986+3G>C	C	G	.	.	SpliceAI=G|BRCA1|0.01|0.11|0.46|0.93|377|-3230|-62|3
chr17	43070927	NM_007294.3:c.4986+1G>T	C	A	.	.	SpliceAI=A|BRCA1|0.01|0.12|0.46|0.99|375|-3232|-64|1
chr17	43070929	NM_007294.3:c.4985T>C	A	G	.	.	SpliceAI=G|BRCA1|0.00|0.00|0.01|0.00|-3234|-1162|-7|114
chr17	43070958	NM_007294.2:c.4956G>A	C	T	.	.	SpliceAI=T|BRCA1|0.00|0.01|0.02|0.01|3563|-3263|85|-36
chr17	43070958	NM_007294.3:c.4955_4956delinsAA	CA	TT	.	.	SpliceAI=TT|BRCA1|.|.|.|.|.|.|.|.
chr17	43071046	NM_007294.3:c.4868C>G	G	C	.	.	SpliceAI=C|BRCA1|0.00|0.01|0.92|0.11|192|256|1|-124
chr17	43071073	NM_007294.2:c.4841C>T	G	A	.	.	SpliceAI=A|BRCA1|0.01|0.00|0.00|0.01|229|15|74|-151
chr17	43071102	NM_007294.2:c.4812A>G	T	C	.	.	SpliceAI=C|BRCA1|0.00|0.01|0.00|0.00|-3407|200|-59|-180
chr17	43071232	NM_007294.2:c.4682C>T	G	A	.	.	SpliceAI=A|BRCA1|0.00|0.00|0.00|0.00|70|6|512|-310
chr17	43071246	NM_007294.3:c.4676-8C>G	G	C	.	.	SpliceAI=C|BRCA1|0.06|0.00|0.00|0.00|56|-8|-324|109
chr17	43074330	NM_007294.3:c.4675+1G>A	C	T	.	.	SpliceAI=T|BRCA1|0.00|0.17|0.63|0.96|583|191|12|1
chr17	43074331	NM_007294.3:c.4675G>A	C	T	.	.	SpliceAI=T|BRCA1|0.00|0.13|0.69|0.77|582|190|11|0
chr17	43074331	NM_007294.3:c.4675G>C	C	G	.	.	SpliceAI=G|BRCA1|0.01|0.12|0.68|0.90|582|190|11|0
chr17	43074353	NM_007294.2:c.4653T>C	A	G	.	.	SpliceAI=G|BRCA1|0.01|0.00|0.03|0.00|2244|560|-11|-2609
chr17	43074370	NM_007294.2:c.4636G>A	C	T	.	.	SpliceAI=T|BRCA1|0.00|0.02|0.00|0.03|543|151|-2626|-28
chr17	43074522	NM_007294.3:c.4485-1G>C	C	G	.	.	SpliceAI=G|BRCA1|0.61|0.96|0.00|0.30|-30|-1|60|-191
chr17	43076473	NM_007294.3:c.4484+15T>C	A	G	.	.	SpliceAI=G|BRCA1|0.00|0.01|0.00|0.00|138|2926|15|2861
chr17	43076474	NM_007294.2:c.4484+14A>G	T	C	.	.	SpliceAI=C|BRCA1|0.00|0.03|0.00|0.01|608|137|-1630|14
chr17	43076487	NM_007294.3:c.4484+1G>A	C	T	.	.	SpliceAI=T|BRCA1|0.00|0.80|0.05|0.97|-28|124|-28|1
chr17	43076487	NM_007294.3:c.4484+1G>T	C	A	.	.	SpliceAI=A|BRCA1|0.00|0.83|0.02|0.97|-28|124|-28|1
chr17	43076488	NM_007294.3:c.4484G>A	C	T	.	.	SpliceAI=T|BRCA1|0.00|0.58|0.02|0.51|0|123|-29|0
chr17	43076488	NM_007294.3:c.4484G>C	C	G	.	.	SpliceAI=G|BRCA1|0.00|0.55|0.06|0.47|0|123|-29|0
chr17	43076488	NM_007294.3:c.4484G>T	C	A	.	.	SpliceAI=A|BRCA1|0.00|0.67|0.01|0.60|0|123|-29|0
chr17	43076527	NM_007294.2:c.4445A>G	T	C	.	.	SpliceAI=C|BRCA1|0.00|0.22|0.00|0.13|0|84|1|-39
chr17	43076579	NM_007294.3:c.4393A>G	T	C	.	.	SpliceAI=C|BRCA1|0.11|0.01|0.01|0.00|18|503|-91|-1203
chr17	43076616	NM_007294.3:c.4358-2del	TT	T	.	.	SpliceAI=T|BRCA1|0.09|0.27|0.02|0.01|-2|-19|2718|-128
chr17	43076624	NM_007294.3:c.4358-10C>T	G	A	.	.	SpliceAI=A|BRCA1|0.10|0.11|0.02|0.00|-10|-27|-136|-1248
chr17	43076641	NM_007294.3:c.4358-31_4358-27del	TACTTT	T	.	.	SpliceAI=T|BRCA1|0.09|0.37|0.00|0.09|-44|-30|-1148|-153
chr17	43082345	NM_007294.2:c.4357+59C>A	G	T	.	.	SpliceAI=T|BRCA1|0.00|0.00|0.00|0.00|-2946|227|-2137|57
chr17	43082394	NM_007294.2:c.4357+10G>A	C	T	.	.	SpliceAI=T|BRCA1|0.00|0.00|0.00|0.00|178|-1757|-3060|8
chr17	43082398	NM_007294.3:c.4357+6T>C	A	G	.	.	SpliceAI=G|BRCA1|0.00|0.08|0.02|0.04|214|174|4|6
chr17	43082402	NM_007294.3:c.4357+1dup	A	AC	.	.	SpliceAI=AC|BRCA1|0.00|0.05|0.98|1.00|220|170|1|2
chr17	43082403	NM_007294.3:c.4357+1del	CC	C	.	.	SpliceAI=C|BRCA1|0.00|0.28|0.82|1.00|-70|172|2|1
chr17	43082403	NM_007294.3:c.4357+1G>A	C	T	.	.	SpliceAI=T|BRCA1|0.00|0.81|0.03|0.99|-70|172|-70|1
chr17	43082403	NM_007294.3:c.4357+1G>T	C	A	.	.	SpliceAI=A|BRCA1|0.00|0.81|0.15|1.00|-70|172|2|1
chr17	43082418	NM_007294.3:c.4343G>A	C	T	.	.	SpliceAI=T|BRCA1|0.00|0.00|0.00|0.00|-1781|154|-16|-3084
chr17	43090922	NM_007294.3:c.4185+2_4185+22delinsA	CACACACACACACGCTTTTTA	T	.	.	SpliceAI=T|BRCA1|0.00|0.75|0.12|0.99|3158|110|-35|22
chr17	43090941	NM_007294.3:c.4185_4185+3del	TACCT	T	.	.	SpliceAI=T|BRCA1|0.00|0.93|0.00|0.99|3139|91|-54|3
chr17	43090941	NM_007294.3:c.4185+3A>T	T	A	.	.	SpliceAI=A|BRCA1|0.00|0.89|0.00|0.83|1189|91|92|3
chr17	43090944	NM_007294.3:c.4185G>A	C	T	.	.	SpliceAI=T|BRCA1|0.00|0.88|0.01|0.93|3136|88|-9|0
chr17	43090944	NM_007294.3:c.4185G>C	C	G	.	.	SpliceAI=G|BRCA1|0.00|0.90|0.00|0.95|3136|88|-9|0
chr17	43091032	NM_007294.3:c.4097G>A	C	T	.	.	SpliceAI=T|BRCA1|0.01|0.12|0.00|0.12|148|0|-787|403
chr17	43091034	NM_007294.3:c.4097-2A>G	T	C	.	.	SpliceAI=C|BRCA1|0.97|0.98|0.03|0.00|-1|-2|401|-1
chr17	43091043	NM_007294.3:c.4097-11T>C	A	G	.	.	SpliceAI=G|BRCA1|0.00|0.02|0.00|0.05|1096|590|1508|392
chr17	43091061	NM_007294.2:c.4097-29C>T	G	A	.	.	SpliceAI=A|BRCA1|0.01|0.00|0.01|0.00|572|1078|374|-117
chr17	43091432	NM_007294.3:c.4096+3A>G	T	C	.	.	SpliceAI=C|BRCA1|0.00|0.16|0.09|0.64|3312|201|-42|3
chr17	43091434	NM_007294.3:c.4096+1G>A	C	T	.	.	SpliceAI=T|BRCA1|0.00|0.16|0.10|0.69|3310|199|-44|1
chr17	43091686	NM_007294.3:c.3845A>T	T	A	.	.	SpliceAI=A|BRCA1|0.09|0.00|0.06|0.00|-53|453|-251|779
chr17	43092484	NM_007294.3:c.3047A>G	T	C	.	.	SpliceAI=C|BRCA1|0.00|0.00|0.00|0.02|-2131|-345|-2249|-1049
chr17	43093800	NM_007294.3:c.1731A>G	T	C	.	.	SpliceAI=C|BRCA1|0.00|0.00|0.00|0.00|-2167|2122|944|-2365
chr17	43094862	NM_007294.3:c.671-2A>C	T	G	.	.	SpliceAI=G|BRCA1|0.10|0.98|0.00|0.29|-22|-2|1060|-118
chr17	43095838	NM_007294.3:c.670+8C>T	G	A	.	.	SpliceAI=A|BRCA1|0.06|0.00|0.60|0.01|84|8|2|8
chr17	43095845	NM_007294.3:c.670+1delG	CC	C	.	.	SpliceAI=C|BRCA1|0.16|0.00|1.00|0.79|77|1744|2|1
chr17	43095848	NM_007294.3:c.668A>G	T	C	.	.	SpliceAI=C|BRCA1|0.00|0.38|0.01|0.22|521|74|-44|-2
chr17	43095904	NM_007294.3:c.612G>C	C	G	.	.	SpliceAI=G|BRCA1|0.01|0.00|0.00|0.01|18|39|-100|-58
chr17	43095924	NM_007294.3:c.594-2A>C	T	G	.	.	SpliceAI=G|BRCA1|0.16|0.83|0.00|0.48|19|-2|-1647|-78
chr17	43095926	NM_007294.3:c.594-4A>G	T	C	.	.	SpliceAI=C|BRCA1|0.02|0.00|0.02|0.00|-4|1663|-80|1318
chr17	43095937	NM_007294.2:c.594-15G>C	C	G	.	.	SpliceAI=G|BRCA1|0.08|0.00|0.08|0.00|-15|6|-91|-15
chr17	43095956	NM_007294.2:c.594-34T>C	A	G	.	.	SpliceAI=G|BRCA1|0.00|0.02|0.00|0.00|-378|-13|1537|1729
chr17	43097236	NM_007294.3:c.593+8A>G	T	C	.	.	SpliceAI=C|BRCA1|0.00|0.01|0.00|0.01|7|-669|8|257
chr17	43097240	NM_007294.3:c.593+4A>G	T	C	.	.	SpliceAI=C|BRCA1|0.00|0.50|0.00|0.31|-1394|49|-29|4
chr17	43097241	NM_007294.3:c.593+3G>A	C	T	.	.	SpliceAI=T|BRCA1|0.01|0.00|0.02|0.00|48|2|-2497|-135
chr17	43097246	NM_007294.3:c.591C>T	G	A	.	.	SpliceAI=A|BRCA1|0.00|0.17|0.01|0.13|2|43|2|-2
chr17	43097249	NM_007294.2:c.588T>C	A	G	.	.	SpliceAI=G|BRCA1|0.01|0.00|0.01|0.00|-1327|340|-1403|-1218
chr17	43097280	NM_007294.2:c.557C>A	G	T	.	.	SpliceAI=T|BRCA1|0.00|0.04|0.00|0.04|-37|9|-1358|-36
chr17	43097285	NM_007294.2:c.552T>C	A	G	.	.	SpliceAI=G|BRCA1|0.01|0.00|0.01|0.00|4|304|-2541|-1254
chr17	43097292	NM_007294.3:c.548-3del	AA	A	.	.	SpliceAI=A|BRCA1|0.00|0.05|0.01|0.02|895|-3|381|-48
chr17	43097306	NM_007294.2:c.548-17G>T	C	A	.	.	SpliceAI=A|BRCA1|0.01|0.00|0.01|0.00|-17|-739|-62|-1502
chr17	43099768	NM_007294.3:c.547+7G>A	C	T	.	.	SpliceAI=T|BRCA1|0.01|0.00|0.01|0.00|109|-2179|-2095|-1629
chr17	43099769	NM_007294.3:c.547+6G>A	C	T	.	.	SpliceAI=T|BRCA1|0.01|0.00|0.01|0.00|108|-2180|-2525|-1630
chr17	43099772	NM_007294.3:c.547+3A>T	T	A	.	.	SpliceAI=A|BRCA1|0.00|0.96|0.00|0.93|-57|108|-10|3
chr17	43099773	NM_007294.3:c.547+2T>A	A	T	.	.	SpliceAI=T|BRCA1|0.00|0.95|0.00|0.99|-20|107|-11|2
chr17	43099773	NM_007294.3:c.547+2T>C	A	G	.	.	SpliceAI=G|BRCA1|0.00|0.95|0.01|0.99|-20|107|-11|2
chr17	43099786	NM_007294.2:c.536A>G	T	C	.	.	SpliceAI=C|BRCA1|0.00|0.01|0.00|0.01|163|91|-1647|-2542
chr17	43099813	NM_007294.3:c.509G>A	C	T	.	.	SpliceAI=T|BRCA1|0.00|0.05|0.00|0.02|136|64|-1674|-38
chr17	43099874	NM_007294.2:c.448A>G	T	C	.	.	SpliceAI=C|BRCA1|0.01|0.01|0.00|0.00|75|6|-1735|-99
chr17	43099883	NM_007294.3:c.442-3T>G	A	C	.	.	SpliceAI=C|BRCA1|0.57|0.86|0.00|0.01|66|-3|-1744|-108
chr17	43099896	NM_007294.2:c.442-16T>G	A	C	.	.	SpliceAI=C|BRCA1|0.08|0.06|0.00|0.01|53|-19|-1757|-2211
chr17	43099905	NM_007294.2:c.442-25G>A	C	T	.	.	SpliceAI=T|BRCA1|0.02|0.01|0.01|0.00|-2178|44|-2232|-1766
chr17	43104071	NM_007294.2:c.441+51T>C	A	G	.	.	SpliceAI=G|BRCA1|0.00|0.00|0.00|0.00|367|885|315|806
chr17	43104104	NM_007294.2:c.441+18C>T	G	A	.	.	SpliceAI=A|BRCA1|0.00|0.00|0.00|0.00|852|2007|282|80
chr17	43104120	NM_007294.3:c.441+2T>A	A	T	.	.	SpliceAI=T|BRCA1|0.05|0.02|0.32|1.00|836|141|64|2
chr17	43104120	NM_007294.3:c.441+2T>G	A	C	.	.	SpliceAI=C|BRCA1|0.04|0.04|0.38|1.00|836|141|64|2
chr17	43104121	NM_007294.3:c.441+1G>A	C	T	.	.	SpliceAI=T|BRCA1|0.04|0.05|0.46|0.99|835|140|63|1
chr17	43104134	NM_007294.2:c.429A>C	T	G	.	.	SpliceAI=G|BRCA1|0.00|0.01|0.00|0.01|127|822|628|734
chr17	43104147	NM_007294.2:c.416A>G	T	C	.	.	SpliceAI=C|BRCA1|0.00|0.01|0.00|0.01|35|809|-25|721
chr17	43104262	NM_007294.3:c.302-1G>A	C	T	.	.	SpliceAI=T|BRCA1|0.98|1.00|0.06|0.05|-11|-1|615|-140
chr17	43104263	NM_007294.3:c.302-2del	TG	G	.	.	SpliceAI=G|BRCA1|0.99|1.00|0.05|0.04|-12|-2|614|-141
chr17	43104264	NM_007294.3:c.302-3C>G	G	C	.	.	SpliceAI=C|BRCA1|1.00|0.91|0.04|0.00|-1|-3|604|-142
chr17	43104266	NM_007294.3:c.302-5T>C	A	G	.	.	SpliceAI=G|BRCA1|0.01|0.00|0.01|0.00|690|-5|602|-144
chr17	43104861	NM_007294.3:c.301+7G>A	C	T	.	.	SpliceAI=T|BRCA1|0.21|0.00|0.29|0.05|95|7|7|16
chr17	43104862	NM_007294.3:c.301+6T>C	A	G	.	.	SpliceAI=G|BRCA1|0.01|0.34|0.08|0.59|24|94|-100|6
chr17	43104867	NM_007294.3:c.301+1G>C	C	G	.	.	SpliceAI=G|BRCA1|0.00|0.37|0.06|0.67|-616|89|-105|1
chr17	43104883	NM_007294.3:c.286G>A	C	T	.	.	SpliceAI=T|BRCA1|0.00|0.09|0.00|0.14|1650|73|-497|-15
chr17	43104883	NM_007294.3:c.286G>C	C	G	.	.	SpliceAI=G|BRCA1|0.05|0.00|0.06|0.00|73|1076|-6|1595
chr17	43104914	NM_007294.2:c.255G>A	C	T	.	.	SpliceAI=T|BRCA1|0.06|0.00|0.03|0.00|42|1045|-37|1564
chr17	43104938	NM_007294.2:c.231G>A	C	T	.	.	SpliceAI=T|BRCA1|0.00|0.01|0.00|0.05|1595|18|-61|-70
chr17	43104957	NM_007294.3:c.213-1G>A	C	T	.	.	SpliceAI=T|BRCA1|0.40|0.77|0.01|0.15|58|-1|-14|-89
chr17	43104958	NM_007294.3:c.213-2A>C	T	G	.	.	SpliceAI=G|BRCA1|0.64|0.77|0.10|0.01|57|-2|-90|-196
chr17	43104958	NM_007294.3:c.213-2A>G	T	C	.	.	SpliceAI=C|BRCA1|0.41|0.77|0.01|0.12|57|-2|-15|-90
chr17	43104961	NM_007294.3:c.213-5T>G	A	C	.	.	SpliceAI=C|BRCA1|0.27|0.76|0.00|0.35|54|-5|-18|-93
chr17	43104967	NM_007294.3:c.213-11T>G	A	C	.	.	SpliceAI=C|BRCA1|0.20|0.71|0.01|0.36|48|-11|-581|-99
chr17	43104968	NM_007294.3:c.213-12A>G	T	C	.	.	SpliceAI=C|BRCA1|0.33|0.68|0.00|0.29|-1|-12|-582|-100
chr17	43104970	NM_007294.3:c.213-14C>G	G	C	.	.	SpliceAI=C|BRCA1|0.26|0.69|0.01|0.28|45|-14|-584|-102
chr17	43104971	NM_007294.2:c.213-15A>G	T	C	.	.	SpliceAI=C|BRCA1|0.26|0.68|0.01|0.27|44|-15|-28|-103
chr17	43106433	NM_007294.2:c.212+23T>A	A	T	.	.	SpliceAI=T|BRCA1|0.00|0.05|0.03|0.04|-474|100|23|45
chr17	43106453	NM_007294.3:c.212+3A>G	T	C	.	.	SpliceAI=C|BRCA1|0.00|0.25|0.00|0.63|-342|80|-583|3
chr17	43106454	NM_007294.3:c.212+2T>C	A	G	.	.	SpliceAI=G|BRCA1|0.00|0.28|0.03|0.65|-343|79|-10|2
chr17	43106455	NM_007294.3:c.212+1G>A	C	T	.	.	SpliceAI=T|BRCA1|0.00|0.17|0.01|0.65|-344|78|-11|1
chr17	43106455	NM_007294.3:c.212+1G>C	C	G	.	.	SpliceAI=G|BRCA1|0.00|0.19|0.03|0.65|-344|78|-11|1
chr17	43106455	NM_007294.3:c.212+1G>T	C	A	.	.	SpliceAI=A|BRCA1|0.01|0.13|0.03|0.65|-496|78|23|1
chr17	43106456	NM_007294.3:c.211dup	C	CT	.	.	SpliceAI=CT|BRCA1|0.00|0.02|0.17|0.02|-345|77|0|22
chr17	43106456	NM_007294.3:c.212G>A	C	T	.	.	SpliceAI=T|BRCA1|0.00|0.13|0.03|0.65|-497|77|22|0
chr17	43106456	NM_007294.3:c.212G>T	C	A	.	.	SpliceAI=A|BRCA1|0.01|0.09|0.05|0.65|-497|77|22|0
chr17	43106457	NM_007294.3:c.211A>G	T	C	.	.	SpliceAI=C|BRCA1|0.00|0.23|0.00|0.64|-346|76|32|-1
chr17	43106469	NM_007294.2:c.199G>T	C	A	.	.	SpliceAI=A|BRCA1|0.04|0.00|0.05|0.19|64|-13|9|-13
chr17	43106477	NM_007294.2:c.191G>A	C	T	.	.	SpliceAI=T|BRCA1|0.00|0.17|0.12|0.87|-21|56|-21|1
chr17	43106479	NM_007294.3:c.189A>T	T	A	.	.	SpliceAI=A|BRCA1|0.00|0.12|0.05|0.32|-1|54|-23|-1
chr17	43106528	NM_007294.2:c.140G>T	C	A	.	.	SpliceAI=A|BRCA1|0.00|0.00|0.00|0.02|-2090|5|-1651|-50
chr17	43106534	NM_007294.3:c.135-1G>C	C	G	.	.	SpliceAI=G|BRCA1|0.01|0.86|0.01|0.84|-29|-1|-664|-56
chr17	43106539	NM_007294.3:c.135-6T>G	A	C	.	.	SpliceAI=C|BRCA1|0.00|0.29|0.00|0.40|-428|-6|1|-83
chr17	43106545	NM_007294.3:c.135-15_135-12del	AAAGA	A	.	.	SpliceAI=A|BRCA1|0.00|0.10|0.01|0.21|-434|-12|-675|-89
chr17	43115720	NM_007294.3:c.134+3_134+6del	ACTTA	A	.	.	SpliceAI=A|BRCA1|0.00|0.95|0.00|0.98|255|59|-97|6
chr17	43115723	NM_007294.3:c.134+3A>C	T	G	.	.	SpliceAI=G|BRCA1|0.00|0.91|0.00|0.87|3|56|-100|3
chr17	43115723	NM_007294.3:c.134+3A>T	T	A	.	.	SpliceAI=A|BRCA1|0.00|0.90|0.00|0.83|3|56|24|3
chr17	43115725	NM_007294.3:c.134+1G>A	C	T	.	.	SpliceAI=T|BRCA1|0.00|0.94|0.00|0.98|250|54|22|1
chr17	43115727	NM_007294.3:c.133A>C	T	G	.	.	SpliceAI=G|BRCA1|0.00|0.08|0.00|0.06|-1|52|-334|-1
chr17	43115728	NM_007294.3:c.132C>T	G	A	.	.	SpliceAI=A|BRCA1|0.00|0.04|0.92|0.33|35|51|2|-2
chr17	43115750	NM_007294.2:c.110C>G	G	C	.	.	SpliceAI=C|BRCA1|0.01|0.00|0.00|0.00|29|-5|-24|-20
chr17	43115780	NM_007294.3:c.81-1G>C	C	G	.	.	SpliceAI=G|BRCA1|0.40|0.96|0.00|0.01|-17|-1|657|-54
chr17	43115785	NM_007294.3:c.81-6T>A	A	T	.	.	SpliceAI=T|BRCA1|0.96|0.16|0.00|0.00|-2|-6|-59|-392
chr17	43115785	NM_007294.3:c.81-6T>C	A	G	.	.	SpliceAI=G|BRCA1|0.01|0.00|0.00|0.00|-6|-22|-59|-392
chr17	43115788	NM_007294.3:c.81-9C>G	G	C	.	.	SpliceAI=C|BRCA1|1.00|0.95|0.01|0.00|-1|-9|-62|-395
chr17	43115790	NM_007294.3:c.81-11del	AG	G	.	.	SpliceAI=G|BRCA1|0.00|0.00|0.00|0.00|-11|-2469|-64|-60
chr17	43115791	NM_007294.3:c.81-12C>G	G	C	.	.	SpliceAI=C|BRCA1|0.00|0.01|0.00|0.00|27|-12|-61|-65
chr17	43115791	NM_007294.3:c.81-12del	GG	G	.	.	SpliceAI=G|BRCA1|0.01|0.00|0.00|0.00|-12|-2470|-65|-61
chr17	43115792	NM_007294.2:c.81-13C>A	G	T	.	.	SpliceAI=T|BRCA1|0.00|0.01|0.00|0.01|-2|-13|-399|-66
chr17	43115792	NM_007294.2:c.81-13C>G	G	C	.	.	SpliceAI=C|BRCA1|0.00|0.00|0.00|0.00|26|-13|-47|3329
chr17	43115793	NM_007294.3:c.81-14C>T	G	A	.	.	SpliceAI=A|BRCA1|0.00|0.00|0.00|0.00|-14|-3191|-3306|644
chr17	43115828	NM_007294.2:c.81-49A>C	T	G	.	.	SpliceAI=G|BRCA1|0.00|0.01|0.00|0.00|-10|-49|-205|-102
chr17	43115844	NM_007294.3:c.81-65G>C	C	G	.	.	SpliceAI=G|BRCA1|0.00|0.01|0.00|0.00|-26|-65|-221|593
chr17	43124011	NM_007294.3:c.80+3_80+6del	ACTTA	A	.	.	SpliceAI=A|BRCA1|0.00|0.90|0.01|0.90|-96|104|-96|6
chr17	43124016	NM_007294.3:c.80+1G>A	C	T	.	.	SpliceAI=T|BRCA1|0.00|0.89|0.01|0.90|1019|99|1255|1
chr17	43124061	NM_007294.3:c.36A>G	T	C	.	.	SpliceAI=C|BRCA1|0.04|0.00|0.04|0.00|54|974|-44|1312
chr17	43124076	NM_007294.2:c.21C>T	G	A	.	.	SpliceAI=A|BRCA1|0.00|0.02|0.00|0.02|959|39|1297|-59
chr17	43124078	NM_007294.3:c.19C>T	G	A	.	.	SpliceAI=A|BRCA1|0.00|0.15|0.00|0.15|957|37|1321|-61
chr17	43124125	NM_007294.3:c.-19-10T>C	A	G	.	.	SpliceAI=G|BRCA1|0.04|0.06|0.00|0.02|-23|-10|1248|-108
chr17	44257981	NM_000342.4:c.1282+5G>C	C	G	.	.	SpliceAI=G|SLC4A1|0.01|0.24|0.63|0.53|677|-86|75|5
chr17	46033197	NM_015443.3:c.2725-5T>G	A	C	.	.	SpliceAI=C|KANSL1|0.01|0.61|0.00|0.32|29|-5|-5|-117
chr17	46066537	NM_015443.3:c.1848G>A	C	T	.	.	SpliceAI=T|KANSL1|0.02|0.04|0.52|0.36|424|-3056|-4|0
chr17	50168577	NM_000023.2:c.584+5G>A	G	A	.	.	SpliceAI=A|SGCA|0.01|0.12|0.51|0.69|-650|-163|80|-5
chr17	50191786	NM_000088.3:c.2127+2T>A	A	T	.	.	SpliceAI=T|COL1A1|0.00|0.09|0.46|1.00|-577|-186|-24|2
chr17	50277743	NM_001168215:c.95+3A>G	A	G	.	.	SpliceAI=G|TMEM92|0.00|0.02|0.25|0.05|89|-28|211|-3
chr17	75751112	NM_000213.3:c.3793+1G>C	G	C	.	.	SpliceAI=C|ITGB4|0.16|0.00|0.80|0.98|32|2653|-52|-1
chr17	76733217	NM_001080510.3:c.322+2T>C	T	C	.	.	SpliceAI=C|METTL23|0.00|0.38|0.08|0.77|-2591|-239|-99|-2,C|RP11-318A15.7|0.00|0.24|0.15|0.73|2976|76|-96|-2
chr17	82906053	NM_005993.4:c.1922G>C	G	C	.	.	SpliceAI=C|TBCD|0.04|0.87|0.07|0.81|-1383|-117|1256|0
chr18	49097401	NM_017653.3:c.1860+1G>A	C	T	.	.	SpliceAI=T|DYM|0.03|0.50|0.07|0.99|2058|97|-53|1
chr18	70028821	NM_173630.3:c.5746-20A>G	T	C	.	.	SpliceAI=C|RTTN|0.06|0.24|0.00|0.25|324|-20|-493|-97
chr18	70135176	NM_173630.3:c.2885+8A>G	T	C	.	.	SpliceAI=C|RTTN|0.10|0.00|0.64|0.22|104|-3091|1|8
chr19	11021724	NM_001128844.1:c.2617-1G>A	G	A	.	.	SpliceAI=A|SMARCA4|0.35|1.00|0.01|0.17|13|1|1523|-161
chr19	11034913	NM_001128844.1:c.3952-1G>C	G	C	.	.	SpliceAI=C|SMARCA4|0.95|1.00|0.01|0.03|21|1|2045|-158
chr19	11214650	NM_020812.3:c.4107-1G>C	C	G	.	.	SpliceAI=G|DOCK6|0.97|0.99|0.00|0.01|-8|-1|1430|733
chr19	12669127	NM_016145.3:c.156+1G>T	C	A	.	.	SpliceAI=A|CTD-2192J16.24|0.01|0.10|0.82|0.99|-3249|106|20|1,A|WDR83|0.03|0.01|0.01|0.00|-35|315|42|766,A|WDR83OS|0.00|0.05|0.81|0.99|-814|106|20|1
chr19	12896908	NM_013976.2:c.853-2A>G	A	G	.	.	SpliceAI=G|GCDH|0.37|0.99|0.03|0.15|-49|2|30|-169
chr19	13913639	NM_017721.4:c.748+1G>T	G	T	.	.	SpliceAI=T|CC2D1A|0.00|0.29|0.19|0.98|-510|-235|3|-1
chr19	43744768	NM_019108.2:c.701+4A>G	T	C	.	.	SpliceAI=C|SMG9|0.00|0.68|0.08|0.91|1912|116|59|4
chr19	44949158	NM_000483.4:c.216-1G>A	G	A	.	.	SpliceAI=A|APOC4-APOC2|0.27|0.89|0.00|0.56|2|1|-3107|-298,A|APOC2|0.24|0.89|0.00|0.54|2|1|2|-298
chr19	49862369	NM_007254.3:c.1029+2T>C	A	G	.	.	SpliceAI=G|PNKP|0.03|0.69|0.06|0.93|233|94|-184|2
chr19	49864320	NM_007254.3:c.578+4A>G	T	C	.	.	SpliceAI=C|PNKP|0.14|0.00|0.32|0.01|-84|-270|1|-141
chr19	50407108	NM_001308632.1:c.1620C>T	C	T	.	.	SpliceAI=T|POLD1|0.00|0.00|0.00|0.00|12|-857|-2|42
chr19	50414813	NM_002691.3:c.2389-2A>T	A	T	.	.	SpliceAI=T|POLD1|0.33|0.99|0.01|0.01|28|2|491|746
chr19	54123711	NM_015629.3:c.528-38C>T	C	T	.	.	SpliceAI=T|PRPF31|0.00|0.01|0.00|0.00|42|-35|-474|-1373
chr20	10412712	NM_018848.3:c.803T>G	A	C	.	.	SpliceAI=C|MKKS|0.01|0.01|0.00|0.01|1219|-12|-182|1084
chr20	10412766	NM_018848.3:c.749G>A	C	T	.	.	SpliceAI=T|MKKS|0.01|0.00|0.01|0.00|1165|-192|-236|628
chr20	25307961	NM_015600.4:c.867+5G>A	C	T	.	.	SpliceAI=T|ABHD12|0.00|0.83|0.01|0.76|1006|84|1151|5
chr21	44330349	NM_001271441.1:c.1000-23A>T	T	A	.	.	SpliceAI=A|C21orf2|0.04|0.11|0.00|0.12|130|-23|-130|114
chr21	44331842	NM_004928.2:c.545+1G>A	C	T	.	.	SpliceAI=T|C21orf2|0.00|0.13|0.19|0.92|447|172|-80|1
chr21	46119852	NM_058175.2:c.1332+2T>C	T	C	.	.	SpliceAI=C|COL6A2|0.00|0.67|0.01|0.91|-1671|-64|391|-2
chr21	46121493	NM_001849.3:c.1459-63G>A	G	A	.	.	SpliceAI=A|COL6A2|0.00|0.00|0.01|0.00|21|3392|800|-886
chr21	46126238	NM_001849.3:c.2422+1G>A	G	A	.	.	SpliceAI=A|COL6A2|0.01|0.14|0.63|0.97|-496|265|59|-1
chr22	18078604	NM_001127649.2:c.228C>T	C	T	.	.	SpliceAI=T|PEX26|0.11|0.00|0.99|0.83|-199|504|-2|2
chr22	23793689	NM_003073.3:c.362+1G>C	G	C	.	.	SpliceAI=C|SMARCB1|0.07|0.10|0.37|1.00|-882|-130|-46|-1
chr22	23801082	NM_003073.3:c.500+1G>A	G	A	.	.	SpliceAI=A|SMARCB1|0.00|0.02|0.03|0.56|-447|-138|53|-1
chr22	29363107	NM_001166019.1:c.38-1G>A	C	T	.	.	SpliceAI=T|AP1B1|0.96|1.00|0.00|0.02|-2|-1|-1905|-71
chr22	29639213	NM_000268.3:c.363+1G>A	G	A	.	.	SpliceAI=A|NF2|0.02|0.16|0.40|0.98|-838|-123|118|-1
chr22	41514735	NM_001098.2:c.526-642C>T	C	T	.	.	SpliceAI=T|ACO2|0.00|0.00|0.00|0.00|1084|-22|-2721|252
chrX	38287248	NM_001034853.1:c.1754-3G>C	G	C	.	.	SpliceAI=C|RP5-972B16.2|0.00|0.00|0.00|0.00|2639|322|2726|749,C|RPGR|0.00|0.42|0.00|0.15|89|-3|27|-154
chrX	38322853	NM_001034853.1:c.247G>T	C	A	.	.	SpliceAI=A|RP5-972B16.2|0.00|0.00|0.00|0.00|2789|-2899|3486|-2791,A|RPGR|0.00|0.61|0.00|0.68|1569|92|759|0
chrX	70035390	NM_001399.4:c.957C>G	C	G	.	.	.
chrX	71375242	NM_001286074.1:c.488C>A	C	A	.	.	SpliceAI=A|TAF1|0.12|0.00|0.00|0.02|2|-75|1507|41
chrX	130140644	NM_004208.3:c.697-27T>G	A	C	.	.	SpliceAI=C|AIFM1|0.00|0.15|0.00|0.31|-150|-27|-27|-111
chrX	139785224	NM_173694.4:c.1675+2T>C	A	G	.	.	SpliceAI=G|ATP11C|0.00|0.87|0.00|0.99|-44|75|-456|2
chrX	154362058	NM_001110556.1:c.2747A>T	T	A	.	.	SpliceAI=A|FLNA|0.00|0.00|0.00|0.00|298|-278|174|-60
chrX	154769320	NM_001363.3:c.915+10G>A	G	A	.	.	SpliceAI=A|DKC1|0.01|0.00|0.87|0.02|-669|-153|1|-10
