# Supplementary material for: Analyzing the performance of deep learning splice prediction algorithms
Source: PLoS One. 2026 May 13;21(5):e0348885. doi: 10.1371/journal.pone.0348885 (PMC13170886; doi:10.1371/journal.pone.0348885)
Supplement: S1 File — The data used in the CI-SpliceAI benchmark analysis are available in CI-SpliceAI__Comparison at https://github.com/YStrauch/CI-SpliceAI__Comparison. (ZIP) [file pone.0348885.s001.zip › CI-SpliceAI__Comparison-master/predictions/squirls.vcf]

##fileformat=VCFv4.2
##FILTER=<ID=PASS,Description="All filters passed">
##FILTER=<ID=SQUIRLS,Description="Squirls considers the variant as pathogenic if the filter is present">
##INFO=<ID=SQUIRLS_SCORE,Number=A,Type=String,Description="Squirls pathogenicity score">
##bcftools_normCommand=norm -m-both -o norm1.vcf.gz plain.vcf.gz; Date=Sat Mar 12 14:42:06 2022
##bcftools_normVersion=1.12+htslib-1.12
##contig=<ID=chr1>
##contig=<ID=chr2>
##contig=<ID=chr3>
##contig=<ID=chr4>
##contig=<ID=chr5>
##contig=<ID=chr6>
##contig=<ID=chr7>
##contig=<ID=chr8>
##contig=<ID=chr9>
##contig=<ID=chr10>
##contig=<ID=chr11>
##contig=<ID=chr12>
##contig=<ID=chr13>
##contig=<ID=chr14>
##contig=<ID=chr15>
##contig=<ID=chr16>
##contig=<ID=chr17>
##contig=<ID=chr18>
##contig=<ID=chr19>
##contig=<ID=chr20>
##contig=<ID=chr21>
##contig=<ID=chr22>
##contig=<ID=chrX>
##reference=GRCh38
#CHROM	POS	ID	REF	ALT	QUAL	FILTER	INFO
chr1	2303402	NM_003036.3:c.1211+2T>G	T	G	.	SQUIRLS	SQUIRLS_SCORE=G|NM_003036.3=0.921332|XM_005244776.4=0.921332|XM_017002128.1=0.921332|XM_005244775.3=0.921332
chr1	10627363	NM_004565.2:c.677G>A	G	A	.	SQUIRLS	SQUIRLS_SCORE=A|XM_011541578.2=0.995168|NM_004565.2=0.995168|XM_024447651.1=0.995168|XM_011541579.3=0.995168|XM_011541580.1=0.995168|XM_005263470.5=0.995168|XM_011541577.2=0.995168
chr1	12001422	NM_014874.3:c.838C>T	C	T	.	.	SQUIRLS_SCORE=T|XM_005263548.3=0.005646|XM_024451299.1=0.005646|NM_014874.3=0.005646|XM_005263545.3=0.005646|NM_001127660.1=0.005646|XM_005263547.3=0.005646|XM_005263543.3=0.005646
chr1	15440490	NM_007272.2:c.133-3C>A	C	A	.	SQUIRLS	SQUIRLS_SCORE=A|XM_011540550.1=0.100294|NM_007272.2=0.100294
chr1	15445585	NM_007272.2:c.640-12G>A	G	A	.	SQUIRLS	SQUIRLS_SCORE=A|NM_007272.2=0.996609|XM_011540550.1=0.996609
chr1	21831803	NM_005529:c.11208-7G>A	C	T	.	SQUIRLS	SQUIRLS_SCORE=T|NM_001291860.1=0.999861|XM_017001122.1=0.999861|XM_017001121.1=0.999861|XM_017001120.1=0.999861|NM_005529.6=0.999861|XM_011541318.2=0.999861
chr1	25284574	NM_016124.4:c.150T>C	T	C	.	.	SQUIRLS_SCORE=C|XM_017002015.1=0.007233|NR_135789.1=0.006200|NR_135788.1=0.006200|NR_135787.1=0.006200|XR_946737.2=0.007233|NM_001282869.1=0.007233|XR_946736.1=0.007233|NM_001282868.1=0.007233|NM_001282867.1=0.007233|NM_016124.4=0.007233|NM_001321772.1=0.006200|NM_001282872.1=0.007233|NM_001282871.1=0.007233|NM_001282870.1=0.007233|NM_001127691.2=0.007233
chr1	25284758	NM_016124.4:c.334A>G	A	G	.	SQUIRLS	SQUIRLS_SCORE=G|NR_135789.1=0.014659|NR_135788.1=0.014659|NR_135787.1=0.014659|XM_017002015.1=0.266291|XR_946737.2=0.266291|XR_946736.1=0.266291|NM_001282869.1=0.266291|NM_001282868.1=0.266291|NM_001282867.1=0.266291|NM_016124.4=0.266291|NM_001282872.1=0.266291|NM_001282871.1=0.266291|NM_001282870.1=0.266291|NM_001127691.2=0.266291|NM_001321772.1=0.014659
chr1	25284759	NM_016124.4:c.335G>C	G	C	.	SQUIRLS	SQUIRLS_SCORE=C|NM_001282869.1=0.991000|NM_001282868.1=0.991000|NM_001282867.1=0.991000|NM_016124.4=0.991000|NM_001282872.1=0.991000|NM_001282871.1=0.991000|NM_001282870.1=0.991000|NR_135789.1=0.006945|NR_135788.1=0.006945|NR_135787.1=0.006945|NM_001127691.2=0.991000|NM_001321772.1=0.006945|XM_017002015.1=0.991000|XR_946737.2=0.991000|XR_946736.1=0.991000
chr1	25284759	NM_016124.4:c.335G>T	G	T	.	SQUIRLS	SQUIRLS_SCORE=T|XR_946737.2=0.990968|XR_946736.1=0.990968|NR_135788.1=0.006893|NM_001282868.1=0.990968|NM_016124.4=0.990968|NR_135787.1=0.006893|NM_001282872.1=0.990968|NM_001282871.1=0.990968|NM_001282870.1=0.990968|NM_001127691.2=0.990968|NM_001282869.1=0.990968|NM_001282867.1=0.990968|XM_017002015.1=0.990968|NM_001321772.1=0.006893|NR_135789.1=0.006893
chr1	25284760	NM_016124.4:c.335+1G>A	G	A	.	SQUIRLS	SQUIRLS_SCORE=A|NR_135788.1=0.014456|NR_135787.1=0.014456|XR_946737.2=0.979949|XR_946736.1=0.979949|NM_016124.4=0.979949|XM_017002015.1=0.979949|NM_001127691.2=0.979949|NM_001282869.1=0.979949|NM_001282868.1=0.979949|NM_001282867.1=0.979949|NM_001321772.1=0.014456|NM_001282872.1=0.979949|NM_001282871.1=0.979949|NM_001282870.1=0.979949|NR_135789.1=0.014456
chr1	25290639	NM_016124.4:c.336-2A>G	A	G	.	SQUIRLS	SQUIRLS_SCORE=G|NM_001321772.1=0.014816|XR_946737.2=0.937924|XM_017002015.1=0.937924|NR_135789.1=0.014816|NR_135788.1=0.014816|NR_135787.1=0.014816|XR_946736.1=0.937924|NM_001282869.1=0.937924|NM_001282868.1=0.937924|NM_016124.4=0.937924|NM_001282867.1=0.937924|NM_001282872.1=0.937924|NM_001282871.1=0.937924|NM_001282870.1=0.937924|NM_001127691.2=0.937924
chr1	25290639	NM_016124.4:c.336-2delA	AG	G	.	SQUIRLS	SQUIRLS_SCORE=G|NR_135789.1=0.015214|NM_001282872.1=0.968501|NR_135787.1=0.015214|NM_001282871.1=0.968501|NM_001282867.1=0.968501|NM_001282870.1=0.968501|NM_001127691.2=0.968501|NM_001282868.1=0.968501|XM_017002015.1=0.968501|NM_001321772.1=0.015214|XR_946737.2=0.968501|NM_001282869.1=0.968501|XR_946736.1=0.968501|NR_135788.1=0.015214|NM_016124.4=0.968501
chr1	25290640	NM_016124.4:c.336-1G>A	G	A	.	SQUIRLS	SQUIRLS_SCORE=A|NM_001282867.1=0.918650|XM_017002015.1=0.918650|XR_946737.2=0.918650|XR_946736.1=0.918650|NM_001282869.1=0.918650|NM_001282868.1=0.918650|NM_016124.4=0.918650|NM_001321772.1=0.014672|NM_001282872.1=0.918650|NM_001282871.1=0.918650|NM_001282870.1=0.918650|NR_135788.1=0.014672|NR_135789.1=0.014672|NM_001127691.2=0.918650|NR_135787.1=0.014672
chr1	25290790	NM_016124.4:c.485A>G	A	G	.	SQUIRLS	SQUIRLS_SCORE=G|XR_946736.1=0.027076|NM_001282869.1=0.027076|NM_001282868.1=0.027076|NM_016124.4=0.027076|NM_001282867.1=0.027076|NM_001282872.1=0.027076|NM_001282871.1=0.027076|NM_001282870.1=0.027076|NM_001127691.2=0.027076|NM_001321772.1=0.006177|NR_135789.1=0.006177|NR_135788.1=0.006177|NR_135787.1=0.006177|XM_017002015.1=0.027076|XR_946737.2=0.027076
chr1	25290792	NM_016124.4:c.486+1G>A	G	A	.	SQUIRLS	SQUIRLS_SCORE=A|XM_017002015.1=0.982207|XR_946737.2=0.982207|NM_001282869.1=0.982207|XR_946736.1=0.982207|NM_001282868.1=0.982207|NM_016124.4=0.982207|NM_001282867.1=0.982207|NM_001282871.1=0.982207|NM_001282872.1=0.982207|NM_001282870.1=0.982207|NR_135789.1=0.014665|NR_135788.1=0.014665|NR_135787.1=0.014665|NM_001127691.2=0.982207|NM_001321772.1=0.014665
chr1	25290793	NM_016124.4:c.486+2T>A	T	A	.	SQUIRLS	SQUIRLS_SCORE=A|NR_135788.1=0.008006|NR_135787.1=0.008006|NM_001127691.2=0.974525|NM_001321772.1=0.008006|XM_017002015.1=0.974525|XR_946737.2=0.974525|XR_946736.1=0.974525|NM_001282869.1=0.974525|NM_001282868.1=0.974525|NM_016124.4=0.974525|NM_001282867.1=0.974525|NR_135789.1=0.008006|NM_001282872.1=0.974525|NM_001282871.1=0.974525|NM_001282870.1=0.974525
chr1	25290794	NM_016124.4:c.486+3G>C	G	C	.	SQUIRLS	SQUIRLS_SCORE=C|XM_017002015.1=0.961940|XR_946737.2=0.961940|XR_946736.1=0.961940|NM_001282869.1=0.961940|NM_001282868.1=0.961940|NM_016124.4=0.961940|NM_001282867.1=0.961940|NM_001282872.1=0.961940|NM_001282871.1=0.961940|NM_001282870.1=0.961940|NM_001127691.2=0.961940|NM_001321772.1=0.006324|NR_135789.1=0.006324|NR_135788.1=0.006324|NR_135787.1=0.006324
chr1	25290796	NM_016124.4:c.486+5G>A	G	A	.	SQUIRLS	SQUIRLS_SCORE=A|NR_135789.1=0.006884|NR_135788.1=0.006884|NR_135787.1=0.006884|XM_017002015.1=0.714711|XR_946737.2=0.714711|XR_946736.1=0.714711|NM_001282869.1=0.714711|NM_001282868.1=0.714711|NM_016124.4=0.714711|NM_001282867.1=0.714711|NM_001321772.1=0.006884|NM_001282872.1=0.714711|NM_001282871.1=0.714711|NM_001282870.1=0.714711|NM_001127691.2=0.714711
chr1	25301093	NM_016124.4:c.634G>C	G	C	.	SQUIRLS	SQUIRLS_SCORE=C|NR_135788.1=0.015378|NM_001321772.1=0.015378|XM_017002015.1=0.993786|XR_946736.1=0.993786|XR_946737.2=0.993786|NM_001282869.1=0.993786|NR_135789.1=0.015378|NM_001282868.1=0.993786|NR_135787.1=0.015378|NM_016124.4=0.993786|NM_001282872.1=0.993786|NM_001282871.1=0.993786|NM_001282870.1=0.993786|NM_001127691.2=0.993786|NM_001282867.1=0.994088
chr1	25301093	NM_016124.4:c.634G>T	G	T	.	SQUIRLS	SQUIRLS_SCORE=T|NM_001282868.1=0.993422|NR_135789.1=0.014910|NM_016124.4=0.993422|NR_135787.1=0.014910|NM_001282872.1=0.993422|NM_001282871.1=0.993422|NM_001282870.1=0.993422|NM_001127691.2=0.993422|NM_001321772.1=0.014910|NM_001282867.1=0.993446|XM_017002015.1=0.993422|NR_135788.1=0.014910|XR_946737.2=0.993422|XR_946736.1=0.993422|NM_001282869.1=0.993422
chr1	25301094	NM_016124.4:c.634+1G>A	G	A	.	SQUIRLS	SQUIRLS_SCORE=A|NM_001321772.1=0.015529|XR_946737.2=0.972581|NM_001282869.1=0.972581|XR_946736.1=0.972581|NM_001282868.1=0.972581|NM_016124.4=0.972581|NM_001282872.1=0.972581|NM_001282871.1=0.972581|NM_001282870.1=0.972581|NM_001127691.2=0.972581|NR_135788.1=0.015529|NR_135789.1=0.015529|NR_135787.1=0.015529|XM_017002015.1=0.972581|NM_001282867.1=0.972652
chr1	25301095	NM_016124.4:c.634+2T>A	T	A	.	SQUIRLS	SQUIRLS_SCORE=A|XM_017002015.1=0.969594|NM_001321772.1=0.012838|XR_946737.2=0.969594|NR_135789.1=0.012838|XR_946736.1=0.969594|NM_001282869.1=0.969594|NM_001282868.1=0.969594|NM_016124.4=0.969594|NR_135787.1=0.012838|NM_001282872.1=0.969594|NM_001282871.1=0.969594|NM_001282870.1=0.969594|NM_001282867.1=0.970978|NM_001127691.2=0.969594|NR_135788.1=0.012838
chr1	25301098	NM_016124.4:c.634+5G>A	G	A	.	SQUIRLS	SQUIRLS_SCORE=A|NM_001282869.1=0.948967|XR_946736.1=0.948967|NM_001282868.1=0.948967|NM_016124.4=0.948967|NM_001321772.1=0.014834|NM_001282872.1=0.948967|NM_001282870.1=0.948967|NM_001282871.1=0.948967|NR_135789.1=0.014834|NR_135787.1=0.014834|NM_001282867.1=0.949097|NM_001127691.2=0.948967|XM_017002015.1=0.948967|NR_135788.1=0.014834|XR_946737.2=0.948967
chr1	25301098	NM_016124.4:c.634+5G>T	G	T	.	SQUIRLS	SQUIRLS_SCORE=T|XR_946737.2=0.962668|NR_135789.1=0.018064|XR_946736.1=0.962668|NM_001282867.1=0.962672|NM_016124.4=0.962668|NR_135787.1=0.018064|NM_001127691.2=0.962668|NM_001282869.1=0.962668|NM_001282868.1=0.962668|NM_001282872.1=0.962668|NM_001282871.1=0.962668|NM_001282870.1=0.962668|NM_001321772.1=0.018064|NR_135788.1=0.018064|XM_017002015.1=0.962668
chr1	25301518	NM_016124.4:c.635-2A>G	A	G	.	SQUIRLS	SQUIRLS_SCORE=G|NM_016124.4=0.934867|NR_135788.1=0.030192|NM_001321772.1=0.030192|XM_017002015.1=0.934867|NM_001127691.2=0.934867|NM_001282869.1=0.934867|NM_001282868.1=0.934867|NM_001282867.1=0.934867|NM_001282872.1=0.934867|NM_001282871.1=0.934867|NM_001282870.1=0.934867|XR_946737.2=0.934867|NR_135789.1=0.030192|NR_135787.1=0.030192|XR_946736.1=0.934867
chr1	25301520	NM_016124.4:c.635G>T	G	T	.	SQUIRLS	SQUIRLS_SCORE=T|NR_135787.1=0.043323|XM_017002015.1=0.990244|NR_135789.1=0.043323|XR_946737.2=0.990244|NM_001282869.1=0.990244|XR_946736.1=0.990244|NM_001282868.1=0.990244|NM_001282867.1=0.990244|NM_016124.4=0.990244|NM_001282872.1=0.990244|NM_001282871.1=0.990244|NM_001282870.1=0.990244|NM_001321772.1=0.043323|NM_001127691.2=0.990244|NR_135788.1=0.043323
chr1	25301521	NM_016124.4:c.636C>T	C	T	.	.	SQUIRLS_SCORE=T|NM_001282872.1=0.011122|NM_001282871.1=0.011122|NM_001282870.1=0.011122|NM_001127691.2=0.011122|XR_946737.2=0.011122|NM_001282869.1=0.011122|NM_001321772.1=0.006162|XM_017002015.1=0.011122|NR_135788.1=0.006162|NR_135789.1=0.006162|NR_135787.1=0.006162|XR_946736.1=0.011122|NM_001282868.1=0.011122|NM_001282867.1=0.011122|NM_016124.4=0.011122
chr1	25301685	NM_016124.4:c.800A>T	A	T	.	SQUIRLS	SQUIRLS_SCORE=T|NM_001321772.1=0.012773|NR_135788.1=0.012773|NR_135789.1=0.012773|XM_017002015.1=0.070501|NR_135787.1=0.012773|XR_946737.2=0.070501|NM_001282869.1=0.070501|XR_946736.1=0.070501|NM_001282868.1=0.070501|NM_001282867.1=0.070501|NM_016124.4=0.070501|NM_001282872.1=0.070501|NM_001282871.1=0.070501|NM_001282870.1=0.070501|NM_001127691.2=0.070501
chr1	25301687	NM_016124.4:c.801+1G>A	G	A	.	SQUIRLS	SQUIRLS_SCORE=A|NM_001127691.2=0.981161|NM_001282869.1=0.981161|NR_135789.1=0.029927|NM_001282868.1=0.981161|NM_001282867.1=0.981161|NR_135787.1=0.029927|NM_001282872.1=0.981161|NM_001282871.1=0.981161|NM_001282870.1=0.981161|XM_017002015.1=0.981161|NM_001321772.1=0.029927|XR_946737.2=0.981161|XR_946736.1=0.981161|NM_016124.4=0.981161|NR_135788.1=0.029927
chr1	25303458	NM_016124.4:c.938C>T	C	T	.	.	SQUIRLS_SCORE=T|NM_001282870.1=0.008528|NM_001321772.1=0.006105|NM_001282869.1=0.008528|XR_946736.1=0.008528|NR_135789.1=0.006105|NM_001282868.1=0.008483|NM_001127691.2=0.008435|NR_135793.1=0.006599|NM_001282867.1=0.008528|NR_135788.1=0.006105|NR_135787.1=0.006105|XM_017002015.1=0.008528|XR_946737.2=0.008483|NM_001282872.1=0.008528|NM_016124.4=0.008528|NR_135790.1=0.006599|NM_001282871.1=0.008528|NR_135792.1=0.006599|NR_135791.1=0.006599
chr1	25303459	NM_016124.4:c.939G>A	G	A	.	SQUIRLS	SQUIRLS_SCORE=A|NR_135789.1=0.040055|NR_135792.1=0.026435|NM_001282867.1=0.992312|NM_001321772.1=0.040055|NR_135788.1=0.040055|NM_001282872.1=0.992312|XM_017002015.1=0.992312|XR_946737.2=0.992191|NR_135793.1=0.026435|NR_135791.1=0.026435|NR_135787.1=0.040055|NM_016124.4=0.992312|NM_001282871.1=0.992312|NM_001282870.1=0.992312|NR_135790.1=0.026435|NM_001282869.1=0.992312|NM_001127691.2=0.992312|NM_001282868.1=0.992191|XR_946736.1=0.992312
chr1	25303461	NM_016124.4:c.939+2T>A	T	A	.	SQUIRLS	SQUIRLS_SCORE=A|NR_135790.1=0.012469|NR_135791.1=0.012469|NM_001282867.1=0.986619|NM_001282868.1=0.985403|XM_017002015.1=0.986619|NR_135788.1=0.012964|NM_001282872.1=0.986619|NM_001321772.1=0.012964|NM_016124.4=0.986619|NM_001127691.2=0.980778|NR_135789.1=0.012964|NM_001282871.1=0.986619|NR_135792.1=0.012469|XR_946737.2=0.985403|NM_001282870.1=0.986619|NR_135793.1=0.012469|NM_001282869.1=0.986619|XR_946736.1=0.986619|NR_135787.1=0.012964
chr1	25306592	NM_016124.4:c.940-4A>C	A	C	.	.	SQUIRLS_SCORE=C|NR_135793.1=0.008549|NM_001282871.1=0.006395|NR_135790.1=0.006279|NM_016124.4=0.006395|NM_001321772.1=0.006279|XR_946737.2=0.007208|NR_135789.1=0.006279|NM_001282870.1=0.006395|NM_001127691.2=0.007199|NR_135788.1=0.006279|XR_946736.1=0.006395|NM_001282868.1=0.007208|XM_017002015.1=0.006395|NR_135787.1=0.006279|NM_001282872.1=0.006395|NR_135792.1=0.006279|NM_001282869.1=0.006395|NM_001282867.1=0.006395|NR_135791.1=0.005569
chr1	25306597	NM_016124.4:c.941G>T	G	T	.	SQUIRLS	SQUIRLS_SCORE=T|NM_001321772.1=0.006301|NM_001127691.2=0.022802|NM_001282867.1=0.346991|NR_135790.1=0.006295|XR_946737.2=0.022802|NM_001282869.1=0.346991|NR_135793.1=0.007047|NM_016124.4=0.346991|NR_135787.1=0.006301|NR_135791.1=0.005538|XR_946736.1=0.346991|NR_135792.1=0.006301|NM_001282872.1=0.346991|XM_017002015.1=0.346991|NM_001282870.1=0.346991|NR_135788.1=0.006301|NM_001282871.1=0.346991|NM_001282868.1=0.022802|NR_135789.1=0.006301
chr1	25306729	NM_016124.4:c.1073T>C	T	C	.	SQUIRLS	SQUIRLS_SCORE=C|NM_001282868.1=0.007536|NR_135789.1=0.006218|NM_001321772.1=0.006218|NM_001282867.1=0.039783|NM_001282872.1=0.041510|NM_001127691.2=0.007536|NM_001282869.1=0.043516|NR_135792.1=0.006218|NR_135790.1=0.006218|NM_001282871.1=0.041510|NM_016124.4=0.039783|XR_946736.1=0.067956|XR_946737.2=0.007536|NR_135787.1=0.006218|NR_135791.1=0.005635|NM_001282870.1=0.039783|NR_135793.1=0.006970|NR_135788.1=0.006218|XM_017002015.1=0.043516
chr1	25306731	NM_016124.4:c.1073+2T>C	T	C	.	SQUIRLS	SQUIRLS_SCORE=C|NR_135789.1=0.007555|NM_001321772.1=0.007555|NR_135793.1=0.007093|NR_135792.1=0.007555|NM_001282870.1=0.984849|XR_946737.2=0.007991|NR_135788.1=0.007555|NR_135787.1=0.007555|NM_001282872.1=0.984010|NM_001282867.1=0.984849|XM_017002015.1=0.980060|NM_001282871.1=0.984010|NR_135790.1=0.007555|NR_135791.1=0.005686|NM_001127691.2=0.007991|NM_001282868.1=0.007991|XR_946736.1=0.974681|NM_016124.4=0.984849|NM_001282869.1=0.980060
chr1	25316998	NM_016124.4:c.1074-2A>C	A	C	.	SQUIRLS	SQUIRLS_SCORE=C|NR_135790.1=0.007266|NM_001282867.1=0.942829|NM_001282870.1=0.942829|NM_001282871.1=0.009704|NR_135793.1=0.012521|NM_001321772.1=0.012787|XR_946736.1=0.039896|NM_001282872.1=0.942829|NR_135787.1=0.012787|NM_001282868.1=0.942829|NM_001282869.1=0.009704|NR_135788.1=0.012787|NM_016124.4=0.942829|NR_135791.1=0.012521|NR_135792.1=0.012787|NR_135789.1=0.012787|XR_946737.2=0.942829|NM_001127691.2=0.016908
chr1	25317078	NM_016124.4:c.1152A>C	A	C	.	SQUIRLS	SQUIRLS_SCORE=C|NM_001282871.1=0.009053|XR_946737.2=0.272553|NR_135792.1=0.007846|NM_001321772.1=0.007864|NM_001127691.2=0.008991|NR_135787.1=0.007864|NM_001282867.1=0.272553|XR_946736.1=0.028096|NM_001282870.1=0.224772|NR_135791.1=0.009949|NM_001282869.1=0.017418|NR_135790.1=0.007943|NR_135789.1=0.007864|NR_135793.1=0.009949|NM_001282872.1=0.224772|NM_001282868.1=0.224772|NM_016124.4=0.272553|NR_135788.1=0.007864
chr1	25317080	NM_016124.4:c.1153+1G>A	G	A	.	SQUIRLS	SQUIRLS_SCORE=A|NM_001127691.2=0.013997|NM_001282867.1=0.977240|NR_135792.1=0.017759|NR_135788.1=0.017759|NR_135790.1=0.010198|NM_001321772.1=0.017759|NM_001282869.1=0.009465|NR_135787.1=0.017759|NM_016124.4=0.977240|NR_135791.1=0.012577|NM_001282870.1=0.980591|NR_135793.1=0.012577|NR_135789.1=0.017759|XR_946736.1=0.020645|NM_001282868.1=0.980591|XR_946737.2=0.977240|NM_001282872.1=0.980591|NM_001282871.1=0.009467
chr1	25321881	NM_016124.4:c.1154-8T>A	T	A	.	SQUIRLS	SQUIRLS_SCORE=A|NM_001282867.1=0.063267|NR_135792.1=0.006262|NR_135788.1=0.006262|NM_001282870.1=0.006981|NM_001127691.2=0.006254|NM_001321772.1=0.006262|NR_135787.1=0.006262|NM_016124.4=0.063267|NM_001282868.1=0.006981|NM_001282872.1=0.006981|NR_135793.1=0.006251|NM_001282869.1=0.006268|NR_135789.1=0.006262|XR_946737.2=0.063267|XR_946736.1=0.063267|NM_001282871.1=0.006268|NR_135791.1=0.006238|NR_135790.1=0.006283
chr1	25321889	NM_016124.4:c.1154G>C	G	C	.	SQUIRLS	SQUIRLS_SCORE=C|XR_946736.1=0.572791|NM_001321772.1=0.014714|NM_001282870.1=0.007217|NM_001127691.2=0.013033|NR_135787.1=0.014714|NM_001282867.1=0.572791|NR_135792.1=0.014714|NM_001282872.1=0.007217|NM_001282868.1=0.007217|NR_135791.1=0.014696|NR_135788.1=0.014714|NR_135790.1=0.014623|NM_001282871.1=0.013084|NR_135789.1=0.014714|NM_016124.4=0.572791|NR_135793.1=0.014604|NM_001282869.1=0.013098|XR_946737.2=0.572791
chr1	25321961	NM_016124.4:c.1226A>T	A	T	.	SQUIRLS	SQUIRLS_SCORE=T|NM_001282872.1=0.047487|NM_001282868.1=0.047487|NR_135789.1=0.007014|NM_001282869.1=0.250902|NR_135792.1=0.007014|XR_946736.1=0.047651|NR_135791.1=0.006967|NM_001282867.1=0.047651|NR_135790.1=0.006901|NM_001321772.1=0.007014|NM_001282871.1=0.244426|NM_001282870.1=0.047487|NR_135793.1=0.006846|NR_135788.1=0.007014|NR_135787.1=0.007014|NM_001127691.2=0.038114|NM_016124.4=0.047651|XR_946737.2=0.047651
chr1	25321962	NM_016124.4:c.1227G>A	G	A	.	SQUIRLS	SQUIRLS_SCORE=A|NM_001282870.1=0.014087|NR_135790.1=0.014656|NR_135792.1=0.014915|NM_016124.4=0.921211|NM_001282872.1=0.014087|NM_001282868.1=0.014087|NR_135791.1=0.012787|NM_001127691.2=0.024678|XR_946737.2=0.921211|XR_946736.1=0.921211|NM_001321772.1=0.014915|NM_001282869.1=0.376419|NR_135788.1=0.014915|NR_135787.1=0.014915|NM_001282867.1=0.921211|NM_001282871.1=0.274386|NR_135793.1=0.012549|NR_135789.1=0.014915
chr1	26773899	NM_006015.4:c.4101+1G>T	G	T	.	SQUIRLS	SQUIRLS_SCORE=T|NM_139135.3=0.972611|NM_006015.5=0.972611
chr1	29206760	NM_001024732.1:c.322+2T>G	A	C	.	SQUIRLS	SQUIRLS_SCORE=C|NM_001024732.3=0.626583|XM_011541549.1=0.626583|XR_001737209.1=0.626583|XM_011541547.1=0.626583|XM_011541546.1=0.626583|XM_011541545.1=0.626583|XM_011541543.1=0.626583|XM_024447452.1=0.626583|XM_011541541.1=0.626583|XM_024447450.1=0.626583|XM_017001416.1=0.626583|XM_017001412.1=0.626583|XM_017001413.1=0.626583|NR_146214.1=0.622809|XR_946663.2=0.626583|XM_017001411.1=0.626583|NM_001349714.1=0.626583|NR_146212.1=0.626583|NM_001349717.1=0.626583|NM_001349716.1=0.626583|NM_001349715.1=0.626583|NR_146215.1=0.626583|NM_001349713.1=0.626583|NM_001349712.1=0.626583|NM_001349711.1=0.626583|XR_002956765.1=0.626583|XM_011541539.1=0.626583|NR_146213.1=0.626583|NM_016011.4=0.626583|XM_024447448.1=0.626583|XM_024447446.1=0.626583|XM_024447444.1=0.626583|XM_024447443.1=0.626583|XM_024447442.1=0.626583|XM_011541554.1=0.626583|XM_011541553.1=0.626583|XM_011541550.1=0.626583|XM_011541540.2=0.626583|XR_001737210.1=0.626583
chr1	42747800	NM_022356.3:c.1839-2A>C	T	G	.	SQUIRLS	SQUIRLS_SCORE=G|XR_946739.2=0.937378|XM_017002052.2=0.900873|XM_017002051.2=0.900873|NM_022356.3=0.900873|NM_001243246.1=0.900873|NM_001146289.1=0.900873|XM_011541948.1=0.900873|XM_005271110.2=0.900873
chr1	42755070	NM_001146289.1:c.1224-80G>A	C	T	.	SQUIRLS	SQUIRLS_SCORE=T|XM_017002052.2=0.007699|XM_017002051.2=0.007699|NM_022356.3=0.007699|NM_001243246.1=0.007699|NM_001146289.1=0.007699|XM_011541948.1=0.007699|XR_946739.2=0.026874|XM_005271110.2=0.007699
chr1	50970498	NM_001262.2:c.129+1G>T	G	T	.	SQUIRLS	SQUIRLS_SCORE=T|NM_078626.2=0.996087|NM_001262.2=0.982786
chr1	63623761	NM_001172818.1:c.300+1G>A	G	A	.	SQUIRLS	SQUIRLS_SCORE=A|NM_001172818.1=0.998764|NM_001172819.1=0.099286|NM_002633.2=0.100314
chr1	94011256	NM_000350.2:c.5584+6T>C	A	G	.	SQUIRLS	SQUIRLS_SCORE=G|NM_000350.2=0.418574
chr1	146019740	NM_213653.3:c.98-6C>G	G	C	.	SQUIRLS	SQUIRLS_SCORE=C|NM_145277.4=0.008867|NM_001316767.1=0.009201|NM_213652.3=0.019676|NM_213653.3=0.011350|NM_202004.3=0.009201|XM_005272932.1=0.011350
chr1	149926665	NM_005850.4:c.417C>T	G	A	.	SQUIRLS	SQUIRLS_SCORE=A|NM_005850.4=0.251626
chr1	150558649	NM_019032.5:c.2559G>A	G	A	.	SQUIRLS	SQUIRLS_SCORE=A|NM_001288608.1=0.911958|XM_011509649.3=0.015321|XM_017001506.2=0.911958|XM_011509650.3=0.015310|XR_921844.3=0.935612|NM_019032.5=0.911958|NM_025008.4=0.015322|XM_011509644.3=0.911958|XM_017001507.1=0.911958|XM_011509645.3=0.911958|XM_011509651.2=0.911958|XM_011509648.3=0.911958|XM_011509652.2=0.911958|NM_001288607.1=0.911958
chr1	156114969	NM_170707.4:c.51C>T	C	T	.	.	SQUIRLS_SCORE=T|NM_170707.3=0.006605|NM_001282625.1=0.005559|NM_001282626.1=0.006605|NM_170708.3=0.006605|XR_921781.2=0.006605|NM_005572.3=0.006605
chr1	156114976	NM_170707.4:c.58G>A	C	T	.	.	SQUIRLS_SCORE=T|XR_921781.2=0.006948|NM_005572.3=0.006948|NM_170707.3=0.006948|NM_170708.3=0.006948|NM_001282625.1=0.005581|NM_001282626.1=0.006948
chr1	156114981	NM_170707.4:n.63C>T	G	A	.	.	SQUIRLS_SCORE=A|XR_921781.2=0.007034|NM_170708.3=0.007034|NM_170707.3=0.007034|NM_005572.3=0.007034|NM_001282625.1=0.005581|NM_001282626.1=0.007034
chr1	156115060	NM_170707.4:c.142C>G	C	G	.	.	SQUIRLS_SCORE=G|NM_170708.3=0.009857|NM_170707.3=0.009857|NM_001282625.1=0.008100|NM_001282626.1=0.009857|XR_921781.2=0.009857|NM_005572.3=0.009857
chr1	156115065	NM_170707.4:c.147G>A	G	A	.	.	SQUIRLS_SCORE=A|NM_001282625.1=0.005619|NM_170708.3=0.007592|NM_170707.3=0.007592|NM_005572.3=0.007592|NM_001282626.1=0.007592|XR_921781.2=0.007592
chr1	156115068	NM_170707.4:c.150C>T	C	T	.	.	SQUIRLS_SCORE=T|NM_001282625.1=0.008812|NM_001282626.1=0.010547|NM_005572.3=0.010547|NM_170707.3=0.010547|NM_170708.3=0.010547|XR_921781.2=0.010547
chr1	156115076	NM_170707.4:c.158A>T	A	T	.	SQUIRLS	SQUIRLS_SCORE=T|NM_001282626.1=0.219597|NM_005572.3=0.219597|NM_170708.3=0.219597|NM_170707.3=0.219597|XR_921781.2=0.219597|NM_001282625.1=0.042115
chr1	156115179	NM_170707.4:c.261T>C	T	C	.	.	SQUIRLS_SCORE=C|NM_005572.3=0.006609|NM_170708.3=0.006609|XR_921781.2=0.006609|NM_170707.3=0.006609|NM_001282625.1=0.005620|NM_001282626.1=0.006609
chr1	156115194	NM_170707.4:c.282-6A>T	T	A	.	.	SQUIRLS_SCORE=A|NM_001282626.1=0.007197|NM_170707.3=0.007197|XR_921781.2=0.007197|NM_170708.3=0.007197|NM_001282625.1=0.005634|NM_005572.3=0.007197
chr1	156115205	NM_170707.4:c.287C>G	C	G	.	SQUIRLS	SQUIRLS_SCORE=G|XR_921781.2=0.025820|NM_005572.3=0.025820|NM_170708.3=0.025820|NM_170707.3=0.025820|NM_001282625.1=0.036627|NM_001282626.1=0.025820
chr1	156115264	NM_170707.4:c.346G>C	C	G	.	SQUIRLS	SQUIRLS_SCORE=G|NM_001282626.1=0.018489|NM_170708.3=0.018489|XR_921781.2=0.018489|NM_170707.3=0.018489|NM_005572.3=0.018489|NM_001282625.1=0.009092
chr1	156115274	NM_170707.4:c.356G>C	G	C	.	SQUIRLS	SQUIRLS_SCORE=C|XR_921781.2=0.997047|NM_001282626.1=0.997047|NM_001282625.1=0.995259|NM_005572.3=0.997047|NM_170708.3=0.997047|NM_170707.3=0.997047
chr1	156130598	NM_170707.4:c.357-19T>C	T	C	.	.	SQUIRLS_SCORE=C|NM_001282626.1=0.006944|NM_005572.3=0.006944|NM_001282625.1=0.006944|NM_001282624.1=0.006944|XM_011509534.2=0.006944|XR_921781.2=0.006944|XM_011509533.1=0.006944|NM_170707.3=0.006944|NM_170708.3=0.006944|NM_001257374.2=0.006944
chr1	156130740	NM_170707.4:c.480C>T	C	T	.	.	SQUIRLS_SCORE=T|NM_005572.3=0.010183|XM_011509534.2=0.010183|XR_921781.2=0.010183|XM_011509533.1=0.010183|NM_170708.3=0.010183|NM_170707.3=0.010183|NM_001257374.2=0.010183|NM_001282626.1=0.010183|NM_001282625.1=0.010183|NM_001282624.1=0.010183
chr1	156130756	NM_170707.4:c.496C>T	C	T	.	.	SQUIRLS_SCORE=T|NM_001282624.1=0.005678|NM_001282626.1=0.005678|NM_001282625.1=0.005678|NM_005572.3=0.005678|XM_011509534.2=0.005678|XR_921781.2=0.005678|XM_011509533.1=0.005678|NM_001257374.2=0.005678|NM_170708.3=0.005678|NM_170707.3=0.005678
chr1	156130773	NM_170707.4:c.513G>A	G	A	.	SQUIRLS	SQUIRLS_SCORE=A|XM_011509534.2=0.995364|NM_170707.3=0.995364|XM_011509533.1=0.995364|NM_170708.3=0.995364|NM_001257374.2=0.995364|XR_921781.2=0.995364|NM_001282626.1=0.995364|NM_001282625.1=0.995364|NM_001282624.1=0.995364|NM_005572.3=0.995364
chr1	156134393	NM_170707.4:c.514-10T>C	T	C	.	.	SQUIRLS_SCORE=C|NM_001282626.1=0.006813|NM_001282625.1=0.006813|NM_001282624.1=0.006813|NM_005572.3=0.006813|XM_011509534.2=0.006813|NM_001257374.2=0.006813|XM_011509533.1=0.006813|NM_170708.3=0.006813|NM_170707.3=0.006813|XR_921781.2=0.006813
chr1	156134445	NM_170707.4:c.556G>A	G	A	.	SQUIRLS	SQUIRLS_SCORE=A|NM_001282625.1=0.053085|NM_001282624.1=0.053085|NM_005572.3=0.053085|XM_011509534.2=0.053085|NM_170708.3=0.053085|XM_011509533.1=0.053085|NM_001257374.2=0.053085|NM_170707.3=0.053085|XR_921781.2=0.053085|NM_001282626.1=0.053085
chr1	156134457	NM_170707.4:c.568C>T	C	T	.	.	SQUIRLS_SCORE=T|NM_001282626.1=0.007696|NM_001282624.1=0.007696|NM_001282625.1=0.007696|NM_005572.3=0.007696|XM_011509534.2=0.007696|XR_921781.2=0.007696|XM_011509533.1=0.007696|NM_001257374.2=0.007696|NM_170708.3=0.007696|NM_170707.3=0.007696
chr1	156134462	NM_170707.4:c.573G>A	G	A	.	.	SQUIRLS_SCORE=A|NM_001282626.1=0.007132|NM_001282625.1=0.007132|NM_001282624.1=0.007132|NM_005572.3=0.007132|XM_011509534.2=0.007132|XR_921781.2=0.007132|XM_011509533.1=0.007132|NM_001257374.2=0.007132|NM_170708.3=0.007132|NM_170707.3=0.007132
chr1	156134464	NM_170707.4:c.575A>G	A	G	.	SQUIRLS	SQUIRLS_SCORE=G|NM_001282624.1=0.040024|XM_011509534.2=0.040024|XR_921781.2=0.040024|XM_011509533.1=0.040024|NM_170707.3=0.040024|NM_170708.3=0.040024|NM_001257374.2=0.040024|NM_001282626.1=0.040024|NM_005572.3=0.040024|NM_001282625.1=0.040024
chr1	156134497	NM_170707.4:c.608A>G	A	G	.	.	SQUIRLS_SCORE=G|XM_011509534.2=0.006571|XR_921781.2=0.006571|XM_011509533.1=0.006571|NM_170708.3=0.006571|NM_170707.3=0.006571|NM_001257374.2=0.006571|NM_001282624.1=0.006571|NM_001282626.1=0.006571|NM_001282625.1=0.006571|NM_005572.3=0.006571
chr1	156134518	NM_170707.4:c.629T>G	T	G	.	.	SQUIRLS_SCORE=G|NM_170707.3=0.005626|NM_170708.3=0.005626|NM_001257374.2=0.005626|NM_001282624.1=0.005626|NM_001282626.1=0.005626|NM_001282625.1=0.005626|NM_005572.3=0.005626|XM_011509534.2=0.005626|XR_921781.2=0.005626|XM_011509533.1=0.005626
chr1	156134533	NM_170707.4:c.639+5G>C	G	C	.	SQUIRLS	SQUIRLS_SCORE=C|NM_005572.3=0.962117|NM_170707.3=0.962117|NM_170708.3=0.962117|XM_011509534.2=0.962117|XR_921781.2=0.962117|XM_011509533.1=0.962117|NM_001257374.2=0.962117|NM_001282626.1=0.962117|NM_001282625.1=0.962117|NM_001282624.1=0.962117
chr1	156134753	NM_170707.4:c.640-52C>T	C	T	.	.	SQUIRLS_SCORE=T|NM_001282626.1=0.006015|NM_001282625.1=0.006015|NM_001282624.1=0.006015|NM_005572.3=0.006015|XM_011509534.2=0.006015|XR_921781.2=0.006015|NM_170708.3=0.006015|NM_170707.3=0.006015|XM_011509533.1=0.006015|NM_001257374.2=0.006015
chr1	156134794	NM_170707.4:c.640-11A>C	A	C	.	.	SQUIRLS_SCORE=C|XM_011509533.1=0.006253|NM_170708.3=0.006253|NM_001257374.2=0.006253|NM_170707.3=0.006253|NM_005572.3=0.006253|NM_001282626.1=0.006253|NM_001282625.1=0.006253|NM_001282624.1=0.006253|XM_011509534.2=0.006253|XR_921781.2=0.006253
chr1	156134795	NM_170707.4:c.640-10A>G	A	G	.	SQUIRLS	SQUIRLS_SCORE=G|XM_011509533.1=0.999916|NM_170707.3=0.999916|NM_170708.3=0.999916|NM_001257374.2=0.999916|NM_005572.3=0.999916|NM_001282626.1=0.999916|NM_001282625.1=0.999916|NM_001282624.1=0.999916|XM_011509534.2=0.999916|XR_921781.2=0.999916
chr1	156134796	NM_170707.4:c.640-9C>T	C	T	.	.	SQUIRLS_SCORE=T|XM_011509534.2=0.006267|XR_921781.2=0.006267|NM_170708.3=0.006267|NM_170707.3=0.006267|XM_011509533.1=0.006267|NM_001257374.2=0.006267|NM_001282626.1=0.006267|NM_001282625.1=0.006267|NM_001282624.1=0.006267|NM_005572.3=0.006267
chr1	156134808	NM_170707.4:c.643C>G	C	G	.	SQUIRLS	SQUIRLS_SCORE=G|NM_005572.3=0.217843|NM_001282626.1=0.217843|NM_001282625.1=0.217843|NM_001282624.1=0.217843|XM_011509534.2=0.217843|XR_921781.2=0.217843|XM_011509533.1=0.217843|NM_001257374.2=0.217843|NM_170708.3=0.217843|NM_170707.3=0.217843
chr1	156134809	NM_170707.4:c.644T>C	T	C	.	SQUIRLS	SQUIRLS_SCORE=C|NM_001282624.1=0.015387|NM_001282626.1=0.015387|NM_001282625.1=0.015387|NM_005572.3=0.015387|XM_011509534.2=0.015387|XR_921781.2=0.015387|XM_011509533.1=0.015387|NM_170707.3=0.015387|NM_170708.3=0.015387|NM_001257374.2=0.015387
chr1	156134810	NM_170707.4:c.645G>C	G	C	.	.	SQUIRLS_SCORE=C|NM_005572.3=0.005589|NM_001282626.1=0.005589|NM_001282625.1=0.005589|NM_001282624.1=0.005589|XM_011509534.2=0.005589|XR_921781.2=0.005589|XM_011509533.1=0.005589|NM_170707.3=0.005589|NM_170708.3=0.005589|NM_001257374.2=0.005589
chr1	156134846	NM_170707.4:c.681G>A	G	A	.	.	SQUIRLS_SCORE=A|NM_170708.3=0.010928|NM_170707.3=0.010928|NM_001282625.1=0.010928|NM_001282626.1=0.010928|NM_001282624.1=0.010928|NM_005572.3=0.010928|XM_011509534.2=0.010928|XR_921781.2=0.010928|XM_011509533.1=0.010928|NM_001257374.2=0.010928
chr1	156134868	NM_170707.4:c.703C>G	C	G	.	SQUIRLS	SQUIRLS_SCORE=G|NM_005572.3=0.533358|XM_011509534.2=0.533358|XR_921781.2=0.533358|XM_011509533.1=0.533358|NM_170707.3=0.533358|NM_170708.3=0.533358|NM_001257374.2=0.533358|NM_001282624.1=0.533358|NM_001282626.1=0.533358|NM_001282625.1=0.533358
chr1	156134933	NM_170707.4:c.768G>A	G	A	.	SQUIRLS	SQUIRLS_SCORE=A|XR_921781.2=0.021492|XM_011509533.1=0.021492|NM_001257374.2=0.021492|NM_170708.3=0.021492|NM_170707.3=0.021492|NM_001282625.1=0.021492|NM_001282626.1=0.021492|NM_005572.3=0.021492|NM_001282624.1=0.021492|XM_011509534.2=0.021492
chr1	156134979	NM_170707.4:c.810+4C>A	C	A	.	.	SQUIRLS_SCORE=A|XR_921781.2=0.010979|XM_011509533.1=0.010979|NM_170707.3=0.010979|NM_170708.3=0.010979|NM_001257374.2=0.010979|NM_001282626.1=0.010979|NM_001282625.1=0.010979|NM_001282624.1=0.010979|NM_005572.3=0.010979|XM_011509534.2=0.010979
chr1	156135004	NM_170707.4:c.810+29G>T	G	T	.	.	SQUIRLS_SCORE=T|NM_001282625.1=0.006094|NM_005572.3=0.006094|XM_011509534.2=0.006094|XR_921781.2=0.006094|XM_011509533.1=0.006094|NM_170708.3=0.006094|NM_001257374.2=0.006094|NM_170707.3=0.006094|NM_001282626.1=0.006094|NM_001282624.1=0.006094
chr1	156135007	NM_170707.4:c.810+32T>C	T	C	.	.	SQUIRLS_SCORE=C|XM_011509534.2=0.006078|XR_921781.2=0.006078|XM_011509533.1=0.006078|NM_001257374.2=0.006078|NM_170708.3=0.006078|NM_170707.3=0.006078|NM_001282626.1=0.006078|NM_001282625.1=0.006078|NM_001282624.1=0.006078|NM_005572.3=0.006078
chr1	156135011	NM_170707.4:c.810+36C>T	C	T	.	.	SQUIRLS_SCORE=T|NM_001282626.1=0.006079|NM_001282625.1=0.006079|NM_001282624.1=0.006079|NM_005572.3=0.006079|XM_011509534.2=0.006079|XR_921781.2=0.006079|XM_011509533.1=0.006079|NM_001257374.2=0.006079|NM_170708.3=0.006079|NM_170707.3=0.006079
chr1	156135179	NM_170707.4:c.811-8C>T	C	T	.	.	SQUIRLS_SCORE=T|NM_001257374.2=0.006286|NM_001282626.1=0.006286|NM_001282625.1=0.006286|NM_001282624.1=0.006286|NM_005572.3=0.006286|XM_011509534.2=0.006286|XR_921781.2=0.006286|XM_011509533.1=0.006286|NM_170707.3=0.006286|NM_170708.3=0.006286
chr1	156135260	NM_170707.4:c.884C>T	C	T	.	.	SQUIRLS_SCORE=T|NM_001282625.1=0.005610|NM_001282624.1=0.005610|NM_005572.3=0.005610|XM_011509533.1=0.005610|NM_170708.3=0.005610|NM_001257374.2=0.005610|NM_170707.3=0.005610|NM_001282626.1=0.005610|XR_921781.2=0.005610|XM_011509534.2=0.005610
chr1	156135271	NM_170707.4:c.895A>G	A	G	.	.	SQUIRLS_SCORE=G|NM_001282626.1=0.005597|XR_921781.2=0.005597|NM_001282625.1=0.005597|NM_001282624.1=0.005597|NM_005572.3=0.005597|XM_011509533.1=0.005597|NM_170708.3=0.005597|NM_001257374.2=0.005597|NM_170707.3=0.005597|XM_011509534.2=0.005597
chr1	156135273	NM_170707.4:c.897C>G	C	G	.	.	SQUIRLS_SCORE=G|XM_011509533.1=0.005541|NM_170707.3=0.005541|NM_170708.3=0.005541|NM_001257374.2=0.005541|XM_011509534.2=0.005541|XR_921781.2=0.005541|NM_001282626.1=0.005541|NM_001282625.1=0.005541|NM_001282624.1=0.005541|NM_005572.3=0.005541
chr1	156135324	NM_170707.4:c.936+12C>T	C	T	.	.	SQUIRLS_SCORE=T|NM_005572.3=0.006996|XM_011509534.2=0.006972|XR_921781.2=0.006972|XM_011509533.1=0.006996|NM_001257374.2=0.006996|NM_170708.3=0.006996|NM_170707.3=0.006996|NM_001282626.1=0.006996|NM_001282624.1=0.006996|NM_001282625.1=0.006996
chr1	156135331	NM_170707.4:c.936+19C>T	C	T	.	.	SQUIRLS_SCORE=T|XM_011509534.2=0.006954|NM_005572.3=0.006954|XR_921781.2=0.006954|XM_011509533.1=0.006954|NM_001257374.2=0.006954|NM_170708.3=0.006954|NM_170707.3=0.006954|NM_001282626.1=0.006954|NM_001282625.1=0.006954|NM_001282624.1=0.006954
chr1	156135894	NM_170707.4:c.937-7C>G	C	G	.	.	SQUIRLS_SCORE=G|XR_921781.2=0.005651|XM_011509533.1=0.009721|NM_001257374.2=0.009721|NM_170708.3=0.009721|NM_170707.3=0.009721|NM_001282625.1=0.009721|NM_001282626.1=0.009721|NM_001282624.1=0.009721|NM_005572.3=0.009721|XM_011509534.2=0.005651
chr1	156135895	NM_170707.4:c.937-6C>T	C	T	.	SQUIRLS	SQUIRLS_SCORE=T|XM_011509533.1=0.006293|NM_170708.3=0.006293|NM_170707.3=0.006293|NM_001257374.2=0.006293|NM_001282624.1=0.006293|XM_011509534.2=0.014302|NM_001282626.1=0.006293|NM_001282625.1=0.006293|NM_005572.3=0.006293|XR_921781.2=0.014302
chr1	156135913	NM_170707.4:n.949C>T	G	A	.	.	SQUIRLS_SCORE=A|XM_011509534.2=0.006031|XR_921781.2=0.006031|XM_011509533.1=0.006040|NM_170708.3=0.006040|NM_170707.3=0.006040|NM_001257374.2=0.006040|NM_005572.3=0.006040|NM_001282626.1=0.006040|NM_001282625.1=0.006040|NM_001282624.1=0.006040
chr1	156135918	NM_170707.4:c.954G>A	G	A	.	.	SQUIRLS_SCORE=A|XM_011509533.1=0.005570|NM_170708.3=0.005570|NM_001257374.2=0.005570|NM_170707.3=0.005570|NM_001282626.1=0.005570|NM_005572.3=0.005570|NM_001282625.1=0.005570|XM_011509534.2=0.005562|NM_001282624.1=0.005570|XR_921781.2=0.005562
chr1	156135949	NM_170707.4:c.985C>A	C	A	.	.	SQUIRLS_SCORE=A|XM_011509533.1=0.011147|NM_001257374.2=0.011147|NM_170708.3=0.011147|NM_170707.3=0.011147|XR_921781.2=0.011151|XM_011509534.2=0.011151|NM_001282626.1=0.011147|NM_001282625.1=0.011147|NM_001282624.1=0.011147|NM_005572.3=0.011147
chr1	156136110	NM_170707.4:c.1146C>T	C	T	.	SQUIRLS	SQUIRLS_SCORE=T|NM_001282626.1=0.144135|NM_001282625.1=0.144135|NM_001282624.1=0.144135|XM_011509534.2=0.144135|NM_005572.3=0.144135|XR_921781.2=0.144135|NM_170708.3=0.144135|NM_170707.3=0.144135|XM_011509533.1=0.144135|NM_001257374.2=0.144135
chr1	156136124	NM_170707.4:c.1157+3G>A	G	A	.	SQUIRLS	SQUIRLS_SCORE=A|XM_011509533.1=0.016796|NM_001257374.2=0.016796|NM_170708.3=0.016796|NM_170707.3=0.016796|NM_001282625.1=0.016796|NM_001282626.1=0.016796|NM_001282624.1=0.016796|NM_005572.3=0.016796|XM_011509534.2=0.016796|XR_921781.2=0.016796
chr1	156136127	NM_170707.4:c.1157+6C>G	C	G	.	.	SQUIRLS_SCORE=G|NM_170708.3=0.009052|NM_170707.3=0.009052|NM_001257374.2=0.009052|XM_011509534.2=0.009052|XR_921781.2=0.009052|NM_005572.3=0.009052|NM_001282626.1=0.009052|NM_001282625.1=0.009052|NM_001282624.1=0.009052|XM_011509533.1=0.009052
chr1	156136240	NM_170707.4:c.1184C>T	C	T	.	.	SQUIRLS_SCORE=T|XM_011509534.2=0.005905|XR_921781.2=0.005905|XM_011509533.1=0.005905|NM_170708.3=0.005905|NM_170707.3=0.005905|NM_001257374.2=0.005905|NM_001282624.1=0.005905|NM_001282626.1=0.005905|NM_001282625.1=0.005905|NM_005572.3=0.005905
chr1	156136243	NM_170707.4:c.1187A>T	A	T	.	.	SQUIRLS_SCORE=T|NM_001282625.1=0.005790|NM_001282624.1=0.005790|NM_005572.3=0.005790|XM_011509534.2=0.005790|XR_921781.2=0.005790|XM_011509533.1=0.005790|NM_001257374.2=0.005790|NM_170708.3=0.005790|NM_170707.3=0.005790|NM_001282626.1=0.005790
chr1	156136279	NM_170707.4:c.1223A>C	A	C	.	.	SQUIRLS_SCORE=C|NM_001282626.1=0.005608|NM_001282625.1=0.005608|NM_001282624.1=0.005608|XM_011509534.2=0.005608|XR_921781.2=0.005608|XM_011509533.1=0.005608|NM_170707.3=0.005608|NM_170708.3=0.005608|NM_001257374.2=0.005608|NM_005572.3=0.005608
chr1	156136283	NM_170707.4:c.1227A>G	A	G	.	.	SQUIRLS_SCORE=G|XM_011509534.2=0.005546|XR_921781.2=0.005546|XM_011509533.1=0.005546|NM_001257374.2=0.005546|NM_170708.3=0.005546|NM_170707.3=0.005546|NM_001282626.1=0.005546|NM_001282625.1=0.005546|NM_001282624.1=0.005546|NM_005572.3=0.005546
chr1	156136293	NM_170707.4:c.1237G>A	G	A	.	SQUIRLS	SQUIRLS_SCORE=A|XM_011509534.2=0.012638|XR_921781.2=0.012638|XM_011509533.1=0.012638|NM_001257374.2=0.012638|NM_170708.3=0.012638|NM_170707.3=0.012638|NM_001282626.1=0.012638|NM_001282625.1=0.012638|NM_001282624.1=0.012638|NM_005572.3=0.012638
chr1	156136293	NM_170707.4:c.1237G>T	G	T	.	SQUIRLS	SQUIRLS_SCORE=T|NM_001282626.1=0.017357|NM_001282625.1=0.017357|NM_001282624.1=0.017357|NM_005572.3=0.017357|XM_011509534.2=0.017357|XR_921781.2=0.017357|XM_011509533.1=0.017357|NM_170708.3=0.017357|NM_170707.3=0.017357|NM_001257374.2=0.017357
chr1	156136368	NM_170707.4:c.1312G>A	G	A	.	SQUIRLS	SQUIRLS_SCORE=A|XM_011509534.2=0.108836|XR_921781.2=0.108836|XM_011509533.1=0.108836|NM_170708.3=0.108836|NM_170707.3=0.108836|NM_001257374.2=0.108836|NM_001282625.1=0.108836|NM_001282626.1=0.108836|NM_001282624.1=0.108836|NM_005572.3=0.108836
chr1	156136371	NM_170707.4:c.1315C>T	C	T	.	.	SQUIRLS_SCORE=T|XM_011509534.2=0.007881|XR_921781.2=0.007881|XM_011509533.1=0.007881|NM_170707.3=0.007881|NM_170708.3=0.007881|NM_001257374.2=0.007881|NM_001282626.1=0.007881|NM_001282624.1=0.007881|NM_001282625.1=0.007881|NM_005572.3=0.007881
chr1	156136373	NM_170707.4:c.1317C>A	C	A	.	.	SQUIRLS_SCORE=A|XM_011509533.1=0.005691|NM_001257374.2=0.005691|NM_001282626.1=0.005691|NM_001282625.1=0.005691|NM_001282624.1=0.005691|NM_005572.3=0.005691|XR_921781.2=0.005691|NM_170708.3=0.005691|XM_011509534.2=0.005691|NM_170707.3=0.005691
chr1	156136386	NM_170707.4:c.1330G>A	G	A	.	SQUIRLS	SQUIRLS_SCORE=A|NM_001282626.1=0.146502|NM_001282625.1=0.146502|NM_001282624.1=0.146502|NM_005572.3=0.146502|XM_011509534.2=0.146502|NM_170708.3=0.146502|XM_011509533.1=0.146502|NM_170707.3=0.146502|XR_921781.2=0.146502|NM_001257374.2=0.146502
chr1	156136414	NM_170707.4:c.1358G>A	G	A	.	.	SQUIRLS_SCORE=A|XR_921781.2=0.005628|NM_170708.3=0.005628|XM_011509534.2=0.005628|NM_170707.3=0.005628|XM_011509533.1=0.005628|NM_001257374.2=0.005628|NM_001282626.1=0.005628|NM_001282625.1=0.005628|NM_001282624.1=0.005628|NM_005572.3=0.005628
chr1	156136432	NM_170707.4:c.1376A>G	A	G	.	.	SQUIRLS_SCORE=G|NM_170708.3=0.008068|NM_170707.3=0.008068|NM_001257374.2=0.008068|NM_001282624.1=0.008068|NM_001282626.1=0.008068|NM_001282625.1=0.008068|NM_005572.3=0.008068|XM_011509534.2=0.008068|XR_921781.2=0.008068|XM_011509533.1=0.008068
chr1	156136916	NM_170707.4:c.1381-5G>A	G	A	.	SQUIRLS	SQUIRLS_SCORE=A|NM_005572.3=0.995103|NM_001282626.1=0.995103|NM_001282625.1=0.995103|NM_001282624.1=0.995103|XM_011509534.2=0.995103|XR_921781.2=0.995103|XM_011509533.1=0.995103|NM_170707.3=0.995103|NM_170708.3=0.995103|NM_001257374.2=0.995103
chr1	156136917	NM_170707.4:c.1381-4G>A	G	A	.	.	SQUIRLS_SCORE=A|NM_005572.3=0.006435|NM_001282626.1=0.006435|NM_001282625.1=0.006435|NM_001282624.1=0.006435|XM_011509534.2=0.006435|XR_921781.2=0.006435|XM_011509533.1=0.006435|NM_170708.3=0.006435|NM_001257374.2=0.006435|NM_170707.3=0.006435
chr1	156136921	NM_170707.4:c.1381G>T	G	T	.	SQUIRLS	SQUIRLS_SCORE=T|NM_001282625.1=0.994202|NM_005572.3=0.994202|XM_011509534.2=0.994202|XR_921781.2=0.994202|XM_011509533.1=0.994202|NM_170708.3=0.994202|NM_001257374.2=0.994202|NM_170707.3=0.994202|NM_001282626.1=0.994202|NM_001282624.1=0.994202
chr1	156136982	NM_170707.4:c.1442A>G	A	G	.	.	SQUIRLS_SCORE=G|NM_005572.3=0.005645|NM_170707.3=0.005645|XM_011509534.2=0.005645|NM_170708.3=0.005645|XR_921781.2=0.005645|XM_011509533.1=0.005645|NM_001257374.2=0.005645|NM_001282626.1=0.005645|NM_001282625.1=0.005645|NM_001282624.1=0.005645
chr1	156136985	NM_170707.4:c.1445G>A	G	A	.	.	SQUIRLS_SCORE=A|NM_170708.3=0.005628|NM_170707.3=0.005628|NM_001257374.2=0.005628|NM_001282626.1=0.005628|NM_001282625.1=0.005628|NM_001282624.1=0.005628|NM_005572.3=0.005628|XM_011509534.2=0.005628|XR_921781.2=0.005628|XM_011509533.1=0.005628
chr1	156136985	NM_170707.4:c.1445G>T	G	T	.	.	SQUIRLS_SCORE=T|NM_170708.3=0.005609|NM_170707.3=0.005609|NM_001282626.1=0.005609|NM_001282625.1=0.005609|NM_001282624.1=0.005609|NM_005572.3=0.005609|XM_011509534.2=0.005609|XR_921781.2=0.005609|XM_011509533.1=0.005609|NM_001257374.2=0.005609
chr1	156137022	NM_170707.4:c.1482G>A	G	A	.	.	SQUIRLS_SCORE=A|NM_001257374.2=0.007311|NM_001282624.1=0.007311|NM_001282626.1=0.007311|NM_001282625.1=0.007311|NM_005572.3=0.007311|XM_011509534.2=0.007311|XR_921781.2=0.007311|XM_011509533.1=0.007311|NM_170708.3=0.007311|NM_170707.3=0.007311
chr1	156137027	NM_170707.4:c.1487C>T	C	T	.	SQUIRLS	SQUIRLS_SCORE=T|NM_001282624.1=0.070280|NM_001282626.1=0.070280|NM_001282625.1=0.070280|NM_005572.3=0.070280|XM_011509534.2=0.070280|XR_921781.2=0.070280|XM_011509533.1=0.070280|NM_170708.3=0.070280|NM_170707.3=0.070280|NM_001257374.2=0.070280
chr1	156137028	NM_170707.4:c.1488G>A	G	A	.	SQUIRLS	SQUIRLS_SCORE=A|NM_001282624.1=0.975858|NM_001282626.1=0.975858|NM_001282625.1=0.975858|NM_005572.3=0.975858|XM_011509534.2=0.975858|XR_921781.2=0.975858|XM_011509533.1=0.975858|NM_001257374.2=0.975858|NM_170708.3=0.975858|NM_170707.3=0.975858
chr1	156137034	NM_170707.4:c.1488+6T>G	T	G	.	SQUIRLS	SQUIRLS_SCORE=G|XM_011509534.2=0.847180|XR_921781.2=0.847180|XM_011509533.1=0.847180|NM_170708.3=0.847180|NM_170707.3=0.847180|NM_001257374.2=0.847180|NM_001282625.1=0.847180|NM_001282626.1=0.847180|NM_001282624.1=0.847180|NM_005572.3=0.847180
chr1	156137104	NM_170707.4:c.1489-9C>T	C	T	.	.	SQUIRLS_SCORE=T|NM_005572.3=0.006320|NM_170708.3=0.006320|XM_011509534.2=0.006320|XM_011509533.1=0.006320|NM_001257374.2=0.006320|XR_921781.2=0.006320|NM_170707.3=0.006320|NM_001282626.1=0.006320|NM_001282625.1=0.006320|NM_001282624.1=0.006320
chr1	156137225	NM_170707.4:c.1601C>G	C	G	.	.	SQUIRLS_SCORE=G|NM_001282625.1=0.005591|XM_011509534.2=0.005661|NM_001282624.1=0.005591|XM_011509533.1=0.005661|NM_005572.3=0.005591|NM_001257374.2=0.005661|NM_170707.3=0.005661|NM_001282626.1=0.005661|NM_170708.3=0.005585|XR_921781.2=0.005661
chr1	156137226	NM_170707.4:c.1602T>C	T	C	.	.	SQUIRLS_SCORE=C|NM_005572.3=0.005584|XM_011509534.2=0.005572|XR_921781.2=0.005572|XM_011509533.1=0.005572|NM_001257374.2=0.005572|NM_170707.3=0.005572|NM_001282625.1=0.005584|NM_001282626.1=0.005572|NM_001282624.1=0.005584|NM_170708.3=0.005611
chr1	156137651	NM_170707.4:c.1609-3C>G	C	G	.	SQUIRLS	SQUIRLS_SCORE=G|NM_001282625.1=0.419745|NM_001282624.1=0.419745|XM_011509534.2=0.354278|XM_011509533.1=0.354278|NM_005572.3=0.419745|XR_921781.2=0.354278|NM_170707.3=0.354278|NM_170708.3=0.007021|NM_001257374.2=0.354278|NM_001282626.1=0.354278
chr1	156137709	NM_170707.4:c.1664A>G	A	G	.	SQUIRLS	SQUIRLS_SCORE=G|XM_011509534.2=0.640172|XR_921781.2=0.640172|XM_011509533.1=0.640172|NM_001257374.2=0.640172|NM_170707.3=0.640172|NM_001282626.1=0.547935|NM_005572.3=0.074145|NM_001282625.1=0.074145|NM_170708.3=0.075705|NM_001282624.1=0.074145
chr1	156138500	NM_170707.4:c.1711A>C	A	C	.	.	SQUIRLS_SCORE=C|NM_001257374.2=0.005866|XM_011509533.1=0.005687|NM_170707.3=0.005687|NM_170708.3=0.005687|NM_001282626.1=0.005604|XM_011509534.2=0.005687|XR_921781.2=0.005687
chr1	156138601	NM_170707.4:c.1812A>T	A	T	.	.	SQUIRLS_SCORE=T|NM_170707.3=0.008948|XM_011509533.1=0.008948|NM_170708.3=0.008948|XR_921781.2=0.008948|NM_001257374.2=0.008751|NM_001282626.1=0.005749|XM_011509534.2=0.008948
chr1	156138610	NM_170707.4:c.1821G>A	G	A	.	SQUIRLS	SQUIRLS_SCORE=A|NM_170708.3=0.024413|XM_011509533.1=0.024413|XR_921781.2=0.024413|NM_001257374.2=0.028197|XM_011509534.2=0.024413|NM_001282626.1=0.013850|NM_170707.3=0.024413
chr1	156138611	NM_170707.4:c.1822G>A	G	A	.	SQUIRLS	SQUIRLS_SCORE=A|NM_001257374.2=0.130351|NM_170708.3=0.123102|XR_921781.2=0.123102|XM_011509534.2=0.123102|NM_001282626.1=0.016152|NM_170707.3=0.123102|XM_011509533.1=0.123102
chr1	156138613	NM_170707.4:c.1824C>T	C	T	.	SQUIRLS	SQUIRLS_SCORE=T|NM_001257374.2=0.108984|XM_011509534.2=0.092381|NM_170707.3=0.092381|XM_011509533.1=0.092381|NM_170708.3=0.092381|XR_921781.2=0.092381|NM_001282626.1=0.007809
chr1	156138626	NM_170707.4:c.1837T>C	T	C	.	.	SQUIRLS_SCORE=C|XM_011509534.2=0.005889|NM_001257374.2=0.006060|NM_170707.3=0.005889|XM_011509533.1=0.005889|XR_921781.2=0.005889|NM_170708.3=0.005889|NM_001282626.1=0.007243
chr1	156138646	NM_170707.4:c.1857T>C	T	C	.	.	SQUIRLS_SCORE=C|NM_170708.3=0.005950|XM_011509533.1=0.005950|NM_001282626.1=0.007156|XM_011509534.2=0.005950|NM_001257374.2=0.006147|NM_170707.3=0.005950|XR_921781.2=0.005950
chr1	156138659	NM_170707.4:c.1870C>T	C	T	.	.	SQUIRLS_SCORE=T|NM_170708.3=0.005746|XM_011509533.1=0.005746|XR_921781.2=0.005746|NM_001282626.1=0.008524|NM_001257374.2=0.005928|XM_011509534.2=0.005746|NM_170707.3=0.005746
chr1	156138662	NM_170707.4:c.1873A>C	A	C	.	.	SQUIRLS_SCORE=C|XM_011509534.2=0.005652|NM_001282626.1=0.008556|NM_170707.3=0.005652|XR_921781.2=0.005652|XM_011509533.1=0.005652|NM_170708.3=0.005652|NM_001257374.2=0.005615
chr1	156138662	NM_170707.4:c.1873A>T	A	T	.	.	SQUIRLS_SCORE=T|XR_921781.2=0.005660|NM_001257374.2=0.005623|XM_011509534.2=0.005660|NM_001282626.1=0.008664|NM_170707.3=0.005660|XM_011509533.1=0.005660|NM_170708.3=0.005660
chr1	156138663	NM_170707.4:c.1874G>C	G	C	.	SQUIRLS	SQUIRLS_SCORE=C|NM_001282626.1=0.012925|XM_011509534.2=0.005679|NM_001257374.2=0.005628|NM_170707.3=0.005679|NM_170708.3=0.005679|XM_011509533.1=0.005679|XR_921781.2=0.005679
chr1	156138678	NM_170707.4:c.1889G>T	G	T	.	SQUIRLS	SQUIRLS_SCORE=T|NM_001282626.1=0.029583|NM_001257374.2=0.009327|XM_011509534.2=0.008789|NM_170707.3=0.008789|NM_170708.3=0.008789|XM_011509533.1=0.008789|XR_921781.2=0.008789
chr1	156138692	NM_170707.4:n.1903C>T	G	A	.	.	SQUIRLS_SCORE=A|NM_001257374.2=0.005627|NM_170708.3=0.005644|XM_011509534.2=0.005644|NM_001282626.1=0.009117|XR_921781.2=0.005644|XM_011509533.1=0.005644|NM_170707.3=0.005644
chr1	156138733	NM_170707.4:c.1944G>A	G	A	.	.	SQUIRLS_SCORE=A|XM_011509534.2=0.005655|NM_001282626.1=0.008969|NM_170707.3=0.005655|NM_170708.3=0.005655|XM_011509533.1=0.005655|XR_921781.2=0.005655|NM_001257374.2=0.005644
chr1	156138757	NM_170707.4:c.1968G>A	G	A	.	SQUIRLS	SQUIRLS_SCORE=A|NM_001282626.1=0.386299|XM_011509534.2=0.810162|NM_170707.3=0.810162|XR_921781.2=0.810162|XM_011509533.1=0.810162|NM_170708.3=0.810162|NM_001257374.2=0.637122
chr1	156138794	NM_170707.4:c.1968+37C>T	C	T	.	SQUIRLS	SQUIRLS_SCORE=T|XM_011509534.2=0.025397|NM_170707.3=0.025397|XM_011509533.1=0.025397|NM_001257374.2=0.025397|NM_170708.3=0.025397|XR_921781.2=0.025397|NM_001282626.1=0.039317
chr1	156138795	NM_170707.4:c.1968+38G>A	G	A	.	.	SQUIRLS_SCORE=A|XM_011509534.2=0.007971|NM_170708.3=0.007971|NM_170707.3=0.007971|NM_001257374.2=0.007971|NM_001282626.1=0.008405|XM_011509533.1=0.007971|XR_921781.2=0.007971
chr1	160283549	NM_001193644.1:c.161C>T	G	A	.	SQUIRLS	SQUIRLS_SCORE=A|NR_036492.1=0.014458|NR_036493.1=0.005654|NM_001193644.1=0.005654|NM_002857.3=0.005654
chr1	172573999	NM_014283.3:c.1157+1G>A	G	A	.	SQUIRLS	SQUIRLS_SCORE=A|NM_001282750.1=0.998847|NM_001282751.1=0.998847|NM_014283.4=0.998847|XM_006711376.1=0.998847|NM_016227.3=0.998847|XM_006711374.2=0.998847|XM_006711375.2=0.998847|XR_001737220.1=0.998847|XR_921826.2=0.998847
chr1	197122044	NM_018136.4:c.3742-1G>C	C	G	.	SQUIRLS	SQUIRLS_SCORE=G|NM_001206846.1=0.046302|NM_018136.4=0.046302
chr1	200565069	NM_014875.2:c.4071G>A	C	T	.	SQUIRLS	SQUIRLS_SCORE=T|NM_014875.2=0.987405|NM_001305792.1=0.987405|XM_011510236.1=0.987405|XM_011510235.2=0.987405|XM_017003007.1=0.987405|XM_017003006.1=0.987405|XM_017003005.1=0.987405|XM_011510233.2=0.987405|XM_011510232.2=0.987405|XM_011510231.2=0.987405
chr1	215602099	NM_016121.3:c.1036_1073del	CCCTTGCGAATGAAAGATAATGATCTTCTTGTAACTGAA	A	.	.	SQUIRLS_SCORE=A|XM_005273158.2=0.005682|NM_016121.4=0.005682|NM_001319295.1=0.005682|NM_001319294.1=0.005682
chr1	215650556	NM_206933.2:c.14343+36C>G	G	C	.	.	SQUIRLS_SCORE=C|NM_206933.2=0.008435
chr1	231265290	NM_014236.3:c.569-3T>G	T	G	.	SQUIRLS	SQUIRLS_SCORE=G|NM_014236.3=0.154154|NM_001316350.1=0.154154|XM_011544303.3=0.154154|XM_011544304.2=0.154154|XM_005273313.4=0.154154
chr1	235980495	NM_002508.2:c.3385+1G>A	C	T	.	SQUIRLS	SQUIRLS_SCORE=T|NM_002508.2=0.983769|XM_011544195.3=0.983769
chr1	243307837	NM_006642.2:c.741-152G>A	G	A	.	.	SQUIRLS_SCORE=A|XM_005273013.5=0.006119|XM_011544028.3=0.006119|XM_024452548.1=0.006119|XM_011544026.3=0.006119|NM_001350251.1=0.005559|XM_005273023.5=0.006119|XM_017000105.2=0.006119|XR_002958956.1=0.006119|NM_001350246.1=0.005559|XM_024452539.1=0.006119|NM_001350248.1=0.006119|XM_024452540.1=0.006119|XM_024452537.1=0.006119|XM_024452549.1=0.006119|XM_005273022.4=0.006158|XM_024452547.1=0.006119|NM_006642.4=0.006119|XM_017000104.2=0.006119|NM_001350247.1=0.005559|XR_002958955.1=0.006119|NM_001350249.1=0.006119|XR_002958965.1=0.006119|XM_005273018.2=0.006119
chr2	3580263	NM_001011.3:c.507+3A>G	A	G	.	SQUIRLS	SQUIRLS_SCORE=G|NM_001011.3=0.138054
chr2	47414336	NM_000251.2:c.860_868del	GACAGTTTGA	A	.	.	SQUIRLS_SCORE=A|NM_000251.2=0.005623|XM_011532867.2=0.005623|XR_001738747.2=0.005623|XR_939685.2=0.005623|XM_005264332.4=0.005623|NM_001258281.1=0.005623
chr2	47429942	NM_000251.2:c.1276+1G>A	G	A	.	SQUIRLS	SQUIRLS_SCORE=A|XM_005264332.4=0.989449|XM_011532867.2=0.989449|XR_001738747.2=0.989449|NM_000251.2=0.989449|NM_001258281.1=0.989449|XR_939685.2=0.989449
chr2	47478271	NM_000251.2:c.2211-1G>A	G	A	.	SQUIRLS	SQUIRLS_SCORE=A|NM_001258281.1=0.984023|XR_001738747.2=0.984023|NM_000251.2=0.984023|XR_939685.2=0.984023|XM_005264332.4=0.984023|XM_011532867.2=0.984023
chr2	47798789	NM_000179.2:c.806C>G	C	G	.	SQUIRLS	SQUIRLS_SCORE=G|XM_024452819.1=0.012569|NM_001281493.1=0.012569|NM_001281494.1=0.012582|NM_000179.2=0.012569|NM_001281492.1=0.012569|XM_024452822.1=0.012569|XM_024452821.1=0.012569|XM_024452820.1=0.012569
chr2	47801023	NM_000179.2:c.3040_3042del	AAGT	T	.	.	SQUIRLS_SCORE=T|XM_024452822.1=0.008233|XM_024452821.1=0.008233|XM_024452820.1=0.008233|XM_024452819.1=0.008233|NM_001281494.1=0.008192|NM_001281493.1=0.008233|NM_000179.2=0.008233|NM_001281492.1=0.008233
chr2	47803663	NM_000179.2:c.3416G>A	G	A	.	SQUIRLS	SQUIRLS_SCORE=A|XM_024452819.1=0.064727|NM_000179.2=0.064727|NM_001281494.1=0.064727|NM_001281493.1=0.064727|NM_001281492.1=0.064727|XM_024452822.1=0.064727|XM_024452821.1=0.064727|XM_024452820.1=0.064727
chr2	47804894	NM_000179.2:c.3439-16C>T	C	T	.	.	SQUIRLS_SCORE=T|XM_024452819.1=0.006393|NM_000179.2=0.006393|NM_001281494.1=0.006393|NM_001281493.1=0.006393|NM_001281492.1=0.006393|XM_024452822.1=0.006393|XM_024452821.1=0.006393|XM_024452820.1=0.006393
chr2	63174669	NM_015910.5:c.2078+1G>T	C	A	.	SQUIRLS	SQUIRLS_SCORE=A|XR_002959303.1=0.363199|XR_001738759.2=0.363199|XM_011532881.3=0.363199|XM_005264348.4=0.363199|XR_244934.3=0.363199|NM_001042692.3=0.363199|NR_122106.2=0.363199|NM_001354044.1=0.363199|NR_148705.1=0.363199|XR_001738760.2=0.363199|NR_148704.1=0.363199|NM_015910.6=0.363199
chr2	74376741	NM_004082.4:c.414+1G>A	C	T	.	SQUIRLS	SQUIRLS_SCORE=T|NM_001135040.2=0.025363|NM_001190837.1=0.027223|NM_001190836.1=0.025363|NM_004082.4=0.968415|NR_033935.1=0.025363
chr2	111997478	NM_006343.2:c.1604+2T>G	T	G	.	SQUIRLS	SQUIRLS_SCORE=G|XM_005263565.4=0.984606|XM_017003165.2=0.984606|XM_017003164.1=0.984606|XM_011510490.3=0.984606|XM_005263568.4=0.984606|NM_006343.2=0.984606
chr2	112019523	NM_006343.2:c.2189+1G>T	G	T	.	SQUIRLS	SQUIRLS_SCORE=T|XM_005263568.4=0.998146|XM_017003165.2=0.998373|XM_017003164.1=0.998373|XM_005263565.4=0.998373|XM_011510490.3=0.998373|NM_006343.2=0.998373
chr2	112022400	NM_006343.2:c.2486+6T>A	T	A	.	SQUIRLS	SQUIRLS_SCORE=A|XM_017003164.1=0.917916|XM_011510490.3=0.917916|NM_006343.2=0.917916|XM_005263565.4=0.917916|XM_017003165.2=0.917916
chr2	165344914	NM_001040142.1:c.2919+3A>G	A	G	.	SQUIRLS	SQUIRLS_SCORE=G|XM_005246753.3=0.917629|XM_017004659.1=0.917629|NM_001040142.1=0.917629|XM_024453037.1=0.917629|XM_017004656.1=0.917629|NM_021007.2=0.917629|NM_001040143.1=0.917629|XM_017004657.1=0.917629|XM_017004658.1=0.917629
chr2	166278327	NM_002977.3:c.2311-14T>G	A	C	.	SQUIRLS	SQUIRLS_SCORE=C|XM_005246757.2=0.987934|XR_001738886.1=0.987934|NM_002977.3=0.987934|XM_011511619.2=0.987934|XM_011511618.2=0.987934|XM_011511617.2=0.987934|XM_011511616.3=0.987934|XM_017004669.1=0.987934|NR_110260.1=0.007999|XM_017004668.1=0.987934
chr2	169821942	NM_014168.2:c.224+1G>A	C	T	.	SQUIRLS	SQUIRLS_SCORE=T|NM_001293187.1=0.983573|NM_001293186.1=0.983573|XM_011511023.1=0.983573|NM_014168.3=0.983573
chr2	171473981	NM_025000.3:c.1091+6T>G	T	G	.	SQUIRLS	SQUIRLS_SCORE=G|XM_017004995.1=0.053698|XM_017005002.1=0.049878|NM_001164821.1=0.031772|XM_006712767.1=0.049878|XM_017004997.1=0.017778|XM_006712768.1=0.049878|NM_025000.3=0.049878|XM_011511881.1=0.049878|XM_017004999.1=0.017778|XM_011511882.1=0.049878|XM_017005000.1=0.013299|XM_017004998.1=0.049878|NR_028482.1=0.049878|XR_001738961.1=0.031772
chr2	188997223	NM_000090.3:c.1815+5G>A	G	A	.	SQUIRLS	SQUIRLS_SCORE=A|NM_000090.3=0.581898
chr2	189006384	NM_000090.3:c.3133G>A	G	A	.	.	SQUIRLS_SCORE=A|NM_000090.3=0.005596
chr2	189572846	NM_014585.5:c.387C>T	G	A	.	.	SQUIRLS_SCORE=A|NM_014585.5=0.008856|XM_005246505.2=0.008856|XM_017003938.2=0.008856
chr2	196778893	NM_012086.4:c.1390+3A>G	T	C	.	SQUIRLS	SQUIRLS_SCORE=C|XM_005246965.4=0.983924|NM_012086.4=0.983924
chr2	201629229	NM_001044385.2:c.869+1G>A	C	T	.	SQUIRLS	SQUIRLS_SCORE=T|NM_152388.3=0.980517|NM_001044385.2=0.980517
chr2	218661526	NM_001079866.1:c.441C>T	C	T	.	SQUIRLS	SQUIRLS_SCORE=T|XM_006712678.1=0.005899|NM_001257343.1=0.005899|XM_017004632.1=0.005899|XM_005246748.3=0.042163|XM_017004634.2=0.042163|NM_001257344.1=0.005899|NM_001320717.1=0.005899|NM_001257342.1=0.005899|XM_017004633.2=0.042163|XM_017004631.1=0.005899|XM_005246749.3=0.019824|NM_001318836.1=0.005899|XR_427105.3=0.005899|NM_001079866.1=0.005899|NM_004328.4=0.005899
chr2	218814459	NM_000784.3:c.1263+1G>A	G	A	.	SQUIRLS	SQUIRLS_SCORE=A|XM_017003488.2=0.987877|NM_000784.3=0.987877
chr2	219165165	NM_001144889.1:c.1167+4C>T	G	A	.	SQUIRLS	SQUIRLS_SCORE=A|NM_144712.4=0.159078|NM_001144890.1=0.053447|NM_001144889.1=0.053447
chr2	231206294	NM_025139.3:c.51+5G>T	G	T	.	SQUIRLS	SQUIRLS_SCORE=T|XM_017005025.1=0.663071|XM_017005024.1=0.663071|XM_017005022.1=0.663071|XM_017005021.1=0.663071|NM_001291656.1=0.663097|XM_011511909.2=0.663071|XM_011511912.1=0.663071|XM_011511908.2=0.663071|XM_011511910.1=0.663071|NM_025139.5=0.663071|NM_001352758.1=0.663097|NR_148040.1=0.663071|XM_011511915.2=0.663071|XM_011511916.2=0.663071|NM_001271466.3=0.663071|XM_011511913.2=0.663071|XM_011511914.2=0.663071|XM_011511907.1=0.663071|XM_011511906.1=0.663071|XM_011511905.1=0.663071|XR_923031.1=0.663071|NM_001352759.1=0.663071|NM_001352757.1=0.663071|NM_001352756.1=0.663071|NM_001352755.1=0.663071|NM_001352754.1=0.663071
chr2	231262306	NM_025139.6:c.1027C>T	C	T	.	SQUIRLS	SQUIRLS_SCORE=T|NM_001352754.1=0.013295|XM_017005025.1=0.013295|XM_017005024.1=0.013295|XM_017005022.1=0.013295|XM_017005021.1=0.013295|XM_011511912.1=0.013295|XM_011511909.2=0.013295|XM_011511908.2=0.013295|XM_011511910.1=0.013295|NM_025139.5=0.013295|NR_148040.1=0.013295|XM_011511916.2=0.013295|XM_011511906.1=0.013295|XM_011511915.2=0.013295|XM_011511907.1=0.013295|XM_011511914.2=0.013295|XM_011511913.2=0.013295|NM_001271466.3=0.013295|XM_011511905.1=0.013295|NM_001291656.1=0.013295|XR_923031.1=0.013295|NM_001352759.1=0.013295|NM_001352758.1=0.013295|NM_001352757.1=0.013295|NM_001352756.1=0.013295|NM_001352755.1=0.013295
chr3	10142189	NM_000551.3:c.340+2T>C	T	C	.	SQUIRLS	SQUIRLS_SCORE=C|NM_001354723.1=0.996808|NM_198156.2=0.994630|NM_000551.3=0.996055
chr3	10146638	NM_000551.3:c.463+2T>C	T	C	.	SQUIRLS	SQUIRLS_SCORE=C|NM_001354723.1=0.037262|NM_198156.2=0.037921|NM_000551.3=0.991965
chr3	25737407	NM_018297.3:c.930C>T	G	A	.	SQUIRLS	SQUIRLS_SCORE=A|XM_011533944.1=0.268311|NM_018297.3=0.268311|NM_001145294.1=0.268311|XR_002959548.1=0.332582|XM_005265317.1=0.268311|XM_005265316.1=0.268311|XR_001740200.2=0.268311|XR_940471.2=0.268311|NM_001145295.1=0.268311|XM_017006839.2=0.268311|NM_001145293.1=0.268311
chr3	36993627	NM_000249.2:c.80G>A	G	A	.	SQUIRLS	SQUIRLS_SCORE=A|NM_001258273.1=0.042105|NM_001354624.1=0.043977|NM_000249.3=0.043977|NM_001354619.1=0.044307|NM_001167618.2=0.041866|XM_005265161.2=0.042688|NM_001258274.2=0.041866|NM_001354623.1=0.041866|NM_001354626.1=0.043977|NM_001354616.1=0.043977|NM_001354621.1=0.041866|NM_001354628.1=0.043977|XM_017006450.2=0.042688|NM_001354618.1=0.041866|NM_001167617.2=0.041866|NM_001167619.2=0.041866|NM_001354625.1=0.043977|NM_001354630.1=0.043977|NM_001354615.1=0.043977|NM_001258271.1=0.043977|NM_001354627.1=0.041866|NM_001354620.1=0.043977|NM_001354617.1=0.043977|NM_001354622.1=0.041866|NM_001354629.1=0.043977
chr3	36996624	NM_000249.2:c.122A>G	A	G	.	SQUIRLS	SQUIRLS_SCORE=G|NM_001354617.1=0.035789|NM_001354622.1=0.012644|XM_017006450.2=0.035789|NM_001354619.1=0.012644|NM_000249.3=0.012644|XM_005265161.2=0.012644|NM_001354624.1=0.012644|NM_001167618.2=0.035789|NM_001354629.1=0.012860|NM_001354623.1=0.119870|NM_001258274.2=0.012631|NM_001354626.1=0.035789|NM_001354616.1=0.035789|NM_001354621.1=0.012644|NM_001354628.1=0.012644|NM_001354618.1=0.012644|NM_001167617.2=0.012644|NM_001167619.2=0.012644|NM_001258273.1=0.120715|NM_001354625.1=0.035789|NM_001258271.1=0.012644|NM_001354630.1=0.012644|NM_001354615.1=0.012644|NM_001354620.1=0.035789|NM_001354627.1=0.012644
chr3	37020360	NM_000249.2:c.935A>C	A	C	.	SQUIRLS	SQUIRLS_SCORE=C|NM_001167618.2=0.005992|NM_001354624.1=0.028184|NM_001354616.1=0.005992|NM_001258274.2=0.005992|NM_001354626.1=0.028184|NM_001354621.1=0.005992|NM_001354628.1=0.005992|NM_001354618.1=0.005992|NM_001167617.2=0.005992|NM_001354623.1=0.005992|NM_001167619.2=0.005992|NM_001354615.1=0.005992|NM_001354630.1=0.005992|NM_001354625.1=0.028184|NM_001258271.1=0.005992|NM_001354620.1=0.005992|NM_001354617.1=0.005992|NM_001258273.1=0.005992|XM_017006450.2=0.005992|NM_001354627.1=0.028184|NM_001354622.1=0.005992|XM_005265161.2=0.005992|NM_001354629.1=0.005992|NM_001354619.1=0.005992|NM_000249.3=0.005992
chr3	37048615	NM_000249.2:c.1989+6T>G	T	G	.	SQUIRLS	SQUIRLS_SCORE=G|NM_001354615.1=0.044572|NM_001354630.1=0.044572|NM_001354620.1=0.044572|NM_001354627.1=0.044572|NM_001354617.1=0.044572|NM_001258273.1=0.044572|XM_017006450.2=0.044572|NM_001354622.1=0.044572|NM_001354628.1=0.017152|NM_001354629.1=0.044572|NM_001354619.1=0.044572|XM_005265161.2=0.044572|NM_000249.3=0.044572|NM_001167618.2=0.044572|NM_001354624.1=0.044572|NM_001354626.1=0.044572|NM_001258274.2=0.044572|NM_001354616.1=0.044572|NM_001354621.1=0.044572|NM_001354618.1=0.044572|NM_001354623.1=0.044572|NM_001167617.2=0.044572|NM_001258271.1=0.008394|NM_001167619.2=0.044572|NM_001354625.1=0.044572
chr3	42176812	NM_001042646.1:c.287-2A>G	A	G	.	SQUIRLS	SQUIRLS_SCORE=G|NM_001349246.1=0.975470|XM_024453400.1=0.975470|XM_024453404.1=0.975470|XM_024453402.1=0.975470|XM_005264962.4=0.975470|NM_001042646.2=0.975470|XR_001740059.2=0.975470|NM_014965.4=0.975470|XM_017005909.1=0.975470|XM_017005913.2=0.975470|NM_001265608.1=0.975470|NM_001349247.1=0.975470|NM_001349249.1=0.975470|NM_001349245.1=0.975470|XM_024453401.1=0.975470|XM_024453403.1=0.975470|XM_005264963.4=0.975470|XM_006713030.3=0.975470|XR_001740058.2=0.975470|XM_006713031.4=0.975470|XM_006713029.3=0.975470|XR_001740060.1=0.975470|XM_011533489.3=0.975470|XM_017005911.1=0.975470|XM_017005908.1=0.975470|XM_017005906.1=0.975470|XM_017005907.2=0.975470|NM_001265609.1=0.975470|NM_001265610.1=0.975470|NR_146089.1=0.975470|NM_001349248.1=0.975470
chr3	47638723	NM_003074.3:c.2376+2T>C	A	G	.	SQUIRLS	SQUIRLS_SCORE=G|XM_011534034.1=0.975978|XR_001740239.1=0.975978|NM_003074.3=0.975978
chr3	49004858	NM_177939.2:c.888-3C>A	C	A	.	SQUIRLS	SQUIRLS_SCORE=A|NM_177938.2=0.165522|NM_177939.2=0.164823
chr3	58148853	NM_001457.3:c.6091+1G>T	G	T	.	SQUIRLS	SQUIRLS_SCORE=T|NM_001164318.1=0.978729|NM_001457.3=0.978729|NM_001164319.1=0.978729|XR_940396.2=0.978729|XM_005264978.2=0.978729|XR_001740065.1=0.978729|NM_001164317.1=0.978729
chr3	119382400	NM_020754.2:c.539+1G>A	G	A	.	SQUIRLS	SQUIRLS_SCORE=A|XM_017006955.1=0.998856|XM_006713714.3=0.998856|NM_020754.3=0.998856
chr3	129507766	NM_052985.3:c.3039+4A>G	A	G	.	SQUIRLS	SQUIRLS_SCORE=G|XM_017006835.1=0.958454|XM_006713692.3=0.958454|XM_017006820.2=0.958937|NM_052985.3=0.958937|XM_017006823.2=0.958454|XM_006713691.3=0.958454|XM_017006828.2=0.958454|NM_001280546.1=0.958937|XM_017006833.2=0.958454|XM_005247609.2=0.958454|XM_017006824.2=0.958937|XM_017006817.2=0.958454|XM_017006829.2=0.958937|XM_017006822.2=0.958454|XM_017006834.2=0.958937|NM_001280545.1=0.958937|NM_052989.2=0.958937|XM_017006818.2=0.958937|XM_017006832.1=0.958454|XM_017006838.2=0.958937|NM_018262.3=0.958937|XM_017006837.1=0.958454|XM_017006836.2=0.958454|XM_006713689.2=0.958454|XM_017006827.2=0.958937|XM_017006831.1=0.958454|XM_017006825.2=0.958454|XM_017006830.2=0.958454|NM_001280541.1=0.958454|XM_017006821.2=0.958937|XM_024453639.1=0.958454|XM_017006826.2=0.958937|NM_052990.2=0.958454|XM_017006819.2=0.958454
chr3	132689264	NM_153240.4:c.2694-2_2694-1delAG	CTG	G	.	SQUIRLS	SQUIRLS_SCORE=G|NR_037804.1=0.013900|NM_153240.4=0.013900
chr3	196306939	NM_152773.4:c.317+4A>T	T	A	.	SQUIRLS	SQUIRLS_SCORE=A|NM_001351628.1=0.025054|NM_152773.4=0.025054
chr4	664866	NM_000283.3:c.2130-15G>A	G	A	.	SQUIRLS	SQUIRLS_SCORE=A|NM_001350154.1=0.716658|NM_001350155.1=0.716658|XM_017008285.1=0.716658|XM_017008286.1=0.716658|XM_011513478.2=0.716658|XM_017008284.1=0.716658|XM_011513475.2=0.716658|XM_011513476.3=0.716658|XM_011513474.3=0.716658|XM_011513473.3=0.716658|NM_001145292.1=0.716658|NM_001145291.1=0.716658|NM_000283.3=0.716658
chr4	16186778	NM_153365.2:c.846+2_846+3insT	T	TA	.	SQUIRLS	SQUIRLS_SCORE=TA|XM_017007876.2=0.953712|XM_011513817.3=0.953712|XR_241676.4=0.953712|XR_925318.3=0.015280|XM_005248140.4=0.953712|NM_153365.2=0.953712|XM_011513816.3=0.953712|XM_011513812.3=0.015280|XM_005248139.3=0.953712
chr4	57032426	NM_001253835.1:c.830-1G>A	C	T	.	SQUIRLS	SQUIRLS_SCORE=T|NM_001253835.1=0.026198|NM_001553.2=0.992302
chr4	106194717	NM_001163435.1:c.1897+1G>A	C	T	.	SQUIRLS	SQUIRLS_SCORE=T|XR_001741353.2=0.978599|NM_033115.4=0.978599|XM_024454282.1=0.978599|XR_002959772.1=0.978599|NM_001290768.1=0.978599|XR_938800.3=0.978599|XM_024454281.1=0.978599|NM_001163437.2=0.978599|NM_001163436.2=0.978599|NM_001163435.2=0.978599|XR_001741354.2=0.022982|XM_017008848.1=0.978599|XM_017008849.1=0.978599|XM_017008847.2=0.978599|XM_017008846.1=0.978599|XM_011532417.2=0.978599
chr4	122331325	NM_015312.2:c.11250-1G>A	G	A	.	SQUIRLS	SQUIRLS_SCORE=A|XM_011532326.1=0.970273|XR_001741335.2=0.970273|XM_011532324.1=0.970273|NM_015312.3=0.970273|XM_011532322.1=0.970273|XM_011532319.1=0.970273|XM_017008697.1=0.970273|XM_024454243.1=0.970273|XM_017008695.1=0.970273|XM_011532330.1=0.970273|XR_938781.1=0.996758|XM_005263282.1=0.970273|XM_011532327.1=0.970273|XM_011532320.3=0.970273|XM_011532325.1=0.970273|XM_011532323.1=0.970273|XM_006714344.1=0.970273|XM_005263287.1=0.970273|XM_017008698.1=0.970273|XM_011532321.2=0.970273|XR_001741336.1=0.996758|XM_017008696.1=0.970273|XR_938782.1=0.996758
chr4	127949802	NM_152778.2:c.198+2T>C	A	G	.	SQUIRLS	SQUIRLS_SCORE=G|XM_024453983.1=0.953508|XR_001741196.1=0.953508|XM_005262897.2=0.953508|XM_005262893.1=0.953508|XM_011531832.1=0.953508|XR_001741195.1=0.953508|XM_024453982.1=0.953508|NM_152778.2=0.953508|XR_938717.2=0.953508|XM_011531831.1=0.953508|XM_024453981.1=0.953508|XR_001741198.2=0.953508|XR_001741194.1=0.953508|XR_001741199.1=0.953508|XM_011531830.1=0.953508|XM_005262896.1=0.953508|XM_005262898.3=0.953508|XM_017007989.1=0.953508|XR_001741197.1=0.953508
chr4	129039039	NM_144643.2:c.290+2T>C	A	G	.	SQUIRLS	SQUIRLS_SCORE=G|XR_938689.2=0.987250|XM_017007720.1=0.987250|XM_017007719.1=0.987250|XR_002959708.1=0.987250|NM_001300898.1=0.984735|XM_017007718.2=0.987250|XM_017007717.2=0.987250|XM_017007716.2=0.987250|XR_001741129.2=0.987250|XR_001741128.2=0.987250|XR_001741127.2=0.987250|XR_001741126.2=0.987250|XR_427528.3=0.987250|XR_001741131.2=0.987250|XR_001741130.2=0.987250|NM_144643.3=0.987250
chr5	37139371	NM_023073.3:c.8471-1G>C	C	G	.	SQUIRLS	SQUIRLS_SCORE=G|XM_011514086.3=0.024569|XM_011514085.3=0.024569|XM_005248349.4=0.024569|XM_005248347.4=0.024569|XM_005248346.4=0.024569|XM_005248345.4=0.024569|XM_017009766.1=0.024569|XM_017009765.1=0.024569|XM_017009763.1=0.024569|XM_017009760.1=0.024569|XM_011514089.2=0.024569|XM_011514088.2=0.024569|XM_011514087.2=0.024569|XR_001742208.1=0.024569|XM_011514090.3=0.024569|XR_925644.2=0.024569|XM_005248350.4=0.024569|XM_024446186.1=0.024569|XM_024446185.1=0.024569|XM_024446184.1=0.024569|XM_024446183.1=0.024569|XM_017009761.2=0.024569|XM_006714491.3=0.024569|XM_011514094.2=0.024569|NM_023073.3=0.024569|XM_011514092.2=0.024569
chr5	74705325	NM_000521.3:c.771+5G>C	G	C	.	SQUIRLS	SQUIRLS_SCORE=C|NM_001292004.1=0.964930|NM_000521.3=0.964930
chr5	74716676	NM_000521.3:c.1169+3_1169+10delAAGTTGTT	AAGTTGTTT	T	.	SQUIRLS	SQUIRLS_SCORE=T|NM_000521.3=0.948503|NM_001292004.1=0.948503
chr5	87374922	NM_002890.2:c.2011+6T>G	T	G	.	SQUIRLS	SQUIRLS_SCORE=G|NM_022650.2=0.806777|XM_011543525.2=0.806777|NM_002890.2=0.806777|XR_001742326.1=0.018437|XR_001742324.2=0.018437
chr5	88729356	NM_002397.4:c.835-9T>G	A	C	.	SQUIRLS	SQUIRLS_SCORE=C|XM_005248511.3=0.998411|NM_002397.4=0.998411|XM_017009481.2=0.998411|XM_024446061.1=0.998411|XM_006714625.4=0.998411|XM_017009475.2=0.998411|NM_001131005.2=0.998411|XM_017009479.2=0.998411|XM_024446055.1=0.998411|XM_017009477.1=0.998411|XM_024446059.1=0.998411|XM_011543396.3=0.998411|XM_017009482.2=0.998411|XM_024446062.1=0.998411|XM_017009476.2=0.998411|XM_017009480.1=0.998411|NM_001193347.1=0.998411|XM_024446056.1=0.998411|NM_001308002.1=0.998411|NM_001193350.1=0.998411|XM_011543397.3=0.998411|XM_011543400.1=0.998411|XM_017009483.2=0.998411|NM_001193348.1=0.998411|XM_024446053.1=0.998411|XM_024446057.1=0.998411|XM_006714619.3=0.998411|XM_017009478.2=0.998411|XM_024446060.1=0.998411|XM_011543401.1=0.998411|NM_001193349.1=0.998411|XM_024446054.1=0.998411|XM_024446058.1=0.998411
chr5	88731903	NM_002397.4:c.638-2A>G	T	C	.	SQUIRLS	SQUIRLS_SCORE=C|XM_011543396.3=0.961219|XM_024446056.1=0.961219|XM_017009480.1=0.961219|NM_001193348.1=0.961219|XM_017009483.2=0.961219|NM_001193350.1=0.961219|XM_011543400.1=0.961219|XM_011543397.3=0.961219|XM_024446053.1=0.961219|XM_024446057.1=0.961219|XM_011543401.1=0.961219|XM_006714619.3=0.961219|XM_017009478.2=0.961219|XM_024446060.1=0.961219|NM_001193349.1=0.961219|XM_024446054.1=0.961219|XM_024446058.1=0.961219|NM_002397.4=0.961219|XM_024446061.1=0.961219|NM_001131005.2=0.961219|XM_005248511.3=0.961219|XM_006714625.4=0.961219|XM_017009481.2=0.961219|XM_017009477.1=0.961219|XM_024446055.1=0.961219|XM_017009475.2=0.961219|XM_017009479.2=0.961219|XM_024446059.1=0.961219|XM_017009482.2=0.961219|XM_024446062.1=0.961219|NM_001193347.1=0.961219|XM_017009476.2=0.961219|NM_001308002.1=0.961219
chr5	112766412	NM_001127511.2:c.250+2T>C	T	C	.	SQUIRLS	SQUIRLS_SCORE=C|NM_001127510.2=0.993125|NM_001354902.1=0.993125|NM_001127511.2=0.993125|NM_001354900.1=0.993125|NM_000038.5=0.993125|NM_001354899.1=0.993125|NM_001354898.1=0.993125|NM_001354897.1=0.993125|NM_001354896.1=0.993125|NM_001354895.1=0.993125|NM_001354903.1=0.993125|NM_001354905.1=0.993125|NM_001354906.1=0.993125|NM_001354901.1=0.993125|NM_001354904.1=0.993125
chr5	112767263	NM_001354896.1:c.295C>T	C	T	.	.	SQUIRLS_SCORE=T|NM_001127510.2=0.005627|NM_001354898.1=0.005627|NM_001354899.1=0.005627|NM_001127511.2=0.005627|NM_000038.5=0.005627|NM_001354897.1=0.005627|NM_001354896.1=0.005627|NM_001354895.1=0.005627|NM_001354906.1=0.005627|NM_001354905.1=0.005627|NM_001354904.1=0.005627|NM_001354903.1=0.005627|NM_001354902.1=0.005627|NM_001354901.1=0.005627|NM_001354900.1=0.005627
chr5	112775624	NM_000038.5:c.423-5_423-3delAAT	AATA	A	.	SQUIRLS	SQUIRLS_SCORE=A|NM_001354900.1=0.452315|NM_000038.5=0.452315|NM_001354899.1=0.452315|NM_001354898.1=0.452315|NM_001354897.1=0.452315|NM_001354896.1=0.452315|NM_001354895.1=0.452315|NM_001354904.1=0.452315|NM_001354906.1=0.452315|NM_001354902.1=0.452315|NM_001354905.1=0.452315|NM_001127511.2=0.452315|NM_001354903.1=0.452315|NM_001354901.1=0.452315|NM_001127510.2=0.452315
chr5	112827921	NM_000038.5:c.1549-8A>G	A	G	.	SQUIRLS	SQUIRLS_SCORE=G|NM_001354900.1=0.998272|NM_000038.5=0.998272|NM_001354899.1=0.998272|NM_001354898.1=0.998272|NM_001354897.1=0.998272|NM_001354896.1=0.998272|NM_001354895.1=0.998272|NM_001354902.1=0.998272|NM_001354904.1=0.998272|NM_001354906.1=0.998272|NM_001354905.1=0.998272|NM_001127510.2=0.998272|NM_001354903.1=0.998272|NM_001127511.2=0.998272|NM_001354901.1=0.998272
chr5	119475730	NM_000414.3:c.302+3_302+18delGAGTATTTCTTTTTCAinsTTTTTTAAAAAGTATATACTTTCCTCCTTTTACCCTATACAACATTGATT	GAGTATTTCTTTTTCA	TTTTTTAAAAAGTATATACTTTCCTCCTTTTACCCTATACAACATTGATT	.	SQUIRLS	SQUIRLS_SCORE=TTTTTTAAAAAGTATATACTTTCCTCCTTTTACCCTATACAACATTGATT|NM_001292027.1=0.994077|NM_001292028.1=0.994077|NM_001199291.2=0.994077|NM_001199292.1=0.994077|NM_000414.3=0.994077
chr5	128318876	NM_001999.3:c.4594+3A>G	T	C	.	SQUIRLS	SQUIRLS_SCORE=C|NM_001999.3=0.927984|XM_017009228.2=0.927984
chr5	134874531	NM_024715.3:c.103+1G>A	G	A	.	SQUIRLS	SQUIRLS_SCORE=A|NM_001350735.1=0.007351|NM_024715.3=0.981241
chr5	138947482	NM_022464.4:c.1030-9G>A	C	T	.	SQUIRLS	SQUIRLS_SCORE=T|NM_001037633.1=0.999899|XM_024446164.1=0.999899|XM_011543570.2=0.999899|NM_022464.4=0.999899
chr5	151676131	NM_003118.3:c.57+1G>C	C	G	.	.	SQUIRLS_SCORE=G|NM_001309444.1=0.010720|NM_001309443.1=0.010720|NM_003118.3=0.010720
chr6	24652982	NM_016614.2:c.807+1G>T	C	A	.	SQUIRLS	SQUIRLS_SCORE=A|NM_016614.2=0.623892
chr6	26087518	NM_000410.3:c.76+2T>C	T	C	.	SQUIRLS	SQUIRLS_SCORE=C|NM_000410.3=0.932436|NM_001300749.1=0.932436|NM_139009.2=0.932436|NM_139010.2=0.942571|NM_139011.2=0.917539|NM_139008.2=0.917539|NR_144383.1=0.006773|NM_139007.2=0.917539|XM_011514543.3=0.930267|NM_139006.2=0.932436|XR_241893.4=0.930267|NM_139004.2=0.932436|NM_139003.2=0.932436
chr6	33173502	NM_080680.2:c.2682G>A	C	T	.	SQUIRLS	SQUIRLS_SCORE=T|XM_017010250.1=0.610915|NM_080681.2=0.610915|NM_080680.2=0.610915|XM_011514302.2=0.610915|XM_011514300.2=0.610915|XM_011514299.2=0.610915|NM_080679.2=0.610915|XM_017010251.2=0.610915
chr6	36685748	NM_000389.4:c.446-3C>G	C	G	.	SQUIRLS	SQUIRLS_SCORE=G|NM_001220777.1=0.368186|NM_001291549.1=0.368186|NM_000389.4=0.368186|NM_078467.2=0.368186|NM_001220778.1=0.368186
chr6	42938085	NM_006586.3:c.496-5_496-4delAC	AAC	C	.	.	SQUIRLS_SCORE=C|NR_134891.1=0.006341|NR_134881.1=0.007035|NR_134882.1=0.007035|NR_134890.1=0.007284|NR_134880.1=0.007035|NM_006586.4=0.007035|NM_001318856.1=0.006306|NR_134892.1=0.006306|NM_001318845.1=0.007035|NM_001318857.1=0.006341|NR_134888.1=0.007035|NM_001318858.1=0.006341|NM_001318842.1=0.007035
chr6	43045403	NM_014780.4:c.2863-1G>C	C	G	.	.	SQUIRLS_SCORE=G|XM_011515019.2=0.009848|XM_017011534.1=0.009848|XM_017011537.2=0.009848|XM_017011535.1=0.009848|XM_017011538.2=0.009848|XM_017011539.2=0.009848|XM_011515020.2=0.009848|XM_005249503.3=0.009848|NM_001168370.1=0.009848|XM_006715285.2=0.009848|XM_011515021.1=0.009848|NM_014780.4=0.009848|XM_017011533.1=0.009848|XM_017011536.2=0.009848
chr6	43623932	NM_019096.3:c.1236+1G>A	C	T	.	SQUIRLS	SQUIRLS_SCORE=T|XM_017010976.1=0.986467|XM_024446475.1=0.986467|NM_001286216.1=0.986467|XM_024446476.1=0.986467|NM_019096.4=0.986467|XM_024446477.1=0.986467|XM_024446478.1=0.986467
chr6	64077298	NM_001142800.1:c.6571+4558A>G	T	C	.	.	SQUIRLS_SCORE=C|NM_001142800.1=0.008677|NM_001292009.1=0.008677
chr6	73615314	NM_012434:c.1111+1G>A	C	T	.	SQUIRLS	SQUIRLS_SCORE=T|NM_012434.4=0.960881
chr6	121292052	NM_152730.4:c.1372+1G>T	C	A	.	SQUIRLS	SQUIRLS_SCORE=A|XM_011535571.3=0.422109|XM_005266861.3=0.422109|XM_017010400.1=0.422109|XM_017010402.2=0.422109|XM_011535574.1=0.422109|XM_011535576.2=0.422109|XR_942346.2=0.422109|XM_011535570.1=0.422109|NM_152730.5=0.422109|XM_017010405.1=0.422109|XM_011535569.2=0.422109|XM_017010403.1=0.422109|NR_104452.1=0.422109|XR_001743232.2=0.422109|XM_017010398.2=0.422109|XM_017010401.1=0.422109|XM_011535580.2=0.422109|XM_011535582.3=0.422109|XM_011535575.3=0.422109|XM_011535585.2=0.422109|XM_017010399.1=0.422109|XR_001743231.1=0.422109|XM_017010397.1=0.422109
chr6	129315952	NM_000426.3:c.3924+2T>C	T	C	.	SQUIRLS	SQUIRLS_SCORE=C|XM_011535820.2=0.997632|XM_017010851.2=0.997632|XM_017010853.1=0.997632|XM_017010852.1=0.997632|XM_005266982.3=0.997632|XM_005266981.3=0.997632|NM_000426.3=0.997632|NM_001079823.1=0.997632
chr6	131847776	NM_006208.2:c.241G>T	G	T	.	SQUIRLS	SQUIRLS_SCORE=T|NM_006208.2=0.972325
chr6	157167185	NM_020732.3:c.3025G>T	G	T	.	SQUIRLS	SQUIRLS_SCORE=T|NM_001346813.1=0.992934|NM_020732.3=0.992934|XM_011535988.3=0.992934|XM_017011109.2=0.992934|XM_017011107.2=0.992934|XM_011535984.2=0.992934|XM_017011106.2=0.992934|XM_017011105.2=0.992934|XM_017011103.2=0.992934|XM_017011104.1=0.992934|XR_002956289.1=0.992934|NM_017519.2=0.992934
chr7	5982823	NM_000535.5:c.2174+1G>A	C	T	.	SQUIRLS	SQUIRLS_SCORE=T|NR_136154.1=0.939895|NM_001322009.1=0.939895|NM_001322010.1=0.939895|NM_001322006.1=0.939895|XM_017012342.2=0.939895|XM_024446800.1=0.939895|NM_001322003.1=0.939895|NM_000535.6=0.939895|NM_001322015.1=0.939895|NM_001322012.1=0.939895|NM_001322008.1=0.939895|XM_006715744.4=0.939895|NM_001322005.1=0.939895|NM_001322014.1=0.939895|NM_001322011.1=0.939895|NM_001322007.1=0.939895|NM_001322004.1=0.939895|NM_001322013.1=0.939895
chr7	16301467	NM_001101426.3:c.790-1G>C	C	G	.	SQUIRLS	SQUIRLS_SCORE=G|XR_001744864.1=0.016592|XM_017012575.1=0.013185|XM_024446911.1=0.013185|XM_011515508.2=0.013185|XR_001744867.1=0.016592|XM_017012578.1=0.013185|XM_011515501.2=0.013185|XM_017012576.1=0.013185|XR_001744865.1=0.016592|XM_024446912.1=0.013185|XM_006715770.3=0.013185|XR_001744866.1=0.013185|XM_011515499.2=0.013185|XM_011515509.2=0.013185|XR_001744868.1=0.039788|XM_024446910.1=0.013185|XM_024446909.1=0.013185|NM_001101417.3=0.013185|XM_017012577.1=0.013185|NM_001101426.3=0.013185|XM_011515500.2=0.013185
chr7	21706736	NM_001277115.1:c.6547-963G>A	G	A	.	SQUIRLS	SQUIRLS_SCORE=A|NM_001277115.1=0.068666
chr7	30026304	NM_017946.3:c.197+5_197+8delGTAA	TTACT	T	.	SQUIRLS	SQUIRLS_SCORE=T|NR_046478.1=0.989331|NR_046479.1=0.989331|NM_017946.3=0.989331
chr7	41966642	NM_000168.5:c.2432-1G>A	C	T	.	SQUIRLS	SQUIRLS_SCORE=T|XM_017011997.1=0.977321|NM_000168.5=0.985984|XM_011515274.2=0.977321
chr7	44111058	NM_001129.3:c.1630+1G>A	G	A	.	SQUIRLS	SQUIRLS_SCORE=A|XM_011515162.1=0.994248|NM_001129.4=0.994248
chr7	66994210	NM_016038.2:c.258+2T>C	A	G	.	SQUIRLS	SQUIRLS_SCORE=G|NM_016038.3=0.987393
chr7	87462423	NM_000443.3:c.286+335A>G	T	C	.	SQUIRLS	SQUIRLS_SCORE=C|NM_018850.2=0.100947|XM_017012323.2=0.100947|XR_001744809.2=0.100947|NM_000443.3=0.100947|XR_001744810.2=0.100947|XM_011516311.3=0.100947|XM_011516312.3=0.100947|XM_011516313.3=0.100947|XM_011516309.3=0.100947|XM_011516308.3=0.100947|XM_011516310.3=0.100947|NM_018849.2=0.100947
chr7	97855352	NM_133436.3:c.1137+1G>A	C	T	.	SQUIRLS	SQUIRLS_SCORE=T|NM_183356.3=0.983427|NM_133436.3=0.983427|NM_001673.4=0.983427|NM_001352496.1=0.983427|NR_147989.1=0.983427|NM_001178077.1=0.983427|NM_001178076.1=0.983427|NM_001178075.1=0.983427
chr7	100628224	NM_003227.3:c.1473G>A	C	T	.	SQUIRLS	SQUIRLS_SCORE=T|NM_003227.3=0.992330|XM_005250553.4=0.992330|XM_017012573.1=0.992330|NM_001206855.1=0.992330
chr7	107324533	NM_001161520.1:c.1120-12T>A	A	T	.	SQUIRLS	SQUIRLS_SCORE=T|NM_001161520.1=0.998476|NM_181733.2=0.998476|NM_006348.3=0.998476|XM_024446634.1=0.998476
chr7	107961544	NM_002291.3:c.1985+5G>T	C	A	.	SQUIRLS	SQUIRLS_SCORE=A|NM_002291.2=0.419246|XM_017012202.1=0.419246|XM_017012201.1=0.419246|XR_001744756.1=0.419246
chr7	116771990	NM_000245.2:c.3028+1G>A	G	A	.	SQUIRLS	SQUIRLS_SCORE=A|XR_001744772.1=0.974687|XM_006715990.2=0.974687|XM_011516223.1=0.974687|NM_000245.3=0.974687|NM_001324402.1=0.974687|NM_001127500.2=0.974687
chr7	116771990	NM_000245.2:c.3028+1G>C	G	C	.	SQUIRLS	SQUIRLS_SCORE=C|NM_000245.3=0.964440|NM_001127500.2=0.964440|NM_001324402.1=0.964440|XM_006715990.2=0.964440|XM_011516223.1=0.964440|XR_001744772.1=0.964440
chr7	116771990	NM_000245.2:c.3028+1G>T	G	T	.	SQUIRLS	SQUIRLS_SCORE=T|NM_001127500.2=0.959627|NM_000245.3=0.959627|XM_006715990.2=0.959627|NM_001324402.1=0.959627|XR_001744772.1=0.959627|XM_011516223.1=0.959627
chr7	116771991	NM_000245.2:c.3028+2T>C	T	C	.	SQUIRLS	SQUIRLS_SCORE=C|XM_006715990.2=0.991258|XM_011516223.1=0.991258|XR_001744772.1=0.991258|NM_000245.3=0.991258|NM_001324402.1=0.991258|NM_001127500.2=0.991258
chr7	116771991	NM_000245.2:c.3028+2T>G	T	G	.	SQUIRLS	SQUIRLS_SCORE=G|XM_011516223.1=0.950957|NM_001127500.2=0.950957|NM_000245.3=0.950957|NM_001324402.1=0.950957|XM_006715990.2=0.950957|XR_001744772.1=0.950957
chr7	117509031	NM_000492.3:c.165-3C>T	C	T	.	.	SQUIRLS_SCORE=T|NM_000492.3=0.008244
chr7	117530893	NM_000492.3:c.274-6T>C	T	C	.	.	SQUIRLS_SCORE=C|NM_000492.3=0.006980
chr7	117531114	NM_000492.3:c.489G>A	G	A	.	SQUIRLS	SQUIRLS_SCORE=A|NM_000492.3=0.994828
chr7	117531115	NM_000492.3:c.489+1G>T	G	T	.	SQUIRLS	SQUIRLS_SCORE=T|NM_000492.3=0.986812
chr7	117531117	NM_000492.3:c.489+3A>G	A	G	.	SQUIRLS	SQUIRLS_SCORE=G|NM_000492.3=0.845779
chr7	117531118	NM_000492.3:c.489+4A>G	A	G	.	SQUIRLS	SQUIRLS_SCORE=G|NM_000492.3=0.964246
chr7	117534275	NM_000492.3:c.490-1G>C	G	C	.	SQUIRLS	SQUIRLS_SCORE=C|NM_000492.3=0.985068
chr7	117534366	NM_000492.3:c.579+1G>T	G	T	.	SQUIRLS	SQUIRLS_SCORE=T|NM_000492.3=0.985399
chr7	117535247	NM_000492.3:c.580-1G>T	G	T	.	SQUIRLS	SQUIRLS_SCORE=T|NM_000492.3=0.981169
chr7	117535412	NM_000492.3:c.743+1G>A	G	A	.	SQUIRLS	SQUIRLS_SCORE=A|NM_000492.3=0.983984
chr7	117536534	NM_000492.3:c.744-14_744-3del	TGATTGATTTACA	A	.	SQUIRLS	SQUIRLS_SCORE=A|NM_000492.3=0.143834
chr7	117536538	NM_000492.3:c.744-10_744-3del	TGATTTACA	A	.	SQUIRLS	SQUIRLS_SCORE=A|NM_000492.3=0.143982
chr7	117536539	NM_000492.3:c.744-9_744-6del	GATTT	T	.	.	SQUIRLS_SCORE=T|NM_000492.3=0.006431
chr7	117536542	NM_000492.3:c.744-9_744-6dup	T	TGATT	.	.	SQUIRLS_SCORE=TGATT|NM_000492.3=0.007775
chr7	117540088	NM_000492.3:c.870-12T>A	T	A	.	SQUIRLS	SQUIRLS_SCORE=A|NM_000492.3=0.999956
chr7	117540096	NM_000492.3:c.870-4A>G	A	G	.	.	SQUIRLS_SCORE=G|NM_000492.3=0.006563
chr7	117540347	NM_000492.3:c.1116+1G>A	G	A	.	SQUIRLS	SQUIRLS_SCORE=A|NM_000492.3=0.990869
chr7	117542108	NM_000492.3:c.1209G>A	G	A	.	SQUIRLS	SQUIRLS_SCORE=A|NM_000492.3=0.992739
chr7	117542110	NM_000492.3:c.1209+2T>G	T	G	.	SQUIRLS	SQUIRLS_SCORE=G|NM_000492.3=0.975130
chr7	117559462	NM_000492.3:c.1393-2A>G	A	G	.	SQUIRLS	SQUIRLS_SCORE=G|NM_000492.3=0.969164|NR_149084.1=0.026293
chr7	117559655	NM_000492.3:c.1584G>A	G	A	.	SQUIRLS	SQUIRLS_SCORE=A|NR_149084.1=0.013511|NM_000492.3=0.953696
chr7	117587731	NM_000492.3:c.1585-8G>A	G	A	.	SQUIRLS	SQUIRLS_SCORE=A|NM_000492.3=0.997391
chr7	117587736	NM_000492.3:c.1585-3T>G	T	G	.	SQUIRLS	SQUIRLS_SCORE=G|NM_000492.3=0.418380
chr7	117587738	NM_000492.3:c.1585-1G>A	G	A	.	SQUIRLS	SQUIRLS_SCORE=A|NM_000492.3=0.982115
chr7	117587834	NM_000492.3:c.1679+1G>C	G	C	.	SQUIRLS	SQUIRLS_SCORE=C|NM_000492.3=0.984096
chr7	117590440	NM_000492.3:c.1766+1G>A	G	A	.	SQUIRLS	SQUIRLS_SCORE=A|NM_000492.3=0.989274
chr7	117590442	NM_000492.3:c.1766+3A>G	A	G	.	SQUIRLS	SQUIRLS_SCORE=G|NM_000492.3=0.541314
chr7	117592658	NM_000492.3:c.2490+1G>A	G	A	.	SQUIRLS	SQUIRLS_SCORE=A|NM_000492.3=0.989173
chr7	117594930	NM_000492.3:c.2491G>T	G	T	.	SQUIRLS	SQUIRLS_SCORE=T|NM_000492.3=0.995609
chr7	117602820	NM_000492.3:c.2620-6T>C	T	C	.	.	SQUIRLS_SCORE=C|NM_000492.3=0.007056
chr7	117602868	NM_000492.3:c.2657+5G>A	G	A	.	SQUIRLS	SQUIRLS_SCORE=A|NM_000492.3=0.953778
chr7	117603531	NM_000492.3:c.2658-1G>A	G	A	.	SQUIRLS	SQUIRLS_SCORE=A|NM_000492.3=0.946672
chr7	117606670	NM_000492.3:c.2909-4A>G	A	G	.	.	SQUIRLS_SCORE=G|NM_000492.3=0.007012
chr7	117606753	NM_000492.3:c.2988G>A	G	A	.	SQUIRLS	SQUIRLS_SCORE=A|NM_000492.3=0.984568
chr7	117606754	NM_000492.3:c.2988+1G>A	G	A	.	SQUIRLS	SQUIRLS_SCORE=A|NM_000492.3=0.991711
chr7	117610518	NM_000492.3:c.2989-1G>A	G	A	.	SQUIRLS	SQUIRLS_SCORE=A|NM_000492.3=0.978673
chr7	117610518	NM_000492.3:c.2989-1G>T	G	T	.	SQUIRLS	SQUIRLS_SCORE=T|NM_000492.3=0.977350
chr7	117610672	NM_000492.3:c.3139+3A>G	A	G	.	SQUIRLS	SQUIRLS_SCORE=G|NM_000492.3=0.601809
chr7	117614714	NM_000492.3:c.3468+1G>A	G	A	.	SQUIRLS	SQUIRLS_SCORE=A|NM_000492.3=0.988847
chr7	117614715	NM_000492.3:c.3468+2dup	T	TT	.	SQUIRLS	SQUIRLS_SCORE=TT|NM_000492.3=0.990997
chr7	117642437	NM_000492.3:c.3718-1G>A	G	A	.	SQUIRLS	SQUIRLS_SCORE=A|NM_000492.3=0.977573
chr7	117642594	NM_000492.3:c.3873+1G>A	G	A	.	SQUIRLS	SQUIRLS_SCORE=A|NM_000492.3=0.986798
chr7	117648320	NM_000492.3:c.3874-4522A>G	A	G	.	.	SQUIRLS_SCORE=G|NM_000492.3=0.006083
chr7	117665564	NM_000492.3:c.4242_4242+1delinsTT	GG	TT	.	SQUIRLS	SQUIRLS_SCORE=TT|NM_000492.3=0.979541
chr7	117665565	NM_000492.3:c.4242+1G>T	G	T	.	SQUIRLS	SQUIRLS_SCORE=T|NM_000492.3=0.988061
chr7	139134654	NM_001144923.1:c.4-1G>C	G	C	.	SQUIRLS	SQUIRLS_SCORE=C|NM_001144923.2=0.976782|NM_001287513.1=0.979484|NM_001321740.1=0.976782|NM_001144920.2=0.976782|NM_001318333.1=0.976782|NM_001321741.1=0.976782|NM_001287512.1=0.976782|NM_024926.3=0.976782|NM_001321742.1=0.976782
chr7	141615468	NM_018238.3:c.424-3C>G	C	G	.	SQUIRLS	SQUIRLS_SCORE=G|XM_011516397.3=0.286781|XM_024446835.1=0.286781|NM_018238.3=0.286781|XM_005250023.4=0.286781
chr8	38253129	NM_015214.2:c.1891+2dup	T	TT	.	SQUIRLS	SQUIRLS_SCORE=TT|NM_001164232.1=0.989447|XM_017013256.2=0.989447|XM_017013255.2=0.989447|XM_017013254.2=0.989447|XM_017013252.1=0.989447|XM_005273456.4=0.989447|XM_005273455.4=0.989447|XM_005273454.3=0.989447|NM_015214.2=0.989447|XR_001745506.2=0.989447|XM_011544456.2=0.989447|XR_001745504.2=0.989447
chr8	38424509	NM_001174067.1:c.1029G>A	C	T	.	SQUIRLS	SQUIRLS_SCORE=T|XM_011544447.2=0.992228|NM_001354367.1=0.992228|XM_017013227.1=0.992228|XM_011544451.1=0.992228|XM_006716303.3=0.992228|XM_011544445.2=0.992228|XM_006716314.2=0.992228|NM_023106.2=0.992228|NM_023110.2=0.992228|XM_017013219.1=0.992228|XM_011544452.2=0.992228|XM_017013225.2=0.992228|XM_017013230.1=0.992228|NM_001174067.1=0.992228|XM_017013231.1=0.992228|XM_011544443.2=0.992228|XM_006716312.2=0.992228|XR_001745495.1=0.992228|XM_017013229.2=0.997266|XM_006716304.1=0.992228|XM_017013221.1=0.992228|NM_001174065.1=0.992228|XM_011544448.1=0.992228|NM_001354368.1=0.992228|XM_006716310.3=0.992228|NM_001174063.1=0.992228|XM_017013226.1=0.992228|NM_015850.3=0.992228|XM_011544446.2=0.992228|XM_011544444.1=0.992228|NM_001354370.1=0.992228|XM_006716307.1=0.992228|XM_011544450.2=0.992228|XM_024447097.1=0.992228|NM_023105.2=0.992228|XR_001745496.1=0.992228|XM_006716311.1=0.992228|XM_017013224.2=0.992228|NM_001174066.1=0.992228|XM_011544449.1=0.992228|NM_001354369.1=0.992228|XM_017013222.2=0.992228|XM_017013220.1=0.992228|NM_001174064.1=0.992228
chr8	42459895	NM_006749.3:c.613+1G>A	C	T	.	SQUIRLS	SQUIRLS_SCORE=T|XM_024447237.1=0.947481|XM_024447236.1=0.947481|XM_024447235.1=0.947481|NM_006749.4=0.947481|XM_017013749.2=0.947481|XM_017013748.1=0.947481|XM_005273615.4=0.947481|XM_005273613.4=0.947481|XM_017013752.2=0.947481|XM_017013751.2=0.947481|XM_017013750.2=0.947481|NM_001257181.1=0.947481|NM_001257180.1=0.947481|XM_006716391.4=0.947481|XM_006716390.4=0.947481
chr8	51472306	NM_144651.4:c.695-2A>T	T	A	.	.	SQUIRLS_SCORE=A|XM_011517458.2=0.009372|NM_144651.4=0.009372|XM_017013041.1=0.009372
chr8	85465470	NM_000067.2:c.232+1G>A	G	A	.	SQUIRLS	SQUIRLS_SCORE=A|NM_000067.2=0.990154|NM_001293675.1=0.990154
chr8	99766874	NM_017890.4:c.7226C>T	C	T	.	.	SQUIRLS_SCORE=T|XM_005250800.3=0.005700|XM_011516853.2=0.005700|XM_011516849.2=0.005700|XM_011516848.2=0.005700|NM_017890.4=0.005700|XM_024447074.1=0.005700|XM_011516854.2=0.005700|XM_011516852.2=0.005700|XM_017013109.1=0.005700|XM_011516851.2=0.005700|XM_011516850.2=0.005700|NM_152564.4=0.005700|XM_017013112.1=0.005700|XM_017013111.1=0.005700|XM_005250801.5=0.005700
chr9	5772741	NM_020829.3:c.3794G>C	G	C	.	SQUIRLS	SQUIRLS_SCORE=C|XM_017014934.1=0.998013|XR_428426.3=0.998013|XM_011517968.2=0.998013|XR_929337.2=0.025589|XM_011517967.2=0.998013|NM_020829.3=0.998013|XM_017014936.1=0.998013|XM_017014935.1=0.998013|NM_001206557.1=0.998013|XR_428431.3=0.053746|XM_005251523.3=0.998013
chr9	21970900	NM_000077.4:c.457+2T>C	A	G	.	SQUIRLS	SQUIRLS_SCORE=G|XM_011517676.2=0.958946|XM_005251343.1=0.958946|NM_000077.4=0.958946|NM_001195132.1=0.957654|XR_929159.2=0.960705|XM_011517679.1=0.958946|NM_058195.3=0.958946|NM_058197.4=0.958946|XM_011517675.2=0.958946
chr9	21970901	NM_000077.4:c.457+1G>A	C	T	.	SQUIRLS	SQUIRLS_SCORE=T|NM_058195.3=0.932411|NM_058197.4=0.932411|XM_011517679.1=0.932411|NM_001195132.1=0.940163|NM_000077.4=0.932411|XM_005251343.1=0.932411|XM_011517675.2=0.932411|XM_011517676.2=0.932411|XR_929159.2=0.944402
chr9	21970901	NM_000077.4:c.457+1G>T	C	A	.	SQUIRLS	SQUIRLS_SCORE=A|NM_001195132.1=0.380310|XM_005251343.1=0.386411|NM_058195.3=0.386411|XM_011517679.1=0.386411|NM_058197.4=0.386411|NM_000077.4=0.386411|XR_929159.2=0.403673|XM_011517675.2=0.386411|XM_011517676.2=0.386411
chr9	21971209	NM_000077.4:c.151-1G>A	C	T	.	SQUIRLS	SQUIRLS_SCORE=T|XM_011517676.2=0.976581|NM_001195132.1=0.976581|NM_000077.4=0.976581|XM_005251343.1=0.983120|XR_929159.2=0.976581|XM_011517675.2=0.976581|NM_058195.3=0.976581|XM_011517679.1=0.976581|NM_058197.4=0.976581
chr9	21971209	NM_000077.4:c.151-1G>T	C	A	.	SQUIRLS	SQUIRLS_SCORE=A|NM_001195132.1=0.952998|XM_005251343.1=0.975497|NM_058195.3=0.952998|XR_929159.2=0.952998|XM_011517675.2=0.952998|XM_011517679.1=0.952998|NM_058197.4=0.952998|XM_011517676.2=0.952998|NM_000077.4=0.952998
chr9	21971210	NM_000077.4:c.151-2A>C	T	G	.	SQUIRLS	SQUIRLS_SCORE=G|XM_011517676.2=0.957717|XM_005251343.1=0.979740|NM_001195132.1=0.957717|NM_000077.4=0.957717|NM_058195.3=0.957717|NM_058197.4=0.957717|XM_011517679.1=0.957717|XR_929159.2=0.957717|XM_011517675.2=0.957717
chr9	95459794	NM_000264.4:c.2704-11C>T	G	A	.	.	SQUIRLS_SCORE=A|NM_001083604.2=0.009694|NR_149061.1=0.009694|NM_000264.4=0.009694|NM_001083605.2=0.009694|NM_001354918.1=0.009694|NM_001083602.2=0.009694|NM_001083606.2=0.009694|NM_001083603.2=0.009694|NM_001083607.2=0.009694
chr9	95461999	NM_000264.3:c.2561-1G>A	C	T	.	SQUIRLS	SQUIRLS_SCORE=T|NM_001083603.2=0.971474|NM_001083607.2=0.971474|NM_001083604.2=0.971474|NR_149061.1=0.971474|NM_001083605.2=0.971474|NM_001354918.1=0.971474|NM_001083602.2=0.971474|NM_000264.4=0.971474|NM_001083606.2=0.971474
chr9	99132727	NM_001306210.1:c.574G>C	G	C	.	SQUIRLS	SQUIRLS_SCORE=C|XM_024447658.1=0.080551|XM_011518949.2=0.080551|NM_001130916.2=0.282359|NM_004612.3=0.080551|XM_011518950.2=0.282359|NM_001306210.1=0.161610|XM_011518948.2=0.161610|XM_017015063.1=0.161610
chr9	120419975	NM_001011649.1:c.4005-15A>G	T	C	.	SQUIRLS	SQUIRLS_SCORE=C|XM_006717182.1=0.485974|NM_018249.5=0.485974|NM_001272039.1=0.485974|NM_001011649.2=0.485974|NR_073557.1=0.485974|NR_073558.1=0.485974|XM_011518860.1=0.485974|NR_073556.1=0.485974|NR_073555.1=0.485974|NR_073554.1=0.485974|XM_017014924.1=0.485974|XM_017014923.1=0.485974|XM_017014922.1=0.485974|XM_017014921.1=0.485974|XM_006717185.1=0.485974
chr9	131506454	NM_007171.3:c.280+1G>T	G	T	.	SQUIRLS	SQUIRLS_SCORE=T|XM_011518142.2=0.986568|NM_001353197.1=0.987688|NR_148392.1=0.987688|XM_024447381.1=0.987688|NR_148397.1=0.987688|XM_017014205.2=0.987688|NM_001077365.1=0.987688|XM_011518140.2=0.986568|NM_001353195.1=0.987688|XM_011518145.2=0.986568|NR_148395.1=0.987688|XM_011518143.2=0.986568|NM_001136113.1=0.987688|NM_001353193.1=0.987688|XR_001746166.2=0.987688|XM_005272162.3=0.987688|NM_001353198.1=0.987688|NR_148393.1=0.987688|NM_007171.3=0.987688|NR_148398.1=0.987688|NM_001353196.1=0.987688|XR_001746164.1=0.986568|NM_001077366.1=0.987688|XM_011518141.2=0.986568|NR_148391.1=0.987688|NM_001353200.1=0.986568|NR_148396.1=0.987688|XM_006716932.2=0.987688|NR_148400.1=0.986568|XM_024447382.1=0.986568|XR_001746162.2=0.987688|NM_001353194.1=0.987688|NM_001136114.1=0.987688|NM_001353199.1=0.987688|NR_148394.1=0.987688|NR_148399.1=0.987688|XM_024447380.1=0.986568|XR_001746160.2=0.987688
chr9	131513335	NM_007171.3:c.1241+4_1241+7delAGTG	AGTGT	T	.	SQUIRLS	SQUIRLS_SCORE=T|NR_148398.1=0.924823|XM_011518143.2=0.924823|NM_001077366.1=0.924823|NM_001353196.1=0.924823|NR_148391.1=0.924823|XM_024447380.1=0.924823|NR_148396.1=0.924823|XM_017014205.2=0.924823|XM_006716932.2=0.924823|XM_011518141.2=0.924823|XR_001746162.2=0.924823|NM_001353194.1=0.924823|NM_001136114.1=0.924823|NM_001353199.1=0.924823|NR_148394.1=0.924823|NR_148399.1=0.924823|XR_001746160.2=0.924823|NM_001353197.1=0.924823|NR_148392.1=0.924823|XM_024447381.1=0.924823|NR_148397.1=0.924823|XM_011518142.2=0.924823|NM_001077365.1=0.924823|NM_001353195.1=0.924823|XR_001746164.1=0.924823|NR_148395.1=0.924823|NR_148400.1=0.924823|XM_011518140.2=0.924823|XM_011518145.2=0.924823|NM_001353200.1=0.924823|NM_001136113.1=0.924823|NM_001353198.1=0.924823|NM_001353193.1=0.924823|XM_005272162.3=0.924823|XR_001746166.2=0.924823|NM_007171.3=0.924823|NR_148393.1=0.924823|XM_024447382.1=0.924823
chr9	132910567	NM_000368.4:c.1263+4C>T	G	A	.	.	SQUIRLS_SCORE=A|XM_017015098.1=0.008230|XM_005272211.1=0.008230|XM_017015099.1=0.008230|XM_017015100.1=0.008230|NM_000368.4=0.008230|NM_001162426.1=0.008230|XM_017015097.1=0.008230|XM_017015096.1=0.008230|XM_006717271.1=0.008230|NM_001162427.1=0.008230|XM_011518979.2=0.008230|XM_017015101.1=0.008230
chr9	132911576	NM_000368.4:c.914-24_914-8del	GGAAGAGAAGAACACAGG	G	.	SQUIRLS	SQUIRLS_SCORE=G|XM_005272211.1=0.228338|XM_017015101.1=0.228338|XM_017015099.1=0.228338|XM_017015100.1=0.228338|NM_000368.4=0.228338|XM_017015098.1=0.228338|XM_017015097.1=0.228338|XM_017015096.1=0.228338|XM_006717271.1=0.228338|XM_011518979.2=0.228338|NM_001162427.1=0.228338|NM_001162426.1=0.228338
chr9	132923347	NM_000368.4:c.508+1G>T	C	A	.	SQUIRLS	SQUIRLS_SCORE=A|XM_017015097.1=0.958010|XM_017015096.1=0.958010|XM_006717271.1=0.958010|XM_011518979.2=0.958010|NM_001162427.1=0.958010|NM_001162426.1=0.958010|NM_000368.4=0.958010|XM_005272211.1=0.958010|XM_017015101.1=0.958010|XM_017015100.1=0.958010|XM_017015099.1=0.958010|XM_017015098.1=0.958010
chr9	132925746	NM_000368.4:c.211-7T>G	A	C	.	SQUIRLS	SQUIRLS_SCORE=C|XM_017015099.1=0.993515|XM_017015098.1=0.993515|XM_017015097.1=0.993515|XM_017015096.1=0.993515|XM_005272211.1=0.993515|NM_001162426.1=0.993515|NM_000368.4=0.993515|XM_017015101.1=0.993515|NM_001162427.1=0.007224|XM_006717271.1=0.993515|XM_011518979.2=0.993515|XM_017015100.1=0.993515
chr9	134731526	NM_000093.3:c.1195G>A	G	A	.	.	SQUIRLS_SCORE=A|NM_000093.4=0.005636|XM_017014266.2=0.005636|NM_001278074.1=0.005636|XR_001746183.1=0.005636
chr10	27208446	NM_145698.3:c.1205-1G>A	C	T	.	SQUIRLS	SQUIRLS_SCORE=T|NM_001271512.3=0.955785|NM_001352588.1=0.955785|NM_001352587.1=0.955785|NM_001352586.1=0.955785|NM_001352585.1=0.955785|NM_001352584.1=0.955785|NM_001352583.1=0.955785|NM_001352582.1=0.955785|NM_001352581.1=0.955785|NM_001352580.1=0.955785|NM_001352572.1=0.955785|XM_017016904.1=0.955785|NM_001352579.1=0.955785|NM_001352578.1=0.955785|XM_017016905.1=0.955785|NM_001352577.1=0.955785|XM_017016898.2=0.955785|NM_001352576.1=0.955785|NM_001352575.1=0.955785|XM_017016902.1=0.955785|NM_001352574.1=0.955785|NM_001352571.1=0.955785|NM_001352573.1=0.955785|XM_017016901.1=0.955785|XM_017016900.1=0.955785|NM_001352570.1=0.955785|XM_017016895.2=0.955785|XM_006717528.4=0.955785|XM_017016896.1=0.955785|XM_017016894.2=0.955785|XM_017016893.2=0.955785|XM_017016890.2=0.955785|NM_145698.4=0.955785|NM_001352569.1=0.955785|NM_001352568.1=0.955785|NM_001042473.3=0.955785|XM_017016889.2=0.955785|NM_001301254.1=0.955785|XM_017016887.2=0.955785|XM_017016888.2=0.955785|NM_001301252.1=0.955785|XM_017016885.2=0.955785|XM_017016886.2=0.955785|NM_001301253.1=0.955785|XM_017016884.2=0.955785|NM_001301251.1=0.955785|XM_024448249.1=0.955785|XM_024448248.1=0.955785
chr10	33254026	NM_003873.5:c.981+2T>C	A	G	.	SQUIRLS	SQUIRLS_SCORE=G|XM_011519756.2=0.984618|NR_045259.1=0.984618|NM_001024629.2=0.984618|NM_001024628.2=0.984618|NM_001244973.1=0.984618|NM_001244972.1=0.984618|NM_001330068.1=0.984618|XM_017016866.2=0.984618|XM_017016865.2=0.984618|XM_006717526.2=0.984618|XM_006717525.2=0.984618|XM_006717524.2=0.984618|NM_003873.5=0.984618|XM_006717522.2=0.984618|XM_006717521.2=0.984618|XM_011519755.3=0.984618
chr10	33330706	NM_003873.5:c.248+2T>G	A	C	.	SQUIRLS	SQUIRLS_SCORE=C|NM_001024629.2=0.991301|NM_001024628.2=0.991301|NR_045259.1=0.991207|NM_001244972.1=0.991301|NM_001244973.1=0.991301|NM_001330068.1=0.991301|XM_017016865.2=0.991301|XM_006717526.2=0.991301|XM_017016866.2=0.991207|XM_006717525.2=0.991301|XM_006717524.2=0.991301|XM_006717522.2=0.991301|NM_003873.5=0.991301|XM_006717521.2=0.991301|XM_011519755.3=0.991301|XM_011519756.2=0.991301
chr10	68416703	NM_001080449.2:c.3114+6delC	GG	G	.	SQUIRLS	SQUIRLS_SCORE=G|NR_102264.1=0.019821|NM_001080449.2=0.019821|XM_011539417.1=0.019821|XM_017015799.1=0.019821|XM_006717680.3=0.019821
chr10	72133056	NM_001198800.1:c.871+1G>A	C	T	.	SQUIRLS	SQUIRLS_SCORE=T|XM_017016293.2=0.972116|XM_024448031.1=0.972116|XM_017016294.2=0.972116|XM_024448032.1=0.972116|NM_001198798.2=0.972116|NR_045564.1=0.972116|XM_011539841.3=0.972116|NM_001198799.2=0.972116|XM_011539842.3=0.972116|NM_001198800.2=0.972116|XM_006717873.4=0.972116|XM_017016291.2=0.972116|XM_017016292.2=0.972116|XM_024448030.1=0.972116
chr10	87864404	NM_000314.4:c.-66_-64del	AAGC	C	.	.	SQUIRLS_SCORE=C|NM_000314.6=0.007307|NM_001304717.2=0.011014|NM_001304718.1=0.007307
chr10	87925500	NM_000314.4:c.165-13-10del	GT	T	.	.	SQUIRLS_SCORE=T|NM_001304718.1=0.008733|NM_000314.6=0.006407|NM_001304717.2=0.006407
chr10	87931089	NM_000314.4:c.253G>C	G	C	.	SQUIRLS	SQUIRLS_SCORE=C|NM_000314.6=0.995002|NM_001304718.1=0.995002|NM_001304717.2=0.995002
chr10	87933132	NM_000314.4:c.373A>G	A	G	.	.	SQUIRLS_SCORE=G|NM_000314.6=0.008365|NM_001304718.1=0.008365|NM_001304717.2=0.008365
chr10	87952178	NM_000314.4:c.553C>G	C	G	.	.	SQUIRLS_SCORE=G|NM_001304717.2=0.005652|NM_000314.6=0.005652|NM_001304718.1=0.005652
chr10	87952218	NM_000314.4:c.593T>C	T	C	.	.	SQUIRLS_SCORE=C|NM_001304717.2=0.005759|NM_000314.6=0.005759|NM_001304718.1=0.005759
chr10	87957850	NM_000314.5:c.635-3C>A	C	A	.	SQUIRLS	SQUIRLS_SCORE=A|NM_001304717.2=0.742361|NM_001304718.1=0.742361|NM_000314.6=0.742361
chr10	87957850	NM_000314.5:c.635-3C>G	C	G	.	SQUIRLS	SQUIRLS_SCORE=G|NM_000314.6=0.924416|NM_001304718.1=0.924416|NM_001304717.2=0.924416
chr10	87957851	NM_000314.6:c.635-2A>C	A	C	.	SQUIRLS	SQUIRLS_SCORE=C|NM_001304718.1=0.983491|NM_000314.6=0.983491|NM_001304717.2=0.983491
chr10	87960922	NM_000314.4:c.830C>T	C	T	.	.	SQUIRLS_SCORE=T|NM_001304717.2=0.005743|NM_000314.6=0.005743|NM_001304718.1=0.005743
chr10	87961119	NM_000314.6:c.1026+1G>T	G	T	.	SQUIRLS	SQUIRLS_SCORE=T|NM_001304718.1=0.985275|NM_001304717.2=0.985275|NM_000314.6=0.985275
chr10	87965285	NM_000314.6:c.1027-2A>T	A	T	.	SQUIRLS	SQUIRLS_SCORE=T|NM_001304718.1=0.998449|NM_001304717.2=0.998449|NM_000314.6=0.998449
chr10	93625654	NM_006204.3:c.939+5G>A	G	A	.	SQUIRLS	SQUIRLS_SCORE=A|NM_006204.3=0.838333
chr10	93629247	NM_006204.3:c.1072-11T>C	T	C	.	.	SQUIRLS_SCORE=C|NM_006204.3=0.006959
chr10	100175939	NM_006459.3:c.430+6delAAGT	AC	C	.	SQUIRLS	SQUIRLS_SCORE=C|NR_144756.1=0.901662|NM_001347856.1=0.901662|NR_144757.1=0.901662|NM_001347857.1=0.901662|NR_144758.1=0.901662|NM_006459.3=0.901662|NM_001347858.1=0.901662|NR_144759.1=0.901662|NM_001347859.1=0.901662|NM_001100626.1=0.901662|NR_144760.1=0.901662|NM_001347860.1=0.901662|NM_001347861.1=0.901662|NR_144755.1=0.901662
chr10	100827634	NM_000278.3:c.1202-2A>G	A	G	.	SQUIRLS	SQUIRLS_SCORE=G|NM_003990.4=0.015333|NM_000278.4=0.015331|NM_003988.4=0.015331|NM_003987.4=0.015331|NM_003989.4=0.015333|NM_001304569.1=0.015331
chr10	110901618	NM_001195305:c.38-6T>C	A	G	.	SQUIRLS	SQUIRLS_SCORE=G|NM_001195306.1=0.715025|NM_001195305.1=0.715025|NM_001195304.1=0.715025|NM_001243783.1=0.715025|NM_001195307.1=0.013354
chr10	133373241	NM_004092.3:c.88+5G>A	C	T	.	SQUIRLS	SQUIRLS_SCORE=T|NM_004092.3=0.103308|XR_002956965.1=0.103308
chr11	45910314	NM_004813.2:c.953-2A>T	T	A	.	SQUIRLS	SQUIRLS_SCORE=A|NM_004813.2=0.034946|NM_057174.2=0.025501
chr11	45915463	NM_004813.2:c.460+5G>A	C	T	.	SQUIRLS	SQUIRLS_SCORE=T|NM_057174.2=0.837675|NM_004813.2=0.837675
chr11	47331891	NM_000256.3:c.3815-10T>G	A	C	.	.	SQUIRLS_SCORE=C|NM_000256.3=0.006562
chr11	47331893	NM_000256.3:c.3815-12C>T	G	A	.	.	SQUIRLS_SCORE=A|NM_000256.3=0.009347
chr11	47331897	NM_000256.3:c.3815-16G>C	C	G	.	.	SQUIRLS_SCORE=G|NM_000256.3=0.008870
chr11	47331918	NM_000256.3:c.3815-37C>T	G	A	.	.	SQUIRLS_SCORE=A|NM_000256.3=0.006679
chr11	47332074	NM_000256.3:c.3812G>A	C	T	.	SQUIRLS	SQUIRLS_SCORE=T|NM_000256.3=0.254898
chr11	47332095	NM_000256.3:c.3791G>A	C	T	.	.	SQUIRLS_SCORE=T|NM_000256.3=0.008046
chr11	47332106	NM_000256.3:c.3780C>T	G	A	.	SQUIRLS	SQUIRLS_SCORE=A|NM_000256.3=0.016544
chr11	47332123	NM_000256.3:c.3763G>A	C	T	.	.	SQUIRLS_SCORE=T|NM_000256.3=0.006022
chr11	47332136	NM_000256.3:c.3750C>G	G	C	.	.	SQUIRLS_SCORE=C|NM_000256.3=0.007084
chr11	47332140	NM_000256.3:c.3746G>T	C	A	.	.	SQUIRLS_SCORE=A|NM_000256.3=0.005834
chr11	47332144	NM_000256.3:c.3742G>A	C	T	.	.	SQUIRLS_SCORE=T|NM_000256.3=0.005644
chr11	47332204	NM_000256.3:c.3682C>T	G	A	.	.	SQUIRLS_SCORE=A|NM_000256.3=0.005661
chr11	47332209	NM_000256.3:c.3677G>T	C	A	.	.	SQUIRLS_SCORE=A|NM_000256.3=0.005661
chr11	47332270	NM_000256.3:c.3628-12C>G	G	C	.	SQUIRLS	SQUIRLS_SCORE=C|NM_000256.3=0.990832
chr11	47332576	NM_000256.3:c.3617G>A	C	T	.	.	SQUIRLS_SCORE=T|NM_000256.3=0.005654
chr11	47332578	NM_000256.3:c.3615G>A	C	T	.	.	SQUIRLS_SCORE=T|NM_000256.3=0.005971
chr11	47332695	NM_000256.3:c.3498C>G	G	C	.	.	SQUIRLS_SCORE=C|NM_000256.3=0.006167
chr11	47332701	NM_000256.3:c.3492C>T	G	A	.	.	SQUIRLS_SCORE=A|NM_000256.3=0.007868
chr11	47332808	NM_000256.3:c.3490+6G>A	C	T	.	.	SQUIRLS_SCORE=T|NM_000256.3=0.008340
chr11	47332811	NM_000256.3:c.3490+3G>A	C	T	.	SQUIRLS	SQUIRLS_SCORE=T|NM_000256.3=0.954245
chr11	47332878	NM_000256.3:c.3426G>A	C	T	.	.	SQUIRLS_SCORE=T|NM_000256.3=0.005544
chr11	47332891	NM_000256.3:c.3413G>C	C	G	.	.	SQUIRLS_SCORE=G|NM_000256.3=0.005778
chr11	47333189	NM_000256.3:c.3330+5G>A	C	T	.	SQUIRLS	SQUIRLS_SCORE=T|NM_000256.3=0.943764
chr11	47333189	NM_000256.3:c.3330+5G>C	C	G	.	SQUIRLS	SQUIRLS_SCORE=G|NM_000256.3=0.012823
chr11	47333189	NM_000256.3:c.3330+5G>T	C	A	.	SQUIRLS	SQUIRLS_SCORE=A|NM_000256.3=0.475018
chr11	47333245	NM_000256.3:c.3279C>T	G	A	.	.	SQUIRLS_SCORE=A|NM_000256.3=0.005925
chr11	47333300	NM_000256.3:c.3224C>G	G	C	.	SQUIRLS	SQUIRLS_SCORE=C|NM_000256.3=0.256292
chr11	47333306	NM_000256.3:c.3218G>A	C	T	.	SQUIRLS	SQUIRLS_SCORE=T|NM_000256.3=0.064011
chr11	47333340	NM_000256.3:c.3191-7C>T	G	A	.	.	SQUIRLS_SCORE=A|NM_000256.3=0.009239
chr11	47333349	NM_000256.3:c.3191-16G>T	C	A	.	.	SQUIRLS_SCORE=A|NM_000256.3=0.006672
chr11	47333365	NM_000256.3:c.3191-32C>T	G	A	.	SQUIRLS	SQUIRLS_SCORE=A|NM_000256.3=0.134672
chr11	47333552	NM_000256.3:c.3190+5G>A	C	T	.	SQUIRLS	SQUIRLS_SCORE=T|NM_000256.3=0.931085
chr11	47333553	NM_000256.3:c.3190+4C>T	G	A	.	.	SQUIRLS_SCORE=A|NM_000256.3=0.007657
chr11	47333554	NM_000256.3:c.3190+3G>A	C	T	.	SQUIRLS	SQUIRLS_SCORE=T|NM_000256.3=0.748541
chr11	47333624	NM_000256.3:c.3123C>T	G	A	.	SQUIRLS	SQUIRLS_SCORE=A|NM_000256.3=0.056779
chr11	47333631	NM_000256.3:c.3116A>G	T	C	.	.	SQUIRLS_SCORE=C|NM_000256.3=0.006478
chr11	47333641	NM_000256.3:c.3106C>T	G	A	.	.	SQUIRLS_SCORE=A|NM_000256.3=0.005632
chr11	47333649	NM_000256.3:c.3098G>A	C	T	.	.	SQUIRLS_SCORE=T|NM_000256.3=0.005699
chr11	47333657	NM_000256.3:c.3090G>A	C	T	.	.	SQUIRLS_SCORE=T|NM_000256.3=0.005548
chr11	47333682	NM_000256.3:c.3065G>A	C	T	.	.	SQUIRLS_SCORE=T|NM_000256.3=0.005758
chr11	47333699	NM_000256.3:c.3048C>T	G	A	.	SQUIRLS	SQUIRLS_SCORE=A|NM_000256.3=0.423043
chr11	47333750	NM_000256.3:c.2997C>T	G	A	.	SQUIRLS	SQUIRLS_SCORE=A|NM_000256.3=0.073227
chr11	47333757	NM_000256.3:c.2995-5C>G	G	C	.	.	SQUIRLS_SCORE=C|NM_000256.3=0.006263
chr11	47333764	NM_000256.3:c.2995-12T>C	A	G	.	SQUIRLS	SQUIRLS_SCORE=G|NM_000256.3=0.021013
chr11	47333923	NM_000256.3:c.2993A>G	T	C	.	SQUIRLS	SQUIRLS_SCORE=C|NM_000256.3=0.329728
chr11	47333954	NM_000256.3:c.2962G>A	C	T	.	.	SQUIRLS_SCORE=T|NM_000256.3=0.009162
chr11	47333955	NM_000256.3:c.2961C>T	G	A	.	.	SQUIRLS_SCORE=A|NM_000256.3=0.006315
chr11	47334002	NM_000256.3:c.2914C>T	G	A	.	.	SQUIRLS_SCORE=A|NM_000256.3=0.005654
chr11	47334022	NM_000256.3:c.2906-12C>T	G	A	.	.	SQUIRLS_SCORE=A|NM_000256.3=0.011808
chr11	47335007	NM_000256.3:c.2905+35A>C	T	G	.	.	SQUIRLS_SCORE=G|NM_000256.3=0.008705
chr11	47335007	NM_000256.3:c.2905+35A>T	T	A	.	.	SQUIRLS_SCORE=A|NM_000256.3=0.008772
chr11	47335037	NM_000256.3:c.2905+5G>T	C	A	.	SQUIRLS	SQUIRLS_SCORE=A|NM_000256.3=0.408268
chr11	47335061	NM_000256.3:c.2886G>A	C	T	.	SQUIRLS	SQUIRLS_SCORE=T|NM_000256.3=0.019952
chr11	47335070	NM_000256.3:c.2877G>A	C	T	.	.	SQUIRLS_SCORE=T|NM_000256.3=0.005616
chr11	47335212	NM_000256.3:c.2738-3C>G	G	C	.	.	SQUIRLS_SCORE=C|NM_000256.3=0.008715
chr11	47335215	NM_000256.3:c.2738-6C>A	G	T	.	.	SQUIRLS_SCORE=T|NM_000256.3=0.006134
chr11	47335990	NM_000256.3:c.2624A>T	T	A	.	.	SQUIRLS_SCORE=A|NM_000256.3=0.005711
chr11	47336031	NM_000256.3:c.2603-20C>G	G	C	.	.	SQUIRLS_SCORE=C|NM_000256.3=0.006276
chr11	47337360	NM_000256.3:c.2602+31G>T	C	A	.	.	SQUIRLS_SCORE=A|NM_000256.3=0.007206
chr11	47337363	NM_000256.3:c.2602+28C>T	G	A	.	.	SQUIRLS_SCORE=A|NM_000256.3=0.007172
chr11	47337391	NM_000256.3:c.2602G>A	C	T	.	SQUIRLS	SQUIRLS_SCORE=T|NM_000256.3=0.996181
chr11	47337392	NM_000256.3:c.2601C>A	G	T	.	SQUIRLS	SQUIRLS_SCORE=T|NM_000256.3=0.343671
chr11	47337392	NM_000256.3:c.2601C>G	G	C	.	.	SQUIRLS_SCORE=C|NM_000256.3=0.011613
chr11	47337446	NM_000256.3:c.2547C>A	G	T	.	.	SQUIRLS_SCORE=T|NM_000256.3=0.006601
chr11	47337460	NM_000256.3:c.2533C>T	G	A	.	.	SQUIRLS_SCORE=A|NM_000256.3=0.009899
chr11	47337676	NM_000256.3:c.2413+14C>T	G	A	.	.	SQUIRLS_SCORE=A|NM_000256.3=0.006361
chr11	47337684	NM_000256.3:c.2413+6T>C	A	G	.	SQUIRLS	SQUIRLS_SCORE=G|NM_000256.3=0.026969
chr11	47337706	NM_000256.3:c.2397C>T	G	A	.	.	SQUIRLS_SCORE=A|NM_000256.3=0.007114
chr11	47337783	NM_000256.3:c.2320G>A	C	T	.	.	SQUIRLS_SCORE=T|NM_000256.3=0.005610
chr11	47337792	NM_000256.3:c.2311G>A	C	T	.	.	SQUIRLS_SCORE=T|NM_000256.3=0.005794
chr11	47337814	NM_000256.3:c.2309-20G>A	C	T	.	.	SQUIRLS_SCORE=T|NM_000256.3=0.006232
chr11	47338517	NM_000256.3:c.2308+3G>A	C	T	.	SQUIRLS	SQUIRLS_SCORE=T|NM_000256.3=0.905261
chr11	47338520	NM_000256.3:c.2308G>A	C	T	.	SQUIRLS	SQUIRLS_SCORE=T|NM_000256.3=0.992410
chr11	47338521	NM_000256.3:c.2307C>T	G	A	.	.	SQUIRLS_SCORE=A|NM_000256.3=0.007262
chr11	47338554	NM_000256.3:c.2274C>T	G	A	.	SQUIRLS	SQUIRLS_SCORE=A|NM_000256.3=0.018790
chr11	47338594	NM_000256.3:c.2234A>G	T	C	.	SQUIRLS	SQUIRLS_SCORE=C|NM_000256.3=0.631047
chr11	47338667	NM_000256.3:c.2161A>T	T	A	.	.	SQUIRLS_SCORE=A|NM_000256.3=0.011059
chr11	47338682	NM_000256.3:c.2149-3C>G	G	C	.	.	SQUIRLS_SCORE=C|NM_000256.3=0.006747
chr11	47338687	NM_000256.3:c.2149-8C>G	G	C	.	.	SQUIRLS_SCORE=C|NM_000256.3=0.006144
chr11	47339321	NM_000256.3:c.2148+3G>A	C	T	.	SQUIRLS	SQUIRLS_SCORE=T|NM_000256.3=0.221881
chr11	47339353	NM_000256.3:c.2119G>A	C	T	.	.	SQUIRLS_SCORE=T|NM_000256.3=0.009262
chr11	47339646	NM_000256.3:c.2067+5T>G	A	C	.	SQUIRLS	SQUIRLS_SCORE=C|NM_000256.3=0.073847
chr11	47339683	NM_000256.3:c.2035C>T	G	A	.	.	SQUIRLS_SCORE=A|NM_000256.3=0.007771
chr11	47339801	NM_000256.3:c.1928-11G>A	C	T	.	.	SQUIRLS_SCORE=T|NM_000256.3=0.006168
chr11	47341113	NM_000256.3:c.1897+25G>A	C	T	.	SQUIRLS	SQUIRLS_SCORE=T|NM_000256.3=0.057316
chr11	47341133	NM_000256.3:c.1897+5G>A	C	T	.	SQUIRLS	SQUIRLS_SCORE=T|NM_000256.3=0.974176
chr11	47341286	NM_000256.3:c.1791-42G>A	C	T	.	SQUIRLS	SQUIRLS_SCORE=T|NM_000256.3=0.014064
chr11	47341986	NM_000256.3:c.1790+5G>A	C	T	.	SQUIRLS	SQUIRLS_SCORE=T|NM_000256.3=0.929950
chr11	47341991	NM_000256.3:c.1790G>A	C	T	.	SQUIRLS	SQUIRLS_SCORE=T|NM_000256.3=0.991856
chr11	47341992	NM_000256.3:c.1789C>T	G	A	.	SQUIRLS	SQUIRLS_SCORE=A|NM_000256.3=0.016072
chr11	47342055	NM_000256.3:c.1726G>A	C	T	.	.	SQUIRLS_SCORE=T|NM_000256.3=0.010018
chr11	47342060	NM_000256.3:c.1721G>A	C	T	.	.	SQUIRLS_SCORE=T|NM_000256.3=0.010777
chr11	47342085	NM_000256.3:c.1696T>C	A	G	.	SQUIRLS	SQUIRLS_SCORE=G|NM_000256.3=0.031604
chr11	47342110	NM_000256.3:c.1671C>T	G	A	.	SQUIRLS	SQUIRLS_SCORE=A|NM_000256.3=0.019940
chr11	47342117	NM_000256.3:c.1664T>C	A	G	.	SQUIRLS	SQUIRLS_SCORE=G|NM_000256.3=0.018350
chr11	47342140	NM_000256.3:c.1641G>A	C	T	.	.	SQUIRLS_SCORE=T|NM_000256.3=0.009002
chr11	47342163	NM_000256.3:c.1625-7C>A	G	T	.	.	SQUIRLS_SCORE=T|NM_000256.3=0.006091
chr11	47342164	NM_000256.3:c.1625-8C>G	G	C	.	.	SQUIRLS_SCORE=C|NM_000256.3=0.006129
chr11	47342185	NM_000256.3:c.1625-29G>A	C	T	.	.	SQUIRLS_SCORE=T|NM_000256.3=0.006162
chr11	47342574	NM_000256.3:c.1624+4A>T	T	A	.	.	SQUIRLS_SCORE=A|NM_000256.3=0.011365
chr11	47342578	NM_000256.3:c.1624G>C	C	G	.	SQUIRLS	SQUIRLS_SCORE=G|NM_000256.3=0.018335
chr11	47342601	NM_000256.3:c.1601C>T	G	A	.	SQUIRLS	SQUIRLS_SCORE=A|NM_000256.3=0.100911
chr11	47342697	NM_000256.3:c.1505G>A	C	T	.	.	SQUIRLS_SCORE=T|NM_000256.3=0.005740
chr11	47342750	NM_000256.3:c.1458-6G>A	C	T	.	SQUIRLS	SQUIRLS_SCORE=T|NM_000256.3=0.994221
chr11	47342761	NM_000256.3:c.1458-17C>T	G	A	.	.	SQUIRLS_SCORE=A|NM_000256.3=0.009081
chr11	47342825	NM_000256.3:c.1457+5G>C	C	G	.	SQUIRLS	SQUIRLS_SCORE=G|NM_000256.3=0.100973
chr11	47342827	NM_000256.3:c.1457+3G>C	C	G	.	.	SQUIRLS_SCORE=G|NM_000256.3=0.007993
chr11	47342831	NM_000256.3:c.1456T>G	A	C	.	SQUIRLS	SQUIRLS_SCORE=C|NM_000256.3=0.166264
chr11	47342890	NM_000256.3:c.1397T>A	A	T	.	SQUIRLS	SQUIRLS_SCORE=T|NM_000256.3=0.019123
chr11	47342892	NM_000256.3:c.1395G>A	C	T	.	.	SQUIRLS_SCORE=T|NM_000256.3=0.007462
chr11	47343017	NM_000256.3:c.1351+4G>A	C	T	.	SQUIRLS	SQUIRLS_SCORE=T|NM_000256.3=0.071129
chr11	47343021	NM_000256.3:c.1351G>C	C	G	.	SQUIRLS	SQUIRLS_SCORE=G|NM_000256.3=0.067363
chr11	47343052	NM_000256.3:c.1320C>T	G	A	.	SQUIRLS	SQUIRLS_SCORE=A|NM_000256.3=0.012325
chr11	47343154	NM_000256.3:c.1227-9C>A	G	T	.	.	SQUIRLS_SCORE=T|NM_000256.3=0.006283
chr11	47343158	NM_000256.3:c.1227-13G>A	C	T	.	SQUIRLS	SQUIRLS_SCORE=T|NM_000256.3=0.991616
chr11	47343159	NM_000256.3:c.1227-14C>A	G	T	.	SQUIRLS	SQUIRLS_SCORE=T|NM_000256.3=0.415730
chr11	47343254	NM_000256.3:c.1226+6T>C	A	G	.	SQUIRLS	SQUIRLS_SCORE=G|NM_000256.3=0.026539
chr11	47343268	NM_000256.3:c.1224-6C>A	G	T	.	.	SQUIRLS_SCORE=T|NM_000256.3=0.006368
chr11	47343283	NM_000256.3:c.1224-21A>G	T	C	.	SQUIRLS	SQUIRLS_SCORE=C|NM_000256.3=0.078722
chr11	47343295	NM_000256.3:c.1224-33G>A	C	T	.	SQUIRLS	SQUIRLS_SCORE=T|NM_000256.3=0.016336
chr11	47343502	NM_000256.3:c.1213A>G	T	C	.	SQUIRLS	SQUIRLS_SCORE=C|NM_000256.3=0.752514
chr11	47343614	NM_000256.3:c.1101G>T	C	A	.	SQUIRLS	SQUIRLS_SCORE=A|NM_000256.3=0.108184
chr11	47343632	NM_000256.3:c.1091-8G>A	C	T	.	SQUIRLS	SQUIRLS_SCORE=T|NM_000256.3=0.018260
chr11	47343636	NM_000256.3:c.1091-12G>A	C	T	.	SQUIRLS	SQUIRLS_SCORE=T|NM_000256.3=0.992643
chr11	47343659	NM_000256.3:c.1091-35C>A	G	T	.	SQUIRLS	SQUIRLS_SCORE=T|NM_000256.3=0.054087
chr11	47346158	NM_000256.3:c.1090+49C>T	G	A	.	.	SQUIRLS_SCORE=A|NM_000256.3=0.007805
chr11	47346291	NM_000256.3:c.1006A>G	T	C	.	SQUIRLS	SQUIRLS_SCORE=C|NM_000256.3=0.016498
chr11	47346297	NM_000256.3:c.1000G>A	C	T	.	SQUIRLS	SQUIRLS_SCORE=T|NM_000256.3=0.011991
chr11	47346298	NM_000256.3:c.999C>T	G	A	.	.	SQUIRLS_SCORE=A|NM_000256.3=0.007775
chr11	47346337	NM_000256.3:c.960C>G	G	C	.	SQUIRLS	SQUIRLS_SCORE=C|NM_000256.3=0.023441
chr11	47346379	NM_000256.3:c.927-9G>A	C	T	.	SQUIRLS	SQUIRLS_SCORE=T|NM_000256.3=0.999580
chr11	47346380	NM_000256.3:c.927-10C>A	G	T	.	SQUIRLS	SQUIRLS_SCORE=T|NM_000256.3=0.895695
chr11	47346623	NM_000256.3:c.926+4A>G	T	C	.	SQUIRLS	SQUIRLS_SCORE=C|NM_000256.3=0.326568
chr11	47346629	NM_000256.3:c.924G>A	C	T	.	SQUIRLS	SQUIRLS_SCORE=T|NM_000256.3=0.097025
chr11	47346664	NM_000256.3:c.909-20C>T	G	A	.	.	SQUIRLS_SCORE=A|NM_000256.3=0.011734
chr11	47347037	NM_000256.3:c.906-8T>C	A	G	.	SQUIRLS	SQUIRLS_SCORE=G|NM_000256.3=0.124928
chr11	47347478	NM_000256.3:c.853G>A	C	T	.	SQUIRLS	SQUIRLS_SCORE=T|NM_000256.3=0.012950
chr11	47347493	NM_000256.3:c.852-14G>T	C	A	.	.	SQUIRLS_SCORE=A|NM_000256.3=0.007043
chr11	47347852	NM_000256.3:c.821+5G>A	C	T	.	SQUIRLS	SQUIRLS_SCORE=T|NM_000256.3=0.948216
chr11	47347857	NM_000256.3:c.821C>T	G	A	.	SQUIRLS	SQUIRLS_SCORE=A|NM_000256.3=0.022655
chr11	47348381	NM_000256.3:c.772+43G>A	C	T	.	.	SQUIRLS_SCORE=T|NM_000256.3=0.008811
chr11	47348424	NM_000256.3:c.772G>A	C	T	.	SQUIRLS	SQUIRLS_SCORE=T|NM_000256.3=0.993739
chr11	47348426	NM_000256.3:c.770A>C	T	G	.	SQUIRLS	SQUIRLS_SCORE=G|NM_000256.3=0.229453
chr11	47348438	NM_000256.3:c.758A>G	T	C	.	.	SQUIRLS_SCORE=C|NM_000256.3=0.005739
chr11	47348486	NM_000256.3:c.710A>C	T	G	.	.	SQUIRLS_SCORE=G|NM_000256.3=0.006229
chr11	47348537	NM_000256.3:c.659A>G	T	C	.	SQUIRLS	SQUIRLS_SCORE=C|NM_000256.3=0.021218
chr11	47348541	NM_000256.3:c.655G>C	C	G	.	.	SQUIRLS_SCORE=G|NM_000256.3=0.006548
chr11	47348541	NM_000256.3:c.655G>T	C	A	.	.	SQUIRLS_SCORE=A|NM_000256.3=0.008870
chr11	47348560	NM_000256.3:c.655-19C>T	G	A	.	.	SQUIRLS_SCORE=A|NM_000256.3=0.009263
chr11	47349769	NM_000256.3:c.654+5G>A	C	T	.	SQUIRLS	SQUIRLS_SCORE=T|NM_000256.3=0.108087
chr11	47349770	NM_000256.3:c.654+4G>A	C	T	.	SQUIRLS	SQUIRLS_SCORE=T|NM_000256.3=0.057221
chr11	47349792	NM_000256.3:c.636C>G	G	C	.	SQUIRLS	SQUIRLS_SCORE=C|NM_000256.3=0.015874
chr11	47349824	NM_000256.3:c.604A>C	T	G	.	SQUIRLS	SQUIRLS_SCORE=G|NM_000256.3=0.023549
chr11	47349910	NM_000256.3:c.518C>A	G	T	.	.	SQUIRLS_SCORE=T|NM_000256.3=0.005797
chr11	47349932	NM_000256.3:c.506-10G>T	C	A	.	.	SQUIRLS_SCORE=A|NM_000256.3=0.011695
chr11	47350008	NM_000256.3:c.505+6T>G	A	C	.	SQUIRLS	SQUIRLS_SCORE=C|NM_000256.3=0.725370
chr11	47350009	NM_000256.3:c.505+5G>C	C	G	.	SQUIRLS	SQUIRLS_SCORE=G|NM_000256.3=0.085768
chr11	47350015	NM_000256.3:c.504G>A	C	T	.	SQUIRLS	SQUIRLS_SCORE=T|NM_000256.3=0.103077
chr11	47350016	NM_000256.3:c.503T>C	A	G	.	SQUIRLS	SQUIRLS_SCORE=G|NM_000256.3=0.066539
chr11	47350018	NM_000256.3:c.501C>T	G	A	.	.	SQUIRLS_SCORE=A|NM_000256.3=0.008627
chr11	47350036	NM_000256.3:c.483A>G	T	C	.	.	SQUIRLS_SCORE=C|NM_000256.3=0.005718
chr11	47350041	NM_000256.3:c.478C>T	G	A	.	.	SQUIRLS_SCORE=A|NM_000256.3=0.006082
chr11	47350047	NM_000256.3:c.472G>T	C	A	.	.	SQUIRLS_SCORE=A|NM_000256.3=0.007133
chr11	47350048	NM_000256.3:c.471C>T	G	A	.	.	SQUIRLS_SCORE=A|NM_000256.3=0.006023
chr11	47350077	NM_000256.3:c.442G>A	C	T	.	.	SQUIRLS_SCORE=T|NM_000256.3=0.006200
chr11	47350117	NM_000256.3:c.407-5C>T	G	A	.	.	SQUIRLS_SCORE=A|NM_000256.3=0.010336
chr11	47350497	NM_000256.3:c.406+5G>C	C	G	.	.	SQUIRLS_SCORE=G|NM_000256.3=0.006412
chr11	47350503	NM_000256.3:c.405A>G	T	C	.	SQUIRLS	SQUIRLS_SCORE=C|NM_000256.3=0.094231
chr11	47351241	NM_000256.3:c.290C>T	G	A	.	SQUIRLS	SQUIRLS_SCORE=A|NM_000256.3=0.054699
chr11	47351515	NM_000256.3:c.26-10G>A	C	T	.	SQUIRLS	SQUIRLS_SCORE=T|NM_000256.3=0.992078
chr11	47352620	NM_000256.3:c.25+3A>C	T	G	.	SQUIRLS	SQUIRLS_SCORE=G|NM_000256.3=0.204833
chr11	47822082	NM_015231.1:c.1179+5G>A	C	T	.	SQUIRLS	SQUIRLS_SCORE=T|NM_015231.2=0.576193|NR_134636.1=0.576193
chr11	57739039	NM_001144012.2:c.500G>A	G	A	.	SQUIRLS	SQUIRLS_SCORE=A|NM_001347895.1=0.994631|NM_001347894.1=0.994631|NR_037646.1=0.022616|NM_001347892.1=0.994631|NM_001347891.1=0.994631|NM_001144012.2=0.994631|NM_015959.3=0.994631|NR_037645.1=0.994631|NR_144934.1=0.022819|NR_144935.1=0.994631|NR_144933.1=0.994631|NM_001347893.1=0.994631|NM_001347898.1=0.022819|NM_001347890.1=0.994631|NM_001347896.1=0.994631
chr11	59787035	NM_004177.4:c.115-2A>G	A	G	.	SQUIRLS	SQUIRLS_SCORE=G|NM_001178040.1=0.975120|XM_017018189.1=0.975120|XM_017018188.1=0.975120|XM_017018194.1=0.975120|XM_017018195.1=0.975120|XM_017018193.1=0.975120|NM_004177.4=0.975120|XM_017018192.1=0.975120|XM_017018191.1=0.975120|XM_017018190.1=0.975120|XM_017018196.1=0.024610|XM_011545221.2=0.024610|XM_005274200.4=0.975120|XM_005274198.3=0.975120|XM_005274195.4=0.975120|XR_001747944.2=0.975120
chr11	59793515	NM_001178040.1:c.675+1delinsT	G	T	.	SQUIRLS	SQUIRLS_SCORE=T|XM_005274195.4=0.953899|XM_005274198.3=0.953899|NM_001178040.1=0.953899|XR_001747944.2=0.953899|XM_005274200.4=0.953419|XM_017018189.1=0.953899|XM_017018188.1=0.953899|XM_017018192.1=0.953899|XM_011545221.2=0.953899|XM_017018193.1=0.953899|XM_017018194.1=0.953899|NM_004177.4=0.953899|XM_017018190.1=0.953899|XM_017018191.1=0.953899|XM_017018196.1=0.953419|XM_017018195.1=0.953419
chr11	61368594	NM_016464.4:c.377-3C>G	C	G	.	SQUIRLS	SQUIRLS_SCORE=G|XR_949964.3=0.978820|XM_006718585.3=0.017501|NR_028473.1=0.978820|XR_949965.1=0.009818|XM_017017917.1=0.009818|XM_011545100.1=0.009818|XM_006718586.2=0.915664|NM_001330281.1=0.978820|XM_011545098.2=0.008266|NM_016464.4=0.978820|XM_011545099.2=0.009089|XR_949966.2=0.008266
chr11	64805773	NM_130799.2:c.1050-3C>G	G	C	.	.	SQUIRLS_SCORE=C|NM_130801.2=0.006785|XM_017017767.2=0.006988|XM_017017765.1=0.006988|NM_130803.2=0.006785|XM_011545041.2=0.006988|NM_130800.2=0.006785|XM_005274001.4=0.006785|XM_017017769.1=0.006785|XM_011545042.3=0.006988|NM_130802.2=0.006785|NM_000244.3=0.006785|XM_017017766.1=0.006988|NM_130799.2=0.006785|XM_017017770.2=0.006785|NM_130804.2=0.006785|XM_011545040.1=0.006988|XM_017017768.1=0.006988
chr11	65589935	NM_001099409.1:c.4004-1G>A	G	A	.	SQUIRLS	SQUIRLS_SCORE=A|XM_005273870.3=0.484029|XM_005273869.3=0.484029|XM_005273868.3=0.484029|XM_005273867.3=0.484029|XM_006718486.3=0.484029|XM_011544886.3=0.484029|XM_017017468.1=0.484029|XM_017017467.1=0.484029|NM_001351087.1=0.484029|NM_001099409.2=0.484029
chr11	66511090	NM_024649.4:c.124+1G>A	G	A	.	SQUIRLS	SQUIRLS_SCORE=A|NM_024649.4=0.979945
chr11	66519596	NM_024649.4:c.592-21A>T	A	T	.	.	SQUIRLS_SCORE=T|NM_024649.4=0.006376
chr11	66523634	NM_024649.1:c.951+58C>T	C	T	.	SQUIRLS	SQUIRLS_SCORE=T|NM_024649.4=0.094553|XM_005273874.4=0.006245|NM_001348571.1=0.006245|XR_001747823.2=0.008488|XR_949860.3=0.008488
chr11	66524211	NM_024649.4:c.1110+329C>T	C	T	.	.	SQUIRLS_SCORE=T|NM_024649.4=0.009020|XR_001747823.2=0.005559|XR_949860.3=0.005559|NM_001348571.1=0.006279|XM_005273874.4=0.006279
chr11	66696405	NM_006946.2:c.4150C>A	G	T	.	.	SQUIRLS_SCORE=T|XM_017018178.1=0.005632|XM_017018177.2=0.005632|XM_017018176.1=0.005632|NM_006946.3=0.005632|XM_017018175.2=0.005632|XM_005274192.4=0.005632|XM_005274193.3=0.005632|XM_017018174.1=0.005632|XM_006718671.4=0.005632|XM_006718669.3=0.005632
chr11	67611569	NM_007103.3:c.1080G>A	G	A	.	SQUIRLS	SQUIRLS_SCORE=A|NM_007103.3=0.914345|NM_001166102.1=0.914345
chr11	68389874	NM_002335.2:c.1413-7T>A	T	A	.	SQUIRLS	SQUIRLS_SCORE=A|XR_949925.2=0.013121|NM_001291902.1=0.007286|XR_001747874.1=0.013121|XM_011545029.1=0.013121|XM_011545030.1=0.013121|XR_949926.2=0.013121|NM_002335.3=0.013121|XM_011545031.1=0.013121|XM_005273994.2=0.013121
chr11	68403483	NM_002335.3:c.1585G>T	G	T	.	SQUIRLS	SQUIRLS_SCORE=T|XR_001747874.1=0.993483|XM_011545029.1=0.993483|XR_949925.2=0.993483|XM_011545030.1=0.993483|NM_001291902.1=0.993483|XR_949926.2=0.993483|XM_011545031.1=0.993483|NM_002335.3=0.993483|XM_005273994.2=0.993483
chr11	86344724	NM_016401.3:c.539+3A>G	A	G	.	SQUIRLS	SQUIRLS_SCORE=G|NR_024598.1=0.950328|NR_024597.1=0.894942|NR_136324.1=0.950328|NM_001322409.1=0.950328|XR_001748531.1=0.037033|NM_001322407.1=0.950328|XM_017017915.1=0.950328|XR_001747904.2=0.090496|NM_001322404.1=0.958832|XR_949963.3=0.894942|XM_017017914.2=0.950328|NM_016401.3=0.950328
chr11	108271249	NM_000051.3:c.2922-2A>T	A	T	.	SQUIRLS	SQUIRLS_SCORE=T|XM_017017789.2=0.972948|XR_002957150.1=0.972948|XM_011542844.3=0.972948|XM_011542843.2=0.972948|XM_017017790.2=0.972948|XM_006718843.4=0.972948|NM_001351834.1=0.972948|NM_000051.3=0.972948|XM_011542845.2=0.972948|XM_017017792.2=0.972948|XM_011542840.3=0.972948|XM_005271562.5=0.972948|XM_017017791.1=0.972948|XM_011542842.3=0.972948
chr11	112037460	NM_001931.4:c.975G>C	G	C	.	SQUIRLS	SQUIRLS_SCORE=C|XM_011542647.3=0.975777|NM_001931.4=0.975777
chr11	112089016	NM_003002.2:c.314+5G>A	G	A	.	SQUIRLS	SQUIRLS_SCORE=A|NM_001276506.1=0.925613|NR_077060.1=0.929469|NM_001276503.1=0.022280|NM_003002.3=0.919439|NM_001276504.1=0.919439
chr12	12718315	NM_004064.4:c.475+1G>A	G	A	.	SQUIRLS	SQUIRLS_SCORE=A|NM_004064.4=0.996324
chr12	32878545	NM_004572.3:c.337-2A>T	T	A	.	.	SQUIRLS_SCORE=A|NM_001005242.2=0.011245|NM_004572.3=0.011245
chr12	102843790	NM_000277.1:c.1066-11G>A	C	T	.	SQUIRLS	SQUIRLS_SCORE=T|NM_001354304.1=0.995887|NM_000277.2=0.995887
chr12	110626360	NM_001082538.2:c.342-2A>G	A	G	.	SQUIRLS	SQUIRLS_SCORE=G|XM_006719598.3=0.935351|XM_017019966.2=0.935351|XM_006719595.3=0.935351|XM_011538733.3=0.935351|XM_011538737.3=0.935351|XM_005253934.4=0.935351|XR_243022.4=0.935351|NM_001082538.2=0.935351|XM_006719599.3=0.935351|XM_006719594.3=0.935351|XM_017019968.2=0.935351|XM_011538735.2=0.935351|XM_006719597.4=0.935351|XM_011538734.3=0.935351|XM_011538738.3=0.935351|XM_017019964.1=0.935351|XM_005253935.4=0.935351|XR_243021.4=0.935351|NM_001082537.2=0.935351|XM_017019969.2=0.935351|XR_944717.3=0.935351|XR_429116.3=0.935351|NM_001319682.1=0.935351|NM_024549.5=0.935351|NM_001319681.1=0.935351|NM_001319680.1=0.935351|XM_006719600.3=0.935351|NR_135088.1=0.935351|XM_006719596.3=0.935351|NM_001173975.2=0.935351|NM_001173976.1=0.935351
chr12	115997226	NM_015335.4:c.2570-4_2574del	AACTGCTAAA	A	.	SQUIRLS	SQUIRLS_SCORE=A|XM_011538082.2=0.996263|XM_011538081.2=0.996848|XM_011538080.2=0.996263|XM_017019090.1=0.996848|NM_015335.4=0.996263
chr12	119822819	NM_001206999.1:c.1111+1G>A	C	T	.	SQUIRLS	SQUIRLS_SCORE=T|NM_007174.2=0.983588|XM_017018736.1=0.983588|XM_017018735.1=0.983588|XM_011537790.2=0.993333|NM_001206999.1=0.983588|XM_011537788.1=0.983588|XM_011537787.1=0.983588|XM_011537785.1=0.983588|XM_011537784.1=0.983588|XM_011537783.1=0.983588|XM_017018737.1=0.983588|XM_006719206.2=0.983588
chr12	119832768	NM_001206999.1:c.753+3A>T	T	A	.	.	SQUIRLS_SCORE=A|XM_017018737.1=0.007392|XM_011537785.1=0.007392|NM_007174.2=0.007392|XM_011537784.1=0.007392|XM_017018736.1=0.007392|XM_011537788.1=0.007392|XM_006719206.2=0.007392|XM_011537783.1=0.007392|XM_017018735.1=0.007392|XM_011537787.1=0.007392|NM_001206999.1=0.007392
chr12	123699702	NM_024809.3:c.1506-2A>G	A	G	.	SQUIRLS	SQUIRLS_SCORE=G|XM_005253623.2=0.935131|NM_024809.4=0.935131|NM_001143850.2=0.935131|XM_006719605.3=0.935131|XM_017019975.1=0.935131|XM_017019974.1=0.935131
chr13	24885671	NM_018451.3:c.3302-1G>C	C	G	.	SQUIRLS	SQUIRLS_SCORE=G|NM_018451.4=0.008921|NR_047595.1=0.008921|NR_047594.1=0.008921|XM_011535156.2=0.015061|XM_011535149.2=0.019463|XR_941627.1=0.008921
chr13	25530561	NM_016529.4:c.322-1G>T	G	T	.	SQUIRLS	SQUIRLS_SCORE=T|XM_005266419.1=0.992390|XM_017020626.1=0.992390|XM_011535103.1=0.992390|NM_001313741.1=0.992390|NM_016529.5=0.992390|XM_011535113.2=0.992390|XM_011535109.3=0.992390|XM_011535106.1=0.992390|XM_011535104.3=0.992390|XM_017020625.2=0.992390|XM_011535107.3=0.992390
chr13	32315668	NM_000059.3:c.-40+1G>A	G	A	.	SQUIRLS	SQUIRLS_SCORE=A|NM_000059.3=0.987379
chr13	32316413	NM_000059.3:c.-39-9_-39-7del	GTTT	T	.	.	SQUIRLS_SCORE=T|NM_000059.3=0.006972
chr13	32316417	NM_000059.3:c.-39-5del	TG	G	.	.	SQUIRLS_SCORE=G|NM_000059.3=0.006986
chr13	32316421	NM_000059.3:c.-39-1G>A	G	A	.	SQUIRLS	SQUIRLS_SCORE=A|NM_000059.3=0.922639
chr13	32316450	NM_000059.3:c.-11C>T	C	T	.	.	SQUIRLS_SCORE=T|NM_000059.3=0.006065
chr13	32316522	NM_000059.3:c.62A>G	A	G	.	.	SQUIRLS_SCORE=G|NM_000059.3=0.005610
chr13	32316527	NM_000059.3:c.67G>A	G	A	.	SQUIRLS	SQUIRLS_SCORE=A|NM_000059.3=0.991274
chr13	32316528	NM_000059.3:c.67+1G>A	G	A	.	SQUIRLS	SQUIRLS_SCORE=A|NM_000059.3=0.953761
chr13	32316528	NM_000059.3:c.67+1G>T	G	T	.	SQUIRLS	SQUIRLS_SCORE=T|NM_000059.3=0.948691
chr13	32316529	NM_000059.3:c.67+2T>C	T	C	.	SQUIRLS	SQUIRLS_SCORE=C|NM_000059.3=0.983011
chr13	32316530	NM_000059.3:c.67+3A>G	A	G	.	SQUIRLS	SQUIRLS_SCORE=G|NM_000059.3=0.968421
chr13	32316531	NM_000059.3:c.67+4T>C	T	C	.	SQUIRLS	SQUIRLS_SCORE=C|NM_000059.3=0.013869
chr13	32319070	NM_000059.3:c.68-7del	TA	A	.	.	SQUIRLS_SCORE=A|NM_000059.3=0.006954
chr13	32319070	NM_000059.3:c.68-7T>A	T	A	.	SQUIRLS	SQUIRLS_SCORE=A|NM_000059.3=0.012166
chr13	32319088	NM_000059.3:c.79A>G	A	G	.	.	SQUIRLS_SCORE=G|NM_000059.3=0.009888
chr13	32319176	NM_000059.3:c.167A>C	A	C	.	.	SQUIRLS_SCORE=C|NM_000059.3=0.005614
chr13	32319222	NM_000059.3:c.213T>C	T	C	.	.	SQUIRLS_SCORE=C|NM_000059.3=0.005638
chr13	32319232	NM_000059.3:c.223G>C	G	C	.	.	SQUIRLS_SCORE=C|NM_000059.3=0.005640
chr13	32319289	NM_000059.3:c.280C>T	C	T	.	.	SQUIRLS_SCORE=T|NM_000059.3=0.005605
chr13	32319330	NM_000059.3:c.316+5G>A	G	A	.	SQUIRLS	SQUIRLS_SCORE=A|NM_000059.3=0.406128
chr13	32319330	NM_000059.3:c.316+5G>C	G	C	.	SQUIRLS	SQUIRLS_SCORE=C|NM_000059.3=0.576746
chr13	32319331	NM_000059.3:c.316+6T>C	T	C	.	SQUIRLS	SQUIRLS_SCORE=C|NM_000059.3=0.242280
chr13	32325064	NM_000059.3:c.317-12G>A	G	A	.	.	SQUIRLS_SCORE=A|NM_000059.3=0.006297
chr13	32325184	NM_000059.3:c.425G>T	G	T	.	SQUIRLS	SQUIRLS_SCORE=T|NM_000059.3=0.992161
chr13	32325217	NM_000059.3:c.425+33A>G	A	G	.	.	SQUIRLS_SCORE=G|NM_000059.3=0.007391
chr13	32326077	NM_000059.3:c.426-24G>A	G	A	.	.	SQUIRLS_SCORE=A|NM_000059.3=0.006270
chr13	32326089	NM_000059.3:c.426-12_426-8del	GTTTTA	A	.	SQUIRLS	SQUIRLS_SCORE=A|NM_000059.3=0.022694
chr13	32326099	NM_000059.3:c.426-2A>T	A	T	.	SQUIRLS	SQUIRLS_SCORE=T|NM_000059.3=0.959882
chr13	32326108	NM_000059.3:c.433_435delGTT	GTTC	C	.	.	SQUIRLS_SCORE=C|NM_000059.3=0.005592
chr13	32326116	NM_000059.3:c.441A>G	A	G	.	.	SQUIRLS_SCORE=G|NM_000059.3=0.006851
chr13	32326142	NM_000059.3:c.467A>G	A	G	.	SQUIRLS	SQUIRLS_SCORE=G|NM_000059.3=0.440299
chr13	32326145	NM_000059.3:c.470_474del	AGTCAG	G	.	SQUIRLS	SQUIRLS_SCORE=G|NM_000059.3=0.071869
chr13	32326148	NM_000059.3:c.473C>T	C	T	.	SQUIRLS	SQUIRLS_SCORE=T|NM_000059.3=0.029856
chr13	32326150	NM_000059.3:c.475G>A	G	A	.	SQUIRLS	SQUIRLS_SCORE=A|NM_000059.3=0.989814
chr13	32326151	NM_000059.3:c.475+1G>A	G	A	.	SQUIRLS	SQUIRLS_SCORE=A|NM_000059.3=0.979600
chr13	32326153	NM_000059.3:c.475+3A>G	A	G	.	SQUIRLS	SQUIRLS_SCORE=G|NM_000059.3=0.205762
chr13	32326153	NM_000059.3:c.475+3A>T	A	T	.	SQUIRLS	SQUIRLS_SCORE=T|NM_000059.3=0.982433
chr13	32326154	NM_000059.3:c.475+4del	TG	G	.	SQUIRLS	SQUIRLS_SCORE=G|NM_000059.3=0.482675
chr13	32326158	NM_000059.3:c.475+8dup	T	TT	.	.	SQUIRLS_SCORE=TT|NM_000059.3=0.005903
chr13	32326176	NM_000059.3:c.475+26T>C	T	C	.	.	SQUIRLS_SCORE=C|NM_000059.3=0.006093
chr13	32326218	NM_000059.3:c.476-24A>G	A	G	.	SQUIRLS	SQUIRLS_SCORE=G|NM_000059.3=0.179187
chr13	32326233	NM_000059.3:c.476-9dup	T	TT	.	.	SQUIRLS_SCORE=TT|NM_000059.3=0.006246
chr13	32326239	NM_000059.3:c.476-3C>A	C	A	.	SQUIRLS	SQUIRLS_SCORE=A|NM_000059.3=0.113120
chr13	32326240	NM_000059.3:c.476-2A>G	A	G	.	SQUIRLS	SQUIRLS_SCORE=G|NM_000059.3=0.887720
chr13	32326272	NM_000059.3:c.506A>G	A	G	.	.	SQUIRLS_SCORE=G|NM_000059.3=0.006603
chr13	32326282	NM_000059.3:c.516G>A	G	A	.	SQUIRLS	SQUIRLS_SCORE=A|NM_000059.3=0.979015
chr13	32326283	NM_000059.3:c.516+1G>A	G	A	.	SQUIRLS	SQUIRLS_SCORE=A|NM_000059.3=0.983359
chr13	32326283	NM_000059.3:c.516+1G>T	G	T	.	SQUIRLS	SQUIRLS_SCORE=T|NM_000059.3=0.983852
chr13	32326284	NM_000059.3:c.516+2T>C	T	C	.	SQUIRLS	SQUIRLS_SCORE=C|NM_000059.3=0.986539
chr13	32326286	NM_000059.3:c.516+4_516+5del	AAT	T	.	SQUIRLS	SQUIRLS_SCORE=T|NM_000059.3=0.319680
chr13	32326296	NM_000059.3:c.516+14C>T	C	T	.	.	SQUIRLS_SCORE=T|NM_000059.3=0.005660
chr13	32326303	NM_000059.3:c.516+21A>T	A	T	.	.	SQUIRLS_SCORE=T|NM_000059.3=0.008628
chr13	32326480	NM_000059.3:c.517-19C>T	C	T	.	.	SQUIRLS_SCORE=T|NM_000059.3=0.006227
chr13	32326497	NM_000059.3:c.517-2A>G	A	G	.	SQUIRLS	SQUIRLS_SCORE=G|NM_000059.3=0.952159
chr13	32326498	NM_000059.3:c.517-1G>A	G	A	.	SQUIRLS	SQUIRLS_SCORE=A|NM_000059.3=0.952953
chr13	32326499	NM_000059.3:c.517G>T	G	T	.	SQUIRLS	SQUIRLS_SCORE=T|NM_000059.3=0.849251
chr13	32326500	NM_000059.3:c.518del	GT	T	.	.	SQUIRLS_SCORE=T|NM_000059.3=0.006583
chr13	32326500	NM_000059.3:c.518G>T	G	T	.	SQUIRLS	SQUIRLS_SCORE=T|NM_000059.3=0.018962
chr13	32326502	NM_000059.3:c.520C>T	C	T	.	.	SQUIRLS_SCORE=T|NM_000059.3=0.006137
chr13	32326503	NM_000059.3:c.521G>A	G	A	.	.	SQUIRLS_SCORE=A|NM_000059.3=0.005637
chr13	32326555	NM_000059.3:c.573T>C	T	C	.	.	SQUIRLS_SCORE=C|NM_000059.3=0.005568
chr13	32326580	NM_000059.3:c.598A>G	A	G	.	.	SQUIRLS_SCORE=G|NM_000059.3=0.005636
chr13	32326599	NM_000059.3:c.617C>G	C	G	.	.	SQUIRLS_SCORE=G|NM_000059.3=0.005614
chr13	32326613	NM_000059.3:c.631G>A	G	A	.	SQUIRLS	SQUIRLS_SCORE=A|NM_000059.3=0.989828
chr13	32326615	NM_000059.3:c.631+2T>G	T	G	.	SQUIRLS	SQUIRLS_SCORE=G|NM_000059.3=0.981828
chr13	32326616	NM_000059.3:c.631+3A>G	A	G	.	SQUIRLS	SQUIRLS_SCORE=G|NM_000059.3=0.945239
chr13	32326617	NM_000059.3:c.631+4A>G	A	G	.	SQUIRLS	SQUIRLS_SCORE=G|NM_000059.3=0.787056
chr13	32326638	NM_000059.3:c.631+25C>T	C	T	.	.	SQUIRLS_SCORE=T|NM_000059.3=0.008456
chr13	32329374	NM_000059.3:c.632-69T>C	T	C	.	.	SQUIRLS_SCORE=C|NM_000059.3=0.006146
chr13	32329434	NM_000059.3:c.632-9A>G	A	G	.	.	SQUIRLS_SCORE=G|NM_000059.3=0.006286
chr13	32329440	NM_000059.3:c.632-3C>G	C	G	.	SQUIRLS	SQUIRLS_SCORE=G|NM_000059.3=0.562658
chr13	32329442	NM_000059.3:c.632-1G>A	G	A	.	SQUIRLS	SQUIRLS_SCORE=A|NM_000059.3=0.940602
chr13	32329444	NM_000059.3:c.633C>T	C	T	.	.	SQUIRLS_SCORE=T|NM_000059.3=0.006624
chr13	32329491	NM_000059.3:c.680C>T	C	T	.	SQUIRLS	SQUIRLS_SCORE=T|NM_000059.3=0.013242
chr13	32329493	NM_000059.3:c.681+1G>A	G	A	.	SQUIRLS	SQUIRLS_SCORE=A|NM_000059.3=0.948087
chr13	32329496	NM_000059.3:c.681+4A>G	A	G	.	SQUIRLS	SQUIRLS_SCORE=G|NM_000059.3=0.933124
chr13	32329499	NM_000059.3:c.681+7A>T	A	T	.	.	SQUIRLS_SCORE=T|NM_000059.3=0.005752
chr13	32330907	NM_000059.3:c.682-12_682-11del	TAA	A	.	.	SQUIRLS_SCORE=A|NM_000059.3=0.006900
chr13	32330907	NM_000059.3:c.682-12del	TA	A	.	.	SQUIRLS_SCORE=A|NM_000059.3=0.011106
chr13	32330910	NM_000059.3:c.682-9T>C	T	C	.	.	SQUIRLS_SCORE=C|NM_000059.3=0.006907
chr13	32330915	NM_000059.3:c.682-4G>C	G	C	.	.	SQUIRLS_SCORE=C|NM_000059.3=0.006390
chr13	32330917	NM_000059.3:c.682-2A>C	A	C	.	SQUIRLS	SQUIRLS_SCORE=C|NM_000059.3=0.944817
chr13	32330917	NM_000059.3:c.682-2A>G	A	G	.	SQUIRLS	SQUIRLS_SCORE=G|NM_000059.3=0.937146
chr13	32330967	NM_000059.3:c.730G>A	G	A	.	.	SQUIRLS_SCORE=A|NM_000059.3=0.005630
chr13	32331009	NM_000059.3:c.772C>A	C	A	.	.	SQUIRLS_SCORE=A|NM_000059.3=0.005542
chr13	32331031	NM_000059.3:c.793+1G>C	G	C	.	SQUIRLS	SQUIRLS_SCORE=C|NM_000059.3=0.954233
chr13	32331076	NM_000059.3:c.793+46G>A	G	A	.	.	SQUIRLS_SCORE=A|NM_000059.3=0.007726
chr13	32332261	NM_000059.3:c.794-11T>C	T	C	.	.	SQUIRLS_SCORE=C|NM_000059.3=0.006902
chr13	32332267	NM_000059.3:c.794-5_794-4insT	A	AT	.	.	SQUIRLS_SCORE=AT|NM_000059.3=0.007164
chr13	32332605	NM_000059.3:c.1127T>G	T	G	.	.	SQUIRLS_SCORE=G|NM_000059.3=0.010858
chr13	32332629	NM_000059.3:c.1151C>T	C	T	.	.	SQUIRLS_SCORE=T|NM_000059.3=0.005553
chr13	32332719	NM_000059.3:c.1241T>G	T	G	.	.	SQUIRLS_SCORE=G|NM_000059.3=0.005549
chr13	32332769	NM_000059.3:c.1291A>C	A	C	.	.	SQUIRLS_SCORE=C|NM_000059.3=0.005544
chr13	32332873	NM_000059.3:c.1395A>C	A	C	.	.	SQUIRLS_SCORE=C|NM_000059.3=0.005591
chr13	32332958	NM_000059.3:c.1480G>A	G	A	.	.	SQUIRLS_SCORE=A|NM_000059.3=0.007169
chr13	32332992	NM_000059.3:c.1514T>C	T	C	.	.	SQUIRLS_SCORE=C|NM_000059.3=0.005552
chr13	32333144	NM_000059.3:c.1666A>G	A	G	.	.	SQUIRLS_SCORE=G|NM_000059.3=0.005537
chr13	32333270	NM_000059.3:c.1792A>G	A	G	.	.	SQUIRLS_SCORE=G|NM_000059.3=0.005530
chr13	32333282	NM_000059.3:c.1804G>A	G	A	.	.	SQUIRLS_SCORE=A|NM_000059.3=0.005578
chr13	32336214	NM_000059.3:c.1910-51G>T	G	T	.	.	SQUIRLS_SCORE=T|NM_000059.3=0.006367
chr13	32336291	NM_000059.3:c.1936A>C	A	C	.	.	SQUIRLS_SCORE=C|NM_000059.3=0.005722
chr13	32337158	NM_000059.3:c.2803G>C	G	C	.	.	SQUIRLS_SCORE=C|NM_000059.3=0.005929
chr13	32337165	NM_000059.3:c.2810A>C	A	C	.	.	SQUIRLS_SCORE=C|NM_000059.3=0.005803
chr13	32337387	NM_000059.3:c.3032C>G	C	G	.	.	SQUIRLS_SCORE=G|NM_000059.3=0.005693
chr13	32337428	NM_000059.3:c.3073A>G	A	G	.	.	SQUIRLS_SCORE=G|NM_000059.3=0.005633
chr13	32341197	NM_000059.3:c.6841+1del	GT	T	.	SQUIRLS	SQUIRLS_SCORE=T|NM_000059.3=0.969946
chr13	32344651	NM_000059.3:c.6935A>T	A	T	.	SQUIRLS	SQUIRLS_SCORE=T|NM_000059.3=0.153948
chr13	32344654	NM_000059.3:c.6937+1G>T	G	T	.	SQUIRLS	SQUIRLS_SCORE=T|NM_000059.3=0.979126
chr13	32344727	NM_000059.3:c.6937+74C>G	C	G	.	SQUIRLS	SQUIRLS_SCORE=G|NM_000059.3=0.031846
chr13	32346801	NM_000059.3:c.6938-26T>C	T	C	.	.	SQUIRLS_SCORE=C|NM_000059.3=0.006590
chr13	32346818	NM_000059.3:c.6938-9_6938-6del	GTTTC	C	.	SQUIRLS	SQUIRLS_SCORE=C|NM_000059.3=0.027247
chr13	32346823	NM_000059.3:c.6938-4C>T	C	T	.	.	SQUIRLS_SCORE=T|NM_000059.3=0.006353
chr13	32346824	NM_000059.3:c.6938-3T>C	T	C	.	.	SQUIRLS_SCORE=C|NM_000059.3=0.006645
chr13	32346895	NM_000059.3:c.7006C>T	C	T	.	SQUIRLS	SQUIRLS_SCORE=T|NM_000059.3=0.012678
chr13	32346896	NM_000059.3:c.7007G>A	G	A	.	SQUIRLS	SQUIRLS_SCORE=A|NM_000059.3=0.994263
chr13	32346896	NM_000059.3:c.7007G>C	G	C	.	SQUIRLS	SQUIRLS_SCORE=C|NM_000059.3=0.993911
chr13	32346897	NM_000059.3:c.7007+1G>C	G	C	.	SQUIRLS	SQUIRLS_SCORE=C|NM_000059.3=0.985864
chr13	32346930	NM_000059.3:c.7007+34A>G	A	G	.	.	SQUIRLS_SCORE=G|NM_000059.3=0.007149
chr13	32354799	NM_000059.3:c.7008-62A>G	A	G	.	.	SQUIRLS_SCORE=G|NM_000059.3=0.006124
chr13	32354817	NM_000059.3:c.7008-44A>G	A	G	.	.	SQUIRLS_SCORE=G|NM_000059.3=0.009418
chr13	32354817	NM_000059.3:c.7008-44A>T	A	T	.	.	SQUIRLS_SCORE=T|NM_000059.3=0.006044
chr13	32354859	NM_000059.3:c.7008-2A>G	A	G	.	SQUIRLS	SQUIRLS_SCORE=G|NM_000059.3=0.932140
chr13	32354859	NM_000059.3:c.7008-2A>T	A	T	.	SQUIRLS	SQUIRLS_SCORE=T|NM_000059.3=0.932044
chr13	32354870	NM_000059.3:c.7017G>C	G	C	.	.	SQUIRLS_SCORE=C|NM_000059.3=0.005535
chr13	32354874	NM_000059.3:c.7021C>T	C	T	.	.	SQUIRLS_SCORE=T|NM_000059.3=0.005590
chr13	32354906	NM_000059.3:c.7053A>T	A	T	.	.	SQUIRLS_SCORE=T|NM_000059.3=0.005536
chr13	32355095	NM_000059.3:c.7242A>T	A	T	.	.	SQUIRLS_SCORE=T|NM_000059.3=0.005550
chr13	32355172	NM_000059.3:c.7319A>G	A	G	.	.	SQUIRLS_SCORE=G|NM_000059.3=0.005572
chr13	32355294	NM_000059.3:c.7435+6G>A	G	A	.	.	SQUIRLS_SCORE=A|NM_000059.3=0.008087
chr13	32355296	NM_000059.3:c.7435+8A>G	A	G	.	.	SQUIRLS_SCORE=G|NM_000059.3=0.007096
chr13	32355302	NM_000059.3:c.7435+14A>G	A	G	.	.	SQUIRLS_SCORE=G|NM_000059.3=0.008945
chr13	32356424	NM_000059.3:c.7436-4A>T	A	T	.	.	SQUIRLS_SCORE=T|NM_000059.3=0.006557
chr13	32356426	NM_000059.3:c.7436-2A>G	A	G	.	SQUIRLS	SQUIRLS_SCORE=G|NM_000059.3=0.953700
chr13	32356426	NM_000059.3:c.7436-2A>T	A	T	.	SQUIRLS	SQUIRLS_SCORE=T|NM_000059.3=0.948151
chr13	32356455	NM_000059.3:c.7463G>A	G	A	.	.	SQUIRLS_SCORE=A|NM_000059.3=0.005901
chr13	32356496	NM_000059.3:c.7504C>T	C	T	.	.	SQUIRLS_SCORE=T|NM_000059.3=0.005926
chr13	32356497	NM_000059.3:c.7505G>A	G	A	.	.	SQUIRLS_SCORE=A|NM_000059.3=0.005922
chr13	32356551	NM_000059.3:c.7559G>A	G	A	.	.	SQUIRLS_SCORE=A|NM_000059.3=0.005622
chr13	32356578	NM_000059.3:c.7586G>A	G	A	.	.	SQUIRLS_SCORE=A|NM_000059.3=0.005585
chr13	32356602	NM_000059.3:c.7610A>G	A	G	.	.	SQUIRLS_SCORE=G|NM_000059.3=0.005639
chr13	32356609	NM_000059.3:c.7617G>A	G	A	.	SQUIRLS	SQUIRLS_SCORE=A|NM_000059.3=0.933839
chr13	32356610	NM_000059.3:c.7617+1G>A	G	A	.	SQUIRLS	SQUIRLS_SCORE=A|NM_000059.3=0.983516
chr13	32356610	NM_000059.3:c.7617+1G>T	G	T	.	SQUIRLS	SQUIRLS_SCORE=T|NM_000059.3=0.978066
chr13	32356611	NM_000059.3:c.7617+2T>G	T	G	.	SQUIRLS	SQUIRLS_SCORE=G|NM_000059.3=0.960884
chr13	32356623	NM_000059.3:c.7617+14_7617+15delTA	TAC	C	.	.	SQUIRLS_SCORE=C|NM_000059.3=0.008721
chr13	32357741	NM_000059.3:c.7618-1G>A	G	A	.	SQUIRLS	SQUIRLS_SCORE=A|NM_000059.3=0.984991
chr13	32357756	NM_000059.3:c.7632C>T	C	T	.	.	SQUIRLS_SCORE=T|NM_000059.3=0.009848
chr13	32357807	NM_000059.3:c.7683G>A	G	A	.	.	SQUIRLS_SCORE=A|NM_000059.3=0.005623
chr13	32357919	NM_000059.3:c.7795_7797delGAA	GAAT	T	.	.	SQUIRLS_SCORE=T|NM_000059.3=0.005678
chr13	32357929	NM_000059.3:c.7805G>C	G	C	.	SQUIRLS	SQUIRLS_SCORE=C|NM_000059.3=0.993205
chr13	32357935	NM_000059.3:c.7805+6C>G	C	G	.	.	SQUIRLS_SCORE=G|NM_000059.3=0.008020
chr13	32362483	NM_000059.3:c.7806-40A>G	A	G	.	.	SQUIRLS_SCORE=G|NM_000059.3=0.009922
chr13	32362508	NM_000059.3:c.7806-15delC	CT	T	.	.	SQUIRLS_SCORE=T|NM_000059.3=0.006565
chr13	32362514	NM_000059.3:c.7806-9T>G	T	G	.	SQUIRLS	SQUIRLS_SCORE=G|NM_000059.3=0.999986
chr13	32362521	NM_000059.3:c.7806-2A>G	A	G	.	SQUIRLS	SQUIRLS_SCORE=G|NM_000059.3=0.976974
chr13	32362524	NM_000059.3:c.7807G>C	G	C	.	SQUIRLS	SQUIRLS_SCORE=C|NM_000059.3=0.504750
chr13	32362537	NM_000059.3:c.7820C>T	C	T	.	.	SQUIRLS_SCORE=T|NM_000059.3=0.005672
chr13	32362539	NM_000059.3:c.7822C>G	C	G	.	.	SQUIRLS_SCORE=G|NM_000059.3=0.005649
chr13	32362645	NM_000059.3:c.7928C>G	C	G	.	.	SQUIRLS_SCORE=G|NM_000059.3=0.008448
chr13	32362650	NM_000059.3:c.7933A>G	A	G	.	.	SQUIRLS_SCORE=G|NM_000059.3=0.005598
chr13	32362671	NM_000059.3:c.7954_7956delGTG	GTGC	C	.	.	SQUIRLS_SCORE=C|NM_000059.3=0.005635
chr13	32362692	NM_000059.3:c.7975A>G	A	G	.	SQUIRLS	SQUIRLS_SCORE=G|NM_000059.3=0.378876
chr13	32362693	NM_000059.3:c.7976G>A	G	A	.	SQUIRLS	SQUIRLS_SCORE=A|NM_000059.3=0.999195
chr13	32362693	NM_000059.3:c.7976G>C	G	C	.	SQUIRLS	SQUIRLS_SCORE=C|NM_000059.3=0.999439
chr13	32362696	NM_000059.3:c.7976+3_7976+4del	AAG	G	.	SQUIRLS	SQUIRLS_SCORE=G|NM_000059.3=0.988223
chr13	32362698	NM_000059.3:c.7976+5G>T	G	T	.	SQUIRLS	SQUIRLS_SCORE=T|NM_000059.3=0.954488
chr13	32362716	NM_000059.3:c.7976+23C>T	C	T	.	.	SQUIRLS_SCORE=T|NM_000059.3=0.008523
chr13	32362728	NM_000059.3:c.7976+35C>A	C	A	.	.	SQUIRLS_SCORE=A|NM_000059.3=0.008456
chr13	32363172	NM_000059.3:c.7977-7C>G	C	G	.	SQUIRLS	SQUIRLS_SCORE=G|NM_000059.3=0.999686
chr13	32363173	NM_000059.3:c.7977-6T>G	T	G	.	SQUIRLS	SQUIRLS_SCORE=G|NM_000059.3=0.031410
chr13	32363175	NM_000059.3:c.7977-4_7977-3del	TTA	A	.	SQUIRLS	SQUIRLS_SCORE=A|NM_000059.3=0.433053
chr13	32363178	NM_000059.3:c.7977-1G>C	G	C	.	SQUIRLS	SQUIRLS_SCORE=C|NM_000059.3=0.985199
chr13	32363196	NM_000059.3:c.7994A>G	A	G	.	.	SQUIRLS_SCORE=G|NM_000059.3=0.006036
chr13	32363225	NM_000059.3:c.8023A>G	A	G	.	SQUIRLS	SQUIRLS_SCORE=G|NM_000059.3=0.081809
chr13	32363259	NM_000059.3:c.8057T>C	T	C	.	.	SQUIRLS_SCORE=C|NM_000059.3=0.005797
chr13	32363364	NM_000059.3:c.8162T>G	T	G	.	.	SQUIRLS_SCORE=G|NM_000059.3=0.005759
chr13	32363369	NM_000059.3:c.8167G>C	G	C	.	.	SQUIRLS_SCORE=C|NM_000059.3=0.007123
chr13	32363370	NM_000059.3:c.8168A>G	A	G	.	SQUIRLS	SQUIRLS_SCORE=G|NM_000059.3=0.233137
chr13	32363370	NM_000059.3:c.8168A>T	A	T	.	.	SQUIRLS_SCORE=T|NM_000059.3=0.006422
chr13	32363384	NM_000059.3:c.8182G>A	G	A	.	.	SQUIRLS_SCORE=A|NM_000059.3=0.005701
chr13	32363394	NM_000059.3:c.8192A>G	A	G	.	.	SQUIRLS_SCORE=G|NM_000059.3=0.009295
chr13	32363460	NM_000059.3:c.8258T>C	T	C	.	.	SQUIRLS_SCORE=C|NM_000059.3=0.005567
chr13	32363533	NM_000059.3:c.8331G>A	G	A	.	SQUIRLS	SQUIRLS_SCORE=A|NM_000059.3=0.990709
chr13	32363535	NM_000059.3:c.8331+2T>C	T	C	.	SQUIRLS	SQUIRLS_SCORE=C|NM_000059.3=0.990920
chr13	32363555	NM_000059.3:c.8331+22G>C	G	C	.	.	SQUIRLS_SCORE=C|NM_000059.3=0.006939
chr13	32370348	NM_000059.3:c.8332-54T>G	T	G	.	.	SQUIRLS_SCORE=G|NM_000059.3=0.010158
chr13	32370401	NM_000059.3:c.8332-1G>A	G	A	.	SQUIRLS	SQUIRLS_SCORE=A|NM_000059.3=0.988689
chr13	32370448	NM_000059.3:c.8378G>T	G	T	.	SQUIRLS	SQUIRLS_SCORE=T|NM_000059.3=0.109877
chr13	32370456	NM_000059.3:c.8386C>T	C	T	.	.	SQUIRLS_SCORE=T|NM_000059.3=0.005808
chr13	32370530	NM_000059.3:c.8460A>C	A	C	.	.	SQUIRLS_SCORE=C|NM_000059.3=0.005573
chr13	32370530	NM_000059.3:c.8460A>G	A	G	.	.	SQUIRLS_SCORE=G|NM_000059.3=0.005960
chr13	32370556	NM_000059.3:c.8486A>G	A	G	.	SQUIRLS	SQUIRLS_SCORE=G|NM_000059.3=0.126145
chr13	32370556	NM_000059.3:c.8486A>T	A	T	.	SQUIRLS	SQUIRLS_SCORE=T|NM_000059.3=0.119610
chr13	32370557	NM_000059.3:c.8487G>A	G	A	.	SQUIRLS	SQUIRLS_SCORE=A|NM_000059.3=0.992687
chr13	32370557	NM_000059.3:c.8487G>C	G	C	.	SQUIRLS	SQUIRLS_SCORE=C|NM_000059.3=0.993606
chr13	32370558	NM_000059.3:c.8487+1G>A	G	A	.	SQUIRLS	SQUIRLS_SCORE=A|NM_000059.3=0.998534
chr13	32370559	NM_000059.3:c.8487+2T>C	T	C	.	SQUIRLS	SQUIRLS_SCORE=C|NM_000059.3=0.991224
chr13	32370560	NM_000059.3:c.8487+3A>G	A	G	.	SQUIRLS	SQUIRLS_SCORE=G|NM_000059.3=0.720183
chr13	32370565	NM_000059.3:c.8487+8G>A	G	A	.	.	SQUIRLS_SCORE=A|NM_000059.3=0.008674
chr13	32370638	NM_000059.3:c.8487+81C>T	C	T	.	.	SQUIRLS_SCORE=T|NM_000059.3=0.009397
chr13	32370661	NM_000059.3:c.8487+104G>A	G	A	.	.	SQUIRLS_SCORE=A|NM_000059.3=0.007111
chr13	32370954	NM_000059.3:c.8488-2A>G	A	G	.	SQUIRLS	SQUIRLS_SCORE=G|NM_000059.3=0.984543
chr13	32370955	NM_000059.3:c.8488-1G>A	G	A	.	SQUIRLS	SQUIRLS_SCORE=A|NM_000059.3=0.978873
chr13	32370971	NM_000059.3:c.8503T>C	T	C	.	.	SQUIRLS_SCORE=C|NM_000059.3=0.005538
chr13	32371101	NM_000059.3:c.8632+1G>A	G	A	.	SQUIRLS	SQUIRLS_SCORE=A|NM_000059.3=0.989354
chr13	32376646	NM_000059.3:c.8633-24_8634del	TTAATAATCCTTTTGTTTTCTTAGAAA	A	.	SQUIRLS	SQUIRLS_SCORE=A|NM_000059.3=0.997820
chr13	32376654	NM_000059.3:c.8633-16C>G	C	G	.	.	SQUIRLS_SCORE=G|NM_000059.3=0.006872
chr13	32376668	NM_000059.3:c.8633-2A>G	A	G	.	SQUIRLS	SQUIRLS_SCORE=G|NM_000059.3=0.941054
chr13	32376723	NM_000059.3:c.8686C>T	C	T	.	.	SQUIRLS_SCORE=T|NM_000059.3=0.005731
chr13	32376791	NM_000059.3:c.8754G>A	G	A	.	SQUIRLS	SQUIRLS_SCORE=A|NM_000059.3=0.988451
chr13	32376791	NM_000059.3:c.8754G>C	G	C	.	SQUIRLS	SQUIRLS_SCORE=C|NM_000059.3=0.992319
chr13	32376792	NM_000059.3:c.8754+1G>A	G	A	.	SQUIRLS	SQUIRLS_SCORE=A|NM_000059.3=0.973905
chr13	32376792	NM_000059.3:c.8754+1G>C	G	C	.	SQUIRLS	SQUIRLS_SCORE=C|NM_000059.3=0.967791
chr13	32376794	NM_000059.3:c.8754+3G>C	G	C	.	SQUIRLS	SQUIRLS_SCORE=C|NM_000059.3=0.954327
chr13	32376795	NM_000059.3:c.8754+4A>G	A	G	.	SQUIRLS	SQUIRLS_SCORE=G|NM_000059.3=0.948484
chr13	32376796	NM_000059.3:c.8754+5G>A	G	A	.	SQUIRLS	SQUIRLS_SCORE=A|NM_000059.3=0.729701
chr13	32376796	NM_000059.3:c.8754+5G>T	G	T	.	SQUIRLS	SQUIRLS_SCORE=T|NM_000059.3=0.770466
chr13	32379316	NM_000059.3:c.8755-1G>A	G	A	.	SQUIRLS	SQUIRLS_SCORE=A|NM_000059.3=0.989258
chr13	32379361	NM_000059.3:c.8799G>A	G	A	.	.	SQUIRLS_SCORE=A|NM_000059.3=0.005846
chr13	32379392	NM_000059.3:c.8830A>T	A	T	.	.	SQUIRLS_SCORE=T|NM_000059.3=0.005880
chr13	32379412	NM_000059.3:c.8850G>T	G	T	.	.	SQUIRLS_SCORE=T|NM_000059.3=0.005862
chr13	32379413	NM_000059.3:c.8851G>A	G	A	.	.	SQUIRLS_SCORE=A|NM_000059.3=0.006519
chr13	32379413	NM_000059.3:c.8851G>T	G	T	.	.	SQUIRLS_SCORE=T|NM_000059.3=0.006561
chr13	32379455	NM_000059.3:c.8893G>T	G	T	.	SQUIRLS	SQUIRLS_SCORE=T|NM_000059.3=0.171224
chr13	32379510	NM_000059.3:c.8948_8953+5del	ATTCAGGTAAGT	T	.	SQUIRLS	SQUIRLS_SCORE=T|NM_000059.3=0.771760
chr13	32379516	NM_000059.3:c.8953+1G>T	G	T	.	SQUIRLS	SQUIRLS_SCORE=T|NM_000059.3=0.945871
chr13	32379517	NM_000059.3:c.8953+2T>G	T	G	.	SQUIRLS	SQUIRLS_SCORE=G|NM_000059.3=0.917698
chr13	32379613	NM_000059.3:c.8953+98T>C	T	C	.	.	SQUIRLS_SCORE=C|NM_000059.3=0.006336
chr13	32379745	NM_000059.3:c.8954-5A>G	A	G	.	SQUIRLS	SQUIRLS_SCORE=G|NM_000059.3=0.999971
chr13	32379747	NM_000059.3:c.8954-3C>G	C	G	.	SQUIRLS	SQUIRLS_SCORE=G|NM_000059.3=0.496503
chr13	32379749	NM_000059.3:c.8954-1_8955delinsAA	GTT	AA	.	SQUIRLS	SQUIRLS_SCORE=AA|NM_000059.3=0.662841
chr13	32379759	NM_000059.3:c.8963G>A	G	A	.	.	SQUIRLS_SCORE=A|NM_000059.3=0.005586
chr13	32379834	NM_000059.3:c.9038C>T	C	T	.	.	SQUIRLS_SCORE=T|NM_000059.3=0.005700
chr13	32379844	NM_000059.3:c.9048_9053del	TAAAAGT	T	.	.	SQUIRLS_SCORE=T|NM_000059.3=0.005605
chr13	32379880	NM_000059.3:c.9084_9086delAGC	AGCG	G	.	.	SQUIRLS_SCORE=G|NM_000059.3=0.006926
chr13	32379900	NM_000059.3:c.9104A>C	A	C	.	.	SQUIRLS_SCORE=C|NM_000059.3=0.007020
chr13	32379900	NM_000059.3:c.9104A>G	A	G	.	.	SQUIRLS_SCORE=G|NM_000059.3=0.007009
chr13	32379904	NM_000059.3:c.9108A>G	A	G	.	.	SQUIRLS_SCORE=G|NM_000059.3=0.006434
chr13	32379912	NM_000059.3:c.9116C>T	C	T	.	SQUIRLS	SQUIRLS_SCORE=T|NM_000059.3=0.020612
chr13	32379913	NM_000059.3:c.9117G>A	G	A	.	SQUIRLS	SQUIRLS_SCORE=A|NM_000059.3=0.989334
chr13	32379914	NM_000059.3:c.9117+1G>A	G	A	.	SQUIRLS	SQUIRLS_SCORE=A|NM_000059.3=0.967482
chr13	32379914	NM_000059.3:c.9117+1G>T	G	T	.	SQUIRLS	SQUIRLS_SCORE=T|NM_000059.3=0.959341
chr13	32379915	NM_000059.3:c.9117+2T>A	T	A	.	SQUIRLS	SQUIRLS_SCORE=A|NM_000059.3=0.964040
chr13	32379915	NM_000059.3:c.9117+2T>C	T	C	.	SQUIRLS	SQUIRLS_SCORE=C|NM_000059.3=0.979726
chr13	32380003	NM_000059.3:c.9118-4_9118-2delinsTTT	GTA	TTT	.	SQUIRLS	SQUIRLS_SCORE=TTT|NM_000059.3=0.999504
chr13	32380005	NM_000059.3:c.9118-2A>G	A	G	.	SQUIRLS	SQUIRLS_SCORE=G|NM_000059.3=0.992877
chr13	32380105	NM_000059.3:c.9216G>A	G	A	.	.	SQUIRLS_SCORE=A|NM_000059.3=0.006034
chr13	32380107	NM_000059.3:c.9218A>G	A	G	.	SQUIRLS	SQUIRLS_SCORE=G|NM_000059.3=0.017970
chr13	32380131	NM_000059.3:c.9242T>C	T	C	.	.	SQUIRLS_SCORE=C|NM_000059.3=0.005639
chr13	32380138	NM_000059.3:c.9249_9256+8del	AAAAACAGGTAATGCAC	C	.	SQUIRLS	SQUIRLS_SCORE=C|NM_000059.3=0.988611
chr13	32380145	NM_000059.3:c.9256G>T	G	T	.	SQUIRLS	SQUIRLS_SCORE=T|NM_000059.3=0.993724
chr13	32380146	NM_000059.3:c.9256+1G>A	G	A	.	SQUIRLS	SQUIRLS_SCORE=A|NM_000059.3=0.986216
chr13	32380203	NM_000059.3:c.9256+58A>T	A	T	.	.	SQUIRLS_SCORE=T|NM_000059.3=0.006885
chr13	32394576	NM_000059.3:c.9257-113T>G	T	G	.	.	SQUIRLS_SCORE=G|NM_000059.3=0.006219
chr13	32394606	NM_000059.3:c.9257-83G>A	G	A	.	.	SQUIRLS_SCORE=A|NM_000059.3=0.006106
chr13	32394673	NM_000059.3:c.9257-16T>C	T	C	.	.	SQUIRLS_SCORE=C|NM_000059.3=0.006890
chr13	32394679	NM_000059.3:c.9257-10dup	T	TT	.	.	SQUIRLS_SCORE=TT|NM_000059.3=0.006320
chr13	32394688	NM_000059.3:c.9257-1G>C	G	C	.	SQUIRLS	SQUIRLS_SCORE=C|NM_000059.3=0.937145
chr13	32394707	NM_000059.3:c.9275A>G	A	G	.	.	SQUIRLS_SCORE=G|NM_000059.3=0.005628
chr13	32394799	NM_000059.3:c.9367A>G	A	G	.	.	SQUIRLS_SCORE=G|NM_000059.3=0.005686
chr13	32394888	NM_000059.3:c.9456G>T	G	T	.	.	SQUIRLS_SCORE=T|NM_000059.3=0.005546
chr13	32394936	NM_000059.3:c.9501+3A>T	A	T	.	SQUIRLS	SQUIRLS_SCORE=T|NM_000059.3=0.964808
chr13	32394937	NM_000059.3:c.9501+4A>G	A	G	.	SQUIRLS	SQUIRLS_SCORE=G|NM_000059.3=0.887805
chr13	32394942	NM_000059.3:c.9501+9A>C	A	C	.	.	SQUIRLS_SCORE=C|NM_000059.3=0.007218
chr13	32396885	NM_000059.3:c.9502-13C>G	C	G	.	SQUIRLS	SQUIRLS_SCORE=G|NM_000059.3=0.996733
chr13	32396886	NM_000059.3:c.9502-12T>G	T	G	.	SQUIRLS	SQUIRLS_SCORE=G|NM_000059.3=0.016039
chr13	32396896	NM_000059.3:c.9502-2A>C	A	C	.	SQUIRLS	SQUIRLS_SCORE=C|NM_000059.3=0.955001
chr13	32396946	NM_000059.3:c.9550C>G	C	G	.	.	SQUIRLS_SCORE=G|NM_000059.3=0.005795
chr13	32396982	NM_000059.3:c.9586A>G	A	G	.	.	SQUIRLS_SCORE=G|NM_000059.3=0.005661
chr13	32397000	NM_000059.3:c.9604C>T	C	T	.	.	SQUIRLS_SCORE=T|NM_000059.3=0.005541
chr13	32397001	NM_000059.3:c.9605C>T	C	T	.	.	SQUIRLS_SCORE=T|NM_000059.3=0.005540
chr13	32398097	NM_000059.3:c.9649-65_9649-62delACTT	ACTTT	T	.	.	SQUIRLS_SCORE=T|NM_000059.3=0.006121
chr13	32398142	NM_000059.3:c.9649-20C>T	C	T	.	.	SQUIRLS_SCORE=T|NM_000059.3=0.007560
chr13	32398160	NM_000059.3:c.9649-2A>G	A	G	.	SQUIRLS	SQUIRLS_SCORE=G|NM_000059.3=0.933030
chr13	32398243	NM_000059.3:c.9730G>A	G	A	.	.	SQUIRLS_SCORE=A|NM_000059.3=0.006577
chr13	32398418	NM_000059.3:c.9905G>A	G	A	.	SQUIRLS	SQUIRLS_SCORE=A|NM_000059.3=0.019458
chr13	32398558	NM_000059.3:c.10045A>G	A	G	.	SQUIRLS	SQUIRLS_SCORE=G|NM_000059.3=0.015343
chr13	32398608	NM_000059.3:c.10095delCinsGAATTATATCT	C	GAATTATATCT	.	.	SQUIRLS_SCORE=GAATTATATCT|NM_000059.3=0.008436
chr13	32398623	NM_000059.3:c.10110G>A	G	A	.	.	SQUIRLS_SCORE=A|NM_000059.3=0.006561
chr13	32398762	NM_000059.3:c.10249T>C	T	C	.	.	SQUIRLS_SCORE=C|NM_000059.3=0.006548
chr13	36331419	NM_001142294.1:c.988A>G	T	C	.	.	SQUIRLS_SCORE=C|XM_005266317.3=0.009922|NM_001142295.1=0.009922|XR_001749523.2=0.009922|NM_015087.4=0.009922|NM_001142294.1=0.009922|XM_005266315.3=0.009922|XM_005266313.5=0.009922|XM_005266314.3=0.009922|NM_001142296.1=0.009922|XM_011535012.2=0.009922|XM_024449334.1=0.009922
chr13	39682163	NM_020751.2:c.695-8T>G	T	G	.	SQUIRLS	SQUIRLS_SCORE=G|XM_011535168.1=0.999990|NM_001145079.1=0.999990|NR_026745.1=0.999990|NM_020751.2=0.999990
chr13	39699477	NM_020751.2:c.1167-24A>G	A	G	.	SQUIRLS	SQUIRLS_SCORE=G|NR_026745.1=0.999858|NM_020751.2=0.999858|XM_011535168.1=0.999858|NM_001145079.1=0.999858
chr13	48379655	NM_000321.2:c.1389+5G>C	G	C	.	SQUIRLS	SQUIRLS_SCORE=C|NM_000321.2=0.954856|XM_011535171.2=0.954856|XR_002957522.1=0.042876
chr13	48463840	NM_000321.2:c.2211+5G>T	G	T	.	SQUIRLS	SQUIRLS_SCORE=T|NM_000321.2=0.944819|XM_011535171.2=0.944819
chr13	110212573	NM_001845.4:c.324+1G>A	C	T	.	SQUIRLS	SQUIRLS_SCORE=T|NM_001303110.1=0.907081|NM_001845.5=0.907081|XM_011521048.2=0.907081
chr14	21302102	NM_020366.3:c.491-386C>T	C	T	.	.	SQUIRLS_SCORE=T|NM_020366.3=0.009832
chr14	24260059	NM_000359.2:c.758-1G>C	C	G	.	SQUIRLS	SQUIRLS_SCORE=G|NM_000359.2=0.020196
chr14	74245159	NM_182894.2:c.456-6C>G	C	G	.	SQUIRLS	SQUIRLS_SCORE=G|NM_182894.2=0.019134
chr14	77298688	NM_013382.5:c.1006+1G>A	C	T	.	SQUIRLS	SQUIRLS_SCORE=T|XM_011536676.2=0.971783|XM_011536677.3=0.023235|XR_001750279.1=0.971783|NM_013382.5=0.971783|XR_001750282.1=0.971783|XR_943416.3=0.971783|XM_011536675.2=0.971783
chr14	77299955	NM_013382.5:c.817-394A>G	T	C	.	SQUIRLS	SQUIRLS_SCORE=C|XM_011536676.2=0.398255|XR_001750279.1=0.398255|NM_013382.5=0.398255|XR_001750282.1=0.398255|XR_943416.3=0.398255|XM_011536677.3=0.396995|XM_011536675.2=0.398255
chr14	95117622	NM_030621.4:c.1509G>A	C	T	.	SQUIRLS	SQUIRLS_SCORE=T|NM_001195573.1=0.990724|XM_011536605.2=0.990724|XM_011536604.2=0.990724|XM_011536602.3=0.990724|XM_011536601.3=0.990724|XM_011536600.3=0.990724|NM_030621.4=0.990724|NM_177438.2=0.990724|XM_017021123.2=0.990724|XM_017021122.2=0.990724|XM_011536599.2=0.990724|XM_017021121.2=0.990724|XM_017021120.2=0.990724|NM_001271282.2=0.990724|NM_001291628.1=0.990724
chr15	31063089	NM_002420.5:c.899+29G>A	C	T	.	.	SQUIRLS_SCORE=T|NM_002420.5=0.009656|NM_001252020.1=0.009656|NM_001252024.1=0.009656
chr15	40774356	NM_018163.2:c.681G>A	C	T	.	SQUIRLS	SQUIRLS_SCORE=T|XM_024449981.1=0.971898|XR_002957657.1=0.971898|NM_018163.2=0.971898|XR_002957656.1=0.971898|XM_017022401.2=0.971898
chr15	40937416	NM_019074.3:c.1944-2del	AG	G	.	SQUIRLS	SQUIRLS_SCORE=G|NM_019074.3=0.987018
chr15	48412646	NM_000138.4:c.8149G>A	C	T	.	.	SQUIRLS_SCORE=T|NM_000138.4=0.006227
chr15	48415550	NM_000138.4:c.8037C>G	G	C	.	.	SQUIRLS_SCORE=C|NM_000138.4=0.005778
chr15	48415671	NM_000138.4:c.7916A>G	T	C	.	.	SQUIRLS_SCORE=C|NM_000138.4=0.005610
chr15	48420752	NM_000138.4:c.7754T>C	A	G	.	.	SQUIRLS_SCORE=G|NM_000138.4=0.007363
chr15	48421593	NM_000138.4:c.7664G>T	C	A	.	.	SQUIRLS_SCORE=A|NM_000138.4=0.008190
chr15	48421624	NM_000138.4:c.7633C>T	G	A	.	SQUIRLS	SQUIRLS_SCORE=A|NM_000138.4=0.052580
chr15	48421651	NM_000138.4:c.7606G>A	C	T	.	.	SQUIRLS_SCORE=T|NM_000138.4=0.005936
chr15	48421675	NM_000138.4:c.7582T>C	A	G	.	.	SQUIRLS_SCORE=G|NM_000138.4=0.007198
chr15	48421950	NM_000138.4:c.7570+2T>G	A	C	.	SQUIRLS	SQUIRLS_SCORE=C|NM_000138.4=0.991574
chr15	48425443	NM_000138.4:c.7379A>G	T	C	.	.	SQUIRLS_SCORE=C|NM_000138.4=0.005759
chr15	48427560	NM_000138.4:c.7204+7C>G	G	C	.	.	SQUIRLS_SCORE=C|NM_000138.4=0.008441
chr15	48427567	NM_000138.4:c.7204G>C	C	G	.	.	SQUIRLS_SCORE=G|NM_000138.4=0.009528
chr15	48427568	NM_000138.4:c.7203A>G	T	C	.	SQUIRLS	SQUIRLS_SCORE=C|NM_000138.4=0.473417
chr15	48427768	NM_000138.4:c.7003C>T	G	A	.	.	SQUIRLS_SCORE=A|NM_000138.4=0.005673
chr15	48428472	NM_000138.4:c.6872-1G>A	C	T	.	SQUIRLS	SQUIRLS_SCORE=T|NM_000138.4=0.973979
chr15	48430727	NM_000138.4:c.6815A>G	T	C	.	.	SQUIRLS_SCORE=C|NM_000138.4=0.006982
chr15	48430805	NM_000138.4:c.6740-3C>G	G	C	.	.	SQUIRLS_SCORE=C|NM_000138.4=0.009112
chr15	48432911	NM_000138.4:c.6694T>C	A	G	.	.	SQUIRLS_SCORE=G|NM_000138.4=0.007712
chr15	48437004	NM_000138.4:c.6453C>T	G	A	.	.	SQUIRLS_SCORE=A|NM_000138.4=0.006026
chr15	48437765	NM_000138.4:c.6313+3A>T	T	A	.	.	SQUIRLS_SCORE=A|NM_000138.4=0.006650
chr15	48437830	NM_000138.4:c.6251G>C	C	G	.	.	SQUIRLS_SCORE=G|NM_000138.4=0.006182
chr15	48437920	NM_000138.4:c.6164-3C>T	G	A	.	SQUIRLS	SQUIRLS_SCORE=A|NM_000138.4=0.919183
chr15	48441726	NM_000138.4:c.6158G>A	C	T	.	.	SQUIRLS_SCORE=T|NM_000138.4=0.011028
chr15	48444547	NM_000138.4:c.6031T>G	A	C	.	SQUIRLS	SQUIRLS_SCORE=C|NM_000138.4=0.013156
chr15	48444652	NM_000138.4:c.5926G>A	C	T	.	.	SQUIRLS_SCORE=T|NM_000138.4=0.005770
chr15	48445459	NM_000138.4:c.5834G>A	C	T	.	.	SQUIRLS_SCORE=T|NM_000138.4=0.005629
chr15	48445504	NM_000138.4:c.5789A>G	T	C	.	SQUIRLS	SQUIRLS_SCORE=C|NM_000138.4=0.069190
chr15	48446701	NM_000138.4:c.5788+5G>A	C	T	.	SQUIRLS	SQUIRLS_SCORE=T|NM_000138.4=0.958193
chr15	48446787	NM_000138.4:c.5707G>A	C	T	.	.	SQUIRLS_SCORE=T|NM_000138.4=0.006059
chr15	48446816	NM_000138.4:c.5678A>G	T	C	.	SQUIRLS	SQUIRLS_SCORE=C|NM_000138.4=0.015372
chr15	48448812	NM_000138.4:c.5627G>A	C	T	.	.	SQUIRLS_SCORE=T|NM_000138.4=0.005773
chr15	48452610	NM_000138.4:c.5497T>C	A	G	.	.	SQUIRLS_SCORE=G|NM_000138.4=0.006397
chr15	48456682	NM_000138.4:c.5377T>C	A	G	.	.	SQUIRLS_SCORE=G|NM_000138.4=0.011667
chr15	48456687	NM_000138.4:c.5372G>T	C	A	.	.	SQUIRLS_SCORE=A|NM_000138.4=0.005878
chr15	48460246	NM_000138.4:c.5296G>A	C	T	.	SQUIRLS	SQUIRLS_SCORE=T|NM_000138.4=0.994179
chr15	48463943	NM_000138.4:c.5021G>A	C	T	.	.	SQUIRLS_SCORE=T|NM_000138.4=0.006457
chr15	48465559	NM_000138.4:c.4942+3_4942+9del	ACCATTTA	A	.	SQUIRLS	SQUIRLS_SCORE=A|NM_000138.4=0.875527
chr15	48465826	NM_000138.4:c.4780G>A	C	T	.	.	SQUIRLS_SCORE=T|NM_000138.4=0.006203
chr15	48467933	NM_000138.4:c.4747+5G>A	C	T	.	SQUIRLS	SQUIRLS_SCORE=T|NM_000138.4=0.957267
chr15	48468400	NM_000138.4:c.4582+5_4582+12del	TTAAGGTCT	T	.	SQUIRLS	SQUIRLS_SCORE=T|NM_000138.4=0.928277
chr15	48468412	NM_000138.4:c.4582G>T	C	A	.	SQUIRLS	SQUIRLS_SCORE=A|NM_000138.4=0.818136
chr15	48470750	NM_000138.4:c.4343A>G	T	C	.	SQUIRLS	SQUIRLS_SCORE=C|NM_000138.4=0.036369
chr15	48470803	NM_000138.4:c.4337-48dup	T	TA	.	.	SQUIRLS_SCORE=TA|NM_000138.4=0.006133
chr15	48474369	NM_000138.4:c.4096G>A	C	T	.	.	SQUIRLS_SCORE=T|NM_000138.4=0.005821
chr15	48474584	NM_000138.4:c.4031G>A	C	T	.	.	SQUIRLS_SCORE=T|NM_000138.4=0.005792
chr15	48474588	NM_000138.4:c.4027G>A	C	T	.	.	SQUIRLS_SCORE=T|NM_000138.4=0.005546
chr15	48474641	NM_000138.4:c.3974A>T	T	A	.	SQUIRLS	SQUIRLS_SCORE=A|NM_000138.4=0.019504
chr15	48481655	NM_000138.4:c.3964G>C	C	G	.	SQUIRLS	SQUIRLS_SCORE=G|NM_000138.4=0.036846
chr15	48481656	NM_000138.4:c.3963A>G	T	C	.	SQUIRLS	SQUIRLS_SCORE=C|NM_000138.4=0.359266
chr15	48483884	NM_000138.4:c.3772C>T	G	A	.	SQUIRLS	SQUIRLS_SCORE=A|NM_000138.4=0.052581
chr15	48483942	NM_000138.4:c.3713_3714delinsCA	GT	TG	.	SQUIRLS	SQUIRLS_SCORE=TG|NM_000138.4=0.018446
chr15	48485374	NM_000138.4:c.3712G>A	C	T	.	SQUIRLS	SQUIRLS_SCORE=T|NM_000138.4=0.990466
chr15	48487131	NM_000138.4:c.3533A>G	T	C	.	.	SQUIRLS_SCORE=C|NM_000138.4=0.005653
chr15	48487155	NM_000138.4:c.3509G>A	C	T	.	.	SQUIRLS_SCORE=T|NM_000138.4=0.005568
chr15	48487309	NM_000138.4:c.3463+3A>C	T	G	.	SQUIRLS	SQUIRLS_SCORE=G|NM_000138.4=0.064800
chr15	48487431	NM_000138.4:c.3344A>G	T	C	.	SQUIRLS	SQUIRLS_SCORE=C|NM_000138.4=0.422714
chr15	48488118	NM_000138.4:c.3332G>A	C	T	.	.	SQUIRLS_SCORE=T|NM_000138.4=0.006648
chr15	48488182	NM_000138.4:c.3268C>T	G	A	.	.	SQUIRLS_SCORE=A|NM_000138.4=0.005791
chr15	48488254	NM_000138.4:c.3209-13T>A	A	T	.	SQUIRLS	SQUIRLS_SCORE=T|NM_000138.4=0.981254
chr15	48488379	NM_000138.4:c.3197G>C	C	G	.	.	SQUIRLS_SCORE=G|NM_000138.4=0.005609
chr15	48488452	NM_000138.4:c.3124G>C	C	G	.	.	SQUIRLS_SCORE=G|NM_000138.4=0.005804
chr15	48489980	NM_000138.4:c.2953G>A	C	T	.	.	SQUIRLS_SCORE=T|NM_000138.4=0.005930
chr15	48489981	NM_000138.4:c.2952C>A	G	T	.	SQUIRLS	SQUIRLS_SCORE=T|NM_000138.4=0.029733
chr15	48490006	NM_000138.4:c.2927G>A	C	T	.	.	SQUIRLS_SCORE=T|NM_000138.4=0.005801
chr15	48495155	NM_000138.4:c.2645C>T	G	A	.	SQUIRLS	SQUIRLS_SCORE=A|NM_000138.4=0.056878
chr15	48495162	NM_000138.4:c.2638G>A	C	T	.	.	SQUIRLS_SCORE=T|NM_000138.4=0.005835
chr15	48496150	NM_000138.4:c.2369G>A	C	T	.	.	SQUIRLS_SCORE=T|NM_000138.4=0.005819
chr15	48497266	NM_000138.4:c.2293G>A	C	T	.	SQUIRLS	SQUIRLS_SCORE=T|NM_000138.4=0.992385
chr15	48505069	NM_000138.4:c.1916G>A	C	T	.	.	SQUIRLS_SCORE=T|NM_000138.4=0.005794
chr15	48505076	NM_000138.4:c.1909T>C	A	G	.	.	SQUIRLS_SCORE=G|NM_000138.4=0.010501
chr15	48505102	NM_000138.4:c.1883G>A	C	T	.	.	SQUIRLS_SCORE=T|NM_000138.4=0.006252
chr15	48505139	NM_000138.4:c.1846G>A	C	T	.	SQUIRLS	SQUIRLS_SCORE=T|NM_000138.4=0.018543
chr15	48510125	NM_000138.4:c.1633C>T	G	A	.	.	SQUIRLS_SCORE=A|NM_000138.4=0.005797
chr15	48510163	NM_000138.4:c.1595A>G	T	C	.	SQUIRLS	SQUIRLS_SCORE=C|NM_000138.4=0.221962
chr15	48513549	NM_000138.4:c.1588G>A	C	T	.	SQUIRLS	SQUIRLS_SCORE=T|NM_000138.4=0.991704
chr15	48513627	NM_000138.4:c.1510T>C	A	G	.	SQUIRLS	SQUIRLS_SCORE=G|NM_000138.4=0.028149
chr15	48515429	NM_000138.4:c.1426T>A	A	T	.	.	SQUIRLS_SCORE=T|NM_000138.4=0.011644
chr15	48516341	NM_000138.4:c.1169C>T	G	A	.	.	SQUIRLS_SCORE=A|NM_000138.4=0.005678
chr15	48516364	NM_000138.4:c.1148-2A>G	T	C	.	SQUIRLS	SQUIRLS_SCORE=C|NM_000138.4=0.951049
chr15	48520818	NM_000138.4:c.989-1G>A	C	T	.	SQUIRLS	SQUIRLS_SCORE=T|NM_000138.4=0.985172
chr15	48537611	NM_000138.4:c.736G>A	C	T	.	SQUIRLS	SQUIRLS_SCORE=T|NM_000138.4=0.992197
chr15	48537707	NM_000138.4:c.640G>A	C	T	.	.	SQUIRLS_SCORE=T|NM_000138.4=0.005850
chr15	48596279	NM_000138.4:c.538+4A>G	T	C	.	SQUIRLS	SQUIRLS_SCORE=C|NM_000138.4=0.731645
chr15	48600138	NM_000138.4:c.442+1G>A	C	T	.	SQUIRLS	SQUIRLS_SCORE=T|NM_000138.4=0.982170
chr15	48600148	NM_000138.4:c.433T>C	A	G	.	.	SQUIRLS_SCORE=G|NM_000138.4=0.006646
chr15	48600217	NM_000138.4:c.364C>T	G	A	.	.	SQUIRLS_SCORE=A|NM_000138.4=0.005653
chr15	48613001	NM_000138.4:c.247+9A>G	T	C	.	SQUIRLS	SQUIRLS_SCORE=C|NM_000138.4=0.090043
chr15	48613073	NM_000138.4:c.184C>T	G	A	.	.	SQUIRLS_SCORE=A|NM_000138.4=0.006031
chr15	55340602	NM_004855.4:c.847-10A>G	A	G	.	SQUIRLS	SQUIRLS_SCORE=G|XM_017022731.1=0.999969|XM_017022730.1=0.999969|XR_001751422.2=0.999969|XM_024449815.1=0.006199|XM_011522237.2=0.999969|XM_017022732.2=0.009639|XM_011522236.3=0.999969|XM_005254795.5=0.999969|NM_004855.4=0.999969|XM_011522235.3=0.009639|XR_001751423.2=0.009639|XR_931950.3=0.999969
chr15	63634733	NM_003922.3:c.12570G>A	C	T	.	SQUIRLS	SQUIRLS_SCORE=T|XM_017022699.2=0.976824|XM_017022704.2=0.976824|XM_017022705.2=0.976824|NM_003922.3=0.976824|XM_017022703.2=0.976824|XM_017022702.2=0.976824|XM_017022701.2=0.976824|XM_017022700.2=0.976824
chr15	67181384	NM_005902.3:c.802C>T	C	T	.	.	SQUIRLS_SCORE=T|NM_001145104.1=0.005850|NM_001145103.1=0.005850|NM_001145102.1=0.005850|XM_011521559.3=0.005850|NM_005902.3=0.005850|XM_011521560.1=0.005850
chr15	72351132	NM_000520.4:c.672+1G>T	C	A	.	SQUIRLS	SQUIRLS_SCORE=A|NM_001318825.1=0.790290|NR_134869.1=0.790290|NM_000520.5=0.790290
chr15	72712242	NM_033028.3:c.157-2A>G	A	G	.	SQUIRLS	SQUIRLS_SCORE=G|XM_017022450.1=0.962780|NM_033028.4=0.962780|NR_045566.1=0.962780|NR_045565.1=0.962780|XM_017022452.1=0.962780|XM_017022454.1=0.962780|XM_017022453.1=0.962780|NM_001252678.1=0.962780|XM_011521849.1=0.962780|XM_011521848.1=0.962780|XM_011521851.1=0.962780|NM_001320665.1=0.962780
chr15	76225926	NM_001127716.1:c.737_739del	TTGT	T	.	SQUIRLS	SQUIRLS_SCORE=T|XR_931766.3=0.014344|NM_000126.3=0.014344|NM_001127716.1=0.014344
chr15	93002171	NM_001271.3:c.4138-6T>G	T	G	.	SQUIRLS	SQUIRLS_SCORE=G|NM_001271.3=0.038180
chr16	1457355	NM_001287.5:c.739-18G>A	C	T	.	SQUIRLS	SQUIRLS_SCORE=T|NM_001287.5=0.061364|XM_011522354.1=0.061364|NM_001114331.2=0.061364
chr16	1571535	NM_014714.3:c.1525-1G>A	C	T	.	SQUIRLS	SQUIRLS_SCORE=T|NM_014714.3=0.955486|XM_011522766.3=0.022452|XM_011522772.3=0.955486|XM_017023910.1=0.955486|XM_011522769.3=0.955486|XM_011522771.3=0.955486|XM_006720991.3=0.955486|XM_011522767.2=0.955486|XM_006720990.3=0.955486|XM_005255726.4=0.955486|XM_005255725.5=0.955486|XM_017023911.1=0.955486
chr16	2079554	NM_000548.3:c.3285-3C>G	C	G	.	SQUIRLS	SQUIRLS_SCORE=G|XM_005255529.4=0.477830|XM_017023616.1=0.477830|XM_011522640.2=0.477830|XM_011522639.2=0.477830|NM_001318827.1=0.477830|XM_017023615.1=0.477830|XM_011522638.2=0.477830|NM_001318832.1=0.477830|NM_001077183.2=0.477830|XM_011522637.2=0.477830|NM_000548.4=0.477830|NM_001318831.1=0.477830|XM_017023618.1=0.477830|XM_011522636.2=0.477830|NM_001114382.2=0.477830|XM_005255531.4=0.477830|NM_001318829.1=0.477830|XM_024450413.1=0.477830|XM_017023617.1=0.477830
chr16	2084714	NM_000548.3:c.4492A>C	A	C	.	SQUIRLS	SQUIRLS_SCORE=C|NM_001318831.1=0.540503|XM_017023618.1=0.540503|XM_011522636.2=0.540503|XM_005255531.4=0.540503|NM_001114382.2=0.540503|NM_001318829.1=0.540503|XM_024450413.1=0.540503|XM_017023617.1=0.540503|XM_005255529.4=0.540503|XM_017023616.1=0.540503|XM_011522640.2=0.540503|NM_001318827.1=0.540503|XM_011522639.2=0.540503|XM_017023615.1=0.540503|XM_011522638.2=0.540503|NM_001318832.1=0.540503|NM_001077183.2=0.540503|NM_000548.4=0.540503|XM_011522637.2=0.540503
chr16	2114167	NM_001009944.2:c.2853+2_2853+3del	CAC	C	.	SQUIRLS	SQUIRLS_SCORE=C|XM_005255370.3=0.974909|XM_011522529.2=0.944769|NM_000296.3=0.944769|XM_024450298.1=0.944769|XM_011522528.3=0.944769|XM_024450300.1=0.944769|XM_024450299.1=0.944769|XM_024450301.1=0.944769|NM_001009944.2=0.944769
chr16	2116141	NM_001009944.2:c.1723-23T>C	A	G	.	.	SQUIRLS_SCORE=G|XM_024450298.1=0.007942|XM_011522529.2=0.007942|NM_001009944.2=0.007942|NM_000296.3=0.007942|XM_011522528.3=0.007942|XM_024450299.1=0.007942|XM_024450300.1=0.007942
chr16	23613999	NM_024675.3:c.3201+5G>C	C	G	.	SQUIRLS	SQUIRLS_SCORE=G|XM_011545946.2=0.014175|XM_017023671.1=0.022794|XM_017023673.2=0.018644|XM_011545947.2=0.018644|NM_024675.3=0.014175|XM_011545948.2=0.014175|XM_017023672.2=0.022794
chr16	23629638	NM_024675.3:c.2514+2T>C	A	G	.	SQUIRLS	SQUIRLS_SCORE=G|XM_011545946.2=0.955134|XM_011545947.2=0.955134|XM_017023672.2=0.955134|XM_011545948.2=0.955134|XM_017023673.2=0.955134|NM_024675.3=0.955134|XM_017023671.1=0.955134
chr16	70255728	NM_001605.2:c.2286G>A	C	T	.	SQUIRLS	SQUIRLS_SCORE=T|XR_933220.3=0.966917|NM_001605.2=0.966917
chr16	75541466	NM_001077418.2:c.665-11T>C	A	G	.	SQUIRLS	SQUIRLS_SCORE=G|NR_074083.1=0.047033|NM_001077418.2=0.047033|NM_001077416.2=0.047033
chr16	78424869	NM_016373.1:c.606-1G>A	G	A	.	SQUIRLS	SQUIRLS_SCORE=A|NM_016373.3=0.986695|XM_011523104.3=0.986695|NM_001291997.1=0.986695|XM_011523101.3=0.986695|XM_011523103.3=0.986695
chr16	88710287	NM_001012759.1:c.282+5G>A	G	A	.	SQUIRLS	SQUIRLS_SCORE=A|NM_001318513.1=0.110109|NM_001012762.2=0.110109|XM_017023210.2=0.110109|NM_001012759.2=0.110109|NM_001318507.1=0.110109
chr16	88713447	NM_001012762.1:c.873G>A	G	A	.	SQUIRLS	SQUIRLS_SCORE=A|NM_001318513.1=0.938141|XM_017023210.2=0.938141|NM_001012762.2=0.938141|NM_001318507.1=0.938141|NM_001012759.2=0.938141
chr16	88716447	NM_001142864.2:c.6963C>T	G	A	.	.	SQUIRLS_SCORE=A|NM_001142864.3=0.005551
chr16	88717032	NM_001142864.2:c.6651C>A	G	T	.	.	SQUIRLS_SCORE=T|NM_001142864.3=0.006172
chr16	89281031	NM_001256182.1:c.5511G>A	C	T	.	.	SQUIRLS_SCORE=T|XM_017023186.1=0.005533|XM_011523054.2=0.005533|XM_017023183.1=0.005533|NM_001256183.1=0.005533|XM_017023182.2=0.005533|XM_011523056.2=0.005533|NM_013275.5=0.005533|XM_017023185.1=0.005533|XM_011523053.2=0.005533|XM_024450244.1=0.005533|NM_001256182.1=0.005533|XM_017023187.1=0.005533|XM_011523055.2=0.005533|XM_017023184.1=0.005533|XM_006721184.2=0.005533|XM_011523057.2=0.005533|XM_011523051.3=0.005533
chr16	89805278	NM_000135.2:c.709+2T>C	A	G	.	SQUIRLS	SQUIRLS_SCORE=G|XM_017023045.1=0.967376|NM_001351830.1=0.967376|NM_001018112.2=0.967376|XR_001751868.2=0.967376|XR_001751867.1=0.967376|XR_001751866.1=0.967376|XM_005256294.4=0.967376|XR_933244.2=0.967376|NM_000135.3=0.967376|XR_933247.2=0.967376|XM_011522948.2=0.967376|XR_933245.2=0.967376|XM_011522946.3=0.967376|XM_011522947.2=0.967376|NM_001286167.2=0.967376|XM_011522945.2=0.967376|XR_002957793.1=0.967376|XM_024450189.1=0.967376|XM_017023044.2=0.967376|XM_017023046.1=0.967376
chr17	2674291	NM_000430.3:c.900+3A>G	A	G	.	SQUIRLS	SQUIRLS_SCORE=G|XM_011523903.2=0.923445|XM_011523901.2=0.923445|XM_017024702.2=0.923445|XM_017024701.1=0.923445|NM_000430.3=0.923445|XM_011523902.3=0.923445
chr17	2676612	NM_000430.3:c.1002+6T>A	T	A	.	SQUIRLS	SQUIRLS_SCORE=A|XM_017024702.2=0.938598|XM_011523901.2=0.938598|XM_017024701.1=0.938598|NM_000430.3=0.938598|XM_011523903.2=0.938598|XM_011523902.3=0.938598
chr17	6707026	NM_177550.3:c.231+2T>G	A	C	.	SQUIRLS	SQUIRLS_SCORE=C|NM_001284510.1=0.041166|NM_177550.4=0.744923|NM_001143838.2=0.744923|XM_011523795.3=0.744923|NM_001284509.1=0.744923
chr17	7669692	NM_000546.5:c.1101-2A>C	T	G	.	SQUIRLS	SQUIRLS_SCORE=G|NM_001276699.1=0.929359|NM_001276698.1=0.929359|NM_001276697.1=0.929359|NM_001276696.1=0.929359|NM_001276695.1=0.929359|NM_001276761.1=0.929359|NM_001126117.1=0.929359|NM_001126118.1=0.929359|NM_001126115.1=0.929359|NM_001276760.1=0.929359|NM_001126116.1=0.929359|NM_001126114.2=0.929359|NM_001126113.2=0.929359|NM_001126112.2=0.929359|NM_000546.5=0.929359
chr17	7670716	NM_000546.5:c.994-1G>A	C	T	.	SQUIRLS	SQUIRLS_SCORE=T|NM_001276761.1=0.942888|NM_001126117.1=0.942888|NM_001126114.2=0.942888|NM_001126118.1=0.942888|NM_001276760.1=0.942888|NM_001126116.1=0.942888|NM_001126115.1=0.942888|NM_001126113.2=0.942888|NM_001126112.2=0.942888|NM_000546.5=0.942888|NM_001276699.1=0.942888|NM_001276698.1=0.942888|NM_001276697.1=0.942888|NM_001276696.1=0.942888|NM_001276695.1=0.942888
chr17	7670716	NM_000546.5:c.994-1G>C	C	G	.	.	SQUIRLS_SCORE=G|NM_001276699.1=0.009374|NM_001276698.1=0.009374|NM_001276697.1=0.009374|NM_001276696.1=0.009374|NM_001276695.1=0.009374|NM_001276760.1=0.009374|NM_001126115.1=0.009374|NM_001276761.1=0.009374|NM_001126118.1=0.009374|NM_001126117.1=0.009374|NM_001126116.1=0.009374|NM_001126114.2=0.009374|NM_001126113.2=0.009374|NM_001126112.2=0.009374|NM_000546.5=0.009374
chr17	7670717	NM_000546.5:c.994-2A>G	T	C	.	SQUIRLS	SQUIRLS_SCORE=C|NM_001276760.1=0.954955|NM_001126116.1=0.954955|NM_001126115.1=0.954955|NM_001126113.2=0.954955|NM_001126112.2=0.954955|NM_000546.5=0.954955|NM_001276699.1=0.954955|NM_001276698.1=0.954955|NM_001276697.1=0.954955|NM_001276696.1=0.954955|NM_001276695.1=0.954955|NM_001276761.1=0.954955|NM_001126117.1=0.954955|NM_001126114.2=0.954955|NM_001126118.1=0.954955
chr17	7673533	NM_000546.5:c.993+2T>G	A	C	.	SQUIRLS	SQUIRLS_SCORE=C|NM_001276761.1=0.457625|NM_001126118.1=0.457625|NM_001276760.1=0.457625|NM_001276699.1=0.591652|NM_001126115.1=0.457625|NM_001276698.1=0.591652|NM_001126112.2=0.457625|NM_001276696.1=0.591652|NM_001276695.1=0.591652|NM_001126117.1=0.591652|NM_001126116.1=0.591652|NM_001126114.2=0.591652|NM_001126113.2=0.591652|NM_001276697.1=0.457625|NM_000546.5=0.457625
chr17	7673534	NM_000546.5:c.993+1G>A	C	T	.	SQUIRLS	SQUIRLS_SCORE=T|NM_001126117.1=0.951866|NM_001126116.1=0.951866|NM_001126114.2=0.951866|NM_001126113.2=0.951866|NM_001276697.1=0.928731|NM_000546.5=0.928731|NM_001276761.1=0.928731|NM_001126118.1=0.928731|NM_001276760.1=0.928731|NM_001126115.1=0.928731|NM_001276699.1=0.951866|NM_001276698.1=0.951866|NM_001126112.2=0.928731|NM_001276696.1=0.951866|NM_001276695.1=0.951866
chr17	7673534	NM_000546.5:c.993+1G>T	C	A	.	SQUIRLS	SQUIRLS_SCORE=A|NM_001276698.1=0.967491|NM_001276761.1=0.928645|NM_001276760.1=0.928645|NM_001126118.1=0.928645|NM_001276699.1=0.967491|NM_001276696.1=0.967491|NM_001126115.1=0.928645|NM_001276695.1=0.967491|NM_001126112.2=0.928645|NM_000546.5=0.928645|NM_001126117.1=0.967491|NM_001126116.1=0.967491|NM_001126114.2=0.967491|NM_001126113.2=0.967491|NM_001276697.1=0.928645
chr17	7673609	NM_000546.5:c.920-1G>A	C	T	.	SQUIRLS	SQUIRLS_SCORE=T|NM_001126116.1=0.458614|NM_001126114.2=0.458614|NM_001276697.1=0.458614|NM_001126118.1=0.458614|NM_001276699.1=0.458614|NM_001276761.1=0.458614|NM_001276760.1=0.458614|NM_001276695.1=0.458614|NM_001126115.1=0.458614|NM_001126112.2=0.458614|NM_000546.5=0.458614|NM_001276698.1=0.458614|NM_001126117.1=0.458614|NM_001276696.1=0.458614|NM_001126113.2=0.458614
chr17	7673700	NM_000546.5:c.919+1G>C	C	G	.	.	SQUIRLS_SCORE=G|NM_001276699.1=0.007309|NM_001276698.1=0.007309|NM_001276697.1=0.007309|NM_001276696.1=0.007309|NM_001276695.1=0.007309|NM_001126117.1=0.007309|NM_001126115.1=0.007309|NM_001126118.1=0.007309|NM_001276761.1=0.007309|NM_001276760.1=0.007309|NM_001126116.1=0.007309|NM_001126114.2=0.007309|NM_001126113.2=0.007309|NM_001126112.2=0.007309|NM_000546.5=0.007309
chr17	7673700	NM_000546.5:c.919+1G>T	C	A	.	SQUIRLS	SQUIRLS_SCORE=A|NM_000546.5=0.517517|NM_001276699.1=0.517517|NM_001276698.1=0.517517|NM_001276697.1=0.517517|NM_001276696.1=0.517517|NM_001276695.1=0.517517|NM_001276761.1=0.517517|NM_001126116.1=0.517517|NM_001126118.1=0.517517|NM_001276760.1=0.517517|NM_001126117.1=0.517517|NM_001126114.2=0.517517|NM_001126115.1=0.517517|NM_001126113.2=0.517517|NM_001126112.2=0.517517
chr17	7673838	NM_000546.5:c.783-1G>T	C	A	.	SQUIRLS	SQUIRLS_SCORE=A|NM_001276761.1=0.985346|NM_001126114.2=0.985346|NM_001126118.1=0.985346|NM_001276760.1=0.985346|NM_001126117.1=0.985346|NM_001126116.1=0.985346|NM_001126115.1=0.985346|NM_001126113.2=0.985346|NM_001126112.2=0.985346|NM_001276696.1=0.985346|NM_001276699.1=0.985346|NM_001276698.1=0.985346|NM_001276697.1=0.985346|NM_000546.5=0.985346|NM_001276695.1=0.985346
chr17	7673839	NM_000546.5:c.783-2A>C	T	G	.	SQUIRLS	SQUIRLS_SCORE=G|NM_001276699.1=0.961694|NM_001276698.1=0.961694|NM_001276697.1=0.961694|NM_001276696.1=0.961694|NM_001276695.1=0.961694|NM_001126114.2=0.961694|NM_001276761.1=0.961694|NM_001126118.1=0.961694|NM_001276760.1=0.961694|NM_001126117.1=0.961694|NM_001126116.1=0.961694|NM_001126115.1=0.961694|NM_001126113.2=0.961694|NM_001126112.2=0.961694|NM_000546.5=0.961694
chr17	7673839	NM_000546.5:c.783-2A>T	T	A	.	.	SQUIRLS_SCORE=A|NM_001126115.1=0.011364|NM_001126113.2=0.011364|NM_001126112.2=0.011364|NM_001276698.1=0.011364|NM_001276699.1=0.011364|NM_001276696.1=0.011364|NM_001276697.1=0.011364|NM_000546.5=0.011364|NM_001276695.1=0.011364|NM_001126114.2=0.011364|NM_001276761.1=0.011364|NM_001126117.1=0.011364|NM_001126118.1=0.011364|NM_001276760.1=0.011364|NM_001126116.1=0.011364
chr17	7673897	NM_000546.4:c.783-60G>A	C	T	.	.	SQUIRLS_SCORE=T|NM_001276699.1=0.006052|NM_001276696.1=0.006052|NM_001276698.1=0.006052|NM_001276697.1=0.006052|NM_000546.5=0.006052|NM_001276695.1=0.006052|NM_001276760.1=0.006052|NM_001126118.1=0.006052|NM_001126116.1=0.006052|NM_001276761.1=0.006052|NM_001126117.1=0.006052|NM_001126114.2=0.006052|NM_001126115.1=0.006052|NM_001126113.2=0.006052|NM_001126112.2=0.006052
chr17	7674180	NM_000546.5:c.782+1G>T	C	A	.	SQUIRLS	SQUIRLS_SCORE=A|NM_001276695.1=0.456969|NM_001276761.1=0.456969|NM_001126114.2=0.456969|NM_001126118.1=0.456969|NM_001276760.1=0.456969|NM_001126117.1=0.456969|NM_001126116.1=0.456969|NM_001126115.1=0.456969|NM_001126113.2=0.456969|NM_001126112.2=0.456969|NM_000546.5=0.456969|NM_001276699.1=0.456969|NM_001276698.1=0.456969|NM_001276697.1=0.456969|NM_001276696.1=0.456969
chr17	7674181	NM_000546.5:c.782G>C	C	G	.	.	SQUIRLS_SCORE=G|NM_001126117.1=0.005920|NM_001126118.1=0.005920|NM_001276761.1=0.005920|NM_001276760.1=0.005920|NM_001126116.1=0.005920|NM_001126114.2=0.005920|NM_001126113.2=0.005920|NM_001126112.2=0.005920|NM_001276699.1=0.005920|NM_000546.5=0.005920|NM_001276698.1=0.005920|NM_001276697.1=0.005920|NM_001276696.1=0.005920|NM_001276695.1=0.005920|NM_001126115.1=0.005920
chr17	7674291	NM_000546.5:c.673-1G>A	C	T	.	SQUIRLS	SQUIRLS_SCORE=T|NM_001276699.1=0.975676|NM_001276698.1=0.975676|NM_001276697.1=0.975676|NM_001276696.1=0.975676|NM_001276695.1=0.975676|NM_001126115.1=0.975676|NM_001126117.1=0.975676|NM_001126118.1=0.975676|NM_001276761.1=0.975676|NM_001276760.1=0.975676|NM_001126116.1=0.975676|NM_001126114.2=0.975676|NM_001126113.2=0.975676|NM_001126112.2=0.975676|NM_000546.5=0.975676
chr17	7674292	NM_000546.5:c.673-2A>C	T	G	.	SQUIRLS	SQUIRLS_SCORE=G|NM_001276699.1=0.955978|NM_001276698.1=0.955978|NM_001276697.1=0.955978|NM_001276696.1=0.955978|NM_001276695.1=0.955978|NM_001126115.1=0.955978|NM_001276760.1=0.955978|NM_001126118.1=0.955978|NM_001276761.1=0.955978|NM_001126117.1=0.955978|NM_001126116.1=0.955978|NM_001126114.2=0.955978|NM_001126113.2=0.955978|NM_001126112.2=0.955978|NM_000546.5=0.955978
chr17	7674292	NM_000546.5:c.673-2A>G	T	C	.	SQUIRLS	SQUIRLS_SCORE=C|NM_001126113.2=0.959199|NM_001126112.2=0.959199|NM_000546.5=0.959199|NM_001276699.1=0.959199|NM_001276698.1=0.959199|NM_001276697.1=0.959199|NM_001276696.1=0.959199|NM_001276695.1=0.959199|NM_001126115.1=0.959199|NM_001126117.1=0.959199|NM_001126118.1=0.959199|NM_001276761.1=0.959199|NM_001276760.1=0.959199|NM_001126116.1=0.959199|NM_001126114.2=0.959199
chr17	7674292	NM_000546.5:c.673-2A>T	T	A	.	.	SQUIRLS_SCORE=A|NM_001276696.1=0.009509|NM_001276699.1=0.009509|NM_001276698.1=0.009509|NM_001276697.1=0.009509|NM_000546.5=0.009509|NM_001276695.1=0.009509|NM_001276761.1=0.009509|NM_001126115.1=0.009509|NM_001126118.1=0.009509|NM_001276760.1=0.009509|NM_001126117.1=0.009509|NM_001126116.1=0.009509|NM_001126114.2=0.009509|NM_001126113.2=0.009509|NM_001126112.2=0.009509
chr17	7674857	NM_000546.5:c.672+2T>G	A	C	.	SQUIRLS	SQUIRLS_SCORE=C|NM_001126116.1=0.790000|NM_001126118.1=0.790000|NM_001276760.1=0.790000|NM_001276761.1=0.790000|NM_001126117.1=0.790000|NM_001126114.2=0.790000|NM_001126115.1=0.790000|NM_001126113.2=0.790000|NM_001126112.2=0.790000|NM_001276696.1=0.790000|NM_001276699.1=0.790000|NM_001276698.1=0.790000|NM_001276697.1=0.790000|NM_000546.5=0.790000|NM_001276695.1=0.790000
chr17	7674858	NM_000546.5:c.672+1G>A	C	T	.	SQUIRLS	SQUIRLS_SCORE=T|NM_000546.5=0.945753|NM_001276699.1=0.945753|NM_001276698.1=0.945753|NM_001276697.1=0.945753|NM_001276696.1=0.945753|NM_001276695.1=0.945753|NM_001276760.1=0.945753|NM_001126117.1=0.945753|NM_001276761.1=0.945753|NM_001126118.1=0.945753|NM_001126115.1=0.945753|NM_001126116.1=0.945753|NM_001126114.2=0.945753|NM_001126113.2=0.945753|NM_001126112.2=0.945753
chr17	7674858	NM_000546.5:c.672+1G>T	C	A	.	SQUIRLS	SQUIRLS_SCORE=A|NM_000546.5=0.856754|NM_001126117.1=0.856754|NM_001276699.1=0.856754|NM_001126113.2=0.856754|NM_001126115.1=0.856754|NM_001126118.1=0.856754|NM_001276761.1=0.856754|NM_001276760.1=0.856754|NM_001126116.1=0.856754|NM_001126114.2=0.856754|NM_001126112.2=0.856754|NM_001276698.1=0.856754|NM_001276697.1=0.856754|NM_001276696.1=0.856754|NM_001276695.1=0.856754
chr17	7674859	NM_000546.5:c.672G>A	C	T	.	SQUIRLS	SQUIRLS_SCORE=T|NM_001276699.1=0.993385|NM_000546.5=0.993385|NM_001276698.1=0.993385|NM_001276697.1=0.993385|NM_001276696.1=0.993385|NM_001276695.1=0.993385|NM_001126117.1=0.993385|NM_001276760.1=0.993385|NM_001126118.1=0.993385|NM_001276761.1=0.993385|NM_001126116.1=0.993385|NM_001126114.2=0.993385|NM_001126115.1=0.993385|NM_001126113.2=0.993385|NM_001126112.2=0.993385
chr17	7674859	NM_000546.5:c.672G>T	C	A	.	SQUIRLS	SQUIRLS_SCORE=A|NM_001126115.1=0.653339|NM_001126116.1=0.653339|NM_001126114.2=0.653339|NM_001126113.2=0.653339|NM_001126112.2=0.653339|NM_000546.5=0.653339|NM_001276699.1=0.653339|NM_001276698.1=0.653339|NM_001276697.1=0.653339|NM_001276696.1=0.653339|NM_001276695.1=0.653339|NM_001276760.1=0.653339|NM_001126117.1=0.653339|NM_001276761.1=0.653339|NM_001126118.1=0.653339
chr17	7674908	NM_000546.4:c.623A>G	T	C	.	.	SQUIRLS_SCORE=C|NM_001276760.1=0.005838|NM_001276697.1=0.005838|NM_001126116.1=0.005838|NM_001126117.1=0.005838|NM_001126114.2=0.005838|NM_001276761.1=0.005838|NM_001126118.1=0.005838|NM_001276699.1=0.005838|NM_001126112.2=0.005838|NM_001126115.1=0.005838|NM_001126113.2=0.005838|NM_001276698.1=0.005838|NM_001276696.1=0.005838|NM_000546.5=0.005838|NM_001276695.1=0.005838
chr17	7674972	NM_000546.5:c.560-1G>A	C	T	.	SQUIRLS	SQUIRLS_SCORE=T|NM_001276695.1=0.959875|NM_001126115.1=0.959875|NM_001126117.1=0.959875|NM_001276761.1=0.959875|NM_001126118.1=0.959875|NM_001276760.1=0.959875|NM_001126116.1=0.959875|NM_001126114.2=0.959875|NM_001126113.2=0.959875|NM_001126112.2=0.959875|NM_000546.5=0.959875|NM_001276699.1=0.959875|NM_001276698.1=0.959875|NM_001276697.1=0.959875|NM_001276696.1=0.959875
chr17	7675051	NM_000546.5:c.559+2T>A	A	T	.	SQUIRLS	SQUIRLS_SCORE=T|NM_000546.5=0.011177|NM_001276699.1=0.012873|NM_001276695.1=0.011177|NM_001276697.1=0.012873|NM_001126116.1=0.012873|NM_001276761.1=0.011177|NM_001126118.1=0.011177|NM_001276760.1=0.011177|NM_001126114.2=0.011177|NM_001126113.2=0.011177|NM_001126117.1=0.012873|NM_001126112.2=0.011177|NM_001126115.1=0.012873|NM_001276698.1=0.012873|NM_001276696.1=0.011177
chr17	7675052	NM_000546.5:c.559+1G>A	C	T	.	SQUIRLS	SQUIRLS_SCORE=T|NM_001276761.1=0.987808|NM_001276760.1=0.987808|NM_001276699.1=0.989415|NM_001126114.2=0.987808|NM_001126113.2=0.987808|NM_001126112.2=0.987808|NM_001276698.1=0.989415|NM_001276697.1=0.989415|NM_001126117.1=0.989415|NM_001126116.1=0.989415|NM_001126115.1=0.989415|NM_001276696.1=0.987808|NM_001276695.1=0.987808|NM_000546.5=0.987808|NM_001126118.1=0.987808
chr17	7675053	NM_000546.5:c.559G>C	C	G	.	SQUIRLS	SQUIRLS_SCORE=G|NM_001126115.1=0.026924|NM_001126117.1=0.026924|NM_001126118.1=0.028209|NM_001276760.1=0.028209|NM_001126116.1=0.026924|NM_001276699.1=0.026924|NM_001126113.2=0.028209|NM_001276698.1=0.026924|NM_001276697.1=0.026924|NM_001276696.1=0.028209|NM_000546.5=0.028209|NM_001276695.1=0.028209|NM_001126112.2=0.028209|NM_001126114.2=0.028209|NM_001276761.1=0.028209
chr17	7675237	NM_000546.5:c.376-1G>A	C	T	.	SQUIRLS	SQUIRLS_SCORE=T|NM_001126118.1=0.961685|NM_001126112.2=0.961685|NM_001126114.2=0.961685|NM_001276698.1=0.017745|NM_001276699.1=0.017745|NM_001126113.2=0.961685|NM_001276697.1=0.017745|NM_001126117.1=0.017745|NM_001126115.1=0.017745|NM_001126116.1=0.017745|NM_001276761.1=0.961685|NM_001276760.1=0.961685|NM_001276696.1=0.961685|NM_000546.5=0.961685|NM_001276695.1=0.961685
chr17	7675238	NM_000546.5:c.376-2A>G	T	C	.	SQUIRLS	SQUIRLS_SCORE=C|NM_001126117.1=0.014937|NM_001126116.1=0.014937|NM_001126115.1=0.014937|NM_000546.5=0.951032|NM_001276696.1=0.951032|NM_001276695.1=0.951032|NM_001276698.1=0.014937|NM_001276760.1=0.951032|NM_001126118.1=0.951032|NM_001276761.1=0.951032|NM_001276699.1=0.014937|NM_001276697.1=0.014937|NM_001126114.2=0.951032|NM_001126113.2=0.951032|NM_001126112.2=0.951032
chr17	7675238	NM_000546.5:c.376-2A>T	T	A	.	SQUIRLS	SQUIRLS_SCORE=A|NM_001126114.2=0.009305|NM_001126113.2=0.009305|NM_001126112.2=0.009305|NM_001276761.1=0.009305|NM_001276760.1=0.009305|NM_001276699.1=0.014239|NM_001276698.1=0.014239|NM_001276697.1=0.014239|NM_001276696.1=0.009305|NM_000546.5=0.009305|NM_001276695.1=0.009305|NM_001126118.1=0.009305|NM_001126117.1=0.014239|NM_001126116.1=0.014239|NM_001126115.1=0.014239
chr17	7675989	NM_000546.5:c.375+5G>A	C	T	.	SQUIRLS	SQUIRLS_SCORE=T|NM_001126113.2=0.954592|NM_000546.5=0.954592|NM_001276760.1=0.954592|NM_001126114.2=0.954592|NM_001276695.1=0.954592|NM_001276761.1=0.954592|NM_001126112.2=0.954592|NM_001276696.1=0.954592|NM_001126118.1=0.954592
chr17	7675992	NM_000546.5:c.375+2T>C	A	G	.	SQUIRLS	SQUIRLS_SCORE=G|NM_001126114.2=0.966095|NM_001276695.1=0.966095|NM_001276761.1=0.966095|NM_001276696.1=0.966095|NM_001126112.2=0.966095|NM_001126118.1=0.966095|NM_001126113.2=0.966095|NM_001276760.1=0.966095|NM_000546.5=0.966095
chr17	7675992	NM_000546.5:c.375+2T>G	A	C	.	SQUIRLS	SQUIRLS_SCORE=C|NM_001126112.2=0.645963|NM_001276696.1=0.645963|NM_001126118.1=0.645963|NM_001126113.2=0.645963|NM_001276760.1=0.645963|NM_001126114.2=0.645963|NM_001276695.1=0.645963|NM_000546.5=0.645963|NM_001276761.1=0.645963
chr17	7675993	NM_000546.5:c.375+1G>A	C	T	.	SQUIRLS	SQUIRLS_SCORE=T|NM_001276696.1=0.963158|NM_001126112.2=0.963158|NM_001126118.1=0.963158|NM_001126113.2=0.963158|NM_001276760.1=0.963158|NM_001126114.2=0.963158|NM_001276695.1=0.963158|NM_000546.5=0.963158|NM_001276761.1=0.963158
chr17	7675993	NM_000546.5:c.375+1G>T	C	A	.	SQUIRLS	SQUIRLS_SCORE=A|NM_001276761.1=0.979494|NM_001276696.1=0.979494|NM_001126112.2=0.979494|NM_001126118.1=0.979494|NM_001126113.2=0.979494|NM_001276760.1=0.979494|NM_000546.5=0.979494|NM_001276695.1=0.979494|NM_001126114.2=0.979494
chr17	7675994	NM_000546.5:c.375G>A	C	T	.	SQUIRLS	SQUIRLS_SCORE=T|NM_001276696.1=0.916463|NM_001126118.1=0.916463|NM_001126113.2=0.916463|NM_001276760.1=0.916463|NM_000546.5=0.916463|NM_001126114.2=0.916463|NM_001276695.1=0.916463|NM_001276761.1=0.916463|NM_001126112.2=0.916463
chr17	7675994	NM_000546.5:c.375G>T	C	A	.	SQUIRLS	SQUIRLS_SCORE=A|NM_001126114.2=0.153585|NM_001276695.1=0.153585|NM_001276761.1=0.153585|NM_001126112.2=0.153585|NM_001276696.1=0.153585|NM_001126118.1=0.153585|NM_001126113.2=0.153585|NM_001276760.1=0.153585|NM_000546.5=0.153585
chr17	7675995	NM_000546.5:c.374C>T	G	A	.	SQUIRLS	SQUIRLS_SCORE=A|NM_001276696.1=0.017961|NM_001126112.2=0.017961|NM_001126118.1=0.017961|NM_001126113.2=0.017961|NM_001276760.1=0.017961|NM_000546.5=0.017961|NM_001126114.2=0.017961|NM_001276695.1=0.017961|NM_001276761.1=0.017961
chr17	8015846	NM_000180.3:c.3043+5G>A	G	A	.	SQUIRLS	SQUIRLS_SCORE=A|XM_011523816.1=0.981515|NM_000180.3=0.981515
chr17	8175756	NM_032354.3:c.274+1G>A	C	T	.	SQUIRLS	SQUIRLS_SCORE=T|NM_001351278.1=0.898242|XR_934201.2=0.036225|NM_032354.4=0.898242|NM_001351280.1=0.016062|NM_001351279.1=0.819427|NR_147092.1=0.038631|NM_183065.3=0.819427
chr17	29250298	NM_005208.4:c.213C>T	C	T	.	SQUIRLS	SQUIRLS_SCORE=T|XM_017024198.1=0.065535|NM_005208.4=0.065535
chr17	31170002	NM_001128147.2:c.586+5G>A	G	A	.	SQUIRLS	SQUIRLS_SCORE=A|NM_001042492.2=0.771302|NM_001128147.2=0.771302|NM_000267.3=0.771302
chr17	31200598	NM_001042492.2:c.1062+3A>G	A	G	.	SQUIRLS	SQUIRLS_SCORE=G|NM_000267.3=0.899882|NM_001128147.2=0.899882|NM_001042492.2=0.899882
chr17	31219119	NM_000267.3:c.1641+1G>A	G	A	.	SQUIRLS	SQUIRLS_SCORE=A|NM_001042492.2=0.978006|NM_000267.3=0.978006|NM_001128147.2=0.980800
chr17	31258504	NM_000267.3:c.4269+2T>C	T	C	.	SQUIRLS	SQUIRLS_SCORE=C|NM_001042492.2=0.992512|NM_000267.3=0.992512
chr17	31357294	NM_001042492.2:c.7895A>G	A	G	.	SQUIRLS	SQUIRLS_SCORE=G|NM_000267.3=0.692043|NM_001042492.2=0.692043
chr17	43045732	NM_007294.2:c.5538G>A	C	T	.	.	SQUIRLS_SCORE=T|NM_007297.3=0.006588|NM_007294.3=0.006588|NR_027676.1=0.006588|NM_007300.3=0.006588|NM_007299.3=0.006588|NM_007298.3=0.006588
chr17	43045804	NM_007294.3:c.5468-2A>G	T	C	.	SQUIRLS	SQUIRLS_SCORE=C|NM_007300.3=0.978098|NM_007299.3=0.978098|NM_007298.3=0.978098|NM_007297.3=0.978098|NM_007294.3=0.978098|NR_027676.1=0.978098
chr17	43045807	NM_007294.3:c.5468-5T>A	A	T	.	.	SQUIRLS_SCORE=T|NM_007297.3=0.007136|NM_007294.3=0.007136|NR_027676.1=0.007136|NM_007300.3=0.007136|NM_007299.3=0.007136|NM_007298.3=0.007136
chr17	43045810	NM_007294.3:c.5468-8G>A	C	T	.	.	SQUIRLS_SCORE=T|NM_007297.3=0.007644|NM_007294.3=0.007644|NR_027676.1=0.007644|NM_007300.3=0.007644|NM_007299.3=0.007644|NM_007298.3=0.007644
chr17	43045812	NM_007294.3:c.5468-10C>A	G	T	.	.	SQUIRLS_SCORE=T|NM_007300.3=0.007125|NM_007299.3=0.007125|NM_007298.3=0.007125|NM_007297.3=0.007125|NM_007294.3=0.007125|NR_027676.1=0.007125
chr17	43047638	NM_007294.3:c.5467+5G>C	C	G	.	.	SQUIRLS_SCORE=G|NM_007300.3=0.007578|NM_007299.3=0.007578|NM_007298.3=0.007578|NM_007297.3=0.007578|NM_007294.3=0.007578|NR_027676.1=0.007578
chr17	43047641	NM_007294.3:c.5467+2T>C	A	G	.	SQUIRLS	SQUIRLS_SCORE=G|NM_007299.3=0.988337|NM_007298.3=0.988337|NM_007297.3=0.988337|NM_007294.3=0.988337|NR_027676.1=0.988337|NM_007300.3=0.988337
chr17	43047642	NM_007294.3:c.5467+1G>A	C	T	.	SQUIRLS	SQUIRLS_SCORE=T|NM_007300.3=0.972718|NM_007299.3=0.972718|NM_007298.3=0.972718|NM_007297.3=0.972718|NM_007294.3=0.972718|NR_027676.1=0.972718
chr17	43047643	NM_007294.3:c.5467G>A	C	T	.	SQUIRLS	SQUIRLS_SCORE=T|NM_007299.3=0.954583|NM_007298.3=0.954583|NM_007297.3=0.954583|NM_007294.3=0.954583|NR_027676.1=0.954583|NM_007300.3=0.954583
chr17	43047657	NM_007294.3:c.5453A>G	T	C	.	.	SQUIRLS_SCORE=C|NM_007299.3=0.006853|NM_007298.3=0.006853|NM_007297.3=0.006853|NM_007300.3=0.006853|NM_007294.3=0.006853|NR_027676.1=0.006853
chr17	43047676	NM_007294.2:c.5434C>G	G	C	.	.	SQUIRLS_SCORE=C|NM_007300.3=0.005790|NM_007299.3=0.005790|NM_007298.3=0.005790|NM_007297.3=0.005790|NM_007294.3=0.005790|NR_027676.1=0.005790
chr17	43047679	NM_007294.3:c.5431C>A	G	T	.	.	SQUIRLS_SCORE=T|NR_027676.1=0.009205|NM_007300.3=0.009205|NM_007299.3=0.009205|NM_007298.3=0.009205|NM_007297.3=0.009205|NM_007294.3=0.009205
chr17	43047685	NM_007294.3:c.5425G>T	C	A	.	.	SQUIRLS_SCORE=A|NM_007298.3=0.005725|NM_007297.3=0.005725|NM_007294.3=0.005725|NR_027676.1=0.005725|NM_007300.3=0.005725|NM_007299.3=0.005725
chr17	43047699	NM_007294.2:c.5411T>A	A	T	.	.	SQUIRLS_SCORE=T|NM_007298.3=0.006024|NM_007297.3=0.006024|NM_007294.3=0.006024|NR_027676.1=0.006024|NM_007300.3=0.006024|NM_007299.3=0.006024
chr17	43047702	NM_007294.3:c.5408G>C	C	G	.	.	SQUIRLS_SCORE=G|NM_007297.3=0.006319|NM_007294.3=0.006319|NR_027676.1=0.006319|NM_007300.3=0.006319|NM_007299.3=0.006319|NM_007298.3=0.006319
chr17	43047703	NM_007294.3:c.5407G>T	C	A	.	.	SQUIRLS_SCORE=A|NM_007300.3=0.009144|NM_007299.3=0.009144|NM_007298.3=0.009144|NM_007297.3=0.009144|NM_007294.3=0.009144|NR_027676.1=0.009144
chr17	43047705	NM_007294.3:c.5407-2A>G	T	C	.	SQUIRLS	SQUIRLS_SCORE=C|NM_007297.3=0.913134|NM_007294.3=0.913134|NR_027676.1=0.913134|NM_007300.3=0.913134|NM_007299.3=0.913134|NM_007298.3=0.913134
chr17	43049076	NM_007294.2:c.5406+45C>A	G	T	.	.	SQUIRLS_SCORE=T|NM_007297.3=0.007098|NM_007294.3=0.007098|NR_027676.1=0.007098|NM_007299.3=0.006134|NM_007300.3=0.007098|NM_007298.3=0.007098
chr17	43049088	NM_007294.2:c.5406+33A>T	T	A	.	.	SQUIRLS_SCORE=A|NM_007299.3=0.006257|NM_007300.3=0.008714|NM_007298.3=0.008714|NM_007297.3=0.008714|NR_027676.1=0.008714|NM_007294.3=0.008714
chr17	43049113	NM_007294.3:c.5406+8T>C	A	G	.	.	SQUIRLS_SCORE=G|NR_027676.1=0.007252|NM_007298.3=0.007252|NM_007297.3=0.007252|NM_007300.3=0.007252|NM_007294.3=0.007252|NM_007299.3=0.006410
chr17	43049116	NM_007294.3:c.5406+5G>A	C	T	.	SQUIRLS	SQUIRLS_SCORE=T|NM_007298.3=0.879768|NM_007297.3=0.879768|NM_007294.3=0.879768|NR_027676.1=0.879768|NM_007299.3=0.010247|NM_007300.3=0.879768
chr17	43049116	NM_007294.3:c.5406+5G>C	C	G	.	.	SQUIRLS_SCORE=G|NM_007294.3=0.011318|NR_027676.1=0.011318|NM_007299.3=0.010778|NM_007300.3=0.011318|NM_007298.3=0.011318|NM_007297.3=0.011318
chr17	43049117	NM_007294.3:c.5406+4A>G	T	C	.	SQUIRLS	SQUIRLS_SCORE=C|NM_007300.3=0.989661|NM_007298.3=0.989661|NM_007297.3=0.989661|NM_007294.3=0.989661|NR_027676.1=0.989661|NM_007299.3=0.022636
chr17	43049118	NM_007294.3:c.5406+3A>T	T	A	.	.	SQUIRLS_SCORE=A|NM_007300.3=0.009153|NM_007298.3=0.009153|NM_007297.3=0.009153|NM_007294.3=0.009153|NR_027676.1=0.009153|NM_007299.3=0.009748
chr17	43049119	NM_007294.3:c.5406+2del	AC	C	.	SQUIRLS	SQUIRLS_SCORE=C|NM_007299.3=0.011616|NM_007294.3=0.962175|NR_027676.1=0.962175|NM_007300.3=0.962175|NM_007298.3=0.962175|NM_007297.3=0.962175
chr17	43049119	NM_007294.3:c.5406+2T>G	A	C	.	SQUIRLS	SQUIRLS_SCORE=C|NM_007300.3=0.994014|NM_007299.3=0.013647|NM_007298.3=0.994014|NM_007297.3=0.994014|NM_007294.3=0.994014|NR_027676.1=0.994014
chr17	43049120	NM_007294.3:c.5406+1G>A	C	T	.	SQUIRLS	SQUIRLS_SCORE=T|NM_007299.3=0.012736|NM_007297.3=0.973268|NM_007294.3=0.973268|NR_027676.1=0.973268|NM_007300.3=0.973268|NM_007298.3=0.973268
chr17	43049193	NM_007294.3:c.5334T>C	A	G	.	.	SQUIRLS_SCORE=G|NM_007300.3=0.007328|NM_007298.3=0.007328|NM_007297.3=0.007328|NM_007294.3=0.007328|NR_027676.1=0.007328|NM_007299.3=0.006373
chr17	43049194	NM_007294.3:c.5333A>G	T	C	.	.	SQUIRLS_SCORE=C|NM_007300.3=0.010916|NM_007298.3=0.010916|NM_007297.3=0.010916|NM_007294.3=0.010916|NR_027676.1=0.010916|NM_007299.3=0.007935
chr17	43049195	NM_007294.3:c.5333-1G>T	C	A	.	SQUIRLS	SQUIRLS_SCORE=A|NR_027676.1=0.929286|NM_007299.3=0.014999|NM_007300.3=0.929286|NM_007298.3=0.929286|NM_007297.3=0.929286|NM_007294.3=0.929286
chr17	43049197	NM_007294.3:c.5333-3T>G	A	C	.	.	SQUIRLS_SCORE=C|NM_007297.3=0.006195|NM_007294.3=0.006195|NM_007299.3=0.006828|NR_027676.1=0.006195|NM_007300.3=0.006195|NM_007298.3=0.006195
chr17	43049200	NM_007294.3:c.5333-6T>G	A	C	.	SQUIRLS	SQUIRLS_SCORE=C|NR_027676.1=0.861815|NM_007298.3=0.861815|NM_007299.3=0.006170|NM_007297.3=0.861815|NM_007300.3=0.861815|NM_007294.3=0.861815
chr17	43051024	NM_007294.2:c.5332+39C>T	G	A	.	.	SQUIRLS_SCORE=A|NM_007298.3=0.008808|NM_007297.3=0.008808|NM_007299.3=0.008808|NM_007294.3=0.008808|NR_027676.1=0.008808|NM_007300.3=0.008808
chr17	43051050	NM_007294.3:c.5332+13G>T	C	A	.	.	SQUIRLS_SCORE=A|NM_007299.3=0.008958|NR_027676.1=0.008958|NM_007298.3=0.008958|NM_007297.3=0.008958|NM_007300.3=0.008958|NM_007294.3=0.008958
chr17	43051061	NM_007294.3:c.5332+2T>A	A	T	.	SQUIRLS	SQUIRLS_SCORE=T|NM_007300.3=0.111111|NM_007298.3=0.111111|NM_007297.3=0.111111|NM_007294.3=0.111111|NR_027676.1=0.111111|NM_007299.3=0.111007
chr17	43051062	NM_007294.3:c.5331_5332+1delinsCAACAT	CCT	ATGTTG	.	SQUIRLS	SQUIRLS_SCORE=ATGTTG|NM_007297.3=0.380739|NM_007299.3=0.349184|NM_007294.3=0.380739|NR_027676.1=0.380739|NM_007300.3=0.380739|NM_007298.3=0.380739
chr17	43051062	NM_007294.3:c.5332+1G>A	C	T	.	SQUIRLS	SQUIRLS_SCORE=T|NM_007299.3=0.951576|NM_007300.3=0.937660|NM_007298.3=0.937660|NM_007297.3=0.937660|NM_007294.3=0.937660|NR_027676.1=0.937660
chr17	43051063	NM_007294.3:c.5332G>A	C	T	.	SQUIRLS	SQUIRLS_SCORE=T|NM_007299.3=0.896990|NR_027676.1=0.903708|NM_007298.3=0.903708|NM_007297.3=0.903708|NM_007300.3=0.903708|NM_007294.3=0.903708
chr17	43051063	NM_007294.3:c.5332G>T	C	A	.	SQUIRLS	SQUIRLS_SCORE=A|NM_007294.3=0.321576|NR_027676.1=0.321576|NM_007299.3=0.350329|NM_007300.3=0.321576|NM_007298.3=0.321576|NM_007297.3=0.321576
chr17	43051118	NM_007294.3:c.5278-1G>A	C	T	.	SQUIRLS	SQUIRLS_SCORE=T|NM_007298.3=0.952264|NM_007297.3=0.952264|NM_007294.3=0.952264|NM_007299.3=0.952264|NR_027676.1=0.952264|NM_007300.3=0.952264
chr17	43051118	NM_007294.3:c.5278-1G>C	C	G	.	.	SQUIRLS_SCORE=G|NM_007298.3=0.008799|NM_007297.3=0.008799|NM_007294.3=0.008799|NR_027676.1=0.008799|NM_007299.3=0.008799|NM_007300.3=0.008799
chr17	43051118	NM_007294.3:c.5278-1G>T	C	A	.	SQUIRLS	SQUIRLS_SCORE=A|NR_027676.1=0.950171|NM_007299.3=0.950171|NM_007300.3=0.950171|NM_007298.3=0.950171|NM_007297.3=0.950171|NM_007294.3=0.950171
chr17	43051119	NM_007294.3:c.5278-2del	TG	G	.	SQUIRLS	SQUIRLS_SCORE=G|NM_007300.3=0.923704|NM_007299.3=0.923704|NM_007298.3=0.923704|NM_007297.3=0.923704|NM_007294.3=0.923704|NR_027676.1=0.923704
chr17	43051121	NM_007294.3:c.5278-6_5278-4del	GAAG	G	.	SQUIRLS	SQUIRLS_SCORE=G|NM_007294.3=0.019134|NR_027676.1=0.019134|NM_007299.3=0.019134|NM_007300.3=0.019134|NM_007298.3=0.019134|NM_007297.3=0.019134
chr17	43056974	NM_007294.2:c.5277+78G>A	C	T	.	.	SQUIRLS_SCORE=T|NM_007294.3=0.006960|NR_027676.1=0.006960|NM_007299.3=0.006960|NM_007298.3=0.006960|NM_007297.3=0.006960|NM_007300.3=0.006960
chr17	43057046	NM_007294.3:c.5277+6G>C	C	G	.	.	SQUIRLS_SCORE=G|NM_007297.3=0.008250|NM_007294.3=0.008250|NR_027676.1=0.008250|NM_007300.3=0.008250|NM_007299.3=0.008250|NM_007298.3=0.008250
chr17	43057051	NM_007294.3:c.5277+1G>A	C	T	.	SQUIRLS	SQUIRLS_SCORE=T|NM_007300.3=0.967130|NM_007299.3=0.967130|NM_007298.3=0.967130|NM_007297.3=0.967130|NM_007294.3=0.967130|NR_027676.1=0.967130
chr17	43057077	NM_007294.3:c.5252G>A	C	T	.	.	SQUIRLS_SCORE=T|NM_007300.3=0.005661|NM_007299.3=0.005661|NM_007298.3=0.005661|NM_007297.3=0.005661|NM_007294.3=0.005661|NR_027676.1=0.005661
chr17	43057078	NM_007294.2:c.5251C>A	G	T	.	.	SQUIRLS_SCORE=T|NM_007300.3=0.005600|NM_007299.3=0.005600|NM_007298.3=0.005600|NM_007297.3=0.005600|NM_007294.3=0.005600|NR_027676.1=0.005600
chr17	43057122	NM_007294.3:c.5207T>C	A	G	.	.	SQUIRLS_SCORE=G|NR_027676.1=0.005703|NM_007299.3=0.005703|NM_007298.3=0.005703|NM_007297.3=0.005703|NM_007300.3=0.005703|NM_007294.3=0.005703
chr17	43057131	NM_007294.3:c.5198A>G	T	C	.	.	SQUIRLS_SCORE=C|NM_007299.3=0.005594|NM_007298.3=0.005594|NM_007297.3=0.005594|NM_007300.3=0.005594|NM_007294.3=0.005594|NR_027676.1=0.005594
chr17	43057136	NM_007294.3:c.5194-1G>T	C	A	.	SQUIRLS	SQUIRLS_SCORE=A|NM_007300.3=0.937095|NM_007299.3=0.937095|NM_007298.3=0.937095|NM_007297.3=0.937095|NM_007294.3=0.937095|NR_027676.1=0.937095
chr17	43057141	NM_007294.3:c.5194-6T>C	A	G	.	SQUIRLS	SQUIRLS_SCORE=G|NM_007298.3=0.033410|NM_007297.3=0.033410|NM_007294.3=0.033410|NR_027676.1=0.033410|NM_007300.3=0.033410|NM_007299.3=0.033410
chr17	43057147	NM_007294.3:c.5194-12G>A	C	T	.	SQUIRLS	SQUIRLS_SCORE=T|NR_027676.1=0.993419|NM_007300.3=0.993419|NM_007299.3=0.993419|NM_007298.3=0.993419|NM_007297.3=0.993419|NM_007294.3=0.993419
chr17	43063269	NM_007294.2:c.5193+64T>G	A	C	.	.	SQUIRLS_SCORE=C|NM_007294.3=0.007615|NR_027676.1=0.007615|NM_007300.3=0.007615|NM_007299.3=0.007615|NM_007298.3=0.007615|NM_007297.3=0.007615
chr17	43063331	NM_007294.3:c.5193+2del	AC	C	.	SQUIRLS	SQUIRLS_SCORE=C|NM_007300.3=0.932986|NM_007299.3=0.932986|NM_007298.3=0.932986|NM_007297.3=0.932986|NM_007294.3=0.932986|NR_027676.1=0.932986
chr17	43063331	NM_007294.3:c.5193+2T>G	A	C	.	SQUIRLS	SQUIRLS_SCORE=C|NM_007300.3=0.467888|NM_007299.3=0.467888|NM_007298.3=0.467888|NM_007297.3=0.467888|NM_007294.3=0.467888|NR_027676.1=0.467888
chr17	43063332	NM_007294.3:c.5193+1del	CC	C	.	SQUIRLS	SQUIRLS_SCORE=C|NR_027676.1=0.933141|NM_007299.3=0.933141|NM_007298.3=0.933141|NM_007297.3=0.933141|NM_007300.3=0.933141|NM_007294.3=0.933141
chr17	43063369	NM_007294.3:c.5157G>T	C	A	.	.	SQUIRLS_SCORE=A|NM_007300.3=0.005605|NM_007299.3=0.005605|NM_007298.3=0.005605|NM_007297.3=0.005605|NM_007294.3=0.005605|NR_027676.1=0.005605
chr17	43063372	NM_007294.3:c.5154G>T	C	A	.	SQUIRLS	SQUIRLS_SCORE=A|NM_007299.3=0.020797|NM_007298.3=0.020797|NM_007297.3=0.020797|NM_007300.3=0.020797|NM_007294.3=0.020797|NR_027676.1=0.020797
chr17	43063373	NM_007294.3:c.5153G>C	C	G	.	.	SQUIRLS_SCORE=G|NM_007299.3=0.010910|NM_007298.3=0.010910|NM_007297.3=0.010910|NM_007294.3=0.010910|NR_027676.1=0.010910|NM_007300.3=0.010910
chr17	43063374	NM_007294.3:c.5153-1G>A	C	T	.	SQUIRLS	SQUIRLS_SCORE=T|NM_007294.3=0.955282|NR_027676.1=0.955282|NM_007300.3=0.955282|NM_007299.3=0.955282|NM_007298.3=0.955282|NM_007297.3=0.955282
chr17	43063375	NM_007294.3:c.5153-2del	TA	A	.	.	SQUIRLS_SCORE=A|NM_007294.3=0.007873|NR_027676.1=0.007873|NM_007300.3=0.007873|NM_007299.3=0.007873|NM_007298.3=0.007873|NM_007297.3=0.007873
chr17	43063379	NM_007294.3:c.5153-6C>A	G	T	.	.	SQUIRLS_SCORE=T|NM_007294.3=0.006165|NR_027676.1=0.006165|NM_007300.3=0.006165|NM_007299.3=0.006165|NM_007298.3=0.006165|NM_007297.3=0.006165
chr17	43063386	NM_007294.2:c.5153-13A>G	T	C	.	.	SQUIRLS_SCORE=C|NM_007294.3=0.006035|NR_027676.1=0.006035|NM_007300.3=0.006035|NM_007299.3=0.006035|NM_007298.3=0.006035|NM_007297.3=0.006035
chr17	43063399	NM_007294.3:c.5153-26A>G	T	C	.	SQUIRLS	SQUIRLS_SCORE=C|NM_007294.3=0.265715|NR_027676.1=0.265715|NM_007300.3=0.265715|NM_007299.3=0.265715|NM_007298.3=0.265715|NM_007297.3=0.265715
chr17	43063407	NM_007294.2:c.5153-34T>G	A	C	.	SQUIRLS	SQUIRLS_SCORE=C|NM_007297.3=0.083358|NM_007294.3=0.083358|NR_027676.1=0.083358|NM_007300.3=0.083358|NM_007299.3=0.083358|NM_007298.3=0.083358
chr17	43063780	NM_007294.2:c.5152+94T>G	A	C	.	.	SQUIRLS_SCORE=C|NM_007300.3=0.007141|NM_007299.3=0.007141|NM_007298.3=0.007141|NM_007297.3=0.007141|NM_007294.3=0.007141|NR_027676.1=0.007141
chr17	43063789	NM_007294.2:c.5152+85delT	AA	A	.	.	SQUIRLS_SCORE=A|NM_007298.3=0.007055|NM_007297.3=0.007055|NM_007300.3=0.007055|NM_007294.3=0.007055|NR_027676.1=0.007055|NM_007299.3=0.007055
chr17	43063868	NM_007294.3:c.5152+6T>C	A	G	.	SQUIRLS	SQUIRLS_SCORE=G|NM_007300.3=0.534688|NM_007299.3=0.534688|NM_007298.3=0.534688|NM_007297.3=0.534688|NM_007294.3=0.534688|NR_027676.1=0.534688
chr17	43063869	NM_007294.3:c.5152+5G>A	C	T	.	SQUIRLS	SQUIRLS_SCORE=T|NM_007294.3=0.946242|NR_027676.1=0.946242|NM_007300.3=0.946242|NM_007299.3=0.946242|NM_007298.3=0.946242|NM_007297.3=0.946242
chr17	43063869	NM_007294.3:c.5152+5G>C	C	G	.	.	SQUIRLS_SCORE=G|NM_007300.3=0.009148|NM_007299.3=0.009148|NM_007298.3=0.009148|NM_007297.3=0.009148|NM_007294.3=0.009148|NR_027676.1=0.009148
chr17	43063873	NM_007294.3:c.5152+1G>C	C	G	.	.	SQUIRLS_SCORE=G|NM_007294.3=0.007377|NR_027676.1=0.007377|NM_007300.3=0.007377|NM_007299.3=0.007377|NM_007298.3=0.007377|NM_007297.3=0.007377
chr17	43063909	NM_007294.3:c.5117G>A	C	T	.	.	SQUIRLS_SCORE=T|NR_027676.1=0.005642|NM_007300.3=0.005642|NM_007299.3=0.005642|NM_007298.3=0.005642|NM_007297.3=0.005642|NM_007294.3=0.005642
chr17	43063910	NM_007294.2:c.5116G>A	C	T	.	.	SQUIRLS_SCORE=T|NM_007300.3=0.005662|NM_007299.3=0.005662|NM_007298.3=0.005662|NM_007297.3=0.005662|NM_007294.3=0.005662|NR_027676.1=0.005662
chr17	43063930	NM_007294.3:c.5096G>A	C	T	.	.	SQUIRLS_SCORE=T|NM_007300.3=0.005697|NM_007299.3=0.005697|NM_007298.3=0.005697|NM_007297.3=0.005697|NM_007294.3=0.005697|NR_027676.1=0.005697
chr17	43063946	NM_007294.2:c.5078_5080delCTG	CAGC	C	.	.	SQUIRLS_SCORE=C|NM_007300.3=0.006465|NM_007299.3=0.006465|NM_007298.3=0.006465|NM_007297.3=0.006465|NM_007294.3=0.006465|NR_027676.1=0.006465
chr17	43063946	NM_007294.2:c.5080G>A	C	T	.	.	SQUIRLS_SCORE=T|NR_027676.1=0.005737|NM_007300.3=0.005737|NM_007299.3=0.005737|NM_007298.3=0.005737|NM_007297.3=0.005737|NM_007294.3=0.005737
chr17	43063953	NM_007294.3:c.5075-2A>G	T	C	.	SQUIRLS	SQUIRLS_SCORE=C|NM_007294.3=0.916721|NR_027676.1=0.916721|NM_007300.3=0.916721|NM_007299.3=0.916721|NM_007298.3=0.916721|NM_007297.3=0.916721
chr17	43063957	NM_007294.3:c.5075-6C>A	G	T	.	.	SQUIRLS_SCORE=T|NM_007297.3=0.006155|NM_007294.3=0.006155|NR_027676.1=0.006155|NM_007300.3=0.006155|NM_007299.3=0.006155|NM_007298.3=0.006155
chr17	43063959	NM_007294.3:c.5075-8T>G	A	C	.	SQUIRLS	SQUIRLS_SCORE=C|NR_027676.1=0.991651|NM_007300.3=0.991651|NM_007299.3=0.991651|NM_007298.3=0.991651|NM_007297.3=0.991651|NM_007294.3=0.991651
chr17	43063960	NM_007294.3:c.5075-9A>T	T	A	.	.	SQUIRLS_SCORE=A|NM_007297.3=0.007452|NM_007294.3=0.007452|NR_027676.1=0.007452|NM_007300.3=0.007452|NM_007299.3=0.007452|NM_007298.3=0.007452
chr17	43067516	NM_007294.2:c.5074+92T>C	A	G	.	.	SQUIRLS_SCORE=G|NM_007298.3=0.006989|NM_007297.3=0.006989|NM_007294.3=0.006989|NR_027676.1=0.006989|NM_007300.3=0.006989|NM_007299.3=0.006989
chr17	43067601	NM_007294.3:c.5074+7C>T	G	A	.	.	SQUIRLS_SCORE=A|NM_007299.3=0.008585|NM_007298.3=0.008585|NM_007297.3=0.008585|NM_007294.3=0.008585|NR_027676.1=0.008585|NM_007300.3=0.008585
chr17	43067602	NM_007294.3:c.5074+6C>G	G	C	.	.	SQUIRLS_SCORE=C|NM_007300.3=0.008479|NM_007299.3=0.008479|NM_007298.3=0.008479|NM_007297.3=0.008479|NM_007294.3=0.008479|NR_027676.1=0.008479
chr17	43067603	NM_007294.3:c.5074+5A>T	T	A	.	.	SQUIRLS_SCORE=A|NM_007300.3=0.007691|NM_007299.3=0.007691|NM_007298.3=0.007691|NM_007297.3=0.007691|NM_007294.3=0.007691|NR_027676.1=0.007691
chr17	43067605	NM_007294.3:c.5074+3A>G	T	C	.	SQUIRLS	SQUIRLS_SCORE=C|NM_007297.3=0.986452|NM_007294.3=0.986452|NR_027676.1=0.986452|NM_007300.3=0.986452|NM_007299.3=0.986452|NM_007298.3=0.986452
chr17	43067607	NM_007294.3:c.5074+1G>A	C	T	.	SQUIRLS	SQUIRLS_SCORE=T|NR_027676.1=0.978106|NM_007299.3=0.978106|NM_007298.3=0.978106|NM_007297.3=0.978106|NM_007300.3=0.978106|NM_007294.3=0.978106
chr17	43067607	NM_007294.3:c.5074+1G>T	C	A	.	SQUIRLS	SQUIRLS_SCORE=A|NM_007300.3=0.978879|NM_007294.3=0.978879|NR_027676.1=0.978879|NM_007299.3=0.978879|NM_007298.3=0.978879|NM_007297.3=0.978879
chr17	43067608	NM_007294.3:c.5074G>A	C	T	.	SQUIRLS	SQUIRLS_SCORE=T|NM_007300.3=0.991155|NM_007299.3=0.991155|NM_007298.3=0.991155|NM_007297.3=0.991155|NM_007294.3=0.991155|NR_027676.1=0.991155
chr17	43067608	NM_007294.3:c.5074G>C	C	G	.	.	SQUIRLS_SCORE=G|NR_027676.1=0.007669|NM_007299.3=0.007669|NM_007298.3=0.007669|NM_007297.3=0.007669|NM_007300.3=0.007669|NM_007294.3=0.007669
chr17	43067608	NM_007294.3:c.5074G>T	C	A	.	SQUIRLS	SQUIRLS_SCORE=A|NM_007300.3=0.703921|NM_007299.3=0.703921|NM_007298.3=0.703921|NM_007297.3=0.703921|NM_007294.3=0.703921|NR_027676.1=0.703921
chr17	43067610	NM_007294.3:c.5072C>A	G	T	.	SQUIRLS	SQUIRLS_SCORE=T|NM_007294.3=0.294672|NR_027676.1=0.294672|NM_007300.3=0.294672|NM_007299.3=0.294672|NM_007298.3=0.294672|NM_007297.3=0.294672
chr17	43067610	NM_007294.3:c.5072C>G	G	C	.	.	SQUIRLS_SCORE=C|NM_007299.3=0.009839|NM_007298.3=0.009839|NM_007297.3=0.009839|NM_007294.3=0.009839|NR_027676.1=0.009839|NM_007300.3=0.009839
chr17	43067610	NM_007294.3:c.5072C>T	G	A	.	.	SQUIRLS_SCORE=A|NM_007294.3=0.009271|NR_027676.1=0.009271|NM_007300.3=0.009271|NM_007299.3=0.009271|NM_007298.3=0.009271|NM_007297.3=0.009271
chr17	43067611	NM_007294.2:c.5071A>G	T	C	.	.	SQUIRLS_SCORE=C|NM_007300.3=0.005924|NM_007299.3=0.005924|NM_007298.3=0.005924|NM_007297.3=0.005924|NM_007294.3=0.005924|NR_027676.1=0.005924
chr17	43067618	NM_007294.2:c.5062_5064delGTT	AACA	A	.	.	SQUIRLS_SCORE=A|NM_007300.3=0.005655|NM_007299.3=0.005655|NM_007298.3=0.005655|NM_007297.3=0.005655|NM_007294.3=0.005655|NR_027676.1=0.005655
chr17	43067658	NM_007294.3:c.5024C>T	G	A	.	.	SQUIRLS_SCORE=A|NM_007300.3=0.005615|NM_007299.3=0.005615|NM_007298.3=0.005615|NM_007297.3=0.005615|NM_007294.3=0.005615|NR_027676.1=0.005615
chr17	43067663	NM_007294.2:c.5017_5019delCAC	GTGG	G	.	.	SQUIRLS_SCORE=G|NR_027676.1=0.005605|NM_007299.3=0.005605|NM_007298.3=0.005605|NM_007297.3=0.005605|NM_007300.3=0.005605|NM_007294.3=0.005605
chr17	43067688	NM_007294.2:c.4994T>A	A	T	.	.	SQUIRLS_SCORE=T|NM_007300.3=0.005699|NM_007299.3=0.005699|NM_007298.3=0.005699|NM_007297.3=0.005699|NM_007294.3=0.005699|NR_027676.1=0.005699
chr17	43067694	NM_007294.3:c.4988T>A	A	T	.	.	SQUIRLS_SCORE=T|NM_007294.3=0.006441|NR_027676.1=0.006441|NM_007300.3=0.006441|NM_007299.3=0.006441|NM_007298.3=0.006441|NM_007297.3=0.006441
chr17	43067695	NM_007294.3:c.4987A>T	T	A	.	.	SQUIRLS_SCORE=A|NR_027676.1=0.007632|NM_007299.3=0.007632|NM_007298.3=0.007632|NM_007297.3=0.007632|NM_007300.3=0.007632|NM_007294.3=0.007632
chr17	43067696	NM_007294.3:c.4987-1G>A	C	T	.	SQUIRLS	SQUIRLS_SCORE=T|NM_007294.3=0.971399|NR_027676.1=0.971399|NM_007300.3=0.971399|NM_007299.3=0.971399|NM_007298.3=0.971399|NM_007297.3=0.971399
chr17	43067697	NM_007294.3:c.4987-2A>G	T	C	.	SQUIRLS	SQUIRLS_SCORE=C|NM_007294.3=0.924438|NR_027676.1=0.924438|NM_007300.3=0.924438|NM_007299.3=0.924438|NM_007298.3=0.924438|NM_007297.3=0.924438
chr17	43067698	NM_007294.3:c.4987-3C>G	G	C	.	.	SQUIRLS_SCORE=C|NR_027676.1=0.008784|NM_007299.3=0.008784|NM_007298.3=0.008784|NM_007297.3=0.008784|NM_007300.3=0.008784|NM_007294.3=0.008784
chr17	43067699	NM_007294.3:c.4987-4del	AA	A	.	SQUIRLS	SQUIRLS_SCORE=A|NR_027676.1=0.121569|NM_007299.3=0.121569|NM_007298.3=0.121569|NM_007297.3=0.121569|NM_007300.3=0.121569|NM_007294.3=0.121569
chr17	43067700	NM_007294.3:c.4987-5T>A	A	T	.	.	SQUIRLS_SCORE=T|NM_007297.3=0.009616|NM_007294.3=0.009616|NR_027676.1=0.009616|NM_007300.3=0.009616|NM_007299.3=0.009616|NM_007298.3=0.009616
chr17	43067701	NM_007294.3:c.4987-6T>C	A	G	.	SQUIRLS	SQUIRLS_SCORE=G|NM_007294.3=0.677306|NR_027676.1=0.677306|NM_007300.3=0.677306|NM_007299.3=0.677306|NM_007298.3=0.677306|NM_007297.3=0.677306
chr17	43067706	NM_007294.3:c.4987-11T>C	A	G	.	SQUIRLS	SQUIRLS_SCORE=G|NR_027676.1=0.026917|NM_007300.3=0.026917|NM_007299.3=0.026917|NM_007298.3=0.026917|NM_007297.3=0.026917|NM_007294.3=0.026917
chr17	43070922	NM_007294.3:c.4986+6T>C	A	G	.	SQUIRLS	SQUIRLS_SCORE=G|NM_007294.3=0.375165|NR_027676.1=0.375165|NM_007300.3=0.375165|NM_007299.3=0.375165|NM_007298.3=0.375165|NM_007297.3=0.375165
chr17	43070922	NM_007294.3:c.4986+6T>G	A	C	.	SQUIRLS	SQUIRLS_SCORE=C|NM_007300.3=0.904484|NM_007299.3=0.904484|NM_007298.3=0.904484|NM_007297.3=0.904484|NM_007294.3=0.904484|NR_027676.1=0.904484
chr17	43070923	NM_007294.3:c.4986+5G>A	C	T	.	SQUIRLS	SQUIRLS_SCORE=T|NM_007298.3=0.909583|NM_007297.3=0.909583|NM_007294.3=0.909583|NR_027676.1=0.909583|NM_007300.3=0.909583|NM_007299.3=0.909583
chr17	43070923	NM_007294.3:c.4986+5G>T	C	A	.	SQUIRLS	SQUIRLS_SCORE=A|NM_007297.3=0.325196|NM_007300.3=0.325196|NM_007294.3=0.325196|NR_027676.1=0.325196|NM_007299.3=0.325196|NM_007298.3=0.325196
chr17	43070924	NM_007294.3:c.4986+4A>G	T	C	.	SQUIRLS	SQUIRLS_SCORE=C|NM_007299.3=0.983019|NM_007298.3=0.983019|NM_007297.3=0.983019|NM_007294.3=0.983019|NR_027676.1=0.983019|NM_007300.3=0.983019
chr17	43070925	NM_007294.3:c.4986+3G>C	C	G	.	.	SQUIRLS_SCORE=G|NM_007299.3=0.005839|NM_007298.3=0.005839|NM_007297.3=0.005839|NM_007294.3=0.005839|NR_027676.1=0.005839|NM_007300.3=0.005839
chr17	43070927	NM_007294.3:c.4986+1G>T	C	A	.	SQUIRLS	SQUIRLS_SCORE=A|NM_007297.3=0.538673|NM_007294.3=0.538673|NR_027676.1=0.538673|NM_007300.3=0.538673|NM_007299.3=0.538673|NM_007298.3=0.538673
chr17	43070929	NM_007294.3:c.4985T>C	A	G	.	.	SQUIRLS_SCORE=G|NM_007298.3=0.007310|NM_007297.3=0.007310|NM_007294.3=0.007310|NR_027676.1=0.007310|NM_007300.3=0.007310|NM_007299.3=0.007310
chr17	43070958	NM_007294.2:c.4956G>A	C	T	.	.	SQUIRLS_SCORE=T|NM_007300.3=0.005657|NM_007299.3=0.005657|NM_007298.3=0.005657|NM_007297.3=0.005657|NM_007294.3=0.005657|NR_027676.1=0.005657
chr17	43070958	NM_007294.3:c.4955_4956delinsAA	CA	TT	.	.	SQUIRLS_SCORE=TT|NM_007298.3=0.005694|NM_007300.3=0.005694|NM_007299.3=0.005694|NM_007294.3=0.005694|NM_007297.3=0.005694|NR_027676.1=0.005694
chr17	43071046	NM_007294.3:c.4868C>G	G	C	.	SQUIRLS	SQUIRLS_SCORE=C|NM_007297.3=0.146483|NM_007294.3=0.146483|NR_027676.1=0.146483|NM_007300.3=0.146483|NM_007299.3=0.146483|NM_007298.3=0.146483
chr17	43071073	NM_007294.2:c.4841C>T	G	A	.	.	SQUIRLS_SCORE=A|NM_007294.3=0.005579|NR_027676.1=0.005579|NM_007300.3=0.005579|NM_007299.3=0.005579|NM_007298.3=0.005579|NM_007297.3=0.005579
chr17	43071102	NM_007294.2:c.4812A>G	T	C	.	.	SQUIRLS_SCORE=C|NM_007300.3=0.005534|NM_007299.3=0.005534|NM_007298.3=0.005534|NM_007297.3=0.005534|NM_007294.3=0.005534|NR_027676.1=0.005534
chr17	43071232	NM_007294.2:c.4682C>T	G	A	.	.	SQUIRLS_SCORE=A|NM_007300.3=0.005576|NM_007299.3=0.005576|NM_007298.3=0.005576|NM_007297.3=0.005576|NM_007294.3=0.005576|NR_027676.1=0.005576
chr17	43071246	NM_007294.3:c.4676-8C>G	G	C	.	.	SQUIRLS_SCORE=C|NM_007294.3=0.006171|NR_027676.1=0.006171|NM_007300.3=0.006171|NM_007299.3=0.006171|NM_007298.3=0.006171|NM_007297.3=0.006171
chr17	43074330	NM_007294.3:c.4675+1G>A	C	T	.	SQUIRLS	SQUIRLS_SCORE=T|NM_007298.3=0.931323|NM_007297.3=0.931323|NM_007294.3=0.931323|NR_027676.1=0.931323|NM_007300.3=0.931323|NM_007299.3=0.931323
chr17	43074331	NM_007294.3:c.4675G>A	C	T	.	SQUIRLS	SQUIRLS_SCORE=T|NM_007300.3=0.984850|NM_007299.3=0.984850|NM_007298.3=0.984850|NM_007297.3=0.984850|NM_007294.3=0.984850|NR_027676.1=0.984850
chr17	43074331	NM_007294.3:c.4675G>C	C	G	.	SQUIRLS	SQUIRLS_SCORE=G|NM_007299.3=0.012299|NM_007298.3=0.012299|NM_007297.3=0.012299|NM_007300.3=0.012299|NM_007294.3=0.012299|NR_027676.1=0.012299
chr17	43074353	NM_007294.2:c.4653T>C	A	G	.	.	SQUIRLS_SCORE=G|NM_007294.3=0.005555|NR_027676.1=0.005555|NM_007300.3=0.005555|NM_007299.3=0.005555|NM_007298.3=0.005555|NM_007297.3=0.005555
chr17	43074370	NM_007294.2:c.4636G>A	C	T	.	.	SQUIRLS_SCORE=T|NM_007300.3=0.005544|NM_007299.3=0.005544|NM_007298.3=0.005544|NM_007297.3=0.005544|NM_007294.3=0.005544|NR_027676.1=0.005544
chr17	43074522	NM_007294.3:c.4485-1G>C	C	G	.	.	SQUIRLS_SCORE=G|NR_027676.1=0.007935|NM_007299.3=0.007935|NM_007298.3=0.007935|NM_007297.3=0.007935|NM_007300.3=0.007935|NM_007294.3=0.007935
chr17	43076473	NM_007294.3:c.4484+15T>C	A	G	.	.	SQUIRLS_SCORE=G|NM_007297.3=0.007109|NM_007294.3=0.007109|NR_027676.1=0.007109|NM_007300.3=0.007109|NM_007299.3=0.007109|NM_007298.3=0.007109
chr17	43076474	NM_007294.2:c.4484+14A>G	T	C	.	.	SQUIRLS_SCORE=C|NM_007299.3=0.006878|NM_007298.3=0.006878|NM_007297.3=0.006878|NM_007294.3=0.006878|NR_027676.1=0.006878|NM_007300.3=0.006878
chr17	43076487	NM_007294.3:c.4484+1G>A	C	T	.	SQUIRLS	SQUIRLS_SCORE=T|NM_007298.3=0.952492|NM_007294.3=0.952471|NR_027676.1=0.952471|NM_007300.3=0.952492|NM_007297.3=0.952471|NM_007299.3=0.952492
chr17	43076487	NM_007294.3:c.4484+1G>T	C	A	.	SQUIRLS	SQUIRLS_SCORE=A|NM_007294.3=0.548491|NR_027676.1=0.548491|NM_007299.3=0.548432|NM_007298.3=0.548432|NM_007300.3=0.548432|NM_007297.3=0.548491
chr17	43076488	NM_007294.3:c.4484G>A	C	T	.	SQUIRLS	SQUIRLS_SCORE=T|NM_007294.3=0.918381|NM_007297.3=0.918381|NM_007300.3=0.918417|NM_007299.3=0.918417|NM_007298.3=0.918417|NR_027676.1=0.918381
chr17	43076488	NM_007294.3:c.4484G>C	C	G	.	SQUIRLS	SQUIRLS_SCORE=G|NM_007297.3=0.013796|NR_027676.1=0.013796|NM_007299.3=0.013803|NM_007298.3=0.013803|NM_007294.3=0.013796|NM_007300.3=0.013803
chr17	43076488	NM_007294.3:c.4484G>T	C	A	.	SQUIRLS	SQUIRLS_SCORE=A|NM_007294.3=0.347680|NR_027676.1=0.347680|NM_007300.3=0.347626|NM_007299.3=0.347626|NM_007298.3=0.347626|NM_007297.3=0.347680
chr17	43076527	NM_007294.2:c.4445A>G	T	C	.	.	SQUIRLS_SCORE=C|NR_027676.1=0.007629|NM_007300.3=0.007707|NM_007299.3=0.007707|NM_007298.3=0.007707|NM_007297.3=0.007629|NM_007294.3=0.007629
chr17	43076579	NM_007294.3:c.4393A>G	T	C	.	.	SQUIRLS_SCORE=C|NM_007299.3=0.006109|NM_007298.3=0.006109|NM_007297.3=0.006101|NM_007294.3=0.006101|NR_027676.1=0.006101|NM_007300.3=0.006109
chr17	43076616	NM_007294.3:c.4358-2del	TT	T	.	SQUIRLS	SQUIRLS_SCORE=T|NM_007299.3=0.019415|NM_007298.3=0.019415|NM_007300.3=0.019415|NM_007297.3=0.721600|NM_007294.3=0.721600|NR_027676.1=0.721600
chr17	43076624	NM_007294.3:c.4358-10C>T	G	A	.	SQUIRLS	SQUIRLS_SCORE=A|NM_007300.3=0.013543|NM_007297.3=0.009953|NM_007298.3=0.013543|NM_007299.3=0.013543|NM_007294.3=0.009953|NR_027676.1=0.009953
chr17	43076641	NM_007294.3:c.4358-31_4358-27del	TACTTT	T	.	.	SQUIRLS_SCORE=T|NM_007298.3=0.006504|NM_007297.3=0.006750|NM_007300.3=0.006468|NM_007294.3=0.006750|NR_027676.1=0.006750|NM_007299.3=0.006504
chr17	43082345	NM_007294.2:c.4357+59C>A	G	T	.	.	SQUIRLS_SCORE=T|NM_007297.3=0.007297|NM_007294.3=0.007297|NR_027676.1=0.007297|NM_007300.3=0.007107|NM_007299.3=0.007823|NM_007298.3=0.007823
chr17	43082394	NM_007294.2:c.4357+10G>A	C	T	.	.	SQUIRLS_SCORE=T|NM_007297.3=0.006897|NM_007294.3=0.006897|NM_007299.3=0.007113|NM_007298.3=0.007113|NR_027676.1=0.006897|NM_007300.3=0.006897
chr17	43082398	NM_007294.3:c.4357+6T>C	A	G	.	SQUIRLS	SQUIRLS_SCORE=G|NM_007300.3=0.075378|NM_007299.3=0.094133|NM_007298.3=0.094133|NR_027676.1=0.094133|NM_007294.3=0.094133|NM_007297.3=0.094133
chr17	43082402	NM_007294.3:c.4357+1dup	A	AC	.	SQUIRLS	SQUIRLS_SCORE=AC|NM_007299.3=0.921156|NM_007294.3=0.921156|NR_027676.1=0.921156|NM_007300.3=0.921156|NM_007297.3=0.921156|NM_007298.3=0.921156
chr17	43082403	NM_007294.3:c.4357+1del	CC	C	.	SQUIRLS	SQUIRLS_SCORE=C|NM_007299.3=0.951546|NM_007294.3=0.951546|NR_027676.1=0.951546|NM_007300.3=0.951546|NM_007297.3=0.951546|NM_007298.3=0.951546
chr17	43082403	NM_007294.3:c.4357+1G>A	C	T	.	SQUIRLS	SQUIRLS_SCORE=T|NM_007298.3=0.950957|NM_007300.3=0.968970|NM_007299.3=0.950957|NM_007294.3=0.950957|NR_027676.1=0.950957|NM_007297.3=0.950957
chr17	43082403	NM_007294.3:c.4357+1G>T	C	A	.	SQUIRLS	SQUIRLS_SCORE=A|NM_007297.3=0.468094|NM_007298.3=0.468094|NM_007299.3=0.468094|NM_007294.3=0.468094|NR_027676.1=0.468094|NM_007300.3=0.500115
chr17	43082418	NM_007294.3:c.4343G>A	C	T	.	.	SQUIRLS_SCORE=T|NM_007297.3=0.005532|NM_007294.3=0.005532|NM_007299.3=0.005532|NM_007298.3=0.005532|NR_027676.1=0.005532|NM_007300.3=0.005531
chr17	43090922	NM_007294.3:c.4185+2_4185+22delinsA	CACACACACACACGCTTTTTA	T	.	SQUIRLS	SQUIRLS_SCORE=T|NM_007299.3=0.244462|NM_007298.3=0.244462|NM_007297.3=0.244462|NM_007300.3=0.244462|NM_007294.3=0.244462|NR_027676.1=0.244462
chr17	43090941	NM_007294.3:c.4185_4185+3del	TACCT	T	.	SQUIRLS	SQUIRLS_SCORE=T|NM_007300.3=0.947992|NM_007299.3=0.947992|NM_007298.3=0.947992|NM_007297.3=0.947992|NM_007294.3=0.947992|NR_027676.1=0.947992
chr17	43090941	NM_007294.3:c.4185+3A>T	T	A	.	.	SQUIRLS_SCORE=A|NM_007300.3=0.006776|NM_007299.3=0.006776|NM_007298.3=0.006776|NM_007297.3=0.006776|NM_007294.3=0.006776|NR_027676.1=0.006776
chr17	43090944	NM_007294.3:c.4185G>A	C	T	.	SQUIRLS	SQUIRLS_SCORE=T|NM_007300.3=0.990727|NM_007299.3=0.990727|NM_007298.3=0.990727|NM_007297.3=0.990727|NM_007294.3=0.990727|NR_027676.1=0.990727
chr17	43090944	NM_007294.3:c.4185G>C	C	G	.	SQUIRLS	SQUIRLS_SCORE=G|NM_007294.3=0.014587|NR_027676.1=0.014587|NM_007300.3=0.014587|NM_007299.3=0.014587|NM_007298.3=0.014587|NM_007297.3=0.014587
chr17	43091032	NM_007294.3:c.4097G>A	C	T	.	SQUIRLS	SQUIRLS_SCORE=T|NM_007298.3=0.607370|NM_007297.3=0.607370|NM_007300.3=0.607370|NM_007294.3=0.607370|NR_027676.1=0.607370|NM_007299.3=0.607370
chr17	43091034	NM_007294.3:c.4097-2A>G	T	C	.	SQUIRLS	SQUIRLS_SCORE=C|NM_007300.3=0.980843|NM_007299.3=0.980843|NM_007298.3=0.980843|NM_007297.3=0.980843|NM_007294.3=0.980843|NR_027676.1=0.980843
chr17	43091043	NM_007294.3:c.4097-11T>C	A	G	.	SQUIRLS	SQUIRLS_SCORE=G|NM_007300.3=0.023000|NM_007299.3=0.023000|NM_007298.3=0.023000|NM_007297.3=0.023000|NM_007294.3=0.023000|NR_027676.1=0.023000
chr17	43091061	NM_007294.2:c.4097-29C>T	G	A	.	.	SQUIRLS_SCORE=A|NM_007299.3=0.006111|NM_007297.3=0.006125|NM_007298.3=0.006111|NM_007294.3=0.006125|NR_027676.1=0.006125|NM_007300.3=0.006125
chr17	43091432	NM_007294.3:c.4096+3A>G	T	C	.	SQUIRLS	SQUIRLS_SCORE=C|NM_007297.3=0.992120|NM_007298.3=0.017797|NM_007299.3=0.017797|NM_007294.3=0.992120|NR_027676.1=0.992120|NM_007300.3=0.992120
chr17	43091434	NM_007294.3:c.4096+1G>A	C	T	.	SQUIRLS	SQUIRLS_SCORE=T|NM_007297.3=0.963438|NM_007294.3=0.963438|NR_027676.1=0.963438|NM_007299.3=0.008239|NM_007298.3=0.008239|NM_007300.3=0.963438
chr17	43091686	NM_007294.3:c.3845A>T	T	A	.	SQUIRLS	SQUIRLS_SCORE=A|NM_007294.3=0.194934|NR_027676.1=0.194934|NM_007300.3=0.194934|NM_007299.3=0.209880|NM_007298.3=0.209880|NM_007297.3=0.194934
chr17	43092484	NM_007294.3:c.3047A>G	T	C	.	SQUIRLS	SQUIRLS_SCORE=C|NM_007294.3=0.113494|NR_027676.1=0.113494|NM_007299.3=0.094478|NM_007298.3=0.094478|NM_007300.3=0.113494|NM_007297.3=0.113494
chr17	43093800	NM_007294.3:c.1731A>G	T	C	.	.	SQUIRLS_SCORE=C|NM_007300.3=0.005714|NM_007297.3=0.005714|NM_007298.3=0.007142|NM_007299.3=0.007142|NM_007294.3=0.005714|NR_027676.1=0.005714
chr17	43094862	NM_007294.3:c.671-2A>C	T	G	.	SQUIRLS	SQUIRLS_SCORE=G|NM_007297.3=0.949862|NM_007300.3=0.949862|NM_007294.3=0.949862|NR_027676.1=0.949862|NM_007299.3=0.930672|NM_007298.3=0.930672
chr17	43095838	NM_007294.3:c.670+8C>T	G	A	.	SQUIRLS	SQUIRLS_SCORE=A|NR_027676.1=0.017137|NM_007299.3=0.017137|NM_007298.3=0.017137|NM_007297.3=0.017137|NM_007300.3=0.017137|NM_007294.3=0.017137
chr17	43095845	NM_007294.3:c.670+1delG	CC	C	.	SQUIRLS	SQUIRLS_SCORE=C|NM_007300.3=0.870772|NM_007299.3=0.870772|NM_007298.3=0.870772|NM_007297.3=0.870772|NM_007294.3=0.870772|NR_027676.1=0.870772
chr17	43095848	NM_007294.3:c.668A>G	T	C	.	.	SQUIRLS_SCORE=C|NM_007297.3=0.008268|NM_007298.3=0.008268|NM_007299.3=0.008268|NM_007294.3=0.008268|NR_027676.1=0.008268|NM_007300.3=0.008268
chr17	43095904	NM_007294.3:c.612G>C	C	G	.	.	SQUIRLS_SCORE=G|NM_007300.3=0.005569|NM_007299.3=0.005569|NM_007298.3=0.005569|NM_007297.3=0.005569|NM_007294.3=0.005569|NR_027676.1=0.005569
chr17	43095924	NM_007294.3:c.594-2A>C	T	G	.	SQUIRLS	SQUIRLS_SCORE=G|NM_007294.3=0.912304|NR_027676.1=0.912304|NM_007300.3=0.912304|NM_007299.3=0.912304|NM_007298.3=0.912304|NM_007297.3=0.912304
chr17	43095926	NM_007294.3:c.594-4A>G	T	C	.	.	SQUIRLS_SCORE=C|NM_007294.3=0.006236|NR_027676.1=0.006236|NM_007299.3=0.006236|NM_007298.3=0.006236|NM_007297.3=0.006236|NM_007300.3=0.006236
chr17	43095937	NM_007294.2:c.594-15G>C	C	G	.	.	SQUIRLS_SCORE=G|NM_007300.3=0.006752|NM_007299.3=0.006752|NM_007298.3=0.006752|NM_007297.3=0.006752|NM_007294.3=0.006752|NR_027676.1=0.006752
chr17	43095956	NM_007294.2:c.594-34T>C	A	G	.	.	SQUIRLS_SCORE=G|NM_007300.3=0.006221|NM_007299.3=0.006221|NM_007298.3=0.006221|NM_007297.3=0.006221|NM_007294.3=0.006221|NR_027676.1=0.006221
chr17	43097236	NM_007294.3:c.593+8A>G	T	C	.	.	SQUIRLS_SCORE=C|NM_007300.3=0.005831|NM_007299.3=0.005831|NM_007298.3=0.005831|NM_007297.3=0.005831|NM_007294.3=0.005831|NR_027676.1=0.005831
chr17	43097240	NM_007294.3:c.593+4A>G	T	C	.	SQUIRLS	SQUIRLS_SCORE=C|NM_007298.3=0.385400|NM_007297.3=0.385400|NM_007294.3=0.385400|NR_027676.1=0.385400|NM_007300.3=0.385400|NM_007299.3=0.385400
chr17	43097241	NM_007294.3:c.593+3G>A	C	T	.	SQUIRLS	SQUIRLS_SCORE=T|NM_007298.3=0.218981|NM_007297.3=0.218981|NM_007294.3=0.218981|NR_027676.1=0.218981|NM_007300.3=0.218981|NM_007299.3=0.218981
chr17	43097246	NM_007294.3:c.591C>T	G	A	.	SQUIRLS	SQUIRLS_SCORE=A|NM_007294.3=0.074154|NR_027676.1=0.074154|NM_007300.3=0.074154|NM_007299.3=0.074154|NM_007298.3=0.074154|NM_007297.3=0.074154
chr17	43097249	NM_007294.2:c.588T>C	A	G	.	.	SQUIRLS_SCORE=G|NM_007300.3=0.005811|NM_007299.3=0.005811|NM_007298.3=0.005811|NM_007297.3=0.005811|NM_007294.3=0.005811|NR_027676.1=0.005811
chr17	43097280	NM_007294.2:c.557C>A	G	T	.	.	SQUIRLS_SCORE=T|NR_027676.1=0.008465|NM_007300.3=0.008465|NM_007299.3=0.008465|NM_007298.3=0.008465|NM_007297.3=0.008465|NM_007294.3=0.008465
chr17	43097285	NM_007294.2:c.552T>C	A	G	.	.	SQUIRLS_SCORE=G|NM_007297.3=0.008100|NM_007294.3=0.008100|NR_027676.1=0.008100|NM_007300.3=0.008100|NM_007299.3=0.008100|NM_007298.3=0.008100
chr17	43097292	NM_007294.3:c.548-3del	AA	A	.	SQUIRLS	SQUIRLS_SCORE=A|NR_027676.1=0.217135|NM_007300.3=0.217135|NM_007299.3=0.217135|NM_007298.3=0.217135|NM_007297.3=0.217135|NM_007294.3=0.217135
chr17	43097306	NM_007294.2:c.548-17G>T	C	A	.	.	SQUIRLS_SCORE=A|NM_007300.3=0.007456|NM_007299.3=0.007456|NM_007298.3=0.007456|NM_007297.3=0.007456|NM_007294.3=0.007456|NR_027676.1=0.007456
chr17	43099768	NM_007294.3:c.547+7G>A	C	T	.	.	SQUIRLS_SCORE=T|NM_007297.3=0.007332|NR_027676.1=0.007332|NM_007294.3=0.007332|NM_007300.3=0.007332|NM_007299.3=0.007332|NM_007298.3=0.007332
chr17	43099769	NM_007294.3:c.547+6G>A	C	T	.	.	SQUIRLS_SCORE=T|NR_027676.1=0.008140|NM_007300.3=0.008148|NM_007299.3=0.008148|NM_007298.3=0.008148|NM_007297.3=0.008148|NM_007294.3=0.008148
chr17	43099772	NM_007294.3:c.547+3A>T	T	A	.	.	SQUIRLS_SCORE=A|NM_007294.3=0.008830|NM_007299.3=0.008830|NM_007300.3=0.008830|NM_007298.3=0.008830|NR_027676.1=0.008717|NM_007297.3=0.008830
chr17	43099773	NM_007294.3:c.547+2T>A	A	T	.	.	SQUIRLS_SCORE=T|NM_007299.3=0.006065|NM_007300.3=0.006065|NR_027676.1=0.005789|NM_007298.3=0.006065|NM_007297.3=0.006065|NM_007294.3=0.006065
chr17	43099773	NM_007294.3:c.547+2T>C	A	G	.	SQUIRLS	SQUIRLS_SCORE=G|NR_027676.1=0.948814|NM_007297.3=0.951040|NM_007300.3=0.951040|NM_007294.3=0.951040|NM_007299.3=0.951040|NM_007298.3=0.951040
chr17	43099786	NM_007294.2:c.536A>G	T	C	.	.	SQUIRLS_SCORE=C|NM_007294.3=0.005630|NM_007299.3=0.005630|NM_007300.3=0.005630|NR_027676.1=0.005622|NM_007298.3=0.005630|NM_007297.3=0.005630
chr17	43099813	NM_007294.3:c.509G>A	C	T	.	.	SQUIRLS_SCORE=T|NM_007294.3=0.005566|NM_007300.3=0.005566|NR_027676.1=0.005567|NM_007299.3=0.005566|NM_007298.3=0.005566|NM_007297.3=0.005566
chr17	43099874	NM_007294.2:c.448A>G	T	C	.	.	SQUIRLS_SCORE=C|NR_027676.1=0.005556|NM_007300.3=0.005556|NM_007299.3=0.005556|NM_007298.3=0.005556|NM_007297.3=0.005556|NM_007294.3=0.005556
chr17	43099883	NM_007294.3:c.442-3T>G	A	C	.	SQUIRLS	SQUIRLS_SCORE=C|NR_027676.1=0.237345|NM_007294.3=0.009347|NM_007299.3=0.009347|NM_007298.3=0.009347|NM_007297.3=0.009347|NM_007300.3=0.009347
chr17	43099896	NM_007294.2:c.442-16T>G	A	C	.	.	SQUIRLS_SCORE=C|NR_027676.1=0.006934|NM_007300.3=0.009585|NM_007299.3=0.009585|NM_007298.3=0.009585|NM_007297.3=0.009585|NM_007294.3=0.009585
chr17	43099905	NM_007294.2:c.442-25G>A	C	T	.	.	SQUIRLS_SCORE=T|NR_027676.1=0.006051|NM_007300.3=0.006760|NM_007299.3=0.006760|NM_007298.3=0.006760|NM_007297.3=0.006760|NM_007294.3=0.006760
chr17	43104071	NM_007294.2:c.441+51T>C	A	G	.	.	SQUIRLS_SCORE=G|NM_007294.3=0.008263|NR_027676.1=0.007970|NM_007300.3=0.008263|NM_007299.3=0.008263|NM_007298.3=0.008263|NM_007297.3=0.008263
chr17	43104104	NM_007294.2:c.441+18C>T	G	A	.	.	SQUIRLS_SCORE=A|NM_007294.3=0.008748|NM_007300.3=0.008748|NR_027676.1=0.008450|NM_007299.3=0.008748|NM_007298.3=0.008748|NM_007297.3=0.008748
chr17	43104120	NM_007294.3:c.441+2T>A	A	T	.	.	SQUIRLS_SCORE=T|NM_007297.3=0.005896|NM_007294.3=0.005896|NR_027676.1=0.005896|NM_007300.3=0.005896|NM_007299.3=0.005896|NM_007298.3=0.005896
chr17	43104120	NM_007294.3:c.441+2T>G	A	C	.	SQUIRLS	SQUIRLS_SCORE=C|NM_007300.3=0.527505|NM_007299.3=0.527505|NM_007298.3=0.527505|NM_007297.3=0.527505|NM_007294.3=0.527505|NR_027676.1=0.527505
chr17	43104121	NM_007294.3:c.441+1G>A	C	T	.	SQUIRLS	SQUIRLS_SCORE=T|NM_007300.3=0.960981|NM_007299.3=0.960981|NM_007298.3=0.960981|NM_007297.3=0.960981|NM_007294.3=0.960981|NR_027676.1=0.960981
chr17	43104134	NM_007294.2:c.429A>C	T	G	.	.	SQUIRLS_SCORE=G|NM_007294.3=0.005563|NR_027676.1=0.005563|NM_007299.3=0.005563|NM_007298.3=0.005563|NM_007297.3=0.005563|NM_007300.3=0.005563
chr17	43104147	NM_007294.2:c.416A>G	T	C	.	.	SQUIRLS_SCORE=C|NR_027676.1=0.005629|NM_007299.3=0.005629|NM_007298.3=0.005629|NM_007297.3=0.005629|NM_007300.3=0.005629|NM_007294.3=0.005629
chr17	43104262	NM_007294.3:c.302-1G>A	C	T	.	SQUIRLS	SQUIRLS_SCORE=T|NM_007300.3=0.953185|NR_027676.1=0.953185|NM_007299.3=0.953185|NM_007298.3=0.953185|NM_007297.3=0.953185|NM_007294.3=0.953185
chr17	43104263	NM_007294.3:c.302-2del	TG	G	.	SQUIRLS	SQUIRLS_SCORE=G|NM_007299.3=0.462585|NM_007298.3=0.462585|NM_007297.3=0.462585|NM_007300.3=0.462585|NM_007294.3=0.462585|NR_027676.1=0.462585
chr17	43104264	NM_007294.3:c.302-3C>G	G	C	.	.	SQUIRLS_SCORE=C|NM_007294.3=0.006111|NM_007300.3=0.006111|NR_027676.1=0.006111|NM_007299.3=0.006111|NM_007298.3=0.006111|NM_007297.3=0.006111
chr17	43104266	NM_007294.3:c.302-5T>C	A	G	.	SQUIRLS	SQUIRLS_SCORE=G|NM_007300.3=0.026589|NM_007299.3=0.026589|NM_007298.3=0.026589|NM_007297.3=0.026589|NM_007294.3=0.026589|NR_027676.1=0.026589
chr17	43104861	NM_007294.3:c.301+7G>A	C	T	.	.	SQUIRLS_SCORE=T|NM_007300.3=0.006955|NM_007299.3=0.006955|NM_007298.3=0.006955|NM_007297.3=0.006955|NM_007294.3=0.006955|NR_027676.1=0.006955
chr17	43104862	NM_007294.3:c.301+6T>C	A	G	.	SQUIRLS	SQUIRLS_SCORE=G|NR_027676.1=0.453199|NM_007300.3=0.453199|NM_007299.3=0.453199|NM_007298.3=0.453199|NM_007297.3=0.453199|NM_007294.3=0.453199
chr17	43104867	NM_007294.3:c.301+1G>C	C	G	.	.	SQUIRLS_SCORE=G|NR_027676.1=0.005794|NM_007300.3=0.005794|NM_007299.3=0.005794|NM_007298.3=0.005794|NM_007297.3=0.005794|NM_007294.3=0.005794
chr17	43104883	NM_007294.3:c.286G>A	C	T	.	.	SQUIRLS_SCORE=T|NM_007300.3=0.007968|NM_007299.3=0.007968|NM_007298.3=0.007968|NM_007297.3=0.007968|NM_007294.3=0.007968|NR_027676.1=0.007968
chr17	43104883	NM_007294.3:c.286G>C	C	G	.	.	SQUIRLS_SCORE=G|NM_007300.3=0.008256|NM_007299.3=0.008256|NM_007298.3=0.008256|NM_007297.3=0.008256|NM_007294.3=0.008256|NR_027676.1=0.008256
chr17	43104914	NM_007294.2:c.255G>A	C	T	.	.	SQUIRLS_SCORE=T|NM_007300.3=0.005583|NM_007299.3=0.005583|NM_007298.3=0.005583|NM_007297.3=0.005583|NM_007294.3=0.005583|NR_027676.1=0.005583
chr17	43104938	NM_007294.2:c.231G>A	C	T	.	.	SQUIRLS_SCORE=T|NM_007297.3=0.005715|NM_007294.3=0.005715|NR_027676.1=0.005715|NM_007300.3=0.005715|NM_007299.3=0.005715|NM_007298.3=0.005715
chr17	43104957	NM_007294.3:c.213-1G>A	C	T	.	SQUIRLS	SQUIRLS_SCORE=T|NM_007300.3=0.938226|NM_007294.3=0.938226|NR_027676.1=0.938226|NM_007299.3=0.938226|NM_007298.3=0.938226|NM_007297.3=0.938226
chr17	43104958	NM_007294.3:c.213-2A>C	T	G	.	SQUIRLS	SQUIRLS_SCORE=G|NM_007300.3=0.941356|NM_007299.3=0.941356|NM_007298.3=0.941356|NM_007297.3=0.941356|NM_007294.3=0.941356|NR_027676.1=0.941356
chr17	43104958	NM_007294.3:c.213-2A>G	T	C	.	SQUIRLS	SQUIRLS_SCORE=C|NM_007294.3=0.916326|NR_027676.1=0.916326|NM_007300.3=0.916326|NM_007299.3=0.916326|NM_007298.3=0.916326|NM_007297.3=0.916326
chr17	43104961	NM_007294.3:c.213-5T>G	A	C	.	SQUIRLS	SQUIRLS_SCORE=C|NM_007294.3=0.013566|NR_027676.1=0.013566|NM_007300.3=0.013566|NM_007299.3=0.013566|NM_007298.3=0.013566|NM_007297.3=0.013566
chr17	43104967	NM_007294.3:c.213-11T>G	A	C	.	SQUIRLS	SQUIRLS_SCORE=C|NM_007294.3=0.941188|NR_027676.1=0.941188|NM_007300.3=0.941188|NM_007299.3=0.941188|NM_007298.3=0.941188|NM_007297.3=0.941188
chr17	43104968	NM_007294.3:c.213-12A>G	T	C	.	SQUIRLS	SQUIRLS_SCORE=C|NM_007297.3=0.959310|NM_007300.3=0.959310|NM_007294.3=0.959310|NR_027676.1=0.959310|NM_007299.3=0.959310|NM_007298.3=0.959310
chr17	43104970	NM_007294.3:c.213-14C>G	G	C	.	SQUIRLS	SQUIRLS_SCORE=C|NM_007300.3=0.607248|NM_007299.3=0.607248|NM_007298.3=0.607248|NM_007297.3=0.607248|NM_007294.3=0.607248|NR_027676.1=0.607248
chr17	43104971	NM_007294.2:c.213-15A>G	T	C	.	SQUIRLS	SQUIRLS_SCORE=C|NM_007299.3=0.235072|NM_007298.3=0.235072|NM_007297.3=0.235072|NM_007294.3=0.235072|NR_027676.1=0.235072|NM_007300.3=0.235072
chr17	43106433	NM_007294.2:c.212+23T>A	A	T	.	.	SQUIRLS_SCORE=T|NM_007299.3=0.007988|NM_007298.3=0.007988|NM_007297.3=0.007988|NM_007300.3=0.007988|NM_007294.3=0.007988|NR_027676.1=0.007915
chr17	43106453	NM_007294.3:c.212+3A>G	T	C	.	SQUIRLS	SQUIRLS_SCORE=C|NM_007294.3=0.966762|NR_027676.1=0.009792|NM_007300.3=0.966762|NM_007299.3=0.966762|NM_007298.3=0.966762|NM_007297.3=0.966762
chr17	43106454	NM_007294.3:c.212+2T>C	A	G	.	SQUIRLS	SQUIRLS_SCORE=G|NM_007298.3=0.983797|NM_007297.3=0.983797|NM_007294.3=0.983797|NR_027676.1=0.009518|NM_007300.3=0.983797|NM_007299.3=0.983797
chr17	43106455	NM_007294.3:c.212+1G>A	C	T	.	SQUIRLS	SQUIRLS_SCORE=T|NM_007300.3=0.983167|NM_007299.3=0.983167|NM_007298.3=0.983167|NM_007297.3=0.983167|NR_027676.1=0.009310|NM_007294.3=0.983167
chr17	43106455	NM_007294.3:c.212+1G>C	C	G	.	.	SQUIRLS_SCORE=G|NM_007300.3=0.007024|NM_007299.3=0.007024|NR_027676.1=0.007681|NM_007298.3=0.007024|NM_007297.3=0.007024|NM_007294.3=0.007024
chr17	43106455	NM_007294.3:c.212+1G>T	C	A	.	SQUIRLS	SQUIRLS_SCORE=A|NM_007294.3=0.983044|NR_027676.1=0.010656|NM_007300.3=0.983044|NM_007299.3=0.983044|NM_007298.3=0.983044|NM_007297.3=0.983044
chr17	43106456	NM_007294.3:c.211dup	C	CT	.	SQUIRLS	SQUIRLS_SCORE=CT|NR_027676.1=0.059511|NM_007300.3=0.960218|NM_007299.3=0.960218|NM_007298.3=0.960218|NM_007297.3=0.960218|NM_007294.3=0.960218
chr17	43106456	NM_007294.3:c.212G>A	C	T	.	SQUIRLS	SQUIRLS_SCORE=T|NM_007299.3=0.991422|NM_007298.3=0.991422|NM_007297.3=0.991422|NM_007300.3=0.991422|NM_007294.3=0.991422|NR_027676.1=0.012552
chr17	43106456	NM_007294.3:c.212G>T	C	A	.	SQUIRLS	SQUIRLS_SCORE=A|NR_027676.1=0.012093|NM_007299.3=0.657278|NM_007298.3=0.657278|NM_007297.3=0.657278|NM_007300.3=0.657278|NM_007294.3=0.657278
chr17	43106457	NM_007294.3:c.211A>G	T	C	.	SQUIRLS	SQUIRLS_SCORE=C|NM_007300.3=0.242623|NM_007299.3=0.242623|NM_007298.3=0.242623|NM_007297.3=0.242623|NM_007294.3=0.242623|NR_027676.1=0.012684
chr17	43106469	NM_007294.2:c.199G>T	C	A	.	.	SQUIRLS_SCORE=A|NM_007299.3=0.006772|NM_007298.3=0.006772|NM_007297.3=0.006772|NM_007294.3=0.006772|NR_027676.1=0.008429|NM_007300.3=0.006772
chr17	43106477	NM_007294.2:c.191G>A	C	T	.	SQUIRLS	SQUIRLS_SCORE=T|NM_007300.3=0.005636|NR_027676.1=0.975445|NM_007294.3=0.005636|NM_007299.3=0.005636|NM_007298.3=0.005636|NM_007297.3=0.005636
chr17	43106479	NM_007294.3:c.189A>T	T	A	.	.	SQUIRLS_SCORE=A|NM_007297.3=0.006251|NM_007294.3=0.006251|NR_027676.1=0.008539|NM_007300.3=0.006251|NM_007299.3=0.006251|NM_007298.3=0.006251
chr17	43106528	NM_007294.2:c.140G>T	C	A	.	.	SQUIRLS_SCORE=A|NM_007294.3=0.005668|NM_007298.3=0.005668|NM_007300.3=0.005668|NM_007299.3=0.005668|NR_027676.1=0.005673|NM_007297.3=0.005668
chr17	43106534	NM_007294.3:c.135-1G>C	C	G	.	.	SQUIRLS_SCORE=G|NM_007297.3=0.008715|NM_007294.3=0.008715|NR_027676.1=0.008741|NM_007300.3=0.008715|NM_007299.3=0.008715|NM_007298.3=0.008715
chr17	43106539	NM_007294.3:c.135-6T>G	A	C	.	.	SQUIRLS_SCORE=C|NM_007297.3=0.007501|NM_007300.3=0.007501|NM_007294.3=0.007501|NR_027676.1=0.007545|NM_007299.3=0.007501|NM_007298.3=0.007501
chr17	43106545	NM_007294.3:c.135-15_135-12del	AAAGA	A	.	SQUIRLS	SQUIRLS_SCORE=A|NM_007299.3=0.026312|NM_007298.3=0.026312|NM_007297.3=0.026312|NM_007294.3=0.026312|NR_027676.1=0.027583|NM_007300.3=0.026312
chr17	43115720	NM_007294.3:c.134+3_134+6del	ACTTA	A	.	SQUIRLS	SQUIRLS_SCORE=A|NM_007300.3=0.898827|NM_007299.3=0.898827|NM_007298.3=0.898827|NM_007294.3=0.898827|NM_007297.3=0.007168|NR_027676.1=0.898827
chr17	43115723	NM_007294.3:c.134+3A>C	T	G	.	SQUIRLS	SQUIRLS_SCORE=G|NM_007297.3=0.008508|NM_007300.3=0.210500|NR_027676.1=0.188479|NM_007294.3=0.210500|NM_007299.3=0.210500|NM_007298.3=0.210500
chr17	43115723	NM_007294.3:c.134+3A>T	T	A	.	SQUIRLS	SQUIRLS_SCORE=A|NR_027676.1=0.010959|NM_007294.3=0.010947|NM_007297.3=0.012429|NM_007300.3=0.010947|NM_007299.3=0.010947|NM_007298.3=0.010947
chr17	43115725	NM_007294.3:c.134+1G>A	C	T	.	SQUIRLS	SQUIRLS_SCORE=T|NM_007297.3=0.008576|NM_007300.3=0.977458|NM_007298.3=0.977458|NR_027676.1=0.976033|NM_007294.3=0.977458|NM_007299.3=0.977458
chr17	43115727	NM_007294.3:c.133A>C	T	G	.	SQUIRLS	SQUIRLS_SCORE=G|NM_007297.3=0.011904|NM_007294.3=0.041584|NM_007300.3=0.041584|NR_027676.1=0.048190|NM_007299.3=0.041584|NM_007298.3=0.041584
chr17	43115728	NM_007294.3:c.132C>T	G	A	.	SQUIRLS	SQUIRLS_SCORE=A|NM_007294.3=0.014031|NM_007297.3=0.027544|NR_027676.1=0.014840|NM_007300.3=0.014031|NM_007299.3=0.014031|NM_007298.3=0.014031
chr17	43115750	NM_007294.2:c.110C>G	G	C	.	.	SQUIRLS_SCORE=C|NM_007300.3=0.005632|NR_027676.1=0.005638|NM_007297.3=0.008542|NM_007299.3=0.005632|NM_007298.3=0.005632|NM_007294.3=0.005632
chr17	43115780	NM_007294.3:c.81-1G>C	C	G	.	.	SQUIRLS_SCORE=G|NM_007294.3=0.008142|NR_027676.1=0.008142|NM_007297.3=0.008675|NM_007300.3=0.008142|NM_007299.3=0.008142|NM_007298.3=0.008142
chr17	43115785	NM_007294.3:c.81-6T>A	A	T	.	SQUIRLS	SQUIRLS_SCORE=T|NM_007294.3=0.999975|NR_027676.1=0.999975|NM_007297.3=0.008805|NM_007300.3=0.999975|NM_007299.3=0.999975|NM_007298.3=0.999975
chr17	43115785	NM_007294.3:c.81-6T>C	A	G	.	SQUIRLS	SQUIRLS_SCORE=G|NM_007300.3=0.066649|NM_007297.3=0.008798|NM_007299.3=0.066649|NM_007298.3=0.066649|NM_007294.3=0.066649|NR_027676.1=0.066649
chr17	43115788	NM_007294.3:c.81-9C>G	G	C	.	SQUIRLS	SQUIRLS_SCORE=C|NM_007294.3=0.999975|NR_027676.1=0.999975|NM_007300.3=0.999975|NM_007297.3=0.008955|NM_007299.3=0.999975|NM_007298.3=0.999975
chr17	43115790	NM_007294.3:c.81-11del	AG	G	.	SQUIRLS	SQUIRLS_SCORE=G|NR_027676.1=0.035798|NM_007300.3=0.035798|NM_007299.3=0.035798|NM_007298.3=0.035798|NM_007297.3=0.008766|NM_007294.3=0.035798
chr17	43115791	NM_007294.3:c.81-12C>G	G	C	.	.	SQUIRLS_SCORE=C|NM_007294.3=0.006115|NR_027676.1=0.006115|NM_007299.3=0.006115|NM_007298.3=0.006115|NM_007300.3=0.006115|NM_007297.3=0.007125
chr17	43115791	NM_007294.3:c.81-12del	GG	G	.	.	SQUIRLS_SCORE=G|NM_007300.3=0.007717|NM_007299.3=0.007717|NM_007298.3=0.007717|NM_007297.3=0.007219|NM_007294.3=0.007717|NR_027676.1=0.007717
chr17	43115792	NM_007294.2:c.81-13C>A	G	T	.	.	SQUIRLS_SCORE=T|NM_007297.3=0.007213|NM_007294.3=0.006099|NR_027676.1=0.006099|NM_007300.3=0.006099|NM_007299.3=0.006099|NM_007298.3=0.006099
chr17	43115792	NM_007294.2:c.81-13C>G	G	C	.	.	SQUIRLS_SCORE=C|NM_007300.3=0.006626|NM_007299.3=0.006626|NM_007298.3=0.006626|NM_007297.3=0.007228|NM_007294.3=0.006626|NR_027676.1=0.006626
chr17	43115793	NM_007294.3:c.81-14C>T	G	A	.	.	SQUIRLS_SCORE=A|NM_007297.3=0.007221|NM_007294.3=0.007611|NR_027676.1=0.007611|NM_007300.3=0.007611|NM_007299.3=0.007611|NM_007298.3=0.007611
chr17	43115828	NM_007294.2:c.81-49A>C	T	G	.	.	SQUIRLS_SCORE=G|NR_027676.1=0.006945|NM_007297.3=0.007200|NM_007300.3=0.006945|NM_007299.3=0.006945|NM_007298.3=0.006945|NM_007294.3=0.006945
chr17	43115844	NM_007294.3:c.81-65G>C	C	G	.	.	SQUIRLS_SCORE=G|NM_007294.3=0.006670|NR_027676.1=0.006670|NM_007297.3=0.007538|NM_007300.3=0.006670|NM_007299.3=0.006670|NM_007298.3=0.006670
chr17	43124011	NM_007294.3:c.80+3_80+6del	ACTTA	A	.	SQUIRLS	SQUIRLS_SCORE=A|NR_027676.1=0.936676|NM_007297.3=0.954134|NM_007300.3=0.936676|NM_007299.3=0.936676|NM_007298.3=0.958708|NM_007294.3=0.936676
chr17	43124016	NM_007294.3:c.80+1G>A	C	T	.	SQUIRLS	SQUIRLS_SCORE=T|NM_007297.3=0.962418|NM_007294.3=0.964622|NR_027676.1=0.964622|NM_007298.3=0.981396|NM_007300.3=0.964622|NM_007299.3=0.964622
chr17	43124061	NM_007294.3:c.36A>G	T	C	.	.	SQUIRLS_SCORE=C|NM_007300.3=0.005627|NM_007299.3=0.005627|NM_007298.3=0.006226|NM_007294.3=0.005627|NR_027676.1=0.005627|NM_007297.3=0.005627
chr17	43124076	NM_007294.2:c.21C>T	G	A	.	.	SQUIRLS_SCORE=A|NM_007294.3=0.006935|NR_027676.1=0.006935|NM_007298.3=0.006195|NM_007300.3=0.006935|NM_007299.3=0.006935|NM_007297.3=0.006928
chr17	43124078	NM_007294.3:c.19C>T	G	A	.	.	SQUIRLS_SCORE=A|NM_007300.3=0.006995|NM_007297.3=0.006987|NM_007294.3=0.006995|NM_007298.3=0.006384|NR_027676.1=0.006995|NM_007299.3=0.006995
chr17	43124125	NM_007294.3:c.-19-10T>C	A	G	.	SQUIRLS	SQUIRLS_SCORE=G|NM_007300.3=0.023081|NM_007299.3=0.023081|NM_007297.3=0.023081|NR_027676.1=0.023081|NM_007294.3=0.023081
chr17	44257981	NM_000342.4:c.1282+5G>C	C	G	.	.	SQUIRLS_SCORE=G|XM_011525130.1=0.007493|NM_000342.3=0.007493|XM_005257593.5=0.007493|XM_011525129.2=0.007493
chr17	46033197	NM_015443.3:c.2725-5T>G	A	C	.	.	SQUIRLS_SCORE=C|XM_011524628.3=0.010039|XM_006721824.4=0.010039|XM_011524632.3=0.010039|XM_011524631.3=0.010039|NM_015443.3=0.010039|NM_001193466.1=0.010039|XM_006721823.2=0.010039|XM_011524629.3=0.010039|XM_017024488.2=0.010039|XM_011524630.3=0.010039|NM_001193465.1=0.010039
chr17	46066537	NM_015443.3:c.1848G>A	C	T	.	SQUIRLS	SQUIRLS_SCORE=T|XM_011524629.3=0.992394|XM_011524631.3=0.992394|XM_011524632.3=0.992394|XM_011524628.3=0.992394|XM_011524630.3=0.992394|XM_017024489.1=0.992394|NM_001193466.1=0.992394|XM_006721824.4=0.992394|NM_001193465.1=0.992394|NM_015443.3=0.992394|XM_006721823.2=0.992394|XM_017024488.2=0.992394
chr17	50168577	NM_000023.2:c.584+5G>A	G	A	.	SQUIRLS	SQUIRLS_SCORE=A|XM_011525120.2=0.908246|NM_000023.3=0.908246|NR_135553.1=0.908246|XM_024450873.1=0.908246|XM_011525121.2=0.904307|NM_001135697.2=0.897755|XM_011525123.2=0.897755|XM_011525124.2=0.908246|XR_002958056.1=0.908246|XM_011525122.2=0.908246
chr17	50191786	NM_000088.3:c.2127+2T>A	A	T	.	SQUIRLS	SQUIRLS_SCORE=T|NM_000088.3=0.019048|XM_011524341.1=0.019048|XM_005257059.4=0.019048|XM_005257058.4=0.019048
chr17	50277743	NM_001168215:c.95+3A>G	A	G	.	SQUIRLS	SQUIRLS_SCORE=G|NM_153229.2=0.933729|NM_001168215.1=0.933729|XM_006721730.3=0.933729
chr17	75751112	NM_000213.3:c.3793+1G>C	G	C	.	SQUIRLS	SQUIRLS_SCORE=C|NM_000213.4=0.996157|XM_006721870.3=0.996157|XM_005257311.4=0.996157|XM_005257309.2=0.996157|XM_006721867.3=0.996157|XM_006721868.3=0.996157|NM_001321123.1=0.996157|XM_006721866.3=0.996157|XM_011524752.2=0.996157|XM_011524751.2=0.996157|NM_001005619.1=0.996157|NM_001005731.2=0.996157
chr17	76733217	NM_001080510.3:c.322+2T>C	T	C	.	SQUIRLS	SQUIRLS_SCORE=C|XM_006721679.3=0.995301|XM_006721678.4=0.995301|NR_038193.2=0.079455|XM_006721676.3=0.995301|XM_006721674.3=0.995301|XM_006721675.1=0.995301|XM_017024145.2=0.995301|XM_024450563.1=0.041517|NM_001302704.1=0.995301|NM_001302705.1=0.995301|NM_001302703.1=0.995301|XM_006721680.2=0.995301|XM_017024146.1=0.995301|XM_011524282.1=0.995301|NM_001080510.4=0.995301|NM_001206987.2=0.995301|NM_001206986.2=0.995301|NM_001206985.2=0.995301|NM_001206984.2=0.995301|NM_001206983.2=0.995301
chr17	82906053	NM_005993.4:c.1922G>C	G	C	.	SQUIRLS	SQUIRLS_SCORE=C|XM_017024988.1=0.992808|XM_017024987.1=0.992808|XM_011523590.1=0.057029|XM_011523597.2=0.992808|XM_024450901.1=0.992808|XM_011523594.2=0.992808|XM_011523599.2=0.992808|XM_024450902.1=0.992808|XM_011523598.1=0.992808|XM_011523595.3=0.992808|XM_024450900.1=0.992808|NM_005993.4=0.992808|XM_011523593.2=0.992808|XM_011523591.2=0.992808|XM_005256404.4=0.992808|XR_001752600.1=0.992808|XM_024450899.1=0.992808|XM_017024990.2=0.992808|XR_001752599.1=0.992808|XR_001752597.1=0.992808|XR_001752598.1=0.992808|XM_005256399.5=0.992808|XM_011523589.2=0.992808|XM_005256396.4=0.992808|XM_006722291.4=0.992808|XM_006722292.3=0.992808|XM_006722290.2=0.992808|XM_017024989.1=0.992808|XR_430033.2=0.992808|XM_011523600.3=0.992808
chr18	49097401	NM_017653.3:c.1860+1G>A	C	T	.	SQUIRLS	SQUIRLS_SCORE=T|XM_017025801.1=0.976359|NM_001353214.1=0.976359|XM_011526041.2=0.978005|XM_011526039.2=0.978005|NM_001353212.1=0.976359|XM_017025795.1=0.978005|XM_011526038.2=0.978005|NM_001353210.1=0.976359|NM_001353215.1=0.976359|XM_011526042.2=0.978005|XM_011526036.2=0.978005|XM_011526040.1=0.978005|NM_001353213.1=0.976359|XM_017025800.2=0.976359|XM_006722488.3=0.978005|NM_017653.4=0.976359|NM_001353211.1=0.976359|NM_001353216.1=0.976359|XM_011526037.1=0.978005|XM_017025796.2=0.978005|XR_002958177.1=0.976359
chr18	70028821	NM_173630.3:c.5746-20A>G	T	C	.	SQUIRLS	SQUIRLS_SCORE=C|XM_011525906.2=0.070272|XM_011525904.3=0.070272|XM_006722435.3=0.070272|XM_011525903.2=0.070272|XM_011525902.2=0.070272|XM_024451140.1=0.070272|XM_017025696.1=0.070272|XM_006722434.3=0.070272|XM_017025694.1=0.070272|XM_017025693.1=0.070272|NM_173630.3=0.070272|NM_001318520.1=0.070272|XR_430072.3=0.999446|XM_017025695.1=0.070272|XM_024451139.1=0.070272
chr18	70135176	NM_173630.3:c.2885+8A>G	T	C	.	.	SQUIRLS_SCORE=C|NM_001318520.1=0.008660|XM_011525904.3=0.008660|XM_011525905.2=0.008660|XR_935213.2=0.008660|XM_017025696.1=0.008660|XM_011525908.3=0.008660|XM_017025695.1=0.008660|NM_173630.3=0.008660|XM_011525903.2=0.008660|XM_017025694.1=0.008660|XM_006722435.3=0.008660|XM_011525902.2=0.008660|XR_430072.3=0.008660|XM_011525907.2=0.008660|XM_017025693.1=0.008660|XM_006722434.3=0.008660|XM_024451140.1=0.008660|XM_011525906.2=0.008660|XM_024451139.1=0.008660
chr19	11021724	NM_001128844.1:c.2617-1G>A	G	A	.	SQUIRLS	SQUIRLS_SCORE=A|NM_003072.3=0.983343|XM_006722846.2=0.983343|XM_006722845.2=0.983343|XM_011528198.1=0.983343|XM_024451659.1=0.983343|XM_024451658.1=0.983343|NM_001128849.1=0.983343|NM_001128848.1=0.983343|NM_001128847.1=0.983343|NM_001128846.1=0.983343|NM_001128845.1=0.983343|NM_001128844.1=0.983343|XM_024451667.1=0.983343|XM_024451666.1=0.983343|XM_024451665.1=0.983343|XM_024451664.1=0.983343|XM_024451663.1=0.983343|XM_024451662.1=0.983343|XM_024451661.1=0.983343|XM_024451660.1=0.983343
chr19	11034913	NM_001128844.1:c.3952-1G>C	G	C	.	SQUIRLS	SQUIRLS_SCORE=C|NM_001128849.1=0.988056|XM_011528198.1=0.988056|XM_006722845.2=0.988056|XM_006722846.2=0.988056|NM_001128846.1=0.988056|NM_001128845.1=0.988056|NM_001128848.1=0.988056|XM_024451658.1=0.988056|NM_001128847.1=0.988056|XM_024451659.1=0.988056|NM_001128844.1=0.988056|XM_024451665.1=0.988056|XM_024451664.1=0.988056|XM_024451667.1=0.988056|XM_024451666.1=0.988056|XM_024451660.1=0.988056|XM_024451662.1=0.988056|XM_024451663.1=0.988056|XM_024451661.1=0.988056|NM_003072.3=0.988056
chr19	11214650	NM_020812.3:c.4107-1G>C	C	G	.	SQUIRLS	SQUIRLS_SCORE=G|XM_005260000.2=0.009336|NM_020812.3=0.009336|XM_011528152.1=0.009336|XM_011528151.1=0.009336|XM_011528150.1=0.009336|NR_134909.1=0.036896|XM_006722804.3=0.009336|XM_005260001.2=0.009336
chr19	12669127	NM_016145.3:c.156+1G>T	C	A	.	SQUIRLS	SQUIRLS_SCORE=A|NM_001099737.2=0.016950|NR_029375.1=0.016950|NM_016145.3=0.984833|XM_017026864.1=0.984833
chr19	12896908	NM_013976.2:c.853-2A>G	A	G	.	SQUIRLS	SQUIRLS_SCORE=G|XM_006722721.2=0.979273|NM_000159.3=0.979273|NM_013976.3=0.979273|XM_011527899.2=0.979273|XM_011527900.2=0.979273|XM_017026580.1=0.979273|NR_102317.1=0.979273|NR_102316.1=0.979273
chr19	13913639	NM_017721.4:c.748+1G>T	G	T	.	SQUIRLS	SQUIRLS_SCORE=T|XM_005259974.3=0.971575|XM_024451565.1=0.971575|NM_017721.4=0.971575|XM_024451562.1=0.971575|XM_024451563.1=0.971575|XM_024451564.1=0.971575|XM_005259973.3=0.971575
chr19	43744768	NM_019108.2:c.701+4A>G	T	C	.	SQUIRLS	SQUIRLS_SCORE=C|NM_019108.3=0.871080|XM_011527116.1=0.871080|XM_011527115.1=0.871080|XM_011527114.1=0.871080|XM_011527113.1=0.871080|XM_024451608.1=0.207728|XM_005259057.3=0.871080|XM_017026988.1=0.207728
chr19	44949158	NM_000483.4:c.216-1G>A	G	A	.	SQUIRLS	SQUIRLS_SCORE=A|NM_000483.4=0.975887|NR_037932.1=0.975887
chr19	49862369	NM_007254.3:c.1029+2T>C	A	G	.	SQUIRLS	SQUIRLS_SCORE=G|NM_007254.3=0.979354
chr19	49864320	NM_007254.3:c.578+4A>G	T	C	.	SQUIRLS	SQUIRLS_SCORE=C|NM_007254.3=0.976195
chr19	50407108	NM_001308632.1:c.1620C>T	C	T	.	.	SQUIRLS_SCORE=T|NM_001256849.1=0.006510|XM_005259008.4=0.006510|NM_001308632.1=0.006510|NM_002691.3=0.006510|XR_935835.2=0.006510|XM_011527038.1=0.006510|NR_046402.1=0.006510|XM_017026882.2=0.006510|XM_017026881.1=0.006510
chr19	50414813	NM_002691.3:c.2389-2A>T	A	T	.	SQUIRLS	SQUIRLS_SCORE=T|XM_011527038.1=0.948519|XM_005259008.4=0.948519|NR_046402.1=0.948519|NM_002691.3=0.948519|NM_001256849.1=0.948519|NM_001308632.1=0.948519|XM_017026882.2=0.948519|XM_017026881.1=0.948519
chr19	54123711	NM_015629.3:c.528-38C>T	C	T	.	SQUIRLS	SQUIRLS_SCORE=T|XM_006723137.4=0.025749|NM_015629.3=0.025749|XR_935789.3=0.025749|XR_002958293.1=0.025749
chr20	10412712	NM_018848.3:c.803T>G	A	C	.	SQUIRLS	SQUIRLS_SCORE=C|NR_072977.1=0.014445|NM_018848.3=0.005629|NM_170784.2=0.005629
chr20	10412766	NM_018848.3:c.749G>A	C	T	.	SQUIRLS	SQUIRLS_SCORE=T|NR_072977.1=0.017185|NM_018848.3=0.005668|NM_170784.2=0.005668
chr20	25307961	NM_015600.4:c.867+5G>A	C	T	.	SQUIRLS	SQUIRLS_SCORE=T|XR_002958467.1=0.955761|XM_017027796.1=0.955761|NM_015600.4=0.955761|NM_001042472.2=0.955761|XM_011529214.2=0.955761|XR_002958465.1=0.955761|XR_002958466.1=0.955761
chr21	44330349	NM_001271441.1:c.1000-23A>T	T	A	.	SQUIRLS	SQUIRLS_SCORE=A|NM_001271441.1=0.399662|XR_937571.2=0.363217|XM_017028472.1=0.399662|XM_017028471.1=0.399662|NM_001271442.1=0.399662|XM_017028470.1=0.399662|NM_001271440.1=0.399662|XM_006724053.3=0.399662|XM_006724051.3=0.399662|NM_004928.2=0.399662
chr21	44331842	NM_004928.2:c.545+1G>A	C	T	.	SQUIRLS	SQUIRLS_SCORE=T|NM_001271441.1=0.967052|XM_017028471.1=0.900784|NM_001271442.1=0.900784|XM_017028472.1=0.900784|XM_006724053.3=0.900784|XM_017028470.1=0.900784|NM_001271440.1=0.900784|XM_006724051.3=0.900784|NM_004928.2=0.900784|XR_937571.2=0.967052
chr21	46119852	NM_058175.2:c.1332+2T>C	T	C	.	SQUIRLS	SQUIRLS_SCORE=C|XR_937438.2=0.956878|NM_058175.2=0.956878|NM_058174.2=0.956878|XR_937439.2=0.956878|XM_011529451.1=0.956878|NM_001849.3=0.956878
chr21	46121493	NM_001849.3:c.1459-63G>A	G	A	.	.	SQUIRLS_SCORE=A|NM_001849.3=0.009726|NM_058175.2=0.009726|NM_058174.2=0.009726|XR_937439.2=0.009726|XM_011529451.1=0.009726|XR_937438.2=0.009726
chr21	46126238	NM_001849.3:c.2422+1G>A	G	A	.	SQUIRLS	SQUIRLS_SCORE=A|NM_001849.3=0.998851|NM_058175.2=0.998851|NM_058174.2=0.998851|XR_937439.2=0.998851|XM_011529451.1=0.998851|XR_937438.2=0.998851
chr22	18078604	NM_001127649.2:c.228C>T	C	T	.	SQUIRLS	SQUIRLS_SCORE=T|NM_017929.5=0.460308|NM_001127649.2=0.546836|NM_001199319.1=0.460308
chr22	23793689	NM_003073.3:c.362+1G>C	G	C	.	SQUIRLS	SQUIRLS_SCORE=C|NM_003073.4=0.998292|NM_001317946.1=0.998426|NM_001007468.2=0.998292|XM_011530345.2=0.998426
chr22	23801082	NM_003073.3:c.500+1G>A	G	A	.	SQUIRLS	SQUIRLS_SCORE=A|NM_003073.4=0.987014|NM_001317946.1=0.227520|NM_001007468.2=0.987014|XM_011530345.2=0.227520
chr22	29363107	NM_001166019.1:c.38-1G>A	C	T	.	SQUIRLS	SQUIRLS_SCORE=T|NM_001166019.1=0.976224|NM_145730.2=0.976224|NM_001127.3=0.976224
chr22	29639213	NM_000268.3:c.363+1G>A	G	A	.	SQUIRLS	SQUIRLS_SCORE=A|XM_017028810.1=0.998904|NM_181825.2=0.998904|NM_181829.2=0.056746|XM_017028809.2=0.998904|NM_181828.2=0.998904|NM_016418.5=0.998904|NM_181833.2=0.998904|NM_000268.3=0.998904|NM_181831.2=0.137752|NM_181832.2=0.998904|NM_181830.2=0.137752
chr22	41514735	NM_001098.2:c.526-642C>T	C	T	.	.	SQUIRLS_SCORE=T|NM_001098.2=0.006097|XM_024452250.1=0.006097|XM_017028812.1=0.006097
chrX	38287248	NM_001034853.1:c.1754-3G>C	G	C	.	SQUIRLS	SQUIRLS_SCORE=C|NM_000328.2=0.009636|XM_005272633.3=0.008534|NM_001034853.1=0.014215|XM_011543940.3=0.009636|XM_017029712.2=0.008534
chrX	38322853	NM_001034853.1:c.247G>T	C	A	.	SQUIRLS	SQUIRLS_SCORE=A|XM_017029712.2=0.698706|NM_000328.2=0.698706|NM_001034853.1=0.698706|XM_005272633.3=0.698706|XM_011543940.3=0.698706
chrX	70035390	NM_001399.4:c.957C>G	C	G	.	SQUIRLS	SQUIRLS_SCORE=G|NM_001005609.1=0.017086|NM_001399.4=0.017086|XM_006724630.2=0.017086|NM_001005612.2=0.017086|XM_017029336.1=0.017086
chrX	71375242	NM_001286074.1:c.488C>A	C	A	.	.	SQUIRLS_SCORE=A|NR_104390.1=0.005812|XM_005262296.1=0.005812|NR_104389.1=0.005812|NR_104395.1=0.005812|XM_005262295.1=0.005812|XM_005262300.2=0.005812|NR_104394.1=0.005812|NR_104388.1=0.005812|NM_001286074.1=0.005812|XM_024452430.1=0.005812|NR_104387.1=0.005812|NR_104393.1=0.005812|XM_024452429.1=0.005812|NM_004606.4=0.005812|XM_005262297.4=0.005812|NR_104392.1=0.005812|XR_938407.1=0.005812|NM_138923.3=0.005812|NR_104391.1=0.005812
chrX	130140644	NM_004208.3:c.697-27T>G	A	C	.	.	SQUIRLS_SCORE=C|NM_001130847.3=0.006562|NR_132647.1=0.006562|XM_017029963.2=0.007090|NM_004208.3=0.006562|NM_145812.2=0.006562
chrX	139785224	NM_173694.4:c.1675+2T>C	A	G	.	SQUIRLS	SQUIRLS_SCORE=G|NM_001010986.2=0.976643|NM_173694.4=0.976643|XM_017029441.1=0.976643|XR_002958774.1=0.976643|XM_017029449.1=0.976643|XR_001755684.2=0.976643|NM_001353811.1=0.976643|XM_017029446.2=0.976643|XR_001755683.2=0.976643|XM_017029448.1=0.976643|XR_001755685.1=0.976643|NM_001353810.1=0.976643|XM_017029443.2=0.976643|XM_017029439.2=0.976643|XM_017029442.1=0.976643|XM_017029440.2=0.976643|NM_001353812.1=0.976643|XM_017029445.2=0.976643
chrX	154362058	NM_001110556.1:c.2747A>T	T	A	.	.	SQUIRLS_SCORE=A|NM_001456.3=0.005578|NM_001110556.1=0.005578
chrX	154769320	NM_001363.3:c.915+10G>A	G	A	.	SQUIRLS	SQUIRLS_SCORE=A|NM_001363.4=0.022206|NR_110023.1=0.022206|NR_110022.1=0.022206|NR_110021.1=0.022206|NM_001288747.1=0.022206|NM_001142463.2=0.022206
