# Supplementary material for: Analyzing the performance of deep learning splice prediction algorithms
Source: PLoS One. 2026 May 13;21(5):e0348885. doi: 10.1371/journal.pone.0348885 (PMC13170886; doi:10.1371/journal.pone.0348885)
Supplement: S1 File — The data used in the CI-SpliceAI benchmark analysis are available in CI-SpliceAI__Comparison at https://github.com/YStrauch/CI-SpliceAI__Comparison. (ZIP) [file pone.0348885.s001.zip › CI-SpliceAI__Comparison-master/variants/variants_mmsplice.vcf]

##fileformat=VCFv4.2
##FILTER=<ID=PASS,Description="All filters passed">
##reference=GRCh38
##contig=<ID=chr1>
##contig=<ID=chr2>
##contig=<ID=chr3>
##contig=<ID=chr4>
##contig=<ID=chr5>
##contig=<ID=chr6>
##contig=<ID=chr7>
##contig=<ID=chr8>
##contig=<ID=chr9>
##contig=<ID=chr10>
##contig=<ID=chr11>
##contig=<ID=chr12>
##contig=<ID=chr13>
##contig=<ID=chr14>
##contig=<ID=chr15>
##contig=<ID=chr16>
##contig=<ID=chr17>
##contig=<ID=chr18>
##contig=<ID=chr19>
##contig=<ID=chr20>
##contig=<ID=chr21>
##contig=<ID=chr22>
##contig=<ID=chrX>
##bcftools_normVersion=1.12+htslib-1.12
##bcftools_normCommand=norm -m-both -o norm1.vcf.gz plain.vcf.gz; Date=Sat Mar 12 14:42:06 2022
##bcftools_normCommand=norm -f ../third-party/hg/hg38.fa -o norm2.vcf.gz norm1.vcf.gz; Date=Sat Mar 12 14:42:06 2022
#CHROM	POS	ID	REF	ALT	QUAL	FILTER	INFO
chr1	2303402	NM_003036.3:c.1211+2T>G	T	G	.	.	.
chr1	10627363	NM_004565.2:c.677G>A	G	A	.	.	.
chr1	12001422	NM_014874.3:c.838C>T	C	T	.	.	.
chr1	15440490	NM_007272.2:c.133-3C>A	C	A	.	.	.
chr1	15445585	NM_007272.2:c.640-12G>A	G	A	.	.	.
chr1	21831803	NM_005529:c.11208-7G>A	C	T	.	.	.
chr1	25284574	NM_016124.4:c.150T>C	T	C	.	.	.
chr1	25284758	NM_016124.4:c.334A>G	A	G	.	.	.
chr1	25284759	NM_016124.4:c.335G>C	G	C	.	.	.
chr1	25284759	NM_016124.4:c.335G>T	G	T	.	.	.
chr1	25284760	NM_016124.4:c.335+1G>A	G	A	.	.	.
chr1	25290638	NM_016124.4:c.336-2delA	CA	C	.	.	.
chr1	25290639	NM_016124.4:c.336-2A>G	A	G	.	.	.
chr1	25290640	NM_016124.4:c.336-1G>A	G	A	.	.	.
chr1	25290790	NM_016124.4:c.485A>G	A	G	.	.	.
chr1	25290792	NM_016124.4:c.486+1G>A	G	A	.	.	.
chr1	25290793	NM_016124.4:c.486+2T>A	T	A	.	.	.
chr1	25290794	NM_016124.4:c.486+3G>C	G	C	.	.	.
chr1	25290796	NM_016124.4:c.486+5G>A	G	A	.	.	.
chr1	25301093	NM_016124.4:c.634G>C	G	C	.	.	.
chr1	25301093	NM_016124.4:c.634G>T	G	T	.	.	.
chr1	25301094	NM_016124.4:c.634+1G>A	G	A	.	.	.
chr1	25301095	NM_016124.4:c.634+2T>A	T	A	.	.	.
chr1	25301098	NM_016124.4:c.634+5G>A	G	A	.	.	.
chr1	25301098	NM_016124.4:c.634+5G>T	G	T	.	.	.
chr1	25301518	NM_016124.4:c.635-2A>G	A	G	.	.	.
chr1	25301520	NM_016124.4:c.635G>T	G	T	.	.	.
chr1	25301521	NM_016124.4:c.636C>T	C	T	.	.	.
chr1	25301685	NM_016124.4:c.800A>T	A	T	.	.	.
chr1	25301687	NM_016124.4:c.801+1G>A	G	A	.	.	.
chr1	25303458	NM_016124.4:c.938C>T	C	T	.	.	.
chr1	25303459	NM_016124.4:c.939G>A	G	A	.	.	.
chr1	25303461	NM_016124.4:c.939+2T>A	T	A	.	.	.
chr1	25306592	NM_016124.4:c.940-4A>C	A	C	.	.	.
chr1	25306597	NM_016124.4:c.941G>T	G	T	.	.	.
chr1	25306729	NM_016124.4:c.1073T>C	T	C	.	.	.
chr1	25306731	NM_016124.4:c.1073+2T>C	T	C	.	.	.
chr1	25316998	NM_016124.4:c.1074-2A>C	A	C	.	.	.
chr1	25317078	NM_016124.4:c.1152A>C	A	C	.	.	.
chr1	25317080	NM_016124.4:c.1153+1G>A	G	A	.	.	.
chr1	25321881	NM_016124.4:c.1154-8T>A	T	A	.	.	.
chr1	25321889	NM_016124.4:c.1154G>C	G	C	.	.	.
chr1	25321961	NM_016124.4:c.1226A>T	A	T	.	.	.
chr1	25321962	NM_016124.4:c.1227G>A	G	A	.	.	.
chr1	26773899	NM_006015.4:c.4101+1G>T	G	T	.	.	.
chr1	29206760	NM_001024732.1:c.322+2T>G	A	C	.	.	.
chr1	42747800	NM_022356.3:c.1839-2A>C	T	G	.	.	.
chr1	42755070	NM_001146289.1:c.1224-80G>A	C	T	.	.	.
chr1	50970498	NM_001262.2:c.129+1G>T	G	T	.	.	.
chr1	63623761	NM_001172818.1:c.300+1G>A	G	A	.	.	.
chr1	94011256	NM_000350.2:c.5584+6T>C	A	G	.	.	.
chr1	146019740	NM_213653.3:c.98-6C>G	G	C	.	.	.
chr1	149926665	NM_005850.4:c.417C>T	G	A	.	.	.
chr1	150558649	NM_019032.5:c.2559G>A	G	A	.	.	.
chr1	156114969	NM_170707.4:c.51C>T	C	T	.	.	.
chr1	156114976	NM_170707.4:c.58G>A	C	T	.	.	.
chr1	156114981	NM_170707.4:n.63C>T	G	A	.	.	.
chr1	156115060	NM_170707.4:c.142C>G	C	G	.	.	.
chr1	156115065	NM_170707.4:c.147G>A	G	A	.	.	.
chr1	156115068	NM_170707.4:c.150C>T	C	T	.	.	.
chr1	156115076	NM_170707.4:c.158A>T	A	T	.	.	.
chr1	156115179	NM_170707.4:c.261T>C	T	C	.	.	.
chr1	156115194	NM_170707.4:c.282-6A>T	T	A	.	.	.
chr1	156115205	NM_170707.4:c.287C>G	C	G	.	.	.
chr1	156115264	NM_170707.4:c.346G>C	C	G	.	.	.
chr1	156115274	NM_170707.4:c.356G>C	G	C	.	.	.
chr1	156130598	NM_170707.4:c.357-19T>C	T	C	.	.	.
chr1	156130740	NM_170707.4:c.480C>T	C	T	.	.	.
chr1	156130756	NM_170707.4:c.496C>T	C	T	.	.	.
chr1	156130773	NM_170707.4:c.513G>A	G	A	.	.	.
chr1	156134393	NM_170707.4:c.514-10T>C	T	C	.	.	.
chr1	156134445	NM_170707.4:c.556G>A	G	A	.	.	.
chr1	156134457	NM_170707.4:c.568C>T	C	T	.	.	.
chr1	156134462	NM_170707.4:c.573G>A	G	A	.	.	.
chr1	156134464	NM_170707.4:c.575A>G	A	G	.	.	.
chr1	156134497	NM_170707.4:c.608A>G	A	G	.	.	.
chr1	156134518	NM_170707.4:c.629T>G	T	G	.	.	.
chr1	156134533	NM_170707.4:c.639+5G>C	G	C	.	.	.
chr1	156134753	NM_170707.4:c.640-52C>T	C	T	.	.	.
chr1	156134794	NM_170707.4:c.640-11A>C	A	C	.	.	.
chr1	156134795	NM_170707.4:c.640-10A>G	A	G	.	.	.
chr1	156134796	NM_170707.4:c.640-9C>T	C	T	.	.	.
chr1	156134808	NM_170707.4:c.643C>G	C	G	.	.	.
chr1	156134809	NM_170707.4:c.644T>C	T	C	.	.	.
chr1	156134810	NM_170707.4:c.645G>C	G	C	.	.	.
chr1	156134846	NM_170707.4:c.681G>A	G	A	.	.	.
chr1	156134868	NM_170707.4:c.703C>G	C	G	.	.	.
chr1	156134933	NM_170707.4:c.768G>A	G	A	.	.	.
chr1	156134979	NM_170707.4:c.810+4C>A	C	A	.	.	.
chr1	156135004	NM_170707.4:c.810+29G>T	G	T	.	.	.
chr1	156135007	NM_170707.4:c.810+32T>C	T	C	.	.	.
chr1	156135011	NM_170707.4:c.810+36C>T	C	T	.	.	.
chr1	156135179	NM_170707.4:c.811-8C>T	C	T	.	.	.
chr1	156135260	NM_170707.4:c.884C>T	C	T	.	.	.
chr1	156135271	NM_170707.4:c.895A>G	A	G	.	.	.
chr1	156135273	NM_170707.4:c.897C>G	C	G	.	.	.
chr1	156135324	NM_170707.4:c.936+12C>T	C	T	.	.	.
chr1	156135331	NM_170707.4:c.936+19C>T	C	T	.	.	.
chr1	156135894	NM_170707.4:c.937-7C>G	C	G	.	.	.
chr1	156135895	NM_170707.4:c.937-6C>T	C	T	.	.	.
chr1	156135913	NM_170707.4:n.949C>T	G	A	.	.	.
chr1	156135918	NM_170707.4:c.954G>A	G	A	.	.	.
chr1	156135949	NM_170707.4:c.985C>A	C	A	.	.	.
chr1	156136110	NM_170707.4:c.1146C>T	C	T	.	.	.
chr1	156136124	NM_170707.4:c.1157+3G>A	G	A	.	.	.
chr1	156136127	NM_170707.4:c.1157+6C>G	C	G	.	.	.
chr1	156136240	NM_170707.4:c.1184C>T	C	T	.	.	.
chr1	156136243	NM_170707.4:c.1187A>T	A	T	.	.	.
chr1	156136279	NM_170707.4:c.1223A>C	A	C	.	.	.
chr1	156136283	NM_170707.4:c.1227A>G	A	G	.	.	.
chr1	156136293	NM_170707.4:c.1237G>A	G	A	.	.	.
chr1	156136293	NM_170707.4:c.1237G>T	G	T	.	.	.
chr1	156136368	NM_170707.4:c.1312G>A	G	A	.	.	.
chr1	156136371	NM_170707.4:c.1315C>T	C	T	.	.	.
chr1	156136373	NM_170707.4:c.1317C>A	C	A	.	.	.
chr1	156136386	NM_170707.4:c.1330G>A	G	A	.	.	.
chr1	156136414	NM_170707.4:c.1358G>A	G	A	.	.	.
chr1	156136432	NM_170707.4:c.1376A>G	A	G	.	.	.
chr1	156136916	NM_170707.4:c.1381-5G>A	G	A	.	.	.
chr1	156136917	NM_170707.4:c.1381-4G>A	G	A	.	.	.
chr1	156136921	NM_170707.4:c.1381G>T	G	T	.	.	.
chr1	156136982	NM_170707.4:c.1442A>G	A	G	.	.	.
chr1	156136985	NM_170707.4:c.1445G>A	G	A	.	.	.
chr1	156136985	NM_170707.4:c.1445G>T	G	T	.	.	.
chr1	156137022	NM_170707.4:c.1482G>A	G	A	.	.	.
chr1	156137027	NM_170707.4:c.1487C>T	C	T	.	.	.
chr1	156137028	NM_170707.4:c.1488G>A	G	A	.	.	.
chr1	156137034	NM_170707.4:c.1488+6T>G	T	G	.	.	.
chr1	156137104	NM_170707.4:c.1489-9C>T	C	T	.	.	.
chr1	156137225	NM_170707.4:c.1601C>G	C	G	.	.	.
chr1	156137226	NM_170707.4:c.1602T>C	T	C	.	.	.
chr1	156137651	NM_170707.4:c.1609-3C>G	C	G	.	.	.
chr1	156137709	NM_170707.4:c.1664A>G	A	G	.	.	.
chr1	156138500	NM_170707.4:c.1711A>C	A	C	.	.	.
chr1	156138601	NM_170707.4:c.1812A>T	A	T	.	.	.
chr1	156138610	NM_170707.4:c.1821G>A	G	A	.	.	.
chr1	156138611	NM_170707.4:c.1822G>A	G	A	.	.	.
chr1	156138613	NM_170707.4:c.1824C>T	C	T	.	.	.
chr1	156138626	NM_170707.4:c.1837T>C	T	C	.	.	.
chr1	156138646	NM_170707.4:c.1857T>C	T	C	.	.	.
chr1	156138659	NM_170707.4:c.1870C>T	C	T	.	.	.
chr1	156138662	NM_170707.4:c.1873A>C	A	C	.	.	.
chr1	156138662	NM_170707.4:c.1873A>T	A	T	.	.	.
chr1	156138663	NM_170707.4:c.1874G>C	G	C	.	.	.
chr1	156138678	NM_170707.4:c.1889G>T	G	T	.	.	.
chr1	156138692	NM_170707.4:n.1903C>T	G	A	.	.	.
chr1	156138733	NM_170707.4:c.1944G>A	G	A	.	.	.
chr1	156138757	NM_170707.4:c.1968G>A	G	A	.	.	.
chr1	156138794	NM_170707.4:c.1968+37C>T	C	T	.	.	.
chr1	156138795	NM_170707.4:c.1968+38G>A	G	A	.	.	.
chr1	160283549	NM_001193644.1:c.161C>T	G	A	.	.	.
chr1	172573999	NM_014283.3:c.1157+1G>A	G	A	.	.	.
chr1	197122044	NM_018136.4:c.3742-1G>C	C	G	.	.	.
chr1	200565069	NM_014875.2:c.4071G>A	C	T	.	.	.
chr1	215602098	NM_016121.3:c.1036_1073del	CCCCTTGCGAATGAAAGATAATGATCTTCTTGTAACTGA	C	.	.	.
chr1	215650556	NM_206933.2:c.14343+36C>G	G	C	.	.	.
chr1	231265290	NM_014236.3:c.569-3T>G	T	G	.	.	.
chr1	235980495	NM_002508.2:c.3385+1G>A	C	T	.	.	.
chr1	243307837	NM_006642.2:c.741-152G>A	G	A	.	.	.
chr2	3580263	NM_001011.3:c.507+3A>G	A	G	.	.	.
chr2	47414331	NM_000251.2:c.860_868del	CTTTGGACAG	C	.	.	.
chr2	47429942	NM_000251.2:c.1276+1G>A	G	A	.	.	.
chr2	47478271	NM_000251.2:c.2211-1G>A	G	A	.	.	.
chr2	47798789	NM_000179.2:c.806C>G	C	G	.	.	.
chr2	47801019	NM_000179.2:c.3040_3042del	AAAG	A	.	.	.
chr2	47803663	NM_000179.2:c.3416G>A	G	A	.	.	.
chr2	47804894	NM_000179.2:c.3439-16C>T	C	T	.	.	.
chr2	63174669	NM_015910.5:c.2078+1G>T	C	A	.	.	.
chr2	74376741	NM_004082.4:c.414+1G>A	C	T	.	.	.
chr2	111997478	NM_006343.2:c.1604+2T>G	T	G	.	.	.
chr2	112019523	NM_006343.2:c.2189+1G>T	G	T	.	.	.
chr2	112022400	NM_006343.2:c.2486+6T>A	T	A	.	.	.
chr2	165344914	NM_001040142.1:c.2919+3A>G	A	G	.	.	.
chr2	166278327	NM_002977.3:c.2311-14T>G	A	C	.	.	.
chr2	169821942	NM_014168.2:c.224+1G>A	C	T	.	.	.
chr2	171473981	NM_025000.3:c.1091+6T>G	T	G	.	.	.
chr2	188997223	NM_000090.3:c.1815+5G>A	G	A	.	.	.
chr2	189006384	NM_000090.3:c.3133G>A	G	A	.	.	.
chr2	189572846	NM_014585.5:c.387C>T	G	A	.	.	.
chr2	196778893	NM_012086.4:c.1390+3A>G	T	C	.	.	.
chr2	201629229	NM_001044385.2:c.869+1G>A	C	T	.	.	.
chr2	218661526	NM_001079866.1:c.441C>T	C	T	.	.	.
chr2	218814459	NM_000784.3:c.1263+1G>A	G	A	.	.	.
chr2	219165165	NM_001144889.1:c.1167+4C>T	G	A	.	.	.
chr2	231206294	NM_025139.3:c.51+5G>T	G	T	.	.	.
chr2	231262306	NM_025139.6:c.1027C>T	C	T	.	.	.
chr3	10142189	NM_000551.3:c.340+2T>C	T	C	.	.	.
chr3	10146638	NM_000551.3:c.463+2T>C	T	C	.	.	.
chr3	25737407	NM_018297.3:c.930C>T	G	A	.	.	.
chr3	36993627	NM_000249.2:c.80G>A	G	A	.	.	.
chr3	36996624	NM_000249.2:c.122A>G	A	G	.	.	.
chr3	37020360	NM_000249.2:c.935A>C	A	C	.	.	.
chr3	37048615	NM_000249.2:c.1989+6T>G	T	G	.	.	.
chr3	42176812	NM_001042646.1:c.287-2A>G	A	G	.	.	.
chr3	47638723	NM_003074.3:c.2376+2T>C	A	G	.	.	.
chr3	49004858	NM_177939.2:c.888-3C>A	C	A	.	.	.
chr3	58148853	NM_001457.3:c.6091+1G>T	G	T	.	.	.
chr3	119382400	NM_020754.2:c.539+1G>A	G	A	.	.	.
chr3	129507766	NM_052985.3:c.3039+4A>G	A	G	.	.	.
chr3	132689263	NM_153240.4:c.2694-2_2694-1delAG	CCT	C	.	.	.
chr3	196306939	NM_152773.4:c.317+4A>T	T	A	.	.	.
chr4	664866	NM_000283.3:c.2130-15G>A	G	A	.	.	.
chr4	16186778	NM_153365.2:c.846+2_846+3insT	T	TA	.	.	.
chr4	57032426	NM_001253835.1:c.830-1G>A	C	T	.	.	.
chr4	106194717	NM_001163435.1:c.1897+1G>A	C	T	.	.	.
chr4	122331325	NM_015312.2:c.11250-1G>A	G	A	.	.	.
chr4	127949802	NM_152778.2:c.198+2T>C	A	G	.	.	.
chr4	129039039	NM_144643.2:c.290+2T>C	A	G	.	.	.
chr5	37139371	NM_023073.3:c.8471-1G>C	C	G	.	.	.
chr5	74705325	NM_000521.3:c.771+5G>C	G	C	.	.	.
chr5	74716674	NM_000521.3:c.1169+3_1169+10delAAGTTGTT	GTAAGTTGT	G	.	.	.
chr5	87374922	NM_002890.2:c.2011+6T>G	T	G	.	.	.
chr5	88729356	NM_002397.4:c.835-9T>G	A	C	.	.	.
chr5	88731903	NM_002397.4:c.638-2A>G	T	C	.	.	.
chr5	112766412	NM_001127511.2:c.250+2T>C	T	C	.	.	.
chr5	112767263	NM_001354896.1:c.295C>T	C	T	.	.	.
chr5	112775623	NM_000038.5:c.423-5_423-3delAAT	AAAT	A	.	.	.
chr5	112827921	NM_000038.5:c.1549-8A>G	A	G	.	.	.
chr5	119475730	NM_000414.3:c.302+3_302+18delGAGTATTTCTTTTTCAinsTTTTTTAAAAAGTATATACTTTCCTCCTTTTACCCTATACAACATTGATT	GAGTATTTCTTTTTCA	TTTTTTAAAAAGTATATACTTTCCTCCTTTTACCCTATACAACATTGATT	.	.	.
chr5	128318876	NM_001999.3:c.4594+3A>G	T	C	.	.	.
chr5	134874531	NM_024715.3:c.103+1G>A	G	A	.	.	.
chr5	138947482	NM_022464.4:c.1030-9G>A	C	T	.	.	.
chr5	151676131	NM_003118.3:c.57+1G>C	C	G	.	.	.
chr6	24652982	NM_016614.2:c.807+1G>T	C	A	.	.	.
chr6	26087518	NM_000410.3:c.76+2T>C	T	C	.	.	.
chr6	33173502	NM_080680.2:c.2682G>A	C	T	.	.	.
chr6	36685748	NM_000389.4:c.446-3C>G	C	G	.	.	.
chr6	42938084	NM_006586.3:c.496-5_496-4delAC	TAA	T	.	.	.
chr6	43045403	NM_014780.4:c.2863-1G>C	C	G	.	.	.
chr6	43623932	NM_019096.3:c.1236+1G>A	C	T	.	.	.
chr6	64077298	NM_001142800.1:c.6571+4558A>G	T	C	.	.	.
chr6	73615314	NM_012434:c.1111+1G>A	C	T	.	.	.
chr6	121292052	NM_152730.4:c.1372+1G>T	C	A	.	.	.
chr6	129315952	NM_000426.3:c.3924+2T>C	T	C	.	.	.
chr6	131847776	NM_006208.2:c.241G>T	G	T	.	.	.
chr6	157167185	NM_020732.3:c.3025G>T	G	T	.	.	.
chr7	5982823	NM_000535.5:c.2174+1G>A	C	T	.	.	.
chr7	16301467	NM_001101426.3:c.790-1G>C	C	G	.	.	.
chr7	21706736	NM_001277115.1:c.6547-963G>A	G	A	.	.	.
chr7	30026303	NM_017946.3:c.197+5_197+8delGTAA	ATTAC	A	.	.	.
chr7	41966642	NM_000168.5:c.2432-1G>A	C	T	.	.	.
chr7	44111058	NM_001129.3:c.1630+1G>A	G	A	.	.	.
chr7	66994210	NM_016038.2:c.258+2T>C	A	G	.	.	.
chr7	87462423	NM_000443.3:c.286+335A>G	T	C	.	.	.
chr7	97855352	NM_133436.3:c.1137+1G>A	C	T	.	.	.
chr7	100628224	NM_003227.3:c.1473G>A	C	T	.	.	.
chr7	107324533	NM_001161520.1:c.1120-12T>A	A	T	.	.	.
chr7	107961544	NM_002291.3:c.1985+5G>T	C	A	.	.	.
chr7	116771990	NM_000245.2:c.3028+1G>A	G	A	.	.	.
chr7	116771990	NM_000245.2:c.3028+1G>C	G	C	.	.	.
chr7	116771990	NM_000245.2:c.3028+1G>T	G	T	.	.	.
chr7	116771991	NM_000245.2:c.3028+2T>C	T	C	.	.	.
chr7	116771991	NM_000245.2:c.3028+2T>G	T	G	.	.	.
chr7	117509031	NM_000492.3:c.165-3C>T	C	T	.	.	.
chr7	117530893	NM_000492.3:c.274-6T>C	T	C	.	.	.
chr7	117531114	NM_000492.3:c.489G>A	G	A	.	.	.
chr7	117531115	NM_000492.3:c.489+1G>T	G	T	.	.	.
chr7	117531117	NM_000492.3:c.489+3A>G	A	G	.	.	.
chr7	117531118	NM_000492.3:c.489+4A>G	A	G	.	.	.
chr7	117534275	NM_000492.3:c.490-1G>C	G	C	.	.	.
chr7	117534366	NM_000492.3:c.579+1G>T	G	T	.	.	.
chr7	117535247	NM_000492.3:c.580-1G>T	G	T	.	.	.
chr7	117535412	NM_000492.3:c.743+1G>A	G	A	.	.	.
chr7	117536514	NM_000492.3:c.744-9_744-6del	AGATT	A	.	.	.
chr7	117536514	NM_000492.3:c.744-9_744-6dup	A	AGATT	.	.	.
chr7	117536533	NM_000492.3:c.744-14_744-3del	TTGATTGATTTAC	T	.	.	.
chr7	117536537	NM_000492.3:c.744-10_744-3del	TTGATTTAC	T	.	.	.
chr7	117540088	NM_000492.3:c.870-12T>A	T	A	.	.	.
chr7	117540096	NM_000492.3:c.870-4A>G	A	G	.	.	.
chr7	117540347	NM_000492.3:c.1116+1G>A	G	A	.	.	.
chr7	117542108	NM_000492.3:c.1209G>A	G	A	.	.	.
chr7	117542110	NM_000492.3:c.1209+2T>G	T	G	.	.	.
chr7	117559462	NM_000492.3:c.1393-2A>G	A	G	.	.	.
chr7	117559655	NM_000492.3:c.1584G>A	G	A	.	.	.
chr7	117587731	NM_000492.3:c.1585-8G>A	G	A	.	.	.
chr7	117587736	NM_000492.3:c.1585-3T>G	T	G	.	.	.
chr7	117587738	NM_000492.3:c.1585-1G>A	G	A	.	.	.
chr7	117587834	NM_000492.3:c.1679+1G>C	G	C	.	.	.
chr7	117590440	NM_000492.3:c.1766+1G>A	G	A	.	.	.
chr7	117590442	NM_000492.3:c.1766+3A>G	A	G	.	.	.
chr7	117592658	NM_000492.3:c.2490+1G>A	G	A	.	.	.
chr7	117594930	NM_000492.3:c.2491G>T	G	T	.	.	.
chr7	117602820	NM_000492.3:c.2620-6T>C	T	C	.	.	.
chr7	117602868	NM_000492.3:c.2657+5G>A	G	A	.	.	.
chr7	117603531	NM_000492.3:c.2658-1G>A	G	A	.	.	.
chr7	117606670	NM_000492.3:c.2909-4A>G	A	G	.	.	.
chr7	117606753	NM_000492.3:c.2988G>A	G	A	.	.	.
chr7	117606754	NM_000492.3:c.2988+1G>A	G	A	.	.	.
chr7	117610518	NM_000492.3:c.2989-1G>A	G	A	.	.	.
chr7	117610518	NM_000492.3:c.2989-1G>T	G	T	.	.	.
chr7	117610672	NM_000492.3:c.3139+3A>G	A	G	.	.	.
chr7	117614714	NM_000492.3:c.3468+1G>A	G	A	.	.	.
chr7	117614714	NM_000492.3:c.3468+2dup	G	GT	.	.	.
chr7	117642437	NM_000492.3:c.3718-1G>A	G	A	.	.	.
chr7	117642594	NM_000492.3:c.3873+1G>A	G	A	.	.	.
chr7	117648320	NM_000492.3:c.3874-4522A>G	A	G	.	.	.
chr7	117665564	NM_000492.3:c.4242_4242+1delinsTT	GG	TT	.	.	.
chr7	117665565	NM_000492.3:c.4242+1G>T	G	T	.	.	.
chr7	139134654	NM_001144923.1:c.4-1G>C	G	C	.	.	.
chr7	141615468	NM_018238.3:c.424-3C>G	C	G	.	.	.
chr8	38253128	NM_015214.2:c.1891+2dup	G	GT	.	.	.
chr8	38424509	NM_001174067.1:c.1029G>A	C	T	.	.	.
chr8	42459895	NM_006749.3:c.613+1G>A	C	T	.	.	.
chr8	51472306	NM_144651.4:c.695-2A>T	T	A	.	.	.
chr8	85465470	NM_000067.2:c.232+1G>A	G	A	.	.	.
chr8	99766874	NM_017890.4:c.7226C>T	C	T	.	.	.
chr9	5772741	NM_020829.3:c.3794G>C	G	C	.	.	.
chr9	21970900	NM_000077.4:c.457+2T>C	A	G	.	.	.
chr9	21970901	NM_000077.4:c.457+1G>A	C	T	.	.	.
chr9	21970901	NM_000077.4:c.457+1G>T	C	A	.	.	.
chr9	21971209	NM_000077.4:c.151-1G>A	C	T	.	.	.
chr9	21971209	NM_000077.4:c.151-1G>T	C	A	.	.	.
chr9	21971210	NM_000077.4:c.151-2A>C	T	G	.	.	.
chr9	95459794	NM_000264.4:c.2704-11C>T	G	A	.	.	.
chr9	95461999	NM_000264.3:c.2561-1G>A	C	T	.	.	.
chr9	99132727	NM_001306210.1:c.574G>C	G	C	.	.	.
chr9	120419975	NM_001011649.1:c.4005-15A>G	T	C	.	.	.
chr9	131506454	NM_007171.3:c.280+1G>T	G	T	.	.	.
chr9	131513331	NM_007171.3:c.1241+4_1241+7delAGTG	CGTGA	C	.	.	.
chr9	132910567	NM_000368.4:c.1263+4C>T	G	A	.	.	.
chr9	132911575	NM_000368.4:c.914-24_914-8del	TGGAAGAGAAGAACACAG	T	.	.	.
chr9	132923347	NM_000368.4:c.508+1G>T	C	A	.	.	.
chr9	132925746	NM_000368.4:c.211-7T>G	A	C	.	.	.
chr9	134731526	NM_000093.3:c.1195G>A	G	A	.	.	.
chr10	27208446	NM_145698.3:c.1205-1G>A	C	T	.	.	.
chr10	33254026	NM_003873.5:c.981+2T>C	A	G	.	.	.
chr10	33330706	NM_003873.5:c.248+2T>G	A	C	.	.	.
chr10	68416702	NM_001080449.2:c.3114+6delC	AG	A	.	.	.
chr10	72133056	NM_001198800.1:c.871+1G>A	C	T	.	.	.
chr10	87864398	NM_000314.4:c.-66_-64del	CAGA	C	.	.	.
chr10	87925499	NM_000314.4:c.165-13-10del	TG	T	.	.	.
chr10	87931089	NM_000314.4:c.253G>C	G	C	.	.	.
chr10	87933132	NM_000314.4:c.373A>G	A	G	.	.	.
chr10	87952178	NM_000314.4:c.553C>G	C	G	.	.	.
chr10	87952218	NM_000314.4:c.593T>C	T	C	.	.	.
chr10	87957850	NM_000314.5:c.635-3C>A	C	A	.	.	.
chr10	87957850	NM_000314.5:c.635-3C>G	C	G	.	.	.
chr10	87957851	NM_000314.6:c.635-2A>C	A	C	.	.	.
chr10	87960922	NM_000314.4:c.830C>T	C	T	.	.	.
chr10	87961119	NM_000314.6:c.1026+1G>T	G	T	.	.	.
chr10	87965285	NM_000314.6:c.1027-2A>T	A	T	.	.	.
chr10	93625654	NM_006204.3:c.939+5G>A	G	A	.	.	.
chr10	93629247	NM_006204.3:c.1072-11T>C	T	C	.	.	.
chr10	100175938	NM_006459.3:c.430+6delAAGT	CA	C	.	.	.
chr10	100827634	NM_000278.3:c.1202-2A>G	A	G	.	.	.
chr10	110901618	NM_001195305:c.38-6T>C	A	G	.	.	.
chr10	133373241	NM_004092.3:c.88+5G>A	C	T	.	.	.
chr11	45910314	NM_004813.2:c.953-2A>T	T	A	.	.	.
chr11	45915463	NM_004813.2:c.460+5G>A	C	T	.	.	.
chr11	47331891	NM_000256.3:c.3815-10T>G	A	C	.	.	.
chr11	47331893	NM_000256.3:c.3815-12C>T	G	A	.	.	.
chr11	47331897	NM_000256.3:c.3815-16G>C	C	G	.	.	.
chr11	47331918	NM_000256.3:c.3815-37C>T	G	A	.	.	.
chr11	47332074	NM_000256.3:c.3812G>A	C	T	.	.	.
chr11	47332095	NM_000256.3:c.3791G>A	C	T	.	.	.
chr11	47332106	NM_000256.3:c.3780C>T	G	A	.	.	.
chr11	47332123	NM_000256.3:c.3763G>A	C	T	.	.	.
chr11	47332136	NM_000256.3:c.3750C>G	G	C	.	.	.
chr11	47332140	NM_000256.3:c.3746G>T	C	A	.	.	.
chr11	47332144	NM_000256.3:c.3742G>A	C	T	.	.	.
chr11	47332204	NM_000256.3:c.3682C>T	G	A	.	.	.
chr11	47332209	NM_000256.3:c.3677G>T	C	A	.	.	.
chr11	47332270	NM_000256.3:c.3628-12C>G	G	C	.	.	.
chr11	47332576	NM_000256.3:c.3617G>A	C	T	.	.	.
chr11	47332578	NM_000256.3:c.3615G>A	C	T	.	.	.
chr11	47332695	NM_000256.3:c.3498C>G	G	C	.	.	.
chr11	47332701	NM_000256.3:c.3492C>T	G	A	.	.	.
chr11	47332808	NM_000256.3:c.3490+6G>A	C	T	.	.	.
chr11	47332811	NM_000256.3:c.3490+3G>A	C	T	.	.	.
chr11	47332878	NM_000256.3:c.3426G>A	C	T	.	.	.
chr11	47332891	NM_000256.3:c.3413G>C	C	G	.	.	.
chr11	47333189	NM_000256.3:c.3330+5G>A	C	T	.	.	.
chr11	47333189	NM_000256.3:c.3330+5G>C	C	G	.	.	.
chr11	47333189	NM_000256.3:c.3330+5G>T	C	A	.	.	.
chr11	47333245	NM_000256.3:c.3279C>T	G	A	.	.	.
chr11	47333300	NM_000256.3:c.3224C>G	G	C	.	.	.
chr11	47333306	NM_000256.3:c.3218G>A	C	T	.	.	.
chr11	47333340	NM_000256.3:c.3191-7C>T	G	A	.	.	.
chr11	47333349	NM_000256.3:c.3191-16G>T	C	A	.	.	.
chr11	47333365	NM_000256.3:c.3191-32C>T	G	A	.	.	.
chr11	47333552	NM_000256.3:c.3190+5G>A	C	T	.	.	.
chr11	47333553	NM_000256.3:c.3190+4C>T	G	A	.	.	.
chr11	47333554	NM_000256.3:c.3190+3G>A	C	T	.	.	.
chr11	47333624	NM_000256.3:c.3123C>T	G	A	.	.	.
chr11	47333631	NM_000256.3:c.3116A>G	T	C	.	.	.
chr11	47333641	NM_000256.3:c.3106C>T	G	A	.	.	.
chr11	47333649	NM_000256.3:c.3098G>A	C	T	.	.	.
chr11	47333657	NM_000256.3:c.3090G>A	C	T	.	.	.
chr11	47333682	NM_000256.3:c.3065G>A	C	T	.	.	.
chr11	47333699	NM_000256.3:c.3048C>T	G	A	.	.	.
chr11	47333750	NM_000256.3:c.2997C>T	G	A	.	.	.
chr11	47333757	NM_000256.3:c.2995-5C>G	G	C	.	.	.
chr11	47333764	NM_000256.3:c.2995-12T>C	A	G	.	.	.
chr11	47333923	NM_000256.3:c.2993A>G	T	C	.	.	.
chr11	47333954	NM_000256.3:c.2962G>A	C	T	.	.	.
chr11	47333955	NM_000256.3:c.2961C>T	G	A	.	.	.
chr11	47334002	NM_000256.3:c.2914C>T	G	A	.	.	.
chr11	47334022	NM_000256.3:c.2906-12C>T	G	A	.	.	.
chr11	47335007	NM_000256.3:c.2905+35A>C	T	G	.	.	.
chr11	47335007	NM_000256.3:c.2905+35A>T	T	A	.	.	.
chr11	47335037	NM_000256.3:c.2905+5G>T	C	A	.	.	.
chr11	47335061	NM_000256.3:c.2886G>A	C	T	.	.	.
chr11	47335070	NM_000256.3:c.2877G>A	C	T	.	.	.
chr11	47335212	NM_000256.3:c.2738-3C>G	G	C	.	.	.
chr11	47335215	NM_000256.3:c.2738-6C>A	G	T	.	.	.
chr11	47335990	NM_000256.3:c.2624A>T	T	A	.	.	.
chr11	47336031	NM_000256.3:c.2603-20C>G	G	C	.	.	.
chr11	47337360	NM_000256.3:c.2602+31G>T	C	A	.	.	.
chr11	47337363	NM_000256.3:c.2602+28C>T	G	A	.	.	.
chr11	47337391	NM_000256.3:c.2602G>A	C	T	.	.	.
chr11	47337392	NM_000256.3:c.2601C>A	G	T	.	.	.
chr11	47337392	NM_000256.3:c.2601C>G	G	C	.	.	.
chr11	47337446	NM_000256.3:c.2547C>A	G	T	.	.	.
chr11	47337460	NM_000256.3:c.2533C>T	G	A	.	.	.
chr11	47337676	NM_000256.3:c.2413+14C>T	G	A	.	.	.
chr11	47337684	NM_000256.3:c.2413+6T>C	A	G	.	.	.
chr11	47337706	NM_000256.3:c.2397C>T	G	A	.	.	.
chr11	47337783	NM_000256.3:c.2320G>A	C	T	.	.	.
chr11	47337792	NM_000256.3:c.2311G>A	C	T	.	.	.
chr11	47337814	NM_000256.3:c.2309-20G>A	C	T	.	.	.
chr11	47338517	NM_000256.3:c.2308+3G>A	C	T	.	.	.
chr11	47338520	NM_000256.3:c.2308G>A	C	T	.	.	.
chr11	47338521	NM_000256.3:c.2307C>T	G	A	.	.	.
chr11	47338554	NM_000256.3:c.2274C>T	G	A	.	.	.
chr11	47338594	NM_000256.3:c.2234A>G	T	C	.	.	.
chr11	47338667	NM_000256.3:c.2161A>T	T	A	.	.	.
chr11	47338682	NM_000256.3:c.2149-3C>G	G	C	.	.	.
chr11	47338687	NM_000256.3:c.2149-8C>G	G	C	.	.	.
chr11	47339321	NM_000256.3:c.2148+3G>A	C	T	.	.	.
chr11	47339353	NM_000256.3:c.2119G>A	C	T	.	.	.
chr11	47339646	NM_000256.3:c.2067+5T>G	A	C	.	.	.
chr11	47339683	NM_000256.3:c.2035C>T	G	A	.	.	.
chr11	47339801	NM_000256.3:c.1928-11G>A	C	T	.	.	.
chr11	47341113	NM_000256.3:c.1897+25G>A	C	T	.	.	.
chr11	47341133	NM_000256.3:c.1897+5G>A	C	T	.	.	.
chr11	47341286	NM_000256.3:c.1791-42G>A	C	T	.	.	.
chr11	47341986	NM_000256.3:c.1790+5G>A	C	T	.	.	.
chr11	47341991	NM_000256.3:c.1790G>A	C	T	.	.	.
chr11	47341992	NM_000256.3:c.1789C>T	G	A	.	.	.
chr11	47342055	NM_000256.3:c.1726G>A	C	T	.	.	.
chr11	47342060	NM_000256.3:c.1721G>A	C	T	.	.	.
chr11	47342085	NM_000256.3:c.1696T>C	A	G	.	.	.
chr11	47342110	NM_000256.3:c.1671C>T	G	A	.	.	.
chr11	47342117	NM_000256.3:c.1664T>C	A	G	.	.	.
chr11	47342140	NM_000256.3:c.1641G>A	C	T	.	.	.
chr11	47342163	NM_000256.3:c.1625-7C>A	G	T	.	.	.
chr11	47342164	NM_000256.3:c.1625-8C>G	G	C	.	.	.
chr11	47342185	NM_000256.3:c.1625-29G>A	C	T	.	.	.
chr11	47342574	NM_000256.3:c.1624+4A>T	T	A	.	.	.
chr11	47342578	NM_000256.3:c.1624G>C	C	G	.	.	.
chr11	47342601	NM_000256.3:c.1601C>T	G	A	.	.	.
chr11	47342697	NM_000256.3:c.1505G>A	C	T	.	.	.
chr11	47342750	NM_000256.3:c.1458-6G>A	C	T	.	.	.
chr11	47342761	NM_000256.3:c.1458-17C>T	G	A	.	.	.
chr11	47342825	NM_000256.3:c.1457+5G>C	C	G	.	.	.
chr11	47342827	NM_000256.3:c.1457+3G>C	C	G	.	.	.
chr11	47342831	NM_000256.3:c.1456T>G	A	C	.	.	.
chr11	47342890	NM_000256.3:c.1397T>A	A	T	.	.	.
chr11	47342892	NM_000256.3:c.1395G>A	C	T	.	.	.
chr11	47343017	NM_000256.3:c.1351+4G>A	C	T	.	.	.
chr11	47343021	NM_000256.3:c.1351G>C	C	G	.	.	.
chr11	47343052	NM_000256.3:c.1320C>T	G	A	.	.	.
chr11	47343154	NM_000256.3:c.1227-9C>A	G	T	.	.	.
chr11	47343158	NM_000256.3:c.1227-13G>A	C	T	.	.	.
chr11	47343159	NM_000256.3:c.1227-14C>A	G	T	.	.	.
chr11	47343254	NM_000256.3:c.1226+6T>C	A	G	.	.	.
chr11	47343268	NM_000256.3:c.1224-6C>A	G	T	.	.	.
chr11	47343283	NM_000256.3:c.1224-21A>G	T	C	.	.	.
chr11	47343295	NM_000256.3:c.1224-33G>A	C	T	.	.	.
chr11	47343502	NM_000256.3:c.1213A>G	T	C	.	.	.
chr11	47343614	NM_000256.3:c.1101G>T	C	A	.	.	.
chr11	47343632	NM_000256.3:c.1091-8G>A	C	T	.	.	.
chr11	47343636	NM_000256.3:c.1091-12G>A	C	T	.	.	.
chr11	47343659	NM_000256.3:c.1091-35C>A	G	T	.	.	.
chr11	47346158	NM_000256.3:c.1090+49C>T	G	A	.	.	.
chr11	47346291	NM_000256.3:c.1006A>G	T	C	.	.	.
chr11	47346297	NM_000256.3:c.1000G>A	C	T	.	.	.
chr11	47346298	NM_000256.3:c.999C>T	G	A	.	.	.
chr11	47346337	NM_000256.3:c.960C>G	G	C	.	.	.
chr11	47346379	NM_000256.3:c.927-9G>A	C	T	.	.	.
chr11	47346380	NM_000256.3:c.927-10C>A	G	T	.	.	.
chr11	47346623	NM_000256.3:c.926+4A>G	T	C	.	.	.
chr11	47346629	NM_000256.3:c.924G>A	C	T	.	.	.
chr11	47346664	NM_000256.3:c.909-20C>T	G	A	.	.	.
chr11	47347037	NM_000256.3:c.906-8T>C	A	G	.	.	.
chr11	47347478	NM_000256.3:c.853G>A	C	T	.	.	.
chr11	47347493	NM_000256.3:c.852-14G>T	C	A	.	.	.
chr11	47347852	NM_000256.3:c.821+5G>A	C	T	.	.	.
chr11	47347857	NM_000256.3:c.821C>T	G	A	.	.	.
chr11	47348381	NM_000256.3:c.772+43G>A	C	T	.	.	.
chr11	47348424	NM_000256.3:c.772G>A	C	T	.	.	.
chr11	47348426	NM_000256.3:c.770A>C	T	G	.	.	.
chr11	47348438	NM_000256.3:c.758A>G	T	C	.	.	.
chr11	47348486	NM_000256.3:c.710A>C	T	G	.	.	.
chr11	47348537	NM_000256.3:c.659A>G	T	C	.	.	.
chr11	47348541	NM_000256.3:c.655G>C	C	G	.	.	.
chr11	47348541	NM_000256.3:c.655G>T	C	A	.	.	.
chr11	47348560	NM_000256.3:c.655-19C>T	G	A	.	.	.
chr11	47349769	NM_000256.3:c.654+5G>A	C	T	.	.	.
chr11	47349770	NM_000256.3:c.654+4G>A	C	T	.	.	.
chr11	47349792	NM_000256.3:c.636C>G	G	C	.	.	.
chr11	47349824	NM_000256.3:c.604A>C	T	G	.	.	.
chr11	47349910	NM_000256.3:c.518C>A	G	T	.	.	.
chr11	47349932	NM_000256.3:c.506-10G>T	C	A	.	.	.
chr11	47350008	NM_000256.3:c.505+6T>G	A	C	.	.	.
chr11	47350009	NM_000256.3:c.505+5G>C	C	G	.	.	.
chr11	47350015	NM_000256.3:c.504G>A	C	T	.	.	.
chr11	47350016	NM_000256.3:c.503T>C	A	G	.	.	.
chr11	47350018	NM_000256.3:c.501C>T	G	A	.	.	.
chr11	47350036	NM_000256.3:c.483A>G	T	C	.	.	.
chr11	47350041	NM_000256.3:c.478C>T	G	A	.	.	.
chr11	47350047	NM_000256.3:c.472G>T	C	A	.	.	.
chr11	47350048	NM_000256.3:c.471C>T	G	A	.	.	.
chr11	47350077	NM_000256.3:c.442G>A	C	T	.	.	.
chr11	47350117	NM_000256.3:c.407-5C>T	G	A	.	.	.
chr11	47350497	NM_000256.3:c.406+5G>C	C	G	.	.	.
chr11	47350503	NM_000256.3:c.405A>G	T	C	.	.	.
chr11	47351241	NM_000256.3:c.290C>T	G	A	.	.	.
chr11	47351515	NM_000256.3:c.26-10G>A	C	T	.	.	.
chr11	47352620	NM_000256.3:c.25+3A>C	T	G	.	.	.
chr11	47822082	NM_015231.1:c.1179+5G>A	C	T	.	.	.
chr11	57739039	NM_001144012.2:c.500G>A	G	A	.	.	.
chr11	59787035	NM_004177.4:c.115-2A>G	A	G	.	.	.
chr11	59793515	NM_001178040.1:c.675+1delinsT	G	T	.	.	.
chr11	61368594	NM_016464.4:c.377-3C>G	C	G	.	.	.
chr11	64805773	NM_130799.2:c.1050-3C>G	G	C	.	.	.
chr11	65589935	NM_001099409.1:c.4004-1G>A	G	A	.	.	.
chr11	66511090	NM_024649.4:c.124+1G>A	G	A	.	.	.
chr11	66519596	NM_024649.4:c.592-21A>T	A	T	.	.	.
chr11	66523634	NM_024649.1:c.951+58C>T	C	T	.	.	.
chr11	66524211	NM_024649.4:c.1110+329C>T	C	T	.	.	.
chr11	66696405	NM_006946.2:c.4150C>A	G	T	.	.	.
chr11	67611569	NM_007103.3:c.1080G>A	G	A	.	.	.
chr11	68389874	NM_002335.2:c.1413-7T>A	T	A	.	.	.
chr11	68403483	NM_002335.3:c.1585G>T	G	T	.	.	.
chr11	86344724	NM_016401.3:c.539+3A>G	A	G	.	.	.
chr11	108271249	NM_000051.3:c.2922-2A>T	A	T	.	.	.
chr11	112037460	NM_001931.4:c.975G>C	G	C	.	.	.
chr11	112089016	NM_003002.2:c.314+5G>A	G	A	.	.	.
chr12	12718315	NM_004064.4:c.475+1G>A	G	A	.	.	.
chr12	32878545	NM_004572.3:c.337-2A>T	T	A	.	.	.
chr12	102843790	NM_000277.1:c.1066-11G>A	C	T	.	.	.
chr12	110626360	NM_001082538.2:c.342-2A>G	A	G	.	.	.
chr12	115997225	NM_015335.4:c.2570-4_2574del	CAACTGCTAA	C	.	.	.
chr12	119822819	NM_001206999.1:c.1111+1G>A	C	T	.	.	.
chr12	119832768	NM_001206999.1:c.753+3A>T	T	A	.	.	.
chr12	123699702	NM_024809.3:c.1506-2A>G	A	G	.	.	.
chr13	24885671	NM_018451.3:c.3302-1G>C	C	G	.	.	.
chr13	25530561	NM_016529.4:c.322-1G>T	G	T	.	.	.
chr13	32315668	NM_000059.3:c.-40+1G>A	G	A	.	.	.
chr13	32316411	NM_000059.3:c.-39-9_-39-7del	CTGT	C	.	.	.
chr13	32316413	NM_000059.3:c.-39-5del	GT	G	.	.	.
chr13	32316421	NM_000059.3:c.-39-1G>A	G	A	.	.	.
chr13	32316450	NM_000059.3:c.-11C>T	C	T	.	.	.
chr13	32316522	NM_000059.3:c.62A>G	A	G	.	.	.
chr13	32316527	NM_000059.3:c.67G>A	G	A	.	.	.
chr13	32316528	NM_000059.3:c.67+1G>A	G	A	.	.	.
chr13	32316528	NM_000059.3:c.67+1G>T	G	T	.	.	.
chr13	32316529	NM_000059.3:c.67+2T>C	T	C	.	.	.
chr13	32316530	NM_000059.3:c.67+3A>G	A	G	.	.	.
chr13	32316531	NM_000059.3:c.67+4T>C	T	C	.	.	.
chr13	32319060	NM_000059.3:c.68-7del	AT	A	.	.	.
chr13	32319070	NM_000059.3:c.68-7T>A	T	A	.	.	.
chr13	32319088	NM_000059.3:c.79A>G	A	G	.	.	.
chr13	32319176	NM_000059.3:c.167A>C	A	C	.	.	.
chr13	32319222	NM_000059.3:c.213T>C	T	C	.	.	.
chr13	32319232	NM_000059.3:c.223G>C	G	C	.	.	.
chr13	32319289	NM_000059.3:c.280C>T	C	T	.	.	.
chr13	32319330	NM_000059.3:c.316+5G>A	G	A	.	.	.
chr13	32319330	NM_000059.3:c.316+5G>C	G	C	.	.	.
chr13	32319331	NM_000059.3:c.316+6T>C	T	C	.	.	.
chr13	32325064	NM_000059.3:c.317-12G>A	G	A	.	.	.
chr13	32325184	NM_000059.3:c.425G>T	G	T	.	.	.
chr13	32325217	NM_000059.3:c.425+33A>G	A	G	.	.	.
chr13	32326077	NM_000059.3:c.426-24G>A	G	A	.	.	.
chr13	32326085	NM_000059.3:c.426-12_426-8del	CTTTGT	C	.	.	.
chr13	32326099	NM_000059.3:c.426-2A>T	A	T	.	.	.
chr13	32326103	NM_000059.3:c.433_435delGTT	CTGT	C	.	.	.
chr13	32326116	NM_000059.3:c.441A>G	A	G	.	.	.
chr13	32326142	NM_000059.3:c.467A>G	A	G	.	.	.
chr13	32326143	NM_000059.3:c.470_474del	TAAGTC	T	.	.	.
chr13	32326148	NM_000059.3:c.473C>T	C	T	.	.	.
chr13	32326150	NM_000059.3:c.475G>A	G	A	.	.	.
chr13	32326151	NM_000059.3:c.475+1G>A	G	A	.	.	.
chr13	32326153	NM_000059.3:c.475+3A>G	A	G	.	.	.
chr13	32326153	NM_000059.3:c.475+3A>T	A	T	.	.	.
chr13	32326153	NM_000059.3:c.475+4del	AT	A	.	.	.
chr13	32326156	NM_000059.3:c.475+8dup	A	AT	.	.	.
chr13	32326176	NM_000059.3:c.475+26T>C	T	C	.	.	.
chr13	32326218	NM_000059.3:c.476-24A>G	A	G	.	.	.
chr13	32326226	NM_000059.3:c.476-9dup	C	CT	.	.	.
chr13	32326239	NM_000059.3:c.476-3C>A	C	A	.	.	.
chr13	32326240	NM_000059.3:c.476-2A>G	A	G	.	.	.
chr13	32326272	NM_000059.3:c.506A>G	A	G	.	.	.
chr13	32326282	NM_000059.3:c.516G>A	G	A	.	.	.
chr13	32326283	NM_000059.3:c.516+1G>A	G	A	.	.	.
chr13	32326283	NM_000059.3:c.516+1G>T	G	T	.	.	.
chr13	32326284	NM_000059.3:c.516+2T>C	T	C	.	.	.
chr13	32326284	NM_000059.3:c.516+4_516+5del	TAA	T	.	.	.
chr13	32326296	NM_000059.3:c.516+14C>T	C	T	.	.	.
chr13	32326303	NM_000059.3:c.516+21A>T	A	T	.	.	.
chr13	32326480	NM_000059.3:c.517-19C>T	C	T	.	.	.
chr13	32326497	NM_000059.3:c.517-2A>G	A	G	.	.	.
chr13	32326497	NM_000059.3:c.518del	AG	A	.	.	.
chr13	32326498	NM_000059.3:c.517-1G>A	G	A	.	.	.
chr13	32326499	NM_000059.3:c.517G>T	G	T	.	.	.
chr13	32326500	NM_000059.3:c.518G>T	G	T	.	.	.
chr13	32326502	NM_000059.3:c.520C>T	C	T	.	.	.
chr13	32326503	NM_000059.3:c.521G>A	G	A	.	.	.
chr13	32326555	NM_000059.3:c.573T>C	T	C	.	.	.
chr13	32326580	NM_000059.3:c.598A>G	A	G	.	.	.
chr13	32326599	NM_000059.3:c.617C>G	C	G	.	.	.
chr13	32326613	NM_000059.3:c.631G>A	G	A	.	.	.
chr13	32326615	NM_000059.3:c.631+2T>G	T	G	.	.	.
chr13	32326616	NM_000059.3:c.631+3A>G	A	G	.	.	.
chr13	32326617	NM_000059.3:c.631+4A>G	A	G	.	.	.
chr13	32326638	NM_000059.3:c.631+25C>T	C	T	.	.	.
chr13	32329374	NM_000059.3:c.632-69T>C	T	C	.	.	.
chr13	32329434	NM_000059.3:c.632-9A>G	A	G	.	.	.
chr13	32329440	NM_000059.3:c.632-3C>G	C	G	.	.	.
chr13	32329442	NM_000059.3:c.632-1G>A	G	A	.	.	.
chr13	32329444	NM_000059.3:c.633C>T	C	T	.	.	.
chr13	32329491	NM_000059.3:c.680C>T	C	T	.	.	.
chr13	32329493	NM_000059.3:c.681+1G>A	G	A	.	.	.
chr13	32329496	NM_000059.3:c.681+4A>G	A	G	.	.	.
chr13	32329499	NM_000059.3:c.681+7A>T	A	T	.	.	.
chr13	32330904	NM_000059.3:c.682-12_682-11del	CTA	C	.	.	.
chr13	32330906	NM_000059.3:c.682-12del	AT	A	.	.	.
chr13	32330910	NM_000059.3:c.682-9T>C	T	C	.	.	.
chr13	32330915	NM_000059.3:c.682-4G>C	G	C	.	.	.
chr13	32330917	NM_000059.3:c.682-2A>C	A	C	.	.	.
chr13	32330917	NM_000059.3:c.682-2A>G	A	G	.	.	.
chr13	32330967	NM_000059.3:c.730G>A	G	A	.	.	.
chr13	32331009	NM_000059.3:c.772C>A	C	A	.	.	.
chr13	32331031	NM_000059.3:c.793+1G>C	G	C	.	.	.
chr13	32331076	NM_000059.3:c.793+46G>A	G	A	.	.	.
chr13	32332261	NM_000059.3:c.794-11T>C	T	C	.	.	.
chr13	32332267	NM_000059.3:c.794-5_794-4insT	A	AT	.	.	.
chr13	32332605	NM_000059.3:c.1127T>G	T	G	.	.	.
chr13	32332629	NM_000059.3:c.1151C>T	C	T	.	.	.
chr13	32332719	NM_000059.3:c.1241T>G	T	G	.	.	.
chr13	32332769	NM_000059.3:c.1291A>C	A	C	.	.	.
chr13	32332873	NM_000059.3:c.1395A>C	A	C	.	.	.
chr13	32332958	NM_000059.3:c.1480G>A	G	A	.	.	.
chr13	32332992	NM_000059.3:c.1514T>C	T	C	.	.	.
chr13	32333144	NM_000059.3:c.1666A>G	A	G	.	.	.
chr13	32333270	NM_000059.3:c.1792A>G	A	G	.	.	.
chr13	32333282	NM_000059.3:c.1804G>A	G	A	.	.	.
chr13	32336214	NM_000059.3:c.1910-51G>T	G	T	.	.	.
chr13	32336291	NM_000059.3:c.1936A>C	A	C	.	.	.
chr13	32337158	NM_000059.3:c.2803G>C	G	C	.	.	.
chr13	32337165	NM_000059.3:c.2810A>C	A	C	.	.	.
chr13	32337387	NM_000059.3:c.3032C>G	C	G	.	.	.
chr13	32337428	NM_000059.3:c.3073A>G	A	G	.	.	.
chr13	32341194	NM_000059.3:c.6841+1del	TG	T	.	.	.
chr13	32344651	NM_000059.3:c.6935A>T	A	T	.	.	.
chr13	32344654	NM_000059.3:c.6937+1G>T	G	T	.	.	.
chr13	32344727	NM_000059.3:c.6937+74C>G	C	G	.	.	.
chr13	32346801	NM_000059.3:c.6938-26T>C	T	C	.	.	.
chr13	32346815	NM_000059.3:c.6938-9_6938-6del	ATTGT	A	.	.	.
chr13	32346823	NM_000059.3:c.6938-4C>T	C	T	.	.	.
chr13	32346824	NM_000059.3:c.6938-3T>C	T	C	.	.	.
chr13	32346895	NM_000059.3:c.7006C>T	C	T	.	.	.
chr13	32346896	NM_000059.3:c.7007G>A	G	A	.	.	.
chr13	32346896	NM_000059.3:c.7007G>C	G	C	.	.	.
chr13	32346897	NM_000059.3:c.7007+1G>C	G	C	.	.	.
chr13	32346930	NM_000059.3:c.7007+34A>G	A	G	.	.	.
chr13	32354799	NM_000059.3:c.7008-62A>G	A	G	.	.	.
chr13	32354817	NM_000059.3:c.7008-44A>G	A	G	.	.	.
chr13	32354817	NM_000059.3:c.7008-44A>T	A	T	.	.	.
chr13	32354859	NM_000059.3:c.7008-2A>G	A	G	.	.	.
chr13	32354859	NM_000059.3:c.7008-2A>T	A	T	.	.	.
chr13	32354870	NM_000059.3:c.7017G>C	G	C	.	.	.
chr13	32354874	NM_000059.3:c.7021C>T	C	T	.	.	.
chr13	32354906	NM_000059.3:c.7053A>T	A	T	.	.	.
chr13	32355095	NM_000059.3:c.7242A>T	A	T	.	.	.
chr13	32355172	NM_000059.3:c.7319A>G	A	G	.	.	.
chr13	32355294	NM_000059.3:c.7435+6G>A	G	A	.	.	.
chr13	32355296	NM_000059.3:c.7435+8A>G	A	G	.	.	.
chr13	32355302	NM_000059.3:c.7435+14A>G	A	G	.	.	.
chr13	32356424	NM_000059.3:c.7436-4A>T	A	T	.	.	.
chr13	32356426	NM_000059.3:c.7436-2A>G	A	G	.	.	.
chr13	32356426	NM_000059.3:c.7436-2A>T	A	T	.	.	.
chr13	32356455	NM_000059.3:c.7463G>A	G	A	.	.	.
chr13	32356496	NM_000059.3:c.7504C>T	C	T	.	.	.
chr13	32356497	NM_000059.3:c.7505G>A	G	A	.	.	.
chr13	32356551	NM_000059.3:c.7559G>A	G	A	.	.	.
chr13	32356578	NM_000059.3:c.7586G>A	G	A	.	.	.
chr13	32356602	NM_000059.3:c.7610A>G	A	G	.	.	.
chr13	32356609	NM_000059.3:c.7617G>A	G	A	.	.	.
chr13	32356610	NM_000059.3:c.7617+1G>A	G	A	.	.	.
chr13	32356610	NM_000059.3:c.7617+1G>T	G	T	.	.	.
chr13	32356611	NM_000059.3:c.7617+2T>G	T	G	.	.	.
chr13	32356622	NM_000059.3:c.7617+14_7617+15delTA	CTA	C	.	.	.
chr13	32357741	NM_000059.3:c.7618-1G>A	G	A	.	.	.
chr13	32357756	NM_000059.3:c.7632C>T	C	T	.	.	.
chr13	32357807	NM_000059.3:c.7683G>A	G	A	.	.	.
chr13	32357913	NM_000059.3:c.7795_7797delGAA	AAAG	A	.	.	.
chr13	32357929	NM_000059.3:c.7805G>C	G	C	.	.	.
chr13	32357935	NM_000059.3:c.7805+6C>G	C	G	.	.	.
chr13	32362483	NM_000059.3:c.7806-40A>G	A	G	.	.	.
chr13	32362507	NM_000059.3:c.7806-15delC	AC	A	.	.	.
chr13	32362514	NM_000059.3:c.7806-9T>G	T	G	.	.	.
chr13	32362521	NM_000059.3:c.7806-2A>G	A	G	.	.	.
chr13	32362524	NM_000059.3:c.7807G>C	G	C	.	.	.
chr13	32362537	NM_000059.3:c.7820C>T	C	T	.	.	.
chr13	32362539	NM_000059.3:c.7822C>G	C	G	.	.	.
chr13	32362645	NM_000059.3:c.7928C>G	C	G	.	.	.
chr13	32362650	NM_000059.3:c.7933A>G	A	G	.	.	.
chr13	32362669	NM_000059.3:c.7954_7956delGTG	GGGT	G	.	.	.
chr13	32362692	NM_000059.3:c.7975A>G	A	G	.	.	.
chr13	32362693	NM_000059.3:c.7976G>A	G	A	.	.	.
chr13	32362693	NM_000059.3:c.7976G>C	G	C	.	.	.
chr13	32362695	NM_000059.3:c.7976+3_7976+4del	CAA	C	.	.	.
chr13	32362698	NM_000059.3:c.7976+5G>T	G	T	.	.	.
chr13	32362716	NM_000059.3:c.7976+23C>T	C	T	.	.	.
chr13	32362728	NM_000059.3:c.7976+35C>A	C	A	.	.	.
chr13	32363172	NM_000059.3:c.7977-7C>G	C	G	.	.	.
chr13	32363172	NM_000059.3:c.7977-4_7977-3del	CTT	C	.	.	.
chr13	32363173	NM_000059.3:c.7977-6T>G	T	G	.	.	.
chr13	32363178	NM_000059.3:c.7977-1G>C	G	C	.	.	.
chr13	32363196	NM_000059.3:c.7994A>G	A	G	.	.	.
chr13	32363225	NM_000059.3:c.8023A>G	A	G	.	.	.
chr13	32363259	NM_000059.3:c.8057T>C	T	C	.	.	.
chr13	32363364	NM_000059.3:c.8162T>G	T	G	.	.	.
chr13	32363369	NM_000059.3:c.8167G>C	G	C	.	.	.
chr13	32363370	NM_000059.3:c.8168A>G	A	G	.	.	.
chr13	32363370	NM_000059.3:c.8168A>T	A	T	.	.	.
chr13	32363384	NM_000059.3:c.8182G>A	G	A	.	.	.
chr13	32363394	NM_000059.3:c.8192A>G	A	G	.	.	.
chr13	32363460	NM_000059.3:c.8258T>C	T	C	.	.	.
chr13	32363533	NM_000059.3:c.8331G>A	G	A	.	.	.
chr13	32363535	NM_000059.3:c.8331+2T>C	T	C	.	.	.
chr13	32363555	NM_000059.3:c.8331+22G>C	G	C	.	.	.
chr13	32370348	NM_000059.3:c.8332-54T>G	T	G	.	.	.
chr13	32370401	NM_000059.3:c.8332-1G>A	G	A	.	.	.
chr13	32370448	NM_000059.3:c.8378G>T	G	T	.	.	.
chr13	32370456	NM_000059.3:c.8386C>T	C	T	.	.	.
chr13	32370530	NM_000059.3:c.8460A>C	A	C	.	.	.
chr13	32370530	NM_000059.3:c.8460A>G	A	G	.	.	.
chr13	32370556	NM_000059.3:c.8486A>G	A	G	.	.	.
chr13	32370556	NM_000059.3:c.8486A>T	A	T	.	.	.
chr13	32370557	NM_000059.3:c.8487G>A	G	A	.	.	.
chr13	32370557	NM_000059.3:c.8487G>C	G	C	.	.	.
chr13	32370558	NM_000059.3:c.8487+1G>A	G	A	.	.	.
chr13	32370559	NM_000059.3:c.8487+2T>C	T	C	.	.	.
chr13	32370560	NM_000059.3:c.8487+3A>G	A	G	.	.	.
chr13	32370565	NM_000059.3:c.8487+8G>A	G	A	.	.	.
chr13	32370638	NM_000059.3:c.8487+81C>T	C	T	.	.	.
chr13	32370661	NM_000059.3:c.8487+104G>A	G	A	.	.	.
chr13	32370954	NM_000059.3:c.8488-2A>G	A	G	.	.	.
chr13	32370955	NM_000059.3:c.8488-1G>A	G	A	.	.	.
chr13	32370971	NM_000059.3:c.8503T>C	T	C	.	.	.
chr13	32371101	NM_000059.3:c.8632+1G>A	G	A	.	.	.
chr13	32376642	NM_000059.3:c.8633-24_8634del	TGAATTAATAATCCTTTTGTTTTCTTA	T	.	.	.
chr13	32376654	NM_000059.3:c.8633-16C>G	C	G	.	.	.
chr13	32376668	NM_000059.3:c.8633-2A>G	A	G	.	.	.
chr13	32376723	NM_000059.3:c.8686C>T	C	T	.	.	.
chr13	32376791	NM_000059.3:c.8754G>A	G	A	.	.	.
chr13	32376791	NM_000059.3:c.8754G>C	G	C	.	.	.
chr13	32376792	NM_000059.3:c.8754+1G>A	G	A	.	.	.
chr13	32376792	NM_000059.3:c.8754+1G>C	G	C	.	.	.
chr13	32376794	NM_000059.3:c.8754+3G>C	G	C	.	.	.
chr13	32376795	NM_000059.3:c.8754+4A>G	A	G	.	.	.
chr13	32376796	NM_000059.3:c.8754+5G>A	G	A	.	.	.
chr13	32376796	NM_000059.3:c.8754+5G>T	G	T	.	.	.
chr13	32379316	NM_000059.3:c.8755-1G>A	G	A	.	.	.
chr13	32379361	NM_000059.3:c.8799G>A	G	A	.	.	.
chr13	32379392	NM_000059.3:c.8830A>T	A	T	.	.	.
chr13	32379412	NM_000059.3:c.8850G>T	G	T	.	.	.
chr13	32379413	NM_000059.3:c.8851G>A	G	A	.	.	.
chr13	32379413	NM_000059.3:c.8851G>T	G	T	.	.	.
chr13	32379455	NM_000059.3:c.8893G>T	G	T	.	.	.
chr13	32379506	NM_000059.3:c.8948_8953+5del	AAAGATTCAGGT	A	.	.	.
chr13	32379516	NM_000059.3:c.8953+1G>T	G	T	.	.	.
chr13	32379517	NM_000059.3:c.8953+2T>G	T	G	.	.	.
chr13	32379613	NM_000059.3:c.8953+98T>C	T	C	.	.	.
chr13	32379745	NM_000059.3:c.8954-5A>G	A	G	.	.	.
chr13	32379747	NM_000059.3:c.8954-3C>G	C	G	.	.	.
chr13	32379749	NM_000059.3:c.8954-1_8955delinsAA	GTT	AA	.	.	.
chr13	32379759	NM_000059.3:c.8963G>A	G	A	.	.	.
chr13	32379834	NM_000059.3:c.9038C>T	C	T	.	.	.
chr13	32379843	NM_000059.3:c.9048_9053del	CTAAAAG	C	.	.	.
chr13	32379876	NM_000059.3:c.9084_9086delAGC	TAGC	T	.	.	.
chr13	32379900	NM_000059.3:c.9104A>C	A	C	.	.	.
chr13	32379900	NM_000059.3:c.9104A>G	A	G	.	.	.
chr13	32379904	NM_000059.3:c.9108A>G	A	G	.	.	.
chr13	32379912	NM_000059.3:c.9116C>T	C	T	.	.	.
chr13	32379913	NM_000059.3:c.9117G>A	G	A	.	.	.
chr13	32379914	NM_000059.3:c.9117+1G>A	G	A	.	.	.
chr13	32379914	NM_000059.3:c.9117+1G>T	G	T	.	.	.
chr13	32379915	NM_000059.3:c.9117+2T>A	T	A	.	.	.
chr13	32379915	NM_000059.3:c.9117+2T>C	T	C	.	.	.
chr13	32380003	NM_000059.3:c.9118-4_9118-2delinsTTT	GTA	TTT	.	.	.
chr13	32380005	NM_000059.3:c.9118-2A>G	A	G	.	.	.
chr13	32380105	NM_000059.3:c.9216G>A	G	A	.	.	.
chr13	32380107	NM_000059.3:c.9218A>G	A	G	.	.	.
chr13	32380131	NM_000059.3:c.9242T>C	T	C	.	.	.
chr13	32380136	NM_000059.3:c.9249_9256+8del	AAAAAAACAGGTAATGC	A	.	.	.
chr13	32380145	NM_000059.3:c.9256G>T	G	T	.	.	.
chr13	32380146	NM_000059.3:c.9256+1G>A	G	A	.	.	.
chr13	32380203	NM_000059.3:c.9256+58A>T	A	T	.	.	.
chr13	32394576	NM_000059.3:c.9257-113T>G	T	G	.	.	.
chr13	32394606	NM_000059.3:c.9257-83G>A	G	A	.	.	.
chr13	32394671	NM_000059.3:c.9257-10dup	C	CT	.	.	.
chr13	32394673	NM_000059.3:c.9257-16T>C	T	C	.	.	.
chr13	32394688	NM_000059.3:c.9257-1G>C	G	C	.	.	.
chr13	32394707	NM_000059.3:c.9275A>G	A	G	.	.	.
chr13	32394799	NM_000059.3:c.9367A>G	A	G	.	.	.
chr13	32394888	NM_000059.3:c.9456G>T	G	T	.	.	.
chr13	32394936	NM_000059.3:c.9501+3A>T	A	T	.	.	.
chr13	32394937	NM_000059.3:c.9501+4A>G	A	G	.	.	.
chr13	32394942	NM_000059.3:c.9501+9A>C	A	C	.	.	.
chr13	32396885	NM_000059.3:c.9502-13C>G	C	G	.	.	.
chr13	32396886	NM_000059.3:c.9502-12T>G	T	G	.	.	.
chr13	32396896	NM_000059.3:c.9502-2A>C	A	C	.	.	.
chr13	32396946	NM_000059.3:c.9550C>G	C	G	.	.	.
chr13	32396982	NM_000059.3:c.9586A>G	A	G	.	.	.
chr13	32397000	NM_000059.3:c.9604C>T	C	T	.	.	.
chr13	32397001	NM_000059.3:c.9605C>T	C	T	.	.	.
chr13	32398094	NM_000059.3:c.9649-65_9649-62delACTT	GTTAC	G	.	.	.
chr13	32398142	NM_000059.3:c.9649-20C>T	C	T	.	.	.
chr13	32398160	NM_000059.3:c.9649-2A>G	A	G	.	.	.
chr13	32398243	NM_000059.3:c.9730G>A	G	A	.	.	.
chr13	32398418	NM_000059.3:c.9905G>A	G	A	.	.	.
chr13	32398558	NM_000059.3:c.10045A>G	A	G	.	.	.
chr13	32398608	NM_000059.3:c.10095delCinsGAATTATATCT	C	GAATTATATCT	.	.	.
chr13	32398623	NM_000059.3:c.10110G>A	G	A	.	.	.
chr13	32398762	NM_000059.3:c.10249T>C	T	C	.	.	.
chr13	36331419	NM_001142294.1:c.988A>G	T	C	.	.	.
chr13	39682163	NM_020751.2:c.695-8T>G	T	G	.	.	.
chr13	39699477	NM_020751.2:c.1167-24A>G	A	G	.	.	.
chr13	48379655	NM_000321.2:c.1389+5G>C	G	C	.	.	.
chr13	48463840	NM_000321.2:c.2211+5G>T	G	T	.	.	.
chr13	110212573	NM_001845.4:c.324+1G>A	C	T	.	.	.
chr14	21302102	NM_020366.3:c.491-386C>T	C	T	.	.	.
chr14	24260059	NM_000359.2:c.758-1G>C	C	G	.	.	.
chr14	74245159	NM_182894.2:c.456-6C>G	C	G	.	.	.
chr14	77298688	NM_013382.5:c.1006+1G>A	C	T	.	.	.
chr14	77299955	NM_013382.5:c.817-394A>G	T	C	.	.	.
chr14	95117622	NM_030621.4:c.1509G>A	C	T	.	.	.
chr15	31063089	NM_002420.5:c.899+29G>A	C	T	.	.	.
chr15	40774356	NM_018163.2:c.681G>A	C	T	.	.	.
chr15	40937415	NM_019074.3:c.1944-2del	CA	C	.	.	.
chr15	48412646	NM_000138.4:c.8149G>A	C	T	.	.	.
chr15	48415550	NM_000138.4:c.8037C>G	G	C	.	.	.
chr15	48415671	NM_000138.4:c.7916A>G	T	C	.	.	.
chr15	48420752	NM_000138.4:c.7754T>C	A	G	.	.	.
chr15	48421593	NM_000138.4:c.7664G>T	C	A	.	.	.
chr15	48421624	NM_000138.4:c.7633C>T	G	A	.	.	.
chr15	48421651	NM_000138.4:c.7606G>A	C	T	.	.	.
chr15	48421675	NM_000138.4:c.7582T>C	A	G	.	.	.
chr15	48421950	NM_000138.4:c.7570+2T>G	A	C	.	.	.
chr15	48425443	NM_000138.4:c.7379A>G	T	C	.	.	.
chr15	48427560	NM_000138.4:c.7204+7C>G	G	C	.	.	.
chr15	48427567	NM_000138.4:c.7204G>C	C	G	.	.	.
chr15	48427568	NM_000138.4:c.7203A>G	T	C	.	.	.
chr15	48427768	NM_000138.4:c.7003C>T	G	A	.	.	.
chr15	48428472	NM_000138.4:c.6872-1G>A	C	T	.	.	.
chr15	48430727	NM_000138.4:c.6815A>G	T	C	.	.	.
chr15	48430805	NM_000138.4:c.6740-3C>G	G	C	.	.	.
chr15	48432911	NM_000138.4:c.6694T>C	A	G	.	.	.
chr15	48437004	NM_000138.4:c.6453C>T	G	A	.	.	.
chr15	48437765	NM_000138.4:c.6313+3A>T	T	A	.	.	.
chr15	48437830	NM_000138.4:c.6251G>C	C	G	.	.	.
chr15	48437920	NM_000138.4:c.6164-3C>T	G	A	.	.	.
chr15	48441726	NM_000138.4:c.6158G>A	C	T	.	.	.
chr15	48444547	NM_000138.4:c.6031T>G	A	C	.	.	.
chr15	48444652	NM_000138.4:c.5926G>A	C	T	.	.	.
chr15	48445459	NM_000138.4:c.5834G>A	C	T	.	.	.
chr15	48445504	NM_000138.4:c.5789A>G	T	C	.	.	.
chr15	48446701	NM_000138.4:c.5788+5G>A	C	T	.	.	.
chr15	48446787	NM_000138.4:c.5707G>A	C	T	.	.	.
chr15	48446816	NM_000138.4:c.5678A>G	T	C	.	.	.
chr15	48448812	NM_000138.4:c.5627G>A	C	T	.	.	.
chr15	48452610	NM_000138.4:c.5497T>C	A	G	.	.	.
chr15	48456682	NM_000138.4:c.5377T>C	A	G	.	.	.
chr15	48456687	NM_000138.4:c.5372G>T	C	A	.	.	.
chr15	48460246	NM_000138.4:c.5296G>A	C	T	.	.	.
chr15	48463943	NM_000138.4:c.5021G>A	C	T	.	.	.
chr15	48465558	NM_000138.4:c.4942+3_4942+9del	GACCATTT	G	.	.	.
chr15	48465826	NM_000138.4:c.4780G>A	C	T	.	.	.
chr15	48467933	NM_000138.4:c.4747+5G>A	C	T	.	.	.
chr15	48468399	NM_000138.4:c.4582+5_4582+12del	TTTAAGGTC	T	.	.	.
chr15	48468412	NM_000138.4:c.4582G>T	C	A	.	.	.
chr15	48470750	NM_000138.4:c.4343A>G	T	C	.	.	.
chr15	48470803	NM_000138.4:c.4337-48dup	T	TA	.	.	.
chr15	48474369	NM_000138.4:c.4096G>A	C	T	.	.	.
chr15	48474584	NM_000138.4:c.4031G>A	C	T	.	.	.
chr15	48474588	NM_000138.4:c.4027G>A	C	T	.	.	.
chr15	48474641	NM_000138.4:c.3974A>T	T	A	.	.	.
chr15	48481655	NM_000138.4:c.3964G>C	C	G	.	.	.
chr15	48481656	NM_000138.4:c.3963A>G	T	C	.	.	.
chr15	48483884	NM_000138.4:c.3772C>T	G	A	.	.	.
chr15	48483942	NM_000138.4:c.3713_3714delinsCA	GT	TG	.	.	.
chr15	48485374	NM_000138.4:c.3712G>A	C	T	.	.	.
chr15	48487131	NM_000138.4:c.3533A>G	T	C	.	.	.
chr15	48487155	NM_000138.4:c.3509G>A	C	T	.	.	.
chr15	48487309	NM_000138.4:c.3463+3A>C	T	G	.	.	.
chr15	48487431	NM_000138.4:c.3344A>G	T	C	.	.	.
chr15	48488118	NM_000138.4:c.3332G>A	C	T	.	.	.
chr15	48488182	NM_000138.4:c.3268C>T	G	A	.	.	.
chr15	48488254	NM_000138.4:c.3209-13T>A	A	T	.	.	.
chr15	48488379	NM_000138.4:c.3197G>C	C	G	.	.	.
chr15	48488452	NM_000138.4:c.3124G>C	C	G	.	.	.
chr15	48489980	NM_000138.4:c.2953G>A	C	T	.	.	.
chr15	48489981	NM_000138.4:c.2952C>A	G	T	.	.	.
chr15	48490006	NM_000138.4:c.2927G>A	C	T	.	.	.
chr15	48495155	NM_000138.4:c.2645C>T	G	A	.	.	.
chr15	48495162	NM_000138.4:c.2638G>A	C	T	.	.	.
chr15	48496150	NM_000138.4:c.2369G>A	C	T	.	.	.
chr15	48497266	NM_000138.4:c.2293G>A	C	T	.	.	.
chr15	48505069	NM_000138.4:c.1916G>A	C	T	.	.	.
chr15	48505076	NM_000138.4:c.1909T>C	A	G	.	.	.
chr15	48505102	NM_000138.4:c.1883G>A	C	T	.	.	.
chr15	48505139	NM_000138.4:c.1846G>A	C	T	.	.	.
chr15	48510125	NM_000138.4:c.1633C>T	G	A	.	.	.
chr15	48510163	NM_000138.4:c.1595A>G	T	C	.	.	.
chr15	48513549	NM_000138.4:c.1588G>A	C	T	.	.	.
chr15	48513627	NM_000138.4:c.1510T>C	A	G	.	.	.
chr15	48515429	NM_000138.4:c.1426T>A	A	T	.	.	.
chr15	48516341	NM_000138.4:c.1169C>T	G	A	.	.	.
chr15	48516364	NM_000138.4:c.1148-2A>G	T	C	.	.	.
chr15	48520818	NM_000138.4:c.989-1G>A	C	T	.	.	.
chr15	48537611	NM_000138.4:c.736G>A	C	T	.	.	.
chr15	48537707	NM_000138.4:c.640G>A	C	T	.	.	.
chr15	48596279	NM_000138.4:c.538+4A>G	T	C	.	.	.
chr15	48600138	NM_000138.4:c.442+1G>A	C	T	.	.	.
chr15	48600148	NM_000138.4:c.433T>C	A	G	.	.	.
chr15	48600217	NM_000138.4:c.364C>T	G	A	.	.	.
chr15	48613001	NM_000138.4:c.247+9A>G	T	C	.	.	.
chr15	48613073	NM_000138.4:c.184C>T	G	A	.	.	.
chr15	55340602	NM_004855.4:c.847-10A>G	A	G	.	.	.
chr15	63634733	NM_003922.3:c.12570G>A	C	T	.	.	.
chr15	67181384	NM_005902.3:c.802C>T	C	T	.	.	.
chr15	72351132	NM_000520.4:c.672+1G>T	C	A	.	.	.
chr15	72712242	NM_033028.3:c.157-2A>G	A	G	.	.	.
chr15	76225925	NM_001127716.1:c.737_739del	ATTG	A	.	.	.
chr15	93002171	NM_001271.3:c.4138-6T>G	T	G	.	.	.
chr16	1457355	NM_001287.5:c.739-18G>A	C	T	.	.	.
chr16	1571535	NM_014714.3:c.1525-1G>A	C	T	.	.	.
chr16	2079554	NM_000548.3:c.3285-3C>G	C	G	.	.	.
chr16	2084714	NM_000548.3:c.4492A>C	A	C	.	.	.
chr16	2114166	NM_001009944.2:c.2853+2_2853+3del	TCA	T	.	.	.
chr16	2116141	NM_001009944.2:c.1723-23T>C	A	G	.	.	.
chr16	23613999	NM_024675.3:c.3201+5G>C	C	G	.	.	.
chr16	23629638	NM_024675.3:c.2514+2T>C	A	G	.	.	.
chr16	70255728	NM_001605.2:c.2286G>A	C	T	.	.	.
chr16	75541466	NM_001077418.2:c.665-11T>C	A	G	.	.	.
chr16	78424869	NM_016373.1:c.606-1G>A	G	A	.	.	.
chr16	88710287	NM_001012759.1:c.282+5G>A	G	A	.	.	.
chr16	88713447	NM_001012762.1:c.873G>A	G	A	.	.	.
chr16	88716447	NM_001142864.2:c.6963C>T	G	A	.	.	.
chr16	88717032	NM_001142864.2:c.6651C>A	G	T	.	.	.
chr16	89281031	NM_001256182.1:c.5511G>A	C	T	.	.	.
chr16	89805278	NM_000135.2:c.709+2T>C	A	G	.	.	.
chr17	2674291	NM_000430.3:c.900+3A>G	A	G	.	.	.
chr17	2676612	NM_000430.3:c.1002+6T>A	T	A	.	.	.
chr17	6707026	NM_177550.3:c.231+2T>G	A	C	.	.	.
chr17	7669692	NM_000546.5:c.1101-2A>C	T	G	.	.	.
chr17	7670716	NM_000546.5:c.994-1G>A	C	T	.	.	.
chr17	7670716	NM_000546.5:c.994-1G>C	C	G	.	.	.
chr17	7670717	NM_000546.5:c.994-2A>G	T	C	.	.	.
chr17	7673533	NM_000546.5:c.993+2T>G	A	C	.	.	.
chr17	7673534	NM_000546.5:c.993+1G>A	C	T	.	.	.
chr17	7673534	NM_000546.5:c.993+1G>T	C	A	.	.	.
chr17	7673609	NM_000546.5:c.920-1G>A	C	T	.	.	.
chr17	7673700	NM_000546.5:c.919+1G>C	C	G	.	.	.
chr17	7673700	NM_000546.5:c.919+1G>T	C	A	.	.	.
chr17	7673838	NM_000546.5:c.783-1G>T	C	A	.	.	.
chr17	7673839	NM_000546.5:c.783-2A>C	T	G	.	.	.
chr17	7673839	NM_000546.5:c.783-2A>T	T	A	.	.	.
chr17	7673897	NM_000546.4:c.783-60G>A	C	T	.	.	.
chr17	7674180	NM_000546.5:c.782+1G>T	C	A	.	.	.
chr17	7674181	NM_000546.5:c.782G>C	C	G	.	.	.
chr17	7674291	NM_000546.5:c.673-1G>A	C	T	.	.	.
chr17	7674292	NM_000546.5:c.673-2A>C	T	G	.	.	.
chr17	7674292	NM_000546.5:c.673-2A>G	T	C	.	.	.
chr17	7674292	NM_000546.5:c.673-2A>T	T	A	.	.	.
chr17	7674857	NM_000546.5:c.672+2T>G	A	C	.	.	.
chr17	7674858	NM_000546.5:c.672+1G>A	C	T	.	.	.
chr17	7674858	NM_000546.5:c.672+1G>T	C	A	.	.	.
chr17	7674859	NM_000546.5:c.672G>A	C	T	.	.	.
chr17	7674859	NM_000546.5:c.672G>T	C	A	.	.	.
chr17	7674908	NM_000546.4:c.623A>G	T	C	.	.	.
chr17	7674972	NM_000546.5:c.560-1G>A	C	T	.	.	.
chr17	7675051	NM_000546.5:c.559+2T>A	A	T	.	.	.
chr17	7675052	NM_000546.5:c.559+1G>A	C	T	.	.	.
chr17	7675053	NM_000546.5:c.559G>C	C	G	.	.	.
chr17	7675237	NM_000546.5:c.376-1G>A	C	T	.	.	.
chr17	7675238	NM_000546.5:c.376-2A>G	T	C	.	.	.
chr17	7675238	NM_000546.5:c.376-2A>T	T	A	.	.	.
chr17	7675989	NM_000546.5:c.375+5G>A	C	T	.	.	.
chr17	7675992	NM_000546.5:c.375+2T>C	A	G	.	.	.
chr17	7675992	NM_000546.5:c.375+2T>G	A	C	.	.	.
chr17	7675993	NM_000546.5:c.375+1G>A	C	T	.	.	.
chr17	7675993	NM_000546.5:c.375+1G>T	C	A	.	.	.
chr17	7675994	NM_000546.5:c.375G>A	C	T	.	.	.
chr17	7675994	NM_000546.5:c.375G>T	C	A	.	.	.
chr17	7675995	NM_000546.5:c.374C>T	G	A	.	.	.
chr17	8015846	NM_000180.3:c.3043+5G>A	G	A	.	.	.
chr17	8175756	NM_032354.3:c.274+1G>A	C	T	.	.	.
chr17	29250298	NM_005208.4:c.213C>T	C	T	.	.	.
chr17	31170002	NM_001128147.2:c.586+5G>A	G	A	.	.	.
chr17	31200598	NM_001042492.2:c.1062+3A>G	A	G	.	.	.
chr17	31219119	NM_000267.3:c.1641+1G>A	G	A	.	.	.
chr17	31258504	NM_000267.3:c.4269+2T>C	T	C	.	.	.
chr17	31357294	NM_001042492.2:c.7895A>G	A	G	.	.	.
chr17	43045732	NM_007294.2:c.5538G>A	C	T	.	.	.
chr17	43045804	NM_007294.3:c.5468-2A>G	T	C	.	.	.
chr17	43045807	NM_007294.3:c.5468-5T>A	A	T	.	.	.
chr17	43045810	NM_007294.3:c.5468-8G>A	C	T	.	.	.
chr17	43045812	NM_007294.3:c.5468-10C>A	G	T	.	.	.
chr17	43047638	NM_007294.3:c.5467+5G>C	C	G	.	.	.
chr17	43047641	NM_007294.3:c.5467+2T>C	A	G	.	.	.
chr17	43047642	NM_007294.3:c.5467+1G>A	C	T	.	.	.
chr17	43047643	NM_007294.3:c.5467G>A	C	T	.	.	.
chr17	43047657	NM_007294.3:c.5453A>G	T	C	.	.	.
chr17	43047676	NM_007294.2:c.5434C>G	G	C	.	.	.
chr17	43047679	NM_007294.3:c.5431C>A	G	T	.	.	.
chr17	43047685	NM_007294.3:c.5425G>T	C	A	.	.	.
chr17	43047699	NM_007294.2:c.5411T>A	A	T	.	.	.
chr17	43047702	NM_007294.3:c.5408G>C	C	G	.	.	.
chr17	43047703	NM_007294.3:c.5407G>T	C	A	.	.	.
chr17	43047705	NM_007294.3:c.5407-2A>G	T	C	.	.	.
chr17	43049076	NM_007294.2:c.5406+45C>A	G	T	.	.	.
chr17	43049088	NM_007294.2:c.5406+33A>T	T	A	.	.	.
chr17	43049113	NM_007294.3:c.5406+8T>C	A	G	.	.	.
chr17	43049116	NM_007294.3:c.5406+5G>A	C	T	.	.	.
chr17	43049116	NM_007294.3:c.5406+5G>C	C	G	.	.	.
chr17	43049117	NM_007294.3:c.5406+4A>G	T	C	.	.	.
chr17	43049118	NM_007294.3:c.5406+3A>T	T	A	.	.	.
chr17	43049118	NM_007294.3:c.5406+2del	TA	T	.	.	.
chr17	43049119	NM_007294.3:c.5406+2T>G	A	C	.	.	.
chr17	43049120	NM_007294.3:c.5406+1G>A	C	T	.	.	.
chr17	43049193	NM_007294.3:c.5334T>C	A	G	.	.	.
chr17	43049194	NM_007294.3:c.5333A>G	T	C	.	.	.
chr17	43049195	NM_007294.3:c.5333-1G>T	C	A	.	.	.
chr17	43049197	NM_007294.3:c.5333-3T>G	A	C	.	.	.
chr17	43049200	NM_007294.3:c.5333-6T>G	A	C	.	.	.
chr17	43051024	NM_007294.2:c.5332+39C>T	G	A	.	.	.
chr17	43051050	NM_007294.3:c.5332+13G>T	C	A	.	.	.
chr17	43051061	NM_007294.3:c.5332+2T>A	A	T	.	.	.
chr17	43051062	NM_007294.3:c.5331_5332+1delinsCAACAT	CCT	ATGTTG	.	.	.
chr17	43051062	NM_007294.3:c.5332+1G>A	C	T	.	.	.
chr17	43051063	NM_007294.3:c.5332G>A	C	T	.	.	.
chr17	43051063	NM_007294.3:c.5332G>T	C	A	.	.	.
chr17	43051118	NM_007294.3:c.5278-1G>A	C	T	.	.	.
chr17	43051118	NM_007294.3:c.5278-1G>C	C	G	.	.	.
chr17	43051118	NM_007294.3:c.5278-1G>T	C	A	.	.	.
chr17	43051118	NM_007294.3:c.5278-2del	CT	C	.	.	.
chr17	43051120	NM_007294.3:c.5278-6_5278-4del	GGAA	G	.	.	.
chr17	43056974	NM_007294.2:c.5277+78G>A	C	T	.	.	.
chr17	43057046	NM_007294.3:c.5277+6G>C	C	G	.	.	.
chr17	43057051	NM_007294.3:c.5277+1G>A	C	T	.	.	.
chr17	43057077	NM_007294.3:c.5252G>A	C	T	.	.	.
chr17	43057078	NM_007294.2:c.5251C>A	G	T	.	.	.
chr17	43057122	NM_007294.3:c.5207T>C	A	G	.	.	.
chr17	43057131	NM_007294.3:c.5198A>G	T	C	.	.	.
chr17	43057136	NM_007294.3:c.5194-1G>T	C	A	.	.	.
chr17	43057141	NM_007294.3:c.5194-6T>C	A	G	.	.	.
chr17	43057147	NM_007294.3:c.5194-12G>A	C	T	.	.	.
chr17	43063269	NM_007294.2:c.5193+64T>G	A	C	.	.	.
chr17	43063330	NM_007294.3:c.5193+2del	TA	T	.	.	.
chr17	43063331	NM_007294.3:c.5193+2T>G	A	C	.	.	.
chr17	43063331	NM_007294.3:c.5193+1del	AC	A	.	.	.
chr17	43063369	NM_007294.3:c.5157G>T	C	A	.	.	.
chr17	43063372	NM_007294.3:c.5154G>T	C	A	.	.	.
chr17	43063373	NM_007294.3:c.5153G>C	C	G	.	.	.
chr17	43063374	NM_007294.3:c.5153-1G>A	C	T	.	.	.
chr17	43063374	NM_007294.3:c.5153-2del	CT	C	.	.	.
chr17	43063379	NM_007294.3:c.5153-6C>A	G	T	.	.	.
chr17	43063386	NM_007294.2:c.5153-13A>G	T	C	.	.	.
chr17	43063399	NM_007294.3:c.5153-26A>G	T	C	.	.	.
chr17	43063407	NM_007294.2:c.5153-34T>G	A	C	.	.	.
chr17	43063780	NM_007294.2:c.5152+94T>G	A	C	.	.	.
chr17	43063788	NM_007294.2:c.5152+85delT	CA	C	.	.	.
chr17	43063868	NM_007294.3:c.5152+6T>C	A	G	.	.	.
chr17	43063869	NM_007294.3:c.5152+5G>A	C	T	.	.	.
chr17	43063869	NM_007294.3:c.5152+5G>C	C	G	.	.	.
chr17	43063873	NM_007294.3:c.5152+1G>C	C	G	.	.	.
chr17	43063909	NM_007294.3:c.5117G>A	C	T	.	.	.
chr17	43063910	NM_007294.2:c.5116G>A	C	T	.	.	.
chr17	43063930	NM_007294.3:c.5096G>A	C	T	.	.	.
chr17	43063945	NM_007294.2:c.5078_5080delCTG	TCAG	T	.	.	.
chr17	43063946	NM_007294.2:c.5080G>A	C	T	.	.	.
chr17	43063953	NM_007294.3:c.5075-2A>G	T	C	.	.	.
chr17	43063957	NM_007294.3:c.5075-6C>A	G	T	.	.	.
chr17	43063959	NM_007294.3:c.5075-8T>G	A	C	.	.	.
chr17	43063960	NM_007294.3:c.5075-9A>T	T	A	.	.	.
chr17	43067516	NM_007294.2:c.5074+92T>C	A	G	.	.	.
chr17	43067601	NM_007294.3:c.5074+7C>T	G	A	.	.	.
chr17	43067602	NM_007294.3:c.5074+6C>G	G	C	.	.	.
chr17	43067603	NM_007294.3:c.5074+5A>T	T	A	.	.	.
chr17	43067605	NM_007294.3:c.5074+3A>G	T	C	.	.	.
chr17	43067607	NM_007294.3:c.5074+1G>A	C	T	.	.	.
chr17	43067607	NM_007294.3:c.5074+1G>T	C	A	.	.	.
chr17	43067608	NM_007294.3:c.5074G>A	C	T	.	.	.
chr17	43067608	NM_007294.3:c.5074G>C	C	G	.	.	.
chr17	43067608	NM_007294.3:c.5074G>T	C	A	.	.	.
chr17	43067610	NM_007294.3:c.5072C>A	G	T	.	.	.
chr17	43067610	NM_007294.3:c.5072C>G	G	C	.	.	.
chr17	43067610	NM_007294.3:c.5072C>T	G	A	.	.	.
chr17	43067611	NM_007294.2:c.5071A>G	T	C	.	.	.
chr17	43067617	NM_007294.2:c.5062_5064delGTT	TAAC	T	.	.	.
chr17	43067658	NM_007294.3:c.5024C>T	G	A	.	.	.
chr17	43067662	NM_007294.2:c.5017_5019delCAC	TGTG	T	.	.	.
chr17	43067688	NM_007294.2:c.4994T>A	A	T	.	.	.
chr17	43067694	NM_007294.3:c.4988T>A	A	T	.	.	.
chr17	43067695	NM_007294.3:c.4987A>T	T	A	.	.	.
chr17	43067696	NM_007294.3:c.4987-1G>A	C	T	.	.	.
chr17	43067697	NM_007294.3:c.4987-2A>G	T	C	.	.	.
chr17	43067698	NM_007294.3:c.4987-3C>G	G	C	.	.	.
chr17	43067698	NM_007294.3:c.4987-4del	GA	G	.	.	.
chr17	43067700	NM_007294.3:c.4987-5T>A	A	T	.	.	.
chr17	43067701	NM_007294.3:c.4987-6T>C	A	G	.	.	.
chr17	43067706	NM_007294.3:c.4987-11T>C	A	G	.	.	.
chr17	43070922	NM_007294.3:c.4986+6T>C	A	G	.	.	.
chr17	43070922	NM_007294.3:c.4986+6T>G	A	C	.	.	.
chr17	43070923	NM_007294.3:c.4986+5G>A	C	T	.	.	.
chr17	43070923	NM_007294.3:c.4986+5G>T	C	A	.	.	.
chr17	43070924	NM_007294.3:c.4986+4A>G	T	C	.	.	.
chr17	43070925	NM_007294.3:c.4986+3G>C	C	G	.	.	.
chr17	43070927	NM_007294.3:c.4986+1G>T	C	A	.	.	.
chr17	43070929	NM_007294.3:c.4985T>C	A	G	.	.	.
chr17	43070958	NM_007294.2:c.4956G>A	C	T	.	.	.
chr17	43070958	NM_007294.3:c.4955_4956delinsAA	CA	TT	.	.	.
chr17	43071046	NM_007294.3:c.4868C>G	G	C	.	.	.
chr17	43071073	NM_007294.2:c.4841C>T	G	A	.	.	.
chr17	43071102	NM_007294.2:c.4812A>G	T	C	.	.	.
chr17	43071232	NM_007294.2:c.4682C>T	G	A	.	.	.
chr17	43071246	NM_007294.3:c.4676-8C>G	G	C	.	.	.
chr17	43074330	NM_007294.3:c.4675+1G>A	C	T	.	.	.
chr17	43074331	NM_007294.3:c.4675G>A	C	T	.	.	.
chr17	43074331	NM_007294.3:c.4675G>C	C	G	.	.	.
chr17	43074353	NM_007294.2:c.4653T>C	A	G	.	.	.
chr17	43074370	NM_007294.2:c.4636G>A	C	T	.	.	.
chr17	43074522	NM_007294.3:c.4485-1G>C	C	G	.	.	.
chr17	43076473	NM_007294.3:c.4484+15T>C	A	G	.	.	.
chr17	43076474	NM_007294.2:c.4484+14A>G	T	C	.	.	.
chr17	43076487	NM_007294.3:c.4484+1G>A	C	T	.	.	.
chr17	43076487	NM_007294.3:c.4484+1G>T	C	A	.	.	.
chr17	43076488	NM_007294.3:c.4484G>A	C	T	.	.	.
chr17	43076488	NM_007294.3:c.4484G>C	C	G	.	.	.
chr17	43076488	NM_007294.3:c.4484G>T	C	A	.	.	.
chr17	43076527	NM_007294.2:c.4445A>G	T	C	.	.	.
chr17	43076579	NM_007294.3:c.4393A>G	T	C	.	.	.
chr17	43076615	NM_007294.3:c.4358-2del	CT	C	.	.	.
chr17	43076624	NM_007294.3:c.4358-10C>T	G	A	.	.	.
chr17	43076640	NM_007294.3:c.4358-31_4358-27del	CTACTT	C	.	.	.
chr17	43082345	NM_007294.2:c.4357+59C>A	G	T	.	.	.
chr17	43082394	NM_007294.2:c.4357+10G>A	C	T	.	.	.
chr17	43082398	NM_007294.3:c.4357+6T>C	A	G	.	.	.
chr17	43082402	NM_007294.3:c.4357+1dup	A	AC	.	.	.
chr17	43082402	NM_007294.3:c.4357+1del	AC	A	.	.	.
chr17	43082403	NM_007294.3:c.4357+1G>A	C	T	.	.	.
chr17	43082403	NM_007294.3:c.4357+1G>T	C	A	.	.	.
chr17	43082418	NM_007294.3:c.4343G>A	C	T	.	.	.
chr17	43090922	NM_007294.3:c.4185+2_4185+22delinsA	CACACACACACACGCTTTTTA	T	.	.	.
chr17	43090940	NM_007294.3:c.4185_4185+3del	TTACC	T	.	.	.
chr17	43090941	NM_007294.3:c.4185+3A>T	T	A	.	.	.
chr17	43090944	NM_007294.3:c.4185G>A	C	T	.	.	.
chr17	43090944	NM_007294.3:c.4185G>C	C	G	.	.	.
chr17	43091032	NM_007294.3:c.4097G>A	C	T	.	.	.
chr17	43091034	NM_007294.3:c.4097-2A>G	T	C	.	.	.
chr17	43091043	NM_007294.3:c.4097-11T>C	A	G	.	.	.
chr17	43091061	NM_007294.2:c.4097-29C>T	G	A	.	.	.
chr17	43091432	NM_007294.3:c.4096+3A>G	T	C	.	.	.
chr17	43091434	NM_007294.3:c.4096+1G>A	C	T	.	.	.
chr17	43091686	NM_007294.3:c.3845A>T	T	A	.	.	.
chr17	43092484	NM_007294.3:c.3047A>G	T	C	.	.	.
chr17	43093800	NM_007294.3:c.1731A>G	T	C	.	.	.
chr17	43094862	NM_007294.3:c.671-2A>C	T	G	.	.	.
chr17	43095838	NM_007294.3:c.670+8C>T	G	A	.	.	.
chr17	43095844	NM_007294.3:c.670+1delG	AC	A	.	.	.
chr17	43095848	NM_007294.3:c.668A>G	T	C	.	.	.
chr17	43095904	NM_007294.3:c.612G>C	C	G	.	.	.
chr17	43095924	NM_007294.3:c.594-2A>C	T	G	.	.	.
chr17	43095926	NM_007294.3:c.594-4A>G	T	C	.	.	.
chr17	43095937	NM_007294.2:c.594-15G>C	C	G	.	.	.
chr17	43095956	NM_007294.2:c.594-34T>C	A	G	.	.	.
chr17	43097236	NM_007294.3:c.593+8A>G	T	C	.	.	.
chr17	43097240	NM_007294.3:c.593+4A>G	T	C	.	.	.
chr17	43097241	NM_007294.3:c.593+3G>A	C	T	.	.	.
chr17	43097246	NM_007294.3:c.591C>T	G	A	.	.	.
chr17	43097249	NM_007294.2:c.588T>C	A	G	.	.	.
chr17	43097280	NM_007294.2:c.557C>A	G	T	.	.	.
chr17	43097285	NM_007294.2:c.552T>C	A	G	.	.	.
chr17	43097291	NM_007294.3:c.548-3del	TA	T	.	.	.
chr17	43097306	NM_007294.2:c.548-17G>T	C	A	.	.	.
chr17	43099768	NM_007294.3:c.547+7G>A	C	T	.	.	.
chr17	43099769	NM_007294.3:c.547+6G>A	C	T	.	.	.
chr17	43099772	NM_007294.3:c.547+3A>T	T	A	.	.	.
chr17	43099773	NM_007294.3:c.547+2T>A	A	T	.	.	.
chr17	43099773	NM_007294.3:c.547+2T>C	A	G	.	.	.
chr17	43099786	NM_007294.2:c.536A>G	T	C	.	.	.
chr17	43099813	NM_007294.3:c.509G>A	C	T	.	.	.
chr17	43099874	NM_007294.2:c.448A>G	T	C	.	.	.
chr17	43099883	NM_007294.3:c.442-3T>G	A	C	.	.	.
chr17	43099896	NM_007294.2:c.442-16T>G	A	C	.	.	.
chr17	43099905	NM_007294.2:c.442-25G>A	C	T	.	.	.
chr17	43104071	NM_007294.2:c.441+51T>C	A	G	.	.	.
chr17	43104104	NM_007294.2:c.441+18C>T	G	A	.	.	.
chr17	43104120	NM_007294.3:c.441+2T>A	A	T	.	.	.
chr17	43104120	NM_007294.3:c.441+2T>G	A	C	.	.	.
chr17	43104121	NM_007294.3:c.441+1G>A	C	T	.	.	.
chr17	43104134	NM_007294.2:c.429A>C	T	G	.	.	.
chr17	43104147	NM_007294.2:c.416A>G	T	C	.	.	.
chr17	43104262	NM_007294.3:c.302-1G>A	C	T	.	.	.
chr17	43104262	NM_007294.3:c.302-2del	CT	C	.	.	.
chr17	43104264	NM_007294.3:c.302-3C>G	G	C	.	.	.
chr17	43104266	NM_007294.3:c.302-5T>C	A	G	.	.	.
chr17	43104861	NM_007294.3:c.301+7G>A	C	T	.	.	.
chr17	43104862	NM_007294.3:c.301+6T>C	A	G	.	.	.
chr17	43104867	NM_007294.3:c.301+1G>C	C	G	.	.	.
chr17	43104883	NM_007294.3:c.286G>A	C	T	.	.	.
chr17	43104883	NM_007294.3:c.286G>C	C	G	.	.	.
chr17	43104914	NM_007294.2:c.255G>A	C	T	.	.	.
chr17	43104938	NM_007294.2:c.231G>A	C	T	.	.	.
chr17	43104957	NM_007294.3:c.213-1G>A	C	T	.	.	.
chr17	43104958	NM_007294.3:c.213-2A>C	T	G	.	.	.
chr17	43104958	NM_007294.3:c.213-2A>G	T	C	.	.	.
chr17	43104961	NM_007294.3:c.213-5T>G	A	C	.	.	.
chr17	43104967	NM_007294.3:c.213-11T>G	A	C	.	.	.
chr17	43104968	NM_007294.3:c.213-12A>G	T	C	.	.	.
chr17	43104970	NM_007294.3:c.213-14C>G	G	C	.	.	.
chr17	43104971	NM_007294.2:c.213-15A>G	T	C	.	.	.
chr17	43106433	NM_007294.2:c.212+23T>A	A	T	.	.	.
chr17	43106453	NM_007294.3:c.212+3A>G	T	C	.	.	.
chr17	43106454	NM_007294.3:c.212+2T>C	A	G	.	.	.
chr17	43106455	NM_007294.3:c.212+1G>A	C	T	.	.	.
chr17	43106455	NM_007294.3:c.212+1G>C	C	G	.	.	.
chr17	43106455	NM_007294.3:c.212+1G>T	C	A	.	.	.
chr17	43106456	NM_007294.3:c.211dup	C	CT	.	.	.
chr17	43106456	NM_007294.3:c.212G>A	C	T	.	.	.
chr17	43106456	NM_007294.3:c.212G>T	C	A	.	.	.
chr17	43106457	NM_007294.3:c.211A>G	T	C	.	.	.
chr17	43106469	NM_007294.2:c.199G>T	C	A	.	.	.
chr17	43106477	NM_007294.2:c.191G>A	C	T	.	.	.
chr17	43106479	NM_007294.3:c.189A>T	T	A	.	.	.
chr17	43106528	NM_007294.2:c.140G>T	C	A	.	.	.
chr17	43106534	NM_007294.3:c.135-1G>C	C	G	.	.	.
chr17	43106539	NM_007294.3:c.135-6T>G	A	C	.	.	.
chr17	43106544	NM_007294.3:c.135-15_135-12del	TAAAG	T	.	.	.
chr17	43115719	NM_007294.3:c.134+3_134+6del	AACTT	A	.	.	.
chr17	43115723	NM_007294.3:c.134+3A>C	T	G	.	.	.
chr17	43115723	NM_007294.3:c.134+3A>T	T	A	.	.	.
chr17	43115725	NM_007294.3:c.134+1G>A	C	T	.	.	.
chr17	43115727	NM_007294.3:c.133A>C	T	G	.	.	.
chr17	43115728	NM_007294.3:c.132C>T	G	A	.	.	.
chr17	43115750	NM_007294.2:c.110C>G	G	C	.	.	.
chr17	43115780	NM_007294.3:c.81-1G>C	C	G	.	.	.
chr17	43115785	NM_007294.3:c.81-6T>A	A	T	.	.	.
chr17	43115785	NM_007294.3:c.81-6T>C	A	G	.	.	.
chr17	43115788	NM_007294.3:c.81-9C>G	G	C	.	.	.
chr17	43115789	NM_007294.3:c.81-11del	TA	T	.	.	.
chr17	43115790	NM_007294.3:c.81-12del	AG	A	.	.	.
chr17	43115791	NM_007294.3:c.81-12C>G	G	C	.	.	.
chr17	43115792	NM_007294.2:c.81-13C>A	G	T	.	.	.
chr17	43115792	NM_007294.2:c.81-13C>G	G	C	.	.	.
chr17	43115793	NM_007294.3:c.81-14C>T	G	A	.	.	.
chr17	43115828	NM_007294.2:c.81-49A>C	T	G	.	.	.
chr17	43115844	NM_007294.3:c.81-65G>C	C	G	.	.	.
chr17	43124010	NM_007294.3:c.80+3_80+6del	GACTT	G	.	.	.
chr17	43124016	NM_007294.3:c.80+1G>A	C	T	.	.	.
chr17	43124061	NM_007294.3:c.36A>G	T	C	.	.	.
chr17	43124076	NM_007294.2:c.21C>T	G	A	.	.	.
chr17	43124078	NM_007294.3:c.19C>T	G	A	.	.	.
chr17	43124125	NM_007294.3:c.-19-10T>C	A	G	.	.	.
chr17	44257981	NM_000342.4:c.1282+5G>C	C	G	.	.	.
chr17	46033197	NM_015443.3:c.2725-5T>G	A	C	.	.	.
chr17	46066537	NM_015443.3:c.1848G>A	C	T	.	.	.
chr17	50168577	NM_000023.2:c.584+5G>A	G	A	.	.	.
chr17	50191786	NM_000088.3:c.2127+2T>A	A	T	.	.	.
chr17	50277743	NM_001168215:c.95+3A>G	A	G	.	.	.
chr17	75751112	NM_000213.3:c.3793+1G>C	G	C	.	.	.
chr17	76733217	NM_001080510.3:c.322+2T>C	T	C	.	.	.
chr17	82906053	NM_005993.4:c.1922G>C	G	C	.	.	.
chr18	49097401	NM_017653.3:c.1860+1G>A	C	T	.	.	.
chr18	70028821	NM_173630.3:c.5746-20A>G	T	C	.	.	.
chr18	70135176	NM_173630.3:c.2885+8A>G	T	C	.	.	.
chr19	11021724	NM_001128844.1:c.2617-1G>A	G	A	.	.	.
chr19	11034913	NM_001128844.1:c.3952-1G>C	G	C	.	.	.
chr19	11214650	NM_020812.3:c.4107-1G>C	C	G	.	.	.
chr19	12669127	NM_016145.3:c.156+1G>T	C	A	.	.	.
chr19	12896908	NM_013976.2:c.853-2A>G	A	G	.	.	.
chr19	13913639	NM_017721.4:c.748+1G>T	G	T	.	.	.
chr19	43744768	NM_019108.2:c.701+4A>G	T	C	.	.	.
chr19	44949158	NM_000483.4:c.216-1G>A	G	A	.	.	.
chr19	49862369	NM_007254.3:c.1029+2T>C	A	G	.	.	.
chr19	49864320	NM_007254.3:c.578+4A>G	T	C	.	.	.
chr19	50407108	NM_001308632.1:c.1620C>T	C	T	.	.	.
chr19	50414813	NM_002691.3:c.2389-2A>T	A	T	.	.	.
chr19	54123711	NM_015629.3:c.528-38C>T	C	T	.	.	.
chr20	10412712	NM_018848.3:c.803T>G	A	C	.	.	.
chr20	10412766	NM_018848.3:c.749G>A	C	T	.	.	.
chr20	25307961	NM_015600.4:c.867+5G>A	C	T	.	.	.
chr21	44330349	NM_001271441.1:c.1000-23A>T	T	A	.	.	.
chr21	44331842	NM_004928.2:c.545+1G>A	C	T	.	.	.
chr21	46119852	NM_058175.2:c.1332+2T>C	T	C	.	.	.
chr21	46121493	NM_001849.3:c.1459-63G>A	G	A	.	.	.
chr21	46126238	NM_001849.3:c.2422+1G>A	G	A	.	.	.
chr22	18078604	NM_001127649.2:c.228C>T	C	T	.	.	.
chr22	23793689	NM_003073.3:c.362+1G>C	G	C	.	.	.
chr22	23801082	NM_003073.3:c.500+1G>A	G	A	.	.	.
chr22	29363107	NM_001166019.1:c.38-1G>A	C	T	.	.	.
chr22	29639213	NM_000268.3:c.363+1G>A	G	A	.	.	.
chr22	41514735	NM_001098.2:c.526-642C>T	C	T	.	.	.
chrX	38287248	NM_001034853.1:c.1754-3G>C	G	C	.	.	.
chrX	38322853	NM_001034853.1:c.247G>T	C	A	.	.	.
chrX	70035390	NM_001399.4:c.957C>G	C	G	.	.	.
chrX	71375242	NM_001286074.1:c.488C>A	C	A	.	.	.
chrX	130140644	NM_004208.3:c.697-27T>G	A	C	.	.	.
chrX	139785224	NM_173694.4:c.1675+2T>C	A	G	.	.	.
chrX	154362058	NM_001110556.1:c.2747A>T	T	A	.	.	.
chrX	154769320	NM_001363.3:c.915+10G>A	G	A	.	.	.
