# Supplementary material for: Analyzing the performance of deep learning splice prediction algorithms
Source: PLoS One. 2026 May 13;21(5):e0348885. doi: 10.1371/journal.pone.0348885 (PMC13170886; doi:10.1371/journal.pone.0348885)
Supplement: S2 File — The Riepe benchmark data are available in Benchmarking_splice_prediction_tools at https://github.com/cmbi/Benchmarking_splice_prediction_tools. (ZIP) [file pone.0348885.s002.zip]

Archive with 40 entries (32 files):
- Benchmarking_splice_prediction_tools-master/
- Benchmarking_splice_prediction_tools-master/.gitignore
- Benchmarking_splice_prediction_tools-master/DSSP/
- Benchmarking_splice_prediction_tools-master/DSSP/AS_DSSP.py
- Benchmarking_splice_prediction_tools-master/DSSP/AS_model.hdf5
- Benchmarking_splice_prediction_tools-master/DSSP/AS_model.json
- Benchmarking_splice_prediction_tools-master/DSSP/DSSP_DI_input.py
- Benchmarking_splice_prediction_tools-master/DSSP/DSSP_NCSS_input.py
- Benchmarking_splice_prediction_tools-master/DSSP/DS_DSSP.py
- Benchmarking_splice_prediction_tools-master/DSSP/DS_model.hdf5
- Benchmarking_splice_prediction_tools-master/DSSP/DS_model.json
- Benchmarking_splice_prediction_tools-master/DSSP/README.md
- Benchmarking_splice_prediction_tools-master/LICENSE
- Benchmarking_splice_prediction_tools-master/MMSplice/
- Benchmarking_splice_prediction_tools-master/MMSplice/README.md
- Benchmarking_splice_prediction_tools-master/MMSplice/mmsplice_scocres.py
- Benchmarking_splice_prediction_tools-master/README.md
- Benchmarking_splice_prediction_tools-master/Spidex/
- Benchmarking_splice_prediction_tools-master/Spidex/README.md
- Benchmarking_splice_prediction_tools-master/Spidex/spidex_scores.py
- Benchmarking_splice_prediction_tools-master/SpliceAI/
- Benchmarking_splice_prediction_tools-master/SpliceAI/README.md
- Benchmarking_splice_prediction_tools-master/SpliceAI/vcf_to_excel.py
- Benchmarking_splice_prediction_tools-master/SpliceRover/
- Benchmarking_splice_prediction_tools-master/SpliceRover/README.md
- Benchmarking_splice_prediction_tools-master/SpliceRover/create_input_sequence.py
- Benchmarking_splice_prediction_tools-master/analysis_variants.py
- Benchmarking_splice_prediction_tools-master/confusion_matrix.py
- Benchmarking_splice_prediction_tools-master/create_vcffile.py
- Benchmarking_splice_prediction_tools-master/data/
- Benchmarking_splice_prediction_tools-master/data/ABCA4_DI_variants.vcf
- Benchmarking_splice_prediction_tools-master/data/ABCA4_NCSS_variants.vcf
- Benchmarking_splice_prediction_tools-master/data/MYBPC3_NCSS_variants.vcf
- Benchmarking_splice_prediction_tools-master/data/variant_scores.xlsx
- Benchmarking_splice_prediction_tools-master/functions.py
- Benchmarking_splice_prediction_tools-master/references/
- Benchmarking_splice_prediction_tools-master/references/.gitkeep
- Benchmarking_splice_prediction_tools-master/references/README.md
- Benchmarking_splice_prediction_tools-master/roc.py
- Benchmarking_splice_prediction_tools-master/roc_best5tools.py
