# Supplementary material for: Analyzing the performance of deep learning splice prediction algorithms
Source: PLoS One. 2026 May 13;21(5):e0348885. doi: 10.1371/journal.pone.0348885 (PMC13170886; doi:10.1371/journal.pone.0348885)
Supplement: S2 File — The Riepe benchmark data are available in Benchmarking_splice_prediction_tools at https://github.com/cmbi/Benchmarking_splice_prediction_tools. (ZIP) [file pone.0348885.s002.zip › Benchmarking_splice_prediction_tools-master/DSSP/AS_DSSP.py]

# -*- coding: utf-8 -*-

import os
import sys
import argparse
import numpy as np
from keras.models import model_from_json
from Bio import SeqIO

BASE_KEY = {'A': 0, 'C': 1, 'G': 2, 'T': 3, 'N': 4}

# Define the variants that should be analyzed.
# Option are (ABCA4_NCSS, ABCA4_DI and MYBPC3_NCSS)
dataset = 'ABCA4_NCSS'

def check_input(input_seq):

    if not type(input_seq) == str:
        print('The input must be a string.')
        sys.exit(1)

    if not len(input_seq) == 140:
        print('The sequence should be 140-mer.')

    if not input_seq[68:70] == 'AG':
        print('The position of 69 and 70 should be "AG".')


def AS_DSSP(input_seq):
    
    check_input(input_seq)
    
    input_vec = np.zeros((1, 140, 5))
    for i in range(len(input_seq)):
        try:
            input_vec[0][i][BASE_KEY[input_seq[i]]] = 1
        except KeyError:
            print('Each base must be "A", "C", "G", "T", or "N"')
            sys.exit(1)
            
    model = model_from_json(open(os.path.join(os.path.dirname(__file__), 'AS_model.json')).read())
    model.load_weights(os.path.join(os.path.dirname(__file__), 'AS_model.hdf5'))

    predict = model.predict(input_vec, batch_size=1, verbose=0)[0, 0]
    
    print ('Acceptor site probability: {}'.format(predict))

    return predict


# This part is modified so that it can predict a score for both the wild type and variant sequence and write both to the same output file
def main():
    fasta_sequences = SeqIO.parse(open((dataset + '_acceptor.fa.out')),'fasta')
    
    i = 0

    with open ((dataset + '_acceptor.csv'), 'w') as file:
        for fasta in fasta_sequences:
            name, sequence = fasta.id, str(fasta.seq)
            sequence = sequence.upper()
            predict = AS_DSSP(sequence)
            
            if (i % 2) == 0:
                file.write(name + ',' + str(predict))
            else:
                file.write(',' + str(predict) + '\n')
            
            i += 1


if __name__ == '__main__':
    main()
