# Supplementary material for: Analyzing the performance of deep learning splice prediction algorithms
Source: PLoS One. 2026 May 13;21(5):e0348885. doi: 10.1371/journal.pone.0348885 (PMC13170886; doi:10.1371/journal.pone.0348885)
Supplement: S2 File — The Riepe benchmark data are available in Benchmarking_splice_prediction_tools at https://github.com/cmbi/Benchmarking_splice_prediction_tools. (ZIP) [file pone.0348885.s002.zip › Benchmarking_splice_prediction_tools-master/MMSplice/README.md]

## [MMSplice](https://github.com/gagneurlab/MMSplice_MTSplice)

1. Install MMSplice and all necessary packages (information on MMSplice github page)
2. Download the necessary reference genome sequences and genome annotation files"
   *  [Human genome annotation](http://ftp.ensembl.org/pub/release-75/gtf/homo_sapiens/Homo_sapiens.GRCh37.75.gtf.gz)
   *  [Reference fasta sequence chromosome 1](http://ftp.ensembl.org/pub/release-75/fasta/homo_sapiens/dna/Homo_sapiens.GRCh37.75.dna.chromosome.1.fa.gz)
   *  [Reference fasta sequence chromosome 11](https://www.ncbi.nlm.nih.gov/nuccore/NC_000011.9?report=fasta)
3. Create the variant vcf file with `create_vcffile.py` 
4. Run `mmsplice_scores.py` on the dataset.
5. The scores are stored in a csv file called `mmsplice_ABCA4_NCSS.csv` for ABCA4 NCSS variants.
