# Supplementary material for: Analyzing the performance of deep learning splice prediction algorithms
Source: PLoS One. 2026 May 13;21(5):e0348885. doi: 10.1371/journal.pone.0348885 (PMC13170886; doi:10.1371/journal.pone.0348885)
Supplement: S2 File — The Riepe benchmark data are available in Benchmarking_splice_prediction_tools at https://github.com/cmbi/Benchmarking_splice_prediction_tools. (ZIP) [file pone.0348885.s002.zip › Benchmarking_splice_prediction_tools-master/MMSplice/mmsplice_scocres.py]

#import
from mmsplice.vcf_dataloader import SplicingVCFDataloader
from mmsplice import MMSplice, predict_all_table, predict_save
from mmsplice.utils import max_varEff
import cyvcf2
from gtfparse import read_gtf
import pandas as pd

# Define variables
variants = 'DI'
gene = 'ABCA4'
# set tissue_specific = False for MMSplice and tissue_specific = True for MTSplice
tissue_specificity = False

# Get necessary files
# 1) Standard human gene annotation file in GTF format -> filtering for protein coding genes is recommended
# can be downloaded from http://ftp.ensembl.org/pub/release-75/gtf/homo_sapiens/Homo_sapiens.GRCh37.75.gtf.gz
gtf = '../references/Homo_sapiens.GRCh37.75.gtf'

# 2) VCF file
vcf = ('../data/' + gene + '_' + variants + '_variants.vcf')

#3) Human reference fasta file from ensemble/gencode, chromosome names have to match with GTF file
if gene == 'ABCA4':
    # reference fasta can be downloaded from http://ftp.ensembl.org/pub/release-75/fasta/homo_sapiens/dna/Homo_sapiens.GRCh37.75.dna.chromosome.1.fa.gz
    fasta = '../references/Homo_sapiens.GRCh37.dna_rm.chromosome.1.fa'
if gene == 'MYBPC3':
    # reference fasta can be downloaded from https://www.ncbi.nlm.nih.gov/nuccore/NC_000011.9?report=fasta
    fasta = '../references/chr11.fa'

# Filter the gtf file for variants in the gene of interest
# read all transcripts from the gtf file
df = pd.read_csv(gtf, sep='\t', header=None)

# filter for transcripts of the gene of interest
g = df[8].str.contains(gene)
result = df[g]

# write the result to a csv file for reuse
new_gtf = ('Homo_sapiens_' + gene + '_all.GRCh37.75.gtf')
result.to_csv(new_gtf , sep='\t', index=False, header=None)

# predict the scores
# dataloader to load variants from vcf
# set tissue_specific = False for MMSplice and tissue_specific = True for MTSplice
dl = SplicingVCFDataloader(new_gtf, fasta, vcf, tissue_specific = tissue_specificity) 

# Specify model
model = MMSplice()

# predict  the scores
predictions = predict_all_table(model, dl, pathogenicity=True, splicing_efficiency=True)
# Summarize the effect as the maximum across all exons
predictions = max_varEff(predictions)
predictions.to_csv('mmsplice_' + gene + '_' + variants + '.csv')
