# Supplementary material for: Analyzing the performance of deep learning splice prediction algorithms
Source: PLoS One. 2026 May 13;21(5):e0348885. doi: 10.1371/journal.pone.0348885 (PMC13170886; doi:10.1371/journal.pone.0348885)
Supplement: S2 File — The Riepe benchmark data are available in Benchmarking_splice_prediction_tools at https://github.com/cmbi/Benchmarking_splice_prediction_tools. (ZIP) [file pone.0348885.s002.zip › Benchmarking_splice_prediction_tools-master/Spidex/README.md]

## [Spidex](http://tools.genes.toronto.edu/)

1. Download the file with precomputed spidex scores ([link](http://tools.genes.toronto.edu/))
2. Create the vcf file for the dataset of interest with `create_vcffile.py`
3. Run `spidex_scores.py`
4. Results are stored in `spidex_ABCA4_NCSS.csv` for ABCA4 NCSS variants
