# Supplementary material for: Analyzing the performance of deep learning splice prediction algorithms
Source: PLoS One. 2026 May 13;21(5):e0348885. doi: 10.1371/journal.pone.0348885 (PMC13170886; doi:10.1371/journal.pone.0348885)
Supplement: S2 File — The Riepe benchmark data are available in Benchmarking_splice_prediction_tools at https://github.com/cmbi/Benchmarking_splice_prediction_tools. (ZIP) [file pone.0348885.s002.zip › Benchmarking_splice_prediction_tools-master/SpliceRover/README.md]

## [SpliceRover](http://bioit2.irc.ugent.be/rover/splicerover)

1. Download the necessary reference sequences:  
   * [Chromosome 1 (ABCA4)](http://ftp.ensembl.org/pub/release-75/fasta/homo_sapiens/dna/Homo_sapiens.GRCh37.75.dna.chromosome.1.fa.gz)
   * [Chromosome 11 (MYBPC3)](https://www.ncbi.nlm.nih.gov/nuccore/NC_000011.9?report=fasta)
2. Running `create_input_sequence.py` creates the following output file for ABCA4 NCSS variants: `ABCA4_NCSS_var.fa.out`
3. Copy paste the sequences to the [SpliceRover website](http://bioit2.irc.ugent.be/rover/splicerover). Choose donor or acceptor depending on if the variants affects a SAS or SDS.
