# Supplementary material for: Analyzing the performance of deep learning splice prediction algorithms
Source: PLoS One. 2026 May 13;21(5):e0348885. doi: 10.1371/journal.pone.0348885 (PMC13170886; doi:10.1371/journal.pone.0348885)
Supplement: S2 File — The Riepe benchmark data are available in Benchmarking_splice_prediction_tools at https://github.com/cmbi/Benchmarking_splice_prediction_tools. (ZIP) [file pone.0348885.s002.zip › Benchmarking_splice_prediction_tools-master/data/ABCA4_DI_variants.vcf]

##fileformat=VCFv4.2
##fileDate=05032021
##reference=GRCh37/hg19
##contig=<ID=1,length=249250621>
##contig=<ID=2,length=243199373>
##contig=<ID=3,length=198022430>
##contig=<ID=4,length=191154276>
##contig=<ID=5,length=180915260>
##contig=<ID=6,length=171115067>
##contig=<ID=7,length=159138663>
##contig=<ID=8,length=146364022>
##contig=<ID=9,length=141213431>
##contig=<ID=10,length=135534747>
##contig=<ID=11,length=135006516>
##contig=<ID=12,length=133851895>
##contig=<ID=13,length=115169878.
##contig=<ID=14,length=107349540>
##contig=<ID=15,length=102531392>
##contig=<ID=16,length=90354753>
##contig=<ID=17,length=81195210>
##contig=<ID=18,length=78077248>
##contig=<ID=19,length=59128983>
##contig=<ID=20,length=63025520>
##contig=<ID=21,length=48129895>
##contig=<ID=22,length=51304566>
##contig=<ID=X,length=155270560>
##contig=<ID=Y,length=59373566>
#CHROM	POS	ID	REF	ALT	QUAL	FILTER	INFO
1	94545509	.	A	C	.	.	.
1	94538324	.	A	T	.	.	.
1	94537637	.	C	A	.	.	.
1	94542677	.	A	C	.	.	.
1	94533881	.	G	A	.	.	.
1	94527698	.	G	C	.	.	.
1	94527426	.	G	A	.	.	.
1	94527379	.	T	C	.	.	.
1	94526829	.	T	C	.	.	.
1	94526934	.	T	C	.	.	.
1	94526936	.	C	T	.	.	.
1	94525712	.	T	C	.	.	.
1	94525509	.	T	C	.	.	.
1	94518552	.	T	C	.	.	.
1	94517960	.	G	A	.	.	.
1	94510733	.	C	T	.	.	.
1	94511126	.	A	T	.	.	.
1	94576366	.	G	A	.	.	.
1	94510016	.	G	A	.	.	.
1	94509799	.	G	A	.	.	.
1	94509485	.	G	C	.	.	.
1	94508821	.	C	T	.	.	.
1	94503184	.	A	C	.	.	.
1	94500479	.	C	A	.	.	.
1	94498663	.	T	C	.	.	.
1	94572822	.	G	A	.	.	.
1	94573178	.	C	A	.	.	.
1	94571334	.	A	T	.	.	.
1	94493901	.	T	C	.	.	.
1	94493895	.	G	A	.	.	.
1	94493272	.	C	A	.	.	.
1	94492936	.	G	C	.	.	.
1	94492917	.	G	A	.	.	.
1	94494142	.	G	A	.	.	.
1	94489769	.	T	C	.	.	.
1	94484082	.	T	C	.	.	.
1	94483922	.	G	T	.	.	.
1	94483376	.	T	C	.	.	.
1	94481858	.	T	C	.	.	.
1	94481967	.	C	A	.	.	.
1	94478330	.	G	T	.	.	.
1	94476567	.	C	T	.	.	.
1	94566773	.	T	C	.	.	.
1	94565567	.	A	C	.	.	.
1	94565599	.	C	T	.	.	.
1	94565014	.	G	C	.	.	.
1	94474747	.	G	C	.	.	.
1	94471747	.	A	T	.	.	.
1	94472111	.	C	T	.	.	.
1	94469842	.	C	G	.	.	.
1	94467969	.	A	G	.	.	.
1	94468019	.	G	A	.	.	.
1	94466739	.	C	A	.	.	.
1	94463976	.	A	G	.	.	.
1	94585453	.	G	A	.	.	.
1	94585131	.	G	A	.	.	.
1	94580645	.	A	C	.	.	.
1	94581856	.	C	T	.	.	.
1	94581947	.	T	C	.	.	.
1	94561637	.	A	T	.	.	.
1	94563992	.	G	A	.	.	.
1	94560189	.	G	A	.	.	.
1	94559736	.	T	C	.	.	.
1	94557892	.	GC	G	.	.	.
1	94557602	.	C	T	.	.	.
1	94557021	.	T	C	.	.	.
1	94550775	.	A	G	.	.	.
1	94551770	.	A	C	.	.	.
1	94549602	.	A	G	.	.	.
1	94556199	.	T	C	.	.	.
1	94549781	.	G	A	.	.	.
1	94549785	.	T	A	.	.	.
1	94549923	.	C	A	.	.	.
1	94548382	.	A	C	.	.	.
1	94547360	.	G	A	.	.	.
1	94547405	.	C	T	.	.	.
1	94546780	.	C	G	.	.	.
1	94546814	.	G	C	.	.	.
1	94546820	.	C	T	.	.	.
1	94546914	.	T	C	.	.	.
1	94547160	.	G	C	.	.	.
