# Supplementary material for: Analyzing the performance of deep learning splice prediction algorithms
Source: PLoS One. 2026 May 13;21(5):e0348885. doi: 10.1371/journal.pone.0348885 (PMC13170886; doi:10.1371/journal.pone.0348885)
Supplement: S2 File — The Riepe benchmark data are available in Benchmarking_splice_prediction_tools at https://github.com/cmbi/Benchmarking_splice_prediction_tools. (ZIP) [file pone.0348885.s002.zip › Benchmarking_splice_prediction_tools-master/data/ABCA4_NCSS_variants.vcf]

##fileformat=VCFv4.2
##fileDate=05032021
##reference=GRCh37/hg19
##contig=<ID=1,length=249250621>
##contig=<ID=2,length=243199373>
##contig=<ID=3,length=198022430>
##contig=<ID=4,length=191154276>
##contig=<ID=5,length=180915260>
##contig=<ID=6,length=171115067>
##contig=<ID=7,length=159138663>
##contig=<ID=8,length=146364022>
##contig=<ID=9,length=141213431>
##contig=<ID=10,length=135534747>
##contig=<ID=11,length=135006516>
##contig=<ID=12,length=133851895>
##contig=<ID=13,length=115169878.
##contig=<ID=14,length=107349540>
##contig=<ID=15,length=102531392>
##contig=<ID=16,length=90354753>
##contig=<ID=17,length=81195210>
##contig=<ID=18,length=78077248>
##contig=<ID=19,length=59128983>
##contig=<ID=20,length=63025520>
##contig=<ID=21,length=48129895>
##contig=<ID=22,length=51304566>
##contig=<ID=X,length=155270560>
##contig=<ID=Y,length=59373566>
#CHROM	POS	ID	REF	ALT	QUAL	FILTER	INFO
1	94545023	.	A	T	.	.	.
1	94543243	.	T	A	.	.	.
1	94578524	.	C	G	.	.	.
1	94577135	.	C	T	.	.	.
1	94577135	.	C	A	.	.	.
1	94528128	.	C	T	.	.	.
1	94522386	.	C	T	.	.	.
1	94522152	.	C	G	.	.	.
1	94517254	.	C	G	.	.	.
1	94514521	.	A	C	.	.	.
1	94510310	.	A	G	.	.	.
1	94510306	.	G	T	.	.	.
1	94576990	.	T	G	.	.	.
1	94574275	.	G	C	.	.	.
1	94510164	.	C	T	.	.	.
1	94508465	.	A	T	.	.	.
1	94506759	.	AC	A	.	.	.
1	94505596	.	T	A	.	.	.
1	94505599	.	C	T	.	.	.
1	94502913	.	C	T	.	.	.
1	94502906	.	C	T	.	.	.
1	94502702	.	T	C	.	.	.
1	94502701	.	C	G	.	.	.
1	94502293	.	T	C	.	.	.
1	94502296	.	C	T	.	.	.
1	94497334	.	C	T	.	.	.
1	94497334	.	C	G	.	.	.
1	94496679	.	G	A	.	.	.
1	94496548	.	G	A	.	.	.
1	94496547	.	C	T	.	.	.
1	94496547	.	C	A	.	.	.
1	94495002	.	T	G	.	.	.
1	94495002	.	T	C	.	.	.
1	94495001	.	C	T	.	.	.
1	94490612	.	A	T	.	.	.
1	94490511	.	T	C	.	.	.
1	94490510	.	C	T	.	.	.
1	94488942	.	C	T	.	.	.
1	94488942	.	C	G	.	.	.
1	94487399	.	T	C	.	.	.
1	94487397	.	C	T	.	.	.
1	94487402	.	C	G	.	.	.
1	94487193	.	T	C	.	.	.
1	94486965	.	C	T	.	.	.
1	94486791	.	C	T	.	.	.
1	94485131	.	CACTT	C	.	.	.
1	94485129	.	GACACTT	G	.	.	.
1	94481292	.	T	A	.	.	.
1	94480249	.	G	C	.	.	.
1	94480094	.	C	T	.	.	.
1	94476951	.	A	G	.	.	.
1	94476947	.	A	C	.	.	.
1	94476949	.	A	C	.	.	.
1	94476813	.	C	T	.	.	.
1	94476812	.	A	G	.	.	.
1	94476818	.	C	G	.	.	.
1	94476495	.	A	G	.	.	.
1	94476351	.	C	T	.	.	.
1	94474432	.	A	C	.	.	.
1	94473856	.	G	T	.	.	.
1	94473785	.	AC	A	.	.	.
1	94473786	.	C	T	.	.	.
1	94470997	.	C	T	.	.	.
1	94467548	.	C	G	.	.	.
1	94466559	.	T	C	.	.	.
1	94466555	.	T	C	.	.	.
1	94466393	.	T	C	.	.	.
1	94466388	.	T	C	.	.	.
1	94463397	.	GTGCCCCAGGGCCAAC	G	.	.	.
1	94564350	.	C	A	.	.	.
1	94546283	.	A	G	.	.	.
