# Supplementary material for: Analyzing the performance of deep learning splice prediction algorithms
Source: PLoS One. 2026 May 13;21(5):e0348885. doi: 10.1371/journal.pone.0348885 (PMC13170886; doi:10.1371/journal.pone.0348885)
Supplement: S2 File — The Riepe benchmark data are available in Benchmarking_splice_prediction_tools at https://github.com/cmbi/Benchmarking_splice_prediction_tools. (ZIP) [file pone.0348885.s002.zip › Benchmarking_splice_prediction_tools-master/data/MYBPC3_NCSS_variants.vcf]

##fileformat=VCFv4.2
##fileDate=05032021
##reference=GRCh37/hg19
##contig=<ID=1,length=249250621>
##contig=<ID=2,length=243199373>
##contig=<ID=3,length=198022430>
##contig=<ID=4,length=191154276>
##contig=<ID=5,length=180915260>
##contig=<ID=6,length=171115067>
##contig=<ID=7,length=159138663>
##contig=<ID=8,length=146364022>
##contig=<ID=9,length=141213431>
##contig=<ID=10,length=135534747>
##contig=<ID=11,length=135006516>
##contig=<ID=12,length=133851895>
##contig=<ID=13,length=115169878.
##contig=<ID=14,length=107349540>
##contig=<ID=15,length=102531392>
##contig=<ID=16,length=90354753>
##contig=<ID=17,length=81195210>
##contig=<ID=18,length=78077248>
##contig=<ID=19,length=59128983>
##contig=<ID=20,length=63025520>
##contig=<ID=21,length=48129895>
##contig=<ID=22,length=51304566>
##contig=<ID=X,length=155270560>
##contig=<ID=Y,length=59373566>
#CHROM	POS	ID	REF	ALT	QUAL	FILTER	INFO
11	47353442	.	A	C	.	.	.
11	47353821	.	G	C	.	.	.
11	47354359	.	C	T	.	.	.
11	47354740	.	C	A	.	.	.
11	47354740	.	C	G	.	.	.
11	47354740	.	C	T	.	.	.
11	47354891	.	G	A	.	.	.
11	47355103	.	C	T	.	.	.
11	47355104	.	G	A	.	.	.
11	47355308	.	G	C	.	.	.
11	47355474	.	T	C	.	.	.
11	47355573	.	G	A	.	.	.
11	47356588	.	C	A	.	.	.
11	47356763	.	G	C	.	.	.
11	47356766	.	G	T	.	.	.
11	47358942	.	C	T	.	.	.
11	47358943	.	G	C	.	.	.
11	47358943	.	G	T	.	.	.
11	47359235	.	A	G	.	.	.
11	47360071	.	C	T	.	.	.
11	47360072	.	G	A	.	.	.
11	47360233	.	G	C	.	.	.
11	47361352	.	C	T	.	.	.
11	47362684	.	C	T	.	.	.
11	47363537	.	C	T	.	.	.
11	47363542	.	C	T	.	.	.
11	47363543	.	G	A	.	.	.
11	47363714	.	G	T	.	.	.
11	47363715	.	G	C	.	.	.
11	47364125	.	T	A	.	.	.
11	47364129	.	C	G	.	.	.
11	47364301	.	C	T	.	.	.
11	47364376	.	C	G	.	.	.
11	47364378	.	C	G	.	.	.
11	47364382	.	A	C	.	.	.
11	47364572	.	C	G	.	.	.
11	47364705	.	G	T	.	.	.
11	47364709	.	C	T	.	.	.
11	47364710	.	G	T	.	.	.
11	47364691	.	A	G	.	.	.
11	47364705	.	G	T	.	.	.
11	47365183	.	C	T	.	.	.
11	47365187	.	C	T	.	.	.
11	47367930	.	C	T	.	.	.
11	47367931	.	G	T	.	.	.
11	47368174	.	T	C	.	.	.
11	47368984	.	T	G	.	.	.
11	47369029	.	C	T	.	.	.
11	47369403	.	C	T	.	.	.
11	47369408	.	G	A	.	.	.
11	47369975	.	C	T	.	.	.
11	47370092	.	C	A	.	.	.
11	47370092	.	C	G	.	.	.
11	47371320	.	C	T	.	.	.
11	47371559	.	A	C	.	.	.
11	47371560	.	C	G	.	.	.
11	47371668	.	G	A	.	.	.
11	47372048	.	C	G	.	.	.
11	47372054	.	T	C	.	.	.
11	47373066	.	C	T	.	.	.
11	47374171	.	T	G	.	.	.
