# Supplementary material for: Analyzing the performance of deep learning splice prediction algorithms
Source: PLoS One. 2026 May 13;21(5):e0348885. doi: 10.1371/journal.pone.0348885 (PMC13170886; doi:10.1371/journal.pone.0348885)
Supplement: S2 File — The Riepe benchmark data are available in Benchmarking_splice_prediction_tools at https://github.com/cmbi/Benchmarking_splice_prediction_tools. (ZIP) [file pone.0348885.s002.zip › Benchmarking_splice_prediction_tools-master/data/variant_scores.xlsx]

## Sheet: ABCA4_NCSS
cDNA variant	genomic variant	% Mutant RNA	affects	position ss	SSFL_wt	SSFL_var	MES_wt	MES_var	NNS_wt	NNS_var	GS_wt	GS_var	SpliceRover_wt	SpliceRover_var	DSSP_wt	DSSP_var	SpliceAI	CADD	Spidex	MMSplice
c.1100-6T>A	g.94545023A>T	100	acceptor	-6	85.3826	83.3	9.93723	4.33894	0.510757	0.059344	4.46535	0	0.958343	0.510856	0.929503	0.876942	0.24	2.76849	-0.0937	-1.63903
c.1554+3A>T	g.94543243T>A	49	donor	3	91.9	82.1	10.3	4.4	1	0.7	9.8	5.1	0.998022	0.617609	0.999992	0.995638	0.42	2.50527	-43.202	-3.36362
c.160+5G>C	g.94578524C>G	65.7	donor	5	81.2997	68.6038	6.11962	4.42007	0.9389	0.055588	1.95413	0	0.954157	0.06824	0.937967	3.52779e-07	0.84	3.1613	-0.7889	-3.01851
c.161G>A	g.94577135C>T	56	acceptor	1 (exon)	88.2	84.3	8.1	6.5	0.9	0.8	12	11.2	0.999884	0.999325	0.993117	0.976893	0	4.90703	-0.0346	-0.867495
c.161G>T	g.94577135C>A	100	acceptor	1 (exon)	88.2184	81.9742	8.12546	6.2699	0.854681	0.543578	12.0269	8.9204	0.999884	0.998349	0.993117	0.970126	0	5.25286	-0.1562	-1.53476
c.1937+5G>A	g.94528128C>T	100	donor	5	69.7	57.5	7.9	0	0.8	0	4.2	0	0.965357	0.017682	0.988567	0.000116719	0.97	3.50685	-17.1488	-4.47818
c.2161-8G>A	g.94522386C>T	100	acceptor	-8	84.3	0	5.4	0	0.2	0.1	3.5	0	0.988479	0.264287	0.04249	0.00389245	0.66	3.44012	-0.3099	-1.85551
c.2382+5G>C	g.94522152C>G	52.1	donor	5	79.0531	66.3571	6.12664	0.683908	0.62957	0.005866	9.65868	6.42624	0.905947	0.003418	0.999616	0.0372632	0.86	3.72589	-4.518	-3.89247
c.2588G>C	g.94517254C>G	40	acceptor	1 (exon)	86.8	81.1	11.2	8.8	1	0.9	8.7	6.2	0.999035	0.979997	0.997381	0.991911	0.05	4.35821	-0.9295	-1.12868
c.2654-8T>G	g.94514521A>C	87	acceptor	-8	83.6	78.5	6.4	5.4	0.2	0	3.4	1.5	0.001319	0.001168	0.989062	0.985658	0.3	1.81027	-9.5121	-1.10382
c.2919-10T>C	g.94510310A>G	39.9	acceptor	-10	90.2	86.9	9.6	8.9	1	0.9	10.5	7.9	0.996622	0.991137	0.983358	0.963011	0.03	0.464839	-1.8317	-1.19859
c.2919-6C>A	g.94510306G>T	20.4	acceptor	-6	90.1941	86.6659	9.6145	7.33603	0.964636	0.811013	10.4553	8.27574	0.996622	0.986581	0.983358	0.926209	0.04	-0.154813	-1.6943	-1.16829
c.302+4A>C	g.94576990T>G	100	donor	4	87.385	76.5997	8.31155	6.32056	0.994241	0.95334	4.02427	2.39869	0.98542	0.838159	0.998172	0.914843	0.02	2.05212	-1.7725	-0.865528
c.303-3C>G	g.94574275G>C	100	acceptor	-3	89.7	78.9	8.3	0	0.9	0	1.8	0	0.999984	0.511773	0.991115	0.873473	0.91	3.61834	-1.632	-4.13771
c.3050+5G>A	g.94510164C>T	100	donor	5	73.1712	61.0196	5.34377	0	0.930906	0.033207	5.14241	0	0.874402	0.005578	0.999221	0.00175529	0.89	3.55315	-23.777	-3.87663
c.3191-11T>A	g.94508465A>T	100	acceptor	-11	92.3	0	12.4	5	1	1	14.8	1.9	0	0	0.998826	0.994247	0.56	3.47712	-10.1435	-3.96728
c.3522+5del	g.94506760del	47	donor	5	86.8647	69.4532	9.6515	4.58418	0.948299	0.388132	8.53546	2.68352	0.97773	0.750839	0.999848	0.811123	0.59	1.42591	nan	-0.760146
c.3607+3A>T	g.94505596T>A	100	donor	3	86.1635	76.2879	9.33191	3.39007	0.994504	0.340672	7.61882	0.987052	0.987617	0.433658	0.999952	0.949572	0.92	3.05973	-1.185	-3.37113
c.3607G>A	g.94505599C>T	89.1	donor	1 (exon)	86.1635	74.0274	9.33191	4.33035	0.994504	0.511173	7.61882	4.47678	0.987617	0.774335	0.999952	0.991244	0.35	4.98961	-0.2199	-2.883
c.3608-7G>A	g.94502913C>T	0	acceptor	-7	89.4	89.4	7.9	7.2	1	1	7.2	7.2	0.952497	0.958097	0.994097	0.995301	0	-0.06014	-2.8118	0.0980762
c.3608G>A	g.94502906C>T	5	acceptor	1 (exon)	89.4	85.5	7.9	6.5	1	0.9	7.2	5.4	0.952497	0.767668	0.994097	0.986198	0.04	4.17888	-0.3042	-1.08323
c.3812A>G	g.94502702T>C	100	donor	2 (exon)	79.8	70.8	8.3	3.5	0.8	0.2	5.2	0	0.917447	0.273628	0.917381	0.0261233	0.47	5.72104	-2.0688	-1.41563
c.3813G>C	g.94502701C>G	100	donor	1 (exon)	79.775	66.4639	8.26664	0	0.750834	0.039846	5.19651	0	0.917447	0.041632	0.917381	0.00477345	0.92	6.31715	-1.774	-3.91929
c.3862+3A>G	g.94502293T>C	46.6	donor	3	75.8468	71.4844	8.16784	3.8541	0.807268	0.062319	0	0	0.602225	0.090955	0.973164	0.000340851	0.8	2.46987	-29.2536	-2.13611
c.3862G>A	g.94502296C>T	31	donor	1 (exon)	75.8	63.7	8.2	3.3	0.8	0	0	0	0.602225	0.15475	0.973164	0.0528807	0.5	4.53199	-4.2986	-2.93151
c.4128G>A	g.94497334C>T	100	donor	1 (exon)	71.4931	59.357	7.63661	0	0.701796	0.025771	6.74395	0.886971	0.993997	0.405387	0.999997	0.954462	0.4	2.82354	-6.8534	-3.62116
c.4128G>C	g.94497334C>G	100	donor	1 (exon)	71.5	58.2	7.6	0	0.7	0.1	6.7	0	0.993997	0.043792	0.999997	0.927883	0.87	6.33286	-9.6653	-4.59221
c.4129-3C>T	g.94496679G>A	24	acceptor	-3	85	78.8	11.2	10	1	1	7.8	6.3	0.930726	0.841079	0.621043	0.451104	0.19	1.2117	-11.4839	-1.1142
c.4253+4C>T	g.94496548G>A	92.2	donor	4	79.0738	79.6854	9.09964	6.46173	0.897779	0.767687	1.55805	0	0.907783	0.645628	0.999768	0.998247	0.19	0.443418	-0.4007	-0.903703
c.4253+5G>A	g.94496547C>T	100	donor	5	79.0738	66.9222	9.09964	4.29111	0.897779	0.314242	1.55805	0	0.907783	0.319398	0.999768	0.985457	0.44	1.39898	-8.7718	-1.13113
c.4253+5G>T	g.94496547C>A	94.6	donor	5	79.0738	66.681	9.09964	3.60239	0.897779	0.246534	1.55805	0	0.907783	0.328039	0.999768	0.963053	0.44	1.36503	-8.7639	-1.24532
c.4538A>C	g.94495002T>G	95.7	donor	2 (exon)	76.5187	67.6045	8.15953	5.70479	0.693699	0.103407	10.267	7.55072	0.732011	0.288517	0.996925	0.947229	0.7	4.36714	-2.1251	-1.02095
c.4538A>G	g.94495002T>C	100	donor	2 (exon)	76.5187	67.558	8.15953	4.347	0.693699	0.174973	10.267	6.60177	0.732011	0.287142	0.996925	0.785722	0.73	4.47248	-0.8547	-1.7148
c.4539G>A	g.94495001C>T	95	donor	1 (exon)	76.5	64.4	8.2	2.5	0.7	0.1	10.3	4.4	0.732011	0.006455	0.996925	0.184981	0.76	2.95782	-2.9551	-3.90989
c.4540-8T>A	g.94490612A>T	100	acceptor	-8	82.4	0	7.3	0.4	0.1	0	1.3	0	0.9956	0.03285	0.964033	0.616892	0.77	2.49695	-0.6027	-2.64325
c.4633A>G	g.94490511T>C	0	donor	2 (exon)	94.7	85.7	10.8	9.8	1	1	5.7	3	0.996753	0.96015	0.999996	0.999941	0.05	2.55364	0.0801	-0.755231
c.4634G>A	g.94490510C>T	0	donor	1 (exon)	94.6711	82.5351	10.7663	7.60775	0.996025	0.882522	5.67293	2.22031	0.996753	0.60469	0.999996	0.999433	0.12	5.18194	-0.0829	-2.64409
c.4667G>A	g.94488942C>T	100	donor	1 (exon)	91.6	79.5	10.1	6.4	1	1	0	0	0.864422	0.358681	0.996013	0.788443	0.55	7.11522	-3.1532	-3.23094
c.4667G>C	g.94488942C>G	100	donor	1 (exon)	91.6164	78.3054	10.0647	7.30445	0.99829	0.966213	0	0	0.864422	0.321051	0.996013	0.889043	0.62	7.25848	-2.0512	-3.42788
c.4773+3A>G	g.94487399T>C	75.4	donor	3	77.8109	73.4485	7.48405	3.13907	0.955934	0.300175	1.99108	0	0.951417	0.598136	0.783084	0.0305742	0.23	2.73406	-4.4907	-2.06719
c.4773+5G>A	g.94487397C>T	70.9	donor	5	77.8109	65.6594	7.48405	2.46294	0.955934	0.026788	1.99108	0	0.951417	0.036407	0.783084	0.00268217	0.65	3.40861	-6.8844	-2.84815
c.4773G>C	g.94487402C>G	100	donor	1 (exon)	77.8109	64.4998	7.48405	5.38959	0.955934	0.118632	1.99108	0	0.951417	0.438287	0.783084	0.0977721	0.23	2.66337	-0.2114	-1.86985
c.4848+3A>G	g.94487193T>C	90	donor	3	76.5	72.2	8.4	4.7	0.9	0.6	0.5	0	0.638543	0.193081	0.99542	0.510868	0.55	2.30012	-2.9445	-1.50306
c.4849G>A	g.94486965C>T	75	acceptor	1 (exon)	80.2	76.3	11	9.5	1	1	7.6	6.5	0.929724	0.712317	0.963447	0.926715	0.27	5.50976	-0.9141	-0.862288
c.5018+5G>A	g.94486791C>T	100	donor	5	72.3	60.2	5.3	0	0	0	1.1	0	0.7006	0.017979	0.357049	1.57806e-05	0.9	3.37699	-19.1724	-3.14574
c.5196+3_5196+6del	g.94485132_94485135del	100	donor	3	77.8712	45.3103	10.4399	0	0.98382	0.00011	6.48743	0	0.95637	0.002761	0.999976	0.0187676	0.99	3.2034	nan	-6.05438
c.5196+3_5196+8del	g.94485130_94485135del	0	donor	3	77.8712	67.9887	10.4399	3.12885	0.98382	0.008128	6.48743	0	0	0	0.999976	0.0513123	0.99	1.16188	nan	-4.03772
c.5312+3A>T	g.94481292T>A	100	donor	3	81.1326	71.257	8.8368	0	0.992023	0.180507	2.21716	0	0.96555	0.068916	0.99996	0.881965	0.89	2.25948	-6.9732	-3.14561
c.5313-3C>G	g.94480249G>C	100	acceptor	-3	82.9526	72.1305	6.93565	0	0.651422	0.000661	6.44619	0	0.988548	0.033333	0.995758	0.629604	0.09	3.77614	-8.7129	-3.78711
c.5460+5G>A	g.94480094C>T	100	donor	5	80.8983	68.7468	8.18959	1.63939	0.990921	0.208545	0	0	0.877531	0.021417	0.998495	0.0289705	0.88	3.23382	-15.8504	-3.20841
c.5461-10T>C	g.94476951A>G	100	acceptor	-10	89.3	86	10	9.4	0.9	0.8	10.5	9.6	0.994367	0.971485	0.998347	0.99556	0.02	0.701404	-1.2175	-0.761471
c.5461-6T>G	g.94476947A>C	100	acceptor	-6	89.3	85.9	10	7.2	0.9	0.4	10.5	6.8	0.002438	0.002723	0.998347	0.990637	0.35	1.6109	-2.0546	-1.76472
c.5461-8T>G	g.94476949A>C	100	acceptor	-8	89.3	86.5	10	8.4	0.9	0.7	10.5	8	0.994367	0.947318	0.998347	0.980466	0.03	0.791713	-3.0524	-1.3758
c.5584+5G>A	g.94476813C>T	100	donor	5	72.9179	60.7663	4.30154	0	0.034091	0.001957	3.45666	0	0.578715	0.007464	0.995643	0.322848	0.92	3.89767	-0.4513	-2.87218
c.5584+6T>C	g.94476812A>G	100	donor	6	72.9179	67.1393	4.30154	3.02954	0.034091	0.005665	3.45666	1.51439	0.578715	0.010975	0.995643	0.966319	9.45	2.36187	-0.2716	-1.3745
c.5584G>C	g.94476818C>G	100	donor	1 (exon)	72.9	59.6	4.3	0.2	0	0	3.5	0	0.578715	0.010794	0.995643	0.0861779	0.78	6.39466	-1.3745	-2.367
c.5585-10T>C	g.94476495A>G	0	acceptor	-10	81.5269	78.2442	4.20291	4.63868	0.476486	0.33517	5.2774	4.79333	0.995847	0.990761	0.970232	0.912153	0	0.451173	1.8561	-0.643624
c.5714+5G>A	g.94476351C>T	60.2	donor	5	80.397	68.2454	9.89088	4.51793	0.99597	0.681552	8.05494	3.32206	0.860465	0.170387	0.999741	0.752256	0.31	2.32826	-3.2166	-2.98958
c.5715-5T>G	g.94474432A>C	87	acceptor	-5	90.8	0	10.1	3.6	1	0.9	9.7	2.9	0.999974	0.994694	0.998812	0.992619	0.09	1.90096	-0.1376	-2.14156
c.5836-3C>A	g.94473856G>T	100	acceptor	-3	89.4497	79.4823	10.2358	6.2366	0.973598	0.702769	9.43222	3.34012	0.99601	0.657289	0.999049	0.984476	0.53	3.34805	-27.956	-2.7605
c.5898+5del	g.94473786del	95.5	donor	5	82.5023	64.7807	7.07454	0	0.922896	0.014895	3.71617	0	0.979919	0.089056	0.996225	0.0137446	0.84	3.09256	nan	-3.05384
c.5898+5G>A	g.94473786C>T	48	donor	5	82.5	70.4	7.1	1.5	0.9	0.1	3.7	0	0.979919	0.476073	0.996225	0.156598	0.71	3.42805	-22.2568	-3.52772
c.6147G>A	g.94470997C>T	100	donor	1 (exon)	77.9	65.7	4.5	0	0.6	0	5.1	0	0.969283	0.003456	0.997893	0.152427	0.97	2.70383	-0.4992	-3.82213
c.6148G>C	g.94467548C>G	0	acceptor	1 (exon)	86.4	80.6	12.5	9.4	1	1	15.3	12.6	0.999944	0.999492	0.999787	0.999654	0	4.97932	-0.8164	-1.38662
c.6385A>G	g.94466559T>C	100	donor	2 (exon)	85.3	85.3	8.2	8.2	0.7	0.7	4.5	4.7	0	0	0.99999	0.999352	0.85	4.58684	0.0201	-1.15375
c.6386+3A>G	g.94466555T>C	26	donor	3	91.8	80.3	0	0	0	0	0	0	0	0	0.99999	0.994864	0.53	1.8182	-0.4721	-0.902506
c.6478A>G	g.94466393T>C	44.8	donor	2 (exon)	82.0854	73.1246	7.47029	6.91047	0.992302	0.96904	4.65965	3.27621	0.802409	0.565868	0.999707	0.998053	0.07	4.68899	-4.5657	0.0114092
c.6479+4A>G	g.94466388T>C	100	donor	4	82.0854	72.0048	7.47029	5.29869	0.992302	0.49562	4.65965	0	0.802409	0.402629	0.999707	0.996304	0.56	2.81939	-5.3735	-1.69727
c.6729+5_6729+19del	g.94463398_94463412del	100	donor	5	100	79.0387	0	0	0	0	0	0	0	0	0.999748	0.485317	0.96	0.981905	nan	-2.37237
c.768G>T	g.94564350C>A	100	donor	1 (exon)	83.4	70.8	8.4	4.3	1	0.2	4	0	0.897256	0.25705	0.999948	0.813816	0.42	3.02909	-2.4316	-2.42942
c.859-9T>C	g.94546283A>G	24.3	acceptor	-9	73.6988	70.9869	4.98963	3.99819	0.717049	0.578147	3.68291	3.61451	0.820003	0.581851	0.922502	0.938105	0.11	0.96005	-0.2558	-0.113785

## Sheet: ABCA4_DI
cDNA variant	genomic variant	% Mutant RNA	affects	position ss	SSFL_wt	SSFL_var	MES_wt	MES_var	NNS_wt	NNS_var	GS_wt	GS_var	SpliceRover_wt	SpliceRover_var	DSSP_wt	DSSP_var	SpliceAI	CADD	Spidex	MMSplice
c.1100-492T>G	g.94545509A>C	0	donor	0	74.4	87	5.9	9	0.3	1	0	0	0.005354	0.483447	0.00018083	0.793434	0	0.570712	nan	nan
c.1554+4922T>A	g.94538324A>T	0	donor	3	63.4	73.2	0	5.6	0	0.2	0	0	0.000272	0.007139	1.26469e-05	0.427385	0	0.070299	nan	nan
c.1554+5609G>T	g.94537637C>A	0	donor	2	0	82.6	0	9.4	0	0.7	0	2.3	0	0.658332	6.22419e-05	0.933733	0.06	0.186764	nan	nan
c.1554+569T>G	g.94542677A>C	0	acceptor	0	65.4	71.7	0	0	0	0	0	0	0.000411	0.000691	7.66209e-06	2.19826e-05	0	0.010764	nan	nan
c.1555-5008C>T	g.94533881G>A	0	acceptor	11	76.9	81	7.7	8.7	0.8	0.9	2.3	4.2	0.015924	0.046753	0.0310534	0.345357	0	0.496851	nan	nan
c.1937+435C>G	g.94527698G>C	9	donor	1	0	38.2	0	0	0	0	0	0	0.003892	0.0035	6.96485e-07	9.01869e-06	0	1.0987	nan	nan
c.1937+707C>T	g.94527426G>A	0	acceptor	11	62.9	67	1.3	2.1	0	0	0	0	0.000212	0.000189	9.45924e-06	2.57497e-05	0	0.367762	nan	nan
c.1937+754A>G	g.94527379T>C	0	acceptor	1	0	72.6	0	3.9	0	0	0	0	0	0.003386	0.284884	0.075801	0	0.621249	nan	nan
c.1938-514A>G	g.94526829T>C	87	donor	1	0	81.6	0	6.3	0	0.9	0	0.8	0	0.687691	0.981103	0.999153	0.69	0.369434	nan	nan
c.1938-619A>G	g.94526934T>C	88	donor	5	73.4	85.6	3.6	8.6	0.2	0.9	0	3.4	0.02711	0.67372	0.0105475	0.996101	0.69	-0.261739	nan	2.81696
c.1938-621G>A	g.94526936C>T	7	donor	3	73.4	77.8	3.6	7.3	0.2	0.8	0	2.1	0	0.007332	0.0105475	0.977073	0.28	-0.096763	nan	1.43544
c.2160+381A>G	g.94525712T>C	0	acceptor	1	0	79.4	0	6.9	0	0.6	0	0	0	0.001045	0.00247598	0.00517969	0	0.095864	nan	nan
c.2160+584A>G	g.94525509T>C	0	donor	1	0	83.4	0	8.4	0	1	0	0.7	0	0.771043	0.935186	0.99959	0.07	0.57016	nan	nan
c.2588-1298A>G	g.94518552T>C	0	donor	5	59.8	72	0	2.5	0	0.2	0	0	0.062878	0.098737	4.01976e-05	7.86217e-05	0	-0.319462	nan	nan
c.2588-706C>T	g.94517960G>A	95	donor	2	75.5	78.1	0	7.5	0	1	0	1.2	0	0.628889	0.00159857	0.99222	0.91	0.648283	nan	nan
c.2919-433G>A	g.94510733C>T	0	acceptor	2	45.3	56.8	0	0	0	0.2	0	0	0	0.012326	0.0121376	0.0240069	0	-0.945592	nan	nan
c.2919-826T>A	g.94511126A>T	83	donor	-1	76	84.5	3.6	6.8	0.1	0.8	0	2.8	0.052349	0.290147	0.210064	0.912025	0.56	-0.332859	nan	nan
c.302+628C>T	g.94576366G>A	0	acceptor	12	69.4	72.7	2.9	3	0.1	0.1	0	0	0.000564	0.000564	0.0395291	0.0758936	0	0.123975	nan	nan
c.3050+153C>T	g.94510016G>A	0	acceptor	11	82.4	88.3	8.4	8.5	0.8	0.9	10.2	10.3	0.913096	0.958511	0.859715	0.849642	0.16	0.144575	0.0501	nan
c.3050+370C>T	g.94509799G>A	100	donor	2	78.9	81.8	0	8.1	0	0.7	0	5.1	0	0.988726	0.869876	0.999432	0.91	0.29469	nan	nan
c.3051-454C>G	g.94509485G>C	0	donor	1	0	76	0	1.8	0	0	0	0	0	0.000311	1.58669e-11	4.07663e-11	0	-0.097595	nan	nan
c.3190+71G>A	g.94508821C>T	0	donor	4	79.9	89.6	0	0	0	0	0	0	0.008453	0.005859	0.39672	0.717464	0.04	0.919449	-0.1042	-0.128733
c.3608-278T>G	g.94503184A>C	0	donor	1	49.6	72.4	0	4.6	0	0.5	0	0	0	0.323125	0.662725	0.989263	0	-0.09645	-0.1122	nan
c.3862+1817G>T	g.94500479C>A	0	acceptor	3	0	0	0	0	0	0.2	0	0	0.000344	0.000412	2.05583e-06	3.47826e-05	0	0.543743	nan	nan
c.3863-1064A>G	g.94498663T>C	30	donor	1	0	62.8	0	3.1	0	0	0	0	0	0.025435	0.000119074	3.47826e-05	0	0.006859	nan	nan
c.442+1311C>T	g.94572822G>A	0	donor	2	64.8	69.3	0	1	0	0	0	0	0	0.030468	3.99019e-05	6.60039e-06	0	0.158621	nan	nan
c.442+955G>T	g.94573178C>A	0	donor	2	71	75	2.4	5.3	0.4	0.1	2.9	3.6	0.048999	0.450398	0.0098997	0.858264	0	0.229263	nan	nan
c.443-2636T>A	g.94571334A>T	0	donor	-1	73.7	82.2	4.8	8.4	0.8	0.9	1.1	4.2	0.384931	0.926262	0.964298	0.998742	0.02	0.8706	nan	nan
c.4539+1100A>G	g.94493901T>C	77	donor	0	68.5	80.6	4.7	9.4	0.4	1	3.3	7.8	0.025372	0.53633	0.285178	0.977635	0.21	0.416966	nan	nan
c.4539+1106C>T	g.94493895G>A	97	donor	6	68.5	74.3	4.7	8.3	0.4	0.9	3.3	6.4	0.025372	0.648777	0.285178	0.972858	0.34	0.056861	nan	nan
c.4539+1729G>T	g.94493272C>A	0	donor	2	0	84.6	0	9.8	0	0.9	0	0	0	0.4626	0.000199349	0.972991	0.01	-0.205134	nan	nan
c.4539+2065C>G	g.94492936G>C	50	donor	5	48.9	61.6	0	3.1	0	0	0	2.7	0.008045	0.573601	0.462043	0.952615	0.5	-0.310162	nan	nan
c.4539+2084C>T	g.94492917G>A	0	donor	2	69	81.4	0	7.1	0	0.8	0	4.6	0	0.60427	0.23402	0.996288	0.32	-0.179496	nan	nan
c.4539+859C>T	g.94494142G>A	0	acceptor	7	76.9	78.4	6.8	7.2	0.7	0.8	2.2	2.7	0.182563	0.262866	0.0148125	0.00999331	0	-0.47584	nan	nan
c.4634+741A>G	g.94489769T>C	89	donor	1	0	82.2	0	8.4	0	0.9	0	5.5	0	0.991876	0.986245	0.999699	0.48	0.238977	nan	nan
c.5196+1056A>G	g.94484082T>C	98	donor	0	69.4	81.6	4.4	8.7	0.8	1	0	0	0.118692	0.576895	0.131307	0.936099	0.61	0.393439	nan	-0.407095
c.5196+1216C>A	g.94483922G>T	67	donor	4	71.2	82	7.9	8.9	0.9	1	3.1	3.3	0.874833	0.984768	0.989166	0.998267	0.27	0.367276	nan	nan
c.5196+1762A>G	g.94483376T>C	0	donor	0	59.9	72	0.2	8.7	0	0.9	0	0	0.003982	0.455081	8.74067e-07	0.0734565	0.13	0.233652	nan	nan
c.5197-448A>G	g.94481858T>C	0	acceptor	1	0	70.6	0	6.1	0	0.7	0	3.6	0	0.011144	0.0135357	0.0107159	0	-0.029896	nan	nan
c.5197-557G>T	g.94481967C>A	100	donor	6	73.5	78.5	4.8	7.5	0.4	0.6	4.3	8.3	0.766103	0.997541	0.997111	0.999956	0.52	0.173104	nan	nan
c.5461-1389C>A	g.94478330G>T	0	acceptor	2	0	0	0	0	0	0	0	0	0	0.004613	0.000925449	9.02117e-05	0	0.046341	nan	nan
c.5585-82G>A	g.94476567C>T	0	acceptor	6	0	0	0	0	0	0	0	0	0.066095	0.084065	0.131242	0.163889	0.18	0.135867	-0.556	0.0496878
c.570+1798A>G	g.94566773T>C	100	donor	1	0	94.7	0	10.5	0	1	0	4.4	0	0.998789	0.709659	0.99516	0.98	1.17231	nan	nan
c.571-1020T>G	g.94565567A>C	0	donor	0	58.1	70.7	0	2.7	0	0.1	0	0	0.000347	0.004658	0.00126603	0.0527091	0	0.040355	nan	nan
c.571-1052G>A	g.94565599C>T	0	acceptor	2	0	79.3	0	2.3	0	0	0	0	0	0.006339	0.00879667	0.0442253	0	-0.091066	nan	nan
c.571-467C>G	g.94565014G>C	0	donor	1	0	77.7	0	4.2	0	0.8	0	0	0	0.003825	0.0121859	0.203665	0	-0.098323	nan	nan
c.5715-320C>G	g.94474747G>C	0	acceptor	1	0	0	0	1.3	0	0	0	0	0	0.015954	0.00141699	0.000602137	0.01	-0.080425	nan	nan
c.6006-609T>A	g.94471747A>T	0	acceptor	-11	82.4	82.4	7.9	7.9	1	1	5.8	6.2	0.001308	0.001256	0.0843985	0.10656	0	0.100494	nan	nan
c.6006-973G>A	g.94472111C>T	0	acceptor	2	0	75.1	0	1.7	0	0.3	0	0	0	0.002107	7.94616e-05	6.95681e-05	0	0.19745	nan	nan
c.6147+1155G>C	g.94469842C>G	0	acceptor	12	0	63.2	0	3.6	0	0	0	0	0.000498	0.0009	6.05343e-05	5.87316e-05	0.25	0.052912	nan	nan
c.6148-421T>C	g.94467969A>G	0	donor	-2	85.7	89.8	7.8	9.8	1	1	7.7	10.5	0.627748	0.89268	0.99795	0.999756	0.18	0.043221	nan	nan
c.6148-471C>T	g.94468019G>A	0	acceptor	13	81.8	85	7.7	8.5	0.7	0.9	2.4	3.8	0.018786	0.044029	0.823707	0.850008	0.01	0.354086	nan	nan
c.6283-78G>T	g.94466739C>A	25	donor	2	0	89.9	0	9.6	0	1	0	11.3	0	0.970565	0.000213161	0.988405	0.44	0.134108	0.0354	0.0310328
c.6480-310T>C	g.94463976A>G	0	acceptor	3	68.2	74.4	3.5	3.9	0.1	0	0	0	0.000282	0.000274	0.00210983	0.00574063	0	0.304685	nan	nan
c.66+1083C>T	g.94585453G>A	0	donor	2	75.6	86.2	0	6.9	0	1	0	1.5	0	0.542378	0.0692557	0.998984	0	-0.123219	nan	nan
c.66+1405C>T	g.94585131G>A	0	donor	2	69.97	79.4	0	6.3	0	0.3	0	1.8	0	0.007117	2.25487e-08	0.0547615	0	-0.153838	nan	nan
c.67-2023T>G	g.94580645A>C	67	donor	0	64.1	76.8	0	7.9	0	0.9	1	7.6	0.079936	0.985325	0.13036	0.999399	0.31	-0.077255	nan	nan
c.67-3234G>A	g.94581856C>T	0	donor	-1	66.2	75.2	0	4.4	0	0.3	0.9	5.9	0.003288	0.155431	0.00537171	0.312328	0.01	-0.086119	nan	nan
c.67-3325A>G	g.94581947T>C	0	acceptor	1	67.5	78	5.1	6	0	0.6	0	3.7	0.001939	0.004213	0.252057	0.478185	0	0.661767	nan	nan
c.768+2713T>A	g.94561637A>T	0	acceptor	2	0	69.3	0	0.7	0	0	0	0	0	0.021498	0.0563496	0.0201584	0	-0.098663	nan	nan
c.768+358C>T	g.94563992G>A	0	donor	14	85.9	85.9	9.5	9.5	1	1	1.2	0.8	0.60172	0.681207	0.996832	0.997917	0.02	0.190308	nan	nan
c.768+4161C>T	g.94560189G>A	0	donor	2	76.2	82.5	0	7.1	0	0.9	0	2.9	0	0.774709	0.0116094	0.964955	0.01	0.324185	nan	nan
c.768+4614A>G	g.94559736T>C	0	acceptor	1	0	79.8	0	5.8	0	0.6	0	1.8	0	0.765803	0.895696	0.828665	0	-0.054749	nan	nan
c.768+6457del	g.94557893del	0	acceptor	6	0	82.6	0	6.1	0.1	0.1	0	0	0.002707	0.015992	0.000459278	0.0231579	0	1.79899	nan	nan
c.768+6748G>A	g.94557602C>T	0	acceptor	2	0	81.8	0	4.9	0	0	0	0	0	0.001642	0.0138677	0.0553555	0	0.108281	nan	nan
c.768+7329A>G	g.94557021T>C	0	donor	5	70.9	83	0	7.8	0.1	1	0	2.4	0.022067	0.704754	4.70763e-06	0.544703	0.05	0.377928	nan	nan
c.769-1778T>C	g.94550775A>G	0	acceptor	-15	83.2	83.2	6.6	6.6	1	1	5.1	5.4	0.088064	0.104926	0.364675	0.470667	0	-0.018958	nan	nan
c.769-2773T>G	g.94551770A>C	0	acceptor	1	0	61.3	0	0.3	0	0	0	0	0	0.000603	8.37429e-05	3.23032e-05	0	0.996397	nan	nan
c.769-605T>C	g.94549602A>G	0	donor	12	84.1	84.1	8.9	8.9	1	1	6.6	7.2	0.915327	0.907554	0.999895	0.999861	0	-0.080316	nan	nan
c.769-7202A>G	g.94556199T>C	0	donor	5	76.3	88.4	5.2	10.4	1	1	0	0	0.017971	0.63321	0.00667933	0.518034	0	0.077987	nan	nan
c.769-784C>T	g.94549781G>A	8	acceptor	6	76.8	78.9	6.6	6.9	0.5	0.5	2.9	3.5	0.761783	0.949911	0.921883	0.953179	0.08	-0.494808	nan	nan
c.769-788A>T	g.94549785T>A	96	acceptor	10	76.8	82.7	6.6	10.1	0.5	0.9	2.9	6.8	0.761783	0.987293	0.921883	0.983996	0.3	0.088374	nan	nan
c.769-926G>T	g.94549923C>A	0	acceptor	9	87.1	90	5.5	7.2	0.1	0.5	0	0	0.003029	0.003036	0.0361933	0.369726	0	-0.479513	nan	nan
c.858+526T>G	g.94548382A>C	0	acceptor	1	0	75.5	0	4.1	0	0.7	0	1.9	0	0.045254	0.947097	0.964293	0	-0.415517	nan	nan
c.859-1086C>T	g.94547360G>A	0	acceptor	11	80.8	84.9	5.7	5.4	0.7	0.7	3.7	4	0.002096	0.001945	0.987401	0.989684	0.02	-0.432077	nan	nan
c.859-1131G>A	g.94547405C>T	0	acceptor	2	0	68.7	0	0.4	0	0.1	0	0	0	0.031018	0.000547253	0.00394003	0	-0.063221	nan	nan
c.859-506G>C	g.94546780C>G	76	acceptor	3	78.7	89.5	0.8	8.1	0	1	1.5	12	0.001774	0.459186	0.0990672	0.924058	0.06	0.057999	nan	nan
c.859-540C>G	g.94546814G>C	100	donor	5	65.4	78.1	0	4	0	0.7	0	0	0.002794	0.676898	0.000225651	0.478489	0.65	0.571545	nan	nan
c.859-546G>A	g.94546820C>T	64	donor	-1	65.4	74.4	0	2.1	0	0.3	0	0	0.002794	0.112448	0.000225651	0.000720217	0.23	0.217022	nan	nan
c.859-640A>G	g.94546914T>C	100	donor	0	61.2	73.3	0	6.5	0	0.8	0	0	0.007922	0.50732	0.000574507	0.584181	0.69	0.86822	nan	nan
c.859-886C>G	g.94547160G>C	0	acceptor	1	0	70.2	0	1.6	0	0	0	0	0	0.007838	0.827067	0.841502	0	-0.385657	nan	nan

## Sheet: MYBPC3_NCSS
cDNA variant	genomic variant	% Mutant RNA	affects	position ss	SSFL_wt	SSFL_var	MES_wt	MES_var	NNS_wt	NNS_var	GS_wt	GS_var	SpliceRover_wt	SpliceRover_var	DSSP_wt	DSSP_var	SpliceAI	CADD	Spidex	MMSplice
c.3815-10T>G	g.47353442A>C	0	acceptor	-10	83.9	80.6	8.6	7.3	0.9	0.6	8.3	5.6	0.794354	0.553285	0.843255	0.255102	0.37	1.04533	-14.8419	-0.944878
c.3628-12C>G	g.47353821G>C	100	acceptor	-12	80	0	7.7	2.9	0.8	0.5	9.2	0	0	0	0.995959	0.982899	0.75	3.06651	-5.7956	-3.15765
c.3490+6G>A	g.47354359C>T	0	donor	6	67.4	67.1	4.9	2.9	0.2	0.4	4.9	5	0.977614	0.956595	0.968678	0.960251	0	0.131765	-1.7187	-0.610729
c.3330+5G>T	g.47354740C>A	100	donor	5	81	68.6	8.3	0.7	1	0	11.1	5.6	0.98647	0.304736	0.999969	0.513858	0.12	2.91075	-1.8983	-3.8088
c.3330+5G>C	g.47354740C>G	100	donor	5	81	68.3	8.3	2.5	1	0	11.1	6.3	0.98647	0.084427	0.999969	0.703444	0.3	3.0435	-1.9464	-3.55334
c.3330+5G>A	g.47354740C>T	100	donor	5	81	68.9	8.3	1.7	1	0.1	11.1	6.6	0.98647	0.284527	0.999969	0.496077	0.11	2.85385	-1.8707	-3.35035
c.3191-7C>T	g.47354891G>A	0	acceptor	-7	84.2	85.8	11.4	11.3	0.4	0.6	12.7	12.2	0.999687	0.999598	0.92899	0.87572	0	0.0722	-0.4786	0.183714
c.3190+5G>A	g.47355103C>T	100	donor	5	71.21	60.1	6.2	0	0.3	0	6.3	1.4	0.867657	0.003152	0.990098	0.095596	0.85	2.93854	-2.0518	-3.51879
c.3190+4C>T	g.47355104G>A	0	donor	4	72.21	72.82	6.2	3.3	0.3	0.1	6.3	3.6	0.867657	0.112674	0.990098	0.802936	0.06	1.02736	1.7569	-1.89242
c.2995-5C>G	g.47355308G>C	0	acceptor	-5	88.8	88.6	10.2	7.9	1	0.9	9.3	6.3	0.991783	0.987207	0.998905	0.994717	0	0.367199	-0.8458	-0.556285
c.2993A>G	g.47355474T>C	100	donor	2 (exon)	80.2	71.3	6.7	3.5	0.9	0.2	8.2	3.2	0.913297	0.014973	0.999567	0.990465	0.26	5.5242	-0.0171	-2.15514
c.2906-12C>T	g.47355573G>A	0	acceptor	-12	81.9	85.2	8.7	8.3	0.6	0.7	7.6	7.9	0.999385	0.999497	0.994357	0.99126	0	0.090557	0.0468	0.350833
c.2905+5G>T	g.47356588C>A	100	donor	5	69.2	56.8	7.6	0	0.9	0	8.6	0.7	0.943427	0.001246	0.999769	0.252655	0.96	3.96398	-15.0092	-5.73393
c.2738-3C>G	g.47356763G>C	100	acceptor	-3	79.4	68.6	10.3	3.5	1	0	13.4	7.1	0.958725	0.56445	0.999322	0.992377	0.61	2.98606	-2.5814	-2.27905
c.2738-6C>A	g.47356766G>T	0	acceptor	-6	79.4	78.1	10.3	7.3	1	0.8	13.4	11.7	0.958725	0.905596	0.999322	0.997652	0.09	0.432026	-0.15	-1.15064
c.2602G>A	g.47358942C>T	100	donor	1 (exon)	76.8	64.7	9.1	4	0.9	0.2	12	6.6	0.9945	0.614365	0.998226	0.369817	0.04	5.0009	-0.9589	-3.58702
c.2601C>G	g.47358943G>C	0	donor	2 (exon)	76.8	76.8	9.1	7.2	0.9	0.8	12	9.2	0.9945	0.988969	0.998226	0.997869	0	1.07255	-0.0733	-1.24231
c.2601C>A	g.47358943G>T	0	donor	2 (exon)	76.8	85.7	9.1	8	0.9	1	12	20.2	0.9945	0.999019	0.998226	0.999865	0	0.056257	0.2852	-0.349606
c.2413+6T>C	g.47359235A>G	0	donor	6	82.5	76.8	8.7	7.2	1	1	10.1	8.3	0.963529	0.743876	0.999988	0.999136	0.12	0.195019	-6.1711	-0.966631
c.2308G>A	g.47360071C>T	0	donor	2 (exon)	77.6	65.4	9	2.9	0.9	0	12.7	7.7	0.839603	0.063783	0.999173	0.95715	0.86	6.68478	-2.0619	-3.3884
c.2307C>T	g.47360072G>A	0	donor	2 (exon)	77.6	78	9	6.9	0.9	0.8	12.7	10.3	0.839603	0.763563	0.999173	0.997976	0.02	1.39685	-0.22	-1.19431
c.2149-3C>G	g.47360233G>C	100	acceptor	-3	73.9	63.1	5	0	0.6	0	10.8	1.7	0.999286	0.383168	0.999091	0.997288	0.34	1.975	-5.1004	-2.32313
c.1928-11G>A	g.47361352C>T	0	acceptor	-11	89.3	89.3	9.9	8.2	0.7	0.7	13.5	12.3	0.997057	0.996421	0.98971	0.988091	0	0.191945	-2.2213	-0.715986
c.1897+5G>A	g.47362684C>T	100	donor	5	76.8	64.6	7.2	0	0.7	0	11.6	6.9	0.99442	0.094574	0.999998	0.744828	0.17	3.38022	-2.2355	-4.31412
c.1790+5G>A	g.47363537C>T	100	donor	5	83.7	71.5	10.5	3.9	1	0	7.1	0.8	0.985898	0.134513	0.999908	0.0276696	0.89	3.85655	-5.3804	-3.96081
c.1790G>A	g.47363542C>T	100	donor	2 (exon)	83.7	71.5	10.5	7.4	1	0.5	7.1	3.1	0.985898	0.892524	0.999908	0.998016	0.32	6.29321	-0.437	-2.05805
c.1789C>T	g.47363543G>A	0	donor	2 (exon)	83.7	84.1	10.5	8.9	1	0.9	7.1	4.7	0.985898	0.970443	0.999908	0.999195	0.05	4.85538	-0.0829	-1.10393
c.1625-7C>A	g.47363714G>T	100	acceptor	-7	79.3	76	9.6	7.4	0.7	0.5	6.9	4	0.99533	0.991118	0.997626	0.991401	0	0.394444	-0.2523	-0.942876
c.1625-8C>G	g.47363715G>C	0	acceptor	-8	79.3	76.2	9.6	7.9	0.7	0.5	6.9	4.9	0.99533	0.982228	0.997626	0.991033	0	0.80174	-0.2651	-0.99395
c.1624+4A>T	g.47364125T>A	100	donor	4	80.6	70.42	7.7	3.5	0.9	0.1	9.9	3.2	0.988079	0.554134	0.999735	0.983704	0.16	2.41013	-5.0462	-3.14354
c.1624G>C	g.47364129C>G	100	donor	1 (exon)	80.6	67.3	7.7	4.1	0.9	0.5	9.9	7.9	0.988079	0.838171	0.999735	0.978772	0.02	4.06388	-0.2519	-1.87579
c.1458-6G>A	g.47364301C>T	0	acceptor	-6	63.5	0	3.8	0	0.1	0.1	2.7	0	0.995201	0.94844	0.989052	0.985124	0.03	0.945684	0.1356	-0.546825
c.1457+5G>C	g.47364376C>G	100	donor	5	86.8	74.1	10.1	3.3	1	0.1	8.1	2.2	0.977008	0.16308	0.993058	0.000698148	0.93	3.16387	-19.173	-3.96444
c.1457+3G>C	g.47364378C>G	100	donor	3	86.8	81.3	10.1	6.6	1	0.7	8.1	3.7	0.977008	0.666381	0.993058	0.461707	0.25	1.73234	-20.2283	-1.96699
c.1456T>G	g.47364382A>C	0	donor	2 (exon)	86.8	86.4	10.1	9.3	1	1	8.1	7	0.977008	0.967976	0.993058	0.995558	0	4.18275	-0.5171	-0.0711307
c.1351G>C	g.47364572C>G	0	donor	1 (exon)	79.5	66.2	7.9	1.7	0.5	0	9.9	4.9	0.926025	0.006494	0.999982	0.876685	0.91	5.38974	-5.9825	-3.49225
c.1227-9C>A	g.47364705G>T	100	acceptor	-9	73.1	70.2	7.3	4.8	0.5	0.2	9.8	6.8	0.989979	0.970441	0.995595	0.972525	0.01	0.019541	-3.0681	-0.423995
c.1227-13G>A	g.47364709C>T	100	acceptor	-13	73.1	0	7.3	3.1	0.5	0.3	9.8	0	0	0	0.995595	0.993869	0.04	-0.000808	-0.3243	-1.3661
c.1227-14C>A	g.47364710G>T	100	acceptor	-14	73.1	0	7.3	2.2	0.5	0.3	9.8	4.3	0	0	0.995595	0.988663	0	-0.454639	-2.1033	-0.884017
c.1226+6T>C	g.47364805A>G	0	donor	6	87.9	82.1	10.1	7.5	1	1	10.8	8.1	0.951973	0.786853	0.999999	0.999985	0.03	0.582539	2.4492	-1.00288
c.1224-6C>A	g.47364819G>T	0	acceptor	-6	87.6	87.2	7.8	5.8	0.8	0.4	5.8	3.2	0.263885	0.155279	0.344386	0.0361868	0.16	0.665159	0.9157	-1.17501
c.1091-8G>A	g.47365183C>T	0	acceptor	-8	61.3	61.3	0	0	0	0	0	0	0.508844	0.59888	0.843106	0.769875	0.15	0.682511	-0.3371	0.395911
c.1091-12G>A	g.47365187C>T	0	acceptor	-12	61.3	0	0	0	0	0	0	0	0.125922	0.108609	0.843106	0.527527	0	0.410689	-0.1199	-0.0615595
c.927-9G>A	g.47367930C>T	100	acceptor	-9	67	0	0	0	0	0	0	0	0	0	0.493208	0.0888447	0.28	1.43528	-1.2495	-0.723077
c.927-10C>A	g.47367931G>T	100	acceptor	-10	67	0	0	0	0	0	0	0	0	0	0.493208	0.0866621	0.45	0.275104	-4.177	0.00267294
c.926+4A>G	g.47368174T>C	100	donor	4	92.6	82.5	10	7.1	1	0.9	11.3	6	0.899601	0.618317	0.999923	0.98977	0.36	1.69091	0.9901	-1.49071
c.906-8T>C	g.47368588A>G	100	acceptor	-8	73.6	71.8	3.8	2.8	0	0	0	0	0.572241	0.631801	0.0402072	0.0456198	0.06	-0.056804	nan	-0.751783
c.853G>A	g.47369029C>T	0	acceptor	2 (exon)	71.8	71.8	7.2	6.4	0.7	0.7	4.1	2.9	0.979516	0.965485	0.847255	0.78315	0	4.17218	nan	-1.15153
c.821+5G>A	g.47369403C>T	100	donor	5	82.3	70.2	9.3	0	0.9	0	10.9	0	0.896865	0.001815	0.999988	0.967156	0.86	3.33961	-4.6781	-4.77454
c.821C>T	g.47369408G>A	0	donor	1 (exon)	82.3	83	9.3	7.8	0.9	0.9	10.9	10.3	0.896865	0.851722	0.999988	0.999929	0.03	2.92964	0.1724	-0.401012
c.772G>A	g.47369975C>T	100	donor	1 (exon)	81.4	69.3	9.2	3.4	1	0.2	11.6	7.2	0.989749	0.450347	0.999975	0.995758	0.17	5.19093	-2.3141	-3.58644
c.655G>T	g.47370092C>A	100	acceptor	1 (exon)	78	71.8	7.5	5.4	0.9	0.4	10.9	7.5	0.999563	0.985804	0.998197	0.980911	0	3.77648	-1.3225	-1.39445
c.655G>C	g.47370092C>G	100	acceptor	1 (exon)	78	72.3	7.5	5.7	0.9	0.4	10.9	7.8	0.999563	0.999563	0.998197	0.990116	0	3.26882	-1.3994	-0.882021
c.654+5G>A	g.47371320C>T	100	donor	5	85.3	73.1	8.2	3.2	1	0.5	10.6	5.4	0.995126	0.748579	0.999915	0.940693	0.06	1.94503	-0.1661	-3.01301
c.505+6T>G	g.47371559A>C	100	donor	6	82.5	77.5	8.7	6.7	1	0.2	8.6	5.4	0.995439	0.821459	0.999997	0.999695	0.12	2.15551	-2.6032	-2.0424
c.505+5G>C	g.47371560C>G	100	donor	5	82.5	69.9	8.7	1	1	0	8.6	1.9	0.995439	0.470546	0.999997	0.81046	0.86	3.81476	-2.32	-5.35862
c.407-5C>T	g.47371668G>A	100	acceptor	-5	88.1	91.7	3.4	3.4	0.6	0.7	0	0	0.996807	0.998709	0.997561	0.99734	0	-0.031318	0.601	0.485573
c.406+5G>C	g.47372048C>G	0	donor	5	90	77.3	8.7	5.2	1	0.7	14.6	11.3	0.991406	0.735134	1	0.999966	0.18	2.08872	-24.2394	-1.86581
c.405A>G	g.47372054T>C	0	donor	2 (exon)	90	81	8.7	6.6	1	0.9	14.6	10.8	0.991406	0.89049	1	0.999994	0.27	2.37978	-3.8069	-1.46327
c.26-10G>A	g.47373066C>T	100	acceptor	-10	75.2	0	5.4	0	0.3	0.3	1.4	0	0	0.111387	0.942975	0.849138	0.39	0.625147	-0.1551	-1.88968
c.25+3A>C	g.47374171T>G	0	donor	3	77.2	67.3	6.5	0.5	0.7	0.1	5.8	0.7	0.935027	0.505985	0.999644	0.0291008	0.1	2.45685	nan	-1.53286

## Sheet: legend
cDNA variant	cDNA location of the variant
genomic variant	genomic location of the variant
% Mutant RNA	percentage mutant RNA observed with RT-PCR for ABCA4, significant difference in the expression of the variant transcript between wilt-type and mutant (0 or 1) for MYBPC3
affects	variants affects either a donor or acceptor splice site
SSFL_wt	wild-type SpliceSiteFinder-like score
SSFL_var	variant SpliceSiteFinder-like score
MES_wt	wild-type MaxEntScan score
MES_var	variant MaxEntScan score
NNS_wt	wild-type NNSPLICE score
NNS_var	variant NNSPLICE score
GS_wt	wild-type GeneSplicer score
GS_var	variant GeneSplicer score
SpliceRover_wt	wild-type SpliceRover score
SpliceRover_var	variant SpliceRover score
DSSP_wt	wild-type DSSP score
DSSP_var	variant DSSP score
SpliceAI	SpliceAI score
CADD	CADD score
Spidex	Spidex score
MMSplice	MMSplice score
