# Supplementary material for: Analyzing the performance of deep learning splice prediction algorithms
Source: PLoS One. 2026 May 13;21(5):e0348885. doi: 10.1371/journal.pone.0348885 (PMC13170886; doi:10.1371/journal.pone.0348885)
Supplement: S3 File — The ClinVar benchmark dataset is available from bioRxiv at https://www.biorxiv.org/content/10.1101/2025.11.20.689501v1.supplementary-material. (ZIP) [file pone.0348885.s003.zip]

Archive with 1 entries (1 files):
- S3_File.vcf
