# Supplementary material for: Analyzing the performance of deep learning splice prediction algorithms
Source: PLoS One. 2026 May 13;21(5):e0348885. doi: 10.1371/journal.pone.0348885 (PMC13170886; doi:10.1371/journal.pone.0348885)
Supplement: S3 File — The ClinVar benchmark dataset is available from bioRxiv at https://www.biorxiv.org/content/10.1101/2025.11.20.689501v1.supplementary-material. (ZIP) [file pone.0348885.s003.zip › S3_File.vcf]

##fileformat=VCFv4.1
##source=VarSeqV3.0.0
##fileDate=20251030
##reference=GRCh_38,Chromosome,Homo sapiens
##contig=<ID=1,length=248956422>
##contig=<ID=2,length=242193529>
##contig=<ID=3,length=198295559>
##contig=<ID=4,length=190214555>
##contig=<ID=5,length=181538259>
##contig=<ID=6,length=170805979>
##contig=<ID=7,length=159345973>
##contig=<ID=8,length=145138636>
##contig=<ID=9,length=138394717>
##contig=<ID=10,length=133797422>
##contig=<ID=11,length=135086622>
##contig=<ID=12,length=133275309>
##contig=<ID=13,length=114364328>
##contig=<ID=14,length=107043718>
##contig=<ID=15,length=101991189>
##contig=<ID=16,length=90338345>
##contig=<ID=17,length=83257441>
##contig=<ID=18,length=80373285>
##contig=<ID=19,length=58617616>
##contig=<ID=20,length=64444167>
##contig=<ID=21,length=46709983>
##contig=<ID=22,length=50818468>
##contig=<ID=X,length=156040895>
##contig=<ID=Y,length=57227415>
##contig=<ID=MT,length=16569>
##INFO=<ID=Classification,Number=1,Type=String,Description="Interpretation description, Pathogenic, Likely Pathogenic, Uncertain Significance, Benign, Likely Benign, not provided">
#CHROM	POS	ID	REF	ALT	QUAL	FILTER	INFO
1	930204	.	G	A	.	.	Classification=Benign
1	930285	.	G	A	.	.	Classification=Benign
1	930314	.	C	T	.	.	Classification=Benign
1	935796	.	C	T	.	.	Classification=Benign
1	935859	.	C	T	.	.	Classification=Benign
1	939354	.	C	T	.	.	Classification=Benign
1	939398	.	G	GCCTCCCCAGCCACGGTGAGGACCCACCCTGGCATGATCCCCCTCATCA	.	.	Classification=Benign
1	942560	.	C	T	.	.	Classification=Benign
1	943067	.	C	T	.	.	Classification=Benign
1	943937	.	C	T	.	.	Classification=Benign
1	943991	.	G	A	.	.	Classification=Benign
1	1014013	.	G	A	.	.	Classification=Benign
1	1014042	.	G	A	.	.	Classification=Benign
1	1022518	.	G	T	.	.	Classification=Benign
1	1035037	.	A	C	.	.	Classification=Benign
1	1041158	.	A	C	.	.	Classification=Benign
1	1041823	.	G	C	.	.	Classification=Benign
1	1042190	.	G	A	.	.	Classification=Benign
1	1043354	.	T	C	.	.	Classification=Benign
1	1043382	.	G	A	.	.	Classification=Benign
1	1044368	.	A	T	.	.	Classification=Benign
1	1044510	.	C	T	.	.	Classification=Benign
1	1044896	.	C	T	.	.	Classification=Benign
1	1048224	.	C	T	.	.	Classification=Benign
1	1048232	.	G	A	.	.	Classification=Benign
1	1049508	.	A	G	.	.	Classification=Benign
1	1049795	.	G	A	.	.	Classification=Pathogenic
1	1050066	.	G	T	.	.	Classification=Benign
1	1050067	.	G	T	.	.	Classification=Benign
1	1050080	.	T	C	.	.	Classification=Benign
1	1050807	.	C	T	.	.	Classification=Benign
1	1053827	.	G	C	.	.	Classification=Benign
1	1053840	.	G	A	.	.	Classification=Benign
1	1055153	.	G	A	.	.	Classification=Benign
1	1211917	.	G	A	.	.	Classification=Benign
1	1212105	.	C	T	.	.	Classification=Benign
1	1213065	.	G	A	.	.	Classification=Benign
1	1242864	.	G	C	.	.	Classification=Benign
1	1291310	.	C	T	.	.	Classification=Benign
1	1332630	.	G	T	.	.	Classification=Benign
1	1332677	.	C	T	.	.	Classification=Benign
1	1336524	.	G	T	.	.	Classification=Benign
1	1336562	.	C	T	.	.	Classification=Benign
1	1337898	.	A	G	.	.	Classification=Benign
1	1338580	.	C	T	.	.	Classification=Benign
1	1340746	.	G	GCA	.	.	Classification=Benign
1	1341593	.	G	GACAC	.	.	Classification=Benign
1	1341741	.	G	A	.	.	Classification=Benign
1	1341749	.	G	C	.	.	Classification=Benign
1	1342356	.	T	A	.	.	Classification=Benign
1	1342440	.	G	A	.	.	Classification=Benign
1	1342474	.	G	C	.	.	Classification=Benign
1	1342776	.	C	T	.	.	Classification=Benign
1	1439382	.	G	A	.	.	Classification=Benign
1	1439581	.	C	T	.	.	Classification=Benign
1	1439805	.	G	C	.	.	Classification=Benign
1	1454394	.	C	T	.	.	Classification=Benign
1	1485177	.	G	A	.	.	Classification=Benign
1	1495783	.	G	A	.	.	Classification=Benign
1	1495785	.	C	T	.	.	Classification=Benign
1	1522693	.	A	G	.	.	Classification=Benign
1	1524202	.	G	A	.	.	Classification=Benign
1	1527777	.	G	C	.	.	Classification=Benign
1	1535569	.	G	A	.	.	Classification=Benign
1	1535674	.	C	T	.	.	Classification=Benign
1	1535755	.	C	T	.	.	Classification=Benign
1	1623829	.	G	T	.	.	Classification=Benign
1	1627168	.	A	G	.	.	Classification=Benign
1	1757140	.	C	A	.	.	Classification=Benign
1	1789052	.	C	A	.	.	Classification=Pathogenic
1	1790418	.	C	T	.	.	Classification=Benign
1	1790444	.	A	G	.	.	Classification=Benign
1	1804475	.	T	C	.	.	Classification=Benign
1	1804549	.	G	T	.	.	Classification=Benign
1	1806552	.	C	CA	.	.	Classification=Benign
1	1815879	.	T	C	.	.	Classification=Benign
1	1930142	.	C	A	.	.	Classification=Benign
1	1974126	.	C	T	.	.	Classification=Benign
1	2024324	.	G	A	.	.	Classification=Benign
1	2024923	.	G	A	.	.	Classification=Benign
1	2025682	.	G	A	.	.	Classification=Benign
1	2025758	.	G	A	.	.	Classification=Benign
1	2029705	.	C	T	.	.	Classification=Benign
1	2030027	.	C	T	.	.	Classification=Benign
1	2184994	.	C	T	.	.	Classification=Benign
1	2229126	.	C	T	.	.	Classification=Benign
1	2229171	.	G	T	.	.	Classification=Benign
1	2303121	.	G	A	.	.	Classification=Benign
1	2303352	.	C	T	.	.	Classification=Benign
1	2303410	.	C	T	.	.	Classification=Benign
1	2303939	.	C	T	.	.	Classification=Benign
1	2304223	.	G	A	.	.	Classification=Benign
1	2304233	.	C	T	.	.	Classification=Benign
1	2306086	.	C	T	.	.	Classification=Benign
1	2406492	.	TG	T	.	.	Classification=Pathogenic
1	2406576	.	T	C	.	.	Classification=Benign
1	2406719	.	C	G	.	.	Classification=Pathogenic
1	2406769	.	G	A	.	.	Classification=Pathogenic
1	2406896	.	CTG	C	.	.	Classification=Pathogenic
1	2408451	.	C	T	.	.	Classification=Pathogenic
1	2408496	.	CGTGGA	C	.	.	Classification=Pathogenic
1	2408760	.	G	GCGTCACCAGCA	.	.	Classification=Pathogenic
1	2408841	.	C	A	.	.	Classification=Pathogenic
1	2409065	.	C	T	.	.	Classification=Benign
1	2409100	.	CT	C	.	.	Classification=Benign
1	2480243	.	C	T	.	.	Classification=Benign
1	2484444	.	G	C	.	.	Classification=Benign
1	2499663	.	A	G	.	.	Classification=Benign
1	2504832	.	G	A	.	.	Classification=Benign
1	2521130	.	T	C	.	.	Classification=Benign
1	2591922	.	C	T	.	.	Classification=Benign
1	2604193	.	T	C	.	.	Classification=Benign
1	3186189	.	G	A	.	.	Classification=Benign
1	3186429	.	G	A	.	.	Classification=Benign
1	3186480	.	C	T	.	.	Classification=Benign
1	3186748	.	G	T	.	.	Classification=Benign
1	3244156	.	C	T	.	.	Classification=Benign
1	3373043	.	T	C	.	.	Classification=Benign
1	3396350	.	T	G	.	.	Classification=Benign
1	3396399	.	C	T	.	.	Classification=Benign
1	3396544	.	C	T	.	.	Classification=Benign
1	3396595	.	T	C	.	.	Classification=Pathogenic
1	3402497	.	A	G	.	.	Classification=Benign
1	3402680	.	G	A	.	.	Classification=Benign
1	3403037	.	A	ACCCTCCTCTGAGTCTTCCTCCCCTTCCCGTG	.	.	Classification=Benign
1	3403117	.	C	G	.	.	Classification=Benign
1	3404570	.	G	A	.	.	Classification=Benign
1	3405151	.	G	C	.	.	Classification=Benign
1	3405419	.	G	A	.	.	Classification=Benign
1	3405533	.	C	T	.	.	Classification=Benign
1	3405575	.	C	T	.	.	Classification=Benign
1	3411307	.	T	C	.	.	Classification=Benign
1	3411385	.	T	C	.	.	Classification=Benign
1	3412576	.	G	A	.	.	Classification=Benign
1	3412699	.	C	T	.	.	Classification=Benign
1	3412736	.	A	T	.	.	Classification=Benign
1	3414320	.	G	A	.	.	Classification=Benign
1	3417883	.	C	T	.	.	Classification=Benign
1	3425966	.	G	A	.	.	Classification=Benign
1	3490548	.	C	T	.	.	Classification=Benign
1	3495901	.	C	T	.	.	Classification=Benign
1	3498793	.	C	T	.	.	Classification=Benign
1	3515461	.	C	T	.	.	Classification=Benign
1	3707770	.	G	A	.	.	Classification=Benign
1	3730057	.	C	T	.	.	Classification=Benign
1	3815090	.	C	CT	.	.	Classification=Benign
1	3816075	.	T	A	.	.	Classification=Benign
1	3816218	.	T	C	.	.	Classification=Benign
1	3816372	.	T	C	.	.	Classification=Pathogenic
1	3816597	.	C	G	.	.	Classification=Benign
1	3816653	.	C	A	.	.	Classification=Benign
1	3823670	.	G	A	.	.	Classification=Benign
1	3825539	.	C	T	.	.	Classification=Benign
1	3825757	.	C	T	.	.	Classification=Pathogenic
1	3826622	.	C	T	.	.	Classification=Benign
1	3826786	.	G	C	.	.	Classification=Benign
1	3826989	.	C	CA	.	.	Classification=Benign
1	3829223	.	T	C	.	.	Classification=Benign
1	3830019	.	G	T	.	.	Classification=Benign
1	3830025	.	C	G	.	.	Classification=Benign
1	3834167	.	T	G	.	.	Classification=Benign
1	3835373	.	C	T	.	.	Classification=Benign
1	3837249	.	T	C	.	.	Classification=Benign
1	3839111	.	T	C	.	.	Classification=Benign
1	3839591	.	T	C	.	.	Classification=Benign
1	3839606	.	A	G	.	.	Classification=Pathogenic
1	3839898	.	C	T	.	.	Classification=Benign
1	3839968	.	T	C	.	.	Classification=Benign
1	3845086	.	A	G	.	.	Classification=Benign
1	3847300	.	G	A	.	.	Classification=Benign
1	3847387	.	GA	G	.	.	Classification=Benign
1	3847652	.	C	T	.	.	Classification=Benign
1	3848999	.	T	C	.	.	Classification=Benign
1	3852469	.	A	T	.	.	Classification=Benign
1	3852608	.	T	C	.	.	Classification=Benign
1	3852712	.	G	C	.	.	Classification=Benign
1	3852722	.	C	T	.	.	Classification=Benign
1	5863728	.	T	G	.	.	Classification=Benign
1	5864044	.	AG	A	.	.	Classification=Benign
1	5864210	.	T	C	.	.	Classification=Benign
1	5864458	.	G	A	.	.	Classification=Benign
1	5864679	.	C	T	.	.	Classification=Benign
1	5864686	.	T	C	.	.	Classification=Benign
1	5864980	.	G	A	.	.	Classification=Benign
1	5865453	.	C	T	.	.	Classification=Benign
1	5866372	.	C	A	.	.	Classification=Pathogenic
1	5867794	.	C	A	.	.	Classification=Pathogenic
1	5868073	.	C	T	.	.	Classification=Benign
1	5874364	.	G	A	.	.	Classification=Benign
1	5874777	.	C	T	.	.	Classification=Benign
1	5874827	.	C	T	.	.	Classification=Benign
1	5874854	.	G	A	.	.	Classification=Benign
1	5875162	.	T	C	.	.	Classification=Benign
1	5877098	.	C	T	.	.	Classification=Benign
1	5877137	.	G	A	.	.	Classification=Pathogenic
1	5877186	.	C	T	.	.	Classification=Benign
1	5877229	.	T	C	.	.	Classification=Benign
1	5877284	.	G	A	.	.	Classification=Pathogenic
1	5880113	.	C	G	.	.	Classification=Pathogenic
1	5880113	.	C	T	.	.	Classification=Pathogenic
1	5880114	.	G	A	.	.	Classification=Pathogenic
1	5887326	.	C	T	.	.	Classification=Benign
1	5890867	.	C	T	.	.	Classification=Pathogenic
1	5891029	.	C	T	.	.	Classification=Pathogenic
1	5904794	.	C	T	.	.	Classification=Benign
1	5905119	.	A	G	.	.	Classification=Benign
1	5907004	.	G	T	.	.	Classification=Benign
1	5909134	.	T	TG	.	.	Classification=Benign
1	5909165	.	G	C	.	.	Classification=Benign
1	5909173	.	C	T	.	.	Classification=Benign
1	5909402	.	A	G	.	.	Classification=Benign
1	5967107	.	C	A	.	.	Classification=Benign
1	5969475	.	T	C	.	.	Classification=Benign
1	5978223	.	A	C	.	.	Classification=Benign
1	5986372	.	C	G	.	.	Classification=Benign
1	6094490	.	G	A	.	.	Classification=Benign
1	6098480	.	C	T	.	.	Classification=Benign
1	6105431	.	C	A	.	.	Classification=Benign
1	6124668	.	T	TG	.	.	Classification=Benign
1	6124668	.	T	TGG	.	.	Classification=Benign
1	6142118	.	G	A	.	.	Classification=Benign
1	6149303	.	T	C	.	.	Classification=Benign
1	6152418	.	G	A	.	.	Classification=Benign
1	6232010	.	C	T	.	.	Classification=Benign
1	6339467	.	C	T	.	.	Classification=Benign
1	6440656	.	C	G	.	.	Classification=Benign
1	6445611	.	G	A	.	.	Classification=Benign
1	6445719	.	G	A	.	.	Classification=Benign
1	6445736	.	G	A	.	.	Classification=Benign
1	6445857	.	A	G	.	.	Classification=Benign
1	6448961	.	GCCACCGCCGCCC	G	.	.	Classification=Benign
1	6451522	.	A	G	.	.	Classification=Benign
1	6451637	.	C	T	.	.	Classification=Benign
1	6451755	.	G	A	.	.	Classification=Benign
1	6457119	.	G	C	.	.	Classification=Benign
1	6464441	.	T	C	.	.	Classification=Benign
1	6464628	.	T	C	.	.	Classification=Benign
1	6464643	.	C	T	.	.	Classification=Benign
1	6467455	.	C	T	.	.	Classification=Benign
1	6467500	.	G	A	.	.	Classification=Benign
1	6467685	.	C	T	.	.	Classification=Benign
1	6468260	.	C	T	.	.	Classification=Benign
1	6468408	.	C	T	.	.	Classification=Benign
1	6469763	.	G	C	.	.	Classification=Benign
1	6470891	.	T	TG	.	.	Classification=Benign
1	6471639	.	T	G	.	.	Classification=Pathogenic
1	6471906	.	C	T	.	.	Classification=Benign
1	6472624	.	T	C	.	.	Classification=Pathogenic
1	6473355	.	C	T	.	.	Classification=Benign
1	6474721	.	G	A	.	.	Classification=Benign
1	6475447	.	T	TG	.	.	Classification=Benign
1	6475485	.	T	A	.	.	Classification=Pathogenic
1	6477516	.	C	T	.	.	Classification=Benign
1	6477752	.	C	CTGCTCCGACCTGGGCCAGCTCTCCCTAATGGA	.	.	Classification=Benign
1	6485769	.	G	C	.	.	Classification=Benign
1	6490316	.	T	C	.	.	Classification=Benign
1	6490445	.	C	T	.	.	Classification=Benign
1	6496949	.	A	C	.	.	Classification=Benign
1	6519278	.	T	C	.	.	Classification=Benign
1	6519593	.	G	C	.	.	Classification=Benign
1	6519783	.	C	T	.	.	Classification=Benign
1	6574673	.	C	G	.	.	Classification=Benign
1	6602228	.	G	A	.	.	Classification=Benign
1	7640438	.	G	A	.	.	Classification=Benign
1	7663474	.	G	A	.	.	Classification=Benign
1	7664938	.	G	A	.	.	Classification=Benign
1	7736355	.	G	T	.	.	Classification=Benign
1	7736493	.	C	T	.	.	Classification=Benign
1	7737332	.	C	T	.	.	Classification=Benign
1	7744837	.	G	A	.	.	Classification=Benign
1	7752338	.	A	G	.	.	Classification=Benign
1	7820525	.	A	T	.	.	Classification=Benign
1	7827439	.	T	G	.	.	Classification=Benign
1	7829887	.	A	G	.	.	Classification=Benign
1	7829896	.	G	A	.	.	Classification=Benign
1	7842661	.	C	CT	.	.	Classification=Benign
1	7938206	.	TTCTTG	T	.	.	Classification=Pathogenic
1	7939894	.	C	T	.	.	Classification=Pathogenic
1	7962111	.	C	T	.	.	Classification=Benign
1	7962137	.	G	T	.	.	Classification=Benign
1	7962764	.	C	T	.	.	Classification=Benign
1	7962867	.	C	T	.	.	Classification=Pathogenic
1	7969259	.	A	G	.	.	Classification=Benign
1	7969422	.	A	G	.	.	Classification=Benign
1	7969434	.	T	G	.	.	Classification=Benign
1	7977604	.	A	G	.	.	Classification=Benign
1	7977985	.	CTTTTTTTTTT	C	.	.	Classification=Benign
1	7984636	.	TAA	T	.	.	Classification=Benign
1	8013869	.	G	T	.	.	Classification=Benign
1	8014127	.	T	G	.	.	Classification=Benign
1	8325927	.	G	A	.	.	Classification=Benign
1	8325957	.	G	A	.	.	Classification=Benign
1	8330324	.	G	C	.	.	Classification=Benign
1	8343764	.	G	A	.	.	Classification=Benign
1	8356086	.	A	AG	.	.	Classification=Benign
1	8358272	.	G	A	.	.	Classification=Benign
1	8358314	.	T	C	.	.	Classification=Benign
1	8358386	.	G	A	.	.	Classification=Benign
1	8358413	.	C	T	.	.	Classification=Benign
1	8358584	.	C	A	.	.	Classification=Benign
1	8358599	.	C	A	.	.	Classification=Benign
1	8358888	.	C	T	.	.	Classification=Benign
1	8359782	.	G	A	.	.	Classification=Benign
1	8359866	.	G	A	.	.	Classification=Benign
1	8360492	.	G	T	.	.	Classification=Benign
1	8360906	.	G	A	.	.	Classification=Benign
1	8360909	.	T	A	.	.	Classification=Benign
1	8362740	.	G	A	.	.	Classification=Benign
1	8364188	.	G	A	.	.	Classification=Benign
1	8364248	.	T	C	.	.	Classification=Benign
1	8364816	.	T	C	.	.	Classification=Benign
1	8422737	.	T	C	.	.	Classification=Benign
1	8861360	.	T	C	.	.	Classification=Benign
1	8949393	.	C	T	.	.	Classification=Benign
1	9014810	.	C	T	.	.	Classification=Benign
1	9040420	.	G	A	.	.	Classification=Benign
1	9058537	.	C	A	.	.	Classification=Benign
1	9245189	.	C	T	.	.	Classification=Benign
1	9247017	.	G	A	.	.	Classification=Benign
1	9247102	.	G	A	.	.	Classification=Benign
1	9263657	.	G	A	.	.	Classification=Benign
1	9263899	.	G	A	.	.	Classification=Benign
1	9264227	.	C	T	.	.	Classification=Benign
1	9264263	.	G	A	.	.	Classification=Benign
1	9596879	.	G	A	.	.	Classification=Benign
1	9601131	.	G	A	.	.	Classification=Benign
1	9710807	.	C	T	.	.	Classification=Benign
1	9715562	.	T	G	.	.	Classification=Benign
1	9715741	.	C	T	.	.	Classification=Benign
1	9716778	.	G	T	.	.	Classification=Benign
1	9717528	.	G	C	.	.	Classification=Benign
1	9717608	.	C	T	.	.	Classification=Benign
1	9749618	.	C	T	.	.	Classification=Benign
1	9975590	.	A	G	.	.	Classification=Pathogenic
1	9975641	.	C	G	.	.	Classification=Pathogenic
1	10135127	.	A	G	.	.	Classification=Benign
1	10168162	.	G	C	.	.	Classification=Benign
1	10258485	.	CTT	C	.	.	Classification=Benign
1	10261842	.	C	T	.	.	Classification=Benign
1	10275257	.	G	A	.	.	Classification=Benign
1	10276407	.	CT	C	.	.	Classification=Benign
1	10291393	.	A	G	.	.	Classification=Benign
1	10296790	.	A	G	.	.	Classification=Benign
1	10339897	.	T	C	.	.	Classification=Benign
1	10347833	.	A	C	.	.	Classification=Benign
1	10360879	.	C	T	.	.	Classification=Benign
1	10360959	.	T	C	.	.	Classification=Benign
1	10361802	.	C	T	.	.	Classification=Benign
1	10365471	.	C	T	.	.	Classification=Benign
1	10365492	.	C	T	.	.	Classification=Benign
1	10368221	.	C	CA	.	.	Classification=Benign
1	10368512	.	G	A	.	.	Classification=Benign
1	10368517	.	C	T	.	.	Classification=Benign
1	10374245	.	A	G	.	.	Classification=Benign
1	10376459	.	G	T	.	.	Classification=Benign
1	10378599	.	C	T	.	.	Classification=Benign
1	10378908	.	A	G	.	.	Classification=Benign
1	10379319	.	G	C	.	.	Classification=Benign
1	10379327	.	C	A	.	.	Classification=Benign
1	10380979	.	A	G	.	.	Classification=Benign
1	10463569	.	A	G	.	.	Classification=Benign
1	10599276	.	T	G	.	.	Classification=Benign
1	10618382	.	G	T	.	.	Classification=Benign
1	10618434	.	G	A	.	.	Classification=Benign
1	10618553	.	G	A	.	.	Classification=Benign
1	10627119	.	C	T	.	.	Classification=Benign
1	10629885	.	G	T	.	.	Classification=Benign
1	10639350	.	G	T	.	.	Classification=Benign
1	10640031	.	C	T	.	.	Classification=Benign
1	10642757	.	G	A	.	.	Classification=Benign
1	10642884	.	G	A	.	.	Classification=Benign
1	10642935	.	G	A	.	.	Classification=Benign
1	10643144	.	TG	T	.	.	Classification=Benign
1	10643146	.	G	GC	.	.	Classification=Benign
1	10644831	.	G	C	.	.	Classification=Benign
1	10644911	.	C	T	.	.	Classification=Benign
1	10649201	.	A	T	.	.	Classification=Benign
1	10653593	.	C	T	.	.	Classification=Benign
1	10654237	.	G	C	.	.	Classification=Benign
1	10654345	.	C	T	.	.	Classification=Benign
1	10656685	.	G	A	.	.	Classification=Benign
1	10659492	.	G	A	.	.	Classification=Benign
1	10659848	.	T	A	.	.	Classification=Benign
1	10659877	.	C	G	.	.	Classification=Benign
1	10660196	.	C	T	.	.	Classification=Benign
1	10660277	.	C	T	.	.	Classification=Benign
1	10660397	.	C	T	.	.	Classification=Benign
1	10665309	.	G	A	.	.	Classification=Benign
1	10665330	.	T	C	.	.	Classification=Benign
1	10948070	.	C	T	.	.	Classification=Benign
1	11013450	.	TCA	T	.	.	Classification=Benign
1	11022862	.	G	A	.	.	Classification=Benign
1	11022997	.	G	A	.	.	Classification=Benign
1	11024985	.	A	G	.	.	Classification=Benign
1	11027555	.	C	G	.	.	Classification=Benign
1	11030859	.	C	A	.	.	Classification=Benign
1	11107484	.	G	C	.	.	Classification=Benign
1	11107503	.	A	G	.	.	Classification=Benign
1	11107541	.	G	C	.	.	Classification=Benign
1	11107853	.	C	T	.	.	Classification=Benign
1	11108177	.	T	C	.	.	Classification=Benign
1	11108222	.	T	C	.	.	Classification=Benign
1	11108245	.	G	A	.	.	Classification=Pathogenic
1	11114410	.	A	G	.	.	Classification=Benign
1	11114781	.	T	C	.	.	Classification=Benign
1	11115213	.	G	T	.	.	Classification=Benign
1	11121967	.	C	T	.	.	Classification=Benign
1	11126719	.	T	C	.	.	Classification=Benign
1	11126972	.	A	G	.	.	Classification=Benign
1	11127129	.	A	C	.	.	Classification=Benign
1	11127329	.	A	G	.	.	Classification=Benign
1	11127815	.	A	C	.	.	Classification=Benign
1	11128033	.	T	C	.	.	Classification=Benign
1	11128571	.	C	T	.	.	Classification=Benign
1	11128907	.	T	C	.	.	Classification=Benign
1	11129783	.	C	T	.	.	Classification=Benign
1	11130124	.	G	A	.	.	Classification=Benign
1	11130489	.	C	A	.	.	Classification=Benign
1	11130533	.	G	C	.	.	Classification=Benign
1	11130589	.	G	A	.	.	Classification=Benign
1	11130621	.	T	G	.	.	Classification=Benign
1	11133090	.	C	T	.	.	Classification=Benign
1	11133109	.	C	A	.	.	Classification=Benign
1	11139069	.	CAT	C	.	.	Classification=Benign
1	11139291	.	T	C	.	.	Classification=Benign
1	11139595	.	G	A	.	.	Classification=Benign
1	11139595	.	G	T	.	.	Classification=Benign
1	11139609	.	G	A	.	.	Classification=Benign
1	11139617	.	C	T	.	.	Classification=Benign
1	11139824	.	G	T	.	.	Classification=Benign
1	11144670	.	T	C	.	.	Classification=Benign
1	11144760	.	T	A	.	.	Classification=Benign
1	11144771	.	C	T	.	.	Classification=Benign
1	11145042	.	T	C	.	.	Classification=Benign
1	11146566	.	G	A	.	.	Classification=Benign
1	11146633	.	A	T	.	.	Classification=Benign
1	11146801	.	C	T	.	.	Classification=Benign
1	11146805	.	CAT	C	.	.	Classification=Benign
1	11146807	.	T	C	.	.	Classification=Benign
1	11157137	.	T	C	.	.	Classification=Benign
1	11157180	.	T	C	.	.	Classification=Benign
1	11157209	.	T	C	.	.	Classification=Benign
1	11167308	.	C	T	.	.	Classification=Benign
1	11167807	.	C	T	.	.	Classification=Benign
1	11193760	.	C	T	.	.	Classification=Benign
1	11199893	.	T	G	.	.	Classification=Benign
1	11204624	.	T	A	.	.	Classification=Benign
1	11204771	.	A	C	.	.	Classification=Benign
1	11209432	.	C	A	.	.	Classification=Benign
1	11209461	.	ACAACCAAAGAT	A	.	.	Classification=Benign
1	11210880	.	A	C	.	.	Classification=Benign
1	11213542	.	T	C	.	.	Classification=Benign
1	11216278	.	T	C	.	.	Classification=Benign
1	11228703	.	T	G	.	.	Classification=Benign
1	11228710	.	C	G	.	.	Classification=Benign
1	11230976	.	G	A	.	.	Classification=Benign
1	11232505	.	T	C	.	.	Classification=Benign
1	11232513	.	T	C	.	.	Classification=Benign
1	11232696	.	A	G	.	.	Classification=Benign
1	11237705	.	T	C	.	.	Classification=Benign
1	11237923	.	G	C	.	.	Classification=Benign
1	11237939	.	C	T	.	.	Classification=Benign
1	11237981	.	C	T	.	.	Classification=Benign
1	11238469	.	G	A	.	.	Classification=Benign
1	11238474	.	C	T	.	.	Classification=Benign
1	11238583	.	C	T	.	.	Classification=Benign
1	11238682	.	T	C	.	.	Classification=Benign
1	11240513	.	G	A	.	.	Classification=Benign
1	11243117	.	T	C	.	.	Classification=Benign
1	11243120	.	G	A	.	.	Classification=Benign
1	11243194	.	C	T	.	.	Classification=Benign
1	11243199	.	C	T	.	.	Classification=Benign
1	11247676	.	T	C	.	.	Classification=Benign
1	11247702	.	C	T	.	.	Classification=Benign
1	11247776	.	T	C	.	.	Classification=Benign
1	11247884	.	G	A	.	.	Classification=Benign
1	11247906	.	C	A	.	.	Classification=Benign
1	11247933	.	C	T	.	.	Classification=Benign
1	11247974	.	C	T	.	.	Classification=Benign
1	11247998	.	T	C	.	.	Classification=Benign
1	11248016	.	C	T	.	.	Classification=Benign
1	11248042	.	T	C	.	.	Classification=Benign
1	11248122	.	T	C	.	.	Classification=Benign
1	11253918	.	C	A	.	.	Classification=Benign
1	11253942	.	T	C	.	.	Classification=Benign
1	11256034	.	G	C	.	.	Classification=Benign
1	11256044	.	A	C	.	.	Classification=Benign
1	11256955	.	T	C	.	.	Classification=Benign
1	11257253	.	C	T	.	.	Classification=Benign
1	11259350	.	G	A	.	.	Classification=Benign
1	11259360	.	C	T	.	.	Classification=Benign
1	11259377	.	G	T	.	.	Classification=Benign
1	11259530	.	A	G	.	.	Classification=Benign
1	11273485	.	T	G	.	.	Classification=Benign
1	11273901	.	C	A	.	.	Classification=Benign
1	11286279	.	A	G	.	.	Classification=Benign
1	11286598	.	G	A	.	.	Classification=Benign
1	11287098	.	C	CTGTT	.	.	Classification=Benign
1	11287435	.	C	T	.	.	Classification=Benign
1	11501107	.	G	A	.	.	Classification=Benign
1	11501536	.	G	A	.	.	Classification=Benign
1	11501880	.	C	T	.	.	Classification=Benign
1	11516008	.	C	T	.	.	Classification=Benign
1	11675094	.	C	T	.	.	Classification=Benign
1	11676074	.	G	A	.	.	Classification=Benign
1	11680374	.	C	T	.	.	Classification=Benign
1	11680478	.	G	T	.	.	Classification=Benign
1	11711872	.	G	A	.	.	Classification=Benign
1	11790916	.	C	T	.	.	Classification=Pathogenic
1	11791206	.	C	A	.	.	Classification=Pathogenic
1	11791277	.	C	T	.	.	Classification=Pathogenic
1	11792276	.	A	C	.	.	Classification=Pathogenic
1	11792355	.	G	A	.	.	Classification=Benign
1	11794357	.	C	T	.	.	Classification=Pathogenic
1	11794539	.	CT	C	.	.	Classification=Pathogenic
1	11794724	.	C	G	.	.	Classification=Pathogenic
1	11794839	.	G	A	.	.	Classification=Benign
1	11795349	.	C	T	.	.	Classification=Pathogenic
1	11800398	.	C	T	.	.	Classification=Benign
1	11800401	.	C	T	.	.	Classification=Benign
1	11801288	.	G	A	.	.	Classification=Benign
1	11801360	.	G	A	.	.	Classification=Benign
1	11801400	.	C	A	.	.	Classification=Pathogenic
1	11801401	.	T	C	.	.	Classification=Pathogenic
1	11802721	.	A	G	.	.	Classification=Benign
1	11819529	.	A	G	.	.	Classification=Benign
1	11824529	.	G	A	.	.	Classification=Benign
1	11827170	.	C	T	.	.	Classification=Benign
1	11827237	.	A	T	.	.	Classification=Benign
1	11829180	.	G	A	.	.	Classification=Benign
1	11836057	.	G	A	.	.	Classification=Benign
1	11836986	.	TC	T	.	.	Classification=Benign
1	11837025	.	C	T	.	.	Classification=Benign
1	11845917	.	A	G	.	.	Classification=Benign
1	11846921	.	C	CT	.	.	Classification=Benign
1	11935119	.	A	G	.	.	Classification=Benign
1	11944606	.	G	A	.	.	Classification=Benign
1	11949989	.	G	A	.	.	Classification=Benign
1	11950412	.	G	T	.	.	Classification=Benign
1	11952620	.	CA	C	.	.	Classification=Pathogenic
1	11952665	.	A	T	.	.	Classification=Benign
1	11952736	.	G	A	.	.	Classification=Pathogenic
1	11952923	.	G	A	.	.	Classification=Benign
1	11953009	.	G	A	.	.	Classification=Benign
1	11956900	.	T	G	.	.	Classification=Benign
1	11960768	.	G	A	.	.	Classification=Pathogenic
1	11965296	.	T	C	.	.	Classification=Benign
1	11966985	.	A	C	.	.	Classification=Pathogenic
1	11966985	.	A	G	.	.	Classification=Pathogenic
1	11970683	.	AG	A	.	.	Classification=Pathogenic
1	11973063	.	G	C	.	.	Classification=Benign
1	11992496	.	C	G	.	.	Classification=Benign
1	11996018	.	C	G	.	.	Classification=Benign
1	11996138	.	GCTGTTACTTCCTTCTAGGA	G	.	.	Classification=Pathogenic
1	11996252	.	A	T	.	.	Classification=Benign
1	11996596	.	A	G	.	.	Classification=Benign
1	11997286	.	TCTGCCATCAGA	T	.	.	Classification=Pathogenic
1	11998523	.	G	A	.	.	Classification=Benign
1	11998841	.	TGCTGGTG	T	.	.	Classification=Pathogenic
1	12001541	.	C	T	.	.	Classification=Benign
1	12004615	.	T	C	.	.	Classification=Pathogenic
1	12004884	.	G	A	.	.	Classification=Benign
1	12006526	.	TTCTC	T	.	.	Classification=Benign
1	12006648	.	C	T	.	.	Classification=Benign
1	12006756	.	T	C	.	.	Classification=Benign
1	12006987	.	T	G	.	.	Classification=Benign
1	12011580	.	G	A	.	.	Classification=Benign
1	12011869	.	A	G	.	.	Classification=Benign
1	12012599	.	C	T	.	.	Classification=Benign
1	12013053	.	C	T	.	.	Classification=Benign
1	12013111	.	G	A	.	.	Classification=Benign
1	12013141	.	C	T	.	.	Classification=Benign
1	12111992	.	G	A	.	.	Classification=Benign
1	12142498	.	A	C	.	.	Classification=Benign
1	12257970	.	A	G	.	.	Classification=Benign
1	12267219	.	G	C	.	.	Classification=Benign
1	12276760	.	C	G	.	.	Classification=Benign
1	12282696	.	T	A	.	.	Classification=Benign
1	12282758	.	C	T	.	.	Classification=Benign
1	12314005	.	A	T	.	.	Classification=Benign
1	12321653	.	G	A	.	.	Classification=Benign
1	12327866	.	A	C	.	.	Classification=Benign
1	12342987	.	C	T	.	.	Classification=Pathogenic
1	12354227	.	A	T	.	.	Classification=Benign
1	12362718	.	A	G	.	.	Classification=Pathogenic
1	12369592	.	TA	T	.	.	Classification=Pathogenic
1	12373840	.	A	G	.	.	Classification=Benign
1	12383159	.	A	T	.	.	Classification=Benign
1	12385243	.	GT	G	.	.	Classification=Benign
1	12507106	.	C	T	.	.	Classification=Benign
1	12509036	.	T	C	.	.	Classification=Benign
1	12793254	.	A	C	.	.	Classification=Benign
1	13779899	.	A	ACTC	.	.	Classification=Benign
1	15215144	.	G	A	.	.	Classification=Benign
1	15440122	.	A	T	.	.	Classification=Benign
1	15440540	.	C	T	.	.	Classification=Benign
1	15445647	.	G	A	.	.	Classification=Benign
1	15446504	.	G	A	.	.	Classification=Benign
1	15446533	.	G	A	.	.	Classification=Benign
1	15466145	.	G	C	.	.	Classification=Pathogenic
1	15504763	.	A	G	.	.	Classification=Benign
1	15518120	.	A	G	.	.	Classification=Benign
1	15684697	.	G	GGCGACCCTGCTGCCGCAGGGACTC	.	.	Classification=Benign
1	15715894	.	T	C	.	.	Classification=Benign
1	15716662	.	G	A	.	.	Classification=Benign
1	15718434	.	A	G	.	.	Classification=Benign
1	15718450	.	G	A	.	.	Classification=Benign
1	15718559	.	C	T	.	.	Classification=Benign
1	15718679	.	G	A	.	.	Classification=Benign
1	15721510	.	A	G	.	.	Classification=Benign
1	15729085	.	G	A	.	.	Classification=Benign
1	15729869	.	G	A	.	.	Classification=Benign
1	15730070	.	C	T	.	.	Classification=Benign
1	15730669	.	G	A	.	.	Classification=Benign
1	15731198	.	G	T	.	.	Classification=Benign
1	15733630	.	G	A	.	.	Classification=Benign
1	15734003	.	G	A	.	.	Classification=Benign
1	15765098	.	C	T	.	.	Classification=Benign
1	15768557	.	C	T	.	.	Classification=Benign
1	15774828	.	G	T	.	.	Classification=Benign
1	15774908	.	G	A	.	.	Classification=Benign
1	15916125	.	C	A	.	.	Classification=Benign
1	15932307	.	G	A	.	.	Classification=Benign
1	15933897	.	A	G	.	.	Classification=Benign
1	15935109	.	A	G	.	.	Classification=Benign
1	15935319	.	C	A	.	.	Classification=Benign
1	15935859	.	A	T	.	.	Classification=Benign
1	15935861	.	C	T	.	.	Classification=Benign
1	15935909	.	C	T	.	.	Classification=Benign
1	15939409	.	T	A	.	.	Classification=Benign
1	15942545	.	G	C	.	.	Classification=Benign
1	15944172	.	CTGGGTGAACAAGCTGA	C	.	.	Classification=Benign
1	15944661	.	C	A	.	.	Classification=Benign
1	15944672	.	G	A	.	.	Classification=Benign
1	15944685	.	T	C	.	.	Classification=Benign
1	16015706	.	C	T	.	.	Classification=Benign
1	16022585	.	G	A	.	.	Classification=Benign
1	16023533	.	A	G	.	.	Classification=Benign
1	16023667	.	C	T	.	.	Classification=Benign
1	16024780	.	A	G	.	.	Classification=Benign
1	16025991	.	C	A	.	.	Classification=Benign
1	16026987	.	A	G	.	.	Classification=Benign
1	16028469	.	G	A	.	.	Classification=Benign
1	16028754	.	C	G	.	.	Classification=Benign
1	16029361	.	G	C	.	.	Classification=Benign
1	16029382	.	G	A	.	.	Classification=Benign
1	16030374	.	C	T	.	.	Classification=Benign
1	16030375	.	G	A	.	.	Classification=Benign
1	16032325	.	G	A	.	.	Classification=Benign
1	16032557	.	A	G	.	.	Classification=Benign
1	16033222	.	G	A	.	.	Classification=Benign
1	16033642	.	C	T	.	.	Classification=Benign
1	16033695	.	A	C	.	.	Classification=Benign
1	16033784	.	A	G	.	.	Classification=Benign
1	16044238	.	CAG	C	.	.	Classification=Benign
1	16044404	.	G	A	.	.	Classification=Benign
1	16044504	.	T	G	.	.	Classification=Benign
1	16045437	.	A	C	.	.	Classification=Benign
1	16046313	.	G	A	.	.	Classification=Benign
1	16046534	.	G	C	.	.	Classification=Pathogenic
1	16046629	.	A	G	.	.	Classification=Benign
1	16046787	.	A	G	.	.	Classification=Benign
1	16047835	.	A	G	.	.	Classification=Benign
1	16048045	.	G	C	.	.	Classification=Pathogenic
1	16048046	.	T	G	.	.	Classification=Pathogenic
1	16048127	.	C	G	.	.	Classification=Benign
1	16048715	.	G	A	.	.	Classification=Benign
1	16049543	.	G	C	.	.	Classification=Benign
1	16049616	.	A	G	.	.	Classification=Pathogenic
1	16049783	.	G	A	.	.	Classification=Benign
1	16049917	.	G	A	.	.	Classification=Pathogenic
1	16050613	.	G	C	.	.	Classification=Benign
1	16050868	.	G	A	.	.	Classification=Benign
1	16051103	.	T	G	.	.	Classification=Benign
1	16051375	.	C	T	.	.	Classification=Benign
1	16051604	.	G	C	.	.	Classification=Benign
1	16051605	.	C	A	.	.	Classification=Benign
1	16051844	.	C	G	.	.	Classification=Benign
1	16052244	.	G	A	.	.	Classification=Benign
1	16052459	.	G	A	.	.	Classification=Benign
1	16052485	.	G	C	.	.	Classification=Benign
1	16052503	.	T	C	.	.	Classification=Benign
1	16053741	.	C	T	.	.	Classification=Benign
1	16053842	.	G	A	.	.	Classification=Benign
1	16053898	.	G	A	.	.	Classification=Benign
1	16054065	.	G	A	.	.	Classification=Benign
1	16055759	.	G	A	.	.	Classification=Pathogenic
1	16056235	.	C	T	.	.	Classification=Benign
1	16056332	.	CTCT	C	.	.	Classification=Benign
1	16056339	.	T	A	.	.	Classification=Benign
1	16056382	.	A	G	.	.	Classification=Benign
1	16056542	.	A	G	.	.	Classification=Benign
1	16125329	.	C	T	.	.	Classification=Pathogenic
1	16129431	.	TA	T	.	.	Classification=Pathogenic
1	16131822	.	G	T	.	.	Classification=Benign
1	16132353	.	C	T	.	.	Classification=Benign
1	16133249	.	C	T	.	.	Classification=Benign
1	16134201	.	G	A	.	.	Classification=Benign
1	16134542	.	C	T	.	.	Classification=Benign
1	16134626	.	G	A	.	.	Classification=Benign
1	16135106	.	C	A	.	.	Classification=Benign
1	16137994	.	C	T	.	.	Classification=Benign
1	16138119	.	G	A	.	.	Classification=Benign
1	16138441	.	C	T	.	.	Classification=Benign
1	16150928	.	G	C	.	.	Classification=Benign
1	16966480	.	G	A	.	.	Classification=Benign
1	16987071	.	AG	A	.	.	Classification=Pathogenic
1	16987578	.	A	G	.	.	Classification=Benign
1	16988250	.	C	T	.	.	Classification=Benign
1	16988447	.	G	A	.	.	Classification=Benign
1	16990191	.	C	T	.	.	Classification=Benign
1	16991570	.	T	C	.	.	Classification=Benign
1	16996381	.	C	T	.	.	Classification=Pathogenic
1	16997010	.	C	T	.	.	Classification=Benign
1	17000272	.	C	T	.	.	Classification=Benign
1	17001806	.	T	C	.	.	Classification=Benign
1	17002281	.	C	T	.	.	Classification=Benign
1	17004716	.	G	A	.	.	Classification=Benign
1	17004817	.	CCAGGCTGGGGAAG	C	.	.	Classification=Pathogenic
1	17018955	.	G	A	.	.	Classification=Benign
1	17022352	.	G	C	.	.	Classification=Benign
1	17022571	.	CTCTGAGGCAGAGCTGAGGGTCACCAGCCCCACGTACCTTAGGACAGGTCCTTGTGCAGT	C	.	.	Classification=Pathogenic
1	17023748	.	T	C	.	.	Classification=Benign
1	17023966	.	ACCTCACC	A	.	.	Classification=Pathogenic
1	17023971	.	A	C	.	.	Classification=Pathogenic
1	17023972	.	C	G	.	.	Classification=Pathogenic
1	17023972	.	C	T	.	.	Classification=Pathogenic
1	17024075	.	C	A	.	.	Classification=Pathogenic
1	17027735	.	TAGGGACTAATGACC	T	.	.	Classification=Pathogenic
1	17027791	.	GCCTT	G	.	.	Classification=Pathogenic
1	17027815	.	CT	C	.	.	Classification=Pathogenic
1	17027866	.	C	T	.	.	Classification=Pathogenic
1	17027867	.	T	C	.	.	Classification=Pathogenic
1	17028580	.	A	T	.	.	Classification=Benign
1	17028598	.	A	G	.	.	Classification=Pathogenic
1	17028599	.	C	A	.	.	Classification=Pathogenic
1	17028599	.	C	G	.	.	Classification=Pathogenic
1	17028599	.	C	T	.	.	Classification=Pathogenic
1	17028617	.	T	C	.	.	Classification=Benign
1	17028737	.	C	G	.	.	Classification=Pathogenic
1	17028738	.	T	C	.	.	Classification=Pathogenic
1	17033058	.	A	T	.	.	Classification=Pathogenic
1	17033059	.	C	T	.	.	Classification=Pathogenic
1	17033146	.	C	G	.	.	Classification=Pathogenic
1	17033146	.	C	T	.	.	Classification=Pathogenic
1	17033147	.	T	G	.	.	Classification=Pathogenic
1	17044760	.	C	G	.	.	Classification=Pathogenic
1	17044760	.	C	T	.	.	Classification=Pathogenic
1	17044826	.	A	C	.	.	Classification=Pathogenic
1	17044886	.	G	A	.	.	Classification=Benign
1	17044897	.	T	C	.	.	Classification=Pathogenic
1	17053700	.	TC	T	.	.	Classification=Benign
1	17270243	.	T	G	.	.	Classification=Benign
1	17276769	.	C	T	.	.	Classification=Benign
1	17331097	.	T	C	.	.	Classification=Benign
1	17338127	.	C	T	.	.	Classification=Benign
1	17342393	.	A	G	.	.	Classification=Benign
1	17346147	.	C	T	.	.	Classification=Benign
1	17602183	.	G	A	.	.	Classification=Benign
1	18481360	.	G	T	.	.	Classification=Benign
1	18481735	.	C	T	.	.	Classification=Benign
1	18634302	.	G	A	.	.	Classification=Pathogenic
1	18691944	.	G	A	.	.	Classification=Benign
1	18872727	.	C	T	.	.	Classification=Benign
1	18874494	.	G	A	.	.	Classification=Benign
1	18876432	.	T	C	.	.	Classification=Benign
1	18877679	.	A	G	.	.	Classification=Benign
1	19076906	.	C	A	.	.	Classification=Benign
1	19081748	.	G	A	.	.	Classification=Benign
1	19117382	.	C	T	.	.	Classification=Benign
1	19120275	.	C	T	.	.	Classification=Benign
1	19121349	.	C	G	.	.	Classification=Benign
1	19121388	.	G	A	.	.	Classification=Benign
1	19146980	.	T	C	.	.	Classification=Benign
1	19147986	.	C	A	.	.	Classification=Benign
1	19154983	.	T	C	.	.	Classification=Benign
1	19173066	.	T	C	.	.	Classification=Benign
1	19177633	.	G	C	.	.	Classification=Benign
1	19185258	.	T	C	.	.	Classification=Benign
1	19198660	.	C	A	.	.	Classification=Benign
1	19238060	.	G	A	.	.	Classification=Benign
1	19239802	.	T	C	.	.	Classification=Benign
1	19242478	.	A	G	.	.	Classification=Benign
1	19243716	.	GA	G	.	.	Classification=Benign
1	19243932	.	C	G	.	.	Classification=Benign
1	19243932	.	C	T	.	.	Classification=Benign
1	19285999	.	A	G	.	.	Classification=Benign
1	19308211	.	C	T	.	.	Classification=Benign
1	20190663	.	G	GCACATGATAAGGCCCAAGTCC	.	.	Classification=Benign
1	20644517	.	A	G	.	.	Classification=Benign
1	20644571	.	G	A	.	.	Classification=Benign
1	20644661	.	C	T	.	.	Classification=Benign
1	20645618	.	G	A	.	.	Classification=Benign
1	20645847	.	G	A	.	.	Classification=Benign
1	20648309	.	A	G	.	.	Classification=Benign
1	20648536	.	T	TTGCCCGCGTCCCTTTCTCCATAAAATTCTTCTTAGTAGCTA	.	.	Classification=Pathogenic
1	20648675	.	C	T	.	.	Classification=Benign
1	20648994	.	G	A	.	.	Classification=Pathogenic
1	20649232	.	G	A	.	.	Classification=Pathogenic
1	20649527	.	G	A	.	.	Classification=Benign
1	20650872	.	C	G	.	.	Classification=Benign
1	20651363	.	T	C	.	.	Classification=Benign
1	20653592	.	AC	A	.	.	Classification=Benign
1	20653676	.	C	T	.	.	Classification=Benign
1	20654429	.	G	A	.	.	Classification=Benign
1	20655658	.	G	A	.	.	Classification=Benign
1	20656420	.	T	C	.	.	Classification=Benign
1	20685026	.	T	C	.	.	Classification=Benign
1	20715550	.	C	T	.	.	Classification=Benign
1	21245077	.	T	C	.	.	Classification=Benign
1	21255932	.	C	T	.	.	Classification=Benign
1	21472920	.	C	T	.	.	Classification=Benign
1	21561095	.	A	C	.	.	Classification=Pathogenic
1	21561213	.	G	T	.	.	Classification=Pathogenic
1	21562888	.	G	A	.	.	Classification=Benign
1	21563108	.	A	G	.	.	Classification=Pathogenic
1	21563109	.	G	A	.	.	Classification=Pathogenic
1	21563109	.	G	C	.	.	Classification=Pathogenic
1	21563285	.	G	A	.	.	Classification=Pathogenic
1	21564039	.	A	G	.	.	Classification=Pathogenic
1	21564217	.	G	A	.	.	Classification=Pathogenic
1	21564217	.	G	T	.	.	Classification=Pathogenic
1	21568242	.	T	C	.	.	Classification=Benign
1	21568292	.	G	T	.	.	Classification=Benign
1	21568454	.	C	T	.	.	Classification=Benign
1	21568502	.	G	C	.	.	Classification=Benign
1	21570304	.	GC	G	.	.	Classification=Pathogenic
1	21570375	.	G	C	.	.	Classification=Pathogenic
1	21570425	.	G	A	.	.	Classification=Benign
1	21570644	.	G	C	.	.	Classification=Benign
1	21573619	.	G	A	.	.	Classification=Benign
1	21573810	.	C	T	.	.	Classification=Benign
1	21574096	.	C	T	.	.	Classification=Benign
1	21575445	.	G	A	.	.	Classification=Benign
1	21575732	.	G	A	.	.	Classification=Pathogenic
1	21575732	.	G	T	.	.	Classification=Pathogenic
1	21575938	.	CT	C	.	.	Classification=Benign
1	21575940	.	T	C	.	.	Classification=Benign
1	21575943	.	G	T	.	.	Classification=Benign
1	21576520	.	A	C	.	.	Classification=Pathogenic
1	21576521	.	G	T	.	.	Classification=Pathogenic
1	21576643	.	T	C	.	.	Classification=Pathogenic
1	21577533	.	C	T	.	.	Classification=Pathogenic
1	21577852	.	T	C	.	.	Classification=Benign
1	21578081	.	A	G	.	.	Classification=Benign
1	21578108	.	G	A	.	.	Classification=Benign
1	21578121	.	G	T	.	.	Classification=Benign
1	21578128	.	A	C	.	.	Classification=Benign
1	21822580	.	G	A	.	.	Classification=Benign
1	21822690	.	G	C	.	.	Classification=Benign
1	21823346	.	G	A	.	.	Classification=Benign
1	21823373	.	G	A	.	.	Classification=Benign
1	21823404	.	G	A	.	.	Classification=Benign
1	21824285	.	G	C	.	.	Classification=Benign
1	21824320	.	C	A	.	.	Classification=Benign
1	21828352	.	A	G	.	.	Classification=Benign
1	21829230	.	T	C	.	.	Classification=Benign
1	21829360	.	C	T	.	.	Classification=Benign
1	21830013	.	G	T	.	.	Classification=Pathogenic
1	21830046	.	C	T	.	.	Classification=Benign
1	21830234	.	G	A	.	.	Classification=Benign
1	21830967	.	G	A	.	.	Classification=Benign
1	21831548	.	G	A	.	.	Classification=Benign
1	21831710	.	C	T	.	.	Classification=Benign
1	21833508	.	C	T	.	.	Classification=Benign
1	21833647	.	T	C	.	.	Classification=Benign
1	21834401	.	G	A	.	.	Classification=Benign
1	21835121	.	TACTC	T	.	.	Classification=Benign
1	21835142	.	CT	C	.	.	Classification=Benign
1	21836717	.	C	A	.	.	Classification=Benign
1	21839494	.	G	A	.	.	Classification=Benign
1	21839615	.	C	T	.	.	Classification=Benign
1	21839991	.	C	T	.	.	Classification=Benign
1	21840149	.	T	C	.	.	Classification=Benign
1	21841292	.	G	A	.	.	Classification=Benign
1	21841495	.	G	T	.	.	Classification=Benign
1	21842308	.	T	C	.	.	Classification=Benign
1	21842832	.	C	T	.	.	Classification=Benign
1	21843190	.	G	A	.	.	Classification=Benign
1	21846104	.	T	C	.	.	Classification=Pathogenic
1	21846447	.	C	T	.	.	Classification=Pathogenic
1	21846692	.	C	T	.	.	Classification=Benign
1	21847446	.	G	T	.	.	Classification=Pathogenic
1	21848969	.	G	A	.	.	Classification=Benign
1	21849945	.	C	T	.	.	Classification=Benign
1	21851591	.	C	T	.	.	Classification=Benign
1	21851790	.	C	T	.	.	Classification=Pathogenic
1	21852751	.	C	T	.	.	Classification=Benign
1	21854455	.	C	T	.	.	Classification=Benign
1	21854990	.	T	C	.	.	Classification=Benign
1	21855622	.	G	A	.	.	Classification=Benign
1	21859325	.	A	G	.	.	Classification=Benign
1	21864961	.	G	A	.	.	Classification=Benign
1	21872752	.	C	T	.	.	Classification=Benign
1	21872956	.	G	A	.	.	Classification=Benign
1	21873094	.	G	T	.	.	Classification=Benign
1	21874027	.	G	C	.	.	Classification=Benign
1	21874342	.	C	G	.	.	Classification=Benign
1	21874505	.	C	T	.	.	Classification=Benign
1	21874606	.	C	A	.	.	Classification=Benign
1	21875616	.	C	T	.	.	Classification=Benign
1	21875838	.	AC	A	.	.	Classification=Benign
1	21876492	.	C	T	.	.	Classification=Benign
1	21876681	.	C	G	.	.	Classification=Benign
1	21876766	.	A	G	.	.	Classification=Benign
1	21878454	.	C	T	.	.	Classification=Benign
1	21878615	.	G	A	.	.	Classification=Benign
1	21880124	.	C	T	.	.	Classification=Benign
1	21880156	.	T	C	.	.	Classification=Benign
1	21880742	.	T	C	.	.	Classification=Benign
1	21884915	.	C	T	.	.	Classification=Benign
1	21885108	.	C	G	.	.	Classification=Benign
1	21885130	.	C	T	.	.	Classification=Benign
1	21885632	.	C	A	.	.	Classification=Benign
1	21885721	.	A	G	.	.	Classification=Benign
1	21887413	.	T	C	.	.	Classification=Benign
1	21888152	.	C	A	.	.	Classification=Benign
1	21889568	.	C	G	.	.	Classification=Benign
1	21890081	.	C	A	.	.	Classification=Benign
1	22086728	.	A	G	.	.	Classification=Benign
1	22120655	.	G	C	.	.	Classification=Benign
1	22121030	.	G	A	.	.	Classification=Benign
1	22121152	.	C	CTG	.	.	Classification=Benign
1	22593607	.	C	T	.	.	Classification=Benign
1	22600821	.	A	G	.	.	Classification=Benign
1	22601645	.	C	T	.	.	Classification=Benign
1	22637767	.	C	CCGGGTAAGCA	.	.	Classification=Pathogenic
1	22659522	.	C	A	.	.	Classification=Benign
1	22659644	.	G	T	.	.	Classification=Pathogenic
1	22661119	.	C	T	.	.	Classification=Benign
1	22661287	.	C	T	.	.	Classification=Benign
1	22784889	.	G	A	.	.	Classification=Benign
1	22882432	.	G	A	.	.	Classification=Benign
1	22910504	.	A	G	.	.	Classification=Benign
1	23030468	.	G	A	.	.	Classification=Pathogenic
1	23050180	.	G	A	.	.	Classification=Benign
1	23050481	.	A	G	.	.	Classification=Benign
1	23053856	.	A	G	.	.	Classification=Benign
1	23056236	.	A	G	.	.	Classification=Benign
1	23081219	.	G	C	.	.	Classification=Benign
1	23193662	.	C	T	.	.	Classification=Benign
1	23516451	.	G	A	.	.	Classification=Benign
1	23692704	.	G	C	.	.	Classification=Benign
1	23693805	.	A	C	.	.	Classification=Pathogenic
1	23693806	.	G	A	.	.	Classification=Pathogenic
1	23693806	.	G	C	.	.	Classification=Pathogenic
1	23696342	.	A	G	.	.	Classification=Pathogenic
1	23797575	.	C	A	.	.	Classification=Benign
1	23804368	.	GGCTGTCGCCACCAGGGGGTGGGTGGGCTTACCGT	G	.	.	Classification=Pathogenic
1	23804381	.	AG	A	.	.	Classification=Benign
1	23807972	.	C	T	.	.	Classification=Benign
1	23808324	.	C	T	.	.	Classification=Pathogenic
1	23814521	.	C	T	.	.	Classification=Benign
1	23817478	.	G	A	.	.	Classification=Pathogenic
1	23820510	.	C	A	.	.	Classification=Pathogenic
1	23846072	.	A	T	.	.	Classification=Pathogenic
1	23854359	.	C	A	.	.	Classification=Pathogenic
1	23854359	.	C	T	.	.	Classification=Pathogenic
1	23865230	.	A	G	.	.	Classification=Benign
1	23867879	.	TC	T	.	.	Classification=Benign
1	23875421	.	C	T	.	.	Classification=Benign
1	24121342	.	C	T	.	.	Classification=Benign
1	24134307	.	T	G	.	.	Classification=Benign
1	24137073	.	C	T	.	.	Classification=Benign
1	24138623	.	C	T	.	.	Classification=Benign
1	24169478	.	C	A	.	.	Classification=Benign
1	24322926	.	C	T	.	.	Classification=Benign
1	24331582	.	G	A	.	.	Classification=Benign
1	24336413	.	G	C	.	.	Classification=Benign
1	24342177	.	C	G	.	.	Classification=Benign
1	24342969	.	C	G	.	.	Classification=Benign
1	24342991	.	A	G	.	.	Classification=Benign
1	24343026	.	G	A	.	.	Classification=Pathogenic
1	24346757	.	G	A	.	.	Classification=Benign
1	24350339	.	T	G	.	.	Classification=Benign
1	24354121	.	C	T	.	.	Classification=Benign
1	24363924	.	A	G	.	.	Classification=Benign
1	24902248	.	G	A	.	.	Classification=Benign
1	24927826	.	C	T	.	.	Classification=Benign
1	25306704	.	G	C	.	.	Classification=Benign
1	25385759	.	G	A	.	.	Classification=Benign
1	25391993	.	C	A	.	.	Classification=Pathogenic
1	25550025	.	A	G	.	.	Classification=Benign
1	25553920	.	A	G	.	.	Classification=Pathogenic
1	25553921	.	G	C	.	.	Classification=Pathogenic
1	25557269	.	T	G	.	.	Classification=Pathogenic
1	25557289	.	G	T	.	.	Classification=Benign
1	25783660	.	C	T	.	.	Classification=Benign
1	25800711	.	T	G	.	.	Classification=Benign
1	25801158	.	CA	C	.	.	Classification=Pathogenic
1	25801162	.	T	C	.	.	Classification=Pathogenic
1	25801816	.	C	T	.	.	Classification=Benign
1	25804968	.	G	A	.	.	Classification=Benign
1	25805141	.	G	A	.	.	Classification=Pathogenic
1	25808614	.	G	A	.	.	Classification=Pathogenic
1	25808786	.	GGAGGTGAGGACAGCTGGGGTGCGACGTGGGGCCCCTCC	G	.	.	Classification=Pathogenic
1	25809152	.	T	C	.	.	Classification=Pathogenic
1	25809698	.	C	CCAGCTCAGTGAGCCGCCCGACTTCCCCTTTTGGTTCTCCCCTGCTCAGTTCACCGGCCACATCATCCTCTCCAAAGACGCCACCCACGTCCG	.	.	Classification=Pathogenic
1	25809791	.	C	T	.	.	Classification=Benign
1	25809821	.	G	A	.	.	Classification=Pathogenic
1	25809892	.	A	G	.	.	Classification=Benign
1	25809896	.	G	A	.	.	Classification=Benign
1	25812440	.	A	G	.	.	Classification=Benign
1	25812564	.	AACACACAC	A	.	.	Classification=Benign
1	25812686	.	G	T	.	.	Classification=Pathogenic
1	25815483	.	G	C	.	.	Classification=Benign
1	25816219	.	G	A	.	.	Classification=Benign
1	25817330	.	T	C	.	.	Classification=Benign
1	25817761	.	G	T	.	.	Classification=Benign
1	26054237	.	C	CT	.	.	Classification=Benign
1	26066044	.	C	T	.	.	Classification=Benign
1	26067360	.	C	G	.	.	Classification=Benign
1	26184441	.	G	A	.	.	Classification=Benign
1	26188925	.	G	A	.	.	Classification=Benign
1	26244269	.	C	A	.	.	Classification=Benign
1	26259676	.	G	T	.	.	Classification=Benign
1	26320235	.	A	G	.	.	Classification=Benign
1	26437956	.	G	A	.	.	Classification=Benign
1	26442742	.	G	A	.	.	Classification=Pathogenic
1	26443052	.	C	CTTTTTT	.	.	Classification=Benign
1	26696519	.	C	T	.	.	Classification=Benign
1	26696620	.	C	G	.	.	Classification=Benign
1	26696727	.	C	T	.	.	Classification=Benign
1	26696869	.	C	A	.	.	Classification=Benign
1	26696943	.	C	T	.	.	Classification=Benign
1	26697137	.	C	T	.	.	Classification=Benign
1	26697217	.	G	A	.	.	Classification=Benign
1	26697400	.	G	T	.	.	Classification=Benign
1	26697504	.	C	T	.	.	Classification=Benign
1	26729701	.	C	T	.	.	Classification=Benign
1	26729843	.	G	A	.	.	Classification=Benign
1	26731361	.	G	A	.	.	Classification=Benign
1	26731490	.	G	C	.	.	Classification=Benign
1	26731517	.	G	A	.	.	Classification=Benign
1	26731534	.	C	T	.	.	Classification=Benign
1	26761012	.	C	A	.	.	Classification=Benign
1	26761058	.	A	C	.	.	Classification=Benign
1	26761145	.	A	G	.	.	Classification=Benign
1	26761421	.	G	A	.	.	Classification=Benign
1	26761870	.	A	G	.	.	Classification=Benign
1	26762202	.	G	A	.	.	Classification=Benign
1	26762300	.	G	T	.	.	Classification=Benign
1	26763018	.	A	G	.	.	Classification=Benign
1	26763064	.	C	T	.	.	Classification=Benign
1	26766286	.	G	T	.	.	Classification=Benign
1	26766456	.	G	A	.	.	Classification=Pathogenic
1	26766567	.	G	A	.	.	Classification=Pathogenic
1	26766602	.	G	A	.	.	Classification=Benign
1	26767665	.	A	G	.	.	Classification=Benign
1	26767912	.	C	T	.	.	Classification=Benign
1	26772455	.	A	C	.	.	Classification=Benign
1	26773390	.	G	A	.	.	Classification=Benign
1	26773392	.	C	T	.	.	Classification=Benign
1	26773398	.	G	A	.	.	Classification=Benign
1	26773405	.	C	T	.	.	Classification=Benign
1	26773422	.	C	T	.	.	Classification=Benign
1	26773878	.	A	G	.	.	Classification=Benign
1	26774480	.	C	G	.	.	Classification=Benign
1	26774574	.	C	T	.	.	Classification=Benign
1	26774765	.	G	A	.	.	Classification=Benign
1	26774844	.	C	T	.	.	Classification=Benign
1	26774891	.	A	G	.	.	Classification=Benign
1	26774978	.	A	G	.	.	Classification=Benign
1	26775006	.	G	T	.	.	Classification=Benign
1	26775106	.	C	G	.	.	Classification=Benign
1	26775594	.	C	T	.	.	Classification=Benign
1	26780224	.	A	G	.	.	Classification=Benign
1	26780342	.	T	C	.	.	Classification=Benign
1	26780379	.	C	G	.	.	Classification=Benign
1	26780456	.	A	G	.	.	Classification=Benign
1	26780682	.	T	G	.	.	Classification=Benign
1	26780684	.	G	A	.	.	Classification=Benign
1	26780793	.	C	T	.	.	Classification=Benign
1	26794135	.	C	T	.	.	Classification=Benign
1	26951815	.	T	C	.	.	Classification=Benign
1	26951948	.	G	A	.	.	Classification=Benign
1	26952180	.	C	T	.	.	Classification=Benign
1	26952181	.	G	A	.	.	Classification=Benign
1	27100496	.	C	T	.	.	Classification=Benign
1	27109736	.	G	A	.	.	Classification=Benign
1	27114120	.	C	T	.	.	Classification=Benign
1	27334283	.	T	C	.	.	Classification=Pathogenic
1	27362681	.	G	A	.	.	Classification=Benign
1	27547596	.	C	T	.	.	Classification=Benign
1	27547748	.	G	A	.	.	Classification=Benign
1	27547787	.	G	C	.	.	Classification=Benign
1	27548095	.	A	C	.	.	Classification=Benign
1	27548544	.	C	T	.	.	Classification=Benign
1	27549202	.	C	T	.	.	Classification=Benign
1	27549578	.	C	T	.	.	Classification=Benign
1	27549694	.	T	C	.	.	Classification=Benign
1	27549971	.	C	A	.	.	Classification=Benign
1	27550003	.	C	CCA	.	.	Classification=Pathogenic
1	27550274	.	G	A	.	.	Classification=Benign
1	27550606	.	C	T	.	.	Classification=Benign
1	27550706	.	G	A	.	.	Classification=Benign
1	27550907	.	G	A	.	.	Classification=Benign
1	27551132	.	C	A	.	.	Classification=Benign
1	27551246	.	C	T	.	.	Classification=Benign
1	27551390	.	G	A	.	.	Classification=Benign
1	27551459	.	C	T	.	.	Classification=Benign
1	27551522	.	G	A	.	.	Classification=Benign
1	27551555	.	G	A	.	.	Classification=Benign
1	27551633	.	G	A	.	.	Classification=Benign
1	27551891	.	T	C	.	.	Classification=Benign
1	27551991	.	C	T	.	.	Classification=Benign
1	27552025	.	C	T	.	.	Classification=Benign
1	27552028	.	C	T	.	.	Classification=Benign
1	27552433	.	C	T	.	.	Classification=Benign
1	28987557	.	A	G	.	.	Classification=Benign
1	29018515	.	T	G	.	.	Classification=Benign
1	29059136	.	G	A	.	.	Classification=Benign
1	29064884	.	A	G	.	.	Classification=Benign
1	29200516	.	G	A	.	.	Classification=Benign
1	29200820	.	G	A	.	.	Classification=Benign
1	29203431	.	C	T	.	.	Classification=Benign
1	29207089	.	C	T	.	.	Classification=Benign
1	29215923	.	C	G	.	.	Classification=Benign
1	29216414	.	A	T	.	.	Classification=Benign
1	29258677	.	C	T	.	.	Classification=Benign
1	29303875	.	G	T	.	.	Classification=Benign
1	30872938	.	T	A	.	.	Classification=Benign
1	30876830	.	C	T	.	.	Classification=Benign
1	30941990	.	T	A	.	.	Classification=Benign
1	30941991	.	C	A	.	.	Classification=Benign
1	30966433	.	G	C	.	.	Classification=Benign
1	30992185	.	C	G	.	.	Classification=Benign
1	30992530	.	T	G	.	.	Classification=Benign
1	31028864	.	C	T	.	.	Classification=Benign
1	31028908	.	T	C	.	.	Classification=Benign
1	31424709	.	C	T	.	.	Classification=Benign
1	31623620	.	G	A	.	.	Classification=Benign
1	31727448	.	G	A	.	.	Classification=Benign
1	31728098	.	C	T	.	.	Classification=Benign
1	31730905	.	C	T	.	.	Classification=Benign
1	31735901	.	G	C	.	.	Classification=Benign
1	31739653	.	T	G	.	.	Classification=Benign
1	31744308	.	C	T	.	.	Classification=Benign
1	31744348	.	G	A	.	.	Classification=Benign
1	31756312	.	G	A	.	.	Classification=Benign
1	31756423	.	C	A	.	.	Classification=Benign
1	31756474	.	C	T	.	.	Classification=Benign
1	31756495	.	G	T	.	.	Classification=Benign
1	32180465	.	A	G	.	.	Classification=Benign
1	32204316	.	G	A	.	.	Classification=Benign
1	32204317	.	G	A	.	.	Classification=Benign
1	32274765	.	G	A	.	.	Classification=Benign
1	32276710	.	A	G	.	.	Classification=Benign
1	32334639	.	C	T	.	.	Classification=Benign
1	32769668	.	C	A	.	.	Classification=Benign
1	32775595	.	C	A	.	.	Classification=Benign
1	32779078	.	C	G	.	.	Classification=Benign
1	32780201	.	C	G	.	.	Classification=Benign
1	32782196	.	G	T	.	.	Classification=Benign
1	32786498	.	TCACATGCATGACTATTCCTAGCC	T	.	.	Classification=Benign
1	32810980	.	C	T	.	.	Classification=Benign
1	33010544	.	T	C	.	.	Classification=Benign
1	33021588	.	C	T	.	.	Classification=Pathogenic
1	33024442	.	C	G	.	.	Classification=Benign
1	33147188	.	C	T	.	.	Classification=Benign
1	33159747	.	C	T	.	.	Classification=Benign
1	33332300	.	C	T	.	.	Classification=Benign
1	33334206	.	C	T	.	.	Classification=Benign
1	33354919	.	G	A	.	.	Classification=Benign
1	34761406	.	TTGTC	T	.	.	Classification=Benign
1	34761705	.	C	A	.	.	Classification=Benign
1	34761865	.	A	C	.	.	Classification=Benign
1	34761881	.	G	A	.	.	Classification=Benign
1	34762072	.	A	G	.	.	Classification=Benign
1	34784692	.	A	G	.	.	Classification=Benign
1	34784823	.	G	A	.	.	Classification=Benign
1	34785944	.	G	C	.	.	Classification=Benign
1	34786009	.	G	A	.	.	Classification=Benign
1	34786134	.	G	C	.	.	Classification=Benign
1	34904382	.	G	A	.	.	Classification=Benign
1	34904466	.	G	A	.	.	Classification=Benign
1	34988276	.	G	A	.	.	Classification=Benign
1	35030573	.	T	C	.	.	Classification=Benign
1	35441087	.	C	T	.	.	Classification=Benign
1	35894068	.	A	G	.	.	Classification=Benign
1	36013689	.	G	A	.	.	Classification=Benign
1	36055739	.	C	T	.	.	Classification=Benign
1	36097917	.	C	T	.	.	Classification=Benign
1	36099217	.	C	T	.	.	Classification=Benign
1	36099384	.	T	C	.	.	Classification=Benign
1	36099761	.	T	C	.	.	Classification=Benign
1	36099864	.	C	T	.	.	Classification=Benign
1	36099983	.	C	G	.	.	Classification=Benign
1	36100016	.	G	A	.	.	Classification=Benign
1	36171173	.	G	A	.	.	Classification=Benign
1	36344125	.	A	G	.	.	Classification=Benign
1	36466902	.	C	T	.	.	Classification=Benign
1	36467495	.	T	C	.	.	Classification=Benign
1	36467716	.	C	T	.	.	Classification=Benign
1	36471505	.	C	T	.	.	Classification=Benign
1	36471647	.	C	G	.	.	Classification=Pathogenic
1	36471647	.	C	T	.	.	Classification=Pathogenic
1	36472591	.	G	A	.	.	Classification=Pathogenic
1	36472634	.	G	A	.	.	Classification=Benign
1	36475119	.	C	G	.	.	Classification=Benign
1	36475633	.	G	T	.	.	Classification=Benign
1	36475938	.	G	GT	.	.	Classification=Benign
1	36859925	.	C	T	.	.	Classification=Benign
1	36859976	.	G	A	.	.	Classification=Benign
1	36859997	.	C	T	.	.	Classification=Benign
1	36880716	.	G	A	.	.	Classification=Benign
1	37540758	.	A	G	.	.	Classification=Benign
1	37562170	.	C	T	.	.	Classification=Benign
1	37613845	.	T	G	.	.	Classification=Benign
1	37614393	.	C	A	.	.	Classification=Benign
1	37616450	.	G	A	.	.	Classification=Benign
1	37616483	.	C	T	.	.	Classification=Pathogenic
1	37629364	.	A	G	.	.	Classification=Benign
1	37630132	.	C	T	.	.	Classification=Benign
1	37630288	.	C	A	.	.	Classification=Benign
1	37806890	.	G	A	.	.	Classification=Benign
1	37806988	.	G	A	.	.	Classification=Benign
1	37857455	.	T	G	.	.	Classification=Benign
1	37862263	.	CAG	C	.	.	Classification=Benign
1	37866385	.	T	TTC	.	.	Classification=Benign
1	37866385	.	T	TTCTC	.	.	Classification=Benign
1	37866385	.	T	TTCTCTCTC	.	.	Classification=Benign
1	37866402	.	TCTCTCACA	T	.	.	Classification=Benign
1	37866402	.	TCTCTCACACA	T	.	.	Classification=Benign
1	37866664	.	A	AC	.	.	Classification=Benign
1	37875846	.	G	A	.	.	Classification=Benign
1	37875944	.	C	A	.	.	Classification=Benign
1	37880224	.	A	C	.	.	Classification=Benign
1	37931697	.	C	T	.	.	Classification=Benign
1	37932149	.	C	T	.	.	Classification=Benign
1	37998998	.	C	T	.	.	Classification=Benign
1	39084538	.	C	T	.	.	Classification=Benign
1	39084589	.	C	T	.	.	Classification=Benign
1	39285767	.	C	T	.	.	Classification=Benign
1	39292767	.	G	T	.	.	Classification=Benign
1	39297570	.	G	A	.	.	Classification=Benign
1	39316182	.	A	G	.	.	Classification=Benign
1	39316386	.	C	G	.	.	Classification=Benign
1	39316736	.	T	A	.	.	Classification=Benign
1	39317353	.	A	T	.	.	Classification=Benign
1	39349543	.	G	A	.	.	Classification=Benign
1	39350875	.	C	G	.	.	Classification=Benign
1	39352777	.	C	CT	.	.	Classification=Benign
1	39358747	.	A	G	.	.	Classification=Benign
1	39360947	.	G	A	.	.	Classification=Benign
1	39370145	.	A	G	.	.	Classification=Benign
1	39378286	.	G	A	.	.	Classification=Benign
1	39379193	.	A	G	.	.	Classification=Benign
1	39379624	.	T	G	.	.	Classification=Benign
1	39382058	.	G	A	.	.	Classification=Benign
1	39387968	.	A	C	.	.	Classification=Benign
1	39387969	.	G	T	.	.	Classification=Benign
1	39388125	.	G	T	.	.	Classification=Benign
1	39388128	.	G	A	.	.	Classification=Benign
1	39422905	.	G	A	.	.	Classification=Benign
1	39427421	.	C	T	.	.	Classification=Benign
1	39429139	.	T	C	.	.	Classification=Benign
1	39430287	.	A	G	.	.	Classification=Benign
1	39435688	.	T	C	.	.	Classification=Benign
1	39442060	.	A	G	.	.	Classification=Benign
1	39442209	.	A	G	.	.	Classification=Benign
1	39442277	.	A	G	.	.	Classification=Benign
1	39444585	.	A	T	.	.	Classification=Benign
1	39448691	.	G	C	.	.	Classification=Benign
1	39451226	.	TG	T	.	.	Classification=Benign
1	39453830	.	A	G	.	.	Classification=Benign
1	39458199	.	A	T	.	.	Classification=Benign
1	39468638	.	G	A	.	.	Classification=Benign
1	39480077	.	T	TAGCCTCTGAAAGACTCCAGTGAGGAGAAGAAATAAAAATG	.	.	Classification=Benign
1	39763082	.	T	C	.	.	Classification=Benign
1	39841912	.	C	T	.	.	Classification=Benign
1	39965550	.	G	A	.	.	Classification=Pathogenic
1	39967277	.	G	T	.	.	Classification=Benign
1	39968535	.	T	C	.	.	Classification=Benign
1	40076840	.	A	G	.	.	Classification=Pathogenic
1	40076841	.	C	T	.	.	Classification=Pathogenic
1	40076914	.	C	T	.	.	Classification=Pathogenic
1	40076915	.	T	A	.	.	Classification=Pathogenic
1	40078659	.	C	A	.	.	Classification=Pathogenic
1	40078660	.	T	A	.	.	Classification=Pathogenic
1	40078660	.	T	C	.	.	Classification=Pathogenic
1	40080292	.	T	G	.	.	Classification=Benign
1	40080381	.	C	T	.	.	Classification=Benign
1	40080393	.	T	C	.	.	Classification=Benign
1	40091328	.	C	T	.	.	Classification=Pathogenic
1	40091417	.	G	C	.	.	Classification=Benign
1	40092040	.	C	T	.	.	Classification=Pathogenic
1	40092088	.	G	A	.	.	Classification=Pathogenic
1	40092109	.	C	CAAGT	.	.	Classification=Pathogenic
1	40092397	.	C	T	.	.	Classification=Pathogenic
1	40092456	.	TC	T	.	.	Classification=Pathogenic
1	40092509	.	T	A	.	.	Classification=Pathogenic
1	40092691	.	CACTT	C	.	.	Classification=Benign
1	40092839	.	A	G	.	.	Classification=Benign
1	40270423	.	T	C	.	.	Classification=Benign
1	40271892	.	A	T	.	.	Classification=Pathogenic
1	40286030	.	G	GT	.	.	Classification=Pathogenic
1	40292444	.	G	A	.	.	Classification=Pathogenic
1	40293190	.	A	G	.	.	Classification=Benign
1	40301369	.	C	T	.	.	Classification=Benign
1	40302126	.	CTG	C	.	.	Classification=Benign
1	40302760	.	C	T	.	.	Classification=Benign
1	40303055	.	C	T	.	.	Classification=Benign
1	40303183	.	G	A	.	.	Classification=Benign
1	40303502	.	G	T	.	.	Classification=Benign
1	40303513	.	C	G	.	.	Classification=Benign
1	40304753	.	G	A	.	.	Classification=Benign
1	40310095	.	G	A	.	.	Classification=Benign
1	40310841	.	C	T	.	.	Classification=Benign
1	40311262	.	T	C	.	.	Classification=Benign
1	40312895	.	C	T	.	.	Classification=Benign
1	40314347	.	C	G	.	.	Classification=Pathogenic
1	40314350	.	A	G	.	.	Classification=Pathogenic
1	40314350	.	A	T	.	.	Classification=Pathogenic
1	40314351	.	C	T	.	.	Classification=Pathogenic
1	40314352	.	C	G	.	.	Classification=Pathogenic
1	40315941	.	T	C	.	.	Classification=Benign
1	40514205	.	G	A	.	.	Classification=Benign
1	40629292	.	G	C	.	.	Classification=Benign
1	40641896	.	T	G	.	.	Classification=Benign
1	40818620	.	C	T	.	.	Classification=Benign
1	40819138	.	G	C	.	.	Classification=Benign
1	40819192	.	G	A	.	.	Classification=Benign
1	40820274	.	G	A	.	.	Classification=Benign
1	40822433	.	G	C	.	.	Classification=Benign
1	40831156	.	T	G	.	.	Classification=Benign
1	40831315	.	G	A	.	.	Classification=Benign
1	40832980	.	T	C	.	.	Classification=Benign
1	40833186	.	A	G	.	.	Classification=Benign
1	40835354	.	G	C	.	.	Classification=Benign
1	40835362	.	G	C	.	.	Classification=Benign
1	40837737	.	C	G	.	.	Classification=Benign
1	40988656	.	A	G	.	.	Classification=Benign
1	40991149	.	T	G	.	.	Classification=Benign
1	41009413	.	A	G	.	.	Classification=Benign
1	41009488	.	G	C	.	.	Classification=Benign
1	41010160	.	G	C	.	.	Classification=Pathogenic
1	41510546	.	G	A	.	.	Classification=Benign
1	41510657	.	T	C	.	.	Classification=Benign
1	41510704	.	C	T	.	.	Classification=Benign
1	41510994	.	G	A	.	.	Classification=Benign
1	41511272	.	G	A	.	.	Classification=Benign
1	41513491	.	C	T	.	.	Classification=Benign
1	41580076	.	T	C	.	.	Classification=Benign
1	41581111	.	C	A	.	.	Classification=Benign
1	41582785	.	G	A	.	.	Classification=Benign
1	41583361	.	G	A	.	.	Classification=Benign
1	42734995	.	T	C	.	.	Classification=Benign
1	42735545	.	A	C	.	.	Classification=Benign
1	42735905	.	C	T	.	.	Classification=Benign
1	42735943	.	C	T	.	.	Classification=Benign
1	42736031	.	C	G	.	.	Classification=Pathogenic
1	42739841	.	C	T	.	.	Classification=Pathogenic
1	42746806	.	T	TA	.	.	Classification=Pathogenic
1	42747009	.	G	A	.	.	Classification=Benign
1	42747079	.	C	T	.	.	Classification=Benign
1	42747254	.	C	T	.	.	Classification=Pathogenic
1	42747271	.	C	T	.	.	Classification=Pathogenic
1	42747614	.	C	T	.	.	Classification=Benign
1	42747722	.	C	T	.	.	Classification=Pathogenic
1	42750190	.	G	A	.	.	Classification=Benign
1	42750280	.	C	T	.	.	Classification=Benign
1	42752231	.	C	T	.	.	Classification=Benign
1	42752273	.	C	T	.	.	Classification=Pathogenic
1	42752536	.	C	A	.	.	Classification=Pathogenic
1	42752665	.	C	G	.	.	Classification=Pathogenic
1	42752665	.	C	T	.	.	Classification=Pathogenic
1	42752948	.	C	T	.	.	Classification=Benign
1	42755163	.	A	C	.	.	Classification=Pathogenic
1	42755163	.	A	G	.	.	Classification=Pathogenic
1	42755204	.	GGAGTCCATGAATC	G	.	.	Classification=Pathogenic
1	42755543	.	C	G	.	.	Classification=Pathogenic
1	42757636	.	C	T	.	.	Classification=Benign
1	42757782	.	C	A	.	.	Classification=Pathogenic
1	42758762	.	T	C	.	.	Classification=Benign
1	42758851	.	CTG	C	.	.	Classification=Pathogenic
1	42759357	.	C	A	.	.	Classification=Pathogenic
1	42762196	.	G	A	.	.	Classification=Benign
1	42762312	.	GTT	G	.	.	Classification=Benign
1	42766405	.	C	T	.	.	Classification=Benign
1	42766524	.	G	A	.	.	Classification=Pathogenic
1	42830459	.	C	T	.	.	Classification=Benign
1	42830524	.	C	T	.	.	Classification=Benign
1	42925828	.	C	A	.	.	Classification=Benign
1	42926070	.	C	T	.	.	Classification=Benign
1	42926415	.	C	T	.	.	Classification=Benign
1	42926578	.	A	G	.	.	Classification=Benign
1	42926579	.	C	G	.	.	Classification=Benign
1	42926756	.	G	A	.	.	Classification=Benign
1	42927019	.	C	T	.	.	Classification=Benign
1	42927242	.	C	G	.	.	Classification=Pathogenic
1	42927626	.	G	A	.	.	Classification=Pathogenic
1	42927713	.	G	A	.	.	Classification=Benign
1	42927808	.	C	A	.	.	Classification=Pathogenic
1	42928025	.	C	T	.	.	Classification=Benign
1	42928701	.	G	C	.	.	Classification=Benign
1	42928814	.	C	G	.	.	Classification=Benign
1	42928995	.	G	A	.	.	Classification=Benign
1	42929185	.	G	T	.	.	Classification=Benign
1	42929206	.	TCAC	T	.	.	Classification=Pathogenic
1	42929206	.	TCACCGA	T	.	.	Classification=Pathogenic
1	42929209	.	C	G	.	.	Classification=Pathogenic
1	42929422	.	A	C	.	.	Classification=Benign
1	42929662	.	G	A	.	.	Classification=Benign
1	42929781	.	CT	C	.	.	Classification=Pathogenic
1	42929782	.	T	C	.	.	Classification=Pathogenic
1	42929782	.	T	G	.	.	Classification=Pathogenic
1	42929791	.	C	T	.	.	Classification=Pathogenic
1	42929964	.	C	T	.	.	Classification=Benign
1	42930036	.	C	T	.	.	Classification=Pathogenic
1	42930037	.	T	C	.	.	Classification=Pathogenic
1	42930037	.	T	G	.	.	Classification=Pathogenic
1	42930053	.	C	T	.	.	Classification=Benign
1	42930867	.	C	T	.	.	Classification=Pathogenic
1	42931045	.	C	G	.	.	Classification=Pathogenic
1	42931045	.	C	T	.	.	Classification=Pathogenic
1	42931208	.	T	C	.	.	Classification=Pathogenic
1	42931208	.	T	G	.	.	Classification=Pathogenic
1	42931208	.	TG	T	.	.	Classification=Pathogenic
1	42943323	.	T	C	.	.	Classification=Pathogenic
1	42958632	.	A	C	.	.	Classification=Pathogenic
1	42958633	.	C	T	.	.	Classification=Pathogenic
1	43164644	.	T	A	.	.	Classification=Benign
1	43181552	.	G	T	.	.	Classification=Benign
1	43181751	.	G	C	.	.	Classification=Benign
1	43209829	.	G	A	.	.	Classification=Benign
1	43338714	.	AGT	A	.	.	Classification=Pathogenic
1	43346404	.	G	A	.	.	Classification=Benign
1	43346533	.	C	T	.	.	Classification=Pathogenic
1	43346584	.	A	G	.	.	Classification=Benign
1	43346873	.	G	A	.	.	Classification=Pathogenic
1	43349004	.	T	C	.	.	Classification=Pathogenic
1	43352215	.	G	T	.	.	Classification=Pathogenic
1	43352302	.	CG	C	.	.	Classification=Pathogenic
1	43353826	.	G	A	.	.	Classification=Benign
1	43359639	.	G	A	.	.	Classification=Pathogenic
1	43364649	.	T	C	.	.	Classification=Pathogenic
1	43419724	.	CT	C	.	.	Classification=Benign
1	43419733	.	G	C	.	.	Classification=Pathogenic
1	43422615	.	T	G	.	.	Classification=Pathogenic
1	43423479	.	T	TGAGGTGTGGAAGGGCGTGGCTTAGCAGGGTATGAGTGGTACG	.	.	Classification=Benign
1	43423589	.	G	A	.	.	Classification=Benign
1	43426518	.	G	A	.	.	Classification=Benign
1	43427598	.	C	CA	.	.	Classification=Pathogenic
1	43430098	.	C	T	.	.	Classification=Pathogenic
1	43430622	.	CTG	C	.	.	Classification=Pathogenic
1	43432974	.	A	G	.	.	Classification=Benign
1	43434393	.	A	AT	.	.	Classification=Pathogenic
1	43435340	.	A	C	.	.	Classification=Benign
1	43441421	.	G	A	.	.	Classification=Benign
1	43442432	.	C	T	.	.	Classification=Benign
1	43442607	.	C	T	.	.	Classification=Pathogenic
1	43442629	.	C	T	.	.	Classification=Benign
1	43443687	.	G	T	.	.	Classification=Pathogenic
1	43445892	.	A	G	.	.	Classification=Pathogenic
1	43447160	.	TTTACCAAG	T	.	.	Classification=Pathogenic
1	43451427	.	C	G	.	.	Classification=Benign
1	43553642	.	G	A	.	.	Classification=Benign
1	43655680	.	G	T	.	.	Classification=Benign
1	43792353	.	A	AGT	.	.	Classification=Benign
1	43814709	.	A	T	.	.	Classification=Benign
1	43838071	.	C	T	.	.	Classification=Benign
1	43838310	.	CG	C	.	.	Classification=Pathogenic
1	43899782	.	C	G	.	.	Classification=Benign
1	43899785	.	A	G	.	.	Classification=Benign
1	43920970	.	G	C	.	.	Classification=Benign
1	43921507	.	A	G	.	.	Classification=Benign
1	44000937	.	C	T	.	.	Classification=Benign
1	44001710	.	T	A	.	.	Classification=Benign
1	44002871	.	C	G	.	.	Classification=Benign
1	44822438	.	C	T	.	.	Classification=Benign
1	44823064	.	G	A	.	.	Classification=Pathogenic
1	44823704	.	T	C	.	.	Classification=Benign
1	44827631	.	C	T	.	.	Classification=Benign
1	44828080	.	T	C	.	.	Classification=Benign
1	44830929	.	G	A	.	.	Classification=Benign
1	44842889	.	G	A	.	.	Classification=Benign
1	44978222	.	T	C	.	.	Classification=Benign
1	45014071	.	G	C	.	.	Classification=Pathogenic
1	45015336	.	G	A	.	.	Classification=Pathogenic
1	45331227	.	C	G	.	.	Classification=Benign
1	45331419	.	C	A	.	.	Classification=Pathogenic
1	45331419	.	C	T	.	.	Classification=Pathogenic
1	45331543	.	TCCTGCCAGCAGACCTGAGAGGGAGGGCAGCCAGGCAGGGGTCAGG	T	.	.	Classification=Pathogenic
1	45331558	.	T	C	.	.	Classification=Pathogenic
1	45331659	.	A	G	.	.	Classification=Pathogenic
1	45331808	.	C	A	.	.	Classification=Pathogenic
1	45331809	.	C	T	.	.	Classification=Pathogenic
1	45331850	.	C	A	.	.	Classification=Pathogenic
1	45331899	.	G	A	.	.	Classification=Benign
1	45332163	.	T	G	.	.	Classification=Pathogenic
1	45332234	.	CTG	C	.	.	Classification=Pathogenic
1	45332391	.	C	T	.	.	Classification=Pathogenic
1	45332652	.	TG	T	.	.	Classification=Pathogenic
1	45332692	.	T	C	.	.	Classification=Pathogenic
1	45332829	.	C	T	.	.	Classification=Benign
1	45332959	.	T	A	.	.	Classification=Pathogenic
1	45332960	.	C	G	.	.	Classification=Pathogenic
1	45333097	.	CTG	C	.	.	Classification=Pathogenic
1	45333167	.	C	T	.	.	Classification=Pathogenic
1	45333171	.	C	G	.	.	Classification=Pathogenic
1	45333171	.	C	T	.	.	Classification=Pathogenic
1	45333172	.	T	C	.	.	Classification=Pathogenic
1	45333434	.	CCGTTTCTCTTGGT	C	.	.	Classification=Pathogenic
1	45333449	.	G	C	.	.	Classification=Pathogenic
1	45333564	.	GC	G	.	.	Classification=Pathogenic
1	45334505	.	T	C	.	.	Classification=Pathogenic
1	45338378	.	C	T	.	.	Classification=Benign
1	45507342	.	ACTTT	A	.	.	Classification=Pathogenic
1	45507354	.	A	G	.	.	Classification=Pathogenic
1	45507354	.	AG	A	.	.	Classification=Pathogenic
1	45507367	.	C	A	.	.	Classification=Pathogenic
1	45507550	.	G	A	.	.	Classification=Pathogenic
1	45508256	.	G	A	.	.	Classification=Benign
1	45508365	.	G	C	.	.	Classification=Pathogenic
1	45508965	.	G	A	.	.	Classification=Pathogenic
1	45509416	.	G	GTTTTT	.	.	Classification=Benign
1	45509416	.	G	GTTTTTT	.	.	Classification=Benign
1	45509416	.	G	GTTTTTTTTTTTT	.	.	Classification=Benign
1	45509494	.	A	G	.	.	Classification=Benign
1	45511415	.	C	A	.	.	Classification=Pathogenic
1	45511416	.	T	A	.	.	Classification=Pathogenic
1	45515436	.	G	A	.	.	Classification=Benign
1	45515472	.	G	A	.	.	Classification=Benign
1	45566635	.	G	A	.	.	Classification=Benign
1	46031157	.	A	G	.	.	Classification=Benign
1	46035598	.	C	T	.	.	Classification=Benign
1	46189457	.	C	A	.	.	Classification=Pathogenic
1	46189457	.	C	G	.	.	Classification=Pathogenic
1	46189457	.	C	T	.	.	Classification=Pathogenic
1	46191779	.	C	A	.	.	Classification=Benign
1	46192097	.	C	A	.	.	Classification=Pathogenic
1	46192097	.	C	T	.	.	Classification=Pathogenic
1	46192307	.	C	A	.	.	Classification=Pathogenic
1	46192307	.	C	G	.	.	Classification=Pathogenic
1	46192347	.	G	C	.	.	Classification=Pathogenic
1	46192438	.	T	A	.	.	Classification=Pathogenic
1	46192438	.	T	C	.	.	Classification=Pathogenic
1	46192958	.	C	A	.	.	Classification=Pathogenic
1	46193304	.	C	T	.	.	Classification=Pathogenic
1	46194843	.	C	T	.	.	Classification=Pathogenic
1	46194931	.	CTG	C	.	.	Classification=Pathogenic
1	46196796	.	G	A	.	.	Classification=Benign
1	46197819	.	C	T	.	.	Classification=Pathogenic
1	46248570	.	A	G	.	.	Classification=Benign
1	46267664	.	G	C	.	.	Classification=Benign
1	46411612	.	T	G	.	.	Classification=Benign
1	46817083	.	G	C	.	.	Classification=Benign
1	46818723	.	G	A	.	.	Classification=Benign
1	47224170	.	C	G	.	.	Classification=Benign
1	47250559	.	C	T	.	.	Classification=Benign
1	47251625	.	T	C	.	.	Classification=Benign
1	47260541	.	T	C	.	.	Classification=Pathogenic
1	47271802	.	C	T	.	.	Classification=Benign
1	47287752	.	T	A	.	.	Classification=Benign
1	47299818	.	T	C	.	.	Classification=Benign
1	47304769	.	A	C	.	.	Classification=Benign
1	47416226	.	G	T	.	.	Classification=Benign
1	47416933	.	C	G	.	.	Classification=Benign
1	47417347	.	T	C	.	.	Classification=Benign
1	48232079	.	C	T	.	.	Classification=Benign
1	48232390	.	G	A	.	.	Classification=Benign
1	48242556	.	G	T	.	.	Classification=Benign
1	52354668	.	G	A	.	.	Classification=Benign
1	52357827	.	C	A	.	.	Classification=Benign
1	52384306	.	A	G	.	.	Classification=Benign
1	52384774	.	T	C	.	.	Classification=Benign
1	52385927	.	C	T	.	.	Classification=Benign
1	52388586	.	T	G	.	.	Classification=Benign
1	52396227	.	T	G	.	.	Classification=Benign
1	52397733	.	C	T	.	.	Classification=Benign
1	52687760	.	T	C	.	.	Classification=Benign
1	52976670	.	AT	A	.	.	Classification=Benign
1	52978368	.	G	T	.	.	Classification=Pathogenic
1	52980296	.	A	G	.	.	Classification=Benign
1	52987968	.	A	G	.	.	Classification=Benign
1	52988258	.	A	T	.	.	Classification=Benign
1	53027754	.	C	G	.	.	Classification=Benign
1	53028148	.	G	A	.	.	Classification=Benign
1	53028150	.	G	T	.	.	Classification=Benign
1	53028397	.	T	G	.	.	Classification=Benign
1	53048096	.	C	G	.	.	Classification=Benign
1	53050345	.	G	C	.	.	Classification=Benign
1	53202322	.	G	A	.	.	Classification=Pathogenic
1	53202430	.	G	C	.	.	Classification=Pathogenic
1	53202550	.	G	A	.	.	Classification=Benign
1	53210207	.	TGAACCCTGCAAAAAGTGACACTA	T	.	.	Classification=Pathogenic
1	53211321	.	T	C	.	.	Classification=Pathogenic
1	53280600	.	G	C	.	.	Classification=Benign
1	53594436	.	A	G	.	.	Classification=Benign
1	53894498	.	G	A	.	.	Classification=Benign
1	54584780	.	G	A	.	.	Classification=Benign
1	54609779	.	G	A	.	.	Classification=Benign
1	54610464	.	CCACTCCACATTCAGACCGTCATCCCCAGG	C	.	.	Classification=Benign
1	54758458	.	T	C	.	.	Classification=Benign
1	54759053	.	CTCT	C	.	.	Classification=Benign
1	54759352	.	C	G	.	.	Classification=Benign
1	54759406	.	T	C	.	.	Classification=Benign
1	54849938	.	C	G	.	.	Classification=Benign
1	54850409	.	A	C	.	.	Classification=Benign
1	54851320	.	G	A	.	.	Classification=Benign
1	54851771	.	C	T	.	.	Classification=Benign
1	54852012	.	G	A	.	.	Classification=Benign
1	54852118	.	G	A	.	.	Classification=Benign
1	54853335	.	T	C	.	.	Classification=Benign
1	54854036	.	C	T	.	.	Classification=Pathogenic
1	54865083	.	G	C	.	.	Classification=Benign
1	54871277	.	C	G	.	.	Classification=Benign
1	54876379	.	C	T	.	.	Classification=Benign
1	54886636	.	C	T	.	.	Classification=Benign
1	54886724	.	A	C	.	.	Classification=Benign
1	54999342	.	CATGTGCCAGTGCTACCCCAAGGTAGGTGGTAGTGGGGCTGG	C	.	.	Classification=Pathogenic
1	54999386	.	G	A	.	.	Classification=Benign
1	55006692	.	G	A	.	.	Classification=Benign
1	55008652	.	A	C	.	.	Classification=Benign
1	55008722	.	A	G	.	.	Classification=Benign
1	55046549	.	C	G	.	.	Classification=Benign
1	55052644	.	G	T	.	.	Classification=Pathogenic
1	55056233	.	A	T	.	.	Classification=Benign
1	55057360	.	A	G	.	.	Classification=Benign
1	55058129	.	A	G	.	.	Classification=Benign
1	55058539	.	G	A	.	.	Classification=Benign
1	55058635	.	C	T	.	.	Classification=Benign
1	55058666	.	C	CGT	.	.	Classification=Benign
1	55058666	.	C	CGTGT	.	.	Classification=Benign
1	55058666	.	CGT	C	.	.	Classification=Benign
1	55058666	.	CGTGT	C	.	.	Classification=Benign
1	55058666	.	CGTGTGTGTGT	C	.	.	Classification=Benign
1	55058666	.	CGTGTGTGTGTGTGT	C	.	.	Classification=Benign
1	55058666	.	CGTGTGTGTGTGTGTGT	C	.	.	Classification=Benign
1	55058666	.	CGTGTGTGTGTGTGTGTGTGT	C	.	.	Classification=Benign
1	55058714	.	T	C	.	.	Classification=Benign
1	55059727	.	G	A	.	.	Classification=Benign
1	55064028	.	G	C	.	.	Classification=Benign
1	56867703	.	G	T	.	.	Classification=Pathogenic
1	56874953	.	G	A	.	.	Classification=Benign
1	56875054	.	C	A	.	.	Classification=Benign
1	56881571	.	C	G	.	.	Classification=Benign
1	56917704	.	G	T	.	.	Classification=Benign
1	56945852	.	G	A	.	.	Classification=Benign
1	56956811	.	C	T	.	.	Classification=Benign
1	57015611	.	T	C	.	.	Classification=Benign
1	57023464	.	T	C	.	.	Classification=Benign
1	57072059	.	T	C	.	.	Classification=Benign
1	57145522	.	T	C	.	.	Classification=Benign
1	58534181	.	T	C	.	.	Classification=Benign
1	58539090	.	G	A	.	.	Classification=Benign
1	58575764	.	T	C	.	.	Classification=Benign
1	58575983	.	T	C	.	.	Classification=Benign
1	58576137	.	C	T	.	.	Classification=Benign
1	58576258	.	C	T	.	.	Classification=Benign
1	58576719	.	A	C	.	.	Classification=Benign
1	58660162	.	G	T	.	.	Classification=Benign
1	58660171	.	A	C	.	.	Classification=Benign
1	58667830	.	T	A	.	.	Classification=Benign
1	58695213	.	A	G	.	.	Classification=Benign
1	58782852	.	C	A	.	.	Classification=Benign
1	59990819	.	C	A	.	.	Classification=Benign
1	61082819	.	G	C	.	.	Classification=Pathogenic
1	61277311	.	G	A	.	.	Classification=Benign
1	61277865	.	G	A	.	.	Classification=Benign
1	61352750	.	A	G	.	.	Classification=Benign
1	61383590	.	G	T	.	.	Classification=Benign
1	61383660	.	T	A	.	.	Classification=Benign
1	61383677	.	T	A	.	.	Classification=Benign
1	61864321	.	A	G	.	.	Classification=Benign
1	62238654	.	G	A	.	.	Classification=Benign
1	62247580	.	C	T	.	.	Classification=Benign
1	62262924	.	T	C	.	.	Classification=Benign
1	62263189	.	T	C	.	.	Classification=Benign
1	62266498	.	A	T	.	.	Classification=Benign
1	62266685	.	C	A	.	.	Classification=Benign
1	62272988	.	G	A	.	.	Classification=Benign
1	62273355	.	C	T	.	.	Classification=Benign
1	62275377	.	C	A	.	.	Classification=Benign
1	62450639	.	A	G	.	.	Classification=Benign
1	62457663	.	C	T	.	.	Classification=Benign
1	62475357	.	TA	T	.	.	Classification=Benign
1	62476093	.	C	CT	.	.	Classification=Pathogenic
1	62477831	.	C	CT	.	.	Classification=Pathogenic
1	62489300	.	T	C	.	.	Classification=Benign
1	62494430	.	A	G	.	.	Classification=Benign
1	62494433	.	G	A	.	.	Classification=Pathogenic
1	62496257	.	T	C	.	.	Classification=Benign
1	62505082	.	T	C	.	.	Classification=Benign
1	62513253	.	CGG	C	.	.	Classification=Benign
1	62527949	.	T	C	.	.	Classification=Benign
1	62529220	.	TAACACTTTTAAACATTGAGCTTTGCCTTTAATATTTGCCTTA	T	.	.	Classification=Benign
1	62529592	.	C	T	.	.	Classification=Benign
1	62535218	.	T	C	.	.	Classification=Benign
1	62542502	.	C	T	.	.	Classification=Benign
1	62543736	.	G	A	.	.	Classification=Pathogenic
1	62544929	.	C	CT	.	.	Classification=Benign
1	62561740	.	AG	A	.	.	Classification=Benign
1	62579231	.	T	C	.	.	Classification=Benign
1	62586673	.	CTA	C	.	.	Classification=Benign
1	62598159	.	T	C	.	.	Classification=Benign
1	62601895	.	T	A	.	.	Classification=Benign
1	62604040	.	T	C	.	.	Classification=Benign
1	62604236	.	G	T	.	.	Classification=Pathogenic
1	62619918	.	G	A	.	.	Classification=Pathogenic
1	62619959	.	T	C	.	.	Classification=Benign
1	62648018	.	T	C	.	.	Classification=Benign
1	62653796	.	AT	A	.	.	Classification=Benign
1	62654165	.	TA	T	.	.	Classification=Benign
1	63323344	.	G	T	.	.	Classification=Benign
1	63323697	.	C	T	.	.	Classification=Benign
1	63396602	.	G	A	.	.	Classification=Pathogenic
1	63406210	.	A	G	.	.	Classification=Benign
1	63411332	.	G	A	.	.	Classification=Pathogenic
1	63411333	.	T	G	.	.	Classification=Pathogenic
1	63411459	.	G	T	.	.	Classification=Benign
1	63411919	.	GT	G	.	.	Classification=Benign
1	63411982	.	G	A	.	.	Classification=Pathogenic
1	63429127	.	G	T	.	.	Classification=Pathogenic
1	63436526	.	G	A	.	.	Classification=Benign
1	63436760	.	A	G	.	.	Classification=Benign
1	63533523	.	A	G	.	.	Classification=Benign
1	63594280	.	CT	C	.	.	Classification=Benign
1	63622989	.	G	A	.	.	Classification=Benign
1	63623338	.	T	G	.	.	Classification=Benign
1	63636347	.	C	T	.	.	Classification=Benign
1	63638495	.	GAATCCACATATAAT	G	.	.	Classification=Benign
1	63638803	.	A	T	.	.	Classification=Pathogenic
1	63638874	.	T	C	.	.	Classification=Benign
1	63648505	.	TC	T	.	.	Classification=Benign
1	63648516	.	G	C	.	.	Classification=Pathogenic
1	63654511	.	G	A	.	.	Classification=Benign
1	63659477	.	T	G	.	.	Classification=Benign
1	64009132	.	C	T	.	.	Classification=Benign
1	64142740	.	G	A	.	.	Classification=Benign
1	64177967	.	C	T	.	.	Classification=Benign
1	64178111	.	C	A	.	.	Classification=Benign
1	64835986	.	C	A	.	.	Classification=Benign
1	64838787	.	A	C	.	.	Classification=Benign
1	64883298	.	T	C	.	.	Classification=Benign
1	65366331	.	A	G	.	.	Classification=Benign
1	65379280	.	A	G	.	.	Classification=Benign
1	65379359	.	A	T	.	.	Classification=Benign
1	65385710	.	A	G	.	.	Classification=Pathogenic
1	65392672	.	G	A	.	.	Classification=Benign
1	65395004	.	A	C	.	.	Classification=Benign
1	65398537	.	G	T	.	.	Classification=Benign
1	65401708	.	C	G	.	.	Classification=Benign
1	65405973	.	C	T	.	.	Classification=Benign
1	65572450	.	G	T	.	.	Classification=Pathogenic
1	65604739	.	C	T	.	.	Classification=Benign
1	65604919	.	G	A	.	.	Classification=Benign
1	65608483	.	A	G	.	.	Classification=Benign
1	65609903	.	A	G	.	.	Classification=Benign
1	65615981	.	A	G	.	.	Classification=Benign
1	65616401	.	A	G	.	.	Classification=Benign
1	65618121	.	A	C	.	.	Classification=Benign
1	65619750	.	A	G	.	.	Classification=Benign
1	65621459	.	G	A	.	.	Classification=Pathogenic
1	65621473	.	G	C	.	.	Classification=Benign
1	65622687	.	A	G	.	.	Classification=Benign
1	65623268	.	A	G	.	.	Classification=Benign
1	65630279	.	A	C	.	.	Classification=Benign
1	66372574	.	A	T	.	.	Classification=Benign
1	66682344	.	G	A	.	.	Classification=Benign
1	67009112	.	C	T	.	.	Classification=Pathogenic
1	67021691	.	TCCAACA	T	.	.	Classification=Benign
1	67021693	.	C	A	.	.	Classification=Benign
1	67021756	.	C	T	.	.	Classification=Benign
1	67042384	.	A	G	.	.	Classification=Benign
1	67042397	.	CCACT	C	.	.	Classification=Benign
1	67047237	.	A	C	.	.	Classification=Benign
1	67047264	.	C	A	.	.	Classification=Pathogenic
1	67047682	.	T	TGAAGCAGGCA	.	.	Classification=Benign
1	67052737	.	T	A	.	.	Classification=Benign
1	67052851	.	C	T	.	.	Classification=Benign
1	67053650	.	C	G	.	.	Classification=Benign
1	67093186	.	CTCATT	C	.	.	Classification=Benign
1	67182913	.	G	A	.	.	Classification=Benign
1	67200718	.	CTTT	C	.	.	Classification=Benign
1	67219760	.	G	A	.	.	Classification=Benign
1	67321618	.	C	T	.	.	Classification=Benign
1	67328273	.	A	G	.	.	Classification=Benign
1	67329636	.	T	C	.	.	Classification=Benign
1	67329743	.	G	C	.	.	Classification=Benign
1	67395667	.	T	A	.	.	Classification=Benign
1	67686488	.	G	A	.	.	Classification=Benign
1	68429245	.	T	C	.	.	Classification=Benign
1	68429927	.	C	A	.	.	Classification=Pathogenic
1	68431070	.	T	C	.	.	Classification=Pathogenic
1	68431469	.	A	T	.	.	Classification=Pathogenic
1	68431587	.	T	C	.	.	Classification=Pathogenic
1	68438214	.	T	C	.	.	Classification=Pathogenic
1	68438276	.	G	A	.	.	Classification=Pathogenic
1	68438318	.	T	C	.	.	Classification=Pathogenic
1	68438941	.	C	T	.	.	Classification=Pathogenic
1	68439190	.	C	G	.	.	Classification=Pathogenic
1	68439224	.	G	C	.	.	Classification=Pathogenic
1	68439246	.	C	T	.	.	Classification=Pathogenic
1	68439324	.	C	T	.	.	Classification=Pathogenic
1	68439325	.	T	A	.	.	Classification=Pathogenic
1	68439559	.	A	G	.	.	Classification=Pathogenic
1	68439559	.	A	T	.	.	Classification=Pathogenic
1	68439560	.	C	A	.	.	Classification=Pathogenic
1	68439560	.	C	T	.	.	Classification=Pathogenic
1	68439569	.	G	C	.	.	Classification=Pathogenic
1	68439643	.	C	T	.	.	Classification=Pathogenic
1	68439644	.	T	G	.	.	Classification=Pathogenic
1	68444533	.	G	A	.	.	Classification=Pathogenic
1	68444605	.	C	A	.	.	Classification=Pathogenic
1	68444615	.	G	C	.	.	Classification=Pathogenic
1	68444615	.	G	T	.	.	Classification=Pathogenic
1	68444674	.	T	C	.	.	Classification=Pathogenic
1	68444894	.	T	C	.	.	Classification=Pathogenic
1	68444929	.	C	T	.	.	Classification=Benign
1	68446824	.	C	G	.	.	Classification=Pathogenic
1	68446861	.	C	G	.	.	Classification=Pathogenic
1	68447072	.	T	C	.	.	Classification=Benign
1	68448624	.	C	A	.	.	Classification=Pathogenic
1	71047467	.	G	C	.	.	Classification=Benign
1	71611112	.	G	T	.	.	Classification=Benign
1	74041482	.	T	G	.	.	Classification=Benign
1	74041739	.	T	C	.	.	Classification=Benign
1	74250759	.	C	T	.	.	Classification=Benign
1	74271397	.	A	G	.	.	Classification=Benign
1	74271482	.	A	C	.	.	Classification=Benign
1	74271913	.	A	G	.	.	Classification=Benign
1	74336058	.	T	C	.	.	Classification=Benign
1	74353188	.	G	A	.	.	Classification=Benign
1	74353252	.	G	GT	.	.	Classification=Benign
1	74353393	.	T	G	.	.	Classification=Benign
1	74354134	.	AT	A	.	.	Classification=Benign
1	74367073	.	A	G	.	.	Classification=Benign
1	74369538	.	A	G	.	.	Classification=Benign
1	74370470	.	T	G	.	.	Classification=Benign
1	74436560	.	A	G	.	.	Classification=Benign
1	74439418	.	A	G	.	.	Classification=Benign
1	74439484	.	G	A	.	.	Classification=Benign
1	74492266	.	G	A	.	.	Classification=Benign
1	74540092	.	A	G	.	.	Classification=Benign
1	74540319	.	T	C	.	.	Classification=Benign
1	74540343	.	A	G	.	.	Classification=Benign
1	74573280	.	C	T	.	.	Classification=Benign
1	74706968	.	T	C	.	.	Classification=Benign
1	75143169	.	C	T	.	.	Classification=Benign
1	75728621	.	A	G	.	.	Classification=Benign
1	75732742	.	G	A	.	.	Classification=Pathogenic
1	75732743	.	T	C	.	.	Classification=Pathogenic
1	75732743	.	T	G	.	.	Classification=Pathogenic
1	75732851	.	A	G	.	.	Classification=Pathogenic
1	75733559	.	TTTAA	T	.	.	Classification=Pathogenic
1	75733571	.	AGAATTGGCTTATG	A	.	.	Classification=Pathogenic
1	75733592	.	A	C	.	.	Classification=Benign
1	75733624	.	TG	T	.	.	Classification=Pathogenic
1	75733629	.	G	A	.	.	Classification=Pathogenic
1	75734772	.	T	A	.	.	Classification=Pathogenic
1	75734873	.	T	C	.	.	Classification=Pathogenic
1	75734873	.	T	G	.	.	Classification=Pathogenic
1	75739988	.	T	G	.	.	Classification=Benign
1	75740112	.	T	C	.	.	Classification=Pathogenic
1	75745912	.	A	T	.	.	Classification=Pathogenic
1	75745914	.	G	C	.	.	Classification=Pathogenic
1	75749417	.	A	C	.	.	Classification=Pathogenic
1	75749418	.	G	A	.	.	Classification=Pathogenic
1	75749561	.	T	C	.	.	Classification=Pathogenic
1	75749812	.	A	T	.	.	Classification=Benign
1	75750450	.	G	C	.	.	Classification=Pathogenic
1	75761195	.	CAGCTTGGG	C	.	.	Classification=Pathogenic
1	75761371	.	G	A	.	.	Classification=Pathogenic
1	75761593	.	A	G	.	.	Classification=Benign
1	75762802	.	G	A	.	.	Classification=Benign
1	75890825	.	G	A	.	.	Classification=Pathogenic
1	77092372	.	G	C	.	.	Classification=Benign
1	77558660	.	C	CTAT	.	.	Classification=Benign
1	77888900	.	G	T	.	.	Classification=Benign
1	77918038	.	G	T	.	.	Classification=Pathogenic
1	77925436	.	C	T	.	.	Classification=Benign
1	77926439	.	CTG	C	.	.	Classification=Pathogenic
1	77933522	.	C	G	.	.	Classification=Benign
1	77941824	.	C	CT	.	.	Classification=Benign
1	77942226	.	C	G	.	.	Classification=Benign
1	77962911	.	G	A	.	.	Classification=Benign
1	78492766	.	A	T	.	.	Classification=Benign
1	78637042	.	G	A	.	.	Classification=Benign
1	81950298	.	A	T	.	.	Classification=Benign
1	81990481	.	G	T	.	.	Classification=Benign
1	81990648	.	A	G	.	.	Classification=Benign
1	81990817	.	A	G	.	.	Classification=Benign
1	84814083	.	T	C	.	.	Classification=Benign
1	84996815	.	C	T	.	.	Classification=Benign
1	85081367	.	C	T	.	.	Classification=Benign
1	85267691	.	C	T	.	.	Classification=Benign
1	85267987	.	A	G	.	.	Classification=Benign
1	85276295	.	C	T	.	.	Classification=Pathogenic
1	85581241	.	G	A	.	.	Classification=Benign
1	85581628	.	G	C	.	.	Classification=Benign
1	86356543	.	C	T	.	.	Classification=Benign
1	86358813	.	T	C	.	.	Classification=Benign
1	86455221	.	A	G	.	.	Classification=Benign
1	86560249	.	A	G	.	.	Classification=Benign
1	89582767	.	C	T	.	.	Classification=Benign
1	89713911	.	A	G	.	.	Classification=Benign
1	89714284	.	A	G	.	.	Classification=Benign
1	90916898	.	C	T	.	.	Classification=Benign
1	90940553	.	T	C	.	.	Classification=Benign
1	91353299	.	C	G	.	.	Classification=Pathogenic
1	91385237	.	G	GA	.	.	Classification=Benign
1	92178321	.	G	A	.	.	Classification=Benign
1	92247304	.	CAG	C	.	.	Classification=Benign
1	92266417	.	A	G	.	.	Classification=Pathogenic
1	92271532	.	T	C	.	.	Classification=Benign
1	92289004	.	A	G	.	.	Classification=Benign
1	92289152	.	C	G	.	.	Classification=Pathogenic
1	92291236	.	T	C	.	.	Classification=Benign
1	92297394	.	T	C	.	.	Classification=Benign
1	92297959	.	A	G	.	.	Classification=Pathogenic
1	92475800	.	A	G	.	.	Classification=Benign
1	92478631	.	G	A	.	.	Classification=Benign
1	92480669	.	C	G	.	.	Classification=Benign
1	92480799	.	G	A	.	.	Classification=Benign
1	92624266	.	T	C	.	.	Classification=Benign
1	92695345	.	T	C	.	.	Classification=Benign
1	92833378	.	TTTTC	T	.	.	Classification=Pathogenic
1	92833457	.	A	G	.	.	Classification=Pathogenic
1	92833460	.	T	G	.	.	Classification=Pathogenic
1	92833544	.	G	A	.	.	Classification=Pathogenic
1	92834847	.	T	C	.	.	Classification=Benign
1	92836393	.	G	T	.	.	Classification=Pathogenic
1	93207166	.	A	C	.	.	Classification=Benign
1	93254513	.	C	G	.	.	Classification=Benign
1	93254596	.	G	T	.	.	Classification=Benign
1	93264823	.	T	A	.	.	Classification=Benign
1	93993244	.	T	G	.	.	Classification=Pathogenic
1	93993327	.	G	A	.	.	Classification=Benign
1	93996081	.	C	G	.	.	Classification=Benign
1	93996108	.	C	G	.	.	Classification=Pathogenic
1	93996108	.	C	T	.	.	Classification=Pathogenic
1	93997810	.	G	C	.	.	Classification=Benign
1	93998111	.	C	G	.	.	Classification=Pathogenic
1	94000832	.	T	C	.	.	Classification=Pathogenic
1	94000835	.	C	G	.	.	Classification=Pathogenic
1	94001002	.	C	T	.	.	Classification=Pathogenic
1	94001106	.	C	G	.	.	Classification=Pathogenic
1	94001682	.	G	A	.	.	Classification=Benign
1	94002381	.	C	T	.	.	Classification=Benign
1	94002484	.	A	G	.	.	Classification=Benign
1	94002678	.	C	T	.	.	Classification=Benign
1	94005254	.	C	G	.	.	Classification=Benign
1	94005439	.	A	G	.	.	Classification=Pathogenic
1	94005439	.	A	T	.	.	Classification=Pathogenic
1	94005467	.	C	T	.	.	Classification=Pathogenic
1	94007306	.	T	C	.	.	Classification=Benign
1	94007353	.	G	A	.	.	Classification=Benign
1	94007632	.	A	C	.	.	Classification=Pathogenic
1	94007741	.	C	T	.	.	Classification=Pathogenic
1	94007741	.	CT	C	.	.	Classification=Pathogenic
1	94007923	.	C	T	.	.	Classification=Benign
1	94008233	.	A	G	.	.	Classification=Pathogenic
1	94008234	.	C	T	.	.	Classification=Pathogenic
1	94008299	.	T	C	.	.	Classification=Pathogenic
1	94008464	.	G	A	.	.	Classification=Benign
1	94008750	.	C	A	.	.	Classification=Pathogenic
1	94010647	.	CT	C	.	.	Classification=Benign
1	94010799	.	C	T	.	.	Classification=Pathogenic
1	94010834	.	G	A	.	.	Classification=Benign
1	94010899	.	C	T	.	.	Classification=Pathogenic
1	94011049	.	C	T	.	.	Classification=Benign
1	94011139	.	C	T	.	.	Classification=Benign
1	94011262	.	C	G	.	.	Classification=Pathogenic
1	94011280	.	CTG	C	.	.	Classification=Pathogenic
1	94011428	.	A	AC	.	.	Classification=Benign
1	94011435	.	CT	C	.	.	Classification=Benign
1	94014565	.	A	T	.	.	Classification=Pathogenic
1	94014883	.	T	C	.	.	Classification=Benign
1	94015435	.	T	C	.	.	Classification=Benign
1	94015448	.	G	GA	.	.	Classification=Benign
1	94015736	.	T	A	.	.	Classification=Pathogenic
1	94015737	.	A	C	.	.	Classification=Pathogenic
1	94015737	.	A	G	.	.	Classification=Pathogenic
1	94015856	.	T	G	.	.	Classification=Pathogenic
1	94018526	.	T	C	.	.	Classification=Pathogenic
1	94019609	.	G	C	.	.	Classification=Pathogenic
1	94019709	.	A	C	.	.	Classification=Pathogenic
1	94019760	.	C	A	.	.	Classification=Pathogenic
1	94019760	.	C	T	.	.	Classification=Pathogenic
1	94021239	.	C	A	.	.	Classification=Pathogenic
1	94021262	.	C	A	.	.	Classification=Pathogenic
1	94021339	.	CG	C	.	.	Classification=Pathogenic
1	94021410	.	C	G	.	.	Classification=Pathogenic
1	94021410	.	C	T	.	.	Classification=Pathogenic
1	94021638	.	A	G	.	.	Classification=Pathogenic
1	94021715	.	C	A	.	.	Classification=Pathogenic
1	94021715	.	C	T	.	.	Classification=Pathogenic
1	94021716	.	T	C	.	.	Classification=Pathogenic
1	94021732	.	A	C	.	.	Classification=Benign
1	94021843	.	T	C	.	.	Classification=Pathogenic
1	94021845	.	C	T	.	.	Classification=Pathogenic
1	94021857	.	T	A	.	.	Classification=Pathogenic
1	94021952	.	C	G	.	.	Classification=Pathogenic
1	94021952	.	C	T	.	.	Classification=Pathogenic
1	94024953	.	C	G	.	.	Classification=Pathogenic
1	94024953	.	C	T	.	.	Classification=Pathogenic
1	94025050	.	T	G	.	.	Classification=Pathogenic
1	94027143	.	C	G	.	.	Classification=Benign
1	94029444	.	C	A	.	.	Classification=Pathogenic
1	94029481	.	C	G	.	.	Classification=Benign
1	94029504	.	C	A	.	.	Classification=Pathogenic
1	94029630	.	C	A	.	.	Classification=Pathogenic
1	94029632	.	C	G	.	.	Classification=Pathogenic
1	94030374	.	T	C	.	.	Classification=Benign
1	94030427	.	C	G	.	.	Classification=Pathogenic
1	94030697	.	G	A	.	.	Classification=Benign
1	94030890	.	T	C	.	.	Classification=Benign
1	94031026	.	C	T	.	.	Classification=Pathogenic
1	94031046	.	G	T	.	.	Classification=Benign
1	94036738	.	A	G	.	.	Classification=Pathogenic
1	94036789	.	C	T	.	.	Classification=Pathogenic
1	94036790	.	T	A	.	.	Classification=Pathogenic
1	94036790	.	T	C	.	.	Classification=Pathogenic
1	94037136	.	C	G	.	.	Classification=Benign
1	94041208	.	C	A	.	.	Classification=Pathogenic
1	94041324	.	C	A	.	.	Classification=Pathogenic
1	94041404	.	T	A	.	.	Classification=Pathogenic
1	94043336	.	C	T	.	.	Classification=Pathogenic
1	94043445	.	A	C	.	.	Classification=Pathogenic
1	94043466	.	C	CT	.	.	Classification=Pathogenic
1	94044443	.	A	G	.	.	Classification=Benign
1	94044611	.	A	G	.	.	Classification=Pathogenic
1	94044612	.	C	G	.	.	Classification=Pathogenic
1	94046804	.	G	A	.	.	Classification=Benign
1	94046914	.	C	T	.	.	Classification=Pathogenic
1	94047009	.	C	T	.	.	Classification=Benign
1	94047101	.	GA	G	.	.	Classification=Benign
1	94047217	.	C	T	.	.	Classification=Benign
1	94051429	.	A	C	.	.	Classification=Benign
1	94055109	.	A	G	.	.	Classification=Pathogenic
1	94055316	.	C	T	.	.	Classification=Pathogenic
1	94056600	.	C	G	.	.	Classification=Pathogenic
1	94060536	.	C	A	.	.	Classification=Pathogenic
1	94060627	.	AC	A	.	.	Classification=Pathogenic
1	94062576	.	C	G	.	.	Classification=Pathogenic
1	94062696	.	G	A	.	.	Classification=Benign
1	94062700	.	C	T	.	.	Classification=Pathogenic
1	94062754	.	C	T	.	.	Classification=Pathogenic
1	94063110	.	A	G	.	.	Classification=Pathogenic
1	94063111	.	C	T	.	.	Classification=Pathogenic
1	94077692	.	C	A	.	.	Classification=Pathogenic
1	94077744	.	C	T	.	.	Classification=Benign
1	94077845	.	G	A	.	.	Classification=Pathogenic
1	94078586	.	T	TC	.	.	Classification=Benign
1	94078588	.	A	ACT	.	.	Classification=Pathogenic
1	94078707	.	C	T	.	.	Classification=Pathogenic
1	94079249	.	T	TCA	.	.	Classification=Benign
1	94079321	.	C	G	.	.	Classification=Pathogenic
1	94079321	.	C	T	.	.	Classification=Pathogenic
1	94079324	.	T	A	.	.	Classification=Pathogenic
1	94079429	.	C	A	.	.	Classification=Pathogenic
1	94079463	.	T	A	.	.	Classification=Pathogenic
1	94079604	.	C	T	.	.	Classification=Benign
1	94079647	.	A	C	.	.	Classification=Benign
1	94080476	.	A	C	.	.	Classification=Pathogenic
1	94080477	.	C	G	.	.	Classification=Pathogenic
1	94083350	.	A	T	.	.	Classification=Pathogenic
1	94083392	.	C	T	.	.	Classification=Pathogenic
1	94083442	.	C	T	.	.	Classification=Pathogenic
1	94098992	.	C	T	.	.	Classification=Pathogenic
1	94103013	.	A	G	.	.	Classification=Pathogenic
1	94103017	.	G	A	.	.	Classification=Pathogenic
1	94111506	.	G	A	.	.	Classification=Benign
1	94111580	.	C	G	.	.	Classification=Pathogenic
1	94111580	.	C	T	.	.	Classification=Pathogenic
1	94111867	.	C	T	.	.	Classification=Benign
1	94112695	.	C	T	.	.	Classification=Benign
1	94112761	.	C	A	.	.	Classification=Benign
1	94112968	.	C	T	.	.	Classification=Pathogenic
1	94113067	.	C	G	.	.	Classification=Pathogenic
1	94113068	.	T	A	.	.	Classification=Pathogenic
1	94464782	.	G	T	.	.	Classification=Benign
1	94467899	.	C	G	.	.	Classification=Benign
1	94480455	.	T	C	.	.	Classification=Benign
1	94489820	.	AAT	A	.	.	Classification=Benign
1	94530506	.	C	T	.	.	Classification=Benign
1	95065035	.	A	T	.	.	Classification=Benign
1	97235033	.	C	T	.	.	Classification=Benign
1	97373857	.	C	G	.	.	Classification=Benign
1	97382318	.	T	C	.	.	Classification=Benign
1	97516031	.	C	T	.	.	Classification=Benign
1	97595421	.	T	C	.	.	Classification=Benign
1	97699535	.	T	C	.	.	Classification=Benign
1	97740391	.	C	T	.	.	Classification=Pathogenic
1	99689076	.	A	T	.	.	Classification=Benign
1	99864413	.	T	A	.	.	Classification=Pathogenic
1	99870421	.	A	G	.	.	Classification=Benign
1	99870870	.	G	A	.	.	Classification=Pathogenic
1	99870870	.	G	T	.	.	Classification=Pathogenic
1	99875390	.	T	G	.	.	Classification=Pathogenic
1	99875423	.	A	AC	.	.	Classification=Pathogenic
1	99876598	.	G	A	.	.	Classification=Pathogenic
1	99876598	.	G	C	.	.	Classification=Pathogenic
1	99880009	.	CTT	C	.	.	Classification=Pathogenic
1	99880043	.	AGAGGTAGGCTTGTTG	A	.	.	Classification=Pathogenic
1	99880047	.	G	A	.	.	Classification=Pathogenic
1	99880047	.	G	T	.	.	Classification=Pathogenic
1	99880724	.	AG	A	.	.	Classification=Pathogenic
1	99880776	.	A	G	.	.	Classification=Benign
1	99881074	.	A	G	.	.	Classification=Pathogenic
1	99881171	.	TCA	T	.	.	Classification=Pathogenic
1	99881174	.	TC	T	.	.	Classification=Pathogenic
1	99881182	.	G	A	.	.	Classification=Pathogenic
1	99881663	.	C	T	.	.	Classification=Benign
1	99884119	.	G	A	.	.	Classification=Pathogenic
1	99884359	.	TAAAC	T	.	.	Classification=Pathogenic
1	99884452	.	G	A	.	.	Classification=Pathogenic
1	99884704	.	G	A	.	.	Classification=Pathogenic
1	99884705	.	T	G	.	.	Classification=Pathogenic
1	99884827	.	G	A	.	.	Classification=Benign
1	99891218	.	AG	A	.	.	Classification=Pathogenic
1	99891229	.	C	CT	.	.	Classification=Pathogenic
1	99891605	.	G	C	.	.	Classification=Pathogenic
1	99892420	.	CT	C	.	.	Classification=Benign
1	99892538	.	A	AT	.	.	Classification=Pathogenic
1	99892540	.	G	T	.	.	Classification=Pathogenic
1	99892541	.	G	C	.	.	Classification=Pathogenic
1	99892543	.	T	C	.	.	Classification=Pathogenic
1	99892544	.	G	C	.	.	Classification=Pathogenic
1	99892545	.	T	TA	.	.	Classification=Pathogenic
1	99892547	.	C	T	.	.	Classification=Benign
1	99892608	.	G	A	.	.	Classification=Pathogenic
1	99896272	.	G	GTT	.	.	Classification=Benign
1	99896390	.	T	C	.	.	Classification=Pathogenic
1	99900862	.	G	A	.	.	Classification=Pathogenic
1	99902680	.	C	G	.	.	Classification=Pathogenic
1	99910848	.	G	A	.	.	Classification=Pathogenic
1	99913692	.	G	A	.	.	Classification=Pathogenic
1	99913743	.	G	A	.	.	Classification=Pathogenic
1	99915378	.	G	A	.	.	Classification=Benign
1	99915491	.	G	A	.	.	Classification=Pathogenic
1	99916259	.	G	T	.	.	Classification=Benign
1	99916408	.	A	C	.	.	Classification=Pathogenic
1	99916409	.	G	T	.	.	Classification=Pathogenic
1	99916498	.	G	A	.	.	Classification=Pathogenic
1	99916498	.	G	C	.	.	Classification=Pathogenic
1	99916732	.	G	T	.	.	Classification=Pathogenic
1	99922947	.	A	C	.	.	Classification=Benign
1	99970577	.	A	G	.	.	Classification=Benign
1	99993536	.	G	T	.	.	Classification=Pathogenic
1	99999413	.	C	T	.	.	Classification=Pathogenic
1	100011430	.	G	C	.	.	Classification=Benign
1	100011750	.	C	T	.	.	Classification=Benign
1	100017833	.	A	AT	.	.	Classification=Benign
1	100103203	.	C	G	.	.	Classification=Benign
1	100108309	.	T	A	.	.	Classification=Benign
1	100119190	.	A	C	.	.	Classification=Benign
1	100120576	.	C	G	.	.	Classification=Benign
1	100121590	.	T	C	.	.	Classification=Benign
1	100123018	.	T	C	.	.	Classification=Benign
1	100190709	.	C	T	.	.	Classification=Benign
1	100196367	.	ACATT	A	.	.	Classification=Pathogenic
1	100206224	.	A	C	.	.	Classification=Benign
1	100206228	.	A	T	.	.	Classification=Pathogenic
1	100206304	.	A	AT	.	.	Classification=Benign
1	100206310	.	TA	T	.	.	Classification=Benign
1	100206311	.	A	T	.	.	Classification=Benign
1	100210692	.	AC	A	.	.	Classification=Pathogenic
1	100210694	.	C	T	.	.	Classification=Pathogenic
1	100218750	.	GGTAACAAGGTAA	G	.	.	Classification=Pathogenic
1	100230855	.	T	C	.	.	Classification=Pathogenic
1	100240810	.	A	C	.	.	Classification=Pathogenic
1	100352730	.	A	T	.	.	Classification=Benign
1	100442768	.	A	G	.	.	Classification=Benign
1	100443122	.	G	T	.	.	Classification=Benign
1	100462499	.	G	T	.	.	Classification=Benign
1	100463039	.	C	T	.	.	Classification=Benign
1	100467953	.	C	G	.	.	Classification=Pathogenic
1	100495863	.	A	G	.	.	Classification=Benign
1	100497923	.	CAG	C	.	.	Classification=Benign
1	100499218	.	G	A	.	.	Classification=Benign
1	100540064	.	C	G	.	.	Classification=Benign
1	101239016	.	C	A	.	.	Classification=Benign
1	101239635	.	C	T	.	.	Classification=Benign
1	102879889	.	A	G	.	.	Classification=Benign
1	102881860	.	A	G	.	.	Classification=Benign
1	102883097	.	A	T	.	.	Classification=Benign
1	102886851	.	C	A	.	.	Classification=Benign
1	102887000	.	T	A	.	.	Classification=Benign
1	102888722	.	C	G	.	.	Classification=Pathogenic
1	102888760	.	T	C	.	.	Classification=Pathogenic
1	102889383	.	C	CTG	.	.	Classification=Benign
1	102889383	.	C	CTGTG	.	.	Classification=Benign
1	102889383	.	C	CTGTGTGTGTG	.	.	Classification=Benign
1	102889383	.	C	CTGTGTGTGTGTG	.	.	Classification=Benign
1	102889383	.	C	CTGTGTGTGTGTGTG	.	.	Classification=Benign
1	102889496	.	G	A	.	.	Classification=Benign
1	102890479	.	T	G	.	.	Classification=Benign
1	102890516	.	CA	C	.	.	Classification=Benign
1	102898033	.	A	G	.	.	Classification=Benign
1	102898123	.	A	G	.	.	Classification=Pathogenic
1	102913433	.	A	T	.	.	Classification=Benign
1	102913636	.	C	T	.	.	Classification=Pathogenic
1	102913864	.	C	T	.	.	Classification=Benign
1	102914344	.	ATACT	A	.	.	Classification=Pathogenic
1	102914755	.	T	G	.	.	Classification=Benign
1	102915628	.	T	TA	.	.	Classification=Pathogenic
1	102915630	.	C	A	.	.	Classification=Pathogenic
1	102915630	.	C	G	.	.	Classification=Pathogenic
1	102915630	.	C	T	.	.	Classification=Pathogenic
1	102915653	.	G	A	.	.	Classification=Benign
1	102915686	.	T	G	.	.	Classification=Pathogenic
1	102920097	.	G	A	.	.	Classification=Benign
1	102920309	.	A	C	.	.	Classification=Pathogenic
1	102920311	.	C	T	.	.	Classification=Pathogenic
1	102920929	.	T	C	.	.	Classification=Benign
1	102921551	.	G	A	.	.	Classification=Benign
1	102934758	.	T	C	.	.	Classification=Benign
1	102938828	.	T	C	.	.	Classification=Benign
1	102939031	.	TCA	T	.	.	Classification=Pathogenic
1	102939056	.	G	A	.	.	Classification=Benign
1	102940237	.	G	A	.	.	Classification=Benign
1	102946611	.	A	C	.	.	Classification=Benign
1	102946894	.	C	T	.	.	Classification=Benign
1	102946914	.	T	C	.	.	Classification=Benign
1	102946940	.	C	T	.	.	Classification=Benign
1	102961861	.	C	G	.	.	Classification=Pathogenic
1	102961865	.	C	A	.	.	Classification=Pathogenic
1	102962438	.	A	T	.	.	Classification=Benign
1	102970215	.	TTA	T	.	.	Classification=Pathogenic
1	102970249	.	C	A	.	.	Classification=Benign
1	102970273	.	C	T	.	.	Classification=Pathogenic
1	102970274	.	T	C	.	.	Classification=Pathogenic
1	102970274	.	T	G	.	.	Classification=Pathogenic
1	102970275	.	G	C	.	.	Classification=Pathogenic
1	102974823	.	CACTT	C	.	.	Classification=Pathogenic
1	102974827	.	TA	T	.	.	Classification=Pathogenic
1	102974829	.	C	G	.	.	Classification=Pathogenic
1	102974829	.	C	T	.	.	Classification=Pathogenic
1	102979667	.	G	A	.	.	Classification=Benign
1	102995995	.	T	C	.	.	Classification=Benign
1	102996830	.	T	C	.	.	Classification=Benign
1	102997075	.	C	A	.	.	Classification=Pathogenic
1	102998315	.	G	A	.	.	Classification=Benign
1	102998505	.	T	A	.	.	Classification=Benign
1	103001667	.	T	C	.	.	Classification=Benign
1	103002449	.	T	C	.	.	Classification=Benign
1	103002451	.	G	T	.	.	Classification=Benign
1	103004490	.	T	C	.	.	Classification=Pathogenic
1	103004622	.	C	T	.	.	Classification=Benign
1	103005865	.	C	T	.	.	Classification=Benign
1	103006066	.	AC	A	.	.	Classification=Pathogenic
1	103006260	.	A	C	.	.	Classification=Pathogenic
1	103008517	.	C	A	.	.	Classification=Pathogenic
1	103008517	.	C	G	.	.	Classification=Pathogenic
1	103008517	.	CT	C	.	.	Classification=Pathogenic
1	103008518	.	T	A	.	.	Classification=Pathogenic
1	103017848	.	G	C	.	.	Classification=Benign
1	103017958	.	C	T	.	.	Classification=Benign
1	103022850	.	G	A	.	.	Classification=Benign
1	103022932	.	C	T	.	.	Classification=Benign
1	103025513	.	C	T	.	.	Classification=Benign
1	103025590	.	T	C	.	.	Classification=Benign
1	103026712	.	G	T	.	.	Classification=Benign
1	103031194	.	G	C	.	.	Classification=Benign
1	103031245	.	C	G	.	.	Classification=Pathogenic
1	103031246	.	T	G	.	.	Classification=Pathogenic
1	103075082	.	T	C	.	.	Classification=Benign
1	103078845	.	T	C	.	.	Classification=Benign
1	103082950	.	T	C	.	.	Classification=Benign
1	103083226	.	G	C	.	.	Classification=Benign
1	103083248	.	C	CTGTG	.	.	Classification=Benign
1	103083248	.	C	CTGTGTG	.	.	Classification=Benign
1	103083289	.	T	C	.	.	Classification=Benign
1	103544934	.	C	G	.	.	Classification=Benign
1	107057657	.	G	A	.	.	Classification=Benign
1	107148668	.	G	A	.	.	Classification=Benign
1	107394846	.	C	G	.	.	Classification=Benign
1	107418537	.	A	G	.	.	Classification=Benign
1	107777269	.	A	G	.	.	Classification=Benign
1	108136910	.	C	T	.	.	Classification=Benign
1	108138978	.	T	C	.	.	Classification=Benign
1	108139322	.	G	A	.	.	Classification=Benign
1	108155223	.	C	G	.	.	Classification=Benign
1	108161230	.	A	C	.	.	Classification=Benign
1	108185848	.	C	G	.	.	Classification=Benign
1	108192530	.	T	A	.	.	Classification=Benign
1	108648676	.	T	C	.	.	Classification=Benign
1	108650278	.	C	T	.	.	Classification=Benign
1	108885722	.	G	GT	.	.	Classification=Benign
1	108901820	.	A	G	.	.	Classification=Benign
1	108902176	.	A	G	.	.	Classification=Benign
1	108903235	.	G	T	.	.	Classification=Pathogenic
1	108903331	.	A	G	.	.	Classification=Benign
1	108904124	.	G	T	.	.	Classification=Pathogenic
1	108904502	.	C	G	.	.	Classification=Benign
1	108914516	.	A	C	.	.	Classification=Benign
1	108922574	.	AAAGT	A	.	.	Classification=Pathogenic
1	108924458	.	G	T	.	.	Classification=Benign
1	108930395	.	C	T	.	.	Classification=Benign
1	108937207	.	C	T	.	.	Classification=Benign
1	108939681	.	C	T	.	.	Classification=Benign
1	108939682	.	G	A	.	.	Classification=Benign
1	108943931	.	T	C	.	.	Classification=Benign
1	108944040	.	G	A	.	.	Classification=Benign
1	109197506	.	C	G	.	.	Classification=Benign
1	109250351	.	G	A	.	.	Classification=Benign
1	109251229	.	G	T	.	.	Classification=Benign
1	109251699	.	G	A	.	.	Classification=Benign
1	109253276	.	G	A	.	.	Classification=Benign
1	109258484	.	C	T	.	.	Classification=Benign
1	109258661	.	C	T	.	.	Classification=Benign
1	109262908	.	G	T	.	.	Classification=Benign
1	109263691	.	T	C	.	.	Classification=Benign
1	109264564	.	C	T	.	.	Classification=Benign
1	109268965	.	G	A	.	.	Classification=Benign
1	109269141	.	C	T	.	.	Classification=Benign
1	109270090	.	C	G	.	.	Classification=Benign
1	109272414	.	C	T	.	.	Classification=Benign
1	109273239	.	C	T	.	.	Classification=Benign
1	109273240	.	G	A	.	.	Classification=Benign
1	109273305	.	C	T	.	.	Classification=Benign
1	109273554	.	A	C	.	.	Classification=Benign
1	109294170	.	G	C	.	.	Classification=Benign
1	109297116	.	C	A	.	.	Classification=Benign
1	109325051	.	G	A	.	.	Classification=Benign
1	109508840	.	C	T	.	.	Classification=Benign
1	109592203	.	A	G	.	.	Classification=Benign
1	109606306	.	AC	A	.	.	Classification=Pathogenic
1	109606352	.	C	T	.	.	Classification=Benign
1	109608671	.	C	A	.	.	Classification=Pathogenic
1	109621439	.	T	G	.	.	Classification=Benign
1	109626429	.	T	G	.	.	Classification=Pathogenic
1	109629554	.	C	T	.	.	Classification=Benign
1	109629724	.	T	TG	.	.	Classification=Benign
1	109630472	.	G	C	.	.	Classification=Benign
1	109630674	.	C	A	.	.	Classification=Benign
1	109689252	.	G	T	.	.	Classification=Benign
1	109713540	.	C	G	.	.	Classification=Benign
1	110060664	.	A	AGGTGCTTCCTCCGTGGTGTCCAGGCAGG	.	.	Classification=Benign
1	110061565	.	T	A	.	.	Classification=Pathogenic
1	110195674	.	G	A	.	.	Classification=Benign
1	110198296	.	A	G	.	.	Classification=Benign
1	110517670	.	C	T	.	.	Classification=Benign
1	110518122	.	C	T	.	.	Classification=Benign
1	110593843	.	G	C	.	.	Classification=Benign
1	110601904	.	T	G	.	.	Classification=Benign
1	110603247	.	G	C	.	.	Classification=Benign
1	110603391	.	A	C	.	.	Classification=Benign
1	110603484	.	T	A	.	.	Classification=Benign
1	110603598	.	C	G	.	.	Classification=Benign
1	110603892	.	C	A	.	.	Classification=Benign
1	110604809	.	G	A	.	.	Classification=Benign
1	110674144	.	C	A	.	.	Classification=Benign
1	110674516	.	C	G	.	.	Classification=Benign
1	111319160	.	A	ATGCCCCTCAGGAAG	.	.	Classification=Benign
1	111414748	.	G	C	.	.	Classification=Benign
1	111414879	.	CTCACAGACTGATGACTCACAGGGG	C	.	.	Classification=Benign
1	111414901	.	G	GGGTCAGGGTCTTCTGTCCAGT	.	.	Classification=Benign
1	111414903	.	G	C	.	.	Classification=Benign
1	111415099	.	C	T	.	.	Classification=Benign
1	111697503	.	G	A	.	.	Classification=Benign
1	111709361	.	C	G	.	.	Classification=Benign
1	111776766	.	A	G	.	.	Classification=Benign
1	111778224	.	T	G	.	.	Classification=Benign
1	111835021	.	G	A	.	.	Classification=Benign
1	111982094	.	C	A	.	.	Classification=Benign
1	111982103	.	G	A	.	.	Classification=Benign
1	111982352	.	C	T	.	.	Classification=Benign
1	111982520	.	C	T	.	.	Classification=Benign
1	111983109	.	A	G	.	.	Classification=Benign
1	112517171	.	T	C	.	.	Classification=Benign
1	112520473	.	A	G	.	.	Classification=Benign
1	112674990	.	G	A	.	.	Classification=Benign
1	112695579	.	T	C	.	.	Classification=Benign
1	112914112	.	C	T	.	.	Classification=Benign
1	113110556	.	G	T	.	.	Classification=Benign
1	113114611	.	T	G	.	.	Classification=Benign
1	113896329	.	A	G	.	.	Classification=Benign
1	113898727	.	T	C	.	.	Classification=Benign
1	113900413	.	C	G	.	.	Classification=Benign
1	113912120	.	A	T	.	.	Classification=Benign
1	114405701	.	C	G	.	.	Classification=Benign
1	114674265	.	C	T	.	.	Classification=Benign
1	114675106	.	G	C	.	.	Classification=Benign
1	114675928	.	C	T	.	.	Classification=Benign
1	114686883	.	A	C	.	.	Classification=Benign
1	114688581	.	G	A	.	.	Classification=Benign
1	114709551	.	C	A	.	.	Classification=Benign
1	114716502	.	T	G	.	.	Classification=Benign
1	114720626	.	T	C	.	.	Classification=Benign
1	114736757	.	C	G	.	.	Classification=Pathogenic
1	114738047	.	C	T	.	.	Classification=Benign
1	114911577	.	C	T	.	.	Classification=Benign
1	115033094	.	A	G	.	.	Classification=Benign
1	115286520	.	C	T	.	.	Classification=Benign
1	115293917	.	G	A	.	.	Classification=Benign
1	115338434	.	G	A	.	.	Classification=Benign
1	115659527	.	G	A	.	.	Classification=Benign
1	115663979	.	C	T	.	.	Classification=Benign
1	115684296	.	G	A	.	.	Classification=Benign
1	115693128	.	G	T	.	.	Classification=Benign
1	115694244	.	A	G	.	.	Classification=Benign
1	115694402	.	G	T	.	.	Classification=Benign
1	115696167	.	C	G	.	.	Classification=Benign
1	115696387	.	T	A	.	.	Classification=Benign
1	115696747	.	G	A	.	.	Classification=Benign
1	115697012	.	T	G	.	.	Classification=Benign
1	115697220	.	A	T	.	.	Classification=Benign
1	115697405	.	G	A	.	.	Classification=Benign
1	115701098	.	C	T	.	.	Classification=Benign
1	115702760	.	G	T	.	.	Classification=Benign
1	115702920	.	C	T	.	.	Classification=Pathogenic
1	115704936	.	C	A	.	.	Classification=Benign
1	115705169	.	G	A	.	.	Classification=Benign
1	115705187	.	C	G	.	.	Classification=Pathogenic
1	115705191	.	C	A	.	.	Classification=Pathogenic
1	115717923	.	C	T	.	.	Classification=Benign
1	115725228	.	G	A	.	.	Classification=Benign
1	115725662	.	C	T	.	.	Classification=Benign
1	115726991	.	C	T	.	.	Classification=Pathogenic
1	115732900	.	C	G	.	.	Classification=Pathogenic
1	115738337	.	T	A	.	.	Classification=Pathogenic
1	115740508	.	A	G	.	.	Classification=Benign
1	115740722	.	A	G	.	.	Classification=Benign
1	115740830	.	T	C	.	.	Classification=Pathogenic
1	115741126	.	T	C	.	.	Classification=Benign
1	115744684	.	C	T	.	.	Classification=Benign
1	116384040	.	A	G	.	.	Classification=Benign
1	116390113	.	T	G	.	.	Classification=Benign
1	116395106	.	G	A	.	.	Classification=Benign
1	116397939	.	C	T	.	.	Classification=Benign
1	116398991	.	C	T	.	.	Classification=Benign
1	116401547	.	AT	A	.	.	Classification=Benign
1	116403983	.	T	C	.	.	Classification=Benign
1	116585022	.	C	T	.	.	Classification=Benign
1	116616282	.	G	A	.	.	Classification=Benign
1	117011799	.	A	G	.	.	Classification=Benign
1	117018494	.	T	G	.	.	Classification=Benign
1	117074976	.	A	G	.	.	Classification=Benign
1	117075402	.	G	C	.	.	Classification=Benign
1	117092778	.	G	A	.	.	Classification=Benign
1	117466336	.	T	G	.	.	Classification=Benign
1	117972054	.	A	G	.	.	Classification=Benign
1	117973459	.	A	T	.	.	Classification=Benign
1	118031809	.	T	C	.	.	Classification=Benign
1	118042020	.	C	A	.	.	Classification=Benign
1	118101901	.	T	A	.	.	Classification=Benign
1	118150594	.	T	C	.	.	Classification=Benign
1	118884831	.	G	A	.	.	Classification=Benign
1	118884844	.	A	C	.	.	Classification=Benign
1	118885064	.	G	C	.	.	Classification=Benign
1	118885525	.	TA	T	.	.	Classification=Benign
1	118885553	.	C	G	.	.	Classification=Benign
1	118885713	.	T	TCA	.	.	Classification=Benign
1	118885713	.	T	TCACA	.	.	Classification=Benign
1	118899374	.	C	T	.	.	Classification=Benign
1	118899402	.	C	A	.	.	Classification=Benign
1	118926512	.	G	A	.	.	Classification=Benign
1	119033195	.	C	G	.	.	Classification=Benign
1	119042296	.	T	C	.	.	Classification=Benign
1	119076349	.	C	A	.	.	Classification=Pathogenic
1	119140767	.	G	A	.	.	Classification=Benign
1	119419583	.	G	A	.	.	Classification=Pathogenic
1	119419594	.	TG	T	.	.	Classification=Benign
1	119721477	.	C	G	.	.	Classification=Benign
1	119735314	.	C	CTT	.	.	Classification=Pathogenic
1	119735321	.	C	T	.	.	Classification=Pathogenic
1	119737210	.	G	T	.	.	Classification=Pathogenic
1	119740425	.	A	T	.	.	Classification=Benign
1	119740626	.	A	G	.	.	Classification=Benign
1	119743936	.	GT	G	.	.	Classification=Pathogenic
1	119750546	.	T	C	.	.	Classification=Benign
1	119750744	.	T	C	.	.	Classification=Benign
1	119757272	.	C	T	.	.	Classification=Pathogenic
1	119757495	.	T	C	.	.	Classification=Benign
1	119759116	.	A	G	.	.	Classification=Pathogenic
1	119759796	.	A	G	.	.	Classification=Benign
1	119759867	.	G	A	.	.	Classification=Pathogenic
1	119764171	.	C	T	.	.	Classification=Pathogenic
1	119764892	.	C	G	.	.	Classification=Benign
1	119915798	.	C	T	.	.	Classification=Benign
1	119916301	.	G	A	.	.	Classification=Benign
1	119917763	.	C	T	.	.	Classification=Pathogenic
1	119917764	.	T	C	.	.	Classification=Pathogenic
1	119920421	.	C	T	.	.	Classification=Benign
1	119921858	.	T	C	.	.	Classification=Benign
1	119922639	.	C	A	.	.	Classification=Benign
1	119925694	.	G	A	.	.	Classification=Benign
1	119935375	.	C	A	.	.	Classification=Benign
1	119935418	.	T	C	.	.	Classification=Benign
1	119937285	.	G	A	.	.	Classification=Benign
1	119940874	.	T	C	.	.	Classification=Benign
1	119949021	.	G	A	.	.	Classification=Benign
1	119953311	.	G	C	.	.	Classification=Benign
1	119955463	.	G	C	.	.	Classification=Benign
1	120005072	.	A	G	.	.	Classification=Benign
1	120069388	.	CGG	C	.	.	Classification=Benign
1	145912458	.	T	C	.	.	Classification=Benign
1	145927267	.	T	A	.	.	Classification=Benign
1	145994685	.	C	A	.	.	Classification=Benign
1	146019174	.	C	G	.	.	Classification=Pathogenic
1	146019740	.	G	C	.	.	Classification=Benign
1	146020223	.	C	G	.	.	Classification=Benign
1	146078278	.	T	C	.	.	Classification=Benign
1	146138232	.	T	G	.	.	Classification=Benign
1	147255523	.	G	A	.	.	Classification=Benign
1	147255733	.	G	T	.	.	Classification=Benign
1	147256108	.	G	A	.	.	Classification=Benign
1	147256494	.	A	G	.	.	Classification=Benign
1	147266041	.	A	C	.	.	Classification=Benign
1	147275229	.	G	A	.	.	Classification=Benign
1	147284111	.	A	G	.	.	Classification=Benign
1	147286246	.	G	A	.	.	Classification=Benign
1	147287690	.	C	T	.	.	Classification=Benign
1	147619150	.	C	T	.	.	Classification=Benign
1	147654302	.	T	C	.	.	Classification=Benign
1	147907615	.	A	G	.	.	Classification=Benign
1	147908848	.	A	G	.	.	Classification=Benign
1	148960636	.	TTTGCCGTTTCTTCC	T	.	.	Classification=Benign
1	149032053	.	G	A	.	.	Classification=Benign
1	149791405	.	T	C	.	.	Classification=Benign
1	149791461	.	AAAG	A	.	.	Classification=Benign
1	149813484	.	C	T	.	.	Classification=Benign
1	149906777	.	G	A	.	.	Classification=Benign
1	150068662	.	G	A	.	.	Classification=Benign
1	150072072	.	C	T	.	.	Classification=Benign
1	150077384	.	A	G	.	.	Classification=Benign
1	150081222	.	G	A	.	.	Classification=Benign
1	150082700	.	GT	G	.	.	Classification=Benign
1	150082811	.	A	G	.	.	Classification=Benign
1	150093520	.	GT	G	.	.	Classification=Benign
1	150110352	.	T	G	.	.	Classification=Benign
1	150284469	.	G	A	.	.	Classification=Benign
1	150328421	.	C	T	.	.	Classification=Benign
1	150343283	.	G	GGTATACTAATATCTCTGCCTGACAGTTGACA	.	.	Classification=Benign
1	150343433	.	G	A	.	.	Classification=Benign
1	150343453	.	G	A	.	.	Classification=Pathogenic
1	150349010	.	G	A	.	.	Classification=Benign
1	150349148	.	C	A	.	.	Classification=Benign
1	150489325	.	A	G	.	.	Classification=Benign
1	150491665	.	A	G	.	.	Classification=Pathogenic
1	150491855	.	C	G	.	.	Classification=Benign
1	150497585	.	C	T	.	.	Classification=Benign
1	150504617	.	CT	C	.	.	Classification=Benign
1	150504774	.	G	A	.	.	Classification=Benign
1	150505364	.	G	C	.	.	Classification=Benign
1	150509262	.	C	T	.	.	Classification=Benign
1	150509779	.	A	G	.	.	Classification=Benign
1	150509929	.	C	T	.	.	Classification=Benign
1	150511540	.	G	A	.	.	Classification=Benign
1	150512422	.	G	A	.	.	Classification=Benign
1	150512511	.	G	A	.	.	Classification=Benign
1	150512577	.	G	GTC	.	.	Classification=Benign
1	150552897	.	G	A	.	.	Classification=Pathogenic
1	150553107	.	C	T	.	.	Classification=Benign
1	150553468	.	T	G	.	.	Classification=Pathogenic
1	150553613	.	G	A	.	.	Classification=Benign
1	150553911	.	G	A	.	.	Classification=Benign
1	150554878	.	G	A	.	.	Classification=Benign
1	150555153	.	C	T	.	.	Classification=Benign
1	150555268	.	A	G	.	.	Classification=Benign
1	150555699	.	GCA	G	.	.	Classification=Benign
1	150556409	.	G	A	.	.	Classification=Benign
1	150557501	.	G	A	.	.	Classification=Pathogenic
1	150557567	.	G	A	.	.	Classification=Benign
1	150557622	.	TAGTG	T	.	.	Classification=Pathogenic
1	150558021	.	C	T	.	.	Classification=Pathogenic
1	150558517	.	C	T	.	.	Classification=Benign
1	150558602	.	A	G	.	.	Classification=Benign
1	150558844	.	G	A	.	.	Classification=Benign
1	150558947	.	TCTC	T	.	.	Classification=Benign
1	150559046	.	G	T	.	.	Classification=Pathogenic
1	150559429	.	C	A	.	.	Classification=Benign
1	150559803	.	C	T	.	.	Classification=Pathogenic
1	150747785	.	C	A	.	.	Classification=Benign
1	150799167	.	C	T	.	.	Classification=Pathogenic
1	150805873	.	A	AGGAGTAACATATCCTTTCTTTCGATAGTCGACAGAGTCTGGGGCTCTACCTTCCCATTCTGGGATATAAAGGGTGTCATTACTGCG	.	.	Classification=Pathogenic
1	150806084	.	A	T	.	.	Classification=Benign
1	150806195	.	C	T	.	.	Classification=Pathogenic
1	150806225	.	C	T	.	.	Classification=Pathogenic
1	150806685	.	C	T	.	.	Classification=Pathogenic
1	150807074	.	TCTCTCTCA	T	.	.	Classification=Benign
1	150807078	.	TCTCA	T	.	.	Classification=Benign
1	150807078	.	TCTCACA	T	.	.	Classification=Benign
1	150807078	.	TCTCACACA	T	.	.	Classification=Benign
1	150807080	.	T	A	.	.	Classification=Benign
1	150807080	.	TCACACACACACA	T	.	.	Classification=Benign
1	150964262	.	G	T	.	.	Classification=Benign
1	151017906	.	T	C	.	.	Classification=Pathogenic
1	151024679	.	G	A	.	.	Classification=Benign
1	151034061	.	G	A	.	.	Classification=Benign
1	151067323	.	A	G	.	.	Classification=Benign
1	151142531	.	G	A	.	.	Classification=Benign
1	151158768	.	G	A	.	.	Classification=Benign
1	151287067	.	G	A	.	.	Classification=Benign
1	151287128	.	C	T	.	.	Classification=Benign
1	151289879	.	C	A	.	.	Classification=Benign
1	151290839	.	G	A	.	.	Classification=Benign
1	151291306	.	A	G	.	.	Classification=Benign
1	151341102	.	T	G	.	.	Classification=Benign
1	151341298	.	A	G	.	.	Classification=Benign
1	151343055	.	G	T	.	.	Classification=Benign
1	151343076	.	G	A	.	.	Classification=Pathogenic
1	151343685	.	G	A	.	.	Classification=Benign
1	151344848	.	C	T	.	.	Classification=Pathogenic
1	151345102	.	C	G	.	.	Classification=Benign
1	151345189	.	C	A	.	.	Classification=Pathogenic
1	151345189	.	C	T	.	.	Classification=Pathogenic
1	151346200	.	C	T	.	.	Classification=Pathogenic
1	151368198	.	C	T	.	.	Classification=Pathogenic
1	151368248	.	G	A	.	.	Classification=Benign
1	151400176	.	C	T	.	.	Classification=Benign
1	151405363	.	G	A	.	.	Classification=Benign
1	151405437	.	T	C	.	.	Classification=Benign
1	151406632	.	C	T	.	.	Classification=Pathogenic
1	151411763	.	T	C	.	.	Classification=Benign
1	151412296	.	C	G	.	.	Classification=Pathogenic
1	151412397	.	C	T	.	.	Classification=Pathogenic
1	151423306	.	T	C	.	.	Classification=Benign
1	151429713	.	T	G	.	.	Classification=Pathogenic
1	151430014	.	C	T	.	.	Classification=Benign
1	151430768	.	T	C	.	.	Classification=Benign
1	151431059	.	C	T	.	.	Classification=Benign
1	151520622	.	C	T	.	.	Classification=Benign
1	151683361	.	C	T	.	.	Classification=Benign
1	151692601	.	G	A	.	.	Classification=Benign
1	151692947	.	C	T	.	.	Classification=Pathogenic
1	151817112	.	C	CTGTGTGTG	.	.	Classification=Benign
1	151817113	.	T	TGTGTGTGA	.	.	Classification=Benign
1	152087104	.	G	C	.	.	Classification=Benign
1	152111160	.	G	C	.	.	Classification=Benign
1	152213599	.	C	G	.	.	Classification=Benign
1	152219233	.	C	G	.	.	Classification=Benign
1	152223233	.	G	A	.	.	Classification=Benign
1	152302521	.	G	A	.	.	Classification=Benign
1	152304107	.	C	G	.	.	Classification=Benign
1	152304150	.	G	C	.	.	Classification=Benign
1	152304195	.	C	A	.	.	Classification=Benign
1	152304296	.	C	A	.	.	Classification=Benign
1	152304831	.	G	C	.	.	Classification=Benign
1	152304920	.	T	C	.	.	Classification=Benign
1	152305241	.	C	A	.	.	Classification=Benign
1	152305573	.	A	C	.	.	Classification=Benign
1	152306136	.	C	A	.	.	Classification=Benign
1	152306213	.	C	A	.	.	Classification=Benign
1	152306543	.	G	A	.	.	Classification=Benign
1	152306894	.	G	C	.	.	Classification=Benign
1	152307365	.	G	C	.	.	Classification=Benign
1	152307444	.	A	G	.	.	Classification=Benign
1	152307488	.	C	T	.	.	Classification=Benign
1	152307789	.	C	G	.	.	Classification=Benign
1	152307995	.	C	G	.	.	Classification=Benign
1	152308170	.	C	T	.	.	Classification=Benign
1	152308211	.	C	T	.	.	Classification=Benign
1	152308212	.	A	G	.	.	Classification=Benign
1	152308215	.	A	T	.	.	Classification=Benign
1	152308431	.	G	T	.	.	Classification=Benign
1	152308660	.	C	T	.	.	Classification=Benign
1	152308668	.	T	C	.	.	Classification=Benign
1	152308752	.	C	G	.	.	Classification=Benign
1	152309003	.	G	T	.	.	Classification=Benign
1	152309183	.	G	A	.	.	Classification=Benign
1	152309438	.	G	C	.	.	Classification=Benign
1	152310434	.	G	C	.	.	Classification=Benign
1	152312378	.	A	G	.	.	Classification=Benign
1	152314602	.	G	A	.	.	Classification=Benign
1	152351623	.	C	T	.	.	Classification=Benign
1	152351921	.	G	A	.	.	Classification=Benign
1	152356893	.	C	G	.	.	Classification=Benign
1	152357282	.	T	A	.	.	Classification=Benign
1	152760707	.	C	A	.	.	Classification=Benign
1	152805279	.	C	A	.	.	Classification=Benign
1	152910289	.	G	A	.	.	Classification=Benign
1	152910506	.	C	G	.	.	Classification=Benign
1	152910506	.	C	CAGCAGCAGGAGGGGCAGCTGGAGCTCTCTG	.	.	Classification=Benign
1	153003460	.	C	G	.	.	Classification=Benign
1	153056677	.	G	T	.	.	Classification=Benign
1	153261012	.	C	CGGCGGT	.	.	Classification=Benign
1	153261059	.	T	TCGG	.	.	Classification=Benign
1	153261272	.	G	C	.	.	Classification=Benign
1	153261415	.	G	C	.	.	Classification=Benign
1	153303879	.	T	C	.	.	Classification=Benign
1	153543882	.	G	A	.	.	Classification=Benign
1	153544735	.	C	T	.	.	Classification=Benign
1	153688210	.	C	T	.	.	Classification=Benign
1	153811553	.	G	C	.	.	Classification=Benign
1	153812083	.	G	A	.	.	Classification=Benign
1	153812385	.	G	C	.	.	Classification=Benign
1	153813454	.	T	C	.	.	Classification=Pathogenic
1	153816271	.	A	G	.	.	Classification=Pathogenic
1	153816555	.	T	C	.	.	Classification=Benign
1	153817544	.	T	C	.	.	Classification=Pathogenic
1	153819604	.	A	G	.	.	Classification=Pathogenic
1	153827982	.	T	C	.	.	Classification=Benign
1	153827983	.	A	G	.	.	Classification=Benign
1	153828011	.	A	C	.	.	Classification=Pathogenic
1	153828012	.	C	A	.	.	Classification=Pathogenic
1	153828012	.	C	T	.	.	Classification=Pathogenic
1	153991591	.	T	C	.	.	Classification=Benign
1	154165528	.	C	G	.	.	Classification=Benign
1	154171584	.	T	TAG	.	.	Classification=Benign
1	154191050	.	G	C	.	.	Classification=Benign
1	154261645	.	G	A	.	.	Classification=Benign
1	154273806	.	G	T	.	.	Classification=Pathogenic
1	154273987	.	T	A	.	.	Classification=Benign
1	154274949	.	G	C	.	.	Classification=Pathogenic
1	154275000	.	TG	T	.	.	Classification=Pathogenic
1	154429320	.	C	T	.	.	Classification=Benign
1	154448189	.	T	TA	.	.	Classification=Benign
1	154454471	.	T	A	.	.	Classification=Benign
1	154571306	.	C	T	.	.	Classification=Benign
1	154572056	.	G	A	.	.	Classification=Benign
1	154583192	.	A	T	.	.	Classification=Benign
1	154583257	.	A	T	.	.	Classification=Benign
1	154583564	.	T	G	.	.	Classification=Benign
1	154583868	.	T	G	.	.	Classification=Benign
1	154584285	.	CCT	C	.	.	Classification=Benign
1	154584438	.	C	T	.	.	Classification=Benign
1	154586343	.	C	A	.	.	Classification=Pathogenic
1	154586560	.	G	C	.	.	Classification=Benign
1	154588785	.	G	C	.	.	Classification=Benign
1	154589185	.	C	G	.	.	Classification=Benign
1	154589463	.	C	G	.	.	Classification=Pathogenic
1	154590336	.	G	A	.	.	Classification=Pathogenic
1	154590681	.	A	G	.	.	Classification=Benign
1	154596703	.	G	A	.	.	Classification=Benign
1	154597816	.	C	T	.	.	Classification=Benign
1	154597820	.	G	A	.	.	Classification=Benign
1	154598397	.	C	T	.	.	Classification=Benign
1	154601491	.	T	C	.	.	Classification=Benign
1	154601639	.	T	A	.	.	Classification=Benign
1	154601870	.	C	T	.	.	Classification=Benign
1	154602585	.	G	A	.	.	Classification=Benign
1	154607722	.	TACACACACACGC	T	.	.	Classification=Benign
1	154607735	.	A	G	.	.	Classification=Benign
1	154869723	.	G	GGTGGCTGCTGCTGCT	.	.	Classification=Benign
1	154925085	.	A	C	.	.	Classification=Benign
1	154984284	.	G	C	.	.	Classification=Benign
1	154987543	.	T	G	.	.	Classification=Benign
1	154988517	.	G	A	.	.	Classification=Benign
1	154988972	.	T	G	.	.	Classification=Benign
1	154989230	.	A	G	.	.	Classification=Benign
1	155041461	.	C	T	.	.	Classification=Benign
1	155055974	.	C	A	.	.	Classification=Benign
1	155133751	.	A	T	.	.	Classification=Benign
1	155189885	.	T	G	.	.	Classification=Benign
1	155189991	.	T	C	.	.	Classification=Benign
1	155192042	.	C	G	.	.	Classification=Benign
1	155192276	.	C	T	.	.	Classification=Benign
1	155235101	.	C	T	.	.	Classification=Pathogenic
1	155235193	.	A	G	.	.	Classification=Pathogenic
1	155236550	.	T	G	.	.	Classification=Benign
1	155237099	.	G	T	.	.	Classification=Pathogenic
1	155237579	.	C	G	.	.	Classification=Pathogenic
1	155237596	.	A	T	.	.	Classification=Benign
1	155238392	.	T	C	.	.	Classification=Benign
1	155240629	.	C	T	.	.	Classification=Pathogenic
1	155290305	.	G	A	.	.	Classification=Benign
1	155291754	.	AC	A	.	.	Classification=Pathogenic
1	155293177	.	C	T	.	.	Classification=Pathogenic
1	155293438	.	C	T	.	.	Classification=Pathogenic
1	155299985	.	A	G	.	.	Classification=Benign
1	155300281	.	C	T	.	.	Classification=Pathogenic
1	155318292	.	G	A	.	.	Classification=Pathogenic
1	155343256	.	T	C	.	.	Classification=Benign
1	155347764	.	G	C	.	.	Classification=Benign
1	155480445	.	G	A	.	.	Classification=Benign
1	155481928	.	C	T	.	.	Classification=Benign
1	155610461	.	C	A	.	.	Classification=Benign
1	155612571	.	G	A	.	.	Classification=Pathogenic
1	155613211	.	A	G	.	.	Classification=Benign
1	155613252	.	TAGG	T	.	.	Classification=Benign
1	155614146	.	A	G	.	.	Classification=Benign
1	155660173	.	C	T	.	.	Classification=Benign
1	155660505	.	G	C	.	.	Classification=Benign
1	155660752	.	C	T	.	.	Classification=Benign
1	155672732	.	C	T	.	.	Classification=Pathogenic
1	155904700	.	C	T	.	.	Classification=Benign
1	155904738	.	G	C	.	.	Classification=Pathogenic
1	155904856	.	G	A	.	.	Classification=Benign
1	155910782	.	C	G	.	.	Classification=Benign
1	155910969	.	C	CA	.	.	Classification=Benign
1	155947990	.	C	T	.	.	Classification=Benign
1	155948089	.	T	A	.	.	Classification=Benign
1	156115053	.	C	G	.	.	Classification=Pathogenic
1	156115275	.	G	A	.	.	Classification=Pathogenic
1	156115276	.	T	A	.	.	Classification=Pathogenic
1	156115276	.	T	G	.	.	Classification=Pathogenic
1	156126191	.	G	A	.	.	Classification=Benign
1	156126596	.	G	A	.	.	Classification=Benign
1	156126626	.	T	G	.	.	Classification=Benign
1	156127186	.	G	A	.	.	Classification=Benign
1	156129839	.	C	G	.	.	Classification=Benign
1	156130348	.	T	C	.	.	Classification=Benign
1	156130615	.	A	G	.	.	Classification=Pathogenic
1	156130774	.	G	A	.	.	Classification=Pathogenic
1	156134206	.	A	C	.	.	Classification=Benign
1	156134584	.	G	T	.	.	Classification=Benign
1	156134977	.	T	C	.	.	Classification=Pathogenic
1	156135310	.	C	T	.	.	Classification=Pathogenic
1	156135313	.	G	A	.	.	Classification=Pathogenic
1	156136103	.	TGGAGGGCGAGGAGGAGA	T	.	.	Classification=Pathogenic
1	156136120	.	A	G	.	.	Classification=Pathogenic
1	156136122	.	G	T	.	.	Classification=Pathogenic
1	156136123	.	T	A	.	.	Classification=Pathogenic
1	156136170	.	C	T	.	.	Classification=Benign
1	156136213	.	G	A	.	.	Classification=Pathogenic
1	156136380	.	G	A	.	.	Classification=Benign
1	156136393	.	A	G	.	.	Classification=Pathogenic
1	156136437	.	G	A	.	.	Classification=Pathogenic
1	156136438	.	T	G	.	.	Classification=Pathogenic
1	156136578	.	G	A	.	.	Classification=Benign
1	156137029	.	G	T	.	.	Classification=Pathogenic
1	156137033	.	G	C	.	.	Classification=Pathogenic
1	156137072	.	C	T	.	.	Classification=Benign
1	156137174	.	A	AGAACACCTGGGGCTGCGGGAACAGCCTGCGTACGGCT	.	.	Classification=Pathogenic
1	156137203	.	C	CG	.	.	Classification=Pathogenic
1	156137233	.	G	T	.	.	Classification=Pathogenic
1	156137375	.	A	G	.	.	Classification=Benign
1	156137651	.	C	G	.	.	Classification=Pathogenic
1	156138664	.	C	CT	.	.	Classification=Pathogenic
1	156138783	.	A	G	.	.	Classification=Benign
1	156161338	.	G	GC	.	.	Classification=Benign
1	156163019	.	A	C	.	.	Classification=Benign
1	156174939	.	A	G	.	.	Classification=Benign
1	156175180	.	G	A	.	.	Classification=Benign
1	156176846	.	C	T	.	.	Classification=Benign
1	156176878	.	C	T	.	.	Classification=Benign
1	156177099	.	C	G	.	.	Classification=Benign
1	156268420	.	A	G	.	.	Classification=Benign
1	156285318	.	G	A	.	.	Classification=Benign
1	156533768	.	C	T	.	.	Classification=Benign
1	156550308	.	C	A	.	.	Classification=Benign
1	156563641	.	G	T	.	.	Classification=Benign
1	156592671	.	G	A	.	.	Classification=Pathogenic
1	156593669	.	A	T	.	.	Classification=Benign
1	156671699	.	T	C	.	.	Classification=Benign
1	156672363	.	C	G	.	.	Classification=Benign
1	156815752	.	AC	A	.	.	Classification=Benign
1	156815987	.	G	A	.	.	Classification=Benign
1	156844235	.	G	A	.	.	Classification=Benign
1	156864429	.	G	GT	.	.	Classification=Pathogenic
1	156864512	.	G	A	.	.	Classification=Benign
1	156866908	.	A	C	.	.	Classification=Pathogenic
1	156866946	.	G	A	.	.	Classification=Pathogenic
1	156868103	.	G	A	.	.	Classification=Pathogenic
1	156868213	.	C	T	.	.	Classification=Pathogenic
1	156868250	.	G	A	.	.	Classification=Pathogenic
1	156868250	.	G	T	.	.	Classification=Pathogenic
1	156868503	.	AG	A	.	.	Classification=Pathogenic
1	156868651	.	A	T	.	.	Classification=Pathogenic
1	156871756	.	G	A	.	.	Classification=Pathogenic
1	156871756	.	G	C	.	.	Classification=Pathogenic
1	156872839	.	C	G	.	.	Classification=Pathogenic
1	156873770	.	ACT	A	.	.	Classification=Pathogenic
1	156875009	.	G	A	.	.	Classification=Pathogenic
1	156875009	.	G	C	.	.	Classification=Pathogenic
1	156875881	.	A	C	.	.	Classification=Benign
1	156876175	.	C	T	.	.	Classification=Benign
1	156876328	.	C	T	.	.	Classification=Benign
1	156876399	.	G	A	.	.	Classification=Pathogenic
1	156876441	.	G	A	.	.	Classification=Benign
1	156876569	.	TC	T	.	.	Classification=Pathogenic
1	156879050	.	G	A	.	.	Classification=Benign
1	156879159	.	G	T	.	.	Classification=Pathogenic
1	156879224	.	G	A	.	.	Classification=Benign
1	156879365	.	A	C	.	.	Classification=Pathogenic
1	156879988	.	G	A	.	.	Classification=Benign
1	156881249	.	T	G	.	.	Classification=Benign
1	156881590	.	G	A	.	.	Classification=Benign
1	157099176	.	T	C	.	.	Classification=Benign
1	157524453	.	T	C	.	.	Classification=Benign
1	157681084	.	C	T	.	.	Classification=Benign
1	158354623	.	A	G	.	.	Classification=Benign
1	158611720	.	T	C	.	.	Classification=Benign
1	158612557	.	G	GAAA	.	.	Classification=Benign
1	158615205	.	G	A	.	.	Classification=Pathogenic
1	158619126	.	C	G	.	.	Classification=Benign
1	158623172	.	C	A	.	.	Classification=Benign
1	158626034	.	T	C	.	.	Classification=Benign
1	158626052	.	C	A	.	.	Classification=Benign
1	158626734	.	A	G	.	.	Classification=Benign
1	158627717	.	G	C	.	.	Classification=Benign
1	158634558	.	T	C	.	.	Classification=Benign
1	158636725	.	C	T	.	.	Classification=Benign
1	158636763	.	T	C	.	.	Classification=Pathogenic
1	158637819	.	T	C	.	.	Classification=Benign
1	158638145	.	T	G	.	.	Classification=Benign
1	158640311	.	C	CT	.	.	Classification=Benign
1	158642985	.	C	T	.	.	Classification=Benign
1	158645427	.	T	C	.	.	Classification=Benign
1	158645559	.	A	G	.	.	Classification=Benign
1	158653269	.	C	T	.	.	Classification=Pathogenic
1	158656669	.	A	C	.	.	Classification=Pathogenic
1	158661354	.	C	G	.	.	Classification=Benign
1	158661410	.	C	T	.	.	Classification=Pathogenic
1	158662702	.	C	A	.	.	Classification=Pathogenic
1	158669407	.	C	T	.	.	Classification=Pathogenic
1	158671651	.	T	C	.	.	Classification=Benign
1	158672083	.	C	CACTT	.	.	Classification=Pathogenic
1	158674315	.	T	A	.	.	Classification=Benign
1	158677879	.	T	C	.	.	Classification=Benign
1	158681604	.	C	T	.	.	Classification=Benign
1	158685628	.	A	T	.	.	Classification=Benign
1	158686493	.	C	T	.	.	Classification=Pathogenic
1	159065931	.	A	G	.	.	Classification=Benign
1	159304102	.	A	G	.	.	Classification=Benign
1	159714095	.	A	C	.	.	Classification=Benign
1	159953605	.	G	A	.	.	Classification=Benign
1	160030645	.	A	T	.	.	Classification=Benign
1	160030698	.	G	A	.	.	Classification=Benign
1	160039245	.	T	C	.	.	Classification=Benign
1	160041441	.	T	C	.	.	Classification=Benign
1	160041734	.	C	CT	.	.	Classification=Pathogenic
1	160041798	.	G	C	.	.	Classification=Benign
1	160116078	.	A	C	.	.	Classification=Benign
1	160120669	.	T	G	.	.	Classification=Benign
1	160121346	.	T	C	.	.	Classification=Benign
1	160123858	.	G	A	.	.	Classification=Benign
1	160124854	.	A	G	.	.	Classification=Benign
1	160125269	.	G	GC	.	.	Classification=Benign
1	160125337	.	T	A	.	.	Classification=Benign
1	160127876	.	G	A	.	.	Classification=Benign
1	160128753	.	G	A	.	.	Classification=Benign
1	160128762	.	G	A	.	.	Classification=Benign
1	160129137	.	A	AG	.	.	Classification=Benign
1	160134659	.	A	C	.	.	Classification=Benign
1	160135160	.	C	T	.	.	Classification=Benign
1	160135591	.	G	C	.	.	Classification=Benign
1	160135620	.	G	T	.	.	Classification=Benign
1	160135753	.	T	C	.	.	Classification=Benign
1	160136321	.	G	A	.	.	Classification=Benign
1	160136370	.	G	A	.	.	Classification=Pathogenic
1	160136385	.	G	A	.	.	Classification=Benign
1	160136726	.	C	T	.	.	Classification=Benign
1	160136942	.	G	A	.	.	Classification=Benign
1	160139397	.	A	G	.	.	Classification=Benign
1	160139736	.	G	T	.	.	Classification=Benign
1	160139846	.	C	G	.	.	Classification=Benign
1	160140045	.	G	A	.	.	Classification=Benign
1	160141098	.	A	G	.	.	Classification=Benign
1	160141126	.	A	G	.	.	Classification=Benign
1	160141408	.	G	A	.	.	Classification=Benign
1	160141804	.	A	C	.	.	Classification=Benign
1	160142025	.	G	A	.	.	Classification=Benign
1	160142322	.	T	G	.	.	Classification=Benign
1	160142417	.	T	A	.	.	Classification=Benign
1	160142533	.	C	A	.	.	Classification=Benign
1	160142606	.	C	T	.	.	Classification=Benign
1	160143103	.	C	T	.	.	Classification=Benign
1	160171735	.	A	G	.	.	Classification=Benign
1	160190778	.	C	A	.	.	Classification=Benign
1	160190790	.	G	A	.	.	Classification=Benign
1	160199915	.	A	G	.	.	Classification=Benign
1	160283155	.	A	G	.	.	Classification=Benign
1	160291476	.	G	A	.	.	Classification=Benign
1	160293382	.	T	C	.	.	Classification=Benign
1	160296094	.	G	A	.	.	Classification=Benign
1	160310235	.	T	C	.	.	Classification=Benign
1	160314049	.	T	C	.	.	Classification=Benign
1	160314066	.	C	G	.	.	Classification=Benign
1	160332545	.	C	A	.	.	Classification=Benign
1	160335254	.	C	T	.	.	Classification=Benign
1	160349030	.	C	T	.	.	Classification=Benign
1	160351391	.	A	T	.	.	Classification=Benign
1	160352992	.	G	A	.	.	Classification=Pathogenic
1	160355978	.	C	T	.	.	Classification=Benign
1	160358163	.	A	G	.	.	Classification=Benign
1	160419212	.	C	T	.	.	Classification=Benign
1	160424220	.	C	T	.	.	Classification=Benign
1	160685184	.	A	G	.	.	Classification=Benign
1	160879371	.	G	A	.	.	Classification=Benign
1	160951112	.	C	T	.	.	Classification=Benign
1	161079861	.	C	T	.	.	Classification=Benign
1	161167486	.	G	C	.	.	Classification=Pathogenic
1	161167487	.	G	A	.	.	Classification=Pathogenic
1	161167668	.	G	A	.	.	Classification=Benign
1	161168094	.	GCA	G	.	.	Classification=Pathogenic
1	161169030	.	G	GGCCAAGGCCAGC	.	.	Classification=Pathogenic
1	161169659	.	G	A	.	.	Classification=Pathogenic
1	161170950	.	G	C	.	.	Classification=Pathogenic
1	161191082	.	T	C	.	.	Classification=Benign
1	161202163	.	C	G	.	.	Classification=Benign
1	161202489	.	G	C	.	.	Classification=Benign
1	161213926	.	G	A	.	.	Classification=Benign
1	161283731	.	G	T	.	.	Classification=Benign
1	161305115	.	T	C	.	.	Classification=Benign
1	161305972	.	TGGCGTCTGGGGGAGG	T	.	.	Classification=Pathogenic
1	161305980	.	G	C	.	.	Classification=Pathogenic
1	161305981	.	G	C	.	.	Classification=Pathogenic
1	161305982	.	G	T	.	.	Classification=Pathogenic
1	161305984	.	G	C	.	.	Classification=Pathogenic
1	161306106	.	A	G	.	.	Classification=Pathogenic
1	161306170	.	T	A	.	.	Classification=Pathogenic
1	161306327	.	A	C	.	.	Classification=Pathogenic
1	161306644	.	A	G	.	.	Classification=Benign
1	161306722	.	TACA	T	.	.	Classification=Pathogenic
1	161307425	.	C	G	.	.	Classification=Pathogenic
1	161309728	.	T	C	.	.	Classification=Benign
1	161323611	.	C	G	.	.	Classification=Pathogenic
1	161323613	.	G	A	.	.	Classification=Pathogenic
1	161323644	.	C	T	.	.	Classification=Benign
1	161323671	.	G	A	.	.	Classification=Pathogenic
1	161323671	.	G	GT	.	.	Classification=Pathogenic
1	161340496	.	G	A	.	.	Classification=Benign
1	161356664	.	GT	G	.	.	Classification=Benign
1	161356751	.	C	T	.	.	Classification=Benign
1	161356759	.	G	A	.	.	Classification=Benign
1	161356776	.	A	T	.	.	Classification=Benign
1	161356783	.	T	G	.	.	Classification=Benign
1	161356841	.	G	A	.	.	Classification=Pathogenic
1	161356841	.	G	C	.	.	Classification=Pathogenic
1	161356932	.	C	CT	.	.	Classification=Benign
1	161357093	.	G	GTTAA	.	.	Classification=Benign
1	161357139	.	C	G	.	.	Classification=Benign
1	161362280	.	A	G	.	.	Classification=Benign
1	161362434	.	A	G	.	.	Classification=Benign
1	161362443	.	G	C	.	.	Classification=Benign
1	161364233	.	G	C	.	.	Classification=Benign
1	161510859	.	A	G	.	.	Classification=Benign
1	161518073	.	C	T	.	.	Classification=Benign
1	161548424	.	T	C	.	.	Classification=Benign
1	161629781	.	T	C	.	.	Classification=Benign
1	161629785	.	G	T	.	.	Classification=Benign
1	161781958	.	G	A	.	.	Classification=Pathogenic
1	161784012	.	T	C	.	.	Classification=Benign
1	161791438	.	A	G	.	.	Classification=Benign
1	161802196	.	C	T	.	.	Classification=Benign
1	161819835	.	C	G	.	.	Classification=Benign
1	162287085	.	A	G	.	.	Classification=Benign
1	162333014	.	T	G	.	.	Classification=Pathogenic
1	162333072	.	C	A	.	.	Classification=Benign
1	162343728	.	A	G	.	.	Classification=Benign
1	162343945	.	C	T	.	.	Classification=Benign
1	162343957	.	C	T	.	.	Classification=Benign
1	162355480	.	G	A	.	.	Classification=Benign
1	162365085	.	T	TGCAC	.	.	Classification=Benign
1	162576990	.	C	T	.	.	Classification=Benign
1	162587615	.	G	A	.	.	Classification=Benign
1	162599280	.	A	G	.	.	Classification=Benign
1	162755789	.	A	T	.	.	Classification=Benign
1	162767575	.	G	A	.	.	Classification=Benign
1	162773317	.	A	G	.	.	Classification=Benign
1	162779971	.	T	C	.	.	Classification=Benign
1	164559883	.	G	A	.	.	Classification=Benign
1	164560014	.	G	A	.	.	Classification=Pathogenic
1	164799697	.	A	G	.	.	Classification=Pathogenic
1	164799902	.	T	G	.	.	Classification=Benign
1	164807630	.	G	T	.	.	Classification=Pathogenic
1	164820207	.	A	G	.	.	Classification=Benign
1	165210852	.	T	A	.	.	Classification=Benign
1	165213509	.	G	A	.	.	Classification=Benign
1	165249397	.	C	G	.	.	Classification=Benign
1	165563711	.	C	T	.	.	Classification=Benign
1	167117353	.	A	T	.	.	Classification=Benign
1	167438545	.	C	T	.	.	Classification=Benign
1	167439328	.	G	T	.	.	Classification=Benign
1	167439433	.	C	T	.	.	Classification=Benign
1	167809790	.	G	A	.	.	Classification=Benign
1	167818027	.	C	T	.	.	Classification=Benign
1	167818165	.	T	A	.	.	Classification=Benign
1	167823424	.	C	A	.	.	Classification=Benign
1	167824239	.	T	C	.	.	Classification=Benign
1	167824529	.	G	A	.	.	Classification=Benign
1	167833015	.	G	T	.	.	Classification=Benign
1	167836575	.	T	C	.	.	Classification=Benign
1	167837404	.	C	G	.	.	Classification=Benign
1	167837409	.	T	A	.	.	Classification=Benign
1	167848172	.	T	G	.	.	Classification=Benign
1	167854734	.	T	C	.	.	Classification=Benign
1	167855896	.	A	G	.	.	Classification=Benign
1	167856239	.	T	C	.	.	Classification=Benign
1	167860989	.	A	G	.	.	Classification=Benign
1	167874866	.	C	T	.	.	Classification=Benign
1	167875315	.	C	A	.	.	Classification=Benign
1	167875321	.	G	A	.	.	Classification=Benign
1	167878746	.	T	C	.	.	Classification=Benign
1	167880420	.	C	G	.	.	Classification=Benign
1	167883512	.	C	T	.	.	Classification=Benign
1	168104785	.	G	A	.	.	Classification=Benign
1	168136258	.	T	A	.	.	Classification=Benign
1	168281195	.	C	T	.	.	Classification=Benign
1	168281244	.	CAG	C	.	.	Classification=Pathogenic
1	168291418	.	C	T	.	.	Classification=Benign
1	168297786	.	G	T	.	.	Classification=Pathogenic
1	168300484	.	G	A	.	.	Classification=Pathogenic
1	168312777	.	C	T	.	.	Classification=Benign
1	168313481	.	G	C	.	.	Classification=Benign
1	168313546	.	G	A	.	.	Classification=Benign
1	168714291	.	C	T	.	.	Classification=Benign
1	168728911	.	C	T	.	.	Classification=Benign
1	169464428	.	T	C	.	.	Classification=Benign
1	169468643	.	C	A	.	.	Classification=Pathogenic
1	169468643	.	C	T	.	.	Classification=Pathogenic
1	169470092	.	C	T	.	.	Classification=Pathogenic
1	169477465	.	A	T	.	.	Classification=Pathogenic
1	169512493	.	T	G	.	.	Classification=Benign
1	169514337	.	T	C	.	.	Classification=Benign
1	169523012	.	CTCTT	C	.	.	Classification=Benign
1	169523900	.	G	C	.	.	Classification=Pathogenic
1	169524902	.	C	T	.	.	Classification=Benign
1	169525971	.	C	T	.	.	Classification=Benign
1	169530713	.	C	T	.	.	Classification=Benign
1	169530908	.	C	A	.	.	Classification=Pathogenic
1	169540501	.	T	G	.	.	Classification=Benign
1	169540880	.	G	A	.	.	Classification=Benign
1	169542496	.	T	C	.	.	Classification=Benign
1	169542640	.	T	G	.	.	Classification=Benign
1	169546208	.	C	CAT	.	.	Classification=Benign
1	169546687	.	A	G	.	.	Classification=Benign
1	169549803	.	G	A	.	.	Classification=Pathogenic
1	169550433	.	T	C	.	.	Classification=Benign
1	169552611	.	T	C	.	.	Classification=Benign
1	169556319	.	T	TCTCTGGC	.	.	Classification=Benign
1	169557187	.	G	T	.	.	Classification=Benign
1	169558837	.	C	G	.	.	Classification=Benign
1	169558942	.	C	A	.	.	Classification=Benign
1	169559592	.	C	T	.	.	Classification=Benign
1	169560735	.	C	T	.	.	Classification=Benign
1	169560832	.	A	C	.	.	Classification=Benign
1	169560855	.	T	C	.	.	Classification=Benign
1	169572275	.	C	G	.	.	Classification=Benign
1	169572602	.	G	A	.	.	Classification=Benign
1	169582311	.	T	TA	.	.	Classification=Benign
1	169582311	.	T	TAA	.	.	Classification=Benign
1	169596008	.	T	C	.	.	Classification=Benign
1	170532026	.	T	C	.	.	Classification=Benign
1	170532244	.	A	C	.	.	Classification=Benign
1	170539557	.	A	T	.	.	Classification=Pathogenic
1	170542474	.	C	CT	.	.	Classification=Benign
1	170542489	.	A	T	.	.	Classification=Pathogenic
1	170544850	.	G	C	.	.	Classification=Pathogenic
1	170544891	.	A	G	.	.	Classification=Benign
1	170552136	.	C	T	.	.	Classification=Pathogenic
1	171107710	.	TGCAACTACTGG	T	.	.	Classification=Pathogenic
1	171108219	.	C	T	.	.	Classification=Pathogenic
1	171114360	.	AG	A	.	.	Classification=Pathogenic
1	171282268	.	A	G	.	.	Classification=Benign
1	171636465	.	C	T	.	.	Classification=Benign
1	171651780	.	T	A	.	.	Classification=Benign
1	171652385	.	C	T	.	.	Classification=Benign
1	171784473	.	G	A	.	.	Classification=Benign
1	171786030	.	G	A	.	.	Classification=Benign
1	171787896	.	C	T	.	.	Classification=Benign
1	171792051	.	C	T	.	.	Classification=Benign
1	171794487	.	A	G	.	.	Classification=Benign
1	172659481	.	T	G	.	.	Classification=Benign
1	172665449	.	TG	T	.	.	Classification=Benign
1	172666622	.	T	A	.	.	Classification=Benign
1	173751930	.	T	C	.	.	Classification=Benign
1	173825235	.	C	G	.	.	Classification=Pathogenic
1	173825357	.	G	A	.	.	Classification=Pathogenic
1	173825449	.	CATTATT	C	.	.	Classification=Benign
1	173826664	.	TC	T	.	.	Classification=Benign
1	173826815	.	C	T	.	.	Classification=Benign
1	173828321	.	C	G	.	.	Classification=Benign
1	173831529	.	T	G	.	.	Classification=Benign
1	173837018	.	C	T	.	.	Classification=Pathogenic
1	173845086	.	C	T	.	.	Classification=Benign
1	173845213	.	AT	A	.	.	Classification=Benign
1	173850605	.	C	CT	.	.	Classification=Benign
1	173853370	.	C	T	.	.	Classification=Pathogenic
1	173853873	.	C	A	.	.	Classification=Benign
1	173856781	.	T	C	.	.	Classification=Benign
1	173907423	.	C	G	.	.	Classification=Benign
1	173907528	.	C	T	.	.	Classification=Pathogenic
1	173909333	.	A	G	.	.	Classification=Benign
1	173909694	.	T	C	.	.	Classification=Benign
1	173909943	.	C	G	.	.	Classification=Pathogenic
1	173911614	.	C	A	.	.	Classification=Benign
1	173911798	.	C	T	.	.	Classification=Pathogenic
1	173912015	.	C	A	.	.	Classification=Pathogenic
1	173912015	.	C	G	.	.	Classification=Pathogenic
1	174221067	.	A	G	.	.	Classification=Benign
1	174637464	.	A	G	.	.	Classification=Benign
1	175077699	.	C	T	.	.	Classification=Benign
1	175330113	.	G	A	.	.	Classification=Benign
1	175365047	.	T	C	.	.	Classification=Benign
1	175367257	.	G	A	.	.	Classification=Benign
1	175386060	.	G	A	.	.	Classification=Benign
1	175391295	.	G	A	.	.	Classification=Benign
1	175406643	.	G	A	.	.	Classification=Benign
1	175989442	.	T	C	.	.	Classification=Benign
1	176135083	.	T	C	.	.	Classification=Benign
1	176556834	.	C	G	.	.	Classification=Benign
1	176556865	.	C	T	.	.	Classification=Benign
1	179103593	.	T	C	.	.	Classification=Benign
1	179108478	.	T	C	.	.	Classification=Benign
1	179341178	.	G	A	.	.	Classification=Benign
1	179552596	.	T	C	.	.	Classification=Benign
1	179552601	.	A	T	.	.	Classification=Pathogenic
1	179552602	.	C	A	.	.	Classification=Pathogenic
1	179556917	.	A	T	.	.	Classification=Benign
1	179557025	.	AC	A	.	.	Classification=Pathogenic
1	179557026	.	C	G	.	.	Classification=Pathogenic
1	179557029	.	T	A	.	.	Classification=Pathogenic
1	179557231	.	C	A	.	.	Classification=Pathogenic
1	179559782	.	G	A	.	.	Classification=Benign
1	179561006	.	A	C	.	.	Classification=Benign
1	179561286	.	T	A	.	.	Classification=Pathogenic
1	179564688	.	A	C	.	.	Classification=Pathogenic
1	179564689	.	C	A	.	.	Classification=Pathogenic
1	179564689	.	C	T	.	.	Classification=Pathogenic
1	179883025	.	C	T	.	.	Classification=Benign
1	179884516	.	CAA	C	.	.	Classification=Benign
1	179884747	.	C	CTCA	.	.	Classification=Benign
1	179884891	.	A	T	.	.	Classification=Benign
1	179889309	.	G	A	.	.	Classification=Benign
1	179889652	.	CT	C	.	.	Classification=Benign
1	179913999	.	T	C	.	.	Classification=Benign
1	179914055	.	G	A	.	.	Classification=Benign
1	180166566	.	A	G	.	.	Classification=Benign
1	180266272	.	G	A	.	.	Classification=Benign
1	180271378	.	A	C	.	.	Classification=Pathogenic
1	180271834	.	G	C	.	.	Classification=Pathogenic
1	180271918	.	C	T	.	.	Classification=Benign
1	180787981	.	G	GT	.	.	Classification=Benign
1	180803188	.	G	A	.	.	Classification=Benign
1	180803209	.	G	C	.	.	Classification=Benign
1	180803278	.	G	A	.	.	Classification=Benign
1	180803299	.	A	G	.	.	Classification=Benign
1	180825517	.	T	G	.	.	Classification=Benign
1	180836613	.	A	G	.	.	Classification=Benign
1	180864136	.	A	G	.	.	Classification=Benign
1	180879945	.	A	G	.	.	Classification=Benign
1	181483819	.	G	T	.	.	Classification=Benign
1	181577530	.	A	C	.	.	Classification=Benign
1	181578162	.	A	G	.	.	Classification=Benign
1	181651439	.	C	A	.	.	Classification=Benign
1	181651439	.	C	T	.	.	Classification=Benign
1	181711009	.	C	T	.	.	Classification=Benign
1	181717125	.	G	T	.	.	Classification=Benign
1	181717557	.	C	T	.	.	Classification=Benign
1	181719856	.	A	G	.	.	Classification=Benign
1	181720739	.	T	G	.	.	Classification=Benign
1	181724786	.	A	G	.	.	Classification=Benign
1	181731243	.	C	G	.	.	Classification=Benign
1	181732414	.	C	T	.	.	Classification=Benign
1	181732457	.	A	G	.	.	Classification=Benign
1	181732491	.	C	T	.	.	Classification=Benign
1	181732512	.	A	G	.	.	Classification=Benign
1	181732514	.	CCCCTCAACCCGCTCAGCT	C	.	.	Classification=Benign
1	181732548	.	A	G	.	.	Classification=Benign
1	181732563	.	T	G	.	.	Classification=Benign
1	181732578	.	G	C	.	.	Classification=Benign
1	181732785	.	G	C	.	.	Classification=Benign
1	181732818	.	G	C	.	.	Classification=Benign
1	181732844	.	C	T	.	.	Classification=Benign
1	181732853	.	C	T	.	.	Classification=Benign
1	181732899	.	G	A	.	.	Classification=Benign
1	181733455	.	G	A	.	.	Classification=Benign
1	181733475	.	C	T	.	.	Classification=Benign
1	181733554	.	G	A	.	.	Classification=Benign
1	181733574	.	G	A	.	.	Classification=Benign
1	181733635	.	C	T	.	.	Classification=Benign
1	181733668	.	G	A	.	.	Classification=Benign
1	181733721	.	A	G	.	.	Classification=Benign
1	181736485	.	G	C	.	.	Classification=Benign
1	181736646	.	A	T	.	.	Classification=Benign
1	181737404	.	C	T	.	.	Classification=Benign
1	181738399	.	C	T	.	.	Classification=Benign
1	181739032	.	A	G	.	.	Classification=Benign
1	181750476	.	G	T	.	.	Classification=Benign
1	181750543	.	C	T	.	.	Classification=Benign
1	181755035	.	G	A	.	.	Classification=Benign
1	181757084	.	A	G	.	.	Classification=Benign
1	181757894	.	A	T	.	.	Classification=Benign
1	181763382	.	A	G	.	.	Classification=Benign
1	181776184	.	G	A	.	.	Classification=Benign
1	181783718	.	A	T	.	.	Classification=Benign
1	181784766	.	A	G	.	.	Classification=Benign
1	181784923	.	A	C	.	.	Classification=Benign
1	181785178	.	G	C	.	.	Classification=Benign
1	181785428	.	A	C	.	.	Classification=Benign
1	181785667	.	C	T	.	.	Classification=Benign
1	181785780	.	A	T	.	.	Classification=Benign
1	181790485	.	C	T	.	.	Classification=Benign
1	181790511	.	T	C	.	.	Classification=Benign
1	181790530	.	G	A	.	.	Classification=Benign
1	181794990	.	C	T	.	.	Classification=Benign
1	181795012	.	G	A	.	.	Classification=Benign
1	181798419	.	T	G	.	.	Classification=Benign
1	181798428	.	C	T	.	.	Classification=Benign
1	181798429	.	G	A	.	.	Classification=Benign
1	181798459	.	C	T	.	.	Classification=Benign
1	181798626	.	G	T	.	.	Classification=Benign
1	181798712	.	C	T	.	.	Classification=Benign
1	181798724	.	A	G	.	.	Classification=Benign
1	181798797	.	A	G	.	.	Classification=Benign
1	182381774	.	C	T	.	.	Classification=Benign
1	182382447	.	C	T	.	.	Classification=Benign
1	182385715	.	A	G	.	.	Classification=Benign
1	182386185	.	T	C	.	.	Classification=Benign
1	182388418	.	T	C	.	.	Classification=Benign
1	182389018	.	AGGCCCTT	A	.	.	Classification=Benign
1	182389061	.	C	G	.	.	Classification=Benign
1	182585556	.	C	G	.	.	Classification=Benign
1	182867044	.	G	A	.	.	Classification=Pathogenic
1	183024303	.	T	C	.	.	Classification=Benign
1	183110515	.	G	A	.	.	Classification=Benign
1	183115473	.	C	A	.	.	Classification=Benign
1	183115508	.	T	C	.	.	Classification=Benign
1	183116620	.	A	G	.	.	Classification=Benign
1	183125412	.	T	C	.	.	Classification=Benign
1	183125667	.	G	A	.	.	Classification=Benign
1	183125889	.	C	T	.	.	Classification=Benign
1	183126099	.	A	G	.	.	Classification=Benign
1	183126461	.	T	C	.	.	Classification=Benign
1	183130425	.	G	A	.	.	Classification=Benign
1	183131428	.	G	GTGTGT	.	.	Classification=Benign
1	183131428	.	G	GTGTGTGT	.	.	Classification=Benign
1	183131428	.	G	GTGTGTGTGT	.	.	Classification=Benign
1	183131428	.	G	GTGTGTGTGTGT	.	.	Classification=Benign
1	183132167	.	C	T	.	.	Classification=Benign
1	183134469	.	A	G	.	.	Classification=Benign
1	183186580	.	CT	C	.	.	Classification=Benign
1	183186582	.	C	A	.	.	Classification=Benign
1	183186643	.	A	C	.	.	Classification=Benign
1	183215713	.	T	G	.	.	Classification=Benign
1	183218388	.	A	G	.	.	Classification=Pathogenic
1	183218389	.	G	A	.	.	Classification=Pathogenic
1	183223156	.	AG	A	.	.	Classification=Pathogenic
1	183223361	.	A	G	.	.	Classification=Benign
1	183225609	.	T	C	.	.	Classification=Benign
1	183226802	.	C	T	.	.	Classification=Pathogenic
1	183228356	.	T	C	.	.	Classification=Benign
1	183228878	.	C	T	.	.	Classification=Benign
1	183232206	.	A	AGCTTCAGAGAATGGAGGCCCTGATTTCAAAGGCTCAGGGTGGTGATGGAGTAGTACCTGATACAGAGCTGGAAGGCAGGATGCAGCAG	.	.	Classification=Pathogenic
1	183232315	.	C	T	.	.	Classification=Benign
1	183234390	.	C	G	.	.	Classification=Pathogenic
1	183235615	.	G	T	.	.	Classification=Pathogenic
1	183236345	.	C	T	.	.	Classification=Benign
1	183237495	.	TGG	T	.	.	Classification=Pathogenic
1	183237971	.	C	G	.	.	Classification=Benign
1	183239375	.	C	T	.	.	Classification=Pathogenic
1	183239951	.	C	A	.	.	Classification=Benign
1	183240498	.	A	G	.	.	Classification=Benign
1	183244000	.	A	G	.	.	Classification=Benign
1	183244149	.	G	A	.	.	Classification=Benign
1	183244635	.	G	C	.	.	Classification=Benign
1	183563455	.	C	T	.	.	Classification=Benign
1	183564040	.	A	C	.	.	Classification=Benign
1	183564051	.	G	A	.	.	Classification=Benign
1	183565409	.	C	G	.	.	Classification=Benign
1	183566668	.	A	AC	.	.	Classification=Benign
1	183567459	.	T	G	.	.	Classification=Benign
1	183570804	.	A	G	.	.	Classification=Benign
1	183571080	.	TA	T	.	.	Classification=Benign
1	183573252	.	T	C	.	.	Classification=Benign
1	183574486	.	C	A	.	.	Classification=Pathogenic
1	183577598	.	C	G	.	.	Classification=Pathogenic
1	183577598	.	C	T	.	.	Classification=Pathogenic
1	183586744	.	G	A	.	.	Classification=Benign
1	183586894	.	C	T	.	.	Classification=Pathogenic
1	183586976	.	GC	G	.	.	Classification=Pathogenic
1	183586978	.	C	T	.	.	Classification=Pathogenic
1	183589970	.	G	A	.	.	Classification=Benign
1	184054395	.	A	C	.	.	Classification=Benign
1	184054712	.	A	G	.	.	Classification=Benign
1	184072592	.	G	A	.	.	Classification=Benign
1	184723750	.	C	A	.	.	Classification=Pathogenic
1	185100256	.	C	T	.	.	Classification=Benign
1	185911797	.	A	G	.	.	Classification=Benign
1	185982338	.	G	C	.	.	Classification=Benign
1	185989605	.	A	G	.	.	Classification=Benign
1	185994798	.	C	G	.	.	Classification=Benign
1	185994858	.	A	T	.	.	Classification=Benign
1	185994859	.	G	T	.	.	Classification=Benign
1	186007167	.	C	G	.	.	Classification=Benign
1	186015143	.	C	A	.	.	Classification=Benign
1	186040996	.	G	A	.	.	Classification=Benign
1	186081285	.	A	G	.	.	Classification=Benign
1	186093188	.	G	A	.	.	Classification=Benign
1	186128062	.	CTTTT	C	.	.	Classification=Benign
1	186306475	.	C	T	.	.	Classification=Benign
1	186676537	.	A	G	.	.	Classification=Benign
1	186894188	.	G	A	.	.	Classification=Benign
1	186979472	.	TGTAA	T	.	.	Classification=Pathogenic
1	193023840	.	G	A	.	.	Classification=Benign
1	193122264	.	G	T	.	.	Classification=Pathogenic
1	193122332	.	G	A	.	.	Classification=Pathogenic
1	193122332	.	G	T	.	.	Classification=Pathogenic
1	193125218	.	G	A	.	.	Classification=Pathogenic
1	193125218	.	G	C	.	.	Classification=Pathogenic
1	193130172	.	A	T	.	.	Classification=Pathogenic
1	193130173	.	G	A	.	.	Classification=Pathogenic
1	193130224	.	A	G	.	.	Classification=Benign
1	193135375	.	C	A	.	.	Classification=Benign
1	193135590	.	G	A	.	.	Classification=Pathogenic
1	193138111	.	A	G	.	.	Classification=Benign
1	193147994	.	A	T	.	.	Classification=Benign
1	193212495	.	C	G	.	.	Classification=Benign
1	193212621	.	A	T	.	.	Classification=Benign
1	193250665	.	AT	A	.	.	Classification=Benign
1	193253139	.	T	C	.	.	Classification=Benign
1	196289908	.	G	C	.	.	Classification=Benign
1	196429763	.	G	T	.	.	Classification=Benign
1	196673968	.	T	G	.	.	Classification=Pathogenic
1	196677525	.	T	C	.	.	Classification=Benign
1	196714014	.	A	G	.	.	Classification=Benign
1	196725297	.	G	T	.	.	Classification=Pathogenic
1	196726612	.	A	G	.	.	Classification=Benign
1	196736756	.	T	G	.	.	Classification=Benign
1	196737070	.	C	T	.	.	Classification=Benign
1	196743468	.	T	C	.	.	Classification=Benign
1	196743494	.	T	C	.	.	Classification=Benign
1	196743741	.	A	G	.	.	Classification=Benign
1	196746001	.	T	C	.	.	Classification=Pathogenic
1	196779967	.	C	T	.	.	Classification=Benign
1	196788400	.	T	C	.	.	Classification=Benign
1	196793454	.	A	T	.	.	Classification=Benign
1	196826631	.	C	G	.	.	Classification=Benign
1	196828068	.	A	G	.	.	Classification=Benign
1	196830943	.	T	C	.	.	Classification=Benign
1	196902587	.	T	C	.	.	Classification=Benign
1	196905199	.	T	A	.	.	Classification=Benign
1	196912470	.	G	C	.	.	Classification=Benign
1	196914520	.	G	A	.	.	Classification=Benign
1	196914549	.	G	A	.	.	Classification=Benign
1	196949510	.	A	G	.	.	Classification=Benign
1	196949609	.	G	A	.	.	Classification=Benign
1	196950993	.	G	A	.	.	Classification=Benign
1	196951018	.	C	T	.	.	Classification=Benign
1	196951048	.	C	T	.	.	Classification=Benign
1	196982740	.	A	G	.	.	Classification=Benign
1	196993852	.	A	G	.	.	Classification=Benign
1	196996063	.	G	A	.	.	Classification=Benign
1	197008677	.	T	A	.	.	Classification=Benign
1	197039467	.	A	C	.	.	Classification=Benign
1	197040378	.	G	C	.	.	Classification=Benign
1	197052963	.	TCTCA	T	.	.	Classification=Benign
1	197055513	.	G	A	.	.	Classification=Benign
1	197057765	.	A	C	.	.	Classification=Benign
1	197063058	.	CT	C	.	.	Classification=Pathogenic
1	197090734	.	C	T	.	.	Classification=Benign
1	197091228	.	CTG	C	.	.	Classification=Benign
1	197095696	.	A	G	.	.	Classification=Benign
1	197095997	.	C	T	.	.	Classification=Pathogenic
1	197096082	.	C	T	.	.	Classification=Pathogenic
1	197101334	.	T	C	.	.	Classification=Benign
1	197101391	.	C	G	.	.	Classification=Benign
1	197101567	.	T	C	.	.	Classification=Benign
1	197101646	.	C	T	.	.	Classification=Benign
1	197101771	.	A	G	.	.	Classification=Benign
1	197103290	.	T	C	.	.	Classification=Benign
1	197103430	.	A	G	.	.	Classification=Benign
1	197104168	.	G	A	.	.	Classification=Benign
1	197105038	.	G	A	.	.	Classification=Benign
1	197124702	.	T	C	.	.	Classification=Benign
1	197125045	.	C	G	.	.	Classification=Pathogenic
1	197129186	.	C	T	.	.	Classification=Pathogenic
1	197130057	.	C	G	.	.	Classification=Pathogenic
1	197132173	.	C	A	.	.	Classification=Benign
1	197132491	.	T	C	.	.	Classification=Benign
1	197133343	.	T	TAAG	.	.	Classification=Benign
1	197133348	.	A	G	.	.	Classification=Pathogenic
1	197142801	.	T	C	.	.	Classification=Benign
1	197143608	.	T	G	.	.	Classification=Benign
1	197143646	.	T	C	.	.	Classification=Benign
1	197268483	.	G	C	.	.	Classification=Pathogenic
1	197328278	.	A	G	.	.	Classification=Benign
1	197328872	.	G	GTGTCCCAGGA	.	.	Classification=Pathogenic
1	197344280	.	G	A	.	.	Classification=Pathogenic
1	197344344	.	G	T	.	.	Classification=Pathogenic
1	197344477	.	G	A	.	.	Classification=Pathogenic
1	197347109	.	C	G	.	.	Classification=Benign
1	197347514	.	C	T	.	.	Classification=Benign
1	197356899	.	G	T	.	.	Classification=Pathogenic
1	197357129	.	G	A	.	.	Classification=Benign
1	197421298	.	C	T	.	.	Classification=Benign
1	197421971	.	A	C	.	.	Classification=Benign
1	197427452	.	A	C	.	.	Classification=Pathogenic
1	197427452	.	A	G	.	.	Classification=Pathogenic
1	197427453	.	G	A	.	.	Classification=Pathogenic
1	197427453	.	G	C	.	.	Classification=Pathogenic
1	197427453	.	G	T	.	.	Classification=Pathogenic
1	197427718	.	T	A	.	.	Classification=Pathogenic
1	197442293	.	G	A	.	.	Classification=Pathogenic
1	197442293	.	G	C	.	.	Classification=Pathogenic
1	197442294	.	T	C	.	.	Classification=Pathogenic
1	197442294	.	T	G	.	.	Classification=Pathogenic
1	197477654	.	A	G	.	.	Classification=Pathogenic
1	197477663	.	G	A	.	.	Classification=Pathogenic
1	197477663	.	G	T	.	.	Classification=Pathogenic
1	198692077	.	T	G	.	.	Classification=Benign
1	198693776	.	A	G	.	.	Classification=Benign
1	198699632	.	G	C	.	.	Classification=Benign
1	198713398	.	T	TGAACTCATCATTTA	.	.	Classification=Benign
1	198716841	.	G	A	.	.	Classification=Pathogenic
1	198749417	.	T	A	.	.	Classification=Pathogenic
1	198749821	.	A	G	.	.	Classification=Benign
1	198754594	.	A	ATAAG	.	.	Classification=Benign
1	200553141	.	G	A	.	.	Classification=Benign
1	200559466	.	T	C	.	.	Classification=Benign
1	200565069	.	C	T	.	.	Classification=Pathogenic
1	200581038	.	C	T	.	.	Classification=Benign
1	200585919	.	T	C	.	.	Classification=Benign
1	200589522	.	A	AAATATCACTAGTCAAACTT	.	.	Classification=Benign
1	200589656	.	G	A	.	.	Classification=Benign
1	200598216	.	T	C	.	.	Classification=Benign
1	200600052	.	G	A	.	.	Classification=Pathogenic
1	200600264	.	C	A	.	.	Classification=Benign
1	200600423	.	G	T	.	.	Classification=Benign
1	200600463	.	T	C	.	.	Classification=Benign
1	200605295	.	C	T	.	.	Classification=Benign
1	200605831	.	T	C	.	.	Classification=Benign
1	200609091	.	T	C	.	.	Classification=Benign
1	200614401	.	T	C	.	.	Classification=Benign
1	200615347	.	C	T	.	.	Classification=Benign
1	200617737	.	G	A	.	.	Classification=Benign
1	200617783	.	T	C	.	.	Classification=Benign
1	200618573	.	C	T	.	.	Classification=Benign
1	200648497	.	C	T	.	.	Classification=Benign
1	200648579	.	A	C	.	.	Classification=Benign
1	200650350	.	C	A	.	.	Classification=Benign
1	200849852	.	C	G	.	.	Classification=Benign
1	200911898	.	C	T	.	.	Classification=Benign
1	200974929	.	G	A	.	.	Classification=Benign
1	200990600	.	C	T	.	.	Classification=Benign
1	201039899	.	C	T	.	.	Classification=Benign
1	201039943	.	T	G	.	.	Classification=Benign
1	201040428	.	A	G	.	.	Classification=Benign
1	201040642	.	C	T	.	.	Classification=Benign
1	201041734	.	T	C	.	.	Classification=Benign
1	201043375	.	G	A	.	.	Classification=Benign
1	201043469	.	G	A	.	.	Classification=Benign
1	201048559	.	C	CT	.	.	Classification=Benign
1	201048604	.	C	G	.	.	Classification=Benign
1	201049334	.	T	G	.	.	Classification=Benign
1	201050206	.	C	T	.	.	Classification=Benign
1	201051044	.	T	C	.	.	Classification=Benign
1	201051057	.	C	A	.	.	Classification=Benign
1	201052491	.	C	G	.	.	Classification=Benign
1	201053195	.	C	A	.	.	Classification=Benign
1	201053481	.	C	T	.	.	Classification=Pathogenic
1	201053529	.	C	T	.	.	Classification=Pathogenic
1	201053906	.	C	G	.	.	Classification=Benign
1	201054852	.	G	C	.	.	Classification=Benign
1	201060811	.	T	C	.	.	Classification=Benign
1	201061333	.	G	A	.	.	Classification=Benign
1	201061860	.	C	T	.	.	Classification=Benign
1	201062027	.	C	T	.	.	Classification=Pathogenic
1	201066360	.	A	T	.	.	Classification=Benign
1	201066479	.	G	T	.	.	Classification=Benign
1	201069508	.	C	A	.	.	Classification=Benign
1	201073490	.	G	A	.	.	Classification=Benign
1	201074173	.	C	T	.	.	Classification=Benign
1	201076969	.	C	T	.	.	Classification=Benign
1	201077950	.	C	T	.	.	Classification=Benign
1	201077983	.	A	G	.	.	Classification=Benign
1	201083346	.	T	C	.	.	Classification=Benign
1	201083434	.	G	T	.	.	Classification=Benign
1	201089403	.	C	T	.	.	Classification=Benign
1	201089564	.	T	C	.	.	Classification=Benign
1	201093976	.	C	T	.	.	Classification=Benign
1	201109963	.	T	TCA	.	.	Classification=Benign
1	201110170	.	G	A	.	.	Classification=Benign
1	201110462	.	C	A	.	.	Classification=Benign
1	201112155	.	AC	A	.	.	Classification=Benign
1	201112171	.	C	G	.	.	Classification=Benign
1	201313039	.	C	G	.	.	Classification=Benign
1	201313402	.	G	A	.	.	Classification=Benign
1	201317792	.	G	T	.	.	Classification=Benign
1	201318879	.	G	A	.	.	Classification=Benign
1	201318904	.	C	T	.	.	Classification=Benign
1	201319770	.	A	C	.	.	Classification=Benign
1	201320265	.	A	G	.	.	Classification=Pathogenic
1	201320265	.	A	T	.	.	Classification=Pathogenic
1	201321840	.	T	G	.	.	Classification=Benign
1	201325128	.	G	A	.	.	Classification=Pathogenic
1	201325150	.	G	A	.	.	Classification=Benign
1	201330620	.	G	A	.	.	Classification=Benign
1	201330714	.	G	T	.	.	Classification=Benign
1	201330724	.	A	G	.	.	Classification=Benign
1	201330772	.	G	A	.	.	Classification=Benign
1	201331714	.	T	C	.	.	Classification=Benign
1	201359257	.	T	G	.	.	Classification=Pathogenic
1	201359622	.	C	G	.	.	Classification=Pathogenic
1	201359622	.	C	T	.	.	Classification=Pathogenic
1	201361312	.	G	A	.	.	Classification=Benign
1	201362103	.	G	A	.	.	Classification=Benign
1	201362112	.	C	T	.	.	Classification=Benign
1	201362128	.	G	A	.	.	Classification=Benign
1	201364378	.	AAGG	A	.	.	Classification=Benign
1	201364575	.	C	T	.	.	Classification=Benign
1	201365603	.	C	T	.	.	Classification=Benign
1	201365667	.	C	T	.	.	Classification=Benign
1	201366771	.	C	T	.	.	Classification=Benign
1	201366891	.	A	C	.	.	Classification=Benign
1	201369856	.	G	GGGAC	.	.	Classification=Benign
1	201372047	.	CAGAAG	C	.	.	Classification=Benign
1	201372052	.	G	C	.	.	Classification=Benign
1	201373428	.	C	T	.	.	Classification=Benign
1	201373432	.	T	C	.	.	Classification=Benign
1	201490271	.	G	A	.	.	Classification=Benign
1	201649136	.	C	T	.	.	Classification=Benign
1	201808425	.	G	A	.	.	Classification=Benign
1	201917641	.	TA	T	.	.	Classification=Benign
1	201997413	.	C	T	.	.	Classification=Benign
1	202318901	.	T	C	.	.	Classification=Benign
1	202332163	.	A	G	.	.	Classification=Benign
1	202333862	.	T	A	.	.	Classification=Benign
1	202334984	.	C	T	.	.	Classification=Pathogenic
1	202599607	.	T	C	.	.	Classification=Benign
1	202600427	.	C	T	.	.	Classification=Benign
1	202601888	.	ACCTCCT	A	.	.	Classification=Pathogenic
1	202602492	.	G	A	.	.	Classification=Benign
1	202602981	.	C	G	.	.	Classification=Benign
1	202736327	.	G	C	.	.	Classification=Benign
1	202741648	.	C	T	.	.	Classification=Benign
1	202746142	.	C	T	.	.	Classification=Benign
1	202753068	.	C	T	.	.	Classification=Pathogenic
1	202755271	.	C	T	.	.	Classification=Pathogenic
1	202881095	.	G	A	.	.	Classification=Benign
1	203085522	.	C	T	.	.	Classification=Benign
1	203165504	.	C	T	.	.	Classification=Benign
1	203169018	.	G	A	.	.	Classification=Benign
1	203171426	.	C	G	.	.	Classification=Benign
1	203180641	.	C	T	.	.	Classification=Benign
1	203216355	.	A	C	.	.	Classification=Benign
1	203216965	.	G	C	.	.	Classification=Benign
1	203217024	.	G	A	.	.	Classification=Benign
1	203217769	.	G	A	.	.	Classification=Benign
1	203217836	.	G	A	.	.	Classification=Benign
1	203219251	.	CCCACTGGTTGTCCCGGAAGATGTAGGGCA	C	.	.	Classification=Benign
1	203219265	.	C	T	.	.	Classification=Benign
1	203219805	.	G	T	.	.	Classification=Benign
1	203219814	.	G	T	.	.	Classification=Benign
1	203222229	.	C	A	.	.	Classification=Benign
1	203223239	.	C	T	.	.	Classification=Benign
1	203223265	.	G	T	.	.	Classification=Benign
1	203496442	.	C	G	.	.	Classification=Benign
1	203502970	.	G	A	.	.	Classification=Benign
1	203503813	.	A	G	.	.	Classification=Benign
1	203503916	.	T	C	.	.	Classification=Benign
1	203683224	.	C	A	.	.	Classification=Benign
1	203707031	.	G	A	.	.	Classification=Benign
1	203709408	.	T	C	.	.	Classification=Benign
1	203711957	.	T	C	.	.	Classification=Benign
1	204155242	.	AC	A	.	.	Classification=Benign
1	204155923	.	G	T	.	.	Classification=Benign
1	204156859	.	T	C	.	.	Classification=Benign
1	204159145	.	C	T	.	.	Classification=Benign
1	204159439	.	C	T	.	.	Classification=Benign
1	204160654	.	G	A	.	.	Classification=Benign
1	204160691	.	C	T	.	.	Classification=Benign
1	204201745	.	G	T	.	.	Classification=Benign
1	204409647	.	T	C	.	.	Classification=Benign
1	204410324	.	T	C	.	.	Classification=Benign
1	204410919	.	T	C	.	.	Classification=Benign
1	204410999	.	C	A	.	.	Classification=Benign
1	204449236	.	G	A	.	.	Classification=Benign
1	204469580	.	G	A	.	.	Classification=Benign
1	204525540	.	G	A	.	.	Classification=Benign
1	204954892	.	C	T	.	.	Classification=Benign
1	204974819	.	C	A	.	.	Classification=Benign
1	204984059	.	C	T	.	.	Classification=Pathogenic
1	205058188	.	A	G	.	.	Classification=Benign
1	205058677	.	TG	T	.	.	Classification=Benign
1	205059311	.	G	T	.	.	Classification=Benign
1	205064747	.	C	A	.	.	Classification=Benign
1	205066520	.	C	T	.	.	Classification=Benign
1	205071935	.	C	T	.	.	Classification=Benign
1	205072030	.	C	T	.	.	Classification=Benign
1	205072491	.	C	T	.	.	Classification=Pathogenic
1	205103941	.	C	T	.	.	Classification=Benign
1	205160104	.	C	T	.	.	Classification=Benign
1	205163896	.	G	T	.	.	Classification=Benign
1	205269588	.	C	T	.	.	Classification=Benign
1	205303912	.	G	A	.	.	Classification=Benign
1	205915146	.	T	C	.	.	Classification=Benign
1	205931898	.	C	T	.	.	Classification=Benign
1	206101928	.	G	A	.	.	Classification=Benign
1	206476338	.	G	A	.	.	Classification=Benign
1	207092085	.	G	A	.	.	Classification=Benign
1	207096574	.	C	T	.	.	Classification=Benign
1	207098517	.	T	G	.	.	Classification=Benign
1	207113064	.	A	G	.	.	Classification=Benign
1	207131555	.	T	C	.	.	Classification=Benign
1	207324558	.	G	A	.	.	Classification=Pathogenic
1	207324566	.	C	T	.	.	Classification=Benign
1	207325604	.	A	G	.	.	Classification=Benign
1	207337346	.	G	A	.	.	Classification=Benign
1	207454573	.	G	A	.	.	Classification=Benign
1	207466667	.	C	G	.	.	Classification=Benign
1	207468705	.	C	A	.	.	Classification=Benign
1	207469786	.	C	G	.	.	Classification=Pathogenic
1	207470103	.	G	C	.	.	Classification=Pathogenic
1	207471406	.	C	T	.	.	Classification=Benign
1	207472818	.	C	T	.	.	Classification=Benign
1	207472823	.	G	T	.	.	Classification=Benign
1	207474244	.	C	A	.	.	Classification=Pathogenic
1	207475149	.	T	C	.	.	Classification=Benign
1	207476361	.	G	A	.	.	Classification=Benign
1	207479761	.	A	C	.	.	Classification=Benign
1	207757046	.	A	C	.	.	Classification=Benign
1	207757538	.	A	G	.	.	Classification=Pathogenic
1	207759625	.	CT	C	.	.	Classification=Benign
1	207759655	.	GA	G	.	.	Classification=Pathogenic
1	207759666	.	A	G	.	.	Classification=Benign
1	207759736	.	C	CT	.	.	Classification=Benign
1	207761142	.	A	C	.	.	Classification=Benign
1	207761248	.	G	A	.	.	Classification=Pathogenic
1	207761504	.	A	G	.	.	Classification=Benign
1	207767135	.	G	A	.	.	Classification=Benign
1	207767783	.	G	A	.	.	Classification=Benign
1	207783214	.	G	A	.	.	Classification=Benign
1	208031574	.	C	A	.	.	Classification=Benign
1	208031580	.	G	A	.	.	Classification=Benign
1	208034578	.	C	T	.	.	Classification=Benign
1	208142422	.	C	T	.	.	Classification=Benign
1	208210361	.	G	A	.	.	Classification=Benign
1	209615169	.	G	A	.	.	Classification=Benign
1	209615408	.	C	T	.	.	Classification=Pathogenic
1	209615741	.	G	A	.	.	Classification=Benign
1	209617408	.	A	T	.	.	Classification=Pathogenic
1	209617409	.	C	T	.	.	Classification=Pathogenic
1	209618049	.	C	T	.	.	Classification=Pathogenic
1	209618258	.	G	A	.	.	Classification=Benign
1	209618488	.	CG	C	.	.	Classification=Pathogenic
1	209618584	.	G	C	.	.	Classification=Benign
1	209618670	.	A	AC	.	.	Classification=Benign
1	209625800	.	G	GC	.	.	Classification=Pathogenic
1	209625908	.	A	G	.	.	Classification=Benign
1	209626996	.	C	T	.	.	Classification=Benign
1	209627631	.	C	T	.	.	Classification=Benign
1	209628006	.	C	T	.	.	Classification=Benign
1	209628033	.	A	T	.	.	Classification=Pathogenic
1	209628034	.	C	T	.	.	Classification=Pathogenic
1	209628065	.	G	C	.	.	Classification=Benign
1	209628129	.	C	T	.	.	Classification=Benign
1	209628362	.	T	C	.	.	Classification=Benign
1	209629613	.	C	T	.	.	Classification=Benign
1	209629854	.	A	G	.	.	Classification=Benign
1	209629902	.	C	A	.	.	Classification=Pathogenic
1	209630736	.	C	A	.	.	Classification=Pathogenic
1	209630736	.	C	T	.	.	Classification=Pathogenic
1	209630737	.	T	A	.	.	Classification=Pathogenic
1	209630737	.	T	G	.	.	Classification=Pathogenic
1	209630741	.	AG	A	.	.	Classification=Benign
1	209632624	.	G	C	.	.	Classification=Benign
1	209632716	.	C	G	.	.	Classification=Benign
1	209632777	.	C	T	.	.	Classification=Pathogenic
1	209632788	.	A	T	.	.	Classification=Pathogenic
1	209633134	.	C	G	.	.	Classification=Pathogenic
1	209633134	.	C	T	.	.	Classification=Pathogenic
1	209633135	.	T	C	.	.	Classification=Pathogenic
1	209634470	.	T	C	.	.	Classification=Benign
1	209634588	.	C	CT	.	.	Classification=Pathogenic
1	209637898	.	G	A	.	.	Classification=Benign
1	209650591	.	G	A	.	.	Classification=Benign
1	209650829	.	C	T	.	.	Classification=Benign
1	209651362	.	A	T	.	.	Classification=Benign
1	209787577	.	A	C	.	.	Classification=Benign
1	209787862	.	G	A	.	.	Classification=Benign
1	209787941	.	A	C	.	.	Classification=Benign
1	209788078	.	T	G	.	.	Classification=Benign
1	209789673	.	C	A	.	.	Classification=Benign
1	209789708	.	G	A	.	.	Classification=Pathogenic
1	209789786	.	C	A	.	.	Classification=Pathogenic
1	209790494	.	C	T	.	.	Classification=Pathogenic
1	209790888	.	C	T	.	.	Classification=Pathogenic
1	209790889	.	T	C	.	.	Classification=Pathogenic
1	209792301	.	C	T	.	.	Classification=Benign
1	209795341	.	A	C	.	.	Classification=Benign
1	209795355	.	T	C	.	.	Classification=Benign
1	209796376	.	A	C	.	.	Classification=Benign
1	209796751	.	C	G	.	.	Classification=Benign
1	209802060	.	A	AG	.	.	Classification=Benign
1	209965724	.	G	A	.	.	Classification=Benign
1	209966161	.	C	T	.	.	Classification=Benign
1	210020855	.	A	ATG	.	.	Classification=Benign
1	210020857	.	A	G	.	.	Classification=Benign
1	210021211	.	G	A	.	.	Classification=Benign
1	210021220	.	T	C	.	.	Classification=Benign
1	210094408	.	C	T	.	.	Classification=Benign
1	210160431	.	A	G	.	.	Classification=Benign
1	210588034	.	C	T	.	.	Classification=Benign
1	210588118	.	G	C	.	.	Classification=Benign
1	210683571	.	C	A	.	.	Classification=Benign
1	210683641	.	G	A	.	.	Classification=Benign
1	210683764	.	G	A	.	.	Classification=Benign
1	210683774	.	C	A	.	.	Classification=Benign
1	210683793	.	C	T	.	.	Classification=Benign
1	210683804	.	G	A	.	.	Classification=Benign
1	210797591	.	G	A	.	.	Classification=Benign
1	210797626	.	C	T	.	.	Classification=Benign
1	210797683	.	C	T	.	.	Classification=Benign
1	210797719	.	G	A	.	.	Classification=Benign
1	210919591	.	C	T	.	.	Classification=Benign
1	210919603	.	G	A	.	.	Classification=Benign
1	211018986	.	C	A	.	.	Classification=Benign
1	211090494	.	T	A	.	.	Classification=Benign
1	211478843	.	C	G	.	.	Classification=Benign
1	211481119	.	C	A	.	.	Classification=Pathogenic
1	211481119	.	C	T	.	.	Classification=Pathogenic
1	211481280	.	C	A	.	.	Classification=Pathogenic
1	211481304	.	G	A	.	.	Classification=Pathogenic
1	211491956	.	A	AG	.	.	Classification=Benign
1	211667241	.	G	T	.	.	Classification=Benign
1	212619384	.	T	C	.	.	Classification=Benign
1	212625750	.	C	G	.	.	Classification=Benign
1	212885292	.	G	A	.	.	Classification=Pathogenic
1	212895643	.	A	G	.	.	Classification=Benign
1	212897041	.	C	T	.	.	Classification=Benign
1	212897116	.	C	T	.	.	Classification=Benign
1	212897830	.	T	C	.	.	Classification=Benign
1	212898772	.	C	G	.	.	Classification=Benign
1	213104476	.	C	A	.	.	Classification=Benign
1	213129664	.	C	G	.	.	Classification=Benign
1	213129676	.	G	T	.	.	Classification=Benign
1	213167845	.	C	CT	.	.	Classification=Benign
1	213167845	.	CT	C	.	.	Classification=Benign
1	213167847	.	T	C	.	.	Classification=Benign
1	213997477	.	G	C	.	.	Classification=Benign
1	214364635	.	G	A	.	.	Classification=Benign
1	214364943	.	A	T	.	.	Classification=Benign
1	214383341	.	G	A	.	.	Classification=Benign
1	214383969	.	G	A	.	.	Classification=Benign
1	214384655	.	C	T	.	.	Classification=Benign
1	214390848	.	A	C	.	.	Classification=Benign
1	214395128	.	C	A	.	.	Classification=Benign
1	214397908	.	A	C	.	.	Classification=Benign
1	214414657	.	C	T	.	.	Classification=Benign
1	214414669	.	T	C	.	.	Classification=Benign
1	214465004	.	A	G	.	.	Classification=Benign
1	214614087	.	A	G	.	.	Classification=Benign
1	214621183	.	C	G	.	.	Classification=Benign
1	214621213	.	T	A	.	.	Classification=Benign
1	214622556	.	T	C	.	.	Classification=Benign
1	214629122	.	G	A	.	.	Classification=Benign
1	214632189	.	G	A	.	.	Classification=Benign
1	214637901	.	C	G	.	.	Classification=Benign
1	214640716	.	T	G	.	.	Classification=Benign
1	214642289	.	C	T	.	.	Classification=Benign
1	214642808	.	G	A	.	.	Classification=Benign
1	214643372	.	G	A	.	.	Classification=Benign
1	214645503	.	A	G	.	.	Classification=Benign
1	214645602	.	A	C	.	.	Classification=Benign
1	214646539	.	A	G	.	.	Classification=Benign
1	214647076	.	A	G	.	.	Classification=Benign
1	214655090	.	C	G	.	.	Classification=Benign
1	214655545	.	A	G	.	.	Classification=Benign
1	214655667	.	G	A	.	.	Classification=Benign
1	214657565	.	A	G	.	.	Classification=Benign
1	214657741	.	C	T	.	.	Classification=Benign
1	215628791	.	C	T	.	.	Classification=Benign
1	215628905	.	C	T	.	.	Classification=Benign
1	215634456	.	T	C	.	.	Classification=Benign
1	215634705	.	T	G	.	.	Classification=Pathogenic
1	215640735	.	C	T	.	.	Classification=Pathogenic
1	215647521	.	C	T	.	.	Classification=Pathogenic
1	215647731	.	C	A	.	.	Classification=Pathogenic
1	215648564	.	C	T	.	.	Classification=Pathogenic
1	215648617	.	T	A	.	.	Classification=Benign
1	215648767	.	C	A	.	.	Classification=Pathogenic
1	215650591	.	C	T	.	.	Classification=Pathogenic
1	215670972	.	C	A	.	.	Classification=Pathogenic
1	215671294	.	C	A	.	.	Classification=Pathogenic
1	215674507	.	T	C	.	.	Classification=Benign
1	215674924	.	A	C	.	.	Classification=Pathogenic
1	215675183	.	C	T	.	.	Classification=Pathogenic
1	215675596	.	G	A	.	.	Classification=Benign
1	215675744	.	T	A	.	.	Classification=Benign
1	215680015	.	G	A	.	.	Classification=Benign
1	215680147	.	A	G	.	.	Classification=Pathogenic
1	215680349	.	C	T	.	.	Classification=Pathogenic
1	215680378	.	T	G	.	.	Classification=Pathogenic
1	215680558	.	G	C	.	.	Classification=Benign
1	215728271	.	A	AC	.	.	Classification=Pathogenic
1	215741538	.	C	A	.	.	Classification=Pathogenic
1	215741541	.	GA	G	.	.	Classification=Benign
1	215741541	.	GAA	G	.	.	Classification=Benign
1	215743175	.	A	C	.	.	Classification=Pathogenic
1	215743309	.	C	A	.	.	Classification=Pathogenic
1	215743336	.	C	T	.	.	Classification=Pathogenic
1	215743412	.	G	C	.	.	Classification=Benign
1	215758593	.	A	C	.	.	Classification=Pathogenic
1	215758593	.	A	G	.	.	Classification=Pathogenic
1	215758594	.	C	G	.	.	Classification=Pathogenic
1	215758594	.	C	T	.	.	Classification=Pathogenic
1	215760118	.	C	T	.	.	Classification=Benign
1	215766680	.	C	T	.	.	Classification=Pathogenic
1	215779841	.	A	C	.	.	Classification=Pathogenic
1	215779841	.	A	G	.	.	Classification=Pathogenic
1	215779921	.	T	A	.	.	Classification=Pathogenic
1	215780042	.	C	A	.	.	Classification=Pathogenic
1	215782762	.	A	T	.	.	Classification=Pathogenic
1	215782787	.	A	ATTGTCTATTTTGGTCCACGTAGGGGGACTCACTC	.	.	Classification=Pathogenic
1	215782936	.	C	T	.	.	Classification=Pathogenic
1	215782937	.	T	C	.	.	Classification=Pathogenic
1	215786811	.	A	C	.	.	Classification=Benign
1	215786825	.	T	G	.	.	Classification=Benign
1	215786874	.	C	A	.	.	Classification=Pathogenic
1	215790283	.	C	G	.	.	Classification=Pathogenic
1	215790612	.	C	G	.	.	Classification=Benign
1	215794583	.	A	G	.	.	Classification=Benign
1	215798950	.	C	G	.	.	Classification=Benign
1	215813880	.	T	C	.	.	Classification=Benign
1	215813906	.	T	C	.	.	Classification=Pathogenic
1	215816991	.	ACTTAC	A	.	.	Classification=Pathogenic
1	215816996	.	C	A	.	.	Classification=Pathogenic
1	215816996	.	C	T	.	.	Classification=Pathogenic
1	215837990	.	C	A	.	.	Classification=Pathogenic
1	215837990	.	C	T	.	.	Classification=Pathogenic
1	215838100	.	C	T	.	.	Classification=Benign
1	215844498	.	T	C	.	.	Classification=Pathogenic
1	215845942	.	T	C	.	.	Classification=Benign
1	215866625	.	T	C	.	.	Classification=Benign
1	215867179	.	T	C	.	.	Classification=Pathogenic
1	215877755	.	C	T	.	.	Classification=Benign
1	215877756	.	A	G	.	.	Classification=Pathogenic
1	215877757	.	C	A	.	.	Classification=Pathogenic
1	215877757	.	C	T	.	.	Classification=Pathogenic
1	215877882	.	T	C	.	.	Classification=Pathogenic
1	215878763	.	C	A	.	.	Classification=Pathogenic
1	215878765	.	T	A	.	.	Classification=Pathogenic
1	215879003	.	G	A	.	.	Classification=Benign
1	215879007	.	G	A	.	.	Classification=Benign
1	215879091	.	C	T	.	.	Classification=Pathogenic
1	215879099	.	C	A	.	.	Classification=Pathogenic
1	215879099	.	C	G	.	.	Classification=Pathogenic
1	215879099	.	C	T	.	.	Classification=Pathogenic
1	215888716	.	G	A	.	.	Classification=Pathogenic
1	215888776	.	C	A	.	.	Classification=Pathogenic
1	215891474	.	G	A	.	.	Classification=Benign
1	215891499	.	C	T	.	.	Classification=Benign
1	215899932	.	C	T	.	.	Classification=Benign
1	215900074	.	C	T	.	.	Classification=Pathogenic
1	215900085	.	G	A	.	.	Classification=Benign
1	215900907	.	T	G	.	.	Classification=Pathogenic
1	215934615	.	C	A	.	.	Classification=Pathogenic
1	215998687	.	C	A	.	.	Classification=Benign
1	215998885	.	A	C	.	.	Classification=Pathogenic
1	215998886	.	C	T	.	.	Classification=Pathogenic
1	215998957	.	C	G	.	.	Classification=Benign
1	215999038	.	A	G	.	.	Classification=Benign
1	215999059	.	C	T	.	.	Classification=Pathogenic
1	216000398	.	C	T	.	.	Classification=Pathogenic
1	216046317	.	C	G	.	.	Classification=Benign
1	216046430	.	C	T	.	.	Classification=Pathogenic
1	216046570	.	T	G	.	.	Classification=Benign
1	216048379	.	C	T	.	.	Classification=Benign
1	216048620	.	T	C	.	.	Classification=Benign
1	216070149	.	G	A	.	.	Classification=Benign
1	216072887	.	A	G	.	.	Classification=Pathogenic
1	216072887	.	AC	A	.	.	Classification=Pathogenic
1	216072970	.	C	A	.	.	Classification=Pathogenic
1	216072970	.	C	T	.	.	Classification=Pathogenic
1	216073095	.	A	C	.	.	Classification=Pathogenic
1	216073095	.	A	G	.	.	Classification=Pathogenic
1	216073096	.	C	T	.	.	Classification=Pathogenic
1	216073097	.	C	T	.	.	Classification=Pathogenic
1	216073302	.	T	C	.	.	Classification=Pathogenic
1	216073878	.	G	T	.	.	Classification=Benign
1	216074296	.	CGAGTTTG	C	.	.	Classification=Benign
1	216083455	.	C	G	.	.	Classification=Pathogenic
1	216083512	.	G	A	.	.	Classification=Pathogenic
1	216084683	.	T	G	.	.	Classification=Benign
1	216084697	.	C	A	.	.	Classification=Pathogenic
1	216084698	.	C	G	.	.	Classification=Pathogenic
1	216085164	.	A	T	.	.	Classification=Benign
1	216089141	.	T	C	.	.	Classification=Pathogenic
1	216097081	.	AC	A	.	.	Classification=Pathogenic
1	216097082	.	C	T	.	.	Classification=Pathogenic
1	216097174	.	A	T	.	.	Classification=Pathogenic
1	216097215	.	T	A	.	.	Classification=Pathogenic
1	216097215	.	T	C	.	.	Classification=Pathogenic
1	216097474	.	C	T	.	.	Classification=Benign
1	216165336	.	A	G	.	.	Classification=Benign
1	216174214	.	A	G	.	.	Classification=Benign
1	216174885	.	G	A	.	.	Classification=Benign
1	216175422	.	C	T	.	.	Classification=Benign
1	216175439	.	G	A	.	.	Classification=Benign
1	216175574	.	T	C	.	.	Classification=Benign
1	216190221	.	A	G	.	.	Classification=Pathogenic
1	216190248	.	C	T	.	.	Classification=Benign
1	216190249	.	G	T	.	.	Classification=Pathogenic
1	216196551	.	AC	A	.	.	Classification=Pathogenic
1	216196555	.	G	A	.	.	Classification=Pathogenic
1	216196676	.	G	C	.	.	Classification=Pathogenic
1	216196695	.	A	AC	.	.	Classification=Pathogenic
1	216196723	.	C	T	.	.	Classification=Pathogenic
1	216198491	.	C	T	.	.	Classification=Pathogenic
1	216198586	.	T	C	.	.	Classification=Pathogenic
1	216198592	.	A	C	.	.	Classification=Benign
1	216199760	.	C	T	.	.	Classification=Benign
1	216199790	.	G	T	.	.	Classification=Pathogenic
1	216200123	.	T	C	.	.	Classification=Pathogenic
1	216200123	.	T	G	.	.	Classification=Pathogenic
1	216217551	.	C	T	.	.	Classification=Pathogenic
1	216231807	.	T	C	.	.	Classification=Benign
1	216232430	.	C	A	.	.	Classification=Benign
1	216246584	.	C	G	.	.	Classification=Pathogenic
1	216246584	.	C	T	.	.	Classification=Pathogenic
1	216247162	.	ACATC	A	.	.	Classification=Pathogenic
1	216247200	.	C	A	.	.	Classification=Pathogenic
1	216247227	.	C	G	.	.	Classification=Pathogenic
1	216247228	.	T	C	.	.	Classification=Pathogenic
1	216247228	.	T	G	.	.	Classification=Pathogenic
1	216250886	.	T	C	.	.	Classification=Benign
1	216250933	.	C	G	.	.	Classification=Benign
1	216251099	.	C	T	.	.	Classification=Pathogenic
1	216289320	.	T	A	.	.	Classification=Benign
1	216289412	.	T	C	.	.	Classification=Pathogenic
1	216292174	.	C	A	.	.	Classification=Pathogenic
1	216292284	.	G	A	.	.	Classification=Benign
1	216292372	.	T	A	.	.	Classification=Pathogenic
1	216321879	.	T	C	.	.	Classification=Pathogenic
1	216322209	.	T	G	.	.	Classification=Benign
1	216323535	.	C	A	.	.	Classification=Pathogenic
1	216323590	.	C	G	.	.	Classification=Benign
1	216323592	.	CTTGAAGAGATGGGGTAT	C	.	.	Classification=Pathogenic
1	216323605	.	G	A	.	.	Classification=Benign
1	216324127	.	CCAAT	C	.	.	Classification=Benign
1	216324167	.	C	G	.	.	Classification=Pathogenic
1	216324268	.	C	A	.	.	Classification=Pathogenic
1	216324354	.	T	A	.	.	Classification=Pathogenic
1	216325132	.	G	C	.	.	Classification=Benign
1	216325303	.	A	C	.	.	Classification=Pathogenic
1	216325304	.	C	T	.	.	Classification=Pathogenic
1	216325355	.	G	A	.	.	Classification=Benign
1	216327488	.	G	C	.	.	Classification=Benign
1	216327591	.	C	A	.	.	Classification=Pathogenic
1	216364987	.	T	G	.	.	Classification=Benign
1	216418661	.	T	C	.	.	Classification=Benign
1	216418680	.	C	G	.	.	Classification=Pathogenic
1	216418826	.	T	C	.	.	Classification=Benign
1	216421862	.	G	A	.	.	Classification=Pathogenic
1	216421880	.	A	ATTTAGCC	.	.	Classification=Pathogenic
1	218345173	.	A	C	.	.	Classification=Benign
1	218345400	.	A	G	.	.	Classification=Benign
1	218347004	.	G	A	.	.	Classification=Benign
1	218434215	.	G	A	.	.	Classification=Pathogenic
1	218434781	.	G	T	.	.	Classification=Benign
1	218436088	.	TG	T	.	.	Classification=Pathogenic
1	218436148	.	G	A	.	.	Classification=Pathogenic
1	218437342	.	G	A	.	.	Classification=Pathogenic
1	218441497	.	G	A	.	.	Classification=Benign
1	218443046	.	G	C	.	.	Classification=Benign
1	218443793	.	C	G	.	.	Classification=Benign
1	219915743	.	C	T	.	.	Classification=Benign
1	219916010	.	A	C	.	.	Classification=Benign
1	219927791	.	C	T	.	.	Classification=Benign
1	219927925	.	G	C	.	.	Classification=Benign
1	219978571	.	C	T	.	.	Classification=Pathogenic
1	219981426	.	C	T	.	.	Classification=Benign
1	219982748	.	T	C	.	.	Classification=Benign
1	219983334	.	C	T	.	.	Classification=Pathogenic
1	219983362	.	T	C	.	.	Classification=Benign
1	219988587	.	A	G	.	.	Classification=Benign
1	220011066	.	A	G	.	.	Classification=Benign
1	220114398	.	A	G	.	.	Classification=Benign
1	220134507	.	A	G	.	.	Classification=Benign
1	220147199	.	A	G	.	.	Classification=Benign
1	220149208	.	C	T	.	.	Classification=Benign
1	220150121	.	T	C	.	.	Classification=Benign
1	220151708	.	C	G	.	.	Classification=Benign
1	220151795	.	G	C	.	.	Classification=Benign
1	220157879	.	G	GT	.	.	Classification=Benign
1	220182091	.	CT	C	.	.	Classification=Benign
1	220183959	.	T	C	.	.	Classification=Benign
1	220184035	.	C	T	.	.	Classification=Pathogenic
1	220193604	.	C	T	.	.	Classification=Benign
1	220205624	.	C	G	.	.	Classification=Benign
1	220213526	.	T	C	.	.	Classification=Benign
1	220214263	.	T	C	.	.	Classification=Benign
1	222522729	.	C	CA	.	.	Classification=Benign
1	222648840	.	A	G	.	.	Classification=Pathogenic
1	222650187	.	A	G	.	.	Classification=Benign
1	222725482	.	G	A	.	.	Classification=Benign
1	222943009	.	C	G	.	.	Classification=Benign
1	222943132	.	G	T	.	.	Classification=Benign
1	222943581	.	A	T	.	.	Classification=Benign
1	222991732	.	T	G	.	.	Classification=Benign
1	223002837	.	C	T	.	.	Classification=Benign
1	223003347	.	A	G	.	.	Classification=Benign
1	223004232	.	A	G	.	.	Classification=Benign
1	223004884	.	A	G	.	.	Classification=Benign
1	223110539	.	T	C	.	.	Classification=Benign
1	223111664	.	A	G	.	.	Classification=Benign
1	223112165	.	T	G	.	.	Classification=Benign
1	223798261	.	C	G	.	.	Classification=Benign
1	223798456	.	G	A	.	.	Classification=Benign
1	224190018	.	T	A	.	.	Classification=Benign
1	224190323	.	A	T	.	.	Classification=Pathogenic
1	224190324	.	G	T	.	.	Classification=Pathogenic
1	224192622	.	A	G	.	.	Classification=Benign
1	224393979	.	T	C	.	.	Classification=Benign
1	224433666	.	G	C	.	.	Classification=Benign
1	224434070	.	ACCT	A	.	.	Classification=Benign
1	225080592	.	G	A	.	.	Classification=Benign
1	225333399	.	G	C	.	.	Classification=Benign
1	225377371	.	C	T	.	.	Classification=Benign
1	225381539	.	T	G	.	.	Classification=Benign
1	225402534	.	T	A	.	.	Classification=Benign
1	225404715	.	T	C	.	.	Classification=Pathogenic
1	225412649	.	TA	T	.	.	Classification=Benign
1	225415261	.	T	TA	.	.	Classification=Benign
1	225415401	.	C	T	.	.	Classification=Benign
1	225417913	.	T	C	.	.	Classification=Benign
1	225417965	.	A	T	.	.	Classification=Benign
1	225417980	.	G	A	.	.	Classification=Benign
1	225419800	.	T	G	.	.	Classification=Pathogenic
1	225419876	.	T	C	.	.	Classification=Benign
1	225419877	.	T	C	.	.	Classification=Benign
1	225422076	.	C	A	.	.	Classification=Pathogenic
1	225422279	.	T	C	.	.	Classification=Pathogenic
1	225828680	.	G	A	.	.	Classification=Benign
1	225831807	.	G	A	.	.	Classification=Benign
1	225840163	.	G	A	.	.	Classification=Benign
1	225857066	.	G	A	.	.	Classification=Benign
1	225861044	.	CA	C	.	.	Classification=Benign
1	225887858	.	C	T	.	.	Classification=Benign
1	225920494	.	G	C	.	.	Classification=Benign
1	225921856	.	A	C	.	.	Classification=Pathogenic
1	225923700	.	C	A	.	.	Classification=Pathogenic
1	225937507	.	G	A	.	.	Classification=Benign
1	225937639	.	C	T	.	.	Classification=Benign
1	225937685	.	G	A	.	.	Classification=Benign
1	225937843	.	G	GA	.	.	Classification=Benign
1	225937917	.	A	G	.	.	Classification=Benign
1	225940046	.	C	G	.	.	Classification=Benign
1	226363128	.	T	C	.	.	Classification=Benign
1	226392262	.	A	G	.	.	Classification=Benign
1	226392320	.	G	T	.	.	Classification=Benign
1	226637640	.	G	A	.	.	Classification=Benign
1	226735563	.	G	A	.	.	Classification=Benign
1	226888359	.	A	G	.	.	Classification=Benign
1	226889016	.	G	A	.	.	Classification=Benign
1	226889254	.	C	T	.	.	Classification=Benign
1	226891020	.	T	A	.	.	Classification=Benign
1	226895849	.	C	T	.	.	Classification=Benign
1	226961448	.	G	A	.	.	Classification=Benign
1	226961502	.	G	A	.	.	Classification=Benign
1	226965077	.	T	G	.	.	Classification=Benign
1	226965113	.	C	T	.	.	Classification=Benign
1	226965668	.	C	G	.	.	Classification=Pathogenic
1	226965700	.	G	A	.	.	Classification=Benign
1	226965995	.	T	C	.	.	Classification=Benign
1	226976457	.	C	CGGGTGCG	.	.	Classification=Benign
1	226977396	.	G	A	.	.	Classification=Benign
1	226977490	.	G	A	.	.	Classification=Benign
1	226982305	.	G	A	.	.	Classification=Benign
1	226983783	.	C	T	.	.	Classification=Benign
1	226984037	.	G	T	.	.	Classification=Benign
1	226984038	.	G	T	.	.	Classification=Benign
1	226984103	.	G	GT	.	.	Classification=Pathogenic
1	226984237	.	T	C	.	.	Classification=Pathogenic
1	226984656	.	G	A	.	.	Classification=Pathogenic
1	226985202	.	G	A	.	.	Classification=Benign
1	226986444	.	T	C	.	.	Classification=Benign
1	226986707	.	C	T	.	.	Classification=Benign
1	226987122	.	A	AT	.	.	Classification=Benign
1	227147383	.	T	C	.	.	Classification=Benign
1	227816106	.	C	T	.	.	Classification=Benign
1	228159083	.	G	T	.	.	Classification=Benign
1	228212065	.	T	C	.	.	Classification=Benign
1	228212169	.	T	A	.	.	Classification=Benign
1	228212170	.	C	A	.	.	Classification=Benign
1	228216468	.	G	A	.	.	Classification=Benign
1	228216604	.	G	A	.	.	Classification=Benign
1	228216653	.	C	T	.	.	Classification=Benign
1	228217079	.	C	T	.	.	Classification=Benign
1	228224496	.	C	T	.	.	Classification=Benign
1	228224526	.	T	C	.	.	Classification=Benign
1	228243265	.	C	T	.	.	Classification=Benign
1	228243333	.	A	G	.	.	Classification=Benign
1	228245645	.	C	T	.	.	Classification=Benign
1	228250145	.	G	A	.	.	Classification=Benign
1	228250197	.	C	T	.	.	Classification=Benign
1	228259520	.	T	C	.	.	Classification=Benign
1	228259626	.	G	A	.	.	Classification=Benign
1	228259731	.	T	G	.	.	Classification=Benign
1	228264125	.	C	T	.	.	Classification=Benign
1	228264135	.	C	T	.	.	Classification=Benign
1	228264315	.	G	C	.	.	Classification=Benign
1	228271969	.	G	C	.	.	Classification=Benign
1	228273329	.	C	T	.	.	Classification=Benign
1	228273354	.	T	C	.	.	Classification=Benign
1	228273538	.	C	T	.	.	Classification=Benign
1	228273910	.	C	T	.	.	Classification=Benign
1	228275983	.	C	T	.	.	Classification=Benign
1	228276566	.	G	T	.	.	Classification=Benign
1	228280010	.	G	A	.	.	Classification=Benign
1	228282120	.	G	A	.	.	Classification=Benign
1	228282202	.	A	T	.	.	Classification=Benign
1	228282203	.	G	T	.	.	Classification=Benign
1	228283102	.	G	A	.	.	Classification=Benign
1	228283678	.	G	C	.	.	Classification=Benign
1	228286249	.	GC	G	.	.	Classification=Pathogenic
1	228286821	.	AG	A	.	.	Classification=Pathogenic
1	228288719	.	C	T	.	.	Classification=Benign
1	228288783	.	G	A	.	.	Classification=Benign
1	228288821	.	G	A	.	.	Classification=Benign
1	228292124	.	C	T	.	.	Classification=Benign
1	228294309	.	C	T	.	.	Classification=Benign
1	228294358	.	G	A	.	.	Classification=Benign
1	228304519	.	C	T	.	.	Classification=Benign
1	228304528	.	G	A	.	.	Classification=Benign
1	228307089	.	G	A	.	.	Classification=Benign
1	228307109	.	G	A	.	.	Classification=Benign
1	228309121	.	G	A	.	.	Classification=Benign
1	228315976	.	A	G	.	.	Classification=Benign
1	228315978	.	A	G	.	.	Classification=Benign
1	228316806	.	G	T	.	.	Classification=Benign
1	228318038	.	G	A	.	.	Classification=Benign
1	228318937	.	G	T	.	.	Classification=Pathogenic
1	228321888	.	G	A	.	.	Classification=Benign
1	228322032	.	C	T	.	.	Classification=Benign
1	228340048	.	C	T	.	.	Classification=Benign
1	228341203	.	C	T	.	.	Classification=Pathogenic
1	228359810	.	G	A	.	.	Classification=Benign
1	228360496	.	G	A	.	.	Classification=Benign
1	228367148	.	G	C	.	.	Classification=Benign
1	228367895	.	C	T	.	.	Classification=Benign
1	228367918	.	A	T	.	.	Classification=Benign
1	228371749	.	G	A	.	.	Classification=Benign
1	228371953	.	G	A	.	.	Classification=Benign
1	228372028	.	C	A	.	.	Classification=Benign
1	228372266	.	C	T	.	.	Classification=Benign
1	228372293	.	C	T	.	.	Classification=Benign
1	228372480	.	G	A	.	.	Classification=Benign
1	228374584	.	G	C	.	.	Classification=Benign
1	228376098	.	C	T	.	.	Classification=Benign
1	228377076	.	A	G	.	.	Classification=Benign
1	228394993	.	C	T	.	.	Classification=Benign
1	228414660	.	G	A	.	.	Classification=Benign
1	229431501	.	A	G	.	.	Classification=Pathogenic
1	229431508	.	T	C	.	.	Classification=Benign
1	229431791	.	A	C	.	.	Classification=Pathogenic
1	229431903	.	C	A	.	.	Classification=Pathogenic
1	229431904	.	TG	T	.	.	Classification=Benign
1	229431936	.	TC	T	.	.	Classification=Benign
1	229431994	.	C	G	.	.	Classification=Pathogenic
1	229431994	.	C	T	.	.	Classification=Pathogenic
1	229432269	.	C	T	.	.	Classification=Pathogenic
1	229432988	.	T	C	.	.	Classification=Pathogenic
1	229433067	.	C	T	.	.	Classification=Pathogenic
1	229442051	.	A	T	.	.	Classification=Pathogenic
1	229495987	.	T	C	.	.	Classification=Benign
1	229496051	.	T	C	.	.	Classification=Benign
1	229498292	.	A	T	.	.	Classification=Benign
1	230243424	.	G	A	.	.	Classification=Benign
1	230249224	.	G	A	.	.	Classification=Benign
1	230274471	.	G	A	.	.	Classification=Benign
1	230274474	.	G	A	.	.	Classification=Benign
1	230279402	.	G	A	.	.	Classification=Benign
1	230337208	.	C	T	.	.	Classification=Benign
1	230660494	.	C	T	.	.	Classification=Benign
1	230663152	.	G	A	.	.	Classification=Benign
1	230668757	.	C	T	.	.	Classification=Benign
1	230678685	.	A	G	.	.	Classification=Benign
1	230678922	.	A	G	.	.	Classification=Benign
1	230684859	.	G	T	.	.	Classification=Benign
1	230685017	.	C	CACATT	.	.	Classification=Benign
1	230689701	.	T	C	.	.	Classification=Benign
1	230693014	.	A	G	.	.	Classification=Benign
1	230705813	.	G	A	.	.	Classification=Benign
1	230705941	.	T	C	.	.	Classification=Benign
1	230706106	.	GCCCATGCCAGAGA	G	.	.	Classification=Pathogenic
1	230709994	.	C	A	.	.	Classification=Pathogenic
1	230710771	.	C	T	.	.	Classification=Pathogenic
1	230711097	.	C	T	.	.	Classification=Benign
1	230988309	.	T	C	.	.	Classification=Benign
1	231265159	.	A	G	.	.	Classification=Benign
1	231266166	.	G	T	.	.	Classification=Pathogenic
1	231268220	.	A	G	.	.	Classification=Benign
1	231338548	.	A	G	.	.	Classification=Benign
1	231351569	.	AAGGT	A	.	.	Classification=Pathogenic
1	231420981	.	C	G	.	.	Classification=Benign
1	231421331	.	C	G	.	.	Classification=Benign
1	231693969	.	G	T	.	.	Classification=Benign
1	231694105	.	C	T	.	.	Classification=Benign
1	231694266	.	C	T	.	.	Classification=Benign
1	231694313	.	C	T	.	.	Classification=Benign
1	231694746	.	C	T	.	.	Classification=Benign
1	231771027	.	G	C	.	.	Classification=Benign
1	232415579	.	G	A	.	.	Classification=Benign
1	233017164	.	A	AAAAGCAAGATTTTGAGTCCTCACAGCTATTCT	.	.	Classification=Benign
1	233227227	.	G	T	.	.	Classification=Benign
1	234373210	.	A	C	.	.	Classification=Benign
1	234374226	.	A	G	.	.	Classification=Benign
1	234607491	.	G	A	.	.	Classification=Benign
1	234607746	.	C	T	.	.	Classification=Benign
1	234608734	.	G	A	.	.	Classification=Benign
1	234609012	.	G	A	.	.	Classification=Benign
1	234609171	.	C	G	.	.	Classification=Benign
1	235109879	.	T	C	.	.	Classification=Benign
1	235401609	.	G	T	.	.	Classification=Benign
1	235419145	.	T	C	.	.	Classification=Benign
1	235427470	.	G	A	.	.	Classification=Benign
1	235427471	.	C	G	.	.	Classification=Benign
1	235427504	.	A	G	.	.	Classification=Benign
1	235430867	.	A	G	.	.	Classification=Benign
1	235430935	.	A	G	.	.	Classification=Benign
1	235435572	.	G	A	.	.	Classification=Benign
1	235436309	.	T	G	.	.	Classification=Benign
1	235436606	.	C	T	.	.	Classification=Pathogenic
1	235436893	.	C	T	.	.	Classification=Benign
1	235439214	.	G	A	.	.	Classification=Benign
1	235443087	.	G	GC	.	.	Classification=Benign
1	235448904	.	T	A	.	.	Classification=Benign
1	235453089	.	C	G	.	.	Classification=Pathogenic
1	235453089	.	C	T	.	.	Classification=Pathogenic
1	235454209	.	T	TGGAGATCACATATCCTGACCCACATGCAAAGGCAGGGTAAGCGGGGCTC	.	.	Classification=Pathogenic
1	235470858	.	CT	C	.	.	Classification=Pathogenic
1	235489470	.	CT	C	.	.	Classification=Benign
1	235504098	.	AC	A	.	.	Classification=Benign
1	235504194	.	C	T	.	.	Classification=Pathogenic
1	235661441	.	C	A	.	.	Classification=Benign
1	235663283	.	G	A	.	.	Classification=Benign
1	235664143	.	T	C	.	.	Classification=Benign
1	235664341	.	C	T	.	.	Classification=Benign
1	235664575	.	G	A	.	.	Classification=Benign
1	235664645	.	G	A	.	.	Classification=Benign
1	235664659	.	T	C	.	.	Classification=Benign
1	235693450	.	G	T	.	.	Classification=Pathogenic
1	235702671	.	T	TTACTGTGTCCCTGG	.	.	Classification=Benign
1	235702714	.	T	C	.	.	Classification=Benign
1	235723976	.	G	T	.	.	Classification=Benign
1	235728274	.	T	C	.	.	Classification=Benign
1	235729538	.	T	C	.	.	Classification=Benign
1	235729595	.	C	A	.	.	Classification=Pathogenic
1	235729792	.	G	A	.	.	Classification=Benign
1	235731179	.	T	C	.	.	Classification=Pathogenic
1	235733298	.	C	A	.	.	Classification=Benign
1	235733907	.	C	T	.	.	Classification=Pathogenic
1	235746185	.	T	C	.	.	Classification=Benign
1	235747242	.	C	T	.	.	Classification=Benign
1	235755570	.	T	G	.	.	Classification=Benign
1	235757025	.	C	T	.	.	Classification=Benign
1	235758928	.	T	C	.	.	Classification=Benign
1	235759301	.	C	T	.	.	Classification=Benign
1	235766122	.	G	C	.	.	Classification=Pathogenic
1	235769968	.	G	A	.	.	Classification=Benign
1	235770297	.	G	A	.	.	Classification=Pathogenic
1	235776944	.	G	C	.	.	Classification=Benign
1	235800154	.	C	A	.	.	Classification=Benign
1	235805777	.	C	A	.	.	Classification=Benign
1	235806086	.	C	T	.	.	Classification=Benign
1	235806228	.	T	G	.	.	Classification=Benign
1	235807024	.	G	A	.	.	Classification=Benign
1	235808339	.	T	C	.	.	Classification=Benign
1	235809567	.	T	C	.	.	Classification=Benign
1	235810803	.	A	G	.	.	Classification=Benign
1	235813351	.	T	C	.	.	Classification=Benign
1	235830224	.	A	G	.	.	Classification=Pathogenic
1	235830225	.	C	T	.	.	Classification=Pathogenic
1	235978953	.	T	G	.	.	Classification=Benign
1	235980002	.	C	CA	.	.	Classification=Benign
1	235980961	.	T	C	.	.	Classification=Benign
1	235981845	.	T	C	.	.	Classification=Benign
1	236012009	.	A	T	.	.	Classification=Benign
1	236012285	.	C	T	.	.	Classification=Benign
1	236013690	.	T	C	.	.	Classification=Benign
1	236024113	.	G	A	.	.	Classification=Benign
1	236025978	.	C	T	.	.	Classification=Benign
1	236026422	.	G	T	.	.	Classification=Benign
1	236032078	.	CTG	C	.	.	Classification=Benign
1	236038229	.	C	T	.	.	Classification=Benign
1	236038309	.	T	G	.	.	Classification=Benign
1	236042112	.	C	T	.	.	Classification=Benign
1	236045206	.	CAAAAAAA	C	.	.	Classification=Benign
1	236218524	.	T	C	.	.	Classification=Benign
1	236409089	.	G	A	.	.	Classification=Benign
1	236409175	.	A	G	.	.	Classification=Benign
1	236409275	.	G	A	.	.	Classification=Pathogenic
1	236427516	.	T	G	.	.	Classification=Benign
1	236427703	.	T	A	.	.	Classification=Benign
1	236468228	.	TAGGG	T	.	.	Classification=Pathogenic
1	236483066	.	G	A	.	.	Classification=Benign
1	236483615	.	A	G	.	.	Classification=Benign
1	236483616	.	A	G	.	.	Classification=Benign
1	236484262	.	T	C	.	.	Classification=Benign
1	236484536	.	G	A	.	.	Classification=Benign
1	236543613	.	C	T	.	.	Classification=Benign
1	236585086	.	A	G	.	.	Classification=Benign
1	236585103	.	G	C	.	.	Classification=Benign
1	236585828	.	A	C	.	.	Classification=Benign
1	236686956	.	A	G	.	.	Classification=Benign
1	236727961	.	G	A	.	.	Classification=Benign
1	236731231	.	A	G	.	.	Classification=Pathogenic
1	236735383	.	AG	A	.	.	Classification=Benign
1	236735742	.	G	A	.	.	Classification=Benign
1	236739203	.	T	C	.	.	Classification=Benign
1	236739294	.	C	G	.	.	Classification=Benign
1	236739478	.	G	C	.	.	Classification=Benign
1	236743364	.	G	A	.	.	Classification=Benign
1	236744718	.	G	A	.	.	Classification=Benign
1	236744741	.	C	T	.	.	Classification=Benign
1	236744794	.	C	G	.	.	Classification=Benign
1	236748919	.	G	T	.	.	Classification=Benign
1	236748986	.	G	A	.	.	Classification=Benign
1	236749539	.	A	G	.	.	Classification=Benign
1	236751517	.	G	A	.	.	Classification=Benign
1	236755013	.	C	G	.	.	Classification=Benign
1	236755120	.	C	T	.	.	Classification=Benign
1	236757241	.	T	A	.	.	Classification=Benign
1	236761206	.	A	G	.	.	Classification=Benign
1	236761432	.	C	CGT	.	.	Classification=Benign
1	236761432	.	C	CGTGT	.	.	Classification=Benign
1	236761432	.	C	CGTGTGT	.	.	Classification=Benign
1	236761432	.	C	CGTGTGTGT	.	.	Classification=Benign
1	236761432	.	CGTGTGT	C	.	.	Classification=Benign
1	236761440	.	T	C	.	.	Classification=Benign
1	236762460	.	G	A	.	.	Classification=Pathogenic
1	236808683	.	C	T	.	.	Classification=Benign
1	236808698	.	C	T	.	.	Classification=Benign
1	236810824	.	G	A	.	.	Classification=Benign
1	236813747	.	A	T	.	.	Classification=Benign
1	236824212	.	C	T	.	.	Classification=Benign
1	236824232	.	A	AG	.	.	Classification=Benign
1	236838245	.	A	G	.	.	Classification=Benign
1	236838412	.	A	T	.	.	Classification=Pathogenic
1	236850073	.	T	C	.	.	Classification=Benign
1	236852637	.	G	GATAC	.	.	Classification=Pathogenic
1	236860176	.	G	T	.	.	Classification=Benign
1	236862223	.	C	CT	.	.	Classification=Benign
1	236862637	.	C	G	.	.	Classification=Benign
1	236873938	.	GAGGGT	G	.	.	Classification=Benign
1	236874553	.	C	A	.	.	Classification=Benign
1	236880815	.	C	T	.	.	Classification=Benign
1	236884830	.	G	C	.	.	Classification=Benign
1	236886129	.	A	T	.	.	Classification=Benign
1	236894582	.	G	A	.	.	Classification=Benign
1	236895448	.	C	T	.	.	Classification=Benign
1	236897072	.	A	G	.	.	Classification=Benign
1	236897339	.	CACACAT	C	.	.	Classification=Benign
1	236898504	.	A	G	.	.	Classification=Benign
1	236899027	.	C	T	.	.	Classification=Benign
1	236899113	.	T	C	.	.	Classification=Benign
1	236899556	.	G	T	.	.	Classification=Benign
1	236900417	.	AAG	A	.	.	Classification=Benign
1	236901709	.	A	G	.	.	Classification=Benign
1	236902026	.	C	T	.	.	Classification=Benign
1	236902283	.	G	T	.	.	Classification=Benign
1	236902510	.	T	G	.	.	Classification=Benign
1	236902814	.	A	G	.	.	Classification=Benign
1	236903179	.	G	A	.	.	Classification=Benign
1	236903480	.	C	CT	.	.	Classification=Benign
1	237270881	.	G	A	.	.	Classification=Benign
1	237355837	.	T	A	.	.	Classification=Benign
1	237369463	.	T	G	.	.	Classification=Benign
1	237369850	.	TAG	T	.	.	Classification=Benign
1	237377315	.	A	T	.	.	Classification=Benign
1	237387023	.	A	C	.	.	Classification=Benign
1	237387067	.	C	A	.	.	Classification=Benign
1	237387941	.	G	GTC	.	.	Classification=Benign
1	237416749	.	AAC	A	.	.	Classification=Benign
1	237416759	.	C	CAG	.	.	Classification=Benign
1	237416761	.	C	G	.	.	Classification=Benign
1	237416761	.	C	CAGAG	.	.	Classification=Benign
1	237416763	.	C	G	.	.	Classification=Benign
1	237417306	.	G	T	.	.	Classification=Benign
1	237441456	.	C	T	.	.	Classification=Benign
1	237445542	.	C	A	.	.	Classification=Benign
1	237445542	.	C	T	.	.	Classification=Benign
1	237454592	.	C	G	.	.	Classification=Benign
1	237468985	.	A	AT	.	.	Classification=Benign
1	237469295	.	T	TGTG	.	.	Classification=Benign
1	237491873	.	A	T	.	.	Classification=Benign
1	237492822	.	TGAAA	T	.	.	Classification=Benign
1	237492824	.	A	AAGG	.	.	Classification=Benign
1	237492824	.	A	AAGGAAGG	.	.	Classification=Benign
1	237492824	.	A	AAGGAAGGAAGGAAGG	.	.	Classification=Benign
1	237492905	.	G	T	.	.	Classification=Benign
1	237496307	.	C	T	.	.	Classification=Benign
1	237502993	.	C	G	.	.	Classification=Benign
1	237511556	.	G	A	.	.	Classification=Benign
1	237530128	.	G	A	.	.	Classification=Benign
1	237530179	.	C	T	.	.	Classification=Benign
1	237548259	.	T	G	.	.	Classification=Benign
1	237548344	.	T	C	.	.	Classification=Benign
1	237550803	.	G	A	.	.	Classification=Benign
1	237566724	.	G	A	.	.	Classification=Benign
1	237569095	.	G	A	.	.	Classification=Benign
1	237589566	.	C	T	.	.	Classification=Benign
1	237589923	.	A	C	.	.	Classification=Benign
1	237590765	.	G	A	.	.	Classification=Benign
1	237591040	.	A	G	.	.	Classification=Benign
1	237591776	.	A	G	.	.	Classification=Benign
1	237593651	.	A	AT	.	.	Classification=Benign
1	237593727	.	G	A	.	.	Classification=Benign
1	237613903	.	G	A	.	.	Classification=Benign
1	237614117	.	C	T	.	.	Classification=Benign
1	237614699	.	G	A	.	.	Classification=Benign
1	237614714	.	C	T	.	.	Classification=Benign
1	237623951	.	C	T	.	.	Classification=Benign
1	237627513	.	A	G	.	.	Classification=Benign
1	237633537	.	G	A	.	.	Classification=Benign
1	237634877	.	T	C	.	.	Classification=Benign
1	237638765	.	A	G	.	.	Classification=Benign
1	237639379	.	G	A	.	.	Classification=Benign
1	237643463	.	A	G	.	.	Classification=Benign
1	237648522	.	G	A	.	.	Classification=Pathogenic
1	237648589	.	C	T	.	.	Classification=Benign
1	237649826	.	A	G	.	.	Classification=Benign
1	237651598	.	C	A	.	.	Classification=Benign
1	237654260	.	GT	G	.	.	Classification=Benign
1	237666504	.	T	TG	.	.	Classification=Benign
1	237666506	.	A	AG	.	.	Classification=Benign
1	237667803	.	C	A	.	.	Classification=Benign
1	237706404	.	C	A	.	.	Classification=Benign
1	237709587	.	T	C	.	.	Classification=Benign
1	237726791	.	G	T	.	.	Classification=Benign
1	237730373	.	G	T	.	.	Classification=Benign
1	237731916	.	A	ACACACACACC	.	.	Classification=Benign
1	237733436	.	G	A	.	.	Classification=Benign
1	237760689	.	G	A	.	.	Classification=Benign
1	237760814	.	C	CAATGAATGGAGACATGT	.	.	Classification=Benign
1	237778648	.	T	A	.	.	Classification=Benign
1	237781311	.	A	G	.	.	Classification=Benign
1	237781514	.	C	T	.	.	Classification=Benign
1	237783700	.	C	T	.	.	Classification=Benign
1	237784360	.	G	A	.	.	Classification=Benign
1	237791245	.	G	C	.	.	Classification=Benign
1	237792064	.	A	G	.	.	Classification=Benign
1	237792281	.	G	A	.	.	Classification=Benign
1	237792343	.	A	G	.	.	Classification=Benign
1	237792368	.	T	TGTGTGCGCGC	.	.	Classification=Benign
1	237792384	.	T	C	.	.	Classification=Benign
1	237792401	.	G	A	.	.	Classification=Benign
1	237792584	.	G	A	.	.	Classification=Benign
1	237795167	.	A	C	.	.	Classification=Benign
1	237795450	.	A	AT	.	.	Classification=Benign
1	237795625	.	A	ATTTT	.	.	Classification=Benign
1	237801794	.	G	T	.	.	Classification=Benign
1	237805864	.	G	C	.	.	Classification=Benign
1	237806120	.	C	G	.	.	Classification=Benign
1	237806121	.	C	T	.	.	Classification=Benign
1	237819086	.	G	T	.	.	Classification=Benign
1	237831568	.	A	G	.	.	Classification=Benign
1	237831862	.	T	TTTGA	.	.	Classification=Benign
1	237832532	.	C	T	.	.	Classification=Benign
1	240092871	.	G	A	.	.	Classification=Benign
1	240188238	.	A	G	.	.	Classification=Benign
1	240207329	.	C	G	.	.	Classification=Benign
1	240207812	.	G	T	.	.	Classification=Benign
1	240208028	.	G	A	.	.	Classification=Benign
1	241497859	.	AC	A	.	.	Classification=Pathogenic
1	241497862	.	C	T	.	.	Classification=Pathogenic
1	241497879	.	T	C	.	.	Classification=Benign
1	241497885	.	G	A	.	.	Classification=Benign
1	241497971	.	C	A	.	.	Classification=Pathogenic
1	241497971	.	C	G	.	.	Classification=Pathogenic
1	241497971	.	CT	C	.	.	Classification=Pathogenic
1	241497972	.	T	A	.	.	Classification=Pathogenic
1	241497972	.	T	C	.	.	Classification=Pathogenic
1	241500161	.	C	T	.	.	Classification=Benign
1	241500436	.	C	A	.	.	Classification=Pathogenic
1	241500462	.	C	T	.	.	Classification=Benign
1	241500548	.	AAGCATCCCCC	A	.	.	Classification=Pathogenic
1	241500563	.	G	A	.	.	Classification=Benign
1	241500592	.	T	C	.	.	Classification=Pathogenic
1	241502441	.	A	C	.	.	Classification=Pathogenic
1	241502442	.	C	G	.	.	Classification=Pathogenic
1	241502442	.	C	T	.	.	Classification=Pathogenic
1	241502494	.	A	G	.	.	Classification=Benign
1	241504022	.	TTTACTAGCTATGTGATTACCTGGCATGATACTGCTTCCTGGTTCATTTTCAGGCAAGATCAATTCTCCCA	T	.	.	Classification=Pathogenic
1	241504041	.	C	T	.	.	Classification=Pathogenic
1	241504042	.	C	G	.	.	Classification=Pathogenic
1	241504102	.	G	T	.	.	Classification=Benign
1	241504103	.	A	T	.	.	Classification=Benign
1	241504205	.	C	T	.	.	Classification=Benign
1	241504247	.	T	G	.	.	Classification=Pathogenic
1	241504256	.	GA	G	.	.	Classification=Benign
1	241506169	.	C	T	.	.	Classification=Pathogenic
1	241506170	.	T	G	.	.	Classification=Pathogenic
1	241508599	.	AT	A	.	.	Classification=Pathogenic
1	241508599	.	ATACCTGCCCAAGAGTAAGTG	A	.	.	Classification=Pathogenic
1	241508600	.	T	C	.	.	Classification=Pathogenic
1	241508601	.	A	G	.	.	Classification=Pathogenic
1	241508602	.	C	A	.	.	Classification=Pathogenic
1	241508602	.	C	G	.	.	Classification=Pathogenic
1	241508602	.	C	T	.	.	Classification=Pathogenic
1	241508603	.	C	T	.	.	Classification=Pathogenic
1	241508604	.	TGCCCAA	T	.	.	Classification=Pathogenic
1	241508606	.	C	A	.	.	Classification=Pathogenic
1	241508639	.	A	C	.	.	Classification=Benign
1	241508778	.	TTTGAGCTCTG	T	.	.	Classification=Pathogenic
1	241508787	.	T	A	.	.	Classification=Pathogenic
1	241511819	.	G	C	.	.	Classification=Benign
1	241511957	.	ACATACTGAC	A	.	.	Classification=Pathogenic
1	241511959	.	ATACTGACCTGGCTTTTATTAACATGATCGTT	A	.	.	Classification=Pathogenic
1	241512100	.	CA	C	.	.	Classification=Pathogenic
1	241512103	.	AC	A	.	.	Classification=Pathogenic
1	241512144	.	C	T	.	.	Classification=Pathogenic
1	241512145	.	T	C	.	.	Classification=Pathogenic
1	241513648	.	A	G	.	.	Classification=Benign
1	241513715	.	TA	T	.	.	Classification=Benign
1	241513715	.	T	C	.	.	Classification=Pathogenic
1	241517117	.	A	AAAGTGACTCATGAATACAGCCTACTTCATCCAAAATAGCCAACATTTCCACAAATGCCACTT	.	.	Classification=Benign
1	241517171	.	ATGCCACTTAC	A	.	.	Classification=Pathogenic
1	241517174	.	CCACTTACTGGCATGCGTTCTGTCA	C	.	.	Classification=Pathogenic
1	241517181	.	C	A	.	.	Classification=Pathogenic
1	241517181	.	C	G	.	.	Classification=Pathogenic
1	241517233	.	G	T	.	.	Classification=Benign
1	241566589	.	G	A	.	.	Classification=Benign
1	241860596	.	A	G	.	.	Classification=Benign
1	241860656	.	A	G	.	.	Classification=Benign
1	241872136	.	G	A	.	.	Classification=Benign
1	241885372	.	C	T	.	.	Classification=Benign
1	241958494	.	G	T	.	.	Classification=Benign
1	243136134	.	T	A	.	.	Classification=Benign
1	243156309	.	T	C	.	.	Classification=Benign
1	243256404	.	T	C	.	.	Classification=Benign
1	243270130	.	A	G	.	.	Classification=Benign
1	243304620	.	A	C	.	.	Classification=Benign
1	243304870	.	A	T	.	.	Classification=Benign
1	243316734	.	A	G	.	.	Classification=Benign
1	243545769	.	G	A	.	.	Classification=Benign
1	243572908	.	CT	C	.	.	Classification=Benign
1	243614937	.	C	A	.	.	Classification=Benign
1	243637883	.	T	C	.	.	Classification=Benign
1	243646186	.	C	T	.	.	Classification=Benign
1	244054379	.	G	A	.	.	Classification=Benign
1	244054394	.	G	A	.	.	Classification=Benign
1	244055100	.	G	A	.	.	Classification=Benign
1	244841927	.	C	CT	.	.	Classification=Benign
1	244842185	.	AT	A	.	.	Classification=Benign
1	244854505	.	T	C	.	.	Classification=Pathogenic
1	244855410	.	T	A	.	.	Classification=Benign
1	244855583	.	A	G	.	.	Classification=Benign
1	244855609	.	C	A	.	.	Classification=Pathogenic
1	244855614	.	A	T	.	.	Classification=Benign
1	244855865	.	G	T	.	.	Classification=Benign
1	244855902	.	GCCT	G	.	.	Classification=Benign
1	244856062	.	T	C	.	.	Classification=Benign
1	244856723	.	C	T	.	.	Classification=Benign
1	244856983	.	T	C	.	.	Classification=Benign
1	244857593	.	C	T	.	.	Classification=Benign
1	244857830	.	C	G	.	.	Classification=Benign
1	244857989	.	TA	T	.	.	Classification=Benign
1	244857989	.	TAA	T	.	.	Classification=Benign
1	244857989	.	TAAA	T	.	.	Classification=Benign
1	244858045	.	C	G	.	.	Classification=Benign
1	244858072	.	T	C	.	.	Classification=Benign
1	244858100	.	T	C	.	.	Classification=Benign
1	244858474	.	A	T	.	.	Classification=Benign
1	244858836	.	CT	C	.	.	Classification=Pathogenic
1	244858842	.	C	T	.	.	Classification=Pathogenic
1	244862414	.	A	C	.	.	Classification=Benign
1	244862539	.	AAGAC	A	.	.	Classification=Pathogenic
1	244862608	.	G	A	.	.	Classification=Benign
1	244863418	.	A	G	.	.	Classification=Benign
1	244863420	.	A	G	.	.	Classification=Benign
1	244863420	.	A	ACACG	.	.	Classification=Benign
1	244863697	.	C	G	.	.	Classification=Benign
1	244863701	.	C	G	.	.	Classification=Benign
1	244863757	.	G	A	.	.	Classification=Benign
1	244864060	.	T	C	.	.	Classification=Benign
1	244864088	.	G	A	.	.	Classification=Benign
1	245156389	.	G	A	.	.	Classification=Benign
1	245366875	.	C	T	.	.	Classification=Benign
1	245609349	.	C	G	.	.	Classification=Benign
1	245609405	.	C	A	.	.	Classification=Benign
1	245686040	.	G	A	.	.	Classification=Benign
1	245686214	.	G	A	.	.	Classification=Benign
1	245686427	.	G	A	.	.	Classification=Benign
1	245687384	.	G	A	.	.	Classification=Benign
1	245687987	.	G	T	.	.	Classification=Benign
1	245688002	.	A	G	.	.	Classification=Benign
1	245688183	.	G	A	.	.	Classification=Benign
1	245688307	.	C	G	.	.	Classification=Benign
1	245698990	.	C	T	.	.	Classification=Benign
1	246557457	.	T	C	.	.	Classification=Benign
1	247418258	.	A	T	.	.	Classification=Benign
1	247418570	.	G	A	.	.	Classification=Benign
1	247423872	.	C	T	.	.	Classification=Benign
1	247424386	.	A	G	.	.	Classification=Benign
1	247424568	.	G	A	.	.	Classification=Benign
1	247425003	.	C	T	.	.	Classification=Benign
1	247425556	.	C	A	.	.	Classification=Benign
1	247433921	.	G	A	.	.	Classification=Benign
1	247433974	.	A	G	.	.	Classification=Benign
1	247433979	.	A	G	.	.	Classification=Benign
1	247434000	.	A	G	.	.	Classification=Benign
1	247434004	.	C	T	.	.	Classification=Benign
1	247434016	.	A	G	.	.	Classification=Benign
1	247434032	.	T	G	.	.	Classification=Benign
1	247434047	.	G	A	.	.	Classification=Benign
1	247434062	.	G	GAT	.	.	Classification=Benign
1	247434063	.	G	GTGTTCTGAGGCCTTCTCTATTCCAGAGCTCTCTGGTCAGA	.	.	Classification=Benign
1	247434206	.	G	A	.	.	Classification=Benign
1	247435930	.	G	A	.	.	Classification=Benign
1	247895951	.	G	A	.	.	Classification=Benign
1	247966199	.	G	A	.	.	Classification=Benign
1	248453107	.	C	T	.	.	Classification=Benign
2	277250	.	G	A	.	.	Classification=Benign
2	1083616	.	A	G	.	.	Classification=Benign
2	1165604	.	G	A	.	.	Classification=Benign
2	1237981	.	G	A	.	.	Classification=Benign
2	1367424	.	G	C	.	.	Classification=Benign
2	1422849	.	A	G	.	.	Classification=Benign
2	1423028	.	G	A	.	.	Classification=Benign
2	1433432	.	C	A	.	.	Classification=Benign
2	1453592	.	A	G	.	.	Classification=Benign
2	1456287	.	GT	G	.	.	Classification=Benign
2	1456525	.	C	T	.	.	Classification=Benign
2	1476904	.	G	C	.	.	Classification=Benign
2	1477289	.	G	A	.	.	Classification=Benign
2	1477459	.	G	C	.	.	Classification=Benign
2	1477720	.	C	T	.	.	Classification=Benign
2	1487941	.	T	A	.	.	Classification=Pathogenic
2	1487992	.	G	A	.	.	Classification=Pathogenic
2	1493525	.	T	C	.	.	Classification=Benign
2	1493670	.	A	G	.	.	Classification=Benign
2	1493885	.	G	A	.	.	Classification=Benign
2	1503973	.	C	G	.	.	Classification=Benign
2	1635241	.	C	T	.	.	Classification=Benign
2	1635350	.	T	C	.	.	Classification=Benign
2	1638767	.	C	T	.	.	Classification=Benign
2	1643414	.	G	A	.	.	Classification=Benign
2	1660720	.	C	T	.	.	Classification=Benign
2	1660736	.	G	C	.	.	Classification=Benign
2	1664794	.	A	G	.	.	Classification=Benign
2	1665019	.	G	A	.	.	Classification=Benign
2	1744291	.	C	T	.	.	Classification=Benign
2	1801657	.	C	T	.	.	Classification=Benign
2	1801658	.	G	A	.	.	Classification=Benign
2	1802122	.	T	G	.	.	Classification=Benign
2	1809422	.	G	GA	.	.	Classification=Benign
2	1835043	.	CATACCACGGGGATGGATACAGGTGCTCCTCCAT	C	.	.	Classification=Benign
2	1839104	.	C	G	.	.	Classification=Benign
2	1839196	.	T	C	.	.	Classification=Benign
2	1840686	.	T	C	.	.	Classification=Benign
2	1840880	.	C	T	.	.	Classification=Benign
2	1851894	.	C	T	.	.	Classification=Benign
2	1851914	.	C	A	.	.	Classification=Benign
2	1889562	.	G	C	.	.	Classification=Benign
2	1892028	.	C	A	.	.	Classification=Benign
2	1892259	.	G	A	.	.	Classification=Benign
2	1912070	.	C	T	.	.	Classification=Benign
2	1912236	.	T	G	.	.	Classification=Benign
2	1912302	.	C	T	.	.	Classification=Benign
2	1917177	.	C	T	.	.	Classification=Benign
2	1917311	.	G	A	.	.	Classification=Benign
2	1922665	.	G	T	.	.	Classification=Benign
2	1942941	.	C	T	.	.	Classification=Benign
2	1942943	.	A	C	.	.	Classification=Benign
2	1979078	.	C	A	.	.	Classification=Benign
2	1979623	.	C	T	.	.	Classification=Benign
2	1979778	.	C	A	.	.	Classification=Pathogenic
2	3388055	.	C	T	.	.	Classification=Benign
2	3401896	.	A	G	.	.	Classification=Benign
2	3457705	.	G	A	.	.	Classification=Benign
2	3465674	.	C	T	.	.	Classification=Benign
2	3548244	.	C	A	.	.	Classification=Benign
2	3550140	.	C	CT	.	.	Classification=Benign
2	3552265	.	G	A	.	.	Classification=Benign
2	3552582	.	C	T	.	.	Classification=Benign
2	3575685	.	GT	G	.	.	Classification=Pathogenic
2	3575889	.	G	A	.	.	Classification=Pathogenic
2	3577839	.	A	G	.	.	Classification=Benign
2	5692913	.	C	T	.	.	Classification=Benign
2	5693314	.	A	G	.	.	Classification=Benign
2	5693867	.	G	T	.	.	Classification=Benign
2	5693933	.	G	C	.	.	Classification=Benign
2	8731212	.	C	A	.	.	Classification=Benign
2	8733601	.	G	C	.	.	Classification=Benign
2	8736912	.	G	A	.	.	Classification=Benign
2	8750196	.	G	A	.	.	Classification=Benign
2	8776815	.	G	A	.	.	Classification=Benign
2	8785753	.	T	C	.	.	Classification=Benign
2	8791247	.	CTTACA	C	.	.	Classification=Benign
2	8796755	.	C	T	.	.	Classification=Benign
2	8800677	.	T	C	.	.	Classification=Benign
2	8802913	.	T	A	.	.	Classification=Benign
2	8806211	.	C	A	.	.	Classification=Benign
2	9376937	.	A	G	.	.	Classification=Benign
2	9492673	.	T	C	.	.	Classification=Benign
2	9493742	.	CCTACCAAAAGTATTGATGCTCAG	C	.	.	Classification=Pathogenic
2	9494727	.	A	G	.	.	Classification=Benign
2	9494813	.	G	A	.	.	Classification=Benign
2	9510006	.	A	G	.	.	Classification=Benign
2	9520938	.	A	T	.	.	Classification=Benign
2	9523631	.	C	T	.	.	Classification=Benign
2	10046193	.	G	A	.	.	Classification=Benign
2	10046303	.	C	T	.	.	Classification=Benign
2	10047766	.	C	T	.	.	Classification=Benign
2	10048542	.	G	A	.	.	Classification=Benign
2	10051915	.	C	T	.	.	Classification=Benign
2	10052614	.	G	A	.	.	Classification=Benign
2	10052699	.	T	C	.	.	Classification=Benign
2	10052748	.	A	G	.	.	Classification=Benign
2	10052942	.	A	T	.	.	Classification=Benign
2	10053487	.	T	C	.	.	Classification=Benign
2	10054533	.	G	C	.	.	Classification=Benign
2	10079901	.	C	T	.	.	Classification=Pathogenic
2	10440841	.	G	A	.	.	Classification=Benign
2	10440870	.	T	C	.	.	Classification=Pathogenic
2	10441508	.	C	A	.	.	Classification=Pathogenic
2	10448012	.	C	T	.	.	Classification=Benign
2	10726528	.	C	T	.	.	Classification=Benign
2	11207815	.	T	G	.	.	Classification=Benign
2	11580760	.	G	A	.	.	Classification=Benign
2	11618365	.	C	T	.	.	Classification=Benign
2	11634265	.	A	G	.	.	Classification=Benign
2	11713459	.	C	G	.	.	Classification=Benign
2	11767859	.	G	GT	.	.	Classification=Pathogenic
2	11771503	.	C	T	.	.	Classification=Benign
2	11771820	.	G	A	.	.	Classification=Benign
2	11773680	.	G	A	.	.	Classification=Benign
2	11773719	.	G	C	.	.	Classification=Benign
2	11775929	.	TTATA	T	.	.	Classification=Benign
2	11776229	.	A	G	.	.	Classification=Benign
2	11779372	.	G	A	.	.	Classification=Benign
2	11779894	.	T	G	.	.	Classification=Benign
2	11779898	.	TGA	T	.	.	Classification=Benign
2	11782200	.	GTCT	G	.	.	Classification=Benign
2	11783549	.	A	G	.	.	Classification=Benign
2	11785078	.	T	C	.	.	Classification=Pathogenic
2	11804570	.	AG	A	.	.	Classification=Pathogenic
2	11820515	.	G	A	.	.	Classification=Pathogenic
2	12723562	.	A	T	.	.	Classification=Benign
2	15167440	.	T	G	.	.	Classification=Benign
2	15178898	.	C	T	.	.	Classification=Benign
2	15178988	.	C	G	.	.	Classification=Pathogenic
2	15178988	.	C	T	.	.	Classification=Pathogenic
2	15186710	.	T	C	.	.	Classification=Benign
2	15232607	.	T	G	.	.	Classification=Benign
2	15238677	.	C	A	.	.	Classification=Pathogenic
2	15238698	.	G	GAATT	.	.	Classification=Benign
2	15292717	.	T	C	.	.	Classification=Benign
2	15330903	.	T	C	.	.	Classification=Benign
2	15351870	.	GCACACACA	G	.	.	Classification=Benign
2	15354028	.	C	G	.	.	Classification=Benign
2	15366708	.	C	T	.	.	Classification=Benign
2	15374337	.	T	C	.	.	Classification=Benign
2	15374348	.	A	C	.	.	Classification=Benign
2	15374858	.	T	C	.	.	Classification=Benign
2	15396738	.	T	TA	.	.	Classification=Benign
2	15396748	.	T	C	.	.	Classification=Benign
2	15424675	.	T	C	.	.	Classification=Benign
2	15427112	.	A	G	.	.	Classification=Benign
2	15461317	.	C	T	.	.	Classification=Benign
2	15461450	.	C	T	.	.	Classification=Benign
2	15467665	.	T	A	.	.	Classification=Pathogenic
2	15473336	.	T	C	.	.	Classification=Benign
2	15473870	.	T	C	.	.	Classification=Benign
2	15474280	.	T	C	.	.	Classification=Benign
2	15474318	.	T	C	.	.	Classification=Benign
2	15475580	.	T	C	.	.	Classification=Benign
2	15475743	.	ACCATTCACAGGATTTTC	A	.	.	Classification=Pathogenic
2	15478040	.	C	CATGCTGCATACATACCCTAGGCTCTGACCT	.	.	Classification=Benign
2	15503983	.	C	A	.	.	Classification=Benign
2	15504092	.	T	G	.	.	Classification=Benign
2	15504277	.	C	T	.	.	Classification=Benign
2	15534801	.	T	C	.	.	Classification=Benign
2	15536410	.	A	AT	.	.	Classification=Benign
2	15536579	.	T	TA	.	.	Classification=Benign
2	15536760	.	T	A	.	.	Classification=Benign
2	15539576	.	T	C	.	.	Classification=Benign
2	15551258	.	C	T	.	.	Classification=Benign
2	15553484	.	G	C	.	.	Classification=Benign
2	15558541	.	TA	T	.	.	Classification=Benign
2	15942855	.	G	T	.	.	Classification=Pathogenic
2	15945686	.	G	A	.	.	Classification=Benign
2	17761698	.	C	A	.	.	Classification=Benign
2	17764976	.	A	G	.	.	Classification=Benign
2	17766660	.	A	G	.	.	Classification=Benign
2	17772381	.	A	T	.	.	Classification=Benign
2	17777832	.	T	G	.	.	Classification=Benign
2	17777993	.	GT	G	.	.	Classification=Benign
2	17778176	.	A	G	.	.	Classification=Benign
2	17778202	.	A	ATG	.	.	Classification=Benign
2	17778277	.	TATATACACACACATGTGTGTGTACATATATGTATATACACACACAC	T	.	.	Classification=Benign
2	17781183	.	A	G	.	.	Classification=Benign
2	17781564	.	A	G	.	.	Classification=Benign
2	17781647	.	A	G	.	.	Classification=Benign
2	17781661	.	A	G	.	.	Classification=Benign
2	17932153	.	C	T	.	.	Classification=Benign
2	18586355	.	G	A	.	.	Classification=Benign
2	19910936	.	T	C	.	.	Classification=Benign
2	19911095	.	G	A	.	.	Classification=Benign
2	19912429	.	G	A	.	.	Classification=Benign
2	19930384	.	T	G	.	.	Classification=Benign
2	19933352	.	A	C	.	.	Classification=Benign
2	19933437	.	T	A	.	.	Classification=Benign
2	19933585	.	C	T	.	.	Classification=Benign
2	19933712	.	G	C	.	.	Classification=Benign
2	19936531	.	G	A	.	.	Classification=Benign
2	19938103	.	T	C	.	.	Classification=Benign
2	19942031	.	T	C	.	.	Classification=Benign
2	19945917	.	G	A	.	.	Classification=Pathogenic
2	19951499	.	A	C	.	.	Classification=Benign
2	19951787	.	T	C	.	.	Classification=Benign
2	19952058	.	G	C	.	.	Classification=Benign
2	19952355	.	C	T	.	.	Classification=Benign
2	19962311	.	T	TC	.	.	Classification=Pathogenic
2	19966450	.	T	C	.	.	Classification=Benign
2	19974414	.	GA	G	.	.	Classification=Benign
2	19989284	.	T	C	.	.	Classification=Pathogenic
2	19997269	.	C	T	.	.	Classification=Benign
2	20002161	.	T	TAC	.	.	Classification=Benign
2	20002161	.	T	TACAC	.	.	Classification=Benign
2	20002161	.	T	TACACACACAC	.	.	Classification=Benign
2	20002191	.	C	CACACACACACAG	.	.	Classification=Benign
2	20003192	.	G	A	.	.	Classification=Benign
2	20005871	.	G	A	.	.	Classification=Benign
2	20204196	.	C	T	.	.	Classification=Benign
2	20641063	.	G	A	.	.	Classification=Benign
2	20671018	.	G	A	.	.	Classification=Benign
2	21002725	.	A	T	.	.	Classification=Benign
2	21004369	.	C	T	.	.	Classification=Benign
2	21004610	.	G	A	.	.	Classification=Benign
2	21004688	.	G	T	.	.	Classification=Benign
2	21005300	.	G	A	.	.	Classification=Benign
2	21005773	.	T	A	.	.	Classification=Pathogenic
2	21006348	.	C	G	.	.	Classification=Benign
2	21007763	.	A	G	.	.	Classification=Benign
2	21008055	.	T	C	.	.	Classification=Benign
2	21008573	.	T	C	.	.	Classification=Benign
2	21009249	.	C	T	.	.	Classification=Benign
2	21010850	.	G	A	.	.	Classification=Benign
2	21011127	.	T	C	.	.	Classification=Benign
2	21011669	.	T	A	.	.	Classification=Benign
2	21012581	.	T	C	.	.	Classification=Benign
2	21015072	.	C	T	.	.	Classification=Pathogenic
2	21016481	.	T	C	.	.	Classification=Benign
2	21023510	.	C	G	.	.	Classification=Benign
2	21024857	.	C	T	.	.	Classification=Benign
2	21025028	.	C	A	.	.	Classification=Pathogenic
2	21027827	.	C	A	.	.	Classification=Pathogenic
2	21027903	.	A	C	.	.	Classification=Benign
2	21028066	.	C	T	.	.	Classification=Pathogenic
2	21029786	.	C	T	.	.	Classification=Pathogenic
2	21032410	.	C	T	.	.	Classification=Benign
2	21034814	.	A	G	.	.	Classification=Pathogenic
2	21037957	.	C	A	.	.	Classification=Pathogenic
2	21041003	.	G	C	.	.	Classification=Benign
2	21042269	.	C	A	.	.	Classification=Benign
2	21042383	.	C	A	.	.	Classification=Benign
2	24083018	.	G	A	.	.	Classification=Benign
2	24209798	.	C	G	.	.	Classification=Benign
2	24210068	.	C	T	.	.	Classification=Benign
2	24252336	.	T	C	.	.	Classification=Benign
2	24270787	.	T	C	.	.	Classification=Benign
2	24284937	.	G	A	.	.	Classification=Benign
2	24295927	.	C	T	.	.	Classification=Benign
2	24308418	.	T	G	.	.	Classification=Benign
2	24308650	.	T	C	.	.	Classification=Benign
2	24752076	.	T	G	.	.	Classification=Benign
2	24824539	.	A	G	.	.	Classification=Benign
2	24826093	.	C	T	.	.	Classification=Benign
2	24841574	.	G	C	.	.	Classification=Benign
2	24918406	.	G	A	.	.	Classification=Benign
2	24918493	.	A	G	.	.	Classification=Benign
2	25164989	.	G	GACC	.	.	Classification=Benign
2	25235510	.	G	A	.	.	Classification=Benign
2	25235677	.	C	T	.	.	Classification=Benign
2	25236935	.	C	T	.	.	Classification=Pathogenic
2	25239154	.	C	T	.	.	Classification=Pathogenic
2	25239458	.	C	G	.	.	Classification=Benign
2	25241709	.	T	C	.	.	Classification=Pathogenic
2	25244653	.	C	T	.	.	Classification=Pathogenic
2	25246729	.	G	A	.	.	Classification=Benign
2	25247157	.	AC	A	.	.	Classification=Pathogenic
2	25247161	.	G	T	.	.	Classification=Pathogenic
2	25247759	.	C	T	.	.	Classification=Pathogenic
2	25248300	.	GC	G	.	.	Classification=Benign
2	25274815	.	A	AC	.	.	Classification=Benign
2	25275696	.	C	G	.	.	Classification=Benign
2	25313990	.	C	T	.	.	Classification=Benign
2	25742663	.	C	G	.	.	Classification=Benign
2	25743066	.	C	T	.	.	Classification=Benign
2	25743113	.	C	T	.	.	Classification=Benign
2	25743216	.	C	G	.	.	Classification=Benign
2	25743235	.	C	A	.	.	Classification=Benign
2	25744303	.	G	A	.	.	Classification=Benign
2	25744395	.	T	C	.	.	Classification=Benign
2	25750114	.	T	G	.	.	Classification=Benign
2	25750218	.	C	T	.	.	Classification=Benign
2	25750387	.	T	G	.	.	Classification=Benign
2	25756001	.	T	C	.	.	Classification=Benign
2	25759599	.	C	T	.	.	Classification=Benign
2	25767740	.	A	C	.	.	Classification=Benign
2	25768801	.	T	C	.	.	Classification=Benign
2	25768820	.	T	C	.	.	Classification=Benign
2	25799530	.	A	T	.	.	Classification=Benign
2	26190948	.	C	T	.	.	Classification=Benign
2	26191482	.	C	T	.	.	Classification=Pathogenic
2	26192309	.	C	G	.	.	Classification=Pathogenic
2	26192316	.	G	GACTT	.	.	Classification=Pathogenic
2	26192329	.	G	A	.	.	Classification=Benign
2	26193288	.	G	T	.	.	Classification=Benign
2	26193432	.	A	G	.	.	Classification=Benign
2	26193773	.	CTGAACAGGAAGCGATG	C	.	.	Classification=Pathogenic
2	26193774	.	T	C	.	.	Classification=Pathogenic
2	26193778	.	C	T	.	.	Classification=Benign
2	26194568	.	A	C	.	.	Classification=Pathogenic
2	26194664	.	C	A	.	.	Classification=Benign
2	26195081	.	C	G	.	.	Classification=Benign
2	26195090	.	AC	A	.	.	Classification=Pathogenic
2	26201176	.	C	CTTAA	.	.	Classification=Pathogenic
2	26204189	.	CCAGATGCCTG	C	.	.	Classification=Pathogenic
2	26214441	.	A	T	.	.	Classification=Pathogenic
2	26214562	.	C	A	.	.	Classification=Pathogenic
2	26230190	.	A	G	.	.	Classification=Pathogenic
2	26230191	.	C	T	.	.	Classification=Pathogenic
2	26232134	.	C	G	.	.	Classification=Benign
2	26234356	.	C	T	.	.	Classification=Pathogenic
2	26234357	.	T	A	.	.	Classification=Pathogenic
2	26234639	.	G	A	.	.	Classification=Benign
2	26238931	.	TACC	T	.	.	Classification=Pathogenic
2	26238933	.	C	T	.	.	Classification=Pathogenic
2	26239225	.	A	T	.	.	Classification=Benign
2	26245265	.	T	G	.	.	Classification=Benign
2	26261212	.	A	AC	.	.	Classification=Benign
2	26269998	.	G	A	.	.	Classification=Pathogenic
2	26273556	.	C	T	.	.	Classification=Benign
2	26273649	.	A	G	.	.	Classification=Pathogenic
2	26273650	.	G	A	.	.	Classification=Pathogenic
2	26279280	.	G	GT	.	.	Classification=Pathogenic
2	26279992	.	A	G	.	.	Classification=Pathogenic
2	26282877	.	G	A	.	.	Classification=Benign
2	26284208	.	A	T	.	.	Classification=Benign
2	26290005	.	A	G	.	.	Classification=Benign
2	26384758	.	C	G	.	.	Classification=Benign
2	26384957	.	A	G	.	.	Classification=Pathogenic
2	26386336	.	T	G	.	.	Classification=Benign
2	26389049	.	G	A	.	.	Classification=Benign
2	26420946	.	T	G	.	.	Classification=Benign
2	26424011	.	C	T	.	.	Classification=Benign
2	26430509	.	G	A	.	.	Classification=Benign
2	26431145	.	G	A	.	.	Classification=Benign
2	26449971	.	G	C	.	.	Classification=Benign
2	26453071	.	G	A	.	.	Classification=Benign
2	26453086	.	A	G	.	.	Classification=Benign
2	26453381	.	C	G	.	.	Classification=Pathogenic
2	26453758	.	C	T	.	.	Classification=Benign
2	26453864	.	A	G	.	.	Classification=Benign
2	26453886	.	C	T	.	.	Classification=Benign
2	26454435	.	G	T	.	.	Classification=Benign
2	26454467	.	C	T	.	.	Classification=Benign
2	26454728	.	A	G	.	.	Classification=Benign
2	26455172	.	G	T	.	.	Classification=Benign
2	26455429	.	A	G	.	.	Classification=Benign
2	26458112	.	C	T	.	.	Classification=Benign
2	26459778	.	T	C	.	.	Classification=Benign
2	26460185	.	ATGAAGCTCGTGTCGGGCCGGC	A	.	.	Classification=Pathogenic
2	26461228	.	T	A	.	.	Classification=Benign
2	26461629	.	C	T	.	.	Classification=Benign
2	26462182	.	C	G	.	.	Classification=Pathogenic
2	26463487	.	T	A	.	.	Classification=Pathogenic
2	26464960	.	G	A	.	.	Classification=Benign
2	26465670	.	A	G	.	.	Classification=Pathogenic
2	26465671	.	C	A	.	.	Classification=Pathogenic
2	26465671	.	C	G	.	.	Classification=Pathogenic
2	26465671	.	C	T	.	.	Classification=Pathogenic
2	26465794	.	C	T	.	.	Classification=Benign
2	26466215	.	G	T	.	.	Classification=Benign
2	26467129	.	G	T	.	.	Classification=Benign
2	26467652	.	C	T	.	.	Classification=Benign
2	26468314	.	G	A	.	.	Classification=Benign
2	26470347	.	T	C	.	.	Classification=Benign
2	26472486	.	C	T	.	.	Classification=Benign
2	26472517	.	A	T	.	.	Classification=Pathogenic
2	26472518	.	C	T	.	.	Classification=Pathogenic
2	26472821	.	C	T	.	.	Classification=Benign
2	26473257	.	T	C	.	.	Classification=Benign
2	26473505	.	C	A	.	.	Classification=Benign
2	26473506	.	C	T	.	.	Classification=Benign
2	26473568	.	C	G	.	.	Classification=Pathogenic
2	26474000	.	G	T	.	.	Classification=Pathogenic
2	26474111	.	C	G	.	.	Classification=Pathogenic
2	26474112	.	T	G	.	.	Classification=Pathogenic
2	26474515	.	G	A	.	.	Classification=Pathogenic
2	26474554	.	C	G	.	.	Classification=Benign
2	26474641	.	TG	T	.	.	Classification=Pathogenic
2	26475151	.	G	C	.	.	Classification=Benign
2	26475912	.	A	C	.	.	Classification=Pathogenic
2	26476023	.	TGGAACGCCTGCTTCTCTGTG	T	.	.	Classification=Pathogenic
2	26476127	.	C	T	.	.	Classification=Pathogenic
2	26476291	.	C	T	.	.	Classification=Benign
2	26477421	.	C	A	.	.	Classification=Benign
2	26477750	.	C	G	.	.	Classification=Pathogenic
2	26477750	.	C	T	.	.	Classification=Pathogenic
2	26477826	.	A	C	.	.	Classification=Benign
2	26477904	.	T	C	.	.	Classification=Benign
2	26479214	.	G	A	.	.	Classification=Benign
2	26479263	.	C	T	.	.	Classification=Pathogenic
2	26479599	.	C	T	.	.	Classification=Benign
2	26479605	.	C	T	.	.	Classification=Benign
2	26484265	.	A	G	.	.	Classification=Benign
2	26484329	.	G	A	.	.	Classification=Benign
2	26488961	.	C	A	.	.	Classification=Benign
2	26489209	.	A	C	.	.	Classification=Pathogenic
2	26489210	.	C	A	.	.	Classification=Pathogenic
2	26489210	.	C	G	.	.	Classification=Pathogenic
2	26489745	.	A	AG	.	.	Classification=Benign
2	26489745	.	AG	A	.	.	Classification=Benign
2	26494941	.	C	T	.	.	Classification=Pathogenic
2	26501809	.	C	A	.	.	Classification=Pathogenic
2	26502177	.	T	C	.	.	Classification=Benign
2	26516555	.	T	C	.	.	Classification=Benign
2	26516560	.	C	T	.	.	Classification=Benign
2	26527901	.	G	A	.	.	Classification=Benign
2	26527902	.	C	T	.	.	Classification=Benign
2	26538055	.	C	T	.	.	Classification=Benign
2	26928290	.	C	T	.	.	Classification=Benign
2	27054682	.	G	A	.	.	Classification=Benign
2	27057288	.	G	A	.	.	Classification=Benign
2	27057399	.	G	GGCTTTCCCCTCCA	.	.	Classification=Pathogenic
2	27070090	.	A	G	.	.	Classification=Pathogenic
2	27082716	.	G	A	.	.	Classification=Benign
2	27099582	.	G	C	.	.	Classification=Benign
2	27100290	.	G	C	.	.	Classification=Benign
2	27201785	.	G	A	.	.	Classification=Benign
2	27204460	.	C	T	.	.	Classification=Pathogenic
2	27206912	.	G	A	.	.	Classification=Pathogenic
2	27207256	.	A	G	.	.	Classification=Pathogenic
2	27207441	.	C	T	.	.	Classification=Benign
2	27218150	.	C	G	.	.	Classification=Benign
2	27221156	.	G	A	.	.	Classification=Benign
2	27224874	.	C	T	.	.	Classification=Pathogenic
2	27225549	.	A	AC	.	.	Classification=Benign
2	27225549	.	A	ACCC	.	.	Classification=Benign
2	27225645	.	A	T	.	.	Classification=Benign
2	27226130	.	G	A	.	.	Classification=Pathogenic
2	27226236	.	C	T	.	.	Classification=Pathogenic
2	27226425	.	C	G	.	.	Classification=Benign
2	27226572	.	G	A	.	.	Classification=Benign
2	27226844	.	A	AG	.	.	Classification=Pathogenic
2	27226923	.	C	T	.	.	Classification=Pathogenic
2	27232032	.	G	A	.	.	Classification=Pathogenic
2	27232413	.	C	T	.	.	Classification=Benign
2	27233408	.	C	T	.	.	Classification=Pathogenic
2	27238436	.	G	A	.	.	Classification=Benign
2	27241203	.	C	T	.	.	Classification=Benign
2	27311897	.	A	G	.	.	Classification=Pathogenic
2	27311898	.	C	G	.	.	Classification=Pathogenic
2	27311952	.	C	G	.	.	Classification=Pathogenic
2	27312248	.	T	G	.	.	Classification=Pathogenic
2	27312443	.	T	TG	.	.	Classification=Benign
2	27312992	.	A	G	.	.	Classification=Pathogenic
2	27322443	.	C	T	.	.	Classification=Pathogenic
2	27366758	.	C	T	.	.	Classification=Pathogenic
2	27367140	.	G	C	.	.	Classification=Benign
2	27367473	.	GA	G	.	.	Classification=Pathogenic
2	27368937	.	T	C	.	.	Classification=Benign
2	27369900	.	C	G	.	.	Classification=Benign
2	27446270	.	A	G	.	.	Classification=Benign
2	27453386	.	T	A	.	.	Classification=Pathogenic
2	27453420	.	A	T	.	.	Classification=Benign
2	27454059	.	C	A	.	.	Classification=Pathogenic
2	27454083	.	C	G	.	.	Classification=Benign
2	27454631	.	C	A	.	.	Classification=Benign
2	27454911	.	C	T	.	.	Classification=Benign
2	27456645	.	TCTGGCCAC	T	.	.	Classification=Pathogenic
2	27457638	.	C	T	.	.	Classification=Pathogenic
2	27457760	.	A	T	.	.	Classification=Pathogenic
2	27458731	.	A	C	.	.	Classification=Benign
2	27458798	.	C	T	.	.	Classification=Benign
2	27459442	.	C	T	.	.	Classification=Benign
2	27459800	.	C	A	.	.	Classification=Benign
2	27471065	.	T	A	.	.	Classification=Pathogenic
2	27471096	.	C	T	.	.	Classification=Pathogenic
2	27472363	.	C	G	.	.	Classification=Pathogenic
2	27472364	.	T	C	.	.	Classification=Pathogenic
2	27476714	.	A	G	.	.	Classification=Benign
2	27478058	.	G	GTAAC	.	.	Classification=Pathogenic
2	27485121	.	TCCTG	T	.	.	Classification=Pathogenic
2	27485140	.	TAAAA	T	.	.	Classification=Benign
2	27485395	.	T	A	.	.	Classification=Pathogenic
2	27489541	.	C	T	.	.	Classification=Benign
2	27497372	.	G	A	.	.	Classification=Benign
2	27498323	.	G	A	.	.	Classification=Benign
2	27505910	.	C	G	.	.	Classification=Benign
2	27506613	.	G	A	.	.	Classification=Benign
2	27523317	.	G	T	.	.	Classification=Benign
2	27661323	.	C	T	.	.	Classification=Pathogenic
2	28573315	.	G	A	.	.	Classification=Benign
2	28579677	.	C	T	.	.	Classification=Benign
2	28601296	.	C	T	.	.	Classification=Benign
2	28604666	.	C	T	.	.	Classification=Benign
2	28782057	.	G	A	.	.	Classification=Benign
2	28816141	.	T	C	.	.	Classification=Benign
2	29061940	.	A	G	.	.	Classification=Benign
2	29062115	.	T	C	.	.	Classification=Benign
2	29062199	.	A	G	.	.	Classification=Benign
2	29062240	.	C	T	.	.	Classification=Benign
2	29062284	.	T	C	.	.	Classification=Benign
2	29062388	.	C	T	.	.	Classification=Benign
2	29062590	.	C	T	.	.	Classification=Benign
2	29062709	.	C	T	.	.	Classification=Benign
2	29062847	.	C	T	.	.	Classification=Benign
2	29062957	.	A	T	.	.	Classification=Benign
2	29063206	.	G	A	.	.	Classification=Benign
2	29063498	.	C	T	.	.	Classification=Benign
2	29063643	.	T	C	.	.	Classification=Benign
2	29070815	.	C	T	.	.	Classification=Benign
2	29071162	.	C	CCCTG	.	.	Classification=Pathogenic
2	29071661	.	C	T	.	.	Classification=Benign
2	29072810	.	G	A	.	.	Classification=Benign
2	29073000	.	T	C	.	.	Classification=Benign
2	29073088	.	G	A	.	.	Classification=Pathogenic
2	29073283	.	G	A	.	.	Classification=Pathogenic
2	29073489	.	C	A	.	.	Classification=Benign
2	29073545	.	AT	A	.	.	Classification=Pathogenic
2	29073583	.	C	T	.	.	Classification=Benign
2	29074225	.	T	A	.	.	Classification=Benign
2	29193491	.	G	A	.	.	Classification=Benign
2	29194009	.	CAT	C	.	.	Classification=Benign
2	29197449	.	C	T	.	.	Classification=Benign
2	29206875	.	C	CTT	.	.	Classification=Benign
2	29207022	.	G	A	.	.	Classification=Benign
2	29209538	.	G	A	.	.	Classification=Benign
2	29213767	.	G	T	.	.	Classification=Benign
2	29214316	.	T	C	.	.	Classification=Benign
2	29220751	.	C	T	.	.	Classification=Benign
2	29223318	.	C	G	.	.	Classification=Benign
2	29224189	.	GA	G	.	.	Classification=Benign
2	29224319	.	G	T	.	.	Classification=Benign
2	29225114	.	C	T	.	.	Classification=Benign
2	29225543	.	GTGT	G	.	.	Classification=Benign
2	29225894	.	C	T	.	.	Classification=Benign
2	29226932	.	G	T	.	.	Classification=Benign
2	29227424	.	ATGTGGTGACC	A	.	.	Classification=Benign
2	29228645	.	C	G	.	.	Classification=Benign
2	29228924	.	T	C	.	.	Classification=Benign
2	29229120	.	C	T	.	.	Classification=Benign
2	29232288	.	G	A	.	.	Classification=Benign
2	29233314	.	T	A	.	.	Classification=Benign
2	29233519	.	G	A	.	.	Classification=Benign
2	29234016	.	T	C	.	.	Classification=Benign
2	29239404	.	G	A	.	.	Classification=Benign
2	29296722	.	A	AGTGTGT	.	.	Classification=Benign
2	29320648	.	C	T	.	.	Classification=Benign
2	29320797	.	T	C	.	.	Classification=Benign
2	29320833	.	G	A	.	.	Classification=Benign
2	29328528	.	A	T	.	.	Classification=Benign
2	29383436	.	A	C	.	.	Classification=Benign
2	29392361	.	T	G	.	.	Classification=Benign
2	29392577	.	T	G	.	.	Classification=Benign
2	29717954	.	C	T	.	.	Classification=Benign
2	29921198	.	C	T	.	.	Classification=Benign
2	30992932	.	C	T	.	.	Classification=Benign
2	31200622	.	G	A	.	.	Classification=Benign
2	31336229	.	G	C	.	.	Classification=Benign
2	31342573	.	A	T	.	.	Classification=Benign
2	31349616	.	T	TG	.	.	Classification=Benign
2	31365695	.	A	C	.	.	Classification=Benign
2	31365711	.	A	G	.	.	Classification=Benign
2	31365798	.	C	T	.	.	Classification=Benign
2	31366548	.	T	C	.	.	Classification=Benign
2	31367831	.	G	A	.	.	Classification=Benign
2	31367994	.	T	A	.	.	Classification=Pathogenic
2	31368628	.	C	T	.	.	Classification=Benign
2	31370089	.	T	C	.	.	Classification=Benign
2	31371923	.	A	C	.	.	Classification=Benign
2	31374166	.	C	A	.	.	Classification=Benign
2	31375473	.	G	C	.	.	Classification=Benign
2	31376833	.	C	T	.	.	Classification=Benign
2	31377280	.	T	C	.	.	Classification=Benign
2	31388501	.	T	C	.	.	Classification=Benign
2	31397654	.	G	A	.	.	Classification=Benign
2	31398710	.	C	T	.	.	Classification=Benign
2	31398732	.	T	C	.	.	Classification=Benign
2	31403228	.	C	A	.	.	Classification=Benign
2	31405839	.	T	G	.	.	Classification=Benign
2	31406164	.	A	C	.	.	Classification=Benign
2	31524923	.	T	C	.	.	Classification=Benign
2	31525140	.	C	G	.	.	Classification=Benign
2	31529300	.	A	C	.	.	Classification=Benign
2	31529310	.	T	C	.	.	Classification=Pathogenic
2	31529316	.	T	G	.	.	Classification=Pathogenic
2	31529459	.	T	G	.	.	Classification=Pathogenic
2	31531370	.	C	G	.	.	Classification=Pathogenic
2	31533768	.	T	C	.	.	Classification=Pathogenic
2	32064247	.	G	A	.	.	Classification=Pathogenic
2	32064247	.	G	T	.	.	Classification=Pathogenic
2	32087224	.	A	T	.	.	Classification=Benign
2	32114077	.	G	A	.	.	Classification=Benign
2	32114737	.	C	G	.	.	Classification=Pathogenic
2	32114825	.	G	A	.	.	Classification=Pathogenic
2	32114826	.	G	A	.	.	Classification=Pathogenic
2	32114827	.	T	C	.	.	Classification=Pathogenic
2	32115413	.	C	G	.	.	Classification=Benign
2	32115701	.	G	C	.	.	Classification=Pathogenic
2	32115836	.	G	C	.	.	Classification=Pathogenic
2	32115837	.	T	G	.	.	Classification=Pathogenic
2	32116118	.	G	A	.	.	Classification=Pathogenic
2	32116118	.	G	T	.	.	Classification=Pathogenic
2	32116213	.	G	A	.	.	Classification=Pathogenic
2	32116213	.	G	T	.	.	Classification=Pathogenic
2	32126946	.	A	G	.	.	Classification=Pathogenic
2	32126947	.	G	A	.	.	Classification=Pathogenic
2	32126947	.	G	C	.	.	Classification=Pathogenic
2	32127022	.	G	A	.	.	Classification=Pathogenic
2	32127022	.	G	GT	.	.	Classification=Pathogenic
2	32127023	.	G	A	.	.	Classification=Pathogenic
2	32128247	.	G	A	.	.	Classification=Benign
2	32128407	.	G	C	.	.	Classification=Pathogenic
2	32128480	.	G	C	.	.	Classification=Pathogenic
2	32128480	.	G	T	.	.	Classification=Pathogenic
2	32136561	.	A	AG	.	.	Classification=Pathogenic
2	32136876	.	G	A	.	.	Classification=Pathogenic
2	32136899	.	TGAAA	T	.	.	Classification=Pathogenic
2	32136969	.	G	A	.	.	Classification=Pathogenic
2	32136969	.	G	T	.	.	Classification=Pathogenic
2	32136969	.	G	GT	.	.	Classification=Pathogenic
2	32137107	.	A	G	.	.	Classification=Pathogenic
2	32137107	.	A	T	.	.	Classification=Pathogenic
2	32137108	.	G	C	.	.	Classification=Pathogenic
2	32137189	.	G	T	.	.	Classification=Pathogenic
2	32141888	.	G	A	.	.	Classification=Pathogenic
2	32141890	.	AT	A	.	.	Classification=Benign
2	32141902	.	A	C	.	.	Classification=Pathogenic
2	32141902	.	A	G	.	.	Classification=Pathogenic
2	32141902	.	A	T	.	.	Classification=Pathogenic
2	32141903	.	G	C	.	.	Classification=Pathogenic
2	32141904	.	G	C	.	.	Classification=Pathogenic
2	32141920	.	GTA	G	.	.	Classification=Pathogenic
2	32141946	.	G	T	.	.	Classification=Pathogenic
2	32141947	.	G	A	.	.	Classification=Pathogenic
2	32143334	.	A	T	.	.	Classification=Pathogenic
2	32143335	.	G	A	.	.	Classification=Pathogenic
2	32143416	.	G	C	.	.	Classification=Pathogenic
2	32143420	.	G	A	.	.	Classification=Pathogenic
2	32144935	.	A	G	.	.	Classification=Pathogenic
2	32144936	.	G	A	.	.	Classification=Pathogenic
2	32144936	.	G	T	.	.	Classification=Pathogenic
2	32145009	.	T	A	.	.	Classification=Pathogenic
2	32145275	.	C	T	.	.	Classification=Benign
2	32147216	.	A	G	.	.	Classification=Pathogenic
2	32147259	.	G	A	.	.	Classification=Pathogenic
2	32147259	.	G	C	.	.	Classification=Pathogenic
2	32147259	.	G	T	.	.	Classification=Pathogenic
2	32147260	.	T	C	.	.	Classification=Pathogenic
2	32147260	.	T	G	.	.	Classification=Pathogenic
2	32153593	.	G	T	.	.	Classification=Benign
2	32154372	.	A	G	.	.	Classification=Pathogenic
2	32154373	.	G	A	.	.	Classification=Pathogenic
2	32156465	.	A	T	.	.	Classification=Benign
2	32249994	.	A	T	.	.	Classification=Benign
2	32256726	.	T	A	.	.	Classification=Benign
2	32415714	.	A	G	.	.	Classification=Benign
2	32453836	.	T	A	.	.	Classification=Benign
2	32465121	.	A	G	.	.	Classification=Benign
2	32515628	.	C	A	.	.	Classification=Benign
2	32549438	.	C	T	.	.	Classification=Benign
2	32549487	.	T	G	.	.	Classification=Benign
2	33257364	.	G	A	.	.	Classification=Benign
2	33275889	.	C	T	.	.	Classification=Benign
2	33300491	.	G	T	.	.	Classification=Benign
2	33315242	.	A	G	.	.	Classification=Benign
2	33522003	.	C	T	.	.	Classification=Benign
2	36356628	.	G	A	.	.	Classification=Benign
2	36441451	.	A	G	.	.	Classification=Benign
2	36476974	.	C	T	.	.	Classification=Benign
2	36479645	.	C	G	.	.	Classification=Benign
2	36773813	.	C	G	.	.	Classification=Benign
2	36849451	.	T	C	.	.	Classification=Benign
2	36854891	.	G	A	.	.	Classification=Benign
2	36925282	.	T	C	.	.	Classification=Benign
2	37138512	.	G	A	.	.	Classification=Benign
2	37141709	.	G	GA	.	.	Classification=Benign
2	37232527	.	G	T	.	.	Classification=Benign
2	37238201	.	G	T	.	.	Classification=Benign
2	37243971	.	C	A	.	.	Classification=Benign
2	37247437	.	T	G	.	.	Classification=Benign
2	37247971	.	C	G	.	.	Classification=Benign
2	37248130	.	T	C	.	.	Classification=Benign
2	38070962	.	T	A	.	.	Classification=Benign
2	38070996	.	T	C	.	.	Classification=Benign
2	38071060	.	G	C	.	.	Classification=Benign
2	38071450	.	G	GA	.	.	Classification=Benign
2	38075247	.	G	C	.	.	Classification=Benign
2	38075651	.	C	T	.	.	Classification=Benign
2	38300305	.	T	A	.	.	Classification=Benign
2	38666518	.	A	G	.	.	Classification=Benign
2	38689828	.	A	T	.	.	Classification=Benign
2	38729805	.	A	G	.	.	Classification=Benign
2	38733681	.	A	G	.	.	Classification=Benign
2	38962849	.	C	CAAAA	.	.	Classification=Benign
2	38983250	.	T	C	.	.	Classification=Benign
2	38984093	.	T	C	.	.	Classification=Benign
2	38986589	.	C	T	.	.	Classification=Benign
2	38989267	.	A	G	.	.	Classification=Benign
2	38989556	.	TA	T	.	.	Classification=Benign
2	38996896	.	C	T	.	.	Classification=Benign
2	39010751	.	T	C	.	.	Classification=Benign
2	39012431	.	G	C	.	.	Classification=Benign
2	39013409	.	G	T	.	.	Classification=Benign
2	39022844	.	G	A	.	.	Classification=Benign
2	39022862	.	A	G	.	.	Classification=Benign
2	39023532	.	A	G	.	.	Classification=Benign
2	39024234	.	T	TCAC	.	.	Classification=Benign
2	39035207	.	C	G	.	.	Classification=Benign
2	39035314	.	GAA	G	.	.	Classification=Benign
2	39050925	.	C	T	.	.	Classification=Benign
2	39051123	.	G	C	.	.	Classification=Benign
2	39120431	.	C	T	.	.	Classification=Benign
2	40115390	.	G	T	.	.	Classification=Benign
2	42048679	.	T	C	.	.	Classification=Benign
2	42048839	.	G	T	.	.	Classification=Pathogenic
2	42054302	.	C	T	.	.	Classification=Benign
2	42788564	.	T	A	.	.	Classification=Benign
2	42788579	.	T	C	.	.	Classification=Benign
2	43224818	.	G	A	.	.	Classification=Benign
2	43225618	.	A	C	.	.	Classification=Benign
2	43231151	.	TGAA	T	.	.	Classification=Benign
2	43551817	.	T	C	.	.	Classification=Benign
2	43574327	.	T	A	.	.	Classification=Benign
2	43574690	.	C	G	.	.	Classification=Benign
2	43575014	.	T	C	.	.	Classification=Benign
2	43789463	.	G	A	.	.	Classification=Benign
2	43804715	.	G	A	.	.	Classification=Benign
2	43809661	.	A	G	.	.	Classification=Benign
2	43812494	.	G	A	.	.	Classification=Benign
2	43812717	.	G	A	.	.	Classification=Benign
2	43813262	.	G	C	.	.	Classification=Benign
2	43813310	.	C	T	.	.	Classification=Pathogenic
2	43814476	.	C	T	.	.	Classification=Pathogenic
2	43822656	.	C	T	.	.	Classification=Benign
2	43822733	.	C	T	.	.	Classification=Benign
2	43822886	.	G	C	.	.	Classification=Pathogenic
2	43823749	.	G	A	.	.	Classification=Benign
2	43824888	.	C	T	.	.	Classification=Pathogenic
2	43825277	.	C	T	.	.	Classification=Benign
2	43837956	.	C	T	.	.	Classification=Pathogenic
2	43844505	.	A	G	.	.	Classification=Pathogenic
2	43844537	.	A	G	.	.	Classification=Benign
2	43844694	.	A	C	.	.	Classification=Benign
2	43844713	.	G	C	.	.	Classification=Benign
2	43846014	.	G	A	.	.	Classification=Benign
2	43851714	.	G	A	.	.	Classification=Benign
2	43851865	.	T	C	.	.	Classification=Benign
2	43852262	.	G	A	.	.	Classification=Benign
2	43852353	.	G	C	.	.	Classification=Pathogenic
2	43852433	.	CG	C	.	.	Classification=Pathogenic
2	43852467	.	G	A	.	.	Classification=Benign
2	43853185	.	A	G	.	.	Classification=Benign
2	43871918	.	A	G	.	.	Classification=Benign
2	43871975	.	G	C	.	.	Classification=Pathogenic
2	43873710	.	T	C	.	.	Classification=Benign
2	43873860	.	A	G	.	.	Classification=Benign
2	43874510	.	G	GC	.	.	Classification=Benign
2	43874510	.	G	GCC	.	.	Classification=Benign
2	43874510	.	G	GCCC	.	.	Classification=Benign
2	43874529	.	G	A	.	.	Classification=Benign
2	43875429	.	G	A	.	.	Classification=Benign
2	43887775	.	T	C	.	.	Classification=Benign
2	43894789	.	T	C	.	.	Classification=Benign
2	43896533	.	TC	T	.	.	Classification=Benign
2	43896633	.	C	A	.	.	Classification=Pathogenic
2	43896916	.	T	C	.	.	Classification=Benign
2	43899608	.	G	A	.	.	Classification=Benign
2	43901558	.	T	C	.	.	Classification=Benign
2	43901773	.	C	T	.	.	Classification=Benign
2	43905716	.	G	A	.	.	Classification=Pathogenic
2	43918235	.	G	T	.	.	Classification=Benign
2	43926191	.	G	C	.	.	Classification=Benign
2	43935181	.	T	C	.	.	Classification=Benign
2	43945305	.	A	C	.	.	Classification=Benign
2	43945497	.	T	C	.	.	Classification=Benign
2	43948121	.	C	A	.	.	Classification=Pathogenic
2	43948227	.	A	C	.	.	Classification=Benign
2	43949590	.	T	C	.	.	Classification=Benign
2	43950315	.	T	C	.	.	Classification=Benign
2	43950809	.	T	C	.	.	Classification=Benign
2	43950899	.	G	T	.	.	Classification=Benign
2	43957382	.	T	TA	.	.	Classification=Pathogenic
2	43957384	.	C	A	.	.	Classification=Pathogenic
2	43957385	.	C	A	.	.	Classification=Pathogenic
2	43960534	.	T	C	.	.	Classification=Pathogenic
2	43960594	.	G	C	.	.	Classification=Benign
2	43963253	.	C	T	.	.	Classification=Benign
2	43974120	.	T	C	.	.	Classification=Benign
2	43974254	.	C	A	.	.	Classification=Pathogenic
2	43974663	.	A	T	.	.	Classification=Pathogenic
2	43975089	.	A	G	.	.	Classification=Pathogenic
2	43977408	.	G	C	.	.	Classification=Benign
2	43977578	.	T	C	.	.	Classification=Benign
2	43995643	.	C	A	.	.	Classification=Benign
2	43995780	.	A	G	.	.	Classification=Benign
2	44281448	.	A	G	.	.	Classification=Benign
2	44300090	.	G	A	.	.	Classification=Pathogenic
2	44300293	.	C	T	.	.	Classification=Benign
2	44304141	.	AG	A	.	.	Classification=Pathogenic
2	44312774	.	C	CAGCTATAAATACAAG	.	.	Classification=Benign
2	44312782	.	C	CTAT	.	.	Classification=Benign
2	44314203	.	C	G	.	.	Classification=Benign
2	44320188	.	T	A	.	.	Classification=Benign
2	44320221	.	C	A	.	.	Classification=Pathogenic
2	44322717	.	A	AG	.	.	Classification=Benign
2	44322869	.	A	G	.	.	Classification=Benign
2	44323094	.	C	T	.	.	Classification=Benign
2	44323389	.	T	C	.	.	Classification=Benign
2	44326852	.	C	A	.	.	Classification=Pathogenic
2	44326929	.	C	G	.	.	Classification=Pathogenic
2	44328936	.	C	T	.	.	Classification=Pathogenic
2	44338154	.	G	A	.	.	Classification=Benign
2	44342725	.	T	C	.	.	Classification=Benign
2	44343665	.	C	A	.	.	Classification=Benign
2	44344587	.	C	G	.	.	Classification=Pathogenic
2	44346267	.	CT	C	.	.	Classification=Pathogenic
2	44346485	.	G	C	.	.	Classification=Benign
2	44359482	.	T	C	.	.	Classification=Benign
2	44359567	.	T	A	.	.	Classification=Benign
2	44359634	.	A	C	.	.	Classification=Benign
2	44942903	.	AAGAACAGGTTAGTGGCGGGGCCCGCGGCCTGGCT	A	.	.	Classification=Pathogenic
2	45006193	.	T	G	.	.	Classification=Benign
2	45006287	.	G	A	.	.	Classification=Benign
2	45008985	.	G	C	.	.	Classification=Benign
2	46297848	.	G	GC	.	.	Classification=Benign
2	46297944	.	G	C	.	.	Classification=Benign
2	46356133	.	AC	A	.	.	Classification=Benign
2	46356133	.	ACCC	A	.	.	Classification=Benign
2	46356140	.	C	CGCT	.	.	Classification=Benign
2	46360874	.	G	A	.	.	Classification=Benign
2	46375949	.	A	G	.	.	Classification=Benign
2	46376299	.	A	G	.	.	Classification=Benign
2	46376524	.	T	C	.	.	Classification=Benign
2	46376532	.	C	G	.	.	Classification=Benign
2	46376533	.	C	G	.	.	Classification=Benign
2	46376608	.	G	A	.	.	Classification=Benign
2	46377718	.	T	C	.	.	Classification=Benign
2	46378148	.	A	G	.	.	Classification=Benign
2	46378796	.	T	G	.	.	Classification=Benign
2	46380330	.	C	T	.	.	Classification=Benign
2	46380580	.	T	C	.	.	Classification=Benign
2	46382594	.	G	A	.	.	Classification=Benign
2	46384771	.	A	G	.	.	Classification=Benign
2	46385361	.	C	CTGAG	.	.	Classification=Benign
2	46385502	.	A	C	.	.	Classification=Benign
2	46385899	.	A	G	.	.	Classification=Benign
2	46385935	.	C	A	.	.	Classification=Benign
2	46760006	.	C	T	.	.	Classification=Benign
2	46902363	.	G	C	.	.	Classification=Benign
2	46902805	.	G	A	.	.	Classification=Benign
2	46904117	.	C	A	.	.	Classification=Benign
2	46904420	.	C	T	.	.	Classification=Benign
2	46904421	.	G	A	.	.	Classification=Benign
2	46904453	.	C	A	.	.	Classification=Benign
2	46904770	.	C	G	.	.	Classification=Benign
2	46904965	.	T	C	.	.	Classification=Benign
2	46907519	.	G	C	.	.	Classification=Benign
2	46907809	.	C	T	.	.	Classification=Pathogenic
2	46909018	.	C	T	.	.	Classification=Pathogenic
2	46909499	.	CAA	C	.	.	Classification=Benign
2	46917031	.	A	C	.	.	Classification=Benign
2	46917490	.	A	G	.	.	Classification=Benign
2	46941458	.	C	A	.	.	Classification=Benign
2	46941635	.	C	G	.	.	Classification=Benign
2	46941864	.	C	T	.	.	Classification=Benign
2	46950473	.	A	G	.	.	Classification=Pathogenic
2	46950648	.	G	T	.	.	Classification=Benign
2	46956927	.	G	A	.	.	Classification=Benign
2	46974849	.	C	T	.	.	Classification=Benign
2	46974852	.	CT	C	.	.	Classification=Benign
2	46993146	.	T	G	.	.	Classification=Benign
2	46993275	.	T	A	.	.	Classification=Benign
2	46994058	.	G	C	.	.	Classification=Benign
2	46994356	.	G	T	.	.	Classification=Pathogenic
2	46994512	.	CAAGT	C	.	.	Classification=Pathogenic
2	47006189	.	CA	C	.	.	Classification=Benign
2	47006192	.	G	GACTTGACC	.	.	Classification=Benign
2	47006610	.	T	C	.	.	Classification=Benign
2	47006639	.	A	G	.	.	Classification=Pathogenic
2	47011115	.	G	A	.	.	Classification=Benign
2	47011330	.	G	T	.	.	Classification=Pathogenic
2	47021587	.	A	G	.	.	Classification=Benign
2	47021606	.	C	T	.	.	Classification=Benign
2	47022156	.	C	T	.	.	Classification=Benign
2	47023680	.	A	G	.	.	Classification=Benign
2	47024416	.	G	T	.	.	Classification=Benign
2	47029158	.	C	T	.	.	Classification=Benign
2	47029387	.	G	C	.	.	Classification=Pathogenic
2	47046529	.	G	A	.	.	Classification=Benign
2	47049904	.	C	G	.	.	Classification=Benign
2	47051789	.	G	C	.	.	Classification=Benign
2	47073800	.	C	T	.	.	Classification=Benign
2	47161626	.	C	G	.	.	Classification=Benign
2	47161858	.	C	A	.	.	Classification=Pathogenic
2	47161863	.	CA	C	.	.	Classification=Benign
2	47162919	.	T	C	.	.	Classification=Benign
2	47172462	.	A	G	.	.	Classification=Benign
2	47369555	.	C	A	.	.	Classification=Benign
2	47369714	.	C	CG	.	.	Classification=Benign
2	47373521	.	A	G	.	.	Classification=Benign
2	47374118	.	T	C	.	.	Classification=Benign
2	47375039	.	A	T	.	.	Classification=Benign
2	47375233	.	G	A	.	.	Classification=Pathogenic
2	47375300	.	G	A	.	.	Classification=Pathogenic
2	47375300	.	G	T	.	.	Classification=Pathogenic
2	47377009	.	T	C	.	.	Classification=Benign
2	47377012	.	A	G	.	.	Classification=Pathogenic
2	47378939	.	A	G	.	.	Classification=Pathogenic
2	47379544	.	T	C	.	.	Classification=Benign
2	47379635	.	A	G	.	.	Classification=Benign
2	47379969	.	G	A	.	.	Classification=Benign
2	47385017	.	A	G	.	.	Classification=Benign
2	47386669	.	A	G	.	.	Classification=Benign
2	47403403	.	G	A	.	.	Classification=Pathogenic
2	47403403	.	G	C	.	.	Classification=Pathogenic
2	47403403	.	G	T	.	.	Classification=Pathogenic
2	47403404	.	T	C	.	.	Classification=Pathogenic
2	47403404	.	T	G	.	.	Classification=Pathogenic
2	47403573	.	G	A	.	.	Classification=Benign
2	47408399	.	A	C	.	.	Classification=Pathogenic
2	47408399	.	A	T	.	.	Classification=Pathogenic
2	47408399	.	AGGAG	A	.	.	Classification=Pathogenic
2	47408537	.	T	C	.	.	Classification=Benign
2	47410093	.	G	C	.	.	Classification=Pathogenic
2	47410093	.	G	T	.	.	Classification=Pathogenic
2	47410117	.	G	A	.	.	Classification=Benign
2	47410118	.	T	G	.	.	Classification=Benign
2	47410186	.	C	A	.	.	Classification=Benign
2	47410195	.	TG	T	.	.	Classification=Pathogenic
2	47410235	.	C	G	.	.	Classification=Benign
2	47410316	.	A	C	.	.	Classification=Benign
2	47410373	.	G	A	.	.	Classification=Pathogenic
2	47410373	.	G	C	.	.	Classification=Pathogenic
2	47410374	.	T	C	.	.	Classification=Pathogenic
2	47410374	.	T	G	.	.	Classification=Pathogenic
2	47412367	.	TC	T	.	.	Classification=Benign
2	47412403	.	TTTCAAAATAGATAA	T	.	.	Classification=Pathogenic
2	47412409	.	AATAG	A	.	.	Classification=Pathogenic
2	47412413	.	G	A	.	.	Classification=Pathogenic
2	47412413	.	G	C	.	.	Classification=Pathogenic
2	47412497	.	G	A	.	.	Classification=Benign
2	47412559	.	AG	A	.	.	Classification=Pathogenic
2	47412561	.	G	C	.	.	Classification=Pathogenic
2	47412561	.	G	T	.	.	Classification=Pathogenic
2	47412562	.	T	C	.	.	Classification=Pathogenic
2	47414267	.	A	G	.	.	Classification=Pathogenic
2	47414267	.	A	T	.	.	Classification=Pathogenic
2	47414308	.	G	T	.	.	Classification=Pathogenic
2	47414337	.	A	T	.	.	Classification=Benign
2	47414414	.	TTCAGG	T	.	.	Classification=Pathogenic
2	47414419	.	G	A	.	.	Classification=Pathogenic
2	47414419	.	G	C	.	.	Classification=Pathogenic
2	47414419	.	GTAAAAAAAAA	G	.	.	Classification=Pathogenic
2	47414420	.	T	A	.	.	Classification=Pathogenic
2	47414420	.	T	C	.	.	Classification=Pathogenic
2	47414421	.	A	T	.	.	Classification=Pathogenic
2	47414423	.	A	G	.	.	Classification=Benign
2	47414424	.	A	G	.	.	Classification=Benign
2	47414425	.	A	G	.	.	Classification=Benign
2	47416052	.	C	G	.	.	Classification=Benign
2	47416136	.	G	A	.	.	Classification=Benign
2	47416294	.	A	C	.	.	Classification=Pathogenic
2	47416294	.	A	T	.	.	Classification=Pathogenic
2	47416295	.	G	T	.	.	Classification=Pathogenic
2	47416337	.	C	T	.	.	Classification=Benign
2	47416429	.	G	C	.	.	Classification=Pathogenic
2	47416430	.	G	A	.	.	Classification=Pathogenic
2	47416430	.	G	C	.	.	Classification=Pathogenic
2	47416431	.	T	A	.	.	Classification=Pathogenic
2	47416431	.	T	G	.	.	Classification=Pathogenic
2	47429732	.	T	C	.	.	Classification=Benign
2	47429741	.	G	A	.	.	Classification=Pathogenic
2	47429779	.	T	G	.	.	Classification=Benign
2	47429788	.	A	T	.	.	Classification=Benign
2	47429789	.	C	T	.	.	Classification=Benign
2	47429796	.	A	G	.	.	Classification=Benign
2	47429833	.	C	T	.	.	Classification=Benign
2	47429835	.	T	C	.	.	Classification=Benign
2	47429883	.	A	G	.	.	Classification=Benign
2	47429912	.	A	AT	.	.	Classification=Pathogenic
2	47429915	.	T	TTATG	.	.	Classification=Pathogenic
2	47429923	.	G	T	.	.	Classification=Benign
2	47429927	.	T	TG	.	.	Classification=Pathogenic
2	47429940	.	A	G	.	.	Classification=Benign
2	47429942	.	G	A	.	.	Classification=Pathogenic
2	47429943	.	T	G	.	.	Classification=Pathogenic
2	47442313	.	GTATGTATA	G	.	.	Classification=Benign
2	47445546	.	A	G	.	.	Classification=Pathogenic
2	47445632	.	T	C	.	.	Classification=Benign
2	47445659	.	T	C	.	.	Classification=Pathogenic
2	47463028	.	CA	C	.	.	Classification=Pathogenic
2	47463051	.	T	A	.	.	Classification=Benign
2	47463156	.	T	C	.	.	Classification=Pathogenic
2	47463269	.	A	G	.	.	Classification=Benign
2	47463272	.	T	C	.	.	Classification=Benign
2	47466656	.	A	C	.	.	Classification=Pathogenic
2	47466657	.	G	T	.	.	Classification=Pathogenic
2	47466671	.	C	T	.	.	Classification=Benign
2	47466766	.	G	C	.	.	Classification=Benign
2	47466806	.	CAG	C	.	.	Classification=Pathogenic
2	47466808	.	G	A	.	.	Classification=Pathogenic
2	47466809	.	G	C	.	.	Classification=Pathogenic
2	47466810	.	T	C	.	.	Classification=Pathogenic
2	47470963	.	A	C	.	.	Classification=Pathogenic
2	47470963	.	A	T	.	.	Classification=Pathogenic
2	47471040	.	A	G	.	.	Classification=Benign
2	47471062	.	G	T	.	.	Classification=Pathogenic
2	47471063	.	G	C	.	.	Classification=Pathogenic
2	47471065	.	A	G	.	.	Classification=Pathogenic
2	47471245	.	G	A	.	.	Classification=Benign
2	47471563	.	A	G	.	.	Classification=Benign
2	47474963	.	G	A	.	.	Classification=Benign
2	47475009	.	T	G	.	.	Classification=Benign
2	47475077	.	T	G	.	.	Classification=Benign
2	47475083	.	C	G	.	.	Classification=Benign
2	47475083	.	C	T	.	.	Classification=Benign
2	47475100	.	C	G	.	.	Classification=Pathogenic
2	47475102	.	A	C	.	.	Classification=Benign
2	47475180	.	C	T	.	.	Classification=Pathogenic
2	47475260	.	CATCATTACTGGTA	C	.	.	Classification=Pathogenic
2	47476102	.	A	G	.	.	Classification=Benign
2	47476362	.	T	A	.	.	Classification=Pathogenic
2	47476365	.	A	C	.	.	Classification=Pathogenic
2	47476380	.	A	AG	.	.	Classification=Pathogenic
2	47476451	.	G	T	.	.	Classification=Pathogenic
2	47476476	.	G	A	.	.	Classification=Benign
2	47476746	.	G	A	.	.	Classification=Benign
2	47478270	.	A	T	.	.	Classification=Pathogenic
2	47478368	.	C	G	.	.	Classification=Pathogenic
2	47478425	.	T	A	.	.	Classification=Benign
2	47478478	.	C	G	.	.	Classification=Benign
2	47478520	.	G	A	.	.	Classification=Pathogenic
2	47478833	.	G	C	.	.	Classification=Benign
2	47479495	.	A	G	.	.	Classification=Pathogenic
2	47479742	.	A	G	.	.	Classification=Pathogenic
2	47480689	.	CTTATA	C	.	.	Classification=Pathogenic
2	47480694	.	A	C	.	.	Classification=Pathogenic
2	47480694	.	A	G	.	.	Classification=Pathogenic
2	47480762	.	A	G	.	.	Classification=Benign
2	47480841	.	A	T	.	.	Classification=Benign
2	47480872	.	G	A	.	.	Classification=Pathogenic
2	47480873	.	T	A	.	.	Classification=Pathogenic
2	47480873	.	T	G	.	.	Classification=Pathogenic
2	47480876	.	G	C	.	.	Classification=Pathogenic
2	47482778	.	G	A	.	.	Classification=Pathogenic
2	47482778	.	G	C	.	.	Classification=Pathogenic
2	47482808	.	G	A	.	.	Classification=Benign
2	47482915	.	A	G	.	.	Classification=Benign
2	47482935	.	A	G	.	.	Classification=Benign
2	47482937	.	A	G	.	.	Classification=Benign
2	47482951	.	A	G	.	.	Classification=Benign
2	47482953	.	A	T	.	.	Classification=Benign
2	47512367	.	G	T	.	.	Classification=Benign
2	47783371	.	G	A	.	.	Classification=Benign
2	47783496	.	A	G	.	.	Classification=Pathogenic
2	47790913	.	C	A	.	.	Classification=Benign
2	47790926	.	G	C	.	.	Classification=Pathogenic
2	47790945	.	A	T	.	.	Classification=Benign
2	47791017	.	A	T	.	.	Classification=Benign
2	47791097	.	G	T	.	.	Classification=Benign
2	47791124	.	G	T	.	.	Classification=Pathogenic
2	47791154	.	TTG	T	.	.	Classification=Benign
2	47791175	.	T	A	.	.	Classification=Benign
2	47795898	.	A	G	.	.	Classification=Benign
2	47796060	.	GGAGGTGGGACACGGCAA	G	.	.	Classification=Pathogenic
2	47798609	.	A	T	.	.	Classification=Pathogenic
2	47798610	.	G	C	.	.	Classification=Pathogenic
2	47798703	.	A	C	.	.	Classification=Benign
2	47798766	.	T	A	.	.	Classification=Benign
2	47798881	.	C	A	.	.	Classification=Benign
2	47798882	.	G	A	.	.	Classification=Benign
2	47798883	.	G	T	.	.	Classification=Benign
2	47799006	.	T	A	.	.	Classification=Benign
2	47799169	.	C	G	.	.	Classification=Benign
2	47799328	.	C	T	.	.	Classification=Benign
2	47799402	.	G	A	.	.	Classification=Benign
2	47799420	.	A	G	.	.	Classification=Benign
2	47799540	.	G	A	.	.	Classification=Benign
2	47799546	.	A	C	.	.	Classification=Benign
2	47799552	.	T	TTACAGTGTGCTGGAAGGGA	.	.	Classification=Pathogenic
2	47799633	.	T	A	.	.	Classification=Benign
2	47799648	.	A	G	.	.	Classification=Benign
2	47799675	.	A	C	.	.	Classification=Benign
2	47799675	.	A	T	.	.	Classification=Benign
2	47799684	.	G	C	.	.	Classification=Benign
2	47799774	.	A	G	.	.	Classification=Benign
2	47799792	.	G	A	.	.	Classification=Benign
2	47799795	.	A	G	.	.	Classification=Benign
2	47799993	.	G	T	.	.	Classification=Benign
2	47799999	.	A	T	.	.	Classification=Benign
2	47800297	.	C	A	.	.	Classification=Benign
2	47800553	.	A	AT	.	.	Classification=Pathogenic
2	47800581	.	A	G	.	.	Classification=Benign
2	47800619	.	C	G	.	.	Classification=Benign
2	47800683	.	T	TC	.	.	Classification=Pathogenic
2	47800703	.	T	C	.	.	Classification=Benign
2	47800707	.	A	G	.	.	Classification=Benign
2	47800839	.	G	A	.	.	Classification=Benign
2	47801040	.	A	C	.	.	Classification=Benign
2	47801119	.	GAC	G	.	.	Classification=Pathogenic
2	47801148	.	AGTGTTGG	A	.	.	Classification=Pathogenic
2	47801156	.	G	A	.	.	Classification=Pathogenic
2	47801156	.	G	T	.	.	Classification=Pathogenic
2	47801156	.	GT	G	.	.	Classification=Pathogenic
2	47801157	.	T	G	.	.	Classification=Pathogenic
2	47803404	.	CCCTCTCTTTTAA	C	.	.	Classification=Pathogenic
2	47803417	.	CAG	C	.	.	Classification=Pathogenic
2	47803418	.	A	G	.	.	Classification=Pathogenic
2	47803418	.	A	T	.	.	Classification=Pathogenic
2	47803419	.	G	T	.	.	Classification=Pathogenic
2	47803559	.	T	A	.	.	Classification=Benign
2	47803562	.	A	T	.	.	Classification=Benign
2	47803664	.	C	T	.	.	Classification=Pathogenic
2	47804908	.	A	T	.	.	Classification=Pathogenic
2	47804909	.	G	T	.	.	Classification=Pathogenic
2	47804938	.	T	A	.	.	Classification=Benign
2	47804959	.	A	T	.	.	Classification=Benign
2	47804984	.	T	C	.	.	Classification=Benign
2	47804999	.	A	G	.	.	Classification=Benign
2	47805022	.	TGTCAG	T	.	.	Classification=Pathogenic
2	47805027	.	GGTGAGTTTTTT	G	.	.	Classification=Pathogenic
2	47805028	.	G	A	.	.	Classification=Pathogenic
2	47805028	.	G	C	.	.	Classification=Pathogenic
2	47805028	.	G	T	.	.	Classification=Pathogenic
2	47805028	.	G	GTT	.	.	Classification=Pathogenic
2	47805029	.	T	C	.	.	Classification=Pathogenic
2	47805029	.	T	G	.	.	Classification=Pathogenic
2	47805059	.	TTCAG	T	.	.	Classification=Benign
2	47805353	.	G	T	.	.	Classification=Benign
2	47805474	.	G	A	.	.	Classification=Benign
2	47805617	.	G	C	.	.	Classification=Pathogenic
2	47805649	.	A	G	.	.	Classification=Benign
2	47805655	.	C	G	.	.	Classification=Benign
2	47805692	.	CTTGTGGATGAA	C	.	.	Classification=Pathogenic
2	47805707	.	GGTAAGACATTAAACT	G	.	.	Classification=Pathogenic
2	47805708	.	G	C	.	.	Classification=Pathogenic
2	47805708	.	G	GTC	.	.	Classification=Pathogenic
2	47805726	.	CATTTGAAGACT	C	.	.	Classification=Pathogenic
2	47805860	.	GATAAAAGGTGATATT	G	.	.	Classification=Benign
2	47806140	.	T	TTTTAATTCCTTTTTTGTTTTAATTCCTTTGAGTTACTTCCTTATGCATA	.	.	Classification=Benign
2	47806208	.	A	AG	.	.	Classification=Pathogenic
2	47806214	.	T	A	.	.	Classification=Benign
2	47806351	.	GACATATGGTATGTGCAAATTGTTTTTTTCC	G	.	.	Classification=Pathogenic
2	47806364	.	T	C	.	.	Classification=Benign
2	47806422	.	C	CATGTATCGCTAATATTTTTCTTTCTTA	.	.	Classification=Benign
2	47806451	.	G	C	.	.	Classification=Pathogenic
2	47806535	.	T	TAAAAGCTATGGCTTTAATGCAGCAAGGCTTGC	.	.	Classification=Pathogenic
2	47806566	.	G	GCTAATCTCCCAGAGGAAGTTAT	.	.	Classification=Pathogenic
2	47806582	.	A	AC	.	.	Classification=Pathogenic
2	47806586	.	T	C	.	.	Classification=Benign
2	47806630	.	A	G	.	.	Classification=Benign
2	47806651	.	G	A	.	.	Classification=Pathogenic
2	47806651	.	G	C	.	.	Classification=Pathogenic
2	47806653	.	T	A	.	.	Classification=Pathogenic
2	47806660	.	C	CTAACTATAATGGAATTATAACTAACTGACCTTAAGTTTCAAAGAAACAGTAAAAGGGGAAGGGAT	.	.	Classification=Benign
2	47809709	.	T	C	.	.	Classification=Pathogenic
2	47813787	.	A	C	.	.	Classification=Benign
2	47822214	.	T	C	.	.	Classification=Benign
2	47832332	.	AAAAT	A	.	.	Classification=Benign
2	47832668	.	T	C	.	.	Classification=Benign
2	47833060	.	T	C	.	.	Classification=Benign
2	47833074	.	TGGA	T	.	.	Classification=Benign
2	47834872	.	C	T	.	.	Classification=Pathogenic
2	47835867	.	C	G	.	.	Classification=Pathogenic
2	47836003	.	T	C	.	.	Classification=Pathogenic
2	47839416	.	T	C	.	.	Classification=Pathogenic
2	47905521	.	A	G	.	.	Classification=Benign
2	47905684	.	G	A	.	.	Classification=Pathogenic
2	48375092	.	A	T	.	.	Classification=Benign
2	48580986	.	G	T	.	.	Classification=Benign
2	48687844	.	A	G	.	.	Classification=Benign
2	48687928	.	A	G	.	.	Classification=Benign
2	48694236	.	T	C	.	.	Classification=Benign
2	48698552	.	C	G	.	.	Classification=Benign
2	48698806	.	C	T	.	.	Classification=Benign
2	48708867	.	G	A	.	.	Classification=Benign
2	48709006	.	C	T	.	.	Classification=Benign
2	48709027	.	G	A	.	.	Classification=Benign
2	48723605	.	A	G	.	.	Classification=Benign
2	48725435	.	C	T	.	.	Classification=Benign
2	48725510	.	G	A	.	.	Classification=Benign
2	48729373	.	A	G	.	.	Classification=Benign
2	48731240	.	C	A	.	.	Classification=Pathogenic
2	48731456	.	A	G	.	.	Classification=Benign
2	48755219	.	G	A	.	.	Classification=Benign
2	48755616	.	G	GGCTGCA	.	.	Classification=Benign
2	49017226	.	C	A	.	.	Classification=Benign
2	49017855	.	T	C	.	.	Classification=Benign
2	49154114	.	T	C	.	.	Classification=Benign
2	49919066	.	C	T	.	.	Classification=Benign
2	49920405	.	G	C	.	.	Classification=Benign
2	49920579	.	T	C	.	.	Classification=Benign
2	49922193	.	C	A	.	.	Classification=Benign
2	49922232	.	G	A	.	.	Classification=Benign
2	50053145	.	T	C	.	.	Classification=Benign
2	50091807	.	A	G	.	.	Classification=Benign
2	50346679	.	T	C	.	.	Classification=Benign
2	50346900	.	C	A	.	.	Classification=Benign
2	50465321	.	T	A	.	.	Classification=Benign
2	50497313	.	T	C	.	.	Classification=Benign
2	50506407	.	G	T	.	.	Classification=Benign
2	50506570	.	C	A	.	.	Classification=Pathogenic
2	50506571	.	G	A	.	.	Classification=Benign
2	50506606	.	C	A	.	.	Classification=Pathogenic
2	50528664	.	G	T	.	.	Classification=Benign
2	50531519	.	T	C	.	.	Classification=Benign
2	50553081	.	T	G	.	.	Classification=Benign
2	50623202	.	T	A	.	.	Classification=Benign
2	50839308	.	G	A	.	.	Classification=Benign
2	50919182	.	G	A	.	.	Classification=Benign
2	50921869	.	C	A	.	.	Classification=Pathogenic
2	50939197	.	C	T	.	.	Classification=Benign
2	51026369	.	ACTTT	A	.	.	Classification=Pathogenic
2	51027400	.	C	G	.	.	Classification=Benign
2	51028055	.	C	T	.	.	Classification=Benign
2	51028294	.	G	T	.	.	Classification=Benign
2	51028836	.	C	G	.	.	Classification=Benign
2	54255566	.	GGGGCCC	G	.	.	Classification=Benign
2	54255973	.	G	A	.	.	Classification=Benign
2	54631044	.	C	T	.	.	Classification=Benign
2	54645345	.	C	T	.	.	Classification=Benign
2	54664623	.	G	A	.	.	Classification=Benign
2	55026750	.	G	A	.	.	Classification=Benign
2	55233469	.	A	T	.	.	Classification=Benign
2	55233470	.	CCTGT	C	.	.	Classification=Benign
2	55235327	.	A	T	.	.	Classification=Benign
2	55296406	.	C	G	.	.	Classification=Benign
2	55315951	.	T	C	.	.	Classification=Benign
2	55317349	.	A	C	.	.	Classification=Benign
2	55317600	.	T	C	.	.	Classification=Benign
2	55318912	.	T	G	.	.	Classification=Benign
2	55328293	.	CTGTTT	C	.	.	Classification=Pathogenic
2	55349498	.	C	T	.	.	Classification=Benign
2	55362298	.	T	A	.	.	Classification=Benign
2	55636225	.	T	TA	.	.	Classification=Benign
2	55637603	.	G	GA	.	.	Classification=Benign
2	55640710	.	A	G	.	.	Classification=Benign
2	55643562	.	T	C	.	.	Classification=Benign
2	55645124	.	T	C	.	.	Classification=Benign
2	55647158	.	A	T	.	.	Classification=Benign
2	55654819	.	TCCTGCCTTGGCCTCCCAAGGCTCATG	T	.	.	Classification=Benign
2	55656182	.	G	T	.	.	Classification=Benign
2	55659736	.	G	A	.	.	Classification=Benign
2	55660041	.	T	C	.	.	Classification=Benign
2	55667321	.	G	A	.	.	Classification=Benign
2	55667585	.	CA	C	.	.	Classification=Benign
2	55668170	.	T	C	.	.	Classification=Benign
2	55671068	.	A	G	.	.	Classification=Benign
2	55671155	.	C	G	.	.	Classification=Benign
2	55671351	.	T	C	.	.	Classification=Benign
2	55671794	.	A	G	.	.	Classification=Benign
2	55671795	.	C	T	.	.	Classification=Benign
2	55683835	.	C	T	.	.	Classification=Pathogenic
2	55684985	.	T	C	.	.	Classification=Benign
2	55687438	.	C	CA	.	.	Classification=Benign
2	55687486	.	T	C	.	.	Classification=Benign
2	55693528	.	T	C	.	.	Classification=Benign
2	55693614	.	C	T	.	.	Classification=Benign
2	55866905	.	T	C	.	.	Classification=Benign
2	55867142	.	G	A	.	.	Classification=Benign
2	55871434	.	G	C	.	.	Classification=Benign
2	55874926	.	G	GA	.	.	Classification=Benign
2	55876745	.	GA	G	.	.	Classification=Benign
2	55881554	.	G	A	.	.	Classification=Benign
2	55918023	.	G	A	.	.	Classification=Benign
2	55918406	.	T	C	.	.	Classification=Benign
2	58162677	.	C	A	.	.	Classification=Benign
2	58163403	.	T	C	.	.	Classification=Benign
2	58163412	.	G	A	.	.	Classification=Benign
2	58165654	.	T	C	.	.	Classification=Benign
2	58166163	.	G	GTAC	.	.	Classification=Benign
2	58203994	.	T	C	.	.	Classification=Benign
2	58204033	.	T	C	.	.	Classification=Benign
2	58226786	.	T	C	.	.	Classification=Pathogenic
2	60461793	.	C	T	.	.	Classification=Benign
2	60462012	.	C	T	.	.	Classification=Benign
2	60516478	.	T	C	.	.	Classification=Benign
2	60891604	.	A	G	.	.	Classification=Benign
2	60894435	.	A	G	.	.	Classification=Benign
2	60917018	.	G	A	.	.	Classification=Pathogenic
2	60918587	.	A	G	.	.	Classification=Benign
2	60920432	.	A	G	.	.	Classification=Benign
2	60920554	.	GA	G	.	.	Classification=Benign
2	60921756	.	C	A	.	.	Classification=Benign
2	60921972	.	A	G	.	.	Classification=Benign
2	61045852	.	G	T	.	.	Classification=Pathogenic
2	61048602	.	T	C	.	.	Classification=Benign
2	61048636	.	C	G	.	.	Classification=Benign
2	61050713	.	G	A	.	.	Classification=Benign
2	61241626	.	T	C	.	.	Classification=Benign
2	61343960	.	T	G	.	.	Classification=Benign
2	61827260	.	T	A	.	.	Classification=Pathogenic
2	61838539	.	T	A	.	.	Classification=Pathogenic
2	61838716	.	C	T	.	.	Classification=Benign
2	61839453	.	C	T	.	.	Classification=Benign
2	61840298	.	T	C	.	.	Classification=Benign
2	61842377	.	A	T	.	.	Classification=Benign
2	62222628	.	T	A	.	.	Classification=Benign
2	63055927	.	G	A	.	.	Classification=Benign
2	63121683	.	T	C	.	.	Classification=Benign
2	63121811	.	C	T	.	.	Classification=Benign
2	63174669	.	C	A	.	.	Classification=Pathogenic
2	63381882	.	A	T	.	.	Classification=Benign
2	63404150	.	C	G	.	.	Classification=Benign
2	63404551	.	TCTTTGTC	T	.	.	Classification=Pathogenic
2	63433768	.	C	T	.	.	Classification=Benign
2	63433815	.	C	T	.	.	Classification=Pathogenic
2	63492941	.	C	A	.	.	Classification=Pathogenic
2	63897588	.	C	A	.	.	Classification=Benign
2	64989609	.	C	T	.	.	Classification=Benign
2	64989955	.	G	C	.	.	Classification=Benign
2	65001325	.	C	T	.	.	Classification=Benign
2	65001572	.	G	A	.	.	Classification=Benign
2	65018783	.	C	T	.	.	Classification=Benign
2	65021137	.	G	A	.	.	Classification=Benign
2	65072916	.	T	C	.	.	Classification=Benign
2	65074413	.	C	G	.	.	Classification=Benign
2	67404446	.	A	G	.	.	Classification=Benign
2	69013458	.	G	A	.	.	Classification=Benign
2	69013740	.	G	C	.	.	Classification=Benign
2	69071722	.	T	G	.	.	Classification=Benign
2	69072955	.	G	C	.	.	Classification=Benign
2	69072956	.	GGAC	G	.	.	Classification=Benign
2	69123211	.	G	A	.	.	Classification=Benign
2	69193424	.	C	T	.	.	Classification=Benign
2	69245153	.	G	A	.	.	Classification=Benign
2	69245213	.	A	G	.	.	Classification=Pathogenic
2	69245501	.	C	G	.	.	Classification=Benign
2	69321188	.	C	T	.	.	Classification=Benign
2	69322136	.	A	T	.	.	Classification=Benign
2	69323879	.	T	C	.	.	Classification=Benign
2	69323970	.	G	A	.	.	Classification=Benign
2	69325104	.	T	C	.	.	Classification=Benign
2	69325586	.	C	T	.	.	Classification=Benign
2	69328701	.	C	T	.	.	Classification=Benign
2	69329283	.	C	T	.	.	Classification=Benign
2	69345897	.	T	C	.	.	Classification=Benign
2	69346141	.	T	C	.	.	Classification=Benign
2	69354314	.	T	C	.	.	Classification=Pathogenic
2	69354718	.	T	TA	.	.	Classification=Benign
2	69356764	.	A	G	.	.	Classification=Benign
2	69359161	.	A	C	.	.	Classification=Benign
2	69359261	.	T	A	.	.	Classification=Benign
2	69386826	.	A	G	.	.	Classification=Benign
2	69400787	.	G	A	.	.	Classification=Benign
2	69406059	.	CA	C	.	.	Classification=Pathogenic
2	69419818	.	C	T	.	.	Classification=Benign
2	69423845	.	G	A	.	.	Classification=Benign
2	70217304	.	G	T	.	.	Classification=Benign
2	70229320	.	TAAA	T	.	.	Classification=Benign
2	70230477	.	C	T	.	.	Classification=Benign
2	70230496	.	C	T	.	.	Classification=Benign
2	70231135	.	T	TA	.	.	Classification=Benign
2	70236172	.	G	A	.	.	Classification=Benign
2	70277267	.	A	G	.	.	Classification=Benign
2	70297444	.	C	G	.	.	Classification=Benign
2	70301597	.	C	G	.	.	Classification=Benign
2	70301656	.	C	G	.	.	Classification=Benign
2	70301851	.	G	A	.	.	Classification=Benign
2	70514916	.	T	C	.	.	Classification=Benign
2	70683711	.	C	A	.	.	Classification=Benign
2	70777956	.	A	G	.	.	Classification=Benign
2	70777969	.	C	G	.	.	Classification=Benign
2	70816275	.	A	G	.	.	Classification=Benign
2	70833870	.	T	A	.	.	Classification=Benign
2	70943639	.	AC	A	.	.	Classification=Benign
2	70943762	.	G	A	.	.	Classification=Benign
2	70958045	.	G	A	.	.	Classification=Pathogenic
2	70958045	.	G	C	.	.	Classification=Pathogenic
2	70958106	.	C	T	.	.	Classification=Pathogenic
2	70958261	.	A	C	.	.	Classification=Benign
2	70959252	.	G	A	.	.	Classification=Benign
2	70959973	.	CG	C	.	.	Classification=Pathogenic
2	70959974	.	G	A	.	.	Classification=Benign
2	70961023	.	G	T	.	.	Classification=Pathogenic
2	70961331	.	G	C	.	.	Classification=Benign
2	70961694	.	G	A	.	.	Classification=Pathogenic
2	70962727	.	T	C	.	.	Classification=Benign
2	70962844	.	A	T	.	.	Classification=Pathogenic
2	70964112	.	GTATTTTT	G	.	.	Classification=Benign
2	70964472	.	C	A	.	.	Classification=Pathogenic
2	70964543	.	G	A	.	.	Classification=Pathogenic
2	70965127	.	C	A	.	.	Classification=Benign
2	70965189	.	C	T	.	.	Classification=Benign
2	71110766	.	T	C	.	.	Classification=Pathogenic
2	71124273	.	C	A	.	.	Classification=Benign
2	71124649	.	T	C	.	.	Classification=Benign
2	71124703	.	T	TA	.	.	Classification=Benign
2	71426555	.	G	A	.	.	Classification=Benign
2	71467213	.	A	G	.	.	Classification=Benign
2	71480881	.	AG	A	.	.	Classification=Pathogenic
2	71480939	.	G	A	.	.	Classification=Pathogenic
2	71481680	.	T	G	.	.	Classification=Benign
2	71481878	.	G	A	.	.	Classification=Pathogenic
2	71503019	.	C	T	.	.	Classification=Benign
2	71503320	.	G	A	.	.	Classification=Pathogenic
2	71503320	.	G	C	.	.	Classification=Pathogenic
2	71503320	.	G	T	.	.	Classification=Pathogenic
2	71503321	.	T	C	.	.	Classification=Pathogenic
2	71511822	.	C	T	.	.	Classification=Pathogenic
2	71511923	.	T	G	.	.	Classification=Benign
2	71511938	.	G	C	.	.	Classification=Benign
2	71512071	.	A	G	.	.	Classification=Benign
2	71512143	.	G	A	.	.	Classification=Benign
2	71513919	.	C	T	.	.	Classification=Pathogenic
2	71513921	.	G	C	.	.	Classification=Pathogenic
2	71513922	.	G	C	.	.	Classification=Pathogenic
2	71513972	.	C	T	.	.	Classification=Benign
2	71515752	.	G	A	.	.	Classification=Pathogenic
2	71515753	.	T	A	.	.	Classification=Pathogenic
2	71516112	.	G	A	.	.	Classification=Benign
2	71516341	.	C	T	.	.	Classification=Benign
2	71520175	.	C	A	.	.	Classification=Pathogenic
2	71520209	.	G	A	.	.	Classification=Pathogenic
2	71520210	.	T	C	.	.	Classification=Pathogenic
2	71520302	.	G	T	.	.	Classification=Benign
2	71520721	.	T	C	.	.	Classification=Benign
2	71520905	.	G	A	.	.	Classification=Pathogenic
2	71526285	.	C	CGTAG	.	.	Classification=Pathogenic
2	71526295	.	C	T	.	.	Classification=Pathogenic
2	71526347	.	G	C	.	.	Classification=Pathogenic
2	71526348	.	T	A	.	.	Classification=Pathogenic
2	71528296	.	A	C	.	.	Classification=Pathogenic
2	71528296	.	A	G	.	.	Classification=Pathogenic
2	71528402	.	G	C	.	.	Classification=Pathogenic
2	71528403	.	T	C	.	.	Classification=Pathogenic
2	71528537	.	C	T	.	.	Classification=Benign
2	71535019	.	A	G	.	.	Classification=Pathogenic
2	71535180	.	A	G	.	.	Classification=Benign
2	71535267	.	G	A	.	.	Classification=Pathogenic
2	71535283	.	G	A	.	.	Classification=Benign
2	71535316	.	G	C	.	.	Classification=Pathogenic
2	71538994	.	G	T	.	.	Classification=Benign
2	71539238	.	AG	A	.	.	Classification=Pathogenic
2	71549349	.	G	A	.	.	Classification=Pathogenic
2	71549406	.	C	G	.	.	Classification=Benign
2	71551039	.	A	G	.	.	Classification=Pathogenic
2	71551040	.	G	A	.	.	Classification=Pathogenic
2	71551157	.	G	A	.	.	Classification=Pathogenic
2	71551157	.	G	C	.	.	Classification=Pathogenic
2	71551605	.	AG	A	.	.	Classification=Pathogenic
2	71551985	.	C	T	.	.	Classification=Benign
2	71553190	.	T	C	.	.	Classification=Pathogenic
2	71553691	.	T	C	.	.	Classification=Benign
2	71553805	.	A	G	.	.	Classification=Pathogenic
2	71554031	.	GAC	G	.	.	Classification=Benign
2	71561649	.	C	T	.	.	Classification=Benign
2	71561750	.	A	G	.	.	Classification=Pathogenic
2	71561751	.	G	T	.	.	Classification=Pathogenic
2	71561900	.	C	T	.	.	Classification=Pathogenic
2	71561940	.	AGGAGG	A	.	.	Classification=Pathogenic
2	71561945	.	G	A	.	.	Classification=Pathogenic
2	71568022	.	A	T	.	.	Classification=Benign
2	71568083	.	G	C	.	.	Classification=Pathogenic
2	71568291	.	G	A	.	.	Classification=Benign
2	71568339	.	G	A	.	.	Classification=Pathogenic
2	71568343	.	G	A	.	.	Classification=Pathogenic
2	71568422	.	G	C	.	.	Classification=Benign
2	71568582	.	G	C	.	.	Classification=Benign
2	71569800	.	T	G	.	.	Classification=Pathogenic
2	71569818	.	A	C	.	.	Classification=Pathogenic
2	71569818	.	A	G	.	.	Classification=Pathogenic
2	71569860	.	G	T	.	.	Classification=Pathogenic
2	71570336	.	T	C	.	.	Classification=Pathogenic
2	71570632	.	G	A	.	.	Classification=Benign
2	71570742	.	G	A	.	.	Classification=Pathogenic
2	71570742	.	G	C	.	.	Classification=Pathogenic
2	71570742	.	G	T	.	.	Classification=Pathogenic
2	71570949	.	A	C	.	.	Classification=Benign
2	71573892	.	G	A	.	.	Classification=Benign
2	71574137	.	G	C	.	.	Classification=Benign
2	71574253	.	G	A	.	.	Classification=Pathogenic
2	71574274	.	G	A	.	.	Classification=Benign
2	71574434	.	G	A	.	.	Classification=Benign
2	71589472	.	G	C	.	.	Classification=Benign
2	71589591	.	A	G	.	.	Classification=Pathogenic
2	71589687	.	G	A	.	.	Classification=Pathogenic
2	71590192	.	G	GT	.	.	Classification=Benign
2	71598562	.	A	G	.	.	Classification=Pathogenic
2	71598563	.	G	A	.	.	Classification=Pathogenic
2	71598879	.	A	T	.	.	Classification=Benign
2	71598972	.	C	T	.	.	Classification=Benign
2	71600843	.	G	A	.	.	Classification=Pathogenic
2	71600843	.	G	T	.	.	Classification=Pathogenic
2	71601293	.	A	T	.	.	Classification=Benign
2	71611347	.	G	A	.	.	Classification=Pathogenic
2	71611425	.	C	T	.	.	Classification=Benign
2	71611527	.	C	T	.	.	Classification=Benign
2	71611531	.	G	A	.	.	Classification=Benign
2	71611627	.	G	C	.	.	Classification=Pathogenic
2	71611627	.	G	T	.	.	Classification=Pathogenic
2	71611722	.	C	T	.	.	Classification=Benign
2	71613088	.	C	T	.	.	Classification=Benign
2	71620859	.	T	A	.	.	Classification=Benign
2	71644106	.	A	G	.	.	Classification=Benign
2	71661900	.	G	T	.	.	Classification=Pathogenic
2	71662026	.	C	G	.	.	Classification=Benign
2	71662031	.	G	A	.	.	Classification=Benign
2	71665305	.	G	A	.	.	Classification=Pathogenic
2	71668752	.	A	C	.	.	Classification=Pathogenic
2	71668753	.	G	A	.	.	Classification=Pathogenic
2	71668844	.	T	A	.	.	Classification=Pathogenic
2	71669208	.	G	A	.	.	Classification=Pathogenic
2	71669633	.	C	T	.	.	Classification=Pathogenic
2	71669705	.	G	A	.	.	Classification=Benign
2	71669723	.	C	T	.	.	Classification=Pathogenic
2	71674012	.	G	A	.	.	Classification=Benign
2	71674190	.	G	A	.	.	Classification=Pathogenic
2	71674297	.	G	A	.	.	Classification=Pathogenic
2	71680728	.	A	G	.	.	Classification=Benign
2	72133059	.	G	A	.	.	Classification=Benign
2	72135345	.	T	C	.	.	Classification=Benign
2	72184058	.	T	C	.	.	Classification=Benign
2	72718092	.	C	A	.	.	Classification=Benign
2	72718326	.	A	T	.	.	Classification=Benign
2	72731204	.	T	C	.	.	Classification=Benign
2	72887959	.	T	G	.	.	Classification=Benign
2	72888868	.	G	A	.	.	Classification=Benign
2	73088328	.	C	T	.	.	Classification=Benign
2	73088710	.	T	A	.	.	Classification=Benign
2	73291607	.	A	G	.	.	Classification=Benign
2	73408656	.	T	TAGTA	.	.	Classification=Pathogenic
2	73419333	.	T	G	.	.	Classification=Benign
2	73422994	.	T	A	.	.	Classification=Benign
2	73447890	.	C	CT	.	.	Classification=Benign
2	73448097	.	T	TCTC	.	.	Classification=Benign
2	73448943	.	G	C	.	.	Classification=Benign
2	73450469	.	A	C	.	.	Classification=Benign
2	73450681	.	C	G	.	.	Classification=Benign
2	73450765	.	G	C	.	.	Classification=Benign
2	73451132	.	A	G	.	.	Classification=Benign
2	73451489	.	G	T	.	.	Classification=Benign
2	73451696	.	A	G	.	.	Classification=Benign
2	73451886	.	A	G	.	.	Classification=Benign
2	73451960	.	G	C	.	.	Classification=Benign
2	73452153	.	A	G	.	.	Classification=Benign
2	73452829	.	C	T	.	.	Classification=Benign
2	73452863	.	T	A	.	.	Classification=Benign
2	73453381	.	G	C	.	.	Classification=Benign
2	73455296	.	G	T	.	.	Classification=Pathogenic
2	73489664	.	A	T	.	.	Classification=Pathogenic
2	73489976	.	G	C	.	.	Classification=Benign
2	73490529	.	A	G	.	.	Classification=Benign
2	73491428	.	C	T	.	.	Classification=Pathogenic
2	73535109	.	A	G	.	.	Classification=Benign
2	73550046	.	A	G	.	.	Classification=Benign
2	73559061	.	A	G	.	.	Classification=Benign
2	73559314	.	C	CTA	.	.	Classification=Benign
2	73572023	.	C	A	.	.	Classification=Benign
2	73572260	.	A	G	.	.	Classification=Pathogenic
2	73573143	.	G	A	.	.	Classification=Benign
2	73573375	.	C	CAGGT	.	.	Classification=Pathogenic
2	73599640	.	A	G	.	.	Classification=Benign
2	73600677	.	G	A	.	.	Classification=Pathogenic
2	73600677	.	G	C	.	.	Classification=Pathogenic
2	73601193	.	A	T	.	.	Classification=Pathogenic
2	73601194	.	G	C	.	.	Classification=Pathogenic
2	73601223	.	TGTGGA	T	.	.	Classification=Pathogenic
2	73601282	.	G	A	.	.	Classification=Pathogenic
2	73602184	.	G	T	.	.	Classification=Pathogenic
2	73602329	.	C	T	.	.	Classification=Pathogenic
2	73732707	.	C	CA	.	.	Classification=Benign
2	73844893	.	G	T	.	.	Classification=Pathogenic
2	73847383	.	G	A	.	.	Classification=Benign
2	73849142	.	C	T	.	.	Classification=Benign
2	73851001	.	T	A	.	.	Classification=Benign
2	73860202	.	A	G	.	.	Classification=Benign
2	73860378	.	G	A	.	.	Classification=Benign
2	73901306	.	C	T	.	.	Classification=Benign
2	73919583	.	A	G	.	.	Classification=Benign
2	73938729	.	G	A	.	.	Classification=Benign
2	73946821	.	A	T	.	.	Classification=Pathogenic
2	73946886	.	G	A	.	.	Classification=Benign
2	73946907	.	G	A	.	.	Classification=Pathogenic
2	73950232	.	A	G	.	.	Classification=Benign
2	73950732	.	G	A	.	.	Classification=Pathogenic
2	73957118	.	CTT	C	.	.	Classification=Pathogenic
2	73958855	.	C	T	.	.	Classification=Benign
2	74048052	.	G	A	.	.	Classification=Benign
2	74101747	.	C	T	.	.	Classification=Benign
2	74231293	.	G	A	.	.	Classification=Benign
2	74361537	.	C	G	.	.	Classification=Benign
2	74361554	.	C	T	.	.	Classification=Benign
2	74362203	.	C	A	.	.	Classification=Benign
2	74362406	.	G	T	.	.	Classification=Benign
2	74362989	.	C	T	.	.	Classification=Benign
2	74363045	.	T	G	.	.	Classification=Benign
2	74365125	.	C	T	.	.	Classification=Benign
2	74366036	.	G	A	.	.	Classification=Benign
2	74366037	.	G	C	.	.	Classification=Benign
2	74367392	.	T	C	.	.	Classification=Benign
2	74369041	.	G	GA	.	.	Classification=Benign
2	74369400	.	C	T	.	.	Classification=Benign
2	74371034	.	C	A	.	.	Classification=Benign
2	74371585	.	C	T	.	.	Classification=Benign
2	74461951	.	C	T	.	.	Classification=Benign
2	74462631	.	G	T	.	.	Classification=Benign
2	74462895	.	G	A	.	.	Classification=Benign
2	74463251	.	C	T	.	.	Classification=Benign
2	74464961	.	C	T	.	.	Classification=Pathogenic
2	74515055	.	C	G	.	.	Classification=Benign
2	74516012	.	C	T	.	.	Classification=Benign
2	74530401	.	T	TCGCCGCCGTCCCTAGCC	.	.	Classification=Pathogenic
2	74531181	.	A	G	.	.	Classification=Benign
2	74536467	.	C	T	.	.	Classification=Benign
2	74558875	.	C	T	.	.	Classification=Pathogenic
2	74872350	.	A	T	.	.	Classification=Benign
2	74877202	.	G	A	.	.	Classification=Benign
2	74877252	.	G	C	.	.	Classification=Benign
2	75493462	.	C	T	.	.	Classification=Benign
2	79858113	.	G	A	.	.	Classification=Benign
2	79870079	.	C	T	.	.	Classification=Benign
2	79873914	.	A	G	.	.	Classification=Benign
2	79909530	.	C	G	.	.	Classification=Benign
2	80419724	.	T	G	.	.	Classification=Benign
2	80545847	.	G	A	.	.	Classification=Benign
2	80581902	.	C	G	.	.	Classification=Benign
2	80603884	.	A	G	.	.	Classification=Benign
2	80607989	.	T	G	.	.	Classification=Benign
2	84441196	.	T	A	.	.	Classification=Benign
2	84449348	.	C	G	.	.	Classification=Benign
2	84517989	.	C	T	.	.	Classification=Benign
2	84547711	.	A	G	.	.	Classification=Benign
2	84547769	.	G	A	.	.	Classification=Benign
2	84573774	.	T	C	.	.	Classification=Benign
2	84579629	.	A	G	.	.	Classification=Benign
2	84584059	.	T	C	.	.	Classification=Benign
2	84588891	.	A	G	.	.	Classification=Benign
2	84589054	.	G	A	.	.	Classification=Benign
2	84594283	.	G	GA	.	.	Classification=Benign
2	84595425	.	G	A	.	.	Classification=Benign
2	84604152	.	C	T	.	.	Classification=Benign
2	84606760	.	G	T	.	.	Classification=Benign
2	84619559	.	A	G	.	.	Classification=Benign
2	84621332	.	G	T	.	.	Classification=Benign
2	84624249	.	T	C	.	.	Classification=Benign
2	84624639	.	G	A	.	.	Classification=Benign
2	84625104	.	T	A	.	.	Classification=Benign
2	84641784	.	A	C	.	.	Classification=Benign
2	84672637	.	C	G	.	.	Classification=Benign
2	84686464	.	T	G	.	.	Classification=Benign
2	84688345	.	A	T	.	.	Classification=Benign
2	84699944	.	AG	A	.	.	Classification=Benign
2	84703691	.	G	GT	.	.	Classification=Benign
2	84703691	.	G	GTT	.	.	Classification=Benign
2	84705596	.	A	G	.	.	Classification=Benign
2	84705712	.	G	A	.	.	Classification=Benign
2	84728005	.	T	G	.	.	Classification=Benign
2	84744923	.	G	C	.	.	Classification=Benign
2	84745449	.	G	A	.	.	Classification=Benign
2	84784652	.	G	T	.	.	Classification=Benign
2	84796529	.	G	C	.	.	Classification=Benign
2	84813139	.	G	A	.	.	Classification=Benign
2	84814283	.	A	G	.	.	Classification=Benign
2	84816001	.	A	G	.	.	Classification=Benign
2	84819350	.	G	A	.	.	Classification=Benign
2	84819351	.	G	A	.	.	Classification=Benign
2	85283277	.	A	G	.	.	Classification=Benign
2	85302858	.	A	G	.	.	Classification=Benign
2	85343265	.	G	T	.	.	Classification=Benign
2	85369616	.	A	G	.	.	Classification=Benign
2	85369783	.	A	G	.	.	Classification=Benign
2	85371320	.	G	A	.	.	Classification=Benign
2	85371504	.	C	T	.	.	Classification=Benign
2	85389839	.	A	G	.	.	Classification=Benign
2	85389935	.	C	T	.	.	Classification=Benign
2	85390548	.	T	C	.	.	Classification=Benign
2	85390790	.	G	T	.	.	Classification=Benign
2	85541019	.	G	GCATA	.	.	Classification=Benign
2	85542123	.	G	A	.	.	Classification=Benign
2	85546531	.	C	CTG	.	.	Classification=Benign
2	85546887	.	C	T	.	.	Classification=Benign
2	85546960	.	C	T	.	.	Classification=Benign
2	85547553	.	G	A	.	.	Classification=Benign
2	85548207	.	T	A	.	.	Classification=Benign
2	85551007	.	G	C	.	.	Classification=Benign
2	85552549	.	G	A	.	.	Classification=Pathogenic
2	85553234	.	G	A	.	.	Classification=Pathogenic
2	85553413	.	C	T	.	.	Classification=Benign
2	85554195	.	G	T	.	.	Classification=Benign
2	85554215	.	C	CA	.	.	Classification=Pathogenic
2	85558591	.	T	TGCCCA	.	.	Classification=Pathogenic
2	85559076	.	C	A	.	.	Classification=Pathogenic
2	85661170	.	A	G	.	.	Classification=Benign
2	85662402	.	A	C	.	.	Classification=Benign
2	85663635	.	T	C	.	.	Classification=Benign
2	85663648	.	T	G	.	.	Classification=Benign
2	85663812	.	G	A	.	.	Classification=Benign
2	85665723	.	C	A	.	.	Classification=Pathogenic
2	85665985	.	C	T	.	.	Classification=Benign
2	85666359	.	C	CTG	.	.	Classification=Benign
2	85666391	.	C	CTG	.	.	Classification=Benign
2	85666493	.	C	CTG	.	.	Classification=Benign
2	85666493	.	CTG	C	.	.	Classification=Benign
2	85666493	.	CTGTG	C	.	.	Classification=Benign
2	85666618	.	G	A	.	.	Classification=Benign
2	85667823	.	G	A	.	.	Classification=Benign
2	85839662	.	C	T	.	.	Classification=Benign
2	85844395	.	C	T	.	.	Classification=Pathogenic
2	85844402	.	TC	T	.	.	Classification=Pathogenic
2	85844762	.	C	T	.	.	Classification=Benign
2	85848141	.	ATGTCTTGG	A	.	.	Classification=Pathogenic
2	85848169	.	CT	C	.	.	Classification=Pathogenic
2	85848190	.	A	C	.	.	Classification=Pathogenic
2	85860886	.	T	C	.	.	Classification=Benign
2	85861179	.	AC	A	.	.	Classification=Pathogenic
2	85867605	.	G	T	.	.	Classification=Benign
2	86028601	.	G	A	.	.	Classification=Benign
2	86030403	.	A	T	.	.	Classification=Benign
2	86030544	.	T	C	.	.	Classification=Benign
2	86032255	.	C	G	.	.	Classification=Benign
2	86044121	.	C	T	.	.	Classification=Benign
2	86044268	.	C	T	.	.	Classification=Benign
2	86045993	.	T	C	.	.	Classification=Benign
2	86049272	.	C	G	.	.	Classification=Benign
2	86052804	.	G	A	.	.	Classification=Benign
2	86065376	.	G	C	.	.	Classification=Benign
2	86078411	.	T	C	.	.	Classification=Benign
2	86080761	.	CAG	C	.	.	Classification=Benign
2	86088657	.	G	A	.	.	Classification=Benign
2	86088773	.	C	G	.	.	Classification=Benign
2	86088817	.	T	G	.	.	Classification=Benign
2	86088873	.	G	GT	.	.	Classification=Benign
2	86088873	.	GT	G	.	.	Classification=Benign
2	86089051	.	T	C	.	.	Classification=Benign
2	86089711	.	G	T	.	.	Classification=Benign
2	86118919	.	A	G	.	.	Classification=Pathogenic
2	86133345	.	G	C	.	.	Classification=Pathogenic
2	86171296	.	C	A	.	.	Classification=Benign
2	86214211	.	C	CTGTT	.	.	Classification=Benign
2	86216530	.	A	G	.	.	Classification=Benign
2	86232624	.	C	T	.	.	Classification=Pathogenic
2	86232701	.	C	T	.	.	Classification=Benign
2	86232760	.	G	A	.	.	Classification=Pathogenic
2	86251746	.	A	C	.	.	Classification=Benign
2	86251955	.	AC	A	.	.	Classification=Pathogenic
2	86251956	.	C	G	.	.	Classification=Pathogenic
2	86251956	.	C	T	.	.	Classification=Pathogenic
2	86252071	.	C	G	.	.	Classification=Pathogenic
2	86254688	.	TATTAC	T	.	.	Classification=Pathogenic
2	86264042	.	C	T	.	.	Classification=Pathogenic
2	86264043	.	T	A	.	.	Classification=Pathogenic
2	86264053	.	G	C	.	.	Classification=Benign
2	86281956	.	T	C	.	.	Classification=Benign
2	86282144	.	G	A	.	.	Classification=Benign
2	86466703	.	T	C	.	.	Classification=Benign
2	86790539	.	G	T	.	.	Classification=Benign
2	88452232	.	A	AG	.	.	Classification=Benign
2	88452258	.	A	G	.	.	Classification=Benign
2	88556729	.	G	C	.	.	Classification=Benign
2	88558916	.	C	T	.	.	Classification=Pathogenic
2	88562239	.	T	G	.	.	Classification=Benign
2	88570873	.	C	T	.	.	Classification=Pathogenic
2	88583536	.	T	A	.	.	Classification=Pathogenic
2	88585559	.	G	A	.	.	Classification=Benign
2	88590619	.	G	GA	.	.	Classification=Benign
2	88590914	.	T	G	.	.	Classification=Benign
2	88593024	.	C	T	.	.	Classification=Benign
2	88593415	.	C	CA	.	.	Classification=Benign
2	88595680	.	C	CT	.	.	Classification=Benign
2	88692002	.	G	A	.	.	Classification=Benign
2	88700008	.	G	A	.	.	Classification=Pathogenic
2	88735757	.	A	T	.	.	Classification=Benign
2	88736571	.	G	A	.	.	Classification=Benign
2	88750609	.	T	G	.	.	Classification=Benign
2	96116114	.	T	C	.	.	Classification=Benign
2	96132712	.	C	T	.	.	Classification=Benign
2	96251310	.	G	A	.	.	Classification=Benign
2	96252502	.	G	A	.	.	Classification=Benign
2	96253758	.	G	A	.	.	Classification=Benign
2	96254117	.	T	C	.	.	Classification=Pathogenic
2	96254832	.	C	A	.	.	Classification=Pathogenic
2	96254832	.	C	G	.	.	Classification=Pathogenic
2	96254998	.	C	T	.	.	Classification=Pathogenic
2	96254999	.	T	C	.	.	Classification=Pathogenic
2	96255155	.	T	G	.	.	Classification=Benign
2	96265174	.	C	T	.	.	Classification=Benign
2	96265380	.	A	C	.	.	Classification=Pathogenic
2	96275115	.	T	C	.	.	Classification=Pathogenic
2	96277240	.	C	A	.	.	Classification=Benign
2	96277240	.	C	G	.	.	Classification=Benign
2	96278649	.	G	A	.	.	Classification=Benign
2	96278815	.	G	A	.	.	Classification=Benign
2	96283298	.	G	A	.	.	Classification=Benign
2	96286438	.	C	T	.	.	Classification=Benign
2	96289336	.	T	C	.	.	Classification=Benign
2	96289882	.	G	T	.	.	Classification=Benign
2	96296986	.	G	A	.	.	Classification=Pathogenic
2	96297628	.	G	A	.	.	Classification=Benign
2	96342072	.	A	G	.	.	Classification=Benign
2	96808743	.	G	A	.	.	Classification=Pathogenic
2	96810482	.	A	G	.	.	Classification=Benign
2	96810999	.	C	T	.	.	Classification=Benign
2	96811637	.	C	T	.	.	Classification=Benign
2	97713815	.	TGTGTGCGG	T	.	.	Classification=Benign
2	97723901	.	A	C	.	.	Classification=Benign
2	97724732	.	C	T	.	.	Classification=Benign
2	97725136	.	G	A	.	.	Classification=Benign
2	97733124	.	G	A	.	.	Classification=Pathogenic
2	97733638	.	A	C	.	.	Classification=Benign
2	97737984	.	G	A	.	.	Classification=Pathogenic
2	97739151	.	C	G	.	.	Classification=Benign
2	97739527	.	G	A	.	.	Classification=Benign
2	98121411	.	G	T	.	.	Classification=Benign
2	98162976	.	G	T	.	.	Classification=Benign
2	98194441	.	A	G	.	.	Classification=Benign
2	98194469	.	C	T	.	.	Classification=Benign
2	98228211	.	C	G	.	.	Classification=Benign
2	98311966	.	C	G	.	.	Classification=Benign
2	98377951	.	T	C	.	.	Classification=Benign
2	98383377	.	C	G	.	.	Classification=Pathogenic
2	98389657	.	G	A	.	.	Classification=Pathogenic
2	98391971	.	G	A	.	.	Classification=Pathogenic
2	98395843	.	G	A	.	.	Classification=Pathogenic
2	98396489	.	G	A	.	.	Classification=Pathogenic
2	98572867	.	G	C	.	.	Classification=Benign
2	98639948	.	C	T	.	.	Classification=Benign
2	98796191	.	C	T	.	.	Classification=Benign
2	98797362	.	G	A	.	.	Classification=Benign
2	99150610	.	G	A	.	.	Classification=Benign
2	99158360	.	A	C	.	.	Classification=Benign
2	99162518	.	G	A	.	.	Classification=Benign
2	99360559	.	A	T	.	.	Classification=Benign
2	99361611	.	A	T	.	.	Classification=Benign
2	99364348	.	G	T	.	.	Classification=Benign
2	99582877	.	T	C	.	.	Classification=Benign
2	99727091	.	G	A	.	.	Classification=Benign
2	100295518	.	C	T	.	.	Classification=Benign
2	100925274	.	G	C	.	.	Classification=Benign
2	101002749	.	C	T	.	.	Classification=Benign
2	101007870	.	A	AAAG	.	.	Classification=Benign
2	101018825	.	C	T	.	.	Classification=Benign
2	101418897	.	G	A	.	.	Classification=Benign
2	101698156	.	G	A	.	.	Classification=Benign
2	101698171	.	G	GGGCAGCC	.	.	Classification=Benign
2	101790948	.	C	T	.	.	Classification=Benign
2	101829343	.	T	G	.	.	Classification=Benign
2	101859759	.	G	A	.	.	Classification=Benign
2	101869971	.	A	G	.	.	Classification=Benign
2	101876990	.	G	A	.	.	Classification=Benign
2	101885429	.	A	G	.	.	Classification=Benign
2	102176723	.	GA	G	.	.	Classification=Benign
2	102351783	.	G	A	.	.	Classification=Benign
2	102362681	.	C	G	.	.	Classification=Benign
2	102718524	.	G	C	.	.	Classification=Benign
2	102718719	.	C	T	.	.	Classification=Benign
2	104855600	.	C	T	.	.	Classification=Benign
2	105242362	.	G	C	.	.	Classification=Benign
2	105242536	.	C	G	.	.	Classification=Benign
2	105242575	.	G	C	.	.	Classification=Benign
2	105269464	.	C	T	.	.	Classification=Benign
2	105272937	.	C	T	.	.	Classification=Benign
2	105361444	.	G	C	.	.	Classification=Benign
2	105361446	.	G	C	.	.	Classification=Benign
2	105363273	.	C	A	.	.	Classification=Benign
2	105363443	.	C	T	.	.	Classification=Benign
2	105363711	.	C	T	.	.	Classification=Benign
2	105386397	.	G	A	.	.	Classification=Benign
2	107987811	.	A	G	.	.	Classification=Benign
2	107992192	.	A	G	.	.	Classification=Benign
2	108002018	.	G	A	.	.	Classification=Pathogenic
2	108005762	.	C	T	.	.	Classification=Benign
2	108010558	.	A	G	.	.	Classification=Benign
2	108247302	.	G	A	.	.	Classification=Benign
2	108470109	.	A	G	.	.	Classification=Benign
2	108471107	.	C	G	.	.	Classification=Benign
2	108736086	.	G	A	.	.	Classification=Benign
2	108753942	.	A	G	.	.	Classification=Benign
2	108758505	.	T	A	.	.	Classification=Benign
2	108758508	.	A	G	.	.	Classification=Benign
2	108763440	.	A	G	.	.	Classification=Benign
2	108763521	.	A	T	.	.	Classification=Benign
2	108763701	.	G	T	.	.	Classification=Benign
2	108763702	.	C	T	.	.	Classification=Benign
2	108764000	.	A	T	.	.	Classification=Benign
2	108766742	.	A	G	.	.	Classification=Benign
2	108767202	.	A	G	.	.	Classification=Benign
2	108768013	.	A	C	.	.	Classification=Benign
2	108769324	.	G	T	.	.	Classification=Benign
2	108771695	.	T	G	.	.	Classification=Benign
2	108775846	.	A	G	.	.	Classification=Benign
2	108781340	.	G	A	.	.	Classification=Benign
2	108782709	.	G	A	.	.	Classification=Benign
2	108783811	.	C	T	.	.	Classification=Benign
2	108895659	.	C	A	.	.	Classification=Benign
2	108896949	.	C	T	.	.	Classification=Benign
2	108906306	.	A	G	.	.	Classification=Pathogenic
2	108906307	.	C	A	.	.	Classification=Pathogenic
2	108906307	.	C	T	.	.	Classification=Pathogenic
2	108906369	.	C	T	.	.	Classification=Pathogenic
2	108907863	.	G	A	.	.	Classification=Benign
2	108907892	.	C	A	.	.	Classification=Pathogenic
2	108908285	.	T	G	.	.	Classification=Benign
2	108910459	.	C	T	.	.	Classification=Pathogenic
2	108910631	.	G	A	.	.	Classification=Benign
2	108910775	.	C	A	.	.	Classification=Pathogenic
2	108910887	.	C	T	.	.	Classification=Benign
2	108923367	.	C	T	.	.	Classification=Pathogenic
2	108929311	.	T	C	.	.	Classification=Benign
2	108929512	.	G	C	.	.	Classification=Benign
2	108929616	.	C	T	.	.	Classification=Benign
2	108930099	.	C	A	.	.	Classification=Benign
2	108930147	.	C	T	.	.	Classification=Benign
2	108930249	.	ACAAAGGGGGGTGTTGTGG	A	.	.	Classification=Pathogenic
2	108930377	.	G	A	.	.	Classification=Benign
2	110123939	.	C	T	.	.	Classification=Pathogenic
2	110129109	.	A	AGACCAGAT	.	.	Classification=Benign
2	110129185	.	C	A	.	.	Classification=Pathogenic
2	110131531	.	C	T	.	.	Classification=Benign
2	110143318	.	G	A	.	.	Classification=Benign
2	110146751	.	AC	A	.	.	Classification=Pathogenic
2	110146836	.	C	T	.	.	Classification=Pathogenic
2	110148166	.	T	A	.	.	Classification=Benign
2	110161744	.	C	T	.	.	Classification=Benign
2	110161907	.	T	C	.	.	Classification=Benign
2	110163043	.	A	G	.	.	Classification=Benign
2	110163048	.	C	T	.	.	Classification=Pathogenic
2	110163152	.	C	T	.	.	Classification=Benign
2	110641641	.	C	T	.	.	Classification=Pathogenic
2	110661776	.	T	C	.	.	Classification=Benign
2	110672660	.	C	T	.	.	Classification=Pathogenic
2	111769289	.	G	A	.	.	Classification=Benign
2	111965215	.	G	A	.	.	Classification=Benign
2	111968119	.	G	A	.	.	Classification=Benign
2	111982883	.	G	T	.	.	Classification=Pathogenic
2	111982995	.	T	G	.	.	Classification=Pathogenic
2	111994252	.	AAG	A	.	.	Classification=Pathogenic
2	111994422	.	T	A	.	.	Classification=Benign
2	111997365	.	A	G	.	.	Classification=Benign
2	111997424	.	A	G	.	.	Classification=Benign
2	112001199	.	A	G	.	.	Classification=Pathogenic
2	112003103	.	G	T	.	.	Classification=Pathogenic
2	112003902	.	A	T	.	.	Classification=Pathogenic
2	112008382	.	G	A	.	.	Classification=Pathogenic
2	112008448	.	AGCCACCCAAATGTCATTCGACTTCTAGGTACTTCC	A	.	.	Classification=Pathogenic
2	112010068	.	T	G	.	.	Classification=Pathogenic
2	112028374	.	G	A	.	.	Classification=Pathogenic
2	112238491	.	T	C	.	.	Classification=Benign
2	112501339	.	C	T	.	.	Classification=Benign
2	112549250	.	A	G	.	.	Classification=Benign
2	112549446	.	C	CT	.	.	Classification=Benign
2	112551218	.	C	G	.	.	Classification=Benign
2	112552076	.	C	A	.	.	Classification=Benign
2	112568704	.	C	G	.	.	Classification=Benign
2	112575833	.	C	T	.	.	Classification=Benign
2	112659206	.	G	A	.	.	Classification=Benign
2	112738876	.	G	A	.	.	Classification=Benign
2	112752314	.	T	C	.	.	Classification=Benign
2	112756248	.	T	C	.	.	Classification=Benign
2	112756582	.	T	A	.	.	Classification=Benign
2	112757186	.	T	C	.	.	Classification=Benign
2	112757306	.	AT	A	.	.	Classification=Benign
2	112918606	.	C	T	.	.	Classification=Benign
2	113059604	.	C	T	.	.	Classification=Benign
2	113062037	.	T	C	.	.	Classification=Benign
2	113062148	.	A	G	.	.	Classification=Benign
2	113062192	.	C	T	.	.	Classification=Pathogenic
2	113063095	.	A	G	.	.	Classification=Benign
2	113063237	.	C	G	.	.	Classification=Benign
2	113119836	.	G	T	.	.	Classification=Benign
2	113129696	.	G	A	.	.	Classification=Benign
2	113129717	.	G	C	.	.	Classification=Benign
2	113130893	.	C	G	.	.	Classification=Benign
2	113131176	.	T	G	.	.	Classification=Benign
2	113131323	.	T	A	.	.	Classification=Benign
2	113132426	.	C	T	.	.	Classification=Benign
2	113132639	.	C	T	.	.	Classification=Benign
2	113132707	.	G	A	.	.	Classification=Benign
2	113133408	.	G	A	.	.	Classification=Benign
2	113220126	.	G	A	.	.	Classification=Benign
2	113227017	.	T	C	.	.	Classification=Benign
2	113241446	.	T	C	.	.	Classification=Benign
2	113241623	.	C	T	.	.	Classification=Benign
2	113241957	.	G	C	.	.	Classification=Benign
2	113242108	.	G	T	.	.	Classification=Benign
2	113242159	.	G	T	.	.	Classification=Benign
2	113242198	.	G	A	.	.	Classification=Benign
2	113242764	.	T	C	.	.	Classification=Benign
2	113242881	.	C	A	.	.	Classification=Benign
2	113244344	.	A	G	.	.	Classification=Benign
2	113278173	.	C	A	.	.	Classification=Benign
2	115814918	.	T	G	.	.	Classification=Benign
2	117825035	.	T	C	.	.	Classification=Benign
2	118103297	.	T	C	.	.	Classification=Benign
2	119247691	.	G	A	.	.	Classification=Benign
2	119247736	.	G	A	.	.	Classification=Benign
2	119247993	.	C	T	.	.	Classification=Benign
2	119437075	.	A	AGTGTGC	.	.	Classification=Benign
2	119437097	.	G	A	.	.	Classification=Benign
2	119440195	.	G	A	.	.	Classification=Benign
2	120797449	.	A	C	.	.	Classification=Benign
2	120927532	.	C	T	.	.	Classification=Benign
2	120951008	.	C	T	.	.	Classification=Benign
2	120951013	.	G	A	.	.	Classification=Benign
2	120951309	.	G	A	.	.	Classification=Benign
2	120955627	.	G	A	.	.	Classification=Benign
2	120968790	.	C	T	.	.	Classification=Benign
2	120968873	.	C	T	.	.	Classification=Benign
2	120968916	.	G	C	.	.	Classification=Pathogenic
2	120971600	.	C	G	.	.	Classification=Benign
2	120972274	.	A	G	.	.	Classification=Benign
2	120972355	.	G	C	.	.	Classification=Benign
2	120972394	.	T	C	.	.	Classification=Benign
2	120978559	.	G	A	.	.	Classification=Benign
2	120983167	.	C	T	.	.	Classification=Benign
2	120984454	.	C	T	.	.	Classification=Benign
2	120986508	.	C	A	.	.	Classification=Benign
2	120986583	.	G	T	.	.	Classification=Benign
2	120986649	.	A	G	.	.	Classification=Benign
2	120988622	.	C	G	.	.	Classification=Benign
2	120990642	.	C	T	.	.	Classification=Benign
2	121367637	.	G	A	.	.	Classification=Benign
2	124609820	.	C	T	.	.	Classification=Benign
2	124798232	.	T	C	.	.	Classification=Benign
2	126695682	.	GT	G	.	.	Classification=Benign
2	126695685	.	A	C	.	.	Classification=Benign
2	127048444	.	G	T	.	.	Classification=Benign
2	127050365	.	C	T	.	.	Classification=Benign
2	127050470	.	T	C	.	.	Classification=Benign
2	127050484	.	G	A	.	.	Classification=Benign
2	127050650	.	A	T	.	.	Classification=Benign
2	127052254	.	C	A	.	.	Classification=Pathogenic
2	127053121	.	C	T	.	.	Classification=Benign
2	127054198	.	C	T	.	.	Classification=Benign
2	127054234	.	C	T	.	.	Classification=Benign
2	127057464	.	G	A	.	.	Classification=Benign
2	127059009	.	A	G	.	.	Classification=Pathogenic
2	127059270	.	CTG	C	.	.	Classification=Benign
2	127063876	.	C	T	.	.	Classification=Benign
2	127063877	.	G	A	.	.	Classification=Benign
2	127068392	.	G	A	.	.	Classification=Benign
2	127069056	.	A	G	.	.	Classification=Benign
2	127081898	.	G	A	.	.	Classification=Benign
2	127102573	.	C	A	.	.	Classification=Benign
2	127106624	.	C	A	.	.	Classification=Benign
2	127257733	.	G	T	.	.	Classification=Pathogenic
2	127260946	.	T	C	.	.	Classification=Benign
2	127280437	.	G	A	.	.	Classification=Benign
2	127286472	.	G	T	.	.	Classification=Benign
2	127288657	.	T	C	.	.	Classification=Benign
2	127288972	.	C	A	.	.	Classification=Benign
2	127289433	.	A	G	.	.	Classification=Benign
2	127289525	.	C	G	.	.	Classification=Benign
2	127290566	.	C	T	.	.	Classification=Benign
2	127292492	.	C	T	.	.	Classification=Benign
2	127419983	.	G	A	.	.	Classification=Pathogenic
2	127423170	.	C	T	.	.	Classification=Benign
2	127423171	.	G	T	.	.	Classification=Pathogenic
2	127423172	.	G	A	.	.	Classification=Pathogenic
2	127423173	.	T	A	.	.	Classification=Pathogenic
2	127423176	.	G	A	.	.	Classification=Pathogenic
2	127423176	.	G	T	.	.	Classification=Pathogenic
2	127423452	.	A	G	.	.	Classification=Benign
2	127425871	.	A	G	.	.	Classification=Benign
2	127426227	.	G	C	.	.	Classification=Pathogenic
2	127426236	.	C	T	.	.	Classification=Pathogenic
2	127505036	.	C	T	.	.	Classification=Benign
2	127566783	.	C	T	.	.	Classification=Benign
2	127574029	.	A	G	.	.	Classification=Benign
2	127584147	.	G	A	.	.	Classification=Benign
2	127593608	.	A	C	.	.	Classification=Benign
2	127596560	.	C	T	.	.	Classification=Benign
2	127609981	.	G	A	.	.	Classification=Benign
2	127620434	.	G	A	.	.	Classification=Benign
2	127624142	.	G	A	.	.	Classification=Benign
2	127624198	.	A	G	.	.	Classification=Benign
2	127630862	.	A	C	.	.	Classification=Benign
2	127631287	.	G	C	.	.	Classification=Benign
2	127636287	.	G	A	.	.	Classification=Benign
2	127639388	.	T	G	.	.	Classification=Benign
2	127642115	.	G	A	.	.	Classification=Benign
2	127642349	.	T	C	.	.	Classification=Benign
2	127642991	.	G	T	.	.	Classification=Benign
2	127653197	.	G	A	.	.	Classification=Benign
2	127654492	.	C	T	.	.	Classification=Benign
2	127655205	.	G	A	.	.	Classification=Benign
2	127657105	.	A	G	.	.	Classification=Benign
2	127664189	.	C	T	.	.	Classification=Benign
2	127664255	.	G	A	.	.	Classification=Benign
2	127675046	.	TGGGTTGCCG	T	.	.	Classification=Benign
2	127675218	.	A	G	.	.	Classification=Benign
2	127873991	.	C	G	.	.	Classification=Benign
2	128129068	.	G	A	.	.	Classification=Benign
2	128173902	.	A	G	.	.	Classification=Benign
2	128317768	.	C	T	.	.	Classification=Benign
2	128318345	.	G	A	.	.	Classification=Benign
2	128318442	.	C	G	.	.	Classification=Benign
2	130074331	.	G	A	.	.	Classification=Benign
2	130153274	.	G	A	.	.	Classification=Benign
2	130155095	.	C	T	.	.	Classification=Pathogenic
2	130155268	.	C	T	.	.	Classification=Pathogenic
2	130173246	.	C	T	.	.	Classification=Benign
2	130173278	.	C	A	.	.	Classification=Pathogenic
2	130194465	.	G	A	.	.	Classification=Benign
2	130195145	.	G	A	.	.	Classification=Benign
2	130195152	.	C	T	.	.	Classification=Benign
2	132417483	.	G	A	.	.	Classification=Benign
2	132417677	.	A	G	.	.	Classification=Benign
2	132645507	.	T	TAAG	.	.	Classification=Benign
2	132781973	.	G	A	.	.	Classification=Benign
2	135112834	.	T	TCA	.	.	Classification=Benign
2	135112834	.	T	TCACA	.	.	Classification=Benign
2	135112834	.	TCACA	T	.	.	Classification=Benign
2	135112834	.	TCACACACA	T	.	.	Classification=Benign
2	135120817	.	A	G	.	.	Classification=Pathogenic
2	135120919	.	G	A	.	.	Classification=Pathogenic
2	135124086	.	T	C	.	.	Classification=Benign
2	135126250	.	G	A	.	.	Classification=Pathogenic
2	135126917	.	G	C	.	.	Classification=Benign
2	135130508	.	G	T	.	.	Classification=Benign
2	135133038	.	G	C	.	.	Classification=Benign
2	135135563	.	G	A	.	.	Classification=Pathogenic
2	135169185	.	C	T	.	.	Classification=Benign
2	135169773	.	G	A	.	.	Classification=Benign
2	135207432	.	A	G	.	.	Classification=Benign
2	135794618	.	G	A	.	.	Classification=Benign
2	135794639	.	AC	A	.	.	Classification=Pathogenic
2	135794942	.	A	AC	.	.	Classification=Benign
2	135795033	.	A	ACG	.	.	Classification=Benign
2	135797955	.	T	G	.	.	Classification=Benign
2	135798089	.	T	C	.	.	Classification=Benign
2	135800696	.	C	T	.	.	Classification=Benign
2	135804165	.	G	A	.	.	Classification=Benign
2	135804902	.	G	A	.	.	Classification=Benign
2	135809584	.	C	T	.	.	Classification=Benign
2	135817398	.	G	C	.	.	Classification=Benign
2	135817587	.	C	T	.	.	Classification=Benign
2	135817629	.	G	T	.	.	Classification=Benign
2	135818317	.	C	A	.	.	Classification=Benign
2	135824115	.	G	C	.	.	Classification=Benign
2	135833167	.	G	A	.	.	Classification=Pathogenic
2	135836869	.	T	C	.	.	Classification=Benign
2	135943357	.	T	C	.	.	Classification=Benign
2	135983458	.	CAA	C	.	.	Classification=Benign
2	135985510	.	G	C	.	.	Classification=Benign
2	136114893	.	C	CTCAGACTCAGTGGAAACAGATGAATGTCCACCTCGCTTTCCTTTGGAGAGGATCTTGAGGCTGGACCCTCTGCTCACAGAGGTGAGTGCGTGCTGGGCAGAGGTTTTAAATTTGGCTCCAAGGAAAGCATAGAGGATGGGGT	.	.	Classification=Pathogenic
2	136114982	.	C	T	.	.	Classification=Benign
2	136114983	.	G	A	.	.	Classification=Benign
2	136115399	.	C	T	.	.	Classification=Benign
2	136115757	.	T	C	.	.	Classification=Benign
2	136116548	.	G	A	.	.	Classification=Benign
2	140350962	.	G	A	.	.	Classification=Benign
2	140358013	.	G	A	.	.	Classification=Benign
2	140358851	.	C	T	.	.	Classification=Benign
2	140358878	.	G	T	.	.	Classification=Benign
2	140371210	.	C	G	.	.	Classification=Benign
2	140501684	.	T	C	.	.	Classification=Benign
2	140514787	.	A	T	.	.	Classification=Benign
2	140516995	.	T	C	.	.	Classification=Benign
2	140536681	.	C	T	.	.	Classification=Benign
2	140950299	.	G	T	.	.	Classification=Benign
2	140951850	.	T	G	.	.	Classification=Benign
2	141059052	.	A	G	.	.	Classification=Benign
2	141188507	.	A	G	.	.	Classification=Benign
2	142918608	.	G	T	.	.	Classification=Pathogenic
2	144386933	.	C	A	.	.	Classification=Benign
2	144389522	.	C	A	.	.	Classification=Benign
2	144389561	.	T	C	.	.	Classification=Benign
2	144390001	.	CA	C	.	.	Classification=Pathogenic
2	144396410	.	A	G	.	.	Classification=Pathogenic
2	144396411	.	C	T	.	.	Classification=Pathogenic
2	144396486	.	A	G	.	.	Classification=Benign
2	144398164	.	T	C	.	.	Classification=Benign
2	144398324	.	A	G	.	.	Classification=Benign
2	144398586	.	C	T	.	.	Classification=Benign
2	144398622	.	G	C	.	.	Classification=Benign
2	144399046	.	G	A	.	.	Classification=Benign
2	144399144	.	C	T	.	.	Classification=Benign
2	144399229	.	T	C	.	.	Classification=Benign
2	144399460	.	T	C	.	.	Classification=Benign
2	144399476	.	T	C	.	.	Classification=Benign
2	144399499	.	A	G	.	.	Classification=Benign
2	144399550	.	T	A	.	.	Classification=Benign
2	144399645	.	C	A	.	.	Classification=Benign
2	144399749	.	C	A	.	.	Classification=Benign
2	144399767	.	G	A	.	.	Classification=Pathogenic
2	144399777	.	A	T	.	.	Classification=Benign
2	144399925	.	C	G	.	.	Classification=Benign
2	144400272	.	T	C	.	.	Classification=Pathogenic
2	144400272	.	T	G	.	.	Classification=Pathogenic
2	144401194	.	C	T	.	.	Classification=Pathogenic
2	144401198	.	C	T	.	.	Classification=Pathogenic
2	144401309	.	T	C	.	.	Classification=Pathogenic
2	144401538	.	T	G	.	.	Classification=Benign
2	144403913	.	C	G	.	.	Classification=Benign
2	144404027	.	G	T	.	.	Classification=Pathogenic
2	144404138	.	C	T	.	.	Classification=Benign
2	144404941	.	T	TAGG	.	.	Classification=Pathogenic
2	144404944	.	T	TGTGACTAGTATGTTGAGTCCTGTAAGTAGGAGAGTGATATTTGATCAGGAGAACGTGGTTACTAGCACAGAGAGTTCTCCCAGTAGGTTAATAGTGGGGGGTAAGGCGAGGTTAGCGAGGC	.	.	Classification=Pathogenic
2	144429858	.	C	G	.	.	Classification=Benign
2	144429897	.	T	C	.	.	Classification=Benign
2	144430216	.	T	C	.	.	Classification=Benign
2	144516436	.	A	AC	.	.	Classification=Benign
2	144517099	.	C	A	.	.	Classification=Benign
2	144517275	.	T	TA	.	.	Classification=Pathogenic
2	144517276	.	A	G	.	.	Classification=Pathogenic
2	144517277	.	C	T	.	.	Classification=Pathogenic
2	144517284	.	T	A	.	.	Classification=Pathogenic
2	144517319	.	C	T	.	.	Classification=Benign
2	144517325	.	C	T	.	.	Classification=Benign
2	144517420	.	C	T	.	.	Classification=Pathogenic
2	144517614	.	TTTG	T	.	.	Classification=Benign
2	147935712	.	G	T	.	.	Classification=Benign
2	147938389	.	T	C	.	.	Classification=Benign
2	147952792	.	T	C	.	.	Classification=Benign
2	147958530	.	G	T	.	.	Classification=Benign
2	147958877	.	A	C	.	.	Classification=Benign
2	147973683	.	T	C	.	.	Classification=Benign
2	147975784	.	T	C	.	.	Classification=Benign
2	148178801	.	G	GT	.	.	Classification=Benign
2	148342233	.	A	T	.	.	Classification=Benign
2	148462610	.	GA	G	.	.	Classification=Pathogenic
2	148462624	.	A	G	.	.	Classification=Benign
2	148463723	.	G	C	.	.	Classification=Benign
2	148463738	.	G	C	.	.	Classification=Pathogenic
2	148463918	.	A	G	.	.	Classification=Benign
2	148463920	.	G	A	.	.	Classification=Pathogenic
2	148463921	.	T	C	.	.	Classification=Pathogenic
2	148468728	.	A	G	.	.	Classification=Benign
2	148468814	.	A	G	.	.	Classification=Benign
2	148469320	.	A	G	.	.	Classification=Benign
2	148470070	.	T	A	.	.	Classification=Benign
2	148470197	.	A	G	.	.	Classification=Benign
2	148483703	.	A	G	.	.	Classification=Benign
2	148489425	.	A	T	.	.	Classification=Benign
2	148490227	.	G	A	.	.	Classification=Benign
2	148490261	.	A	G	.	.	Classification=Benign
2	148502379	.	C	T	.	.	Classification=Benign
2	148502380	.	G	A	.	.	Classification=Benign
2	148509855	.	C	CT	.	.	Classification=Benign
2	148512864	.	T	G	.	.	Classification=Benign
2	148781756	.	G	T	.	.	Classification=Benign
2	148875574	.	G	A	.	.	Classification=Benign
2	148922148	.	A	G	.	.	Classification=Benign
2	148942405	.	T	A	.	.	Classification=Benign
2	148946592	.	A	G	.	.	Classification=Benign
2	148946843	.	A	T	.	.	Classification=Benign
2	148947017	.	C	T	.	.	Classification=Benign
2	148961756	.	A	G	.	.	Classification=Benign
2	148978750	.	G	A	.	.	Classification=Benign
2	148981618	.	T	G	.	.	Classification=Benign
2	148994725	.	T	C	.	.	Classification=Benign
2	148996967	.	G	A	.	.	Classification=Benign
2	148998651	.	C	T	.	.	Classification=Benign
2	149005165	.	G	A	.	.	Classification=Benign
2	149005747	.	A	G	.	.	Classification=Benign
2	149008281	.	A	G	.	.	Classification=Benign
2	149011722	.	C	T	.	.	Classification=Benign
2	149011912	.	C	T	.	.	Classification=Benign
2	149575955	.	G	T	.	.	Classification=Benign
2	149576176	.	T	A	.	.	Classification=Benign
2	149582194	.	T	G	.	.	Classification=Benign
2	150470030	.	G	A	.	.	Classification=Benign
2	151491745	.	G	T	.	.	Classification=Pathogenic
2	151492152	.	T	A	.	.	Classification=Pathogenic
2	151493773	.	AC	A	.	.	Classification=Pathogenic
2	151494161	.	C	G	.	.	Classification=Pathogenic
2	151497662	.	C	T	.	.	Classification=Benign
2	151501391	.	C	T	.	.	Classification=Benign
2	151501410	.	T	TTGAG	.	.	Classification=Pathogenic
2	151501437	.	G	GTGAC	.	.	Classification=Pathogenic
2	151505314	.	T	C	.	.	Classification=Pathogenic
2	151506216	.	T	G	.	.	Classification=Benign
2	151507991	.	T	G	.	.	Classification=Benign
2	151514866	.	G	C	.	.	Classification=Benign
2	151516460	.	C	T	.	.	Classification=Benign
2	151516545	.	ACTTTT	A	.	.	Classification=Pathogenic
2	151524310	.	C	G	.	.	Classification=Pathogenic
2	151525940	.	C	G	.	.	Classification=Benign
2	151525948	.	GATCACTTAC	G	.	.	Classification=Pathogenic
2	151529199	.	C	CTGGA	.	.	Classification=Benign
2	151529243	.	T	C	.	.	Classification=Benign
2	151530991	.	TACATC	T	.	.	Classification=Pathogenic
2	151534230	.	G	A	.	.	Classification=Benign
2	151537930	.	G	C	.	.	Classification=Benign
2	151538020	.	T	G	.	.	Classification=Benign
2	151538144	.	C	CT	.	.	Classification=Pathogenic
2	151546343	.	A	T	.	.	Classification=Pathogenic
2	151547474	.	T	A	.	.	Classification=Benign
2	151548311	.	G	A	.	.	Classification=Benign
2	151551738	.	C	T	.	.	Classification=Pathogenic
2	151552671	.	C	T	.	.	Classification=Pathogenic
2	151560985	.	G	GA	.	.	Classification=Benign
2	151560985	.	GA	G	.	.	Classification=Benign
2	151561203	.	C	T	.	.	Classification=Pathogenic
2	151563822	.	C	T	.	.	Classification=Pathogenic
2	151567284	.	G	A	.	.	Classification=Pathogenic
2	151567480	.	C	G	.	.	Classification=Pathogenic
2	151567480	.	C	T	.	.	Classification=Pathogenic
2	151569178	.	T	C	.	.	Classification=Benign
2	151570496	.	C	T	.	.	Classification=Pathogenic
2	151576239	.	C	T	.	.	Classification=Benign
2	151579326	.	C	G	.	.	Classification=Benign
2	151600441	.	C	G	.	.	Classification=Pathogenic
2	151606723	.	G	GA	.	.	Classification=Benign
2	151607502	.	A	G	.	.	Classification=Pathogenic
2	151607503	.	C	T	.	.	Classification=Pathogenic
2	151610867	.	C	T	.	.	Classification=Pathogenic
2	151612324	.	CT	C	.	.	Classification=Pathogenic
2	151614589	.	TA	T	.	.	Classification=Benign
2	151616001	.	CA	C	.	.	Classification=Pathogenic
2	151619424	.	T	G	.	.	Classification=Benign
2	151619449	.	A	T	.	.	Classification=Pathogenic
2	151619449	.	AC	A	.	.	Classification=Pathogenic
2	151619450	.	C	A	.	.	Classification=Pathogenic
2	151619450	.	C	T	.	.	Classification=Pathogenic
2	151630820	.	C	T	.	.	Classification=Pathogenic
2	151636257	.	C	T	.	.	Classification=Benign
2	151636314	.	A	T	.	.	Classification=Benign
2	151642764	.	C	T	.	.	Classification=Pathogenic
2	151643222	.	T	C	.	.	Classification=Benign
2	151643325	.	AG	A	.	.	Classification=Pathogenic
2	151643817	.	C	T	.	.	Classification=Pathogenic
2	151650354	.	C	T	.	.	Classification=Pathogenic
2	151650833	.	C	T	.	.	Classification=Benign
2	151654102	.	G	GA	.	.	Classification=Benign
2	151654102	.	GA	G	.	.	Classification=Benign
2	151655890	.	T	C	.	.	Classification=Benign
2	151656443	.	C	A	.	.	Classification=Pathogenic
2	151656466	.	T	C	.	.	Classification=Pathogenic
2	151658092	.	T	C	.	.	Classification=Pathogenic
2	151658092	.	T	G	.	.	Classification=Pathogenic
2	151664500	.	C	CATCACTGGCA	.	.	Classification=Pathogenic
2	151664567	.	T	A	.	.	Classification=Benign
2	151665551	.	GA	G	.	.	Classification=Benign
2	151668957	.	A	G	.	.	Classification=Benign
2	151671137	.	G	A	.	.	Classification=Benign
2	151674466	.	T	A	.	.	Classification=Benign
2	151674475	.	A	C	.	.	Classification=Pathogenic
2	151674476	.	C	A	.	.	Classification=Pathogenic
2	151674586	.	T	C	.	.	Classification=Pathogenic
2	151675286	.	C	T	.	.	Classification=Pathogenic
2	151677564	.	C	T	.	.	Classification=Pathogenic
2	151679717	.	TTACGTCA	T	.	.	Classification=Pathogenic
2	151679720	.	C	G	.	.	Classification=Pathogenic
2	151679720	.	C	T	.	.	Classification=Pathogenic
2	151679728	.	G	A	.	.	Classification=Benign
2	151679913	.	C	T	.	.	Classification=Benign
2	151682661	.	C	T	.	.	Classification=Pathogenic
2	151694363	.	T	C	.	.	Classification=Benign
2	151695548	.	A	C	.	.	Classification=Benign
2	151695576	.	A	C	.	.	Classification=Pathogenic
2	151695576	.	A	G	.	.	Classification=Pathogenic
2	151695577	.	C	A	.	.	Classification=Pathogenic
2	151695577	.	C	T	.	.	Classification=Pathogenic
2	151697147	.	C	G	.	.	Classification=Pathogenic
2	151697147	.	C	T	.	.	Classification=Pathogenic
2	151706832	.	T	C	.	.	Classification=Benign
2	151706880	.	C	A	.	.	Classification=Pathogenic
2	151706880	.	C	G	.	.	Classification=Pathogenic
2	151706880	.	C	T	.	.	Classification=Pathogenic
2	151709764	.	C	T	.	.	Classification=Pathogenic
2	151717388	.	A	AGGC	.	.	Classification=Benign
2	151717501	.	AG	A	.	.	Classification=Pathogenic
2	151723493	.	C	CA	.	.	Classification=Benign
2	151724371	.	A	T	.	.	Classification=Pathogenic
2	151727808	.	C	T	.	.	Classification=Benign
2	151727907	.	C	T	.	.	Classification=Pathogenic
2	151729614	.	C	T	.	.	Classification=Pathogenic
2	151835038	.	C	T	.	.	Classification=Benign
2	151836234	.	A	G	.	.	Classification=Benign
2	151836436	.	A	G	.	.	Classification=Benign
2	151836909	.	T	C	.	.	Classification=Benign
2	151838229	.	C	G	.	.	Classification=Benign
2	151838591	.	T	A	.	.	Classification=Benign
2	151870567	.	C	T	.	.	Classification=Benign
2	156238340	.	T	C	.	.	Classification=Benign
2	156325324	.	CTG	C	.	.	Classification=Benign
2	156325413	.	A	C	.	.	Classification=Benign
2	156328015	.	C	T	.	.	Classification=Pathogenic
2	156329455	.	G	T	.	.	Classification=Benign
2	156330185	.	AT	A	.	.	Classification=Pathogenic
2	156330189	.	CT	C	.	.	Classification=Pathogenic
2	157325489	.	C	T	.	.	Classification=Benign
2	157538407	.	T	C	.	.	Classification=Benign
2	157542998	.	T	A	.	.	Classification=Benign
2	157544294	.	C	A	.	.	Classification=Benign
2	157736769	.	T	C	.	.	Classification=Benign
2	157737173	.	C	T	.	.	Classification=Benign
2	157737484	.	G	A	.	.	Classification=Benign
2	157737486	.	C	A	.	.	Classification=Benign
2	157761013	.	G	A	.	.	Classification=Benign
2	157778539	.	A	G	.	.	Classification=Benign
2	157780475	.	C	T	.	.	Classification=Benign
2	157780835	.	CA	C	.	.	Classification=Benign
2	158345242	.	T	G	.	.	Classification=Benign
2	158603351	.	A	G	.	.	Classification=Benign
2	158621122	.	G	T	.	.	Classification=Benign
2	158631581	.	G	A	.	.	Classification=Benign
2	158633944	.	C	A	.	.	Classification=Benign
2	158634444	.	T	G	.	.	Classification=Benign
2	158640588	.	A	G	.	.	Classification=Benign
2	158642790	.	G	A	.	.	Classification=Benign
2	158661345	.	C	T	.	.	Classification=Benign
2	158662856	.	G	A	.	.	Classification=Benign
2	158663573	.	G	C	.	.	Classification=Benign
2	158674139	.	A	T	.	.	Classification=Benign
2	158676505	.	G	A	.	.	Classification=Benign
2	159230129	.	G	T	.	.	Classification=Benign
2	159325791	.	C	T	.	.	Classification=Benign
2	159347527	.	C	T	.	.	Classification=Benign
2	159349703	.	C	T	.	.	Classification=Benign
2	159453735	.	A	G	.	.	Classification=Benign
2	159878679	.	C	A	.	.	Classification=Benign
2	159878680	.	C	A	.	.	Classification=Benign
2	160028931	.	T	C	.	.	Classification=Benign
2	160101634	.	T	C	.	.	Classification=Benign
2	160126522	.	C	T	.	.	Classification=Benign
2	160137462	.	G	A	.	.	Classification=Benign
2	160137686	.	C	T	.	.	Classification=Benign
2	160142281	.	A	C	.	.	Classification=Benign
2	160174108	.	C	A	.	.	Classification=Pathogenic
2	160195099	.	G	A	.	.	Classification=Benign
2	161367778	.	C	A	.	.	Classification=Benign
2	161419052	.	T	C	.	.	Classification=Pathogenic
2	161423699	.	G	A	.	.	Classification=Benign
2	161708815	.	T	G	.	.	Classification=Benign
2	161904136	.	C	A	.	.	Classification=Benign
2	162008614	.	G	A	.	.	Classification=Benign
2	162174974	.	G	T	.	.	Classification=Benign
2	162226627	.	G	T	.	.	Classification=Benign
2	162267462	.	C	T	.	.	Classification=Benign
2	162268086	.	C	T	.	.	Classification=Pathogenic
2	162268127	.	T	C	.	.	Classification=Benign
2	162272314	.	T	C	.	.	Classification=Benign
2	162273963	.	A	G	.	.	Classification=Benign
2	162277560	.	C	A	.	.	Classification=Benign
2	162278247	.	T	C	.	.	Classification=Benign
2	162278330	.	TA	T	.	.	Classification=Benign
2	162279995	.	C	G	.	.	Classification=Benign
2	162280261	.	T	C	.	.	Classification=Benign
2	162281243	.	A	C	.	.	Classification=Benign
2	162281607	.	T	A	.	.	Classification=Benign
2	162282579	.	TA	T	.	.	Classification=Benign
2	162288294	.	T	C	.	.	Classification=Benign
2	162306874	.	G	C	.	.	Classification=Benign
2	162311236	.	C	G	.	.	Classification=Benign
2	162317850	.	C	G	.	.	Classification=Benign
2	162318205	.	G	A	.	.	Classification=Benign
2	162394477	.	G	A	.	.	Classification=Benign
2	165094492	.	A	G	.	.	Classification=Benign
2	165096326	.	A	G	.	.	Classification=Benign
2	165097450	.	C	T	.	.	Classification=Benign
2	165113803	.	G	A	.	.	Classification=Benign
2	165114102	.	T	A	.	.	Classification=Benign
2	165131426	.	T	C	.	.	Classification=Benign
2	165139510	.	C	T	.	.	Classification=Benign
2	165139625	.	G	T	.	.	Classification=Benign
2	165154269	.	G	T	.	.	Classification=Benign
2	165162193	.	T	C	.	.	Classification=Benign
2	165163785	.	C	T	.	.	Classification=Benign
2	165295879	.	G	A	.	.	Classification=Benign
2	165296141	.	G	A	.	.	Classification=Benign
2	165296765	.	A	G	.	.	Classification=Benign
2	165307868	.	T	G	.	.	Classification=Pathogenic
2	165307938	.	G	A	.	.	Classification=Pathogenic
2	165308708	.	A	G	.	.	Classification=Benign
2	165308762	.	G	T	.	.	Classification=Pathogenic
2	165308795	.	G	A	.	.	Classification=Pathogenic
2	165308795	.	G	T	.	.	Classification=Pathogenic
2	165310476	.	A	G	.	.	Classification=Pathogenic
2	165312102	.	C	T	.	.	Classification=Benign
2	165313900	.	A	C	.	.	Classification=Pathogenic
2	165313901	.	G	A	.	.	Classification=Pathogenic
2	165315807	.	A	G	.	.	Classification=Benign
2	165322847	.	C	A	.	.	Classification=Benign
2	165326763	.	A	G	.	.	Classification=Benign
2	165327179	.	C	G	.	.	Classification=Benign
2	165331125	.	T	G	.	.	Classification=Benign
2	165331328	.	A	G	.	.	Classification=Pathogenic
2	165331355	.	C	T	.	.	Classification=Benign
2	165331567	.	T	TG	.	.	Classification=Pathogenic
2	165342470	.	G	T	.	.	Classification=Pathogenic
2	165344371	.	A	G	.	.	Classification=Benign
2	165344698	.	C	G	.	.	Classification=Benign
2	165344701	.	TG	T	.	.	Classification=Pathogenic
2	165344715	.	A	G	.	.	Classification=Benign
2	165354644	.	C	T	.	.	Classification=Benign
2	165365196	.	C	T	.	.	Classification=Benign
2	165365373	.	G	GTATC	.	.	Classification=Benign
2	165365373	.	GTATC	G	.	.	Classification=Benign
2	165367216	.	G	T	.	.	Classification=Pathogenic
2	165367595	.	A	C	.	.	Classification=Benign
2	165367665	.	G	C	.	.	Classification=Benign
2	165369848	.	G	C	.	.	Classification=Benign
2	165370251	.	A	AG	.	.	Classification=Pathogenic
2	165370468	.	A	G	.	.	Classification=Benign
2	165372886	.	A	G	.	.	Classification=Benign
2	165372999	.	C	T	.	.	Classification=Benign
2	165373289	.	TC	T	.	.	Classification=Pathogenic
2	165374684	.	G	A	.	.	Classification=Pathogenic
2	165374853	.	A	AGTGCACGCTT	.	.	Classification=Pathogenic
2	165377651	.	G	A	.	.	Classification=Pathogenic
2	165380633	.	T	G	.	.	Classification=Pathogenic
2	165381095	.	TGGAG	T	.	.	Classification=Pathogenic
2	165381198	.	G	A	.	.	Classification=Pathogenic
2	165387017	.	G	T	.	.	Classification=Pathogenic
2	165387064	.	A	G	.	.	Classification=Benign
2	165389870	.	C	T	.	.	Classification=Benign
2	165390381	.	G	A	.	.	Classification=Benign
2	165679246	.	C	A	.	.	Classification=Benign
2	165747998	.	T	C	.	.	Classification=Benign
2	165749816	.	C	T	.	.	Classification=Benign
2	165754317	.	C	T	.	.	Classification=Benign
2	165754625	.	A	G	.	.	Classification=Pathogenic
2	165754625	.	A	T	.	.	Classification=Pathogenic
2	165754626	.	C	T	.	.	Classification=Pathogenic
2	165754927	.	C	T	.	.	Classification=Pathogenic
2	165754931	.	C	T	.	.	Classification=Pathogenic
2	165761939	.	T	TG	.	.	Classification=Pathogenic
2	165761944	.	C	A	.	.	Classification=Benign
2	165764844	.	T	C	.	.	Classification=Benign
2	165765058	.	T	A	.	.	Classification=Pathogenic
2	165770096	.	G	A	.	.	Classification=Benign
2	165874650	.	C	T	.	.	Classification=Benign
2	165875067	.	C	CAT	.	.	Classification=Benign
2	165876017	.	G	T	.	.	Classification=Benign
2	165880871	.	T	C	.	.	Classification=Benign
2	165884068	.	C	T	.	.	Classification=Benign
2	165891207	.	T	C	.	.	Classification=Benign
2	165900064	.	G	GA	.	.	Classification=Benign
2	165901787	.	G	A	.	.	Classification=Pathogenic
2	165911582	.	T	C	.	.	Classification=Benign
2	165914871	.	T	C	.	.	Classification=Benign
2	165917591	.	T	C	.	.	Classification=Benign
2	165924954	.	AT	A	.	.	Classification=Benign
2	165929627	.	G	C	.	.	Classification=Benign
2	165929708	.	T	TAC	.	.	Classification=Pathogenic
2	165930172	.	C	A	.	.	Classification=Pathogenic
2	165941478	.	C	CAGG	.	.	Classification=Benign
2	165943086	.	T	C	.	.	Classification=Benign
2	165943290	.	T	C	.	.	Classification=Benign
2	165943345	.	TA	T	.	.	Classification=Benign
2	165945414	.	C	G	.	.	Classification=Benign
2	165945685	.	C	CTCTA	.	.	Classification=Pathogenic
2	165945796	.	ACTGT	A	.	.	Classification=Benign
2	165949506	.	T	C	.	.	Classification=Pathogenic
2	165953543	.	C	T	.	.	Classification=Benign
2	165989284	.	G	A	.	.	Classification=Benign
2	165989552	.	T	C	.	.	Classification=Benign
2	165991785	.	CTG	C	.	.	Classification=Pathogenic
2	165991976	.	C	CA	.	.	Classification=Pathogenic
2	165991989	.	T	C	.	.	Classification=Benign
2	165992423	.	C	G	.	.	Classification=Pathogenic
2	165994141	.	C	G	.	.	Classification=Pathogenic
2	165994144	.	A	G	.	.	Classification=Pathogenic
2	165994145	.	C	A	.	.	Classification=Pathogenic
2	165994145	.	C	T	.	.	Classification=Pathogenic
2	165994146	.	C	G	.	.	Classification=Pathogenic
2	165994417	.	C	G	.	.	Classification=Pathogenic
2	165996008	.	C	G	.	.	Classification=Pathogenic
2	165996008	.	C	T	.	.	Classification=Pathogenic
2	165996010	.	TA	T	.	.	Classification=Pathogenic
2	165996012	.	C	T	.	.	Classification=Pathogenic
2	165996012	.	CTCCTGGTCG	C	.	.	Classification=Pathogenic
2	165996088	.	T	C	.	.	Classification=Benign
2	165996118	.	G	A	.	.	Classification=Pathogenic
2	165996455	.	A	T	.	.	Classification=Benign
2	165998176	.	C	T	.	.	Classification=Pathogenic
2	165999718	.	C	A	.	.	Classification=Pathogenic
2	165999722	.	C	G	.	.	Classification=Pathogenic
2	165999722	.	C	T	.	.	Classification=Pathogenic
2	166002293	.	T	A	.	.	Classification=Benign
2	166002470	.	A	G	.	.	Classification=Pathogenic
2	166002471	.	C	A	.	.	Classification=Pathogenic
2	166002489	.	G	C	.	.	Classification=Pathogenic
2	166002509	.	T	C	.	.	Classification=Pathogenic
2	166002522	.	T	A	.	.	Classification=Pathogenic
2	166002547	.	A	G	.	.	Classification=Benign
2	166002670	.	G	C	.	.	Classification=Pathogenic
2	166002701	.	A	T	.	.	Classification=Pathogenic
2	166002754	.	C	T	.	.	Classification=Pathogenic
2	166002822	.	A	G	.	.	Classification=Benign
2	166007358	.	G	C	.	.	Classification=Pathogenic
2	166007667	.	T	C	.	.	Classification=Benign
2	166009717	.	A	G	.	.	Classification=Pathogenic
2	166009723	.	AT	A	.	.	Classification=Pathogenic
2	166009842	.	C	A	.	.	Classification=Pathogenic
2	166009842	.	C	T	.	.	Classification=Pathogenic
2	166009843	.	T	C	.	.	Classification=Pathogenic
2	166012104	.	C	G	.	.	Classification=Pathogenic
2	166012108	.	C	T	.	.	Classification=Pathogenic
2	166012176	.	C	T	.	.	Classification=Pathogenic
2	166012283	.	C	G	.	.	Classification=Pathogenic
2	166012283	.	C	T	.	.	Classification=Pathogenic
2	166012284	.	T	A	.	.	Classification=Pathogenic
2	166012284	.	T	C	.	.	Classification=Pathogenic
2	166013743	.	C	A	.	.	Classification=Pathogenic
2	166013743	.	C	G	.	.	Classification=Pathogenic
2	166013743	.	C	T	.	.	Classification=Pathogenic
2	166014144	.	G	C	.	.	Classification=Benign
2	166015596	.	C	A	.	.	Classification=Benign
2	166015728	.	C	T	.	.	Classification=Pathogenic
2	166015729	.	T	C	.	.	Classification=Pathogenic
2	166036043	.	C	T	.	.	Classification=Pathogenic
2	166036046	.	A	G	.	.	Classification=Pathogenic
2	166036047	.	C	T	.	.	Classification=Pathogenic
2	166036531	.	C	T	.	.	Classification=Pathogenic
2	166036533	.	TA	T	.	.	Classification=Benign
2	166037720	.	T	C	.	.	Classification=Benign
2	166037771	.	C	T	.	.	Classification=Pathogenic
2	166037773	.	T	TAC	.	.	Classification=Pathogenic
2	166037774	.	A	C	.	.	Classification=Pathogenic
2	166037775	.	C	A	.	.	Classification=Pathogenic
2	166037775	.	C	G	.	.	Classification=Pathogenic
2	166037818	.	G	T	.	.	Classification=Pathogenic
2	166038133	.	C	A	.	.	Classification=Pathogenic
2	166038133	.	C	T	.	.	Classification=Pathogenic
2	166038134	.	T	C	.	.	Classification=Pathogenic
2	166038417	.	T	C	.	.	Classification=Benign
2	166039215	.	T	C	.	.	Classification=Benign
2	166039420	.	T	A	.	.	Classification=Pathogenic
2	166039422	.	C	A	.	.	Classification=Pathogenic
2	166039490	.	G	C	.	.	Classification=Pathogenic
2	166039597	.	C	A	.	.	Classification=Pathogenic
2	166039777	.	T	G	.	.	Classification=Benign
2	166041229	.	AC	A	.	.	Classification=Pathogenic
2	166041230	.	C	G	.	.	Classification=Pathogenic
2	166041234	.	G	C	.	.	Classification=Pathogenic
2	166041292	.	A	C	.	.	Classification=Pathogenic
2	166041354	.	A	T	.	.	Classification=Benign
2	166041387	.	A	C	.	.	Classification=Pathogenic
2	166041429	.	A	C	.	.	Classification=Pathogenic
2	166041452	.	G	A	.	.	Classification=Pathogenic
2	166041470	.	C	A	.	.	Classification=Pathogenic
2	166041470	.	C	G	.	.	Classification=Pathogenic
2	166042291	.	C	A	.	.	Classification=Pathogenic
2	166042291	.	C	T	.	.	Classification=Pathogenic
2	166042292	.	C	A	.	.	Classification=Pathogenic
2	166042337	.	G	A	.	.	Classification=Pathogenic
2	166042425	.	C	T	.	.	Classification=Pathogenic
2	166042425	.	CT	C	.	.	Classification=Pathogenic
2	166043754	.	A	T	.	.	Classification=Pathogenic
2	166043915	.	C	T	.	.	Classification=Benign
2	166044050	.	C	T	.	.	Classification=Pathogenic
2	166044051	.	T	G	.	.	Classification=Pathogenic
2	166044096	.	A	C	.	.	Classification=Benign
2	166045040	.	T	C	.	.	Classification=Pathogenic
2	166045041	.	A	G	.	.	Classification=Pathogenic
2	166045042	.	C	T	.	.	Classification=Pathogenic
2	166045043	.	C	G	.	.	Classification=Pathogenic
2	166045043	.	C	T	.	.	Classification=Pathogenic
2	166046678	.	A	C	.	.	Classification=Benign
2	166046768	.	A	G	.	.	Classification=Pathogenic
2	166046768	.	A	T	.	.	Classification=Pathogenic
2	166046768	.	AC	A	.	.	Classification=Pathogenic
2	166046869	.	G	C	.	.	Classification=Pathogenic
2	166046984	.	CAA	C	.	.	Classification=Benign
2	166047622	.	C	T	.	.	Classification=Pathogenic
2	166047626	.	C	A	.	.	Classification=Pathogenic
2	166047626	.	C	G	.	.	Classification=Pathogenic
2	166047626	.	C	T	.	.	Classification=Pathogenic
2	166047627	.	C	T	.	.	Classification=Pathogenic
2	166047716	.	C	A	.	.	Classification=Pathogenic
2	166047815	.	T	C	.	.	Classification=Benign
2	166047836	.	G	A	.	.	Classification=Benign
2	166048884	.	AC	A	.	.	Classification=Pathogenic
2	166048885	.	C	A	.	.	Classification=Pathogenic
2	166048950	.	C	T	.	.	Classification=Pathogenic
2	166048954	.	T	C	.	.	Classification=Pathogenic
2	166051461	.	C	T	.	.	Classification=Benign
2	166051520	.	A	C	.	.	Classification=Benign
2	166051718	.	C	T	.	.	Classification=Pathogenic
2	166051817	.	T	A	.	.	Classification=Pathogenic
2	166051989	.	C	G	.	.	Classification=Pathogenic
2	166051990	.	T	G	.	.	Classification=Pathogenic
2	166052594	.	C	T	.	.	Classification=Benign
2	166052612	.	G	GAA	.	.	Classification=Benign
2	166052851	.	C	T	.	.	Classification=Pathogenic
2	166052853	.	T	A	.	.	Classification=Pathogenic
2	166052944	.	C	T	.	.	Classification=Pathogenic
2	166052945	.	T	C	.	.	Classification=Pathogenic
2	166052945	.	T	G	.	.	Classification=Pathogenic
2	166053049	.	C	A	.	.	Classification=Benign
2	166054633	.	C	G	.	.	Classification=Pathogenic
2	166054635	.	T	TA	.	.	Classification=Pathogenic
2	166054636	.	AC	A	.	.	Classification=Pathogenic
2	166054637	.	C	A	.	.	Classification=Pathogenic
2	166054637	.	C	G	.	.	Classification=Pathogenic
2	166054637	.	C	T	.	.	Classification=Pathogenic
2	166054768	.	T	C	.	.	Classification=Pathogenic
2	166056410	.	C	T	.	.	Classification=Pathogenic
2	166058620	.	T	C	.	.	Classification=Benign
2	166058689	.	C	G	.	.	Classification=Pathogenic
2	166058689	.	C	T	.	.	Classification=Pathogenic
2	166058825	.	C	A	.	.	Classification=Benign
2	166073353	.	C	G	.	.	Classification=Pathogenic
2	166073354	.	T	G	.	.	Classification=Pathogenic
2	166073356	.	ACT	A	.	.	Classification=Pathogenic
2	166073553	.	C	T	.	.	Classification=Benign
2	166196045	.	CTTAAAAAAGTT	C	.	.	Classification=Benign
2	166196518	.	G	C	.	.	Classification=Benign
2	166196526	.	C	G	.	.	Classification=Benign
2	166196536	.	G	C	.	.	Classification=Benign
2	166197553	.	T	TTG	.	.	Classification=Benign
2	166197899	.	C	CTT	.	.	Classification=Benign
2	166198424	.	G	GAATC	.	.	Classification=Benign
2	166198435	.	G	C	.	.	Classification=Benign
2	166198883	.	T	C	.	.	Classification=Benign
2	166199287	.	CT	C	.	.	Classification=Pathogenic
2	166199515	.	A	G	.	.	Classification=Benign
2	166199521	.	A	G	.	.	Classification=Benign
2	166199635	.	A	C	.	.	Classification=Pathogenic
2	166199635	.	A	T	.	.	Classification=Pathogenic
2	166228756	.	G	A	.	.	Classification=Pathogenic
2	166228812	.	CT	C	.	.	Classification=Pathogenic
2	166228902	.	C	T	.	.	Classification=Pathogenic
2	166238093	.	C	T	.	.	Classification=Pathogenic
2	166238161	.	C	T	.	.	Classification=Pathogenic
2	166251886	.	C	T	.	.	Classification=Pathogenic
2	166272583	.	T	C	.	.	Classification=Benign
2	166277004	.	G	C	.	.	Classification=Benign
2	166278068	.	T	C	.	.	Classification=Benign
2	166278198	.	AAACTT	A	.	.	Classification=Pathogenic
2	166293374	.	T	C	.	.	Classification=Pathogenic
2	166305791	.	C	T	.	.	Classification=Pathogenic
2	166307153	.	C	T	.	.	Classification=Benign
2	166409937	.	T	C	.	.	Classification=Benign
2	166423252	.	T	C	.	.	Classification=Benign
2	166441611	.	G	A	.	.	Classification=Benign
2	166443505	.	T	A	.	.	Classification=Benign
2	166443618	.	T	C	.	.	Classification=Benign
2	166456941	.	T	C	.	.	Classification=Benign
2	166903492	.	A	G	.	.	Classification=Benign
2	167135972	.	G	A	.	.	Classification=Benign
2	167184642	.	T	C	.	.	Classification=Benign
2	167243703	.	C	T	.	.	Classification=Benign
2	167246264	.	G	T	.	.	Classification=Benign
2	167247353	.	G	A	.	.	Classification=Benign
2	167248006	.	A	C	.	.	Classification=Benign
2	167250081	.	A	C	.	.	Classification=Benign
2	167250518	.	G	A	.	.	Classification=Benign
2	167250645	.	G	A	.	.	Classification=Benign
2	167251502	.	A	G	.	.	Classification=Benign
2	167259200	.	T	G	.	.	Classification=Benign
2	167259287	.	G	C	.	.	Classification=Benign
2	168715009	.	C	T	.	.	Classification=Benign
2	168860907	.	C	T	.	.	Classification=Benign
2	168923202	.	T	C	.	.	Classification=Benign
2	168923386	.	T	C	.	.	Classification=Benign
2	168924451	.	T	C	.	.	Classification=Benign
2	168930674	.	T	TTGATCAGGATCATAGAAGGCTTACCACCTTCTA	.	.	Classification=Pathogenic
2	168932375	.	AC	A	.	.	Classification=Pathogenic
2	168935085	.	T	C	.	.	Classification=Benign
2	168935614	.	A	C	.	.	Classification=Benign
2	168936228	.	AC	A	.	.	Classification=Pathogenic
2	168944856	.	C	CTAAATCA	.	.	Classification=Pathogenic
2	168945118	.	A	C	.	.	Classification=Benign
2	168957962	.	A	G	.	.	Classification=Pathogenic
2	168957963	.	C	A	.	.	Classification=Pathogenic
2	168957991	.	A	C	.	.	Classification=Pathogenic
2	168958051	.	C	T	.	.	Classification=Pathogenic
2	168958130	.	T	C	.	.	Classification=Pathogenic
2	168964109	.	T	C	.	.	Classification=Benign
2	168964205	.	C	A	.	.	Classification=Pathogenic
2	168964205	.	C	G	.	.	Classification=Pathogenic
2	168964598	.	CA	C	.	.	Classification=Benign
2	168968131	.	T	TTTTC	.	.	Classification=Benign
2	168968239	.	C	A	.	.	Classification=Benign
2	168969552	.	C	T	.	.	Classification=Pathogenic
2	168970082	.	T	C	.	.	Classification=Benign
2	168972194	.	T	C	.	.	Classification=Benign
2	168976242	.	C	T	.	.	Classification=Benign
2	168976455	.	C	T	.	.	Classification=Benign
2	168976688	.	C	G	.	.	Classification=Pathogenic
2	168976989	.	C	A	.	.	Classification=Benign
2	168979981	.	T	C	.	.	Classification=Pathogenic
2	168980238	.	C	T	.	.	Classification=Benign
2	168986285	.	C	T	.	.	Classification=Pathogenic
2	168990800	.	C	A	.	.	Classification=Pathogenic
2	168990800	.	C	T	.	.	Classification=Pathogenic
2	168995348	.	C	T	.	.	Classification=Pathogenic
2	168996723	.	C	A	.	.	Classification=Pathogenic
2	168996723	.	C	T	.	.	Classification=Pathogenic
2	169013382	.	G	T	.	.	Classification=Pathogenic
2	169013391	.	A	G	.	.	Classification=Benign
2	169014300	.	T	G	.	.	Classification=Pathogenic
2	169017128	.	A	AACATTTCTAAATTAGCTGAAGAAGATCTG	.	.	Classification=Benign
2	169031103	.	T	A	.	.	Classification=Benign
2	169128119	.	A	G	.	.	Classification=Benign
2	169132505	.	T	G	.	.	Classification=Benign
2	169139071	.	C	T	.	.	Classification=Benign
2	169139612	.	T	C	.	.	Classification=Pathogenic
2	169145551	.	A	T	.	.	Classification=Benign
2	169145990	.	C	T	.	.	Classification=Benign
2	169154898	.	C	G	.	.	Classification=Benign
2	169162451	.	TA	T	.	.	Classification=Benign
2	169162860	.	C	T	.	.	Classification=Benign
2	169168683	.	TG	T	.	.	Classification=Benign
2	169168688	.	GA	G	.	.	Classification=Benign
2	169168688	.	GAA	G	.	.	Classification=Benign
2	169173290	.	T	C	.	.	Classification=Benign
2	169173412	.	C	A	.	.	Classification=Benign
2	169175386	.	G	T	.	.	Classification=Pathogenic
2	169177485	.	T	C	.	.	Classification=Benign
2	169181725	.	CAGACTGCATTCTGAATTCTTTTCTG	C	.	.	Classification=Benign
2	169181752	.	A	C	.	.	Classification=Benign
2	169181753	.	T	C	.	.	Classification=Benign
2	169185735	.	T	C	.	.	Classification=Benign
2	169188016	.	G	A	.	.	Classification=Benign
2	169188274	.	T	C	.	.	Classification=Benign
2	169193962	.	T	C	.	.	Classification=Benign
2	169198745	.	T	C	.	.	Classification=Benign
2	169201325	.	G	A	.	.	Classification=Benign
2	169204273	.	TA	T	.	.	Classification=Benign
2	169206467	.	T	C	.	.	Classification=Benign
2	169207273	.	T	C	.	.	Classification=Benign
2	169209866	.	G	C	.	.	Classification=Benign
2	169212518	.	G	A	.	.	Classification=Benign
2	169213485	.	G	A	.	.	Classification=Benign
2	169214029	.	G	C	.	.	Classification=Benign
2	169214100	.	G	A	.	.	Classification=Benign
2	169220579	.	A	C	.	.	Classification=Benign
2	169220655	.	C	T	.	.	Classification=Benign
2	169225703	.	C	T	.	.	Classification=Benign
2	169226263	.	C	A	.	.	Classification=Benign
2	169226266	.	A	T	.	.	Classification=Benign
2	169226479	.	ATTCTGTATCCC	A	.	.	Classification=Pathogenic
2	169226593	.	G	GA	.	.	Classification=Benign
2	169231383	.	G	A	.	.	Classification=Benign
2	169233341	.	G	A	.	.	Classification=Benign
2	169235534	.	C	T	.	.	Classification=Benign
2	169235622	.	C	T	.	.	Classification=Benign
2	169237222	.	G	C	.	.	Classification=Pathogenic
2	169242964	.	G	A	.	.	Classification=Benign
2	169246461	.	A	T	.	.	Classification=Benign
2	169246961	.	C	T	.	.	Classification=Benign
2	169257123	.	C	T	.	.	Classification=Pathogenic
2	169257127	.	C	G	.	.	Classification=Benign
2	169272779	.	T	C	.	.	Classification=Benign
2	169275245	.	TA	T	.	.	Classification=Benign
2	169279591	.	A	T	.	.	Classification=Benign
2	169279670	.	A	C	.	.	Classification=Benign
2	169280680	.	A	G	.	.	Classification=Benign
2	169288763	.	C	T	.	.	Classification=Benign
2	169289163	.	CT	C	.	.	Classification=Benign
2	169307193	.	T	C	.	.	Classification=Benign
2	169307460	.	T	G	.	.	Classification=Benign
2	169319020	.	T	C	.	.	Classification=Benign
2	169320936	.	C	T	.	.	Classification=Benign
2	169362022	.	C	T	.	.	Classification=Benign
2	169487068	.	G	A	.	.	Classification=Pathogenic
2	169487068	.	G	C	.	.	Classification=Pathogenic
2	169487605	.	G	T	.	.	Classification=Benign
2	169487804	.	A	G	.	.	Classification=Pathogenic
2	169487805	.	G	A	.	.	Classification=Pathogenic
2	169487857	.	T	C	.	.	Classification=Pathogenic
2	169492611	.	G	T	.	.	Classification=Benign
2	169493007	.	C	T	.	.	Classification=Pathogenic
2	169493012	.	A	G	.	.	Classification=Pathogenic
2	169493730	.	GT	G	.	.	Classification=Benign
2	169493739	.	A	AG	.	.	Classification=Pathogenic
2	169493779	.	T	TG	.	.	Classification=Pathogenic
2	169493802	.	A	G	.	.	Classification=Benign
2	169499434	.	A	T	.	.	Classification=Benign
2	169503090	.	T	G	.	.	Classification=Benign
2	169504477	.	AAAGCAAC	A	.	.	Classification=Pathogenic
2	169504481	.	C	T	.	.	Classification=Pathogenic
2	169514989	.	T	A	.	.	Classification=Benign
2	169518254	.	A	G	.	.	Classification=Benign
2	170008896	.	G	A	.	.	Classification=Benign
2	170369229	.	A	G	.	.	Classification=Benign
2	170836945	.	A	C	.	.	Classification=Benign
2	170843849	.	C	T	.	.	Classification=Benign
2	170845254	.	C	G	.	.	Classification=Benign
2	170847793	.	G	A	.	.	Classification=Pathogenic
2	170853011	.	G	A	.	.	Classification=Benign
2	170857017	.	G	C	.	.	Classification=Pathogenic
2	170859610	.	A	G	.	.	Classification=Benign
2	170860395	.	C	T	.	.	Classification=Benign
2	170860582	.	C	T	.	.	Classification=Benign
2	170965849	.	C	T	.	.	Classification=Benign
2	171448667	.	CT	C	.	.	Classification=Benign
2	171449859	.	TCTC	T	.	.	Classification=Benign
2	171449955	.	C	T	.	.	Classification=Pathogenic
2	171458701	.	C	T	.	.	Classification=Benign
2	171473565	.	A	AT	.	.	Classification=Benign
2	171473934	.	TGCTTCTG	T	.	.	Classification=Pathogenic
2	171473977	.	T	C	.	.	Classification=Pathogenic
2	171473981	.	T	G	.	.	Classification=Pathogenic
2	171478121	.	T	A	.	.	Classification=Benign
2	171479769	.	G	A	.	.	Classification=Benign
2	171480198	.	G	T	.	.	Classification=Pathogenic
2	171481464	.	G	A	.	.	Classification=Benign
2	171481684	.	G	A	.	.	Classification=Benign
2	171482119	.	A	G	.	.	Classification=Benign
2	171483079	.	A	G	.	.	Classification=Benign
2	171483297	.	C	G	.	.	Classification=Benign
2	171483454	.	C	T	.	.	Classification=Benign
2	171484826	.	A	G	.	.	Classification=Benign
2	171725714	.	G	A	.	.	Classification=Pathogenic
2	171793655	.	C	T	.	.	Classification=Benign
2	172101552	.	C	A	.	.	Classification=Benign
2	172428061	.	G	T	.	.	Classification=Benign
2	172446825	.	A	G	.	.	Classification=Benign
2	172467246	.	A	T	.	.	Classification=Benign
2	172467287	.	G	T	.	.	Classification=Benign
2	172468992	.	G	A	.	.	Classification=Benign
2	172473758	.	T	C	.	.	Classification=Benign
2	172473925	.	T	C	.	.	Classification=Benign
2	172487375	.	C	T	.	.	Classification=Benign
2	172487429	.	A	T	.	.	Classification=Benign
2	172487538	.	C	G	.	.	Classification=Benign
2	172487649	.	T	G	.	.	Classification=Benign
2	172488109	.	GT	G	.	.	Classification=Benign
2	172488123	.	CAG	C	.	.	Classification=Pathogenic
2	172489484	.	G	C	.	.	Classification=Pathogenic
2	172491304	.	G	C	.	.	Classification=Benign
2	172498242	.	G	C	.	.	Classification=Benign
2	172502141	.	C	T	.	.	Classification=Benign
2	172504126	.	T	C	.	.	Classification=Benign
2	172505527	.	G	T	.	.	Classification=Benign
2	172506156	.	T	G	.	.	Classification=Benign
2	172996521	.	A	G	.	.	Classification=Benign
2	173001330	.	G	A	.	.	Classification=Benign
2	173018765	.	G	A	.	.	Classification=Benign
2	173191003	.	A	G	.	.	Classification=Benign
2	173203879	.	A	G	.	.	Classification=Benign
2	173217372	.	C	G	.	.	Classification=Benign
2	173229617	.	A	T	.	.	Classification=Benign
2	173229772	.	G	A	.	.	Classification=Benign
2	173258680	.	ATTTTGT	A	.	.	Classification=Benign
2	173263735	.	G	A	.	.	Classification=Benign
2	173263742	.	CAG	C	.	.	Classification=Pathogenic
2	173266783	.	T	TA	.	.	Classification=Benign
2	173266783	.	T	TAA	.	.	Classification=Benign
2	173954946	.	T	C	.	.	Classification=Benign
2	174427852	.	TTCAAATTTATCAG	T	.	.	Classification=Benign
2	174442157	.	T	C	.	.	Classification=Benign
2	174566979	.	C	G	.	.	Classification=Benign
2	174567370	.	G	A	.	.	Classification=Benign
2	174568039	.	G	A	.	.	Classification=Benign
2	174571848	.	A	C	.	.	Classification=Benign
2	174574808	.	G	A	.	.	Classification=Benign
2	174748331	.	A	C	.	.	Classification=Benign
2	174748387	.	G	A	.	.	Classification=Benign
2	174748437	.	G	C	.	.	Classification=Benign
2	174748826	.	T	TA	.	.	Classification=Benign
2	174749888	.	G	A	.	.	Classification=Benign
2	174749988	.	G	A	.	.	Classification=Benign
2	174750104	.	C	A	.	.	Classification=Pathogenic
2	174753570	.	G	T	.	.	Classification=Pathogenic
2	174754389	.	T	A	.	.	Classification=Pathogenic
2	174757450	.	TG	T	.	.	Classification=Benign
2	174758179	.	T	C	.	.	Classification=Benign
2	174764119	.	T	C	.	.	Classification=Benign
2	174764157	.	G	C	.	.	Classification=Benign
2	175941004	.	T	C	.	.	Classification=Benign
2	175964389	.	G	C	.	.	Classification=Benign
2	175995609	.	A	T	.	.	Classification=Benign
2	176093283	.	C	T	.	.	Classification=Benign
2	176093672	.	G	A	.	.	Classification=Pathogenic
2	176094234	.	C	T	.	.	Classification=Benign
2	176094280	.	A	G	.	.	Classification=Benign
2	176094477	.	CA	C	.	.	Classification=Pathogenic
2	176109079	.	G	A	.	.	Classification=Benign
2	176119435	.	G	GTATGTATATATATATATATA	.	.	Classification=Benign
2	176152072	.	G	T	.	.	Classification=Benign
2	176330613	.	A	G	.	.	Classification=Benign
2	177231313	.	C	G	.	.	Classification=Benign
2	177231340	.	T	A	.	.	Classification=Benign
2	177231401	.	C	T	.	.	Classification=Benign
2	177232457	.	A	C	.	.	Classification=Benign
2	177232532	.	C	T	.	.	Classification=Benign
2	177233280	.	C	T	.	.	Classification=Benign
2	177437329	.	A	G	.	.	Classification=Benign
2	177440709	.	A	G	.	.	Classification=Benign
2	177462119	.	G	A	.	.	Classification=Benign
2	177481926	.	GCCATTATTCC	G	.	.	Classification=Benign
2	177482126	.	C	G	.	.	Classification=Benign
2	177492916	.	T	TAAA	.	.	Classification=Benign
2	177499273	.	C	G	.	.	Classification=Benign
2	177499600	.	AT	A	.	.	Classification=Benign
2	177538572	.	C	G	.	.	Classification=Benign
2	177539559	.	A	G	.	.	Classification=Benign
2	177539914	.	G	A	.	.	Classification=Benign
2	177541240	.	C	T	.	.	Classification=Benign
2	177541753	.	C	T	.	.	Classification=Benign
2	177542041	.	A	AT	.	.	Classification=Benign
2	177769368	.	T	C	.	.	Classification=Benign
2	177816807	.	C	T	.	.	Classification=Benign
2	177898097	.	T	C	.	.	Classification=Benign
2	178071545	.	T	C	.	.	Classification=Benign
2	178071646	.	T	G	.	.	Classification=Benign
2	178071781	.	G	A	.	.	Classification=Benign
2	178071887	.	C	T	.	.	Classification=Benign
2	178123571	.	A	G	.	.	Classification=Benign
2	178450304	.	T	C	.	.	Classification=Benign
2	178450414	.	G	GAAGGTCCCACTGTCCTCGCGCTCCAGCGGCAGGGCCTCGGCGGTGCCTGCTCTGGGA	.	.	Classification=Benign
2	178460335	.	A	AT	.	.	Classification=Benign
2	178460335	.	AT	A	.	.	Classification=Benign
2	178460448	.	T	G	.	.	Classification=Pathogenic
2	178525940	.	A	G	.	.	Classification=Benign
2	178527222	.	A	G	.	.	Classification=Benign
2	178528058	.	G	A	.	.	Classification=Benign
2	178528273	.	C	G	.	.	Classification=Pathogenic
2	178528963	.	T	A	.	.	Classification=Benign
2	178530340	.	C	G	.	.	Classification=Benign
2	178530828	.	C	A	.	.	Classification=Benign
2	178530833	.	G	A	.	.	Classification=Benign
2	178530834	.	G	A	.	.	Classification=Benign
2	178531846	.	T	G	.	.	Classification=Benign
2	178531924	.	C	T	.	.	Classification=Benign
2	178532039	.	C	T	.	.	Classification=Benign
2	178532238	.	T	G	.	.	Classification=Benign
2	178532338	.	C	T	.	.	Classification=Benign
2	178535239	.	A	G	.	.	Classification=Benign
2	178535403	.	G	A	.	.	Classification=Benign
2	178535551	.	A	G	.	.	Classification=Benign
2	178536576	.	C	G	.	.	Classification=Pathogenic
2	178536584	.	C	CA	.	.	Classification=Benign
2	178537118	.	A	G	.	.	Classification=Benign
2	178537140	.	G	A	.	.	Classification=Benign
2	178537329	.	A	T	.	.	Classification=Benign
2	178538945	.	C	T	.	.	Classification=Pathogenic
2	178539566	.	G	A	.	.	Classification=Benign
2	178539901	.	T	A	.	.	Classification=Benign
2	178541360	.	G	A	.	.	Classification=Benign
2	178541464	.	C	T	.	.	Classification=Benign
2	178542263	.	C	A	.	.	Classification=Pathogenic
2	178542499	.	A	G	.	.	Classification=Benign
2	178543832	.	A	C	.	.	Classification=Pathogenic
2	178543964	.	A	G	.	.	Classification=Benign
2	178543986	.	A	G	.	.	Classification=Benign
2	178544003	.	C	T	.	.	Classification=Benign
2	178544357	.	G	A	.	.	Classification=Pathogenic
2	178545702	.	GA	G	.	.	Classification=Benign
2	178546088	.	G	A	.	.	Classification=Benign
2	178547016	.	A	G	.	.	Classification=Benign
2	178547234	.	C	A	.	.	Classification=Pathogenic
2	178548239	.	G	A	.	.	Classification=Benign
2	178548383	.	G	A	.	.	Classification=Benign
2	178548725	.	G	A	.	.	Classification=Benign
2	178549559	.	C	T	.	.	Classification=Benign
2	178549591	.	C	T	.	.	Classification=Benign
2	178549670	.	T	C	.	.	Classification=Benign
2	178550265	.	T	C	.	.	Classification=Benign
2	178550266	.	T	C	.	.	Classification=Benign
2	178551158	.	C	T	.	.	Classification=Benign
2	178552074	.	A	C	.	.	Classification=Benign
2	178553912	.	A	C	.	.	Classification=Pathogenic
2	178554974	.	G	A	.	.	Classification=Benign
2	178555065	.	G	A	.	.	Classification=Benign
2	178556967	.	A	G	.	.	Classification=Benign
2	178557385	.	G	A	.	.	Classification=Benign
2	178557491	.	G	T	.	.	Classification=Benign
2	178558326	.	CA	C	.	.	Classification=Benign
2	178559309	.	A	T	.	.	Classification=Pathogenic
2	178559310	.	C	A	.	.	Classification=Pathogenic
2	178559310	.	C	T	.	.	Classification=Pathogenic
2	178559390	.	G	A	.	.	Classification=Benign
2	178559594	.	T	A	.	.	Classification=Benign
2	178559740	.	TAGTAC	T	.	.	Classification=Pathogenic
2	178560015	.	C	T	.	.	Classification=Benign
2	178560884	.	T	A	.	.	Classification=Benign
2	178561907	.	A	G	.	.	Classification=Benign
2	178562809	.	T	C	.	.	Classification=Benign
2	178563334	.	C	T	.	.	Classification=Benign
2	178563533	.	AC	A	.	.	Classification=Pathogenic
2	178563635	.	G	A	.	.	Classification=Benign
2	178564593	.	A	G	.	.	Classification=Benign
2	178565075	.	A	G	.	.	Classification=Benign
2	178565578	.	G	A	.	.	Classification=Benign
2	178566814	.	G	A	.	.	Classification=Benign
2	178566867	.	A	G	.	.	Classification=Benign
2	178567070	.	A	T	.	.	Classification=Benign
2	178567458	.	A	G	.	.	Classification=Benign
2	178568854	.	T	C	.	.	Classification=Benign
2	178569059	.	A	G	.	.	Classification=Benign
2	178569089	.	A	G	.	.	Classification=Benign
2	178569329	.	C	T	.	.	Classification=Benign
2	178569412	.	A	G	.	.	Classification=Benign
2	178570113	.	A	T	.	.	Classification=Benign
2	178570387	.	G	A	.	.	Classification=Benign
2	178570610	.	T	G	.	.	Classification=Benign
2	178571160	.	A	G	.	.	Classification=Benign
2	178571241	.	G	A	.	.	Classification=Benign
2	178571942	.	A	C	.	.	Classification=Benign
2	178572236	.	A	G	.	.	Classification=Benign
2	178572349	.	C	T	.	.	Classification=Benign
2	178572796	.	G	A	.	.	Classification=Benign
2	178573201	.	T	C	.	.	Classification=Benign
2	178574276	.	C	CCCAGTATA	.	.	Classification=Pathogenic
2	178575827	.	C	T	.	.	Classification=Benign
2	178575882	.	A	G	.	.	Classification=Benign
2	178575938	.	A	G	.	.	Classification=Benign
2	178576311	.	C	T	.	.	Classification=Benign
2	178576392	.	G	A	.	.	Classification=Benign
2	178576417	.	C	A	.	.	Classification=Pathogenic
2	178576659	.	G	A	.	.	Classification=Benign
2	178578094	.	T	G	.	.	Classification=Benign
2	178578490	.	T	G	.	.	Classification=Benign
2	178579402	.	T	C	.	.	Classification=Benign
2	178579410	.	A	G	.	.	Classification=Benign
2	178579655	.	A	C	.	.	Classification=Benign
2	178579850	.	T	G	.	.	Classification=Pathogenic
2	178580008	.	G	A	.	.	Classification=Pathogenic
2	178580041	.	C	G	.	.	Classification=Benign
2	178580188	.	A	G	.	.	Classification=Benign
2	178580212	.	C	T	.	.	Classification=Benign
2	178580230	.	C	G	.	.	Classification=Pathogenic
2	178581566	.	G	A	.	.	Classification=Benign
2	178581635	.	A	AT	.	.	Classification=Pathogenic
2	178582294	.	A	G	.	.	Classification=Pathogenic
2	178582405	.	C	T	.	.	Classification=Benign
2	178582900	.	CA	C	.	.	Classification=Benign
2	178583802	.	C	A	.	.	Classification=Benign
2	178586491	.	C	T	.	.	Classification=Benign
2	178586933	.	A	G	.	.	Classification=Benign
2	178588992	.	C	T	.	.	Classification=Pathogenic
2	178589666	.	G	C	.	.	Classification=Benign
2	178589667	.	A	G	.	.	Classification=Benign
2	178590875	.	T	C	.	.	Classification=Benign
2	178590904	.	G	A	.	.	Classification=Benign
2	178591104	.	A	G	.	.	Classification=Benign
2	178591383	.	G	A	.	.	Classification=Benign
2	178591977	.	C	T	.	.	Classification=Pathogenic
2	178592420	.	G	A	.	.	Classification=Benign
2	178592421	.	G	A	.	.	Classification=Benign
2	178592804	.	G	A	.	.	Classification=Benign
2	178592954	.	A	G	.	.	Classification=Benign
2	178595435	.	A	T	.	.	Classification=Benign
2	178595506	.	C	G	.	.	Classification=Pathogenic
2	178595706	.	G	A	.	.	Classification=Benign
2	178595811	.	T	C	.	.	Classification=Pathogenic
2	178597415	.	A	G	.	.	Classification=Benign
2	178597618	.	C	T	.	.	Classification=Benign
2	178597809	.	G	A	.	.	Classification=Benign
2	178598135	.	C	T	.	.	Classification=Benign
2	178599067	.	GA	G	.	.	Classification=Benign
2	178599264	.	C	T	.	.	Classification=Benign
2	178599447	.	TA	T	.	.	Classification=Benign
2	178599518	.	A	G	.	.	Classification=Benign
2	178599862	.	A	T	.	.	Classification=Benign
2	178600870	.	A	G	.	.	Classification=Benign
2	178601338	.	C	T	.	.	Classification=Benign
2	178601872	.	A	AT	.	.	Classification=Benign
2	178604986	.	C	A	.	.	Classification=Pathogenic
2	178605140	.	C	A	.	.	Classification=Benign
2	178605320	.	C	A	.	.	Classification=Benign
2	178607002	.	A	G	.	.	Classification=Benign
2	178607322	.	CA	C	.	.	Classification=Benign
2	178607462	.	A	G	.	.	Classification=Benign
2	178607592	.	C	T	.	.	Classification=Benign
2	178607825	.	C	T	.	.	Classification=Benign
2	178607839	.	C	T	.	.	Classification=Benign
2	178607879	.	C	G	.	.	Classification=Benign
2	178607897	.	G	A	.	.	Classification=Benign
2	178608493	.	C	T	.	.	Classification=Benign
2	178609683	.	C	G	.	.	Classification=Pathogenic
2	178610088	.	A	G	.	.	Classification=Pathogenic
2	178610089	.	C	A	.	.	Classification=Pathogenic
2	178612540	.	T	G	.	.	Classification=Benign
2	178612771	.	A	C	.	.	Classification=Pathogenic
2	178612772	.	C	G	.	.	Classification=Pathogenic
2	178612802	.	C	G	.	.	Classification=Benign
2	178613158	.	TA	T	.	.	Classification=Pathogenic
2	178613160	.	C	A	.	.	Classification=Pathogenic
2	178613939	.	T	A	.	.	Classification=Pathogenic
2	178615195	.	C	T	.	.	Classification=Benign
2	178615215	.	T	A	.	.	Classification=Benign
2	178615321	.	A	G	.	.	Classification=Benign
2	178615748	.	T	C	.	.	Classification=Benign
2	178616578	.	T	G	.	.	Classification=Benign
2	178616709	.	AT	A	.	.	Classification=Benign
2	178617031	.	T	G	.	.	Classification=Benign
2	178617620	.	CTAAG	C	.	.	Classification=Benign
2	178618080	.	A	G	.	.	Classification=Benign
2	178618267	.	G	A	.	.	Classification=Benign
2	178618510	.	G	C	.	.	Classification=Benign
2	178618750	.	T	C	.	.	Classification=Benign
2	178619327	.	C	T	.	.	Classification=Benign
2	178619987	.	C	A	.	.	Classification=Pathogenic
2	178621751	.	T	C	.	.	Classification=Benign
2	178621869	.	G	A	.	.	Classification=Benign
2	178622768	.	C	T	.	.	Classification=Pathogenic
2	178624464	.	C	T	.	.	Classification=Pathogenic
2	178630221	.	G	GA	.	.	Classification=Benign
2	178630239	.	A	G	.	.	Classification=Pathogenic
2	178630240	.	C	A	.	.	Classification=Pathogenic
2	178631015	.	C	G	.	.	Classification=Benign
2	178633323	.	C	G	.	.	Classification=Benign
2	178635159	.	A	G	.	.	Classification=Benign
2	178635231	.	T	C	.	.	Classification=Benign
2	178636717	.	A	G	.	.	Classification=Benign
2	178642280	.	C	T	.	.	Classification=Benign
2	178644618	.	T	G	.	.	Classification=Pathogenic
2	178647374	.	C	T	.	.	Classification=Benign
2	178647478	.	AT	A	.	.	Classification=Benign
2	178649196	.	A	T	.	.	Classification=Benign
2	178652690	.	C	A	.	.	Classification=Benign
2	178658641	.	G	A	.	.	Classification=Benign
2	178661598	.	A	T	.	.	Classification=Benign
2	178661846	.	A	G	.	.	Classification=Benign
2	178663608	.	T	C	.	.	Classification=Benign
2	178664055	.	C	T	.	.	Classification=Benign
2	178664061	.	T	C	.	.	Classification=Benign
2	178664080	.	T	A	.	.	Classification=Benign
2	178664538	.	C	A	.	.	Classification=Pathogenic
2	178664546	.	A	G	.	.	Classification=Benign
2	178664770	.	T	G	.	.	Classification=Benign
2	178666966	.	A	G	.	.	Classification=Benign
2	178667129	.	G	A	.	.	Classification=Benign
2	178667239	.	C	A	.	.	Classification=Pathogenic
2	178667440	.	A	T	.	.	Classification=Pathogenic
2	178667441	.	C	T	.	.	Classification=Pathogenic
2	178667528	.	TA	T	.	.	Classification=Benign
2	178671182	.	T	C	.	.	Classification=Benign
2	178672498	.	T	C	.	.	Classification=Benign
2	178674413	.	TA	T	.	.	Classification=Benign
2	178675038	.	C	T	.	.	Classification=Pathogenic
2	178675236	.	T	C	.	.	Classification=Benign
2	178675703	.	C	A	.	.	Classification=Benign
2	178677772	.	T	C	.	.	Classification=Benign
2	178678746	.	C	T	.	.	Classification=Pathogenic
2	178679579	.	G	A	.	.	Classification=Benign
2	178683133	.	A	G	.	.	Classification=Benign
2	178684062	.	C	G	.	.	Classification=Benign
2	178685560	.	G	C	.	.	Classification=Benign
2	178685599	.	C	G	.	.	Classification=Pathogenic
2	178688168	.	C	T	.	.	Classification=Benign
2	178693555	.	T	A	.	.	Classification=Benign
2	178697413	.	T	C	.	.	Classification=Benign
2	178698915	.	C	CAAAAAAAAA	.	.	Classification=Benign
2	178698915	.	CT	C	.	.	Classification=Benign
2	178698916	.	T	A	.	.	Classification=Benign
2	178701365	.	T	G	.	.	Classification=Benign
2	178702907	.	T	C	.	.	Classification=Benign
2	178705387	.	A	T	.	.	Classification=Benign
2	178705395	.	C	A	.	.	Classification=Benign
2	178707508	.	C	A	.	.	Classification=Benign
2	178712315	.	C	A	.	.	Classification=Pathogenic
2	178713751	.	C	A	.	.	Classification=Benign
2	178713964	.	C	A	.	.	Classification=Benign
2	178713977	.	G	A	.	.	Classification=Benign
2	178714003	.	G	A	.	.	Classification=Benign
2	178714210	.	A	G	.	.	Classification=Benign
2	178714292	.	C	A	.	.	Classification=Pathogenic
2	178714527	.	A	G	.	.	Classification=Benign
2	178715095	.	T	A	.	.	Classification=Benign
2	178715167	.	G	A	.	.	Classification=Benign
2	178715250	.	G	A	.	.	Classification=Benign
2	178715341	.	A	C	.	.	Classification=Benign
2	178715605	.	C	T	.	.	Classification=Benign
2	178716913	.	T	A	.	.	Classification=Benign
2	178717510	.	G	C	.	.	Classification=Benign
2	178717998	.	G	A	.	.	Classification=Benign
2	178719315	.	A	C	.	.	Classification=Benign
2	178719548	.	A	ACT	.	.	Classification=Benign
2	178719639	.	G	T	.	.	Classification=Benign
2	178720558	.	C	T	.	.	Classification=Pathogenic
2	178720641	.	C	T	.	.	Classification=Benign
2	178720996	.	C	A	.	.	Classification=Benign
2	178722822	.	T	A	.	.	Classification=Benign
2	178723696	.	TC	T	.	.	Classification=Pathogenic
2	178723698	.	TA	T	.	.	Classification=Pathogenic
2	178724062	.	T	C	.	.	Classification=Benign
2	178724331	.	G	A	.	.	Classification=Benign
2	178724356	.	T	A	.	.	Classification=Benign
2	178724514	.	G	A	.	.	Classification=Benign
2	178725192	.	A	C	.	.	Classification=Benign
2	178725602	.	C	T	.	.	Classification=Benign
2	178726328	.	A	C	.	.	Classification=Benign
2	178727129	.	C	T	.	.	Classification=Benign
2	178727190	.	T	C	.	.	Classification=Benign
2	178727864	.	C	T	.	.	Classification=Pathogenic
2	178728735	.	C	T	.	.	Classification=Benign
2	178729034	.	T	C	.	.	Classification=Benign
2	178729332	.	T	C	.	.	Classification=Benign
2	178731827	.	T	C	.	.	Classification=Benign
2	178732639	.	T	C	.	.	Classification=Benign
2	178733120	.	A	G	.	.	Classification=Benign
2	178733239	.	C	T	.	.	Classification=Pathogenic
2	178733847	.	C	G	.	.	Classification=Benign
2	178734171	.	G	GAA	.	.	Classification=Benign
2	178734327	.	C	T	.	.	Classification=Pathogenic
2	178736022	.	C	G	.	.	Classification=Benign
2	178739257	.	T	C	.	.	Classification=Benign
2	178739393	.	CCA	C	.	.	Classification=Pathogenic
2	178740031	.	C	T	.	.	Classification=Benign
2	178740039	.	T	C	.	.	Classification=Benign
2	178740500	.	T	G	.	.	Classification=Benign
2	178740653	.	T	A	.	.	Classification=Benign
2	178740675	.	T	C	.	.	Classification=Benign
2	178741422	.	A	G	.	.	Classification=Benign
2	178741863	.	T	C	.	.	Classification=Benign
2	178741931	.	GA	G	.	.	Classification=Benign
2	178745892	.	C	G	.	.	Classification=Benign
2	178746953	.	G	A	.	.	Classification=Benign
2	178747181	.	G	A	.	.	Classification=Benign
2	178747207	.	G	A	.	.	Classification=Benign
2	178747580	.	C	T	.	.	Classification=Benign
2	178747784	.	G	A	.	.	Classification=Benign
2	178748073	.	A	G	.	.	Classification=Benign
2	178748420	.	G	C	.	.	Classification=Benign
2	178748922	.	T	G	.	.	Classification=Benign
2	178749332	.	T	C	.	.	Classification=Benign
2	178749676	.	T	C	.	.	Classification=Benign
2	178750333	.	C	T	.	.	Classification=Benign
2	178750594	.	G	T	.	.	Classification=Benign
2	178750659	.	G	C	.	.	Classification=Benign
2	178751204	.	C	G	.	.	Classification=Benign
2	178751394	.	T	C	.	.	Classification=Benign
2	178753960	.	G	C	.	.	Classification=Benign
2	178756207	.	T	TA	.	.	Classification=Benign
2	178756622	.	T	G	.	.	Classification=Benign
2	178757230	.	A	C	.	.	Classification=Benign
2	178759031	.	C	T	.	.	Classification=Benign
2	178759099	.	T	C	.	.	Classification=Benign
2	178764172	.	C	T	.	.	Classification=Benign
2	178764726	.	G	A	.	.	Classification=Benign
2	178766613	.	C	G	.	.	Classification=Pathogenic
2	178767871	.	C	T	.	.	Classification=Benign
2	178767983	.	T	C	.	.	Classification=Benign
2	178768672	.	C	G	.	.	Classification=Pathogenic
2	178768759	.	T	A	.	.	Classification=Benign
2	178769694	.	T	G	.	.	Classification=Benign
2	178770234	.	C	A	.	.	Classification=Benign
2	178773511	.	G	A	.	.	Classification=Benign
2	178774570	.	C	T	.	.	Classification=Benign
2	178775441	.	C	T	.	.	Classification=Benign
2	178776866	.	T	A	.	.	Classification=Benign
2	178777295	.	C	T	.	.	Classification=Benign
2	178777892	.	C	T	.	.	Classification=Benign
2	178778818	.	T	C	.	.	Classification=Benign
2	178779207	.	A	G	.	.	Classification=Benign
2	178780061	.	G	A	.	.	Classification=Benign
2	178780379	.	A	T	.	.	Classification=Benign
2	178780850	.	C	T	.	.	Classification=Benign
2	178781004	.	C	A	.	.	Classification=Benign
2	178782248	.	C	T	.	.	Classification=Pathogenic
2	178783235	.	ATATAT	A	.	.	Classification=Benign
2	178790765	.	C	T	.	.	Classification=Benign
2	178792174	.	T	C	.	.	Classification=Benign
2	178794381	.	T	C	.	.	Classification=Benign
2	178794383	.	G	A	.	.	Classification=Benign
2	178794607	.	A	C	.	.	Classification=Benign
2	178795030	.	T	C	.	.	Classification=Benign
2	178795088	.	C	G	.	.	Classification=Benign
2	178795099	.	C	T	.	.	Classification=Benign
2	178795197	.	G	A	.	.	Classification=Benign
2	178795375	.	C	T	.	.	Classification=Benign
2	178804497	.	T	C	.	.	Classification=Benign
2	178804500	.	CTGGAG	C	.	.	Classification=Benign
2	178833869	.	G	A	.	.	Classification=Benign
2	178834304	.	C	T	.	.	Classification=Benign
2	178837710	.	T	C	.	.	Classification=Benign
2	178849948	.	C	T	.	.	Classification=Benign
2	178855239	.	A	T	.	.	Classification=Benign
2	178867798	.	T	A	.	.	Classification=Benign
2	178868284	.	A	T	.	.	Classification=Benign
2	178871418	.	T	G	.	.	Classification=Benign
2	178872208	.	C	T	.	.	Classification=Benign
2	178884646	.	C	A	.	.	Classification=Benign
2	178885360	.	T	C	.	.	Classification=Benign
2	178888518	.	C	T	.	.	Classification=Benign
2	178944651	.	C	G	.	.	Classification=Benign
2	178978885	.	G	A	.	.	Classification=Benign
2	179049620	.	A	G	.	.	Classification=Benign
2	179444981	.	A	G	.	.	Classification=Benign
2	179945634	.	T	A	.	.	Classification=Benign
2	179945720	.	G	A	.	.	Classification=Benign
2	179970647	.	T	TA	.	.	Classification=Benign
2	181511753	.	T	A	.	.	Classification=Benign
2	181524215	.	G	A	.	.	Classification=Benign
2	181536839	.	C	T	.	.	Classification=Benign
2	181538063	.	G	A	.	.	Classification=Benign
2	181547906	.	G	GACACACACACAC	.	.	Classification=Benign
2	181547906	.	G	GACACACACACACAC	.	.	Classification=Benign
2	181547906	.	G	GACACACACACACACAC	.	.	Classification=Benign
2	181548673	.	GACTT	G	.	.	Classification=Pathogenic
2	181548699	.	TAACA	T	.	.	Classification=Pathogenic
2	181549795	.	T	G	.	.	Classification=Benign
2	181558709	.	C	T	.	.	Classification=Pathogenic
2	181565449	.	G	A	.	.	Classification=Pathogenic
2	181566086	.	T	A	.	.	Classification=Pathogenic
2	181573805	.	A	C	.	.	Classification=Pathogenic
2	181603836	.	C	A	.	.	Classification=Pathogenic
2	181604081	.	T	C	.	.	Classification=Pathogenic
2	181604091	.	A	T	.	.	Classification=Benign
2	181656768	.	C	T	.	.	Classification=Pathogenic
2	181656851	.	G	A	.	.	Classification=Benign
2	181676757	.	A	C	.	.	Classification=Benign
2	181678138	.	G	C	.	.	Classification=Benign
2	182168293	.	GA	G	.	.	Classification=Benign
2	182186694	.	A	G	.	.	Classification=Benign
2	182201650	.	C	CA	.	.	Classification=Benign
2	182201650	.	C	CAA	.	.	Classification=Benign
2	182201650	.	C	CAAA	.	.	Classification=Benign
2	182201650	.	C	CAAAAA	.	.	Classification=Benign
2	182201650	.	C	CAAAAAA	.	.	Classification=Benign
2	184938855	.	G	A	.	.	Classification=Benign
2	185761043	.	A	G	.	.	Classification=Benign
2	185788819	.	G	A	.	.	Classification=Benign
2	185792362	.	C	A	.	.	Classification=Benign
2	185796014	.	T	C	.	.	Classification=Benign
2	185796840	.	G	A	.	.	Classification=Benign
2	185804598	.	A	G	.	.	Classification=Benign
2	186625505	.	G	A	.	.	Classification=Benign
2	186636125	.	C	T	.	.	Classification=Benign
2	186761905	.	G	A	.	.	Classification=Benign
2	187352080	.	T	C	.	.	Classification=Benign
2	188988139	.	G	A	.	.	Classification=Pathogenic
2	188988140	.	T	C	.	.	Classification=Pathogenic
2	188988648	.	G	A	.	.	Classification=Pathogenic
2	188989451	.	T	A	.	.	Classification=Pathogenic
2	188989611	.	A	G	.	.	Classification=Benign
2	188990094	.	A	G	.	.	Classification=Pathogenic
2	188990095	.	G	A	.	.	Classification=Pathogenic
2	188991532	.	G	A	.	.	Classification=Pathogenic
2	188991724	.	T	C	.	.	Classification=Pathogenic
2	188992181	.	TA	T	.	.	Classification=Pathogenic
2	188992886	.	G	A	.	.	Classification=Pathogenic
2	188992886	.	G	C	.	.	Classification=Pathogenic
2	188992886	.	G	T	.	.	Classification=Pathogenic
2	188993460	.	G	A	.	.	Classification=Pathogenic
2	188993464	.	G	A	.	.	Classification=Pathogenic
2	188994037	.	G	C	.	.	Classification=Pathogenic
2	188994074	.	GGCGAAATGGTAAGCTGTCCCCACTCCTCA	G	.	.	Classification=Pathogenic
2	188994083	.	G	A	.	.	Classification=Pathogenic
2	188994540	.	G	A	.	.	Classification=Pathogenic
2	188994595	.	G	A	.	.	Classification=Pathogenic
2	188994595	.	G	T	.	.	Classification=Pathogenic
2	188995106	.	A	C	.	.	Classification=Benign
2	188996123	.	A	C	.	.	Classification=Pathogenic
2	188996179	.	G	A	.	.	Classification=Pathogenic
2	188996497	.	G	A	.	.	Classification=Pathogenic
2	188996498	.	T	C	.	.	Classification=Pathogenic
2	188996498	.	TGA	T	.	.	Classification=Pathogenic
2	188996501	.	G	A	.	.	Classification=Pathogenic
2	188996501	.	G	T	.	.	Classification=Pathogenic
2	188997236	.	A	G	.	.	Classification=Benign
2	188997390	.	G	C	.	.	Classification=Pathogenic
2	188997394	.	G	A	.	.	Classification=Pathogenic
2	188997394	.	G	T	.	.	Classification=Pathogenic
2	188997686	.	T	C	.	.	Classification=Benign
2	188997698	.	A	G	.	.	Classification=Pathogenic
2	188997698	.	A	T	.	.	Classification=Pathogenic
2	188998269	.	T	C	.	.	Classification=Benign
2	188998720	.	T	C	.	.	Classification=Pathogenic
2	188999372	.	GAAGGAGGA	G	.	.	Classification=Pathogenic
2	188999384	.	G	C	.	.	Classification=Pathogenic
2	188999385	.	TAA	T	.	.	Classification=Pathogenic
2	189001395	.	A	G	.	.	Classification=Pathogenic
2	189001450	.	G	A	.	.	Classification=Pathogenic
2	189001450	.	G	C	.	.	Classification=Pathogenic
2	189001452	.	T	C	.	.	Classification=Pathogenic
2	189001534	.	A	G	.	.	Classification=Pathogenic
2	189002294	.	TCAGGGTG	T	.	.	Classification=Pathogenic
2	189002296	.	A	C	.	.	Classification=Pathogenic
2	189002418	.	A	G	.	.	Classification=Benign
2	189002513	.	C	T	.	.	Classification=Benign
2	189003063	.	G	A	.	.	Classification=Pathogenic
2	189003410	.	G	A	.	.	Classification=Pathogenic
2	189003469	.	G	T	.	.	Classification=Pathogenic
2	189004043	.	C	T	.	.	Classification=Benign
2	189004144	.	G	A	.	.	Classification=Pathogenic
2	189004365	.	G	A	.	.	Classification=Pathogenic
2	189005520	.	A	C	.	.	Classification=Benign
2	189006260	.	G	A	.	.	Classification=Pathogenic
2	189006897	.	G	A	.	.	Classification=Benign
2	189006922	.	AT	A	.	.	Classification=Benign
2	189006935	.	A	G	.	.	Classification=Pathogenic
2	189006991	.	G	C	.	.	Classification=Pathogenic
2	189006992	.	TA	T	.	.	Classification=Pathogenic
2	189007074	.	G	C	.	.	Classification=Benign
2	189007457	.	T	G	.	.	Classification=Pathogenic
2	189007580	.	T	C	.	.	Classification=Benign
2	189007939	.	G	A	.	.	Classification=Pathogenic
2	189007940	.	T	C	.	.	Classification=Pathogenic
2	189010366	.	G	A	.	.	Classification=Pathogenic
2	189010366	.	G	T	.	.	Classification=Pathogenic
2	189010890	.	G	A	.	.	Classification=Pathogenic
2	189010969	.	T	G	.	.	Classification=Benign
2	189011362	.	G	A	.	.	Classification=Benign
2	189011817	.	A	G	.	.	Classification=Benign
2	189011862	.	C	T	.	.	Classification=Benign
2	189032668	.	A	C	.	.	Classification=Benign
2	189032670	.	T	C	.	.	Classification=Benign
2	189033647	.	G	A	.	.	Classification=Benign
2	189033678	.	A	G	.	.	Classification=Benign
2	189033679	.	T	C	.	.	Classification=Benign
2	189034181	.	T	C	.	.	Classification=Benign
2	189035166	.	A	G	.	.	Classification=Benign
2	189038993	.	T	C	.	.	Classification=Benign
2	189039508	.	G	C	.	.	Classification=Benign
2	189045161	.	CA	C	.	.	Classification=Benign
2	189048208	.	C	A	.	.	Classification=Pathogenic
2	189048264	.	T	C	.	.	Classification=Pathogenic
2	189049346	.	C	T	.	.	Classification=Pathogenic
2	189049619	.	C	T	.	.	Classification=Benign
2	189049661	.	A	G	.	.	Classification=Benign
2	189050620	.	G	A	.	.	Classification=Benign
2	189051087	.	T	C	.	.	Classification=Benign
2	189051384	.	C	G	.	.	Classification=Benign
2	189051399	.	C	T	.	.	Classification=Benign
2	189052169	.	T	TA	.	.	Classification=Pathogenic
2	189053421	.	TA	T	.	.	Classification=Pathogenic
2	189053470	.	C	G	.	.	Classification=Benign
2	189058675	.	T	C	.	.	Classification=Benign
2	189060822	.	T	A	.	.	Classification=Benign
2	189061283	.	T	C	.	.	Classification=Benign
2	189061502	.	T	A	.	.	Classification=Benign
2	189061502	.	TA	T	.	.	Classification=Benign
2	189061561	.	C	A	.	.	Classification=Pathogenic
2	189062865	.	C	T	.	.	Classification=Pathogenic
2	189062913	.	AGCTCCCT	A	.	.	Classification=Pathogenic
2	189062922	.	G	C	.	.	Classification=Pathogenic
2	189064273	.	C	CAAGTA	.	.	Classification=Benign
2	189066429	.	G	A	.	.	Classification=Benign
2	189066438	.	G	A	.	.	Classification=Benign
2	189066784	.	T	C	.	.	Classification=Pathogenic
2	189068016	.	G	A	.	.	Classification=Benign
2	189068827	.	C	T	.	.	Classification=Benign
2	189068861	.	C	T	.	.	Classification=Benign
2	189079750	.	C	T	.	.	Classification=Benign
2	189081340	.	T	C	.	.	Classification=Benign
2	189083823	.	T	C	.	.	Classification=Benign
2	189086721	.	C	A	.	.	Classification=Pathogenic
2	189097372	.	T	C	.	.	Classification=Benign
2	189110068	.	G	A	.	.	Classification=Benign
2	189110314	.	T	C	.	.	Classification=Benign
2	189110361	.	A	G	.	.	Classification=Benign
2	189565451	.	A	G	.	.	Classification=Benign
2	189571879	.	G	A	.	.	Classification=Benign
2	189572846	.	G	A	.	.	Classification=Benign
2	189580350	.	T	G	.	.	Classification=Benign
2	189707071	.	A	G	.	.	Classification=Benign
2	189741426	.	A	C	.	.	Classification=Benign
2	189784667	.	G	A	.	.	Classification=Benign
2	189795777	.	T	C	.	.	Classification=Benign
2	189795810	.	G	T	.	.	Classification=Benign
2	189805681	.	T	C	.	.	Classification=Benign
2	189854699	.	A	G	.	.	Classification=Benign
2	189854875	.	A	G	.	.	Classification=Benign
2	189877298	.	A	G	.	.	Classification=Benign
2	190056968	.	G	A	.	.	Classification=Benign
2	190060319	.	C	T	.	.	Classification=Benign
2	190060351	.	T	C	.	.	Classification=Benign
2	190060423	.	A	C	.	.	Classification=Benign
2	190060565	.	C	T	.	.	Classification=Benign
2	190062219	.	C	T	.	.	Classification=Pathogenic
2	190062334	.	C	T	.	.	Classification=Benign
2	190245989	.	C	CA	.	.	Classification=Benign
2	190249509	.	G	A	.	.	Classification=Benign
2	190249606	.	T	C	.	.	Classification=Benign
2	190290393	.	GA	G	.	.	Classification=Benign
2	190290425	.	T	C	.	.	Classification=Pathogenic
2	190294506	.	A	G	.	.	Classification=Benign
2	190294639	.	A	C	.	.	Classification=Pathogenic
2	190962937	.	A	G	.	.	Classification=Benign
2	190969926	.	T	C	.	.	Classification=Benign
2	190974813	.	C	A	.	.	Classification=Benign
2	190975250	.	C	T	.	.	Classification=Benign
2	190976898	.	CAG	C	.	.	Classification=Pathogenic
2	190984343	.	T	C	.	.	Classification=Benign
2	190989697	.	T	C	.	.	Classification=Benign
2	191009941	.	A	G	.	.	Classification=Benign
2	191076281	.	T	C	.	.	Classification=Benign
2	191146759	.	TA	T	.	.	Classification=Benign
2	191836682	.	T	C	.	.	Classification=Benign
2	191846728	.	C	T	.	.	Classification=Benign
2	195756164	.	T	C	.	.	Classification=Benign
2	195777963	.	C	T	.	.	Classification=Benign
2	195799353	.	G	A	.	.	Classification=Benign
2	195808845	.	G	C	.	.	Classification=Benign
2	195855942	.	C	T	.	.	Classification=Benign
2	195864278	.	G	C	.	.	Classification=Benign
2	195864926	.	T	G	.	.	Classification=Benign
2	195873641	.	T	C	.	.	Classification=Benign
2	195884780	.	G	A	.	.	Classification=Benign
2	195926552	.	T	G	.	.	Classification=Benign
2	195926573	.	A	G	.	.	Classification=Benign
2	195960678	.	T	C	.	.	Classification=Benign
2	196001696	.	C	T	.	.	Classification=Benign
2	196048356	.	T	A	.	.	Classification=Benign
2	196201240	.	C	A	.	.	Classification=Benign
2	196254005	.	C	T	.	.	Classification=Benign
2	196318914	.	C	T	.	.	Classification=Benign
2	196319597	.	C	T	.	.	Classification=Benign
2	196319613	.	T	C	.	.	Classification=Benign
2	196319878	.	T	A	.	.	Classification=Benign
2	196320391	.	G	A	.	.	Classification=Benign
2	196433208	.	T	C	.	.	Classification=Benign
2	196791369	.	G	A	.	.	Classification=Pathogenic
2	196793029	.	G	C	.	.	Classification=Benign
2	196797802	.	T	C	.	.	Classification=Benign
2	196847146	.	G	A	.	.	Classification=Benign
2	196847946	.	C	A	.	.	Classification=Pathogenic
2	196847946	.	C	G	.	.	Classification=Pathogenic
2	196873276	.	T	C	.	.	Classification=Benign
2	196875837	.	T	C	.	.	Classification=Benign
2	196879988	.	C	CTG	.	.	Classification=Benign
2	196885491	.	GA	G	.	.	Classification=Benign
2	196893424	.	C	T	.	.	Classification=Benign
2	196897207	.	AAAGT	A	.	.	Classification=Benign
2	196898022	.	G	A	.	.	Classification=Benign
2	197402104	.	G	T	.	.	Classification=Benign
2	197402635	.	C	A	.	.	Classification=Pathogenic
2	197408082	.	A	C	.	.	Classification=Benign
2	197416765	.	T	C	.	.	Classification=Benign
2	197488545	.	T	A	.	.	Classification=Benign
2	197494543	.	A	ACT	.	.	Classification=Benign
2	197499063	.	A	G	.	.	Classification=Benign
2	197706206	.	G	C	.	.	Classification=Benign
2	197706702	.	C	G	.	.	Classification=Benign
2	197707020	.	C	T	.	.	Classification=Benign
2	199272664	.	A	G	.	.	Classification=Benign
2	199272673	.	C	T	.	.	Classification=Pathogenic
2	199308589	.	T	C	.	.	Classification=Benign
2	199323508	.	C	T	.	.	Classification=Benign
2	199323942	.	G	A	.	.	Classification=Benign
2	199328753	.	T	C	.	.	Classification=Benign
2	199328848	.	T	C	.	.	Classification=Benign
2	199328911	.	C	T	.	.	Classification=Pathogenic
2	199348734	.	A	T	.	.	Classification=Benign
2	199348892	.	C	A	.	.	Classification=Benign
2	199349030	.	T	C	.	.	Classification=Benign
2	199349103	.	A	C	.	.	Classification=Benign
2	199349175	.	T	G	.	.	Classification=Pathogenic
2	199349177	.	T	C	.	.	Classification=Benign
2	199380393	.	T	A	.	.	Classification=Benign
2	199380479	.	T	C	.	.	Classification=Benign
2	199380489	.	T	C	.	.	Classification=Pathogenic
2	199381595	.	C	T	.	.	Classification=Benign
2	199433336	.	A	T	.	.	Classification=Pathogenic
2	199433337	.	C	T	.	.	Classification=Pathogenic
2	199433338	.	C	T	.	.	Classification=Pathogenic
2	199433378	.	C	T	.	.	Classification=Benign
2	199433489	.	G	A	.	.	Classification=Benign
2	199455890	.	C	A	.	.	Classification=Benign
2	199455917	.	T	C	.	.	Classification=Benign
2	199455944	.	C	T	.	.	Classification=Benign
2	200490492	.	C	A	.	.	Classification=Benign
2	200605631	.	G	A	.	.	Classification=Benign
2	201078574	.	A	G	.	.	Classification=Benign
2	201160763	.	G	A	.	.	Classification=Benign
2	201185797	.	A	G	.	.	Classification=Benign
2	201187686	.	A	AT	.	.	Classification=Benign
2	201187894	.	A	C	.	.	Classification=Benign
2	201187894	.	A	G	.	.	Classification=Benign
2	201193382	.	A	G	.	.	Classification=Benign
2	201196097	.	C	T	.	.	Classification=Benign
2	201209348	.	TGCCAAGG	T	.	.	Classification=Benign
2	201217971	.	G	A	.	.	Classification=Benign
2	201220760	.	C	T	.	.	Classification=Benign
2	201275215	.	G	C	.	.	Classification=Benign
2	201286654	.	C	T	.	.	Classification=Benign
2	201287005	.	G	C	.	.	Classification=Benign
2	201289477	.	C	T	.	.	Classification=Benign
2	201381221	.	TAAA	T	.	.	Classification=Benign
2	201492363	.	C	G	.	.	Classification=Benign
2	201627080	.	GA	G	.	.	Classification=Benign
2	201628075	.	C	A	.	.	Classification=Pathogenic
2	201629228	.	AC	A	.	.	Classification=Pathogenic
2	201629374	.	C	T	.	.	Classification=Pathogenic
2	201629728	.	C	T	.	.	Classification=Pathogenic
2	201632050	.	C	T	.	.	Classification=Pathogenic
2	201633433	.	T	C	.	.	Classification=Pathogenic
2	201636725	.	T	C	.	.	Classification=Benign
2	201640034	.	T	C	.	.	Classification=Benign
2	201642391	.	T	C	.	.	Classification=Benign
2	201642509	.	G	C	.	.	Classification=Benign
2	201704452	.	AC	A	.	.	Classification=Pathogenic
2	201708187	.	G	A	.	.	Classification=Benign
2	201708317	.	C	G	.	.	Classification=Benign
2	201724772	.	T	C	.	.	Classification=Benign
2	201725108	.	A	G	.	.	Classification=Benign
2	201728251	.	C	T	.	.	Classification=Benign
2	201754672	.	C	A	.	.	Classification=Pathogenic
2	201757786	.	T	C	.	.	Classification=Benign
2	201760879	.	AC	A	.	.	Classification=Pathogenic
2	201761714	.	T	C	.	.	Classification=Benign
2	201761837	.	A	T	.	.	Classification=Benign
2	201761902	.	A	C	.	.	Classification=Benign
2	202035234	.	G	A	.	.	Classification=Benign
2	202214584	.	T	C	.	.	Classification=Benign
2	202238189	.	A	G	.	.	Classification=Benign
2	202377552	.	T	A	.	.	Classification=Pathogenic
2	202464808	.	G	A	.	.	Classification=Pathogenic
2	202467517	.	A	G	.	.	Classification=Pathogenic
2	202513831	.	T	C	.	.	Classification=Pathogenic
2	202515016	.	C	G	.	.	Classification=Benign
2	202519053	.	G	A	.	.	Classification=Pathogenic
2	202519989	.	C	G	.	.	Classification=Benign
2	202520085	.	A	G	.	.	Classification=Pathogenic
2	202530789	.	A	G	.	.	Classification=Pathogenic
2	202530791	.	C	G	.	.	Classification=Pathogenic
2	202530919	.	C	T	.	.	Classification=Benign
2	202530928	.	G	T	.	.	Classification=Pathogenic
2	202530950	.	GCGAGGTGAGTGTATACAAAA	G	.	.	Classification=Pathogenic
2	202530955	.	G	A	.	.	Classification=Pathogenic
2	202530955	.	G	C	.	.	Classification=Pathogenic
2	202532582	.	C	G	.	.	Classification=Pathogenic
2	202532733	.	G	A	.	.	Classification=Pathogenic
2	202532735	.	A	G	.	.	Classification=Pathogenic
2	202532735	.	A	T	.	.	Classification=Pathogenic
2	202532736	.	A	G	.	.	Classification=Pathogenic
2	202542016	.	C	T	.	.	Classification=Benign
2	202542302	.	A	G	.	.	Classification=Pathogenic
2	202542310	.	G	A	.	.	Classification=Pathogenic
2	202542448	.	G	A	.	.	Classification=Pathogenic
2	202552702	.	A	G	.	.	Classification=Benign
2	202552713	.	C	T	.	.	Classification=Benign
2	202552714	.	A	T	.	.	Classification=Pathogenic
2	202552827	.	G	T	.	.	Classification=Pathogenic
2	202555136	.	A	G	.	.	Classification=Benign
2	202555805	.	G	T	.	.	Classification=Benign
2	202559716	.	G	T	.	.	Classification=Benign
2	202560941	.	G	A	.	.	Classification=Benign
2	202562119	.	A	G	.	.	Classification=Benign
2	202562847	.	A	C	.	.	Classification=Benign
2	202563766	.	TAAC	T	.	.	Classification=Benign
2	202564990	.	A	G	.	.	Classification=Benign
2	202565189	.	T	C	.	.	Classification=Benign
2	202566825	.	A	G	.	.	Classification=Benign
2	203208712	.	G	A	.	.	Classification=Benign
2	203447984	.	C	T	.	.	Classification=Benign
2	203726685	.	G	A	.	.	Classification=Benign
2	203867991	.	A	G	.	.	Classification=Benign
2	203868052	.	G	T	.	.	Classification=Pathogenic
2	203868127	.	A	G	.	.	Classification=Benign
2	203870926	.	T	G	.	.	Classification=Pathogenic
2	203870934	.	G	A	.	.	Classification=Pathogenic
2	203871377	.	G	C	.	.	Classification=Pathogenic
2	203871377	.	G	T	.	.	Classification=Pathogenic
2	203955727	.	A	G	.	.	Classification=Benign
2	203956891	.	C	G	.	.	Classification=Benign
2	203960458	.	A	T	.	.	Classification=Benign
2	203960694	.	A	G	.	.	Classification=Benign
2	205716309	.	A	G	.	.	Classification=Benign
2	205723846	.	G	A	.	.	Classification=Benign
2	205725952	.	G	A	.	.	Classification=Benign
2	205794848	.	G	A	.	.	Classification=Benign
2	206124234	.	T	C	.	.	Classification=Benign
2	206124446	.	C	A	.	.	Classification=Benign
2	206133107	.	T	G	.	.	Classification=Pathogenic
2	206138506	.	C	T	.	.	Classification=Benign
2	206138947	.	T	C	.	.	Classification=Benign
2	206143951	.	C	CT	.	.	Classification=Benign
2	206145183	.	C	T	.	.	Classification=Benign
2	206147294	.	T	C	.	.	Classification=Benign
2	206147668	.	T	C	.	.	Classification=Benign
2	206150144	.	G	A	.	.	Classification=Benign
2	206153933	.	T	C	.	.	Classification=Benign
2	206159204	.	C	T	.	.	Classification=Benign
2	206176329	.	T	C	.	.	Classification=Benign
2	206304762	.	A	G	.	.	Classification=Benign
2	206305278	.	G	A	.	.	Classification=Benign
2	206305473	.	G	T	.	.	Classification=Benign
2	206305574	.	A	G	.	.	Classification=Benign
2	206307903	.	A	G	.	.	Classification=Benign
2	206308046	.	A	G	.	.	Classification=Benign
2	206308436	.	C	T	.	.	Classification=Benign
2	206310483	.	C	A	.	.	Classification=Benign
2	206310867	.	A	G	.	.	Classification=Benign
2	206588163	.	C	T	.	.	Classification=Benign
2	206772180	.	G	T	.	.	Classification=Pathogenic
2	206772253	.	A	G	.	.	Classification=Benign
2	206774164	.	A	T	.	.	Classification=Benign
2	206774170	.	A	C	.	.	Classification=Benign
2	206788929	.	G	A	.	.	Classification=Benign
2	206791352	.	A	T	.	.	Classification=Benign
2	206793017	.	G	A	.	.	Classification=Benign
2	206794290	.	T	C	.	.	Classification=Benign
2	206794807	.	A	G	.	.	Classification=Benign
2	207560327	.	G	A	.	.	Classification=Benign
2	207575339	.	A	G	.	.	Classification=Benign
2	207767060	.	G	A	.	.	Classification=Benign
2	207768689	.	T	C	.	.	Classification=Benign
2	208122115	.	A	G	.	.	Classification=Benign
2	208124172	.	G	C	.	.	Classification=Benign
2	208124234	.	T	C	.	.	Classification=Benign
2	208124301	.	G	A	.	.	Classification=Benign
2	208124361	.	G	C	.	.	Classification=Benign
2	208124445	.	G	A	.	.	Classification=Benign
2	208145851	.	G	A	.	.	Classification=Benign
2	208146167	.	G	A	.	.	Classification=Benign
2	208160972	.	A	T	.	.	Classification=Benign
2	208245662	.	T	C	.	.	Classification=Benign
2	208248468	.	G	A	.	.	Classification=Benign
2	208273690	.	A	G	.	.	Classification=Benign
2	208314312	.	G	A	.	.	Classification=Benign
2	208315349	.	C	A	.	.	Classification=Benign
2	208320333	.	A	G	.	.	Classification=Benign
2	208324128	.	TTTATC	T	.	.	Classification=Benign
2	208325360	.	C	T	.	.	Classification=Benign
2	208325703	.	G	A	.	.	Classification=Benign
2	208325706	.	G	A	.	.	Classification=Benign
2	208325795	.	A	T	.	.	Classification=Benign
2	208336116	.	C	G	.	.	Classification=Benign
2	208336135	.	G	A	.	.	Classification=Benign
2	208336902	.	A	C	.	.	Classification=Benign
2	208339476	.	A	G	.	.	Classification=Benign
2	208342611	.	C	T	.	.	Classification=Benign
2	208347983	.	G	A	.	.	Classification=Benign
2	208350862	.	A	G	.	.	Classification=Benign
2	208350909	.	G	A	.	.	Classification=Benign
2	208354113	.	G	A	.	.	Classification=Benign
2	208355433	.	G	T	.	.	Classification=Benign
2	208355514	.	G	C	.	.	Classification=Benign
2	208356804	.	T	G	.	.	Classification=Benign
2	208357228	.	A	G	.	.	Classification=Benign
2	208357490	.	C	G	.	.	Classification=Benign
2	208357552	.	A	G	.	.	Classification=Benign
2	208357998	.	A	G	.	.	Classification=Benign
2	208407049	.	C	A	.	.	Classification=Benign
2	209693389	.	G	T	.	.	Classification=Benign
2	209694693	.	G	A	.	.	Classification=Benign
2	209697053	.	T	TA	.	.	Classification=Benign
2	209710248	.	G	T	.	.	Classification=Benign
2	209777350	.	C	T	.	.	Classification=Benign
2	209777570	.	A	T	.	.	Classification=Benign
2	209786065	.	G	A	.	.	Classification=Pathogenic
2	209817844	.	G	T	.	.	Classification=Benign
2	209817901	.	A	G	.	.	Classification=Benign
2	209818991	.	AGT	A	.	.	Classification=Pathogenic
2	209912623	.	G	T	.	.	Classification=Pathogenic
2	209912674	.	T	G	.	.	Classification=Benign
2	209917914	.	C	CAGGT	.	.	Classification=Pathogenic
2	209967566	.	G	A	.	.	Classification=Benign
2	209969769	.	C	T	.	.	Classification=Pathogenic
2	209970959	.	T	G	.	.	Classification=Pathogenic
2	209976301	.	AAG	A	.	.	Classification=Pathogenic
2	209982143	.	A	G	.	.	Classification=Benign
2	210293802	.	T	C	.	.	Classification=Pathogenic
2	210298274	.	G	A	.	.	Classification=Benign
2	210303622	.	A	C	.	.	Classification=Benign
2	210441437	.	A	C	.	.	Classification=Benign
2	210582606	.	T	A	.	.	Classification=Benign
2	210588072	.	C	A	.	.	Classification=Pathogenic
2	210590557	.	A	G	.	.	Classification=Benign
2	210590618	.	T	C	.	.	Classification=Benign
2	210590905	.	A	T	.	.	Classification=Pathogenic
2	210591911	.	A	G	.	.	Classification=Benign
2	210594536	.	TAAAG	T	.	.	Classification=Pathogenic
2	210594611	.	G	C	.	.	Classification=Pathogenic
2	210599262	.	G	A	.	.	Classification=Benign
2	210599444	.	C	T	.	.	Classification=Pathogenic
2	210599518	.	TG	T	.	.	Classification=Pathogenic
2	210599562	.	G	T	.	.	Classification=Pathogenic
2	210602104	.	C	G	.	.	Classification=Benign
2	210608433	.	C	A	.	.	Classification=Benign
2	210612119	.	C	A	.	.	Classification=Benign
2	210612132	.	C	CG	.	.	Classification=Pathogenic
2	210640061	.	TA	T	.	.	Classification=Benign
2	210647744	.	G	C	.	.	Classification=Benign
2	210648023	.	T	TG	.	.	Classification=Pathogenic
2	210648491	.	G	A	.	.	Classification=Benign
2	210648534	.	TTTTG	T	.	.	Classification=Pathogenic
2	210648541	.	G	A	.	.	Classification=Pathogenic
2	210650271	.	G	T	.	.	Classification=Benign
2	210650436	.	C	T	.	.	Classification=Pathogenic
2	210654103	.	G	C	.	.	Classification=Pathogenic
2	210656633	.	G	T	.	.	Classification=Pathogenic
2	210656954	.	G	C	.	.	Classification=Benign
2	210658439	.	A	G	.	.	Classification=Benign
2	210660696	.	A	G	.	.	Classification=Benign
2	210668285	.	G	A	.	.	Classification=Pathogenic
2	210668285	.	G	T	.	.	Classification=Pathogenic
2	210677139	.	A	G	.	.	Classification=Pathogenic
2	210678365	.	C	G	.	.	Classification=Benign
2	211420378	.	T	C	.	.	Classification=Benign
2	211420614	.	AAAAG	A	.	.	Classification=Benign
2	211421737	.	G	GTGTC	.	.	Classification=Benign
2	211630610	.	A	AG	.	.	Classification=Benign
2	211665352	.	G	A	.	.	Classification=Benign
2	211665789	.	T	C	.	.	Classification=Benign
2	211679355	.	T	C	.	.	Classification=Benign
2	211701825	.	T	C	.	.	Classification=Benign
2	211705199	.	G	A	.	.	Classification=Benign
2	211705339	.	G	T	.	.	Classification=Benign
2	211713654	.	TA	T	.	.	Classification=Benign
2	211725169	.	T	C	.	.	Classification=Benign
2	211947372	.	T	C	.	.	Classification=Benign
2	212124583	.	T	C	.	.	Classification=Benign
2	212538240	.	A	AC	.	.	Classification=Benign
2	213008144	.	A	C	.	.	Classification=Benign
2	213049619	.	C	T	.	.	Classification=Benign
2	213147501	.	C	T	.	.	Classification=Benign
2	213489990	.	C	A	.	.	Classification=Benign
2	214728675	.	T	C	.	.	Classification=Benign
2	214728799	.	G	T	.	.	Classification=Benign
2	214728826	.	A	T	.	.	Classification=Benign
2	214728871	.	C	T	.	.	Classification=Benign
2	214728940	.	G	A	.	.	Classification=Benign
2	214730345	.	T	G	.	.	Classification=Benign
2	214730410	.	C	A	.	.	Classification=Pathogenic
2	214730508	.	CCT	C	.	.	Classification=Pathogenic
2	214730509	.	C	T	.	.	Classification=Pathogenic
2	214730721	.	C	A	.	.	Classification=Benign
2	214744780	.	G	A	.	.	Classification=Benign
2	214745065	.	AC	A	.	.	Classification=Pathogenic
2	214745066	.	C	G	.	.	Classification=Pathogenic
2	214745119	.	G	C	.	.	Classification=Benign
2	214745125	.	T	C	.	.	Classification=Benign
2	214745161	.	TA	T	.	.	Classification=Benign
2	214745161	.	T	C	.	.	Classification=Pathogenic
2	214745236	.	T	C	.	.	Classification=Benign
2	214745765	.	T	C	.	.	Classification=Benign
2	214745792	.	T	C	.	.	Classification=Benign
2	214745794	.	C	T	.	.	Classification=Benign
2	214745810	.	G	A	.	.	Classification=Benign
2	214746053	.	T	C	.	.	Classification=Benign
2	214752540	.	C	G	.	.	Classification=Benign
2	214752540	.	C	T	.	.	Classification=Benign
2	214752542	.	G	A	.	.	Classification=Benign
2	214752543	.	A	C	.	.	Classification=Benign
2	214752549	.	T	A	.	.	Classification=Benign
2	214767311	.	A	AAGAG	.	.	Classification=Benign
2	214767400	.	ATT	A	.	.	Classification=Benign
2	214767431	.	T	C	.	.	Classification=Benign
2	214767481	.	C	T	.	.	Classification=Pathogenic
2	214767559	.	T	C	.	.	Classification=Benign
2	214767667	.	T	C	.	.	Classification=Pathogenic
2	214767935	.	A	T	.	.	Classification=Benign
2	214769280	.	T	C	.	.	Classification=Benign
2	214769292	.	T	C	.	.	Classification=Benign
2	214769314	.	T	C	.	.	Classification=Pathogenic
2	214780306	.	T	C	.	.	Classification=Benign
2	214780322	.	C	T	.	.	Classification=Benign
2	214780578	.	G	A	.	.	Classification=Benign
2	214780722	.	G	T	.	.	Classification=Benign
2	214780809	.	T	C	.	.	Classification=Benign
2	214780821	.	C	T	.	.	Classification=Benign
2	214780896	.	A	G	.	.	Classification=Benign
2	214780905	.	G	C	.	.	Classification=Benign
2	214780923	.	T	C	.	.	Classification=Benign
2	214781152	.	G	C	.	.	Classification=Benign
2	214781178	.	T	C	.	.	Classification=Benign
2	214781343	.	T	C	.	.	Classification=Benign
2	214781487	.	C	CAAAAA	.	.	Classification=Pathogenic
2	214796929	.	T	C	.	.	Classification=Benign
2	214797093	.	C	T	.	.	Classification=Benign
2	214797118	.	C	T	.	.	Classification=Pathogenic
2	214797119	.	T	G	.	.	Classification=Pathogenic
2	214797187	.	A	C	.	.	Classification=Benign
2	214809213	.	C	T	.	.	Classification=Benign
2	214932149	.	A	G	.	.	Classification=Benign
2	214932745	.	A	AT	.	.	Classification=Benign
2	214945021	.	G	A	.	.	Classification=Benign
2	214947452	.	G	C	.	.	Classification=Benign
2	214949195	.	A	G	.	.	Classification=Benign
2	214955362	.	C	G	.	.	Classification=Pathogenic
2	214958391	.	G	A	.	.	Classification=Benign
2	214958415	.	G	C	.	.	Classification=Benign
2	214959023	.	C	T	.	.	Classification=Pathogenic
2	214966884	.	G	A	.	.	Classification=Pathogenic
2	214975784	.	C	G	.	.	Classification=Pathogenic
2	214989432	.	C	T	.	.	Classification=Benign
2	215004300	.	C	T	.	.	Classification=Pathogenic
2	215010194	.	T	C	.	.	Classification=Benign
2	215011437	.	A	G	.	.	Classification=Pathogenic
2	215011969	.	A	C	.	.	Classification=Pathogenic
2	215019264	.	T	C	.	.	Classification=Benign
2	215019656	.	C	T	.	.	Classification=Benign
2	215037019	.	C	T	.	.	Classification=Benign
2	215037067	.	T	C	.	.	Classification=Pathogenic
2	215049722	.	C	G	.	.	Classification=Benign
2	215064305	.	TA	T	.	.	Classification=Benign
2	215318046	.	A	T	.	.	Classification=Benign
2	215325297	.	C	G	.	.	Classification=Benign
2	215326890	.	C	T	.	.	Classification=Benign
2	215340444	.	G	A	.	.	Classification=Benign
2	215346881	.	A	G	.	.	Classification=Benign
2	215346989	.	A	T	.	.	Classification=Benign
2	215361621	.	A	C	.	.	Classification=Benign
2	215362230	.	G	A	.	.	Classification=Benign
2	215365358	.	T	C	.	.	Classification=Benign
2	215365493	.	G	C	.	.	Classification=Benign
2	215367833	.	C	T	.	.	Classification=Benign
2	215369996	.	G	C	.	.	Classification=Benign
2	215370323	.	C	T	.	.	Classification=Benign
2	215370519	.	T	G	.	.	Classification=Benign
2	215370665	.	A	G	.	.	Classification=Benign
2	215371688	.	T	C	.	.	Classification=Benign
2	215371878	.	C	T	.	.	Classification=Benign
2	215374910	.	G	C	.	.	Classification=Benign
2	215376624	.	T	A	.	.	Classification=Benign
2	215379109	.	T	C	.	.	Classification=Benign
2	215379220	.	T	G	.	.	Classification=Benign
2	215379352	.	T	C	.	.	Classification=Benign
2	215383582	.	G	T	.	.	Classification=Benign
2	215385283	.	C	T	.	.	Classification=Benign
2	215385287	.	C	T	.	.	Classification=Benign
2	215388033	.	T	C	.	.	Classification=Benign
2	215391666	.	T	C	.	.	Classification=Benign
2	215391892	.	T	C	.	.	Classification=Benign
2	215391984	.	T	C	.	.	Classification=Benign
2	215393088	.	C	T	.	.	Classification=Benign
2	215397624	.	T	C	.	.	Classification=Benign
2	215397677	.	T	C	.	.	Classification=Benign
2	215397868	.	G	C	.	.	Classification=Benign
2	215397898	.	A	C	.	.	Classification=Benign
2	215399215	.	C	CT	.	.	Classification=Benign
2	215399234	.	G	C	.	.	Classification=Benign
2	215404486	.	T	G	.	.	Classification=Benign
2	215404531	.	T	G	.	.	Classification=Benign
2	215406416	.	G	C	.	.	Classification=Benign
2	215407040	.	A	T	.	.	Classification=Benign
2	215407089	.	A	T	.	.	Classification=Benign
2	215407947	.	AC	A	.	.	Classification=Benign
2	215408046	.	G	A	.	.	Classification=Benign
2	215408419	.	T	C	.	.	Classification=Benign
2	215409675	.	G	A	.	.	Classification=Benign
2	215409965	.	G	A	.	.	Classification=Benign
2	215415225	.	CTT	C	.	.	Classification=Benign
2	215421006	.	C	T	.	.	Classification=Benign
2	215422370	.	A	G	.	.	Classification=Benign
2	215424118	.	T	C	.	.	Classification=Benign
2	215424539	.	GTCCT	G	.	.	Classification=Benign
2	215425424	.	T	A	.	.	Classification=Benign
2	215430589	.	T	A	.	.	Classification=Benign
2	215430809	.	G	T	.	.	Classification=Benign
2	215433152	.	G	A	.	.	Classification=Benign
2	215434398	.	T	C	.	.	Classification=Benign
2	216058896	.	C	G	.	.	Classification=Benign
2	216259654	.	C	T	.	.	Classification=Benign
2	216414831	.	G	A	.	.	Classification=Benign
2	216415127	.	T	C	.	.	Classification=Benign
2	216420297	.	A	G	.	.	Classification=Pathogenic
2	216420337	.	C	G	.	.	Classification=Benign
2	216420684	.	A	G	.	.	Classification=Benign
2	216423632	.	GAT	G	.	.	Classification=Pathogenic
2	216423680	.	CTAAG	C	.	.	Classification=Pathogenic
2	216428691	.	A	G	.	.	Classification=Benign
2	216435386	.	G	A	.	.	Classification=Benign
2	216438364	.	T	C	.	.	Classification=Benign
2	216450941	.	C	T	.	.	Classification=Benign
2	216451065	.	G	GT	.	.	Classification=Pathogenic
2	216451107	.	A	T	.	.	Classification=Benign
2	216464672	.	G	A	.	.	Classification=Pathogenic
2	216475452	.	G	A	.	.	Classification=Pathogenic
2	216477014	.	G	A	.	.	Classification=Benign
2	216477210	.	G	A	.	.	Classification=Pathogenic
2	216477340	.	A	G	.	.	Classification=Benign
2	216478413	.	G	GC	.	.	Classification=Benign
2	217804502	.	T	C	.	.	Classification=Benign
2	217809974	.	C	T	.	.	Classification=Benign
2	217817751	.	A	G	.	.	Classification=Benign
2	217817774	.	C	T	.	.	Classification=Benign
2	217818200	.	G	T	.	.	Classification=Benign
2	217847790	.	C	T	.	.	Classification=Benign
2	217848819	.	G	T	.	.	Classification=Benign
2	217848829	.	C	T	.	.	Classification=Benign
2	217848972	.	C	T	.	.	Classification=Benign
2	217897855	.	C	G	.	.	Classification=Benign
2	217897950	.	T	C	.	.	Classification=Benign
2	218322880	.	C	A	.	.	Classification=Benign
2	218322975	.	G	A	.	.	Classification=Benign
2	218323017	.	C	T	.	.	Classification=Benign
2	218323514	.	G	A	.	.	Classification=Benign
2	218339752	.	G	T	.	.	Classification=Benign
2	218339845	.	C	T	.	.	Classification=Benign
2	218339869	.	A	G	.	.	Classification=Benign
2	218339917	.	G	A	.	.	Classification=Benign
2	218340725	.	C	A	.	.	Classification=Benign
2	218340894	.	G	A	.	.	Classification=Benign
2	218341569	.	G	A	.	.	Classification=Benign
2	218341712	.	C	G	.	.	Classification=Benign
2	218342196	.	C	T	.	.	Classification=Benign
2	218343553	.	C	T	.	.	Classification=Benign
2	218344670	.	A	G	.	.	Classification=Benign
2	218345014	.	C	T	.	.	Classification=Benign
2	218345019	.	G	A	.	.	Classification=Benign
2	218345488	.	G	C	.	.	Classification=Benign
2	218345963	.	C	T	.	.	Classification=Benign
2	218393072	.	G	A	.	.	Classification=Benign
2	218394133	.	T	C	.	.	Classification=Benign
2	218394735	.	G	A	.	.	Classification=Benign
2	218642443	.	G	A	.	.	Classification=Benign
2	218642808	.	C	T	.	.	Classification=Benign
2	218652161	.	A	G	.	.	Classification=Benign
2	218656172	.	T	C	.	.	Classification=Benign
2	218656387	.	C	T	.	.	Classification=Benign
2	218660988	.	A	G	.	.	Classification=Pathogenic
2	218661308	.	G	A	.	.	Classification=Pathogenic
2	218661515	.	C	T	.	.	Classification=Pathogenic
2	218674076	.	A	C	.	.	Classification=Benign
2	218675618	.	G	A	.	.	Classification=Benign
2	218679201	.	C	T	.	.	Classification=Benign
2	218679665	.	A	G	.	.	Classification=Benign
2	218680468	.	G	T	.	.	Classification=Benign
2	218688998	.	G	A	.	.	Classification=Benign
2	218692291	.	A	C	.	.	Classification=Benign
2	218692753	.	G	GTT	.	.	Classification=Benign
2	218693015	.	G	A	.	.	Classification=Benign
2	218693470	.	C	G	.	.	Classification=Benign
2	218696533	.	T	G	.	.	Classification=Benign
2	218697952	.	G	A	.	.	Classification=Benign
2	218697954	.	G	A	.	.	Classification=Benign
2	218698879	.	G	A	.	.	Classification=Benign
2	218737787	.	G	A	.	.	Classification=Benign
2	218782732	.	A	G	.	.	Classification=Benign
2	218782764	.	G	A	.	.	Classification=Benign
2	218809575	.	A	G	.	.	Classification=Pathogenic
2	218809576	.	G	T	.	.	Classification=Pathogenic
2	218809768	.	G	A	.	.	Classification=Pathogenic
2	218809768	.	G	T	.	.	Classification=Pathogenic
2	218812220	.	A	AG	.	.	Classification=Pathogenic
2	218812418	.	G	T	.	.	Classification=Pathogenic
2	218812551	.	G	A	.	.	Classification=Pathogenic
2	218812572	.	G	T	.	.	Classification=Pathogenic
2	218812669	.	CCT	C	.	.	Classification=Pathogenic
2	218812750	.	G	T	.	.	Classification=Pathogenic
2	218812922	.	A	G	.	.	Classification=Pathogenic
2	218812923	.	G	A	.	.	Classification=Pathogenic
2	218814188	.	G	A	.	.	Classification=Pathogenic
2	218814188	.	G	C	.	.	Classification=Pathogenic
2	218814378	.	A	G	.	.	Classification=Pathogenic
2	218814378	.	A	T	.	.	Classification=Pathogenic
2	218814379	.	G	A	.	.	Classification=Pathogenic
2	218814459	.	G	A	.	.	Classification=Pathogenic
2	218814459	.	G	T	.	.	Classification=Pathogenic
2	218814460	.	T	C	.	.	Classification=Pathogenic
2	218814759	.	T	A	.	.	Classification=Pathogenic
2	218814759	.	T	C	.	.	Classification=Pathogenic
2	218824243	.	G	A	.	.	Classification=Benign
2	218882424	.	G	A	.	.	Classification=Pathogenic
2	218890198	.	C	T	.	.	Classification=Benign
2	218890364	.	G	A	.	.	Classification=Pathogenic
2	218892834	.	C	A	.	.	Classification=Benign
2	219002997	.	C	T	.	.	Classification=Benign
2	219009154	.	G	A	.	.	Classification=Benign
2	219026092	.	C	T	.	.	Classification=Benign
2	219027904	.	C	T	.	.	Classification=Benign
2	219035622	.	G	A	.	.	Classification=Pathogenic
2	219055182	.	C	A	.	.	Classification=Benign
2	219055221	.	C	T	.	.	Classification=Benign
2	219055534	.	G	A	.	.	Classification=Benign
2	219055570	.	C	T	.	.	Classification=Benign
2	219055843	.	C	T	.	.	Classification=Benign
2	219056100	.	C	T	.	.	Classification=Benign
2	219060145	.	G	A	.	.	Classification=Benign
2	219060391	.	C	T	.	.	Classification=Pathogenic
2	219076642	.	C	A	.	.	Classification=Benign
2	219077145	.	T	C	.	.	Classification=Benign
2	219146740	.	T	A	.	.	Classification=Pathogenic
2	219147745	.	C	T	.	.	Classification=Benign
2	219147854	.	G	C	.	.	Classification=Benign
2	219157352	.	A	G	.	.	Classification=Benign
2	219157989	.	TCTCACA	T	.	.	Classification=Benign
2	219157989	.	TCTCACACA	T	.	.	Classification=Benign
2	219157991	.	TCA	T	.	.	Classification=Benign
2	219157991	.	TCACA	T	.	.	Classification=Benign
2	219157991	.	TCACACA	T	.	.	Classification=Benign
2	219157991	.	TCACACACA	T	.	.	Classification=Benign
2	219157995	.	A	T	.	.	Classification=Benign
2	219157997	.	A	T	.	.	Classification=Benign
2	219158181	.	CT	C	.	.	Classification=Pathogenic
2	219158185	.	C	A	.	.	Classification=Pathogenic
2	219158269	.	G	A	.	.	Classification=Pathogenic
2	219210782	.	C	T	.	.	Classification=Benign
2	219213000	.	C	G	.	.	Classification=Benign
2	219216123	.	C	T	.	.	Classification=Benign
2	219217368	.	A	G	.	.	Classification=Benign
2	219217643	.	C	CA	.	.	Classification=Benign
2	219217643	.	CA	C	.	.	Classification=Benign
2	219218053	.	G	C	.	.	Classification=Benign
2	219224027	.	T	C	.	.	Classification=Benign
[truncated: 2,238,679 more chars]
