# Supplementary material for: Analyzing the performance of deep learning splice prediction algorithms
Source: PLoS One. 2026 May 13;21(5):e0348885. doi: 10.1371/journal.pone.0348885 (PMC13170886; doi:10.1371/journal.pone.0348885)
Supplement: S4 File — The converted SPiP benchmark dataset is available at https://github.com/nlfortier/Analyzing-the-performance-of-deep-learning-splice-prediction-algorithms. The following 15 variants were excluded due to improperly formatted HGVS notation or complex variant types that could not be unambiguously resolved: NM_000059:c.7397C > T, NM_000267:c.888 + 543T > A, NM_000267:c.2410-9G > A, NM_000267:c.3464A > C, NM_000267:c.5750-332A > G, NM_001042492.2:c.6792C > A, NM_001042492.2:c.6792C > G, NM_001042492.2:c.6792C > T, NM_000267:c.6791C > A, NM_000267:c.7806 + 2A > C, NM_007294.3:c.177C > A, NM_002611.4:c.1532A > T, NM_000267:c.4773-43151_8315–5891del, NM_007294:c.133_136del, NM_000535:c.24-12_107delinsAAAT. (ZIP) [file pone.0348885.s004.zip]

Archive with 7 entries (5 files):
- Analyzing-the-performance-of-deep-learning-splice-prediction-algorithms-main/
- Analyzing-the-performance-of-deep-learning-splice-prediction-algorithms-main/ClinVar_Splice_Prediction_Benchmark.vcf
- Analyzing-the-performance-of-deep-learning-splice-prediction-algorithms-main/LICENSE
- Analyzing-the-performance-of-deep-learning-splice-prediction-algorithms-main/SPiP Benchmark/
- Analyzing-the-performance-of-deep-learning-splice-prediction-algorithms-main/SPiP Benchmark/HUMU-43-2308-s003-converted.vcf
- Analyzing-the-performance-of-deep-learning-splice-prediction-algorithms-main/SPiP Benchmark/HUMU-43-2308-s003.csv.tar.gz
- Analyzing-the-performance-of-deep-learning-splice-prediction-algorithms-main/SPiP Benchmark/spip_benchmark_to_vcf.py
