# Supplementary material for: Analyzing the performance of deep learning splice prediction algorithms
Source: PLoS One. 2026 May 13;21(5):e0348885. doi: 10.1371/journal.pone.0348885 (PMC13170886; doi:10.1371/journal.pone.0348885)
Supplement: S4 File — The converted SPiP benchmark dataset is available at https://github.com/nlfortier/Analyzing-the-performance-of-deep-learning-splice-prediction-algorithms. The following 15 variants were excluded due to improperly formatted HGVS notation or complex variant types that could not be unambiguously resolved: NM_000059:c.7397C > T, NM_000267:c.888 + 543T > A, NM_000267:c.2410-9G > A, NM_000267:c.3464A > C, NM_000267:c.5750-332A > G, NM_001042492.2:c.6792C > A, NM_001042492.2:c.6792C > G, NM_001042492.2:c.6792C > T, NM_000267:c.6791C > A, NM_000267:c.7806 + 2A > C, NM_007294.3:c.177C > A, NM_002611.4:c.1532A > T, NM_000267:c.4773-43151_8315–5891del, NM_007294:c.133_136del, NM_000535:c.24-12_107delinsAAAT. (ZIP) [file pone.0348885.s004.zip › Analyzing-the-performance-of-deep-learning-splice-prediction-algorithms-main/SPiP Benchmark/HUMU-43-2308-s003-converted.vcf]

##fileformat=VCFv4.1
##source=VarSeqV2.5.0
##fileDate=20240108
##reference=GRCh_38,Chromosome,Homo sapiens
##contig=<ID=1,length=248956422>
##contig=<ID=2,length=242193529>
##contig=<ID=3,length=198295559>
##contig=<ID=4,length=190214555>
##contig=<ID=5,length=181538259>
##contig=<ID=6,length=170805979>
##contig=<ID=7,length=159345973>
##contig=<ID=8,length=145138636>
##contig=<ID=9,length=138394717>
##contig=<ID=10,length=133797422>
##contig=<ID=11,length=135086622>
##contig=<ID=12,length=133275309>
##contig=<ID=13,length=114364328>
##contig=<ID=14,length=107043718>
##contig=<ID=15,length=101991189>
##contig=<ID=16,length=90338345>
##contig=<ID=17,length=83257441>
##contig=<ID=18,length=80373285>
##contig=<ID=19,length=58617616>
##contig=<ID=20,length=64444167>
##contig=<ID=21,length=46709983>
##contig=<ID=22,length=50818468>
##contig=<ID=X,length=156040895>
##contig=<ID=Y,length=57227415>
##contig=<ID=MT,length=16569>
##INFO=<ID=GeneName,Number=1,Type=String,Description="Gene name">
#CHROM	POS	ID	REF	ALT	QUAL	FILTER	INFO
1	15438679	NM_007272:g.15438679:C>A	C	A	.	PASS	GeneName=CTRC
1	15439329	NM_007272:g.15439329:G>A	G	A	.	PASS	GeneName=CTRC
1	15439423	NM_007272:g.15439423_15439424:delinsC	CA	C	.	PASS	GeneName=CTRC
1	15440490	NM_007272:c.133-3C>A	C	A	.	PASS	GeneName=CTRC
1	15440540	NM_007272:g.15440540:C>A	C	A	.	PASS	GeneName=CTRC
1	15440540	NM_007272:g.15440540:C>T	C	T	.	PASS	GeneName=CTRC
1	15440875	NM_007272:g.15440875:A>G	A	G	.	PASS	GeneName=CTRC
1	15440890	NM_007272:g.15440890:A>G	A	G	.	PASS	GeneName=CTRC
1	15440973	NM_007272:g.15440973:A>G	A	G	.	PASS	GeneName=CTRC
1	15441040	NM_007272:g.15441040:C>T	C	T	.	PASS	GeneName=CTRC
1	15441136	NM_007272:g.15441136:C>T	C	T	.	PASS	GeneName=CTRC
1	15441140	NM_007272:g.15441140:A>G	A	G	.	PASS	GeneName=CTRC
1	15441527	NM_007272:g.15441527:A>C	A	C	.	PASS	GeneName=CTRC
1	15441808	NM_007272:g.15441808:G>A	G	A	.	PASS	GeneName=CTRC
1	15441989	NM_007272:g.15441989:G>A	G	A	.	PASS	GeneName=CTRC
1	15441989	NM_007272:g.15441989:G>C	G	C	.	PASS	GeneName=CTRC
1	15442005	NM_007272:g.15442005:G>A	G	A	.	PASS	GeneName=CTRC
1	15442237	NM_007272:g.15442237:A>G	A	G	.	PASS	GeneName=CTRC
1	15442643	NM_007272:g.15442643:G>A	G	A	.	PASS	GeneName=CTRC
1	15443126	NM_007272:g.15443126:C>G	C	G	.	PASS	GeneName=CTRC
1	15443604	NM_007272:g.15443604:G>C	G	C	.	PASS	GeneName=CTRC
1	15443606	NM_007272:g.15443606:C>A	C	A	.	PASS	GeneName=CTRC
1	15443606	NM_007272:g.15443606:C>T	C	T	.	PASS	GeneName=CTRC
1	15443607	NM_007272:g.15443607:G>A	G	A	.	PASS	GeneName=CTRC
1	15443607	NM_007272:g.15443607:G>C	G	C	.	PASS	GeneName=CTRC
1	15443849	NM_007272:g.15443849:T>C	T	C	.	PASS	GeneName=CTRC
1	15444444	NM_007272:g.15444444_15444444:delinsCCTTG	C	CCTTG	.	PASS	GeneName=CTRC
1	15444626	NM_007272:g.15444626:A>G	A	G	.	PASS	GeneName=CTRC
1	15445126	NM_007272:g.15445126_15445126:delinsGC	G	GC	.	PASS	GeneName=CTRC
1	15445225	NM_007272:g.15445225:C>G	C	G	.	PASS	GeneName=CTRC
1	15445562	NM_007272:g.15445562:G>A	G	A	.	PASS	GeneName=CTRC
1	15445562	NM_007272:g.15445562:G>C	G	C	.	PASS	GeneName=CTRC
1	15445562	NM_007272:g.15445562:G>T	G	T	.	PASS	GeneName=CTRC
1	15445585	NM_007272:c.640-12G>A	G	A	.	PASS	GeneName=CTRC
1	15445647	NM_007272:c.690G>A	G	A	.	PASS	GeneName=CTRC
1	15445899	NM_007272:g.15445899_15445899:delinsCATTTATTCACTT	C	CATTTATTCACTT	.	PASS	GeneName=CTRC
1	15446003	NM_007272:g.15446003_15446003:delinsTATTC	T	TATTC	.	PASS	GeneName=CTRC
1	15446003	NM_007272:g.15446003_15446003:delinsTATTCATTC	T	TATTCATTC	.	PASS	GeneName=CTRC
1	15446438	NM_007272:g.15446438:A>G	A	G	.	PASS	GeneName=CTRC
1	15446504	NM_007272:g.15446504:G>A	G	A	.	PASS	GeneName=CTRC
1	16974953	NM_001135248:g.16974953:G>A	C	T	.	PASS	GeneName=MFAP2
1	16975177	NM_001135248:g.16975177:A>G	T	C	.	PASS	GeneName=MFAP2
1	16975285	NM_001135248:g.16975285:T>C	A	G	.	PASS	GeneName=MFAP2
1	16975285	NM_001135248:g.17301780T>C	A	G	.	PASS	GeneName=MFAP2
1	16975405	NM_001135248:g.16975429_16975405:delinsT	AGACAGAACCTGGCACGGGAGCCCG	A	.	PASS	GeneName=MFAP2
1	16975510	NM_001135248:g.16975510:G>A	C	T	.	PASS	GeneName=MFAP2
1	16975813	NM_001135248:g.16975813:G>A	C	T	.	PASS	GeneName=MFAP2
1	16976313	NM_001135248:g.16976313:C>T	G	A	.	PASS	GeneName=MFAP2
1	16976669	NM_001135248:g.16976672_16976669:delinsG	CAGG	C	.	PASS	GeneName=MFAP2
1	16977094	NM_001135248:g.16977094:G>A	C	T	.	PASS	GeneName=MFAP2
1	16977094	NM_001135248:g.16977094:G>C	C	G	.	PASS	GeneName=MFAP2
1	16977297	NM_001135248:g.16977297:G>A	C	T	.	PASS	GeneName=MFAP2
1	16977530	NM_001135248:g.16977530:A>G	T	C	.	PASS	GeneName=MFAP2
1	16977685	NM_001135248:g.16977685:C>T	G	A	.	PASS	GeneName=MFAP2
1	16978148	NM_001135248:g.16978148:A>G	T	C	.	PASS	GeneName=MFAP2
1	16978985	NM_001135248:g.16978985:C>G	G	C	.	PASS	GeneName=MFAP2
1	16979325	NM_001135248:g.16979325:C>G	G	C	.	PASS	GeneName=MFAP2
1	16979408	NM_001135248:g.16979408:C>A	G	T	.	PASS	GeneName=MFAP2
1	16979408	NM_001135248:g.16979408:C>T	G	A	.	PASS	GeneName=MFAP2
1	16979534	NM_001135248:g.16979534:G>T	C	A	.	PASS	GeneName=MFAP2
1	16979842	NM_001135248:g.16979842:C>G	G	C	.	PASS	GeneName=MFAP2
1	16980101	NM_001135248:g.16980101:G>A	C	T	.	PASS	GeneName=MFAP2
1	16980180	NM_001135248:g.16980180:G>C	C	G	.	PASS	GeneName=MFAP2
1	16980180	NM_001135248:g.16980180:G>T	C	A	.	PASS	GeneName=MFAP2
1	16980204	NM_001135248:g.16980204:A>T	T	A	.	PASS	GeneName=MFAP2
1	16980279	NM_001135248:g.16980280_16980279:delinsG	CA	C	.	PASS	GeneName=MFAP2
1	16980375	NM_001135248:g.16980375:C>G	G	C	.	PASS	GeneName=MFAP2
1	16980375	NM_001135248:g.16980375:C>T	G	A	.	PASS	GeneName=MFAP2
1	16980428	NM_001135248:g.16980428:G>A	C	T	.	PASS	GeneName=MFAP2
1	16980453	NM_001135248:g.16980453:G>A	C	T	.	PASS	GeneName=MFAP2
1	16980603	NM_001135248:g.16980603:C>T	G	A	.	PASS	GeneName=MFAP2
1	21509711	NM_000478:g.21509711:C>G	C	G	.	PASS	GeneName=ALPL
1	21509847	NM_000478:g.21509847:C>T	C	T	.	PASS	GeneName=ALPL
1	21510441	NM_000478:g.21510441:C>T	C	T	.	PASS	GeneName=ALPL
1	21511262	NM_000478:g.21511262:A>G	A	G	.	PASS	GeneName=ALPL
1	21512434	NM_000478:g.21512434:T>C	T	C	.	PASS	GeneName=ALPL
1	21512558	NM_000478:g.21512558:A>C	A	C	.	PASS	GeneName=ALPL
1	21512650	NM_000478:g.21512650:G>A	G	A	.	PASS	GeneName=ALPL
1	21513197	NM_000478:g.21513197:T>C	T	C	.	PASS	GeneName=ALPL
1	21513237	NM_000478:g.21513237:G>A	G	A	.	PASS	GeneName=ALPL
1	21513555	NM_000478:g.21513555:G>A	G	A	.	PASS	GeneName=ALPL
1	21513636	NM_000478:g.21513636:G>A	G	A	.	PASS	GeneName=ALPL
1	21513725	NM_000478:g.21513725:T>A	T	A	.	PASS	GeneName=ALPL
1	21514005	NM_000478:g.21514005:C>G	C	G	.	PASS	GeneName=ALPL
1	21514156	NM_000478:g.21514156:C>A	C	A	.	PASS	GeneName=ALPL
1	21514156	NM_000478:g.21514156:C>T	C	T	.	PASS	GeneName=ALPL
1	21514216	NM_000478:g.21514216:T>G	T	G	.	PASS	GeneName=ALPL
1	21514393	NM_000478:g.21514393:C>T	C	T	.	PASS	GeneName=ALPL
1	21514851	NM_000478:g.21514851:T>A	T	A	.	PASS	GeneName=ALPL
1	21514851	NM_000478:g.21514851:T>C	T	C	.	PASS	GeneName=ALPL
1	21515204	NM_000478:g.21515204:T>A	T	A	.	PASS	GeneName=ALPL
1	21515204	NM_000478:g.21515204:T>C	T	C	.	PASS	GeneName=ALPL
1	21515322	NM_000478:g.21515322:T>C	T	C	.	PASS	GeneName=ALPL
1	21515481	NM_000478:g.21515481:C>T	C	T	.	PASS	GeneName=ALPL
1	21515601	NM_000478:g.21515601:T>A	T	A	.	PASS	GeneName=ALPL
1	21515601	NM_000478:g.21515601:T>G	T	G	.	PASS	GeneName=ALPL
1	21515604	NM_000478:g.21515604:A>G	A	G	.	PASS	GeneName=ALPL
1	21515767	NM_000478:g.21515767:C>T	C	T	.	PASS	GeneName=ALPL
1	21515968	NM_000478:g.21515968:T>G	T	G	.	PASS	GeneName=ALPL
1	21516037	NM_000478:g.21516037:C>A	C	A	.	PASS	GeneName=ALPL
1	21516065	NM_000478:g.21516065:A>T	A	T	.	PASS	GeneName=ALPL
1	21516172	NM_000478:g.21516172:A>G	A	G	.	PASS	GeneName=ALPL
1	21516194	NM_000478:g.21516194:G>T	G	T	.	PASS	GeneName=ALPL
1	21516384	NM_000478:g.21516384:C>A	C	A	.	PASS	GeneName=ALPL
1	21516399	NM_000478:g.21516399:T>C	T	C	.	PASS	GeneName=ALPL
1	21516429	NM_000478:g.21516429_21516429:delinsTAA	T	TAA	.	PASS	GeneName=ALPL
1	21516763	NM_000478:g.21516763:T>G	T	G	.	PASS	GeneName=ALPL
1	21516908	NM_000478:g.21516908:G>T	G	T	.	PASS	GeneName=ALPL
1	21517005	NM_000478:g.21517005:A>G	A	G	.	PASS	GeneName=ALPL
1	21517064	NM_000478:g.21517064:C>G	C	G	.	PASS	GeneName=ALPL
1	21517115	NM_000478:g.21517115:T>C	T	C	.	PASS	GeneName=ALPL
1	21517498	NM_000478:g.21517498_21517498:delinsGT	G	GT	.	PASS	GeneName=ALPL
1	21517802	NM_000478:g.21517802:G>T	G	T	.	PASS	GeneName=ALPL
1	21517804	NM_000478:g.21517804:A>G	A	G	.	PASS	GeneName=ALPL
1	21518003	NM_000478:g.21518003:A>G	A	G	.	PASS	GeneName=ALPL
1	21518031	NM_000478:g.21518031:T>A	T	A	.	PASS	GeneName=ALPL
1	21518097	NM_000478:g.21518097:A>G	A	G	.	PASS	GeneName=ALPL
1	21518243	NM_000478:g.21518243:A>T	A	T	.	PASS	GeneName=ALPL
1	21518276	NM_000478:g.21518276:A>C	A	C	.	PASS	GeneName=ALPL
1	21518329	NM_000478:g.21518329:C>T	C	T	.	PASS	GeneName=ALPL
1	21518382	NM_000478:g.21518382:A>G	A	G	.	PASS	GeneName=ALPL
1	21518489	NM_000478:g.21518489:C>T	C	T	.	PASS	GeneName=ALPL
1	21518779	NM_000478:g.21518779:T>A	T	A	.	PASS	GeneName=ALPL
1	21519057	NM_000478:g.21519057:C>A	C	A	.	PASS	GeneName=ALPL
1	21519057	NM_000478:g.21519057:C>T	C	T	.	PASS	GeneName=ALPL
1	21519280	NM_000478:g.21519280:T>C	T	C	.	PASS	GeneName=ALPL
1	21519347	NM_000478:g.21519347:C>T	C	T	.	PASS	GeneName=ALPL
1	21519436	NM_000478:g.21519436:G>C	G	C	.	PASS	GeneName=ALPL
1	21519894	NM_000478:g.21519894:A>G	A	G	.	PASS	GeneName=ALPL
1	21520182	NM_000478:g.21520182:A>C	A	C	.	PASS	GeneName=ALPL
1	21520490	NM_000478:g.21520490:C>T	C	T	.	PASS	GeneName=ALPL
1	21520618	NM_000478:g.21520618:C>T	C	T	.	PASS	GeneName=ALPL
1	21521055	NM_000478:g.21521055:T>C	T	C	.	PASS	GeneName=ALPL
1	21521315	NM_000478:g.21521315:G>A	G	A	.	PASS	GeneName=ALPL
1	21521899	NM_000478:g.21521899:G>C	G	C	.	PASS	GeneName=ALPL
1	21522354	NM_000478:g.21522354:G>A	G	A	.	PASS	GeneName=ALPL
1	21522469	NM_000478:g.21522469:T>A	T	A	.	PASS	GeneName=ALPL
1	21523216	NM_000478:g.21523216:T>A	T	A	.	PASS	GeneName=ALPL
1	21523278	NM_000478:g.21523278:G>A	G	A	.	PASS	GeneName=ALPL
1	21523374	NM_000478:g.21523374:A>G	A	G	.	PASS	GeneName=ALPL
1	21523914	NM_000478:g.21523914_21523914:delinsGA	G	GA	.	PASS	GeneName=ALPL
1	21523999	NM_000478:g.21523999_21524002:delinsC	CTTT	C	.	PASS	GeneName=ALPL
1	21524097	NM_000478:g.21524097:A>C	A	C	.	PASS	GeneName=ALPL
1	21524097	NM_000478:g.21524097:A>G	A	G	.	PASS	GeneName=ALPL
1	21524602	NM_000478:g.21524602:C>T	C	T	.	PASS	GeneName=ALPL
1	21524819	NM_000478:g.21524819:T>G	T	G	.	PASS	GeneName=ALPL
1	21525401	NM_000478:g.21525401:C>T	C	T	.	PASS	GeneName=ALPL
1	21525585	NM_000478:g.21525585:C>T	C	T	.	PASS	GeneName=ALPL
1	21525709	NM_000478:g.21525709_21525710:delinsT	TG	T	.	PASS	GeneName=ALPL
1	21525711	NM_000478:g.21525711:G>C	G	C	.	PASS	GeneName=ALPL
1	21525719	NM_000478:g.21525719:G>A	G	A	.	PASS	GeneName=ALPL
1	21525726	NM_000478:g.21525726:G>A	G	A	.	PASS	GeneName=ALPL
1	21525740	NM_000478:g.21525740:C>G	C	G	.	PASS	GeneName=ALPL
1	21525816	NM_000478:g.21525816:C>T	C	T	.	PASS	GeneName=ALPL
1	21526288	NM_000478:g.21526288:T>A	T	A	.	PASS	GeneName=ALPL
1	21526288	NM_000478:g.21526288:T>C	T	C	.	PASS	GeneName=ALPL
1	21526326	NM_000478:g.21526326:A>G	A	G	.	PASS	GeneName=ALPL
1	21526458	NM_000478:g.21526458:C>T	C	T	.	PASS	GeneName=ALPL
1	21527015	NM_000478:g.21527015_21527015:delinsGTTCTT	G	GTTCTT	.	PASS	GeneName=ALPL
1	21527015	NM_000478:g.21527015_21527015:delinsGTTCTTTTCTT	G	GTTCTTTTCTT	.	PASS	GeneName=ALPL
1	21527015	NM_000478:g.21527015_21527015:delinsGTTCTTTTCTTTTCTT	G	GTTCTTTTCTTTTCTT	.	PASS	GeneName=ALPL
1	21527015	NM_000478:g.21527015_21527015:delinsGTTCTTTTCTTTTCTTTTCTT	G	GTTCTTTTCTTTTCTTTTCTT	.	PASS	GeneName=ALPL
1	21527015	NM_000478:g.21527015_21527015:delinsGTTCTTTTCTTTTCTTTTCTTTTCTT	G	GTTCTTTTCTTTTCTTTTCTTTTCTT	.	PASS	GeneName=ALPL
1	21527015	NM_000478:g.21527015_21527015:delinsGTTCTTTTCTTTTCTTTTCTTTTCTTTTCTT	G	GTTCTTTTCTTTTCTTTTCTTTTCTTTTCTT	.	PASS	GeneName=ALPL
1	21527252	NM_000478:g.21527252:G>A	G	A	.	PASS	GeneName=ALPL
1	21527327	NM_000478:g.21527327:C>T	C	T	.	PASS	GeneName=ALPL
1	21527549	NM_000478:g.21527549_21527550:delinsC	CT	C	.	PASS	GeneName=ALPL
1	21527844	NM_000478:g.21527844:C>T	C	T	.	PASS	GeneName=ALPL
1	21528010	NM_000478:g.21528010:T>C	T	C	.	PASS	GeneName=ALPL
1	21528010	NM_000478:g.21528010:T>G	T	G	.	PASS	GeneName=ALPL
1	21528033	NM_000478:g.21528033:T>G	T	G	.	PASS	GeneName=ALPL
1	21528408	NM_000478:g.21528408:T>C	T	C	.	PASS	GeneName=ALPL
1	21528410	NM_000478:g.21528410:T>C	T	C	.	PASS	GeneName=ALPL
1	21528432	NM_000478:g.21528432:C>G	C	G	.	PASS	GeneName=ALPL
1	21528432	NM_000478:g.21528432:C>T	C	T	.	PASS	GeneName=ALPL
1	21528504	NM_000478:g.21528504:T>C	T	C	.	PASS	GeneName=ALPL
1	21528584	NM_000478:g.21528584:T>C	T	C	.	PASS	GeneName=ALPL
1	21528601	NM_000478:g.21528601:T>C	T	C	.	PASS	GeneName=ALPL
1	21528613	NM_000478:g.21528613:A>G	A	G	.	PASS	GeneName=ALPL
1	21528675	NM_000478:g.21528675:G>C	G	C	.	PASS	GeneName=ALPL
1	21528780	NM_000478:g.21528780:G>C	G	C	.	PASS	GeneName=ALPL
1	21528780	NM_000478:g.21528780:G>T	G	T	.	PASS	GeneName=ALPL
1	21528836	NM_000478:g.21528836:G>A	G	A	.	PASS	GeneName=ALPL
1	21528897	NM_000478:g.21528897:C>G	C	G	.	PASS	GeneName=ALPL
1	21528898	NM_000478:g.21528898:C>T	C	T	.	PASS	GeneName=ALPL
1	21529069	NM_000478:g.21529069_21529070:delinsC	CA	C	.	PASS	GeneName=ALPL
1	21529270	NM_000478:g.21529270:T>C	T	C	.	PASS	GeneName=ALPL
1	21529626	NM_000478:g.21529626:T>C	T	C	.	PASS	GeneName=ALPL
1	21529805	NM_000478:g.21529805:A>T	A	T	.	PASS	GeneName=ALPL
1	21529865	NM_000478:g.21529865:G>A	G	A	.	PASS	GeneName=ALPL
1	21530123	NM_000478:g.21530123:C>T	C	T	.	PASS	GeneName=ALPL
1	21530140	NM_000478:g.21530140:G>A	G	A	.	PASS	GeneName=ALPL
1	21530245	NM_000478:g.21530245:T>C	T	C	.	PASS	GeneName=ALPL
1	21530755	NM_000478:g.21530755:A>G	A	G	.	PASS	GeneName=ALPL
1	21530755	NM_000478:g.21530755:A>T	A	T	.	PASS	GeneName=ALPL
1	21530777	NM_000478:g.21530777_21530778:delinsA	AT	A	.	PASS	GeneName=ALPL
1	21530925	NM_000478:g.21530925:C>G	C	G	.	PASS	GeneName=ALPL
1	21530925	NM_000478:g.21530925:C>T	C	T	.	PASS	GeneName=ALPL
1	21531459	NM_000478:g.21531459:A>C	A	C	.	PASS	GeneName=ALPL
1	21531459	NM_000478:g.21531459:A>G	A	G	.	PASS	GeneName=ALPL
1	21532003	NM_000478:g.21532003:G>C	G	C	.	PASS	GeneName=ALPL
1	21532610	NM_000478:g.21532610:G>A	G	A	.	PASS	GeneName=ALPL
1	21532957	NM_000478:g.21532957:A>G	A	G	.	PASS	GeneName=ALPL
1	21533014	NM_000478:g.21533014:A>G	A	G	.	PASS	GeneName=ALPL
1	21533054	NM_000478:g.21533054:G>T	G	T	.	PASS	GeneName=ALPL
1	21533789	NM_000478:g.21533789:C>A	C	A	.	PASS	GeneName=ALPL
1	21533789	NM_000478:g.21533789:C>T	C	T	.	PASS	GeneName=ALPL
1	21533838	NM_000478:g.21533838:G>A	G	A	.	PASS	GeneName=ALPL
1	21533904	NM_000478:g.21533904_21533906:delinsC	CAA	C	.	PASS	GeneName=ALPL
1	21533934	NM_000478:g.21533934_21533938:delinsA	AAAAG	A	.	PASS	GeneName=ALPL
1	21534056	NM_000478:g.21534056_21534056:delinsATCAC	A	ATCAC	.	PASS	GeneName=ALPL
1	21534234	NM_000478:g.21534234:C>T	C	T	.	PASS	GeneName=ALPL
1	21534392	NM_000478:g.21534392:T>G	T	G	.	PASS	GeneName=ALPL
1	21534493	NM_000478:g.21534493:A>G	A	G	.	PASS	GeneName=ALPL
1	21534527	NM_000478:g.21534527:T>A	T	A	.	PASS	GeneName=ALPL
1	21534527	NM_000478:g.21534527:T>G	T	G	.	PASS	GeneName=ALPL
1	21534528	NM_000478:g.21534528:C>G	C	G	.	PASS	GeneName=ALPL
1	21534615	NM_000478:g.21534615:G>A	G	A	.	PASS	GeneName=ALPL
1	21534734	NM_000478:g.21534734:G>T	G	T	.	PASS	GeneName=ALPL
1	21534837	NM_000478:g.21534837:G>C	G	C	.	PASS	GeneName=ALPL
1	21535163	NM_000478:g.21535163:G>A	G	A	.	PASS	GeneName=ALPL
1	21535272	NM_000478:g.21535272:A>G	A	G	.	PASS	GeneName=ALPL
1	21535356	NM_000478:g.21535356:G>A	G	A	.	PASS	GeneName=ALPL
1	21535760	NM_000478:g.21535760:T>G	T	G	.	PASS	GeneName=ALPL
1	21536132	NM_000478:g.21536132:C>T	C	T	.	PASS	GeneName=ALPL
1	21536507	NM_000478:g.21536507:A>C	A	C	.	PASS	GeneName=ALPL
1	21536507	NM_000478:g.21536507:A>G	A	G	.	PASS	GeneName=ALPL
1	21536640	NM_000478:g.21536640:A>G	A	G	.	PASS	GeneName=ALPL
1	21536694	NM_000478:g.21536694:G>T	G	T	.	PASS	GeneName=ALPL
1	21536874	NM_000478:g.21536874:T>A	T	A	.	PASS	GeneName=ALPL
1	21536891	NM_000478:g.21536891_21536894:delinsC	CTTT	C	.	PASS	GeneName=ALPL
1	21536974	NM_000478:g.21536974:A>G	A	G	.	PASS	GeneName=ALPL
1	21537002	NM_000478:g.21537002:T>G	T	G	.	PASS	GeneName=ALPL
1	21537138	NM_000478:g.21537138:T>C	T	C	.	PASS	GeneName=ALPL
1	21537198	NM_000478:g.21537198:G>T	G	T	.	PASS	GeneName=ALPL
1	21537406	NM_000478:g.21537406:A>C	A	C	.	PASS	GeneName=ALPL
1	21537412	NM_000478:g.21537412:T>C	T	C	.	PASS	GeneName=ALPL
1	21537463	NM_000478:g.21537463:C>T	C	T	.	PASS	GeneName=ALPL
1	21537475	NM_000478:g.21537475:C>T	C	T	.	PASS	GeneName=ALPL
1	21537570	NM_000478:g.21537570:C>A	C	A	.	PASS	GeneName=ALPL
1	21538031	NM_000478:g.21538031:T>C	T	C	.	PASS	GeneName=ALPL
1	21538386	NM_000478:g.21538386:T>C	T	C	.	PASS	GeneName=ALPL
1	21538737	NM_000478:g.21538737:G>A	G	A	.	PASS	GeneName=ALPL
1	21538745	NM_000478:g.21538745_21538759:delinsA	AGCCAGGTCTTGAAT	A	.	PASS	GeneName=ALPL
1	21538953	NM_000478:g.21538953:C>T	C	T	.	PASS	GeneName=ALPL
1	21539401	NM_000478:g.21539401:G>A	G	A	.	PASS	GeneName=ALPL
1	21539656	NM_000478:g.21539656_21539657:delinsC	CT	C	.	PASS	GeneName=ALPL
1	21539759	NM_000478:g.21539759:A>C	A	C	.	PASS	GeneName=ALPL
1	21539759	NM_000478:g.21539759:A>G	A	G	.	PASS	GeneName=ALPL
1	21539948	NM_000478:g.21539948:G>A	G	A	.	PASS	GeneName=ALPL
1	21539948	NM_000478:g.21539948:G>C	G	C	.	PASS	GeneName=ALPL
1	21540071	NM_000478:g.21540071:G>A	G	A	.	PASS	GeneName=ALPL
1	21540132	NM_000478:g.21540132:G>A	G	A	.	PASS	GeneName=ALPL
1	21540322	NM_000478:g.21540322_21540322:delinsTG	T	TG	.	PASS	GeneName=ALPL
1	21540336	NM_000478:g.21540336:T>C	T	C	.	PASS	GeneName=ALPL
1	21540998	NM_000478:g.21540998:T>C	T	C	.	PASS	GeneName=ALPL
1	21541107	NM_000478:g.21541107:C>T	C	T	.	PASS	GeneName=ALPL
1	21541109	NM_000478:g.21541109:T>C	T	C	.	PASS	GeneName=ALPL
1	21541666	NM_000478:g.21541666:G>T	G	T	.	PASS	GeneName=ALPL
1	21542840	NM_000478:g.21542840:C>A	C	A	.	PASS	GeneName=ALPL
1	21542882	NM_000478:g.21542882:C>T	C	T	.	PASS	GeneName=ALPL
1	21543007	NM_000478:g.21543007:A>C	A	C	.	PASS	GeneName=ALPL
1	21543280	NM_000478:g.21543280:A>G	A	G	.	PASS	GeneName=ALPL
1	21543425	NM_000478:g.21543425:T>C	T	C	.	PASS	GeneName=ALPL
1	21543958	NM_000478:g.21543958:C>T	C	T	.	PASS	GeneName=ALPL
1	21544188	NM_000478:g.21544188:C>T	C	T	.	PASS	GeneName=ALPL
1	21544233	NM_000478:g.21544233:A>G	A	G	.	PASS	GeneName=ALPL
1	21544438	NM_000478:g.21544438:G>A	G	A	.	PASS	GeneName=ALPL
1	21544589	NM_000478:g.21544589_21544590:delinsC	CA	C	.	PASS	GeneName=ALPL
1	21544806	NM_000478:g.21544806:G>C	G	C	.	PASS	GeneName=ALPL
1	21545273	NM_000478:g.21545273:G>T	G	T	.	PASS	GeneName=ALPL
1	21545307	NM_000478:g.21545307:T>G	T	G	.	PASS	GeneName=ALPL
1	21545511	NM_000478:g.21545511:G>A	G	A	.	PASS	GeneName=ALPL
1	21545639	NM_000478:g.21545639:G>A	G	A	.	PASS	GeneName=ALPL
1	21545911	NM_000478:g.21545911:G>A	G	A	.	PASS	GeneName=ALPL
1	21546509	NM_000478:g.21546509:C>G	C	G	.	PASS	GeneName=ALPL
1	21546509	NM_000478:g.21546509:C>T	C	T	.	PASS	GeneName=ALPL
1	21546576	NM_000478:g.21546576:G>A	G	A	.	PASS	GeneName=ALPL
1	21546625	NM_000478:g.21546625:G>A	G	A	.	PASS	GeneName=ALPL
1	21546625	NM_000478:g.21546625:G>T	G	T	.	PASS	GeneName=ALPL
1	21546711	NM_000478:g.21546711:G>A	G	A	.	PASS	GeneName=ALPL
1	21547184	NM_000478:g.21547184:C>G	C	G	.	PASS	GeneName=ALPL
1	21547549	NM_000478:g.21547549:C>A	C	A	.	PASS	GeneName=ALPL
1	21547572	NM_000478:g.21547572:T>C	T	C	.	PASS	GeneName=ALPL
1	21547620	NM_000478:g.21547620:C>A	C	A	.	PASS	GeneName=ALPL
1	21547620	NM_000478:g.21547620:C>T	C	T	.	PASS	GeneName=ALPL
1	21547694	NM_000478:g.21547694:G>A	G	A	.	PASS	GeneName=ALPL
1	21547840	NM_000478:g.21547840:G>T	G	T	.	PASS	GeneName=ALPL
1	21547847	NM_000478:g.21547847:G>A	G	A	.	PASS	GeneName=ALPL
1	21548088	NM_000478:g.21548088:G>A	G	A	.	PASS	GeneName=ALPL
1	21548210	NM_000478:g.21548210:A>G	A	G	.	PASS	GeneName=ALPL
1	21548350	NM_000478:g.21548350:C>T	C	T	.	PASS	GeneName=ALPL
1	21548503	NM_000478:g.21548503:T>A	T	A	.	PASS	GeneName=ALPL
1	21548604	NM_000478:g.21548604:C>G	C	G	.	PASS	GeneName=ALPL
1	21548604	NM_000478:g.21548604:C>T	C	T	.	PASS	GeneName=ALPL
1	21548897	NM_000478:g.21548897:G>A	G	A	.	PASS	GeneName=ALPL
1	21549320	NM_000478:g.21549320:A>G	A	G	.	PASS	GeneName=ALPL
1	21549423	NM_000478:g.21549423:C>T	C	T	.	PASS	GeneName=ALPL
1	21549475	NM_000478:g.21549475_21549476:delinsC	CT	C	.	PASS	GeneName=ALPL
1	21549481	NM_000478:g.21549481:T>C	T	C	.	PASS	GeneName=ALPL
1	21549519	NM_000478:g.21549519:G>A	G	A	.	PASS	GeneName=ALPL
1	21549586	NM_000478:g.21549586:G>A	G	A	.	PASS	GeneName=ALPL
1	21549586	NM_000478:g.21549586:G>T	G	T	.	PASS	GeneName=ALPL
1	21549999	NM_000478:g.21549999:C>T	C	T	.	PASS	GeneName=ALPL
1	21550464	NM_000478:g.21550464:T>C	T	C	.	PASS	GeneName=ALPL
1	21550581	NM_000478:g.21550581:C>T	C	T	.	PASS	GeneName=ALPL
1	21550772	NM_000478:g.21550772:G>C	G	C	.	PASS	GeneName=ALPL
1	21551260	NM_000478:g.21551260:A>G	A	G	.	PASS	GeneName=ALPL
1	21551415	NM_000478:g.21551415:C>A	C	A	.	PASS	GeneName=ALPL
1	21552186	NM_000478:g.21552186_21552186:delinsTA	T	TA	.	PASS	GeneName=ALPL
1	21552441	NM_000478:g.21552441:T>C	T	C	.	PASS	GeneName=ALPL
1	21552999	NM_000478:g.21552999:G>A	G	A	.	PASS	GeneName=ALPL
1	21553031	NM_000478:g.21553031:A>G	A	G	.	PASS	GeneName=ALPL
1	21553075	NM_000478:g.21553075_21553075:delinsTAAAAA	T	TAAAAA	.	PASS	GeneName=ALPL
1	21553075	NM_000478:g.21553075_21553075:delinsTGAAAA	T	TGAAAA	.	PASS	GeneName=ALPL
1	21553075	NM_000478:g.21553075_21553075:delinsTTAAAA	T	TTAAAA	.	PASS	GeneName=ALPL
1	21553150	NM_000478:g.21553150_21553150:delinsGT	G	GT	.	PASS	GeneName=ALPL
1	21553150	NM_000478:g.21553150_21553150:delinsGTT	G	GTT	.	PASS	GeneName=ALPL
1	21553503	NM_000478:g.21553503:G>A	G	A	.	PASS	GeneName=ALPL
1	21553575	NM_000478:g.21553575:A>G	A	G	.	PASS	GeneName=ALPL
1	21554325	NM_000478:g.21554325_21554325:delinsCAT	C	CAT	.	PASS	GeneName=ALPL
1	21554325	NM_000478:g.21554325_21554325:delinsCATAT	C	CATAT	.	PASS	GeneName=ALPL
1	21554325	NM_000478:g.21554325_21554325:delinsCATATAT	C	CATATAT	.	PASS	GeneName=ALPL
1	21554325	NM_000478:g.21554325_21554325:delinsCATATATAT	C	CATATATAT	.	PASS	GeneName=ALPL
1	21554325	NM_000478:g.21554325_21554325:delinsCATATATATAT	C	CATATATATAT	.	PASS	GeneName=ALPL
1	21554525	NM_000478:g.21554525:C>G	C	G	.	PASS	GeneName=ALPL
1	21554791	NM_000478:g.21554791:G>T	G	T	.	PASS	GeneName=ALPL
1	21554795	NM_000478:g.21554795:G>T	G	T	.	PASS	GeneName=ALPL
1	21554807	NM_000478:g.21554807:G>A	G	A	.	PASS	GeneName=ALPL
1	21554807	NM_000478:g.21554807:G>T	G	T	.	PASS	GeneName=ALPL
1	21554811	NM_000478:g.21554811:G>T	G	T	.	PASS	GeneName=ALPL
1	21554815	NM_000478:g.21554815:G>C	G	C	.	PASS	GeneName=ALPL
1	21554815	NM_000478:g.21554815:G>T	G	T	.	PASS	GeneName=ALPL
1	21555577	NM_000478:g.21555577:C>T	C	T	.	PASS	GeneName=ALPL
1	21555888	NM_000478:g.21555888:A>C	A	C	.	PASS	GeneName=ALPL
1	21555905	NM_000478:g.21555905:G>A	G	A	.	PASS	GeneName=ALPL
1	21556327	NM_000478:g.21556327:G>A	G	A	.	PASS	GeneName=ALPL
1	21557920	NM_000478:g.21557920:C>A	C	A	.	PASS	GeneName=ALPL
1	21558015	NM_000478:g.21558015:T>C	T	C	.	PASS	GeneName=ALPL
1	21558376	NM_000478:g.21558376_21558376:delinsCGT	C	CGT	.	PASS	GeneName=ALPL
1	21558628	NM_000478:g.21558628:G>T	G	T	.	PASS	GeneName=ALPL
1	21558702	NM_000478:g.21558702:C>A	C	A	.	PASS	GeneName=ALPL
1	21558702	NM_000478:g.21558702:C>G	C	G	.	PASS	GeneName=ALPL
1	21559272	NM_000478:g.21559272:G>A	G	A	.	PASS	GeneName=ALPL
1	21559279	NM_000478:g.21559279:C>T	C	T	.	PASS	GeneName=ALPL
1	21559489	NM_000478:g.21559489:A>G	A	G	.	PASS	GeneName=ALPL
1	21560326	NM_000478:g.21560326:C>T	C	T	.	PASS	GeneName=ALPL
1	21560797	NM_000478:g.21560797:C>A	C	A	.	PASS	GeneName=ALPL
1	21560797	NM_000478:g.21560797:C>G	C	G	.	PASS	GeneName=ALPL
1	21560953	NM_000478:g.21560953:T>C	T	C	.	PASS	GeneName=ALPL
1	21561666	NM_000478:g.21561666_21561669:delinsC	CTTT	C	.	PASS	GeneName=ALPL
1	21561932	NM_000478:g.21561932:G>A	G	A	.	PASS	GeneName=ALPL
1	21562061	NM_000478:g.21562061:C>G	C	G	.	PASS	GeneName=ALPL
1	21562201	NM_000478:g.21562201:A>G	A	G	.	PASS	GeneName=ALPL
1	21562523	NM_000478:g.21562523:T>C	T	C	.	PASS	GeneName=ALPL
1	21562650	NM_000478:g.21562650:A>C	A	C	.	PASS	GeneName=ALPL
1	21562650	NM_000478:g.21562650:A>G	A	G	.	PASS	GeneName=ALPL
1	21562650	NM_000478:g.21562650:A>T	A	T	.	PASS	GeneName=ALPL
1	21562674	NM_000478:g.21562674:C>G	C	G	.	PASS	GeneName=ALPL
1	21562722	NM_000478:g.21562722:C>A	C	A	.	PASS	GeneName=ALPL
1	21562722	NM_000478:g.21562722:C>T	C	T	.	PASS	GeneName=ALPL
1	21562847	NM_000478:g.21562847:A>G	A	G	.	PASS	GeneName=ALPL
1	21562888	NM_000478:g.21562888:G>A	G	A	.	PASS	GeneName=ALPL
1	21563013	NM_000478:g.21563013:C>T	C	T	.	PASS	GeneName=ALPL
1	21563142	NM_000478:g.21563142:T>C	T	C	.	PASS	GeneName=ALPL
1	21563291	NM_000478:g.21563291:C>G	C	G	.	PASS	GeneName=ALPL
1	21563291	NM_000478:g.21563291_21563292:delinsC	CG	C	.	PASS	GeneName=ALPL
1	21563406	NM_000478:g.21563406:A>G	A	G	.	PASS	GeneName=ALPL
1	21563513	NM_000478:g.21563513:G>A	G	A	.	PASS	GeneName=ALPL
1	21563771	NM_000478:g.21563771_21563774:delinsT	TTGA	T	.	PASS	GeneName=ALPL
1	21563893	NM_000478:g.21563893:G>A	G	A	.	PASS	GeneName=ALPL
1	21563971	NM_000478:g.21563971:A>G	A	G	.	PASS	GeneName=ALPL
1	21564298	NM_000478:g.21564298:C>G	C	G	.	PASS	GeneName=ALPL
1	21564363	NM_000478:g.21564363:C>T	C	T	.	PASS	GeneName=ALPL
1	21564669	NM_000478:g.21564669:G>A	G	A	.	PASS	GeneName=ALPL
1	21564802	NM_000478:g.21564802:A>G	A	G	.	PASS	GeneName=ALPL
1	21565241	NM_000478:g.21565241:G>A	G	A	.	PASS	GeneName=ALPL
1	21565368	NM_000478:g.21565368:C>A	C	A	.	PASS	GeneName=ALPL
1	21565438	NM_000478:g.21565438:C>T	C	T	.	PASS	GeneName=ALPL
1	21565627	NM_000478:g.21565627:G>A	G	A	.	PASS	GeneName=ALPL
1	21565967	NM_000478:g.21565967:G>A	G	A	.	PASS	GeneName=ALPL
1	21565986	NM_000478:g.21565986:C>T	C	T	.	PASS	GeneName=ALPL
1	21566044	NM_000478:g.21566044:G>A	G	A	.	PASS	GeneName=ALPL
1	21566159	NM_000478:g.21566159:T>C	T	C	.	PASS	GeneName=ALPL
1	21566175	NM_000478:g.21566175:G>A	G	A	.	PASS	GeneName=ALPL
1	21566480	NM_000478:g.21566480:G>A	G	A	.	PASS	GeneName=ALPL
1	21566488	NM_000478:g.21566488:G>A	G	A	.	PASS	GeneName=ALPL
1	21566851	NM_000478:g.21566851:C>A	C	A	.	PASS	GeneName=ALPL
1	21567578	NM_000478:g.21567578:T>C	T	C	.	PASS	GeneName=ALPL
1	21567611	NM_000478:g.21567611:C>T	C	T	.	PASS	GeneName=ALPL
1	21567721	NM_000478:g.21567721:G>A	G	A	.	PASS	GeneName=ALPL
1	21567721	NM_000478:g.21567721:G>T	G	T	.	PASS	GeneName=ALPL
1	21567814	NM_000478:g.21567814:T>C	T	C	.	PASS	GeneName=ALPL
1	21568242	NM_000478:g.21568242:T>A	T	A	.	PASS	GeneName=ALPL
1	21568242	NM_000478:g.21568242:T>C	T	C	.	PASS	GeneName=ALPL
1	21568292	NM_000478:g.21568292:G>T	G	T	.	PASS	GeneName=ALPL
1	21568323	NM_000478:g.21568323:T>C	T	C	.	PASS	GeneName=ALPL
1	21568454	NM_000478:g.21568454:C>A	C	A	.	PASS	GeneName=ALPL
1	21568454	NM_000478:g.21568454:C>G	C	G	.	PASS	GeneName=ALPL
1	21568454	NM_000478:g.21568454:C>T	C	T	.	PASS	GeneName=ALPL
1	21568502	NM_000478:g.21568502:G>C	G	C	.	PASS	GeneName=ALPL
1	21568831	NM_000478:g.21568831:C>A	C	A	.	PASS	GeneName=ALPL
1	21568974	NM_000478:g.21568974:G>C	G	C	.	PASS	GeneName=ALPL
1	21568974	NM_000478:g.21568974:G>T	G	T	.	PASS	GeneName=ALPL
1	21569094	NM_000478:g.21569094:G>A	G	A	.	PASS	GeneName=ALPL
1	21569132	NM_000478:g.21569132:A>G	A	G	.	PASS	GeneName=ALPL
1	21569132	NM_000478:g.21569132:A>T	A	T	.	PASS	GeneName=ALPL
1	21569144	NM_000478:g.21569144:T>C	T	C	.	PASS	GeneName=ALPL
1	21569309	NM_000478:g.21569309:A>G	A	G	.	PASS	GeneName=ALPL
1	21569468	NM_000478:g.21569468:C>T	C	T	.	PASS	GeneName=ALPL
1	21569484	NM_000478:g.21569484:C>T	C	T	.	PASS	GeneName=ALPL
1	21569560	NM_000478:g.21569560:A>G	A	G	.	PASS	GeneName=ALPL
1	21569572	NM_000478:g.21569572_21569573:delinsG	GA	G	.	PASS	GeneName=ALPL
1	21569576	NM_000478:g.21569576:G>C	G	C	.	PASS	GeneName=ALPL
1	21569576	NM_000478:g.21569576:G>T	G	T	.	PASS	GeneName=ALPL
1	21569628	NM_000478:g.21569628:C>T	C	T	.	PASS	GeneName=ALPL
1	21569821	NM_000478:g.21569821:C>T	C	T	.	PASS	GeneName=ALPL
1	21570242	NM_000478:g.21570242:T>A	T	A	.	PASS	GeneName=ALPL
1	21570271	NM_000478:c.793-33_793-14del	CCCCGGCATGTGCTGACACAG	C	.	PASS	GeneName=ALPL
1	21570274	NM_000478:g.21570274:C>T	C	T	.	PASS	GeneName=ALPL
1	21570394	NM_000478:g.21570394:G>T	G	T	.	PASS	GeneName=ALPL
1	21570425	NM_000478:g.21570425:G>A	G	A	.	PASS	GeneName=ALPL
1	21570432	NM_000478:g.21570432:C>T	C	T	.	PASS	GeneName=ALPL
1	21570636	NM_000478:g.21570636:T>C	T	C	.	PASS	GeneName=ALPL
1	21570644	NM_000478:g.21570644:G>C	G	C	.	PASS	GeneName=ALPL
1	21570825	NM_000478:g.21570825:T>C	T	C	.	PASS	GeneName=ALPL
1	21570895	NM_000478:g.21570895:G>A	G	A	.	PASS	GeneName=ALPL
1	21571019	NM_000478:g.21571019:A>G	A	G	.	PASS	GeneName=ALPL
1	21571051	NM_000478:g.21571051:C>A	C	A	.	PASS	GeneName=ALPL
1	21571201	NM_000478:g.21571201:G>A	G	A	.	PASS	GeneName=ALPL
1	21571283	NM_000478:g.21571283:A>T	A	T	.	PASS	GeneName=ALPL
1	21571400	NM_000478:g.21571400:C>T	C	T	.	PASS	GeneName=ALPL
1	21571410	NM_000478:g.21571410:T>C	T	C	.	PASS	GeneName=ALPL
1	21571468	NM_000478:g.21571468:T>A	T	A	.	PASS	GeneName=ALPL
1	21571468	NM_000478:g.21571468:T>C	T	C	.	PASS	GeneName=ALPL
1	21571468	NM_000478:g.21571468:T>G	T	G	.	PASS	GeneName=ALPL
1	21571626	NM_000478:g.21571626:C>T	C	T	.	PASS	GeneName=ALPL
1	21571697	NM_000478:g.21571697:G>A	G	A	.	PASS	GeneName=ALPL
1	21571711	NM_000478:g.21571711:C>T	C	T	.	PASS	GeneName=ALPL
1	21571712	NM_000478:g.21571712:A>G	A	G	.	PASS	GeneName=ALPL
1	21571726	NM_000478:g.21571726:G>A	G	A	.	PASS	GeneName=ALPL
1	21571727	NM_000478:g.21571727:C>T	C	T	.	PASS	GeneName=ALPL
1	21571895	NM_000478:g.21571895:G>A	G	A	.	PASS	GeneName=ALPL
1	21571925	NM_000478:g.21571925:T>C	T	C	.	PASS	GeneName=ALPL
1	21571925	NM_000478:g.21571925:T>G	T	G	.	PASS	GeneName=ALPL
1	21571966	NM_000478:g.21571966:C>A	C	A	.	PASS	GeneName=ALPL
1	21572559	NM_000478:g.21572559:C>G	C	G	.	PASS	GeneName=ALPL
1	21572559	NM_000478:g.21572559:C>T	C	T	.	PASS	GeneName=ALPL
1	21572651	NM_000478:g.21572651:G>A	G	A	.	PASS	GeneName=ALPL
1	21572662	NM_000478:g.21572662:C>T	C	T	.	PASS	GeneName=ALPL
1	21572680	NM_000478:g.21572680:C>A	C	A	.	PASS	GeneName=ALPL
1	21572680	NM_000478:g.21572680:C>T	C	T	.	PASS	GeneName=ALPL
1	21572840	NM_000478:g.21572840_21572841:delinsT	TG	T	.	PASS	GeneName=ALPL
1	21572904	NM_000478:g.21572904_21572904:delinsTGC	T	TGC	.	PASS	GeneName=ALPL
1	21572907	NM_000478:g.21572907:A>G	A	G	.	PASS	GeneName=ALPL
1	21572998	NM_000478:g.21572998:G>A	G	A	.	PASS	GeneName=ALPL
1	21573114	NM_000478:g.21573114:C>T	C	T	.	PASS	GeneName=ALPL
1	21573434	NM_000478:g.21573434:C>G	C	G	.	PASS	GeneName=ALPL
1	21573619	NM_000478:g.21573619:G>A	G	A	.	PASS	GeneName=ALPL
1	21573619	NM_000478:g.21573619:G>T	G	T	.	PASS	GeneName=ALPL
1	21573653	NM_000478:g.21573653:C>G	C	G	.	PASS	GeneName=ALPL
1	21573653	NM_000478:g.21573653:C>T	C	T	.	PASS	GeneName=ALPL
1	21573678	NM_000478:g.21573678:A>G	A	G	.	PASS	GeneName=ALPL
1	21573678	NM_000478:g.21573678:A>T	A	T	.	PASS	GeneName=ALPL
1	21573903	NM_000478:g.21573903:A>C	A	C	.	PASS	GeneName=ALPL
1	21573904	NM_000478:g.21573904:G>T	G	T	.	PASS	GeneName=ALPL
1	21573927	NM_000478:g.21573927:A>C	A	C	.	PASS	GeneName=ALPL
1	21573927	NM_000478:g.21573927:A>G	A	G	.	PASS	GeneName=ALPL
1	21573951	NM_000478:g.21573951:A>G	A	G	.	PASS	GeneName=ALPL
1	21573966	NM_000478:g.21573966:A>C	A	C	.	PASS	GeneName=ALPL
1	21574090	NM_000478:g.21574090:A>G	A	G	.	PASS	GeneName=ALPL
1	21574096	NM_000478:g.21574096:C>T	C	T	.	PASS	GeneName=ALPL
1	21574103	NM_000478:g.21574103:C>T	C	T	.	PASS	GeneName=ALPL
1	21574398	NM_000478:g.21574398:G>A	G	A	.	PASS	GeneName=ALPL
1	21574532	NM_000478:g.21574532_21574532:delinsTAC	T	TAC	.	PASS	GeneName=ALPL
1	21574784	NM_000478:g.21574784:A>G	A	G	.	PASS	GeneName=ALPL
1	21574964	NM_000478:g.21574964:A>G	A	G	.	PASS	GeneName=ALPL
1	21575065	NM_000478:g.21575065:G>A	G	A	.	PASS	GeneName=ALPL
1	21575290	NM_000478:g.21575290_21575293:delinsG	GATC	G	.	PASS	GeneName=ALPL
1	21575445	NM_000478:g.21575445:G>A	G	A	.	PASS	GeneName=ALPL
1	21575656	NM_000478:g.21575656:G>C	G	C	.	PASS	GeneName=ALPL
1	21576268	NM_000478:g.21576268_21576269:delinsT	TG	T	.	PASS	GeneName=ALPL
1	21576271	NM_000478:g.21576271:G>A	G	A	.	PASS	GeneName=ALPL
1	21576457	NM_000478:g.21576457:C>A	C	A	.	PASS	GeneName=ALPL
1	21577291	NM_000478:g.21577291:A>G	A	G	.	PASS	GeneName=ALPL
1	21577599	NM_000478:g.21577599:G>A	G	A	.	PASS	GeneName=ALPL
1	21577638	NM_000478:g.21577638:T>C	T	C	.	PASS	GeneName=ALPL
1	21577713	NM_000478:g.21577713:C>A	C	A	.	PASS	GeneName=ALPL
1	21577713	NM_000478:g.21577713:C>G	C	G	.	PASS	GeneName=ALPL
1	21577774	NM_000478:g.21577774:A>G	A	G	.	PASS	GeneName=ALPL
1	21578036	NM_000478:g.21578036:C>T	C	T	.	PASS	GeneName=ALPL
1	21578081	NM_000478:g.21578081:A>G	A	G	.	PASS	GeneName=ALPL
1	21578108	NM_000478:g.21578108:G>A	G	A	.	PASS	GeneName=ALPL
1	21822318	NM_005529:g.21822318:G>A	C	T	.	PASS	GeneName=HSPG2
1	21822324	NM_005529:g.21822324:C>T	G	A	.	PASS	GeneName=HSPG2
1	21822690	NM_005529:g.21822690:C>A	G	T	.	PASS	GeneName=HSPG2
1	21822690	NM_005529:g.21822690:C>G	G	C	.	PASS	GeneName=HSPG2
1	21823154	NM_005529:g.21823154:C>T	G	A	.	PASS	GeneName=HSPG2
1	21823238	NM_005529:g.21823238:A>G	T	C	.	PASS	GeneName=HSPG2
1	21823442	NM_005529:g.21823442:A>C	T	G	.	PASS	GeneName=HSPG2
1	21823442	NM_005529:g.21823442:A>G	T	C	.	PASS	GeneName=HSPG2
1	21823625	NM_005529:g.21823625:G>A	C	T	.	PASS	GeneName=HSPG2
1	21823627	NM_005529:g.21823627:G>A	C	T	.	PASS	GeneName=HSPG2
1	21823764	NM_005529:g.21823764:G>A	C	T	.	PASS	GeneName=HSPG2
1	21823764	NM_005529:g.21823764:G>C	C	G	.	PASS	GeneName=HSPG2
1	21824302	NM_005529:g.21824302:G>A	C	T	.	PASS	GeneName=HSPG2
1	21825393	NM_005529:g.21825393:G>A	C	T	.	PASS	GeneName=HSPG2
1	21825701	NM_005529:g.21825701:C>T	G	A	.	PASS	GeneName=HSPG2
1	21826714	NM_005529:g.21826714:C>G	G	C	.	PASS	GeneName=HSPG2
1	21827329	NM_005529:g.21827329:A>G	T	C	.	PASS	GeneName=HSPG2
1	21828352	NM_005529:g.21828352:T>A	A	T	.	PASS	GeneName=HSPG2
1	21828494	NM_005529:g.21828494:C>T	G	A	.	PASS	GeneName=HSPG2
1	21829179	NM_005529:g.21829179:G>A	C	T	.	PASS	GeneName=HSPG2
1	21829230	NM_005529:g.21829230:A>G	T	C	.	PASS	GeneName=HSPG2
1	21829348	NM_005529:g.21829348:A>G	T	C	.	PASS	GeneName=HSPG2
1	21829360	NM_005529:g.21829360:G>A	C	T	.	PASS	GeneName=HSPG2
1	21829668	NM_005529:g.21829668:G>A	C	T	.	PASS	GeneName=HSPG2
1	21830234	NM_005529:g.21830234:C>T	G	A	.	PASS	GeneName=HSPG2
1	21830644	NM_005529:g.21830644:G>A	C	T	.	PASS	GeneName=HSPG2
1	21830969	NM_005529:g.21830969:A>C	T	G	.	PASS	GeneName=HSPG2
1	21831196	NM_005529:g.21831196:C>T	G	A	.	PASS	GeneName=HSPG2
1	21831627	NM_005529:g.21831627:C>A	G	T	.	PASS	GeneName=HSPG2
1	21831664	NM_005529:g.21831664:T>C	A	G	.	PASS	GeneName=HSPG2
1	21831870	NM_005529:g.21831870:C>T	G	A	.	PASS	GeneName=HSPG2
1	21832215	NM_005529:g.21832215:G>A	C	T	.	PASS	GeneName=HSPG2
1	21832242	NM_005529:g.21832246_21832242:delinsC	GATGC	G	.	PASS	GeneName=HSPG2
1	21832515	NM_005529:g.21832515:G>A	C	T	.	PASS	GeneName=HSPG2
1	21832515	NM_005529:g.21832515:G>C	C	G	.	PASS	GeneName=HSPG2
1	21832515	NM_005529:g.21832515:G>T	C	A	.	PASS	GeneName=HSPG2
1	21833216	NM_005529:g.21833216:C>T	G	A	.	PASS	GeneName=HSPG2
1	21833281	NM_005529:g.21833281:C>A	G	T	.	PASS	GeneName=HSPG2
1	21833281	NM_005529:g.21833281:C>G	G	C	.	PASS	GeneName=HSPG2
1	21833527	NM_005529:g.21833527:G>A	C	T	.	PASS	GeneName=HSPG2
1	21833550	NM_005529:g.21833550:G>A	C	T	.	PASS	GeneName=HSPG2
1	21833550	NM_005529:g.21833550:G>C	C	G	.	PASS	GeneName=HSPG2
1	21833550	NM_005529:g.21833550:G>T	C	A	.	PASS	GeneName=HSPG2
1	21833618	NM_005529:g.21833618:G>A	C	T	.	PASS	GeneName=HSPG2
1	21833655	NM_005529:g.21833655:G>A	C	T	.	PASS	GeneName=HSPG2
1	21834161	NM_005529:g.21834161:A>G	T	C	.	PASS	GeneName=HSPG2
1	21834222	NM_005529:g.21834222:A>G	T	C	.	PASS	GeneName=HSPG2
1	21834230	NM_005529:g.21834230:C>T	G	A	.	PASS	GeneName=HSPG2
1	21834377	NM_005529:g.21834377:G>A	C	T	.	PASS	GeneName=HSPG2
1	21834401	NM_005529:g.21834401:C>T	G	A	.	PASS	GeneName=HSPG2
1	21834766	NM_005529:g.21834766:G>A	C	T	.	PASS	GeneName=HSPG2
1	21834782	NM_005529:g.21834782:C>T	G	A	.	PASS	GeneName=HSPG2
1	21835121	NM_005529:g.21835125_21835121:delinsA	TACTC	T	.	PASS	GeneName=HSPG2
1	21835755	NM_005529:g.21835755:T>G	A	C	.	PASS	GeneName=HSPG2
1	21835760	NM_005529:g.21835760:G>A	C	T	.	PASS	GeneName=HSPG2
1	21835760	NM_005529:g.21835760:G>C	C	G	.	PASS	GeneName=HSPG2
1	21836297	NM_005529:g.21836297:C>T	G	A	.	PASS	GeneName=HSPG2
1	21836569	NM_005529:g.21836569:G>A	C	T	.	PASS	GeneName=HSPG2
1	21836660	NM_005529:g.21836660:T>C	A	G	.	PASS	GeneName=HSPG2
1	21836660	NM_005529:g.21836660:T>G	A	C	.	PASS	GeneName=HSPG2
1	21836717	NM_005529:g.21836717:G>T	C	A	.	PASS	GeneName=HSPG2
1	21836897	NM_005529:g.21836897:C>A	G	T	.	PASS	GeneName=HSPG2
1	21836897	NM_005529:g.21836897:C>G	G	C	.	PASS	GeneName=HSPG2
1	21836897	NM_005529:g.21836897:C>T	G	A	.	PASS	GeneName=HSPG2
1	21837477	NM_005529:g.21837477:G>A	C	T	.	PASS	GeneName=HSPG2
1	21837477	NM_005529:g.21837477:G>C	C	G	.	PASS	GeneName=HSPG2
1	21838004	NM_005529:g.21838004:G>A	C	T	.	PASS	GeneName=HSPG2
1	21839146	NM_005529:g.21839146:G>A	C	T	.	PASS	GeneName=HSPG2
1	21839408	NM_005529:g.21839408:T>C	A	G	.	PASS	GeneName=HSPG2
1	21839615	NM_005529:g.21839615:G>A	C	T	.	PASS	GeneName=HSPG2
1	21840100	NM_005529:g.21840100:T>C	A	G	.	PASS	GeneName=HSPG2
1	21840149	NM_005529:g.21840149:A>G	T	C	.	PASS	GeneName=HSPG2
1	21841112	NM_005529:g.21841112:G>A	C	T	.	PASS	GeneName=HSPG2
1	21841293	NM_005529:g.21841293:C>T	G	A	.	PASS	GeneName=HSPG2
1	21841495	NM_005529:g.21841495:C>A	G	T	.	PASS	GeneName=HSPG2
1	21841495	NM_005529:g.21841495:C>G	G	C	.	PASS	GeneName=HSPG2
1	21841723	NM_005529:g.21841723:G>A	C	T	.	PASS	GeneName=HSPG2
1	21841783	NM_005529:g.21841783:C>A	G	T	.	PASS	GeneName=HSPG2
1	21842308	NM_005529:g.21842308:A>C	T	G	.	PASS	GeneName=HSPG2
1	21842308	NM_005529:g.21842308:A>G	T	C	.	PASS	GeneName=HSPG2
1	21842308	NM_005529:g.21842308:A>T	T	A	.	PASS	GeneName=HSPG2
1	21842352	NM_005529:g.21842352:T>A	A	T	.	PASS	GeneName=HSPG2
1	21842475	NM_005529:g.21842475:C>T	G	A	.	PASS	GeneName=HSPG2
1	21842489	NM_005529:g.21842489:A>G	T	C	.	PASS	GeneName=HSPG2
1	21842641	NM_005529:g.21842641:C>T	G	A	.	PASS	GeneName=HSPG2
1	21842646	NM_005529:g.21842646:C>G	G	C	.	PASS	GeneName=HSPG2
1	21842646	NM_005529:g.21842646:C>T	G	A	.	PASS	GeneName=HSPG2
1	21842693	NM_005529:g.21842693:T>C	A	G	.	PASS	GeneName=HSPG2
1	21842729	NM_005529:g.21842729:G>A	C	T	.	PASS	GeneName=HSPG2
1	21842729	NM_005529:g.21842729:G>T	C	A	.	PASS	GeneName=HSPG2
1	21842960	NM_005529:g.21842960:C>T	G	A	.	PASS	GeneName=HSPG2
1	21843433	NM_005529:g.21843433:C>T	G	A	.	PASS	GeneName=HSPG2
1	21843581	NM_005529:g.21843582_21843581:delinsA	TG	T	.	PASS	GeneName=HSPG2
1	21843799	NM_005529:g.21843799:T>A	A	T	.	PASS	GeneName=HSPG2
1	21844335	NM_005529:g.21844335:G>C	C	G	.	PASS	GeneName=HSPG2
1	21844381	NM_005529:g.21844381:G>A	C	T	.	PASS	GeneName=HSPG2
1	21844386	NM_005529:g.21844386:C>T	G	A	.	PASS	GeneName=HSPG2
1	21844457	NM_005529:g.21844457:C>T	G	A	.	PASS	GeneName=HSPG2
1	21845092	NM_005529:g.21845092:T>C	A	G	.	PASS	GeneName=HSPG2
1	21845610	NM_005529:g.21845610:C>G	G	C	.	PASS	GeneName=HSPG2
1	21845611	NM_005529:g.21845611:G>A	C	T	.	PASS	GeneName=HSPG2
1	21845741	NM_005529:g.21845741:G>C	C	G	.	PASS	GeneName=HSPG2
1	21845901	NM_005529:g.21845901:G>A	C	T	.	PASS	GeneName=HSPG2
1	21845965	NM_005529:g.21845965:A>G	T	C	.	PASS	GeneName=HSPG2
1	21846692	NM_005529:g.21846692:G>A	C	T	.	PASS	GeneName=HSPG2
1	21847061	NM_005529:g.21847061:C>T	G	A	.	PASS	GeneName=HSPG2
1	21847184	NM_005529:g.21847184:A>G	T	C	.	PASS	GeneName=HSPG2
1	21847243	NM_005529:g.21847243:G>A	C	T	.	PASS	GeneName=HSPG2
1	21847269	NM_005529:g.21847269:C>T	G	A	.	PASS	GeneName=HSPG2
1	21847497	NM_005529:g.21847497:T>C	A	G	.	PASS	GeneName=HSPG2
1	21847933	NM_005529:g.21847933:A>C	T	G	.	PASS	GeneName=HSPG2
1	21848025	NM_005529:g.21848025:C>A	G	T	.	PASS	GeneName=HSPG2
1	21848107	NM_005529:g.21848107:T>C	A	G	.	PASS	GeneName=HSPG2
1	21848331	NM_005529:g.21848331:C>T	G	A	.	PASS	GeneName=HSPG2
1	21848418	NM_005529:g.21848418:C>T	G	A	.	PASS	GeneName=HSPG2
1	21848468	NM_005529:g.21848468:C>G	G	C	.	PASS	GeneName=HSPG2
1	21848538	NM_005529:g.21848538:C>A	G	T	.	PASS	GeneName=HSPG2
1	21848603	NM_005529:g.21848603:A>G	T	C	.	PASS	GeneName=HSPG2
1	21848946	NM_005529:g.21848946:C>T	G	A	.	PASS	GeneName=HSPG2
1	21848969	NM_005529:g.21848969:C>T	G	A	.	PASS	GeneName=HSPG2
1	21849281	NM_005529:g.21849281:A>G	T	C	.	PASS	GeneName=HSPG2
1	21849416	NM_005529:g.21849416:G>A	C	T	.	PASS	GeneName=HSPG2
1	21849766	NM_005529:g.21849766:C>T	G	A	.	PASS	GeneName=HSPG2
1	21849840	NM_005529:g.21849840:G>A	C	T	.	PASS	GeneName=HSPG2
1	21849895	NM_005529:g.21849895:C>T	G	A	.	PASS	GeneName=HSPG2
1	21849945	NM_005529:g.21849945:G>A	C	T	.	PASS	GeneName=HSPG2
1	21849969	NM_005529:g.21849969:G>A	C	T	.	PASS	GeneName=HSPG2
1	21850007	NM_005529:g.21850007:C>A	G	T	.	PASS	GeneName=HSPG2
1	21850310	NM_005529:g.21850310:C>T	G	A	.	PASS	GeneName=HSPG2
1	21850338	NM_005529:g.21850338:G>A	C	T	.	PASS	GeneName=HSPG2
1	21850626	NM_005529:g.21850626:T>C	A	G	.	PASS	GeneName=HSPG2
1	21850815	NM_005529:g.21850815:C>T	G	A	.	PASS	GeneName=HSPG2
1	21850823	NM_005529:g.21850823:G>T	C	A	.	PASS	GeneName=HSPG2
1	21850873	NM_005529:g.21850873:A>G	T	C	.	PASS	GeneName=HSPG2
1	21850974	NM_005529:g.21850976_21850974:delinsG	CTT	C	.	PASS	GeneName=HSPG2
1	21851012	NM_005529:g.21851012:C>A	G	T	.	PASS	GeneName=HSPG2
1	21851012	NM_005529:g.21851012:C>T	G	A	.	PASS	GeneName=HSPG2
1	21851065	NM_005529:g.21851065:A>G	T	C	.	PASS	GeneName=HSPG2
1	21851170	NM_005529:g.21851170:T>C	A	G	.	PASS	GeneName=HSPG2
1	21851211	NM_005529:g.21851211:C>A	G	T	.	PASS	GeneName=HSPG2
1	21851211	NM_005529:g.21851211:C>T	G	A	.	PASS	GeneName=HSPG2
1	21851385	NM_005529:g.21851385:T>C	A	G	.	PASS	GeneName=HSPG2
1	21851669	NM_005529:g.21851669:C>T	G	A	.	PASS	GeneName=HSPG2
1	21851976	NM_005529:g.21851976:T>C	A	G	.	PASS	GeneName=HSPG2
1	21852418	NM_005529:g.21852418:G>A	C	T	.	PASS	GeneName=HSPG2
1	21852498	NM_005529:g.21852498:G>A	C	T	.	PASS	GeneName=HSPG2
1	21852543	NM_005529:g.21852543:C>T	G	A	.	PASS	GeneName=HSPG2
1	21852809	NM_005529:g.21852809:G>A	C	T	.	PASS	GeneName=HSPG2
1	21852958	NM_005529:g.21852958:G>A	C	T	.	PASS	GeneName=HSPG2
1	21853180	NM_005529:g.21853180:A>G	T	C	.	PASS	GeneName=HSPG2
1	21853366	NM_005529:g.21853366:G>A	C	T	.	PASS	GeneName=HSPG2
1	21853366	NM_005529:g.21853366:G>T	C	A	.	PASS	GeneName=HSPG2
1	21853751	NM_005529:g.21853751_21853751:delinsATTTTATTTTATTTTATTTTT	A	AAAAATAAAATAAAATAAAAT	.	PASS	GeneName=HSPG2
1	21853751	NM_005529:g.21853751_21853751:delinsATTTTATTTTATTTTT	A	AAAAATAAAATAAAAT	.	PASS	GeneName=HSPG2
1	21853751	NM_005529:g.21853751_21853751:delinsATTTTATTTTT	A	AAAAATAAAAT	.	PASS	GeneName=HSPG2
1	21853751	NM_005529:g.21853751_21853751:delinsATTTTT	A	AAAAAT	.	PASS	GeneName=HSPG2
1	21853751	NM_005529:g.21853751_21853751:delinsATTTTTTTTTT	A	AAAAAAAAAAT	.	PASS	GeneName=HSPG2
1	21853756	NM_005529:g.21853756:A>T	T	A	.	PASS	GeneName=HSPG2
1	21854055	NM_005529:g.21854055:A>G	T	C	.	PASS	GeneName=HSPG2
1	21854455	NM_005529:g.21854455:G>A	C	T	.	PASS	GeneName=HSPG2
1	21854829	NM_005529:g.21854829:T>C	A	G	.	PASS	GeneName=HSPG2
1	21855230	NM_005529:g.21855230:C>T	G	A	.	PASS	GeneName=HSPG2
1	21855402	NM_005529:g.21855402:G>A	C	T	.	PASS	GeneName=HSPG2
1	21855501	NM_005529:g.21855501:G>C	C	G	.	PASS	GeneName=HSPG2
1	21855680	NM_005529:g.21855680:G>A	C	T	.	PASS	GeneName=HSPG2
1	21855680	NM_005529:g.21855680:G>T	C	A	.	PASS	GeneName=HSPG2
1	21856241	NM_005529:g.21856241:C>T	G	A	.	PASS	GeneName=HSPG2
1	21856349	NM_005529:g.21856349:C>T	G	A	.	PASS	GeneName=HSPG2
1	21856457	NM_005529:g.21856457:T>C	A	G	.	PASS	GeneName=HSPG2
1	21856530	NM_005529:g.21856531_21856530:delinsC	GC	G	.	PASS	GeneName=HSPG2
1	21856617	NM_005529:g.21856617_21856617:delinsTG	C	CA	.	PASS	GeneName=HSPG2
1	21856978	NM_005529:g.21856978:T>G	A	C	.	PASS	GeneName=HSPG2
1	21856984	NM_005529:g.21856984:C>A	G	T	.	PASS	GeneName=HSPG2
1	21857246	NM_005529:g.21857246:T>C	A	G	.	PASS	GeneName=HSPG2
1	21857615	NM_005529:g.21857615:C>T	G	A	.	PASS	GeneName=HSPG2
1	21858059	NM_005529:g.21858059:A>G	T	C	.	PASS	GeneName=HSPG2
1	21858179	NM_005529:g.21858179:G>A	C	T	.	PASS	GeneName=HSPG2
1	21858729	NM_005529:g.21858729:C>T	G	A	.	PASS	GeneName=HSPG2
1	21858967	NM_005529:g.21858967:C>T	G	A	.	PASS	GeneName=HSPG2
1	21858986	NM_005529:g.21858986:G>A	C	T	.	PASS	GeneName=HSPG2
1	21859325	NM_005529:g.21859325:T>C	A	G	.	PASS	GeneName=HSPG2
1	21859511	NM_005529:g.21859511:G>A	C	T	.	PASS	GeneName=HSPG2
1	21859741	NM_005529:g.21859741:T>C	A	G	.	PASS	GeneName=HSPG2
1	21860832	NM_005529:g.21860832:C>G	G	C	.	PASS	GeneName=HSPG2
1	21860977	NM_005529:g.21860977:C>G	G	C	.	PASS	GeneName=HSPG2
1	21861478	NM_005529:g.21861478:A>T	T	A	.	PASS	GeneName=HSPG2
1	21862269	NM_005529:g.21862269:G>A	C	T	.	PASS	GeneName=HSPG2
1	21862332	NM_005529:g.21862332:G>A	C	T	.	PASS	GeneName=HSPG2
1	21862355	NM_005529:g.21862355:C>T	G	A	.	PASS	GeneName=HSPG2
1	21862532	NM_005529:g.21862532:G>A	C	T	.	PASS	GeneName=HSPG2
1	21862829	NM_005529:g.21862829_21862829:delinsCTCGGCCTCCCAAAG	C	CTTTGGGAGGCCGAG	.	PASS	GeneName=HSPG2
1	21862954	NM_005529:g.21862954:T>C	A	G	.	PASS	GeneName=HSPG2
1	21863330	NM_005529:g.21863330:C>T	G	A	.	PASS	GeneName=HSPG2
1	21863359	NM_005529:g.21863359:G>A	C	T	.	PASS	GeneName=HSPG2
1	21863359	NM_005529:g.21863359:G>T	C	A	.	PASS	GeneName=HSPG2
1	21863648	NM_005529:g.21863648:C>T	G	A	.	PASS	GeneName=HSPG2
1	21863702	NM_005529:g.21863702_21863702:delinsTG	C	CA	.	PASS	GeneName=HSPG2
1	21863702	NM_005529:g.21863702_21863702:delinsTTG	C	CAA	.	PASS	GeneName=HSPG2
1	21863949	NM_005529:g.21863949:C>T	G	A	.	PASS	GeneName=HSPG2
1	21864376	NM_005529:g.21864376:C>T	G	A	.	PASS	GeneName=HSPG2
1	21864440	NM_005529:g.21864440:C>T	G	A	.	PASS	GeneName=HSPG2
1	21864538	NM_005529:g.21864538:G>T	C	A	.	PASS	GeneName=HSPG2
1	21864961	NM_005529:g.21864961:C>G	G	C	.	PASS	GeneName=HSPG2
1	21864961	NM_005529:g.21864961:C>T	G	A	.	PASS	GeneName=HSPG2
1	21865206	NM_005529:g.21865206:C>T	G	A	.	PASS	GeneName=HSPG2
1	21865893	NM_005529:g.21865893:G>A	C	T	.	PASS	GeneName=HSPG2
1	21866709	NM_005529:g.21866709:G>A	C	T	.	PASS	GeneName=HSPG2
1	21866709	NM_005529:g.21866709:G>T	C	A	.	PASS	GeneName=HSPG2
1	21866745	NM_005529:g.21866745:A>G	T	C	.	PASS	GeneName=HSPG2
1	21867056	NM_005529:g.21867060_21867056:delinsA	TTTTA	T	.	PASS	GeneName=HSPG2
1	21867072	NM_005529:g.21867074_21867074:delinsGG	A	AC	.	PASS	GeneName=HSPG2
1	21867074	NM_005529:g.21867074_21867074:delinsAAG	C	CTT	.	PASS	GeneName=HSPG2
1	21867120	NM_005529:g.21867120_21867120:delinsAAAAAG	C	CTTTTT	.	PASS	GeneName=HSPG2
1	21867120	NM_005529:g.21867120_21867120:delinsAAAG	C	CTTT	.	PASS	GeneName=HSPG2
1	21867120	NM_005529:g.21867120_21867120:delinsAAG	C	CTT	.	PASS	GeneName=HSPG2
1	21867120	NM_005529:g.21867120_21867120:delinsAG	C	CT	.	PASS	GeneName=HSPG2
1	21867676	NM_005529:g.21867676:T>G	A	C	.	PASS	GeneName=HSPG2
1	21868259	NM_005529:g.21868259:C>T	G	A	.	PASS	GeneName=HSPG2
1	21868303	NM_005529:g.21868303:C>T	G	A	.	PASS	GeneName=HSPG2
1	21868523	NM_005529:g.21868523:G>T	C	A	.	PASS	GeneName=HSPG2
1	21868812	NM_005529:g.21868812:C>T	G	A	.	PASS	GeneName=HSPG2
1	21869071	NM_005529:g.21869071:C>T	G	A	.	PASS	GeneName=HSPG2
1	21869736	NM_005529:g.21869736:G>T	C	A	.	PASS	GeneName=HSPG2
1	21869743	NM_005529:g.21869743:G>A	C	T	.	PASS	GeneName=HSPG2
1	21869743	NM_005529:g.21869743:G>T	C	A	.	PASS	GeneName=HSPG2
1	21869965	NM_005529:g.21869965:G>A	C	T	.	PASS	GeneName=HSPG2
1	21870407	NM_005529:g.21870408_21870407:delinsG	CA	C	.	PASS	GeneName=HSPG2
1	21870449	NM_005529:g.21870449:G>C	C	G	.	PASS	GeneName=HSPG2
1	21870843	NM_005529:g.21870843:G>A	C	T	.	PASS	GeneName=HSPG2
1	21870892	NM_005529:g.21870892:C>A	G	T	.	PASS	GeneName=HSPG2
1	21871155	NM_005529:g.21871155:G>A	C	T	.	PASS	GeneName=HSPG2
1	21871155	NM_005529:g.21871155:G>C	C	G	.	PASS	GeneName=HSPG2
1	21871155	NM_005529:g.21871155:G>T	C	A	.	PASS	GeneName=HSPG2
1	21871447	NM_005529:g.21871447:T>C	A	G	.	PASS	GeneName=HSPG2
1	21872462	NM_005529:g.21872462:C>T	G	A	.	PASS	GeneName=HSPG2
1	21872588	NM_005529:g.21872588:T>A	A	T	.	PASS	GeneName=HSPG2
1	21872752	NM_005529:g.21872752:G>A	C	T	.	PASS	GeneName=HSPG2
1	21872752	NM_005529:g.21872752:G>C	C	G	.	PASS	GeneName=HSPG2
1	21872752	NM_005529:g.21872752:G>T	C	A	.	PASS	GeneName=HSPG2
1	21872921	NM_005529:g.21872921:C>T	G	A	.	PASS	GeneName=HSPG2
1	21872944	NM_005529:g.21872944:C>T	G	A	.	PASS	GeneName=HSPG2
1	21873169	NM_005529:g.21873169:A>T	T	A	.	PASS	GeneName=HSPG2
1	21873213	NM_005529:g.21873213:G>A	C	T	.	PASS	GeneName=HSPG2
1	21873328	NM_005529:g.21873328:C>T	G	A	.	PASS	GeneName=HSPG2
1	21873489	NM_005529:g.21873489:C>T	G	A	.	PASS	GeneName=HSPG2
1	21873559	NM_005529:g.21873559:C>T	G	A	.	PASS	GeneName=HSPG2
1	21873574	NM_005529:g.21873574:T>C	A	G	.	PASS	GeneName=HSPG2
1	21873576	NM_005529:g.21873576:T>G	A	C	.	PASS	GeneName=HSPG2
1	21873587	NM_005529:g.21873587:G>A	C	T	.	PASS	GeneName=HSPG2
1	21873589	NM_005529:g.21873589:A>G	T	C	.	PASS	GeneName=HSPG2
1	21873807	NM_005529:g.21873807:C>T	G	A	.	PASS	GeneName=HSPG2
1	21873980	NM_005529:g.21873980:G>A	C	T	.	PASS	GeneName=HSPG2
1	21873980	NM_005529:g.21873980:G>C	C	G	.	PASS	GeneName=HSPG2
1	21874505	NM_005529:g.21874505:G>A	C	T	.	PASS	GeneName=HSPG2
1	21874838	NM_005529:g.21874838:G>A	C	T	.	PASS	GeneName=HSPG2
1	21874838	NM_005529:g.21874838:G>C	C	G	.	PASS	GeneName=HSPG2
1	21874838	NM_005529:g.21874838:G>T	C	A	.	PASS	GeneName=HSPG2
1	21874945	NM_005529:g.21874945:G>A	C	T	.	PASS	GeneName=HSPG2
1	21875303	NM_005529:g.21875303:C>G	G	C	.	PASS	GeneName=HSPG2
1	21875303	NM_005529:g.21875303:C>T	G	A	.	PASS	GeneName=HSPG2
1	21875387	NM_005529:g.21875387:G>A	C	T	.	PASS	GeneName=HSPG2
1	21875387	NM_005529:g.21875387:G>C	C	G	.	PASS	GeneName=HSPG2
1	21875387	NM_005529:g.21875387:G>T	C	A	.	PASS	GeneName=HSPG2
1	21875403	NM_005529:g.21875403:G>T	C	A	.	PASS	GeneName=HSPG2
1	21875410	NM_005529:g.21875410:T>A	A	T	.	PASS	GeneName=HSPG2
1	21875410	NM_005529:g.21875410:T>C	A	G	.	PASS	GeneName=HSPG2
1	21875616	NM_005529:g.21875616:G>A	C	T	.	PASS	GeneName=HSPG2
1	21875838	NM_005529:g.21875839_21875838:delinsT	AC	A	.	PASS	GeneName=HSPG2
1	21876363	NM_005529:g.21876363:A>C	T	G	.	PASS	GeneName=HSPG2
1	21876438	NM_005529:g.21876438:G>A	C	T	.	PASS	GeneName=HSPG2
1	21876766	NM_005529:g.21876766:T>C	A	G	.	PASS	GeneName=HSPG2
1	21876830	NM_005529:g.21876830:C>A	G	T	.	PASS	GeneName=HSPG2
1	21876994	NM_005529:g.21876994:C>T	G	A	.	PASS	GeneName=HSPG2
1	21877036	NM_005529:g.21877036:C>T	G	A	.	PASS	GeneName=HSPG2
1	21877059	NM_005529:g.21877059_21877059:delinsTG	C	CA	.	PASS	GeneName=HSPG2
1	21877059	NM_005529:g.21877059_21877059:delinsTTG	C	CAA	.	PASS	GeneName=HSPG2
1	21877059	NM_005529:g.21877059_21877059:delinsTTTG	C	CAAA	.	PASS	GeneName=HSPG2
1	21877059	NM_005529:g.21877059_21877059:delinsTTTTG	C	CAAAA	.	PASS	GeneName=HSPG2
1	21877059	NM_005529:g.21877059_21877059:delinsTTTTTG	C	CAAAAA	.	PASS	GeneName=HSPG2
1	21877059	NM_005529:g.21877059_21877059:delinsTTTTTTG	C	CAAAAAA	.	PASS	GeneName=HSPG2
1	21877059	NM_005529:g.21877059_21877059:delinsTTTTTTTG	C	CAAAAAAA	.	PASS	GeneName=HSPG2
1	21877296	NM_005529:g.21877296:A>G	T	C	.	PASS	GeneName=HSPG2
1	21877496	NM_005529:g.21877497_21877496:delinsG	CT	C	.	PASS	GeneName=HSPG2
1	21877777	NM_005529:g.21877777:G>A	C	T	.	PASS	GeneName=HSPG2
1	21878013	NM_005529:g.21878013:G>A	C	T	.	PASS	GeneName=HSPG2
1	21878137	NM_005529:g.21878137:C>T	G	A	.	PASS	GeneName=HSPG2
1	21878915	NM_005529:g.21878915:A>G	T	C	.	PASS	GeneName=HSPG2
1	21879645	NM_005529:g.21879645:C>G	G	C	.	PASS	GeneName=HSPG2
1	21879645	NM_005529:g.21879645:C>T	G	A	.	PASS	GeneName=HSPG2
1	21879658	NM_005529:g.21879658_21879658:delinsAAC	G	GTT	.	PASS	GeneName=HSPG2
1	21879658	NM_005529:g.21879658_21879658:delinsAC	G	GT	.	PASS	GeneName=HSPG2
1	21879717	NM_005529:g.21879717:C>G	G	C	.	PASS	GeneName=HSPG2
1	21879756	NM_005529:g.21879756:C>T	G	A	.	PASS	GeneName=HSPG2
1	21880086	NM_005529:g.21880086:C>T	G	A	.	PASS	GeneName=HSPG2
1	21880156	NM_005529:g.21880156:A>C	T	G	.	PASS	GeneName=HSPG2
1	21880156	NM_005529:g.21880156:A>G	T	C	.	PASS	GeneName=HSPG2
1	21880449	NM_005529:g.21880449:C>A	G	T	.	PASS	GeneName=HSPG2
1	21880449	NM_005529:g.21880449:C>T	G	A	.	PASS	GeneName=HSPG2
1	21880742	NM_005529:g.21880742:A>G	T	C	.	PASS	GeneName=HSPG2
1	21880888	NM_005529:g.21880888:G>A	C	T	.	PASS	GeneName=HSPG2
1	21881125	NM_005529:g.21881125:C>A	G	T	.	PASS	GeneName=HSPG2
1	21881229	NM_005529:g.21881229:C>T	G	A	.	PASS	GeneName=HSPG2
1	21881311	NM_005529:g.21881324_21881311:delinsT	ACCCAGGGTGGCAG	A	.	PASS	GeneName=HSPG2
1	21881381	NM_005529:g.21881381:C>T	G	A	.	PASS	GeneName=HSPG2
1	21881537	NM_005529:g.21881537:G>A	C	T	.	PASS	GeneName=HSPG2
1	21881537	NM_005529:g.21881537:G>C	C	G	.	PASS	GeneName=HSPG2
1	21882196	NM_005529:g.21882196:C>A	G	T	.	PASS	GeneName=HSPG2
1	21882371	NM_005529:g.21882371:A>G	T	C	.	PASS	GeneName=HSPG2
1	21883167	NM_005529:g.21883167:T>G	A	C	.	PASS	GeneName=HSPG2
1	21883387	NM_005529:g.21883387:C>T	G	A	.	PASS	GeneName=HSPG2
1	21883474	NM_005529:g.21883474:A>G	T	C	.	PASS	GeneName=HSPG2
1	21883551	NM_005529:g.21883551:G>T	C	A	.	PASS	GeneName=HSPG2
1	21884134	NM_005529:g.21884134:C>T	G	A	.	PASS	GeneName=HSPG2
1	21884724	NM_005529:g.21884724:C>T	G	A	.	PASS	GeneName=HSPG2
1	21884729	NM_005529:g.21884729:A>G	T	C	.	PASS	GeneName=HSPG2
1	21885187	NM_005529:g.21885187:G>A	C	T	.	PASS	GeneName=HSPG2
1	21885506	NM_005529:g.21885506:G>A	C	T	.	PASS	GeneName=HSPG2
1	21885632	NM_005529:g.21885632:G>T	C	A	.	PASS	GeneName=HSPG2
1	21885751	NM_005529:g.21885751:G>A	C	T	.	PASS	GeneName=HSPG2
1	21885751	NM_005529:g.21885751:G>C	C	G	.	PASS	GeneName=HSPG2
1	21885818	NM_005529:g.21885818:C>T	G	A	.	PASS	GeneName=HSPG2
1	21885853	NM_005529:g.21885853:A>G	T	C	.	PASS	GeneName=HSPG2
1	21885992	NM_005529:g.21885992:T>C	A	G	.	PASS	GeneName=HSPG2
1	21886374	NM_005529:g.21886375_21886374:delinsA	TC	T	.	PASS	GeneName=HSPG2
1	21887135	NM_005529:g.21887135:C>T	G	A	.	PASS	GeneName=HSPG2
1	21887285	NM_005529:g.21887285:T>C	A	G	.	PASS	GeneName=HSPG2
1	21887553	NM_005529:g.21887553:G>A	C	T	.	PASS	GeneName=HSPG2
1	21887634	NM_005529:g.21887634:T>C	A	G	.	PASS	GeneName=HSPG2
1	21887634	NM_005529:g.21887634:T>G	A	C	.	PASS	GeneName=HSPG2
1	21887878	NM_005529:g.21887878:A>G	T	C	.	PASS	GeneName=HSPG2
1	21887971	NM_005529:g.21887971:G>A	C	T	.	PASS	GeneName=HSPG2
1	21888152	NM_005529:g.21888152:G>T	C	A	.	PASS	GeneName=HSPG2
1	21888449	NM_005529:g.21888449:G>A	C	T	.	PASS	GeneName=HSPG2
1	21888595	NM_005529:g.21888595:A>G	T	C	.	PASS	GeneName=HSPG2
1	21888749	NM_005529:g.21888749:G>A	C	T	.	PASS	GeneName=HSPG2
1	21888926	NM_005529:g.21888926:A>G	T	C	.	PASS	GeneName=HSPG2
1	21889008	NM_005529:g.21889008:G>A	C	T	.	PASS	GeneName=HSPG2
1	21889240	NM_005529:g.21889240:C>T	G	A	.	PASS	GeneName=HSPG2
1	21889500	NM_005529.6:c.574+481C>T	G	A	.	PASS	GeneName=HSPG2
1	21889786	NM_005529:g.21889786:G>A	C	T	.	PASS	GeneName=HSPG2
1	21889786	NM_005529:g.21889786:G>T	C	A	.	PASS	GeneName=HSPG2
1	21890081	NM_005529:g.21890081:G>T	C	A	.	PASS	GeneName=HSPG2
1	21890111	NM_005529:g.21890111:G>T	C	A	.	PASS	GeneName=HSPG2
1	21890169	NM_005529:g.21890169:C>G	G	C	.	PASS	GeneName=HSPG2
1	21890615	NM_005529:g.21890615:C>T	G	A	.	PASS	GeneName=HSPG2
1	21891073	NM_005529:g.21891073:A>G	T	C	.	PASS	GeneName=HSPG2
1	21891407	NM_005529:g.21891407:G>T	C	A	.	PASS	GeneName=HSPG2
1	21891615	NM_005529:g.21891619_21891615:delinsC	GTTTC	G	.	PASS	GeneName=HSPG2
1	21891779	NM_005529:g.21891779:C>A	G	T	.	PASS	GeneName=HSPG2
1	21892519	NM_005529:g.21892519:G>A	C	T	.	PASS	GeneName=HSPG2
1	21892538	NM_005529:g.21892538:C>G	G	C	.	PASS	GeneName=HSPG2
1	21892600	NM_005529:g.21892600:A>G	T	C	.	PASS	GeneName=HSPG2
1	21892806	NM_005529:g.21892806:G>A	C	T	.	PASS	GeneName=HSPG2
1	21892806	NM_005529:g.21892806:G>C	C	G	.	PASS	GeneName=HSPG2
1	21892862	NM_005529:g.21892862_21892862:delinsTG	C	CA	.	PASS	GeneName=HSPG2
1	21892862	NM_005529:g.21892862_21892862:delinsTTG	C	CAA	.	PASS	GeneName=HSPG2
1	21892862	NM_005529:g.21892862_21892862:delinsTTTG	C	CAAA	.	PASS	GeneName=HSPG2
1	21892862	NM_005529:g.21892862_21892862:delinsTTTTG	C	CAAAA	.	PASS	GeneName=HSPG2
1	21893029	NM_005529:g.21893029:G>A	C	T	.	PASS	GeneName=HSPG2
1	21893079	NM_005529:g.21893079:G>A	C	T	.	PASS	GeneName=HSPG2
1	21893318	NM_005529:g.21893318:T>C	A	G	.	PASS	GeneName=HSPG2
1	21893642	NM_005529:g.21893642:G>A	C	T	.	PASS	GeneName=HSPG2
1	21893642	NM_005529:g.21893642:G>C	C	G	.	PASS	GeneName=HSPG2
1	21894117	NM_005529:g.21894117:T>A	A	T	.	PASS	GeneName=HSPG2
1	21894561	NM_005529:g.21894561:G>C	C	G	.	PASS	GeneName=HSPG2
1	21894707	NM_005529:g.21894707:C>G	G	C	.	PASS	GeneName=HSPG2
1	21894862	NM_005529:g.21894862:G>C	C	G	.	PASS	GeneName=HSPG2
1	21894862	NM_005529:g.21894862:G>T	C	A	.	PASS	GeneName=HSPG2
1	21894938	NM_005529:g.21894938:A>G	T	C	.	PASS	GeneName=HSPG2
1	21894960	NM_005529:g.21894960:C>G	G	C	.	PASS	GeneName=HSPG2
1	21894960	NM_005529:g.21894960:C>T	G	A	.	PASS	GeneName=HSPG2
1	21895130	NM_005529:g.21895131_21895130:delinsG	CG	C	.	PASS	GeneName=HSPG2
1	21895330	NM_005529:g.21895330:C>T	G	A	.	PASS	GeneName=HSPG2
1	21895348	NM_005529:g.21895348:C>G	G	C	.	PASS	GeneName=HSPG2
1	21895669	NM_005529:g.21895669:G>A	C	T	.	PASS	GeneName=HSPG2
1	21896103	NM_005529:g.21896103:G>T	C	A	.	PASS	GeneName=HSPG2
1	21896631	NM_005529:g.21896631:T>G	A	C	.	PASS	GeneName=HSPG2
1	21896692	NM_005529:g.21896692:C>G	G	C	.	PASS	GeneName=HSPG2
1	21897218	NM_005529:g.21897218:C>A	G	T	.	PASS	GeneName=HSPG2
1	21897609	NM_005529:g.21897609:T>C	A	G	.	PASS	GeneName=HSPG2
1	21897758	NM_005529:g.21897758:C>T	G	A	.	PASS	GeneName=HSPG2
1	21897863	NM_005529:g.21897863:C>T	G	A	.	PASS	GeneName=HSPG2
1	21897913	NM_005529:g.21897913:C>T	G	A	.	PASS	GeneName=HSPG2
1	21898384	NM_005529:g.21898384:G>C	C	G	.	PASS	GeneName=HSPG2
1	21898460	NM_005529:g.21898460:G>A	C	T	.	PASS	GeneName=HSPG2
1	21899104	NM_005529:g.21899104:C>G	G	C	.	PASS	GeneName=HSPG2
1	21899176	NM_005529:g.21899176:C>G	G	C	.	PASS	GeneName=HSPG2
1	21899250	NM_005529:g.21899250:C>G	G	C	.	PASS	GeneName=HSPG2
1	21899250	NM_005529:g.21899250:C>T	G	A	.	PASS	GeneName=HSPG2
1	21899630	NM_005529:g.21899630:A>G	T	C	.	PASS	GeneName=HSPG2
1	21899673	NM_005529:g.21899673:A>C	T	G	.	PASS	GeneName=HSPG2
1	21900095	NM_005529:g.21900095:A>G	T	C	.	PASS	GeneName=HSPG2
1	21900598	NM_005529:g.21900598:A>G	T	C	.	PASS	GeneName=HSPG2
1	21900695	NM_005529:g.21900695:C>A	G	T	.	PASS	GeneName=HSPG2
1	21901161	NM_005529:g.21901161:C>T	G	A	.	PASS	GeneName=HSPG2
1	21901344	NM_005529:g.21901344:T>C	A	G	.	PASS	GeneName=HSPG2
1	21901707	NM_005529:g.21901707:A>G	T	C	.	PASS	GeneName=HSPG2
1	21901746	NM_005529:g.21901746:C>G	G	C	.	PASS	GeneName=HSPG2
1	21902162	NM_005529:g.21902162:C>A	G	T	.	PASS	GeneName=HSPG2
1	21902343	NM_005529:g.21902343:T>C	A	G	.	PASS	GeneName=HSPG2
1	21902445	NM_005529:g.21902445:A>G	T	C	.	PASS	GeneName=HSPG2
1	21902597	NM_005529:g.21902597:A>G	T	C	.	PASS	GeneName=HSPG2
1	21902730	NM_005529:g.21902730:C>T	G	A	.	PASS	GeneName=HSPG2
1	21902761	NM_005529:g.21902761:C>T	G	A	.	PASS	GeneName=HSPG2
1	21902863	NM_005529:g.21902863:A>G	T	C	.	PASS	GeneName=HSPG2
1	21902863	NM_005529:g.21902863:A>T	T	A	.	PASS	GeneName=HSPG2
1	21903714	NM_005529:g.21903714:A>G	T	C	.	PASS	GeneName=HSPG2
1	21903882	NM_005529:g.21903882:C>T	G	A	.	PASS	GeneName=HSPG2
1	21904122	NM_005529:g.21904122:G>A	C	T	.	PASS	GeneName=HSPG2
1	21904194	NM_005529:g.21904194:C>T	G	A	.	PASS	GeneName=HSPG2
1	21904246	NM_005529:g.21904246:T>C	A	G	.	PASS	GeneName=HSPG2
1	21904377	NM_005529:g.21904377:C>T	G	A	.	PASS	GeneName=HSPG2
1	21904610	NM_005529:g.21904610:G>A	C	T	.	PASS	GeneName=HSPG2
1	21904698	NM_005529:g.21904698:G>A	C	T	.	PASS	GeneName=HSPG2
1	21904953	NM_005529:g.21904953:A>C	T	G	.	PASS	GeneName=HSPG2
1	21905169	NM_005529:g.21905171_21905169:delinsT	ACC	A	.	PASS	GeneName=HSPG2
1	21905171	NM_005529:g.21905171:G>T	C	A	.	PASS	GeneName=HSPG2
1	21905335	NM_005529:g.21905335_21905335:delinsAT	A	AT	.	PASS	GeneName=HSPG2
1	21905984	NM_005529:g.21905984:G>A	C	T	.	PASS	GeneName=HSPG2
1	21906059	NM_005529:g.21906059:G>T	C	A	.	PASS	GeneName=HSPG2
1	21906060	NM_005529:g.21906060:G>T	C	A	.	PASS	GeneName=HSPG2
1	21906730	NM_005529:g.21906730_21906730:delinsAAC	G	GTT	.	PASS	GeneName=HSPG2
1	21906730	NM_005529:g.21906730_21906730:delinsAC	G	GT	.	PASS	GeneName=HSPG2
1	21906730	NM_005529:g.21906730_21906730:delinsGC	G	GC	.	PASS	GeneName=HSPG2
1	21907008	NM_005529:g.21907008:C>G	G	C	.	PASS	GeneName=HSPG2
1	21907091	NM_005529:g.21907091:A>G	T	C	.	PASS	GeneName=HSPG2
1	21907177	NM_005529:g.21907177:A>C	T	G	.	PASS	GeneName=HSPG2
1	21907576	NM_005529:g.21907576:T>C	A	G	.	PASS	GeneName=HSPG2
1	21907766	NM_005529:g.21907766:C>A	G	T	.	PASS	GeneName=HSPG2
1	21907931	NM_005529:g.21907931:C>G	G	C	.	PASS	GeneName=HSPG2
1	21908161	NM_005529:g.21908161:G>A	C	T	.	PASS	GeneName=HSPG2
1	21909916	NM_005529:g.21909916:G>A	C	T	.	PASS	GeneName=HSPG2
1	21909966	NM_005529:g.21909966:G>T	C	A	.	PASS	GeneName=HSPG2
1	21910028	NM_005529:g.21910028:A>G	T	C	.	PASS	GeneName=HSPG2
1	21910056	NM_005529:g.21910056:C>T	G	A	.	PASS	GeneName=HSPG2
1	21911229	NM_005529:g.21911229:T>C	A	G	.	PASS	GeneName=HSPG2
1	21911452	NM_005529:g.21911452:C>T	G	A	.	PASS	GeneName=HSPG2
1	21911664	NM_005529:g.21911664:G>C	C	G	.	PASS	GeneName=HSPG2
1	21912280	NM_005529:g.21912280:C>T	G	A	.	PASS	GeneName=HSPG2
1	21912282	NM_005529:g.21912282:G>C	C	G	.	PASS	GeneName=HSPG2
1	21912335	NM_005529:g.21912335:C>T	G	A	.	PASS	GeneName=HSPG2
1	21912605	NM_005529:g.21912605:G>A	C	T	.	PASS	GeneName=HSPG2
1	21913281	NM_005529:g.21913281:A>G	T	C	.	PASS	GeneName=HSPG2
1	21913504	NM_005529:g.21913504:G>C	C	G	.	PASS	GeneName=HSPG2
1	21913517	NM_005529:g.21913517:G>C	C	G	.	PASS	GeneName=HSPG2
1	21913567	NM_005529:g.21913567:C>G	G	C	.	PASS	GeneName=HSPG2
1	21913567	NM_005529:g.21913567:C>T	G	A	.	PASS	GeneName=HSPG2
1	21913870	NM_005529:g.21913870:G>T	C	A	.	PASS	GeneName=HSPG2
1	21914260	NM_005529:g.21914260:G>A	C	T	.	PASS	GeneName=HSPG2
1	21914413	NM_005529:g.21914414_21914413:delinsC	GA	G	.	PASS	GeneName=HSPG2
1	21914467	NM_005529:g.21914467:A>C	T	G	.	PASS	GeneName=HSPG2
1	21914661	NM_005529:g.21914661:A>T	T	A	.	PASS	GeneName=HSPG2
1	21914692	NM_005529:g.21914692:C>T	G	A	.	PASS	GeneName=HSPG2
1	21915160	NM_005529:g.21915160:T>C	A	G	.	PASS	GeneName=HSPG2
1	21915198	NM_005529:g.21915198_21915198:delinsGTGGGCAC	G	GTGCCCAC	.	PASS	GeneName=HSPG2
1	21915235	NM_005529:g.21915235:A>G	T	C	.	PASS	GeneName=HSPG2
1	21915548	NM_005529:g.21915551_21915548:delinsG	CAAG	C	.	PASS	GeneName=HSPG2
1	21916071	NM_005529:g.21916071:C>T	G	A	.	PASS	GeneName=HSPG2
1	21916183	NM_005529:g.21916183:T>C	A	G	.	PASS	GeneName=HSPG2
1	21916268	NM_005529:g.21916268:C>T	G	A	.	PASS	GeneName=HSPG2
1	21916525	NM_005529:g.21916525:T>G	A	C	.	PASS	GeneName=HSPG2
1	21916545	NM_005529:g.21916545:A>G	T	C	.	PASS	GeneName=HSPG2
1	21916691	NM_005529:g.21916691_21916691:delinsTG	C	CA	.	PASS	GeneName=HSPG2
1	21916691	NM_005529:g.21916691_21916691:delinsTTG	C	CAA	.	PASS	GeneName=HSPG2
1	21916958	NM_005529:g.21916958:A>G	T	C	.	PASS	GeneName=HSPG2
1	21917437	NM_005529:g.21917441_21917437:delinsC	GTAAA	G	.	PASS	GeneName=HSPG2
1	21918099	NM_005529:g.21918099:G>A	C	T	.	PASS	GeneName=HSPG2
1	21918430	NM_005529:g.21918430:T>C	A	G	.	PASS	GeneName=HSPG2
1	21919263	NM_005529:g.21919263:A>G	T	C	.	PASS	GeneName=HSPG2
1	21919263	NM_005529:g.21919263:A>T	T	A	.	PASS	GeneName=HSPG2
1	21919357	NM_005529:g.21919357:G>A	C	T	.	PASS	GeneName=HSPG2
1	21919357	NM_005529:g.21919357:G>C	C	G	.	PASS	GeneName=HSPG2
1	21919425	NM_005529:g.21919425_21919425:delinsTG	C	CA	.	PASS	GeneName=HSPG2
1	21919425	NM_005529:g.21919425_21919425:delinsTTG	C	CAA	.	PASS	GeneName=HSPG2
1	21919425	NM_005529:g.21919425_21919425:delinsTTTG	C	CAAA	.	PASS	GeneName=HSPG2
1	21919670	NM_005529:g.21919672_21919670:delinsG	CAT	C	.	PASS	GeneName=HSPG2
1	21919773	NM_005529:g.21919773:G>C	C	G	.	PASS	GeneName=HSPG2
1	21919883	NM_005529:g.21919883:A>T	T	A	.	PASS	GeneName=HSPG2
1	21921005	NM_005529:g.21921005:G>A	C	T	.	PASS	GeneName=HSPG2
1	21921226	NM_005529:g.21921226:A>C	T	G	.	PASS	GeneName=HSPG2
1	21921226	NM_005529:g.21921226:A>G	T	C	.	PASS	GeneName=HSPG2
1	21921973	NM_005529:g.21921973:A>G	T	C	.	PASS	GeneName=HSPG2
1	21922115	NM_005529:g.21922115:A>T	T	A	.	PASS	GeneName=HSPG2
1	21922388	NM_005529:g.21922388:C>T	G	A	.	PASS	GeneName=HSPG2
1	21922527	NM_005529:g.21922539_21922527:delinsA	TTGCTAGAGAGGG	T	.	PASS	GeneName=HSPG2
1	21922564	NM_005529:g.21922564:A>G	T	C	.	PASS	GeneName=HSPG2
1	21922840	NM_005529:g.21922840:A>C	T	G	.	PASS	GeneName=HSPG2
1	21922847	NM_005529:g.21922847:T>A	A	T	.	PASS	GeneName=HSPG2
1	21922847	NM_005529:g.21922847:T>C	A	G	.	PASS	GeneName=HSPG2
1	21922847	NM_005529:g.21922847:T>G	A	C	.	PASS	GeneName=HSPG2
1	21923033	NM_005529:g.21923033:G>A	C	T	.	PASS	GeneName=HSPG2
1	21923038	NM_005529:g.21923038:A>G	T	C	.	PASS	GeneName=HSPG2
1	21923096	NM_005529:g.21923096:T>C	A	G	.	PASS	GeneName=HSPG2
1	21923335	NM_005529:g.21923335:T>C	A	G	.	PASS	GeneName=HSPG2
1	21923343	NM_005529:g.21923343:G>A	C	T	.	PASS	GeneName=HSPG2
1	21923343	NM_005529:g.21923343:G>C	C	G	.	PASS	GeneName=HSPG2
1	21923405	NM_005529:g.21923406_21923405:delinsG	CA	C	.	PASS	GeneName=HSPG2
1	21923412	NM_005529:g.21923412:T>A	A	T	.	PASS	GeneName=HSPG2
1	21923414	NM_005529:g.21923414:T>C	A	G	.	PASS	GeneName=HSPG2
1	21923470	NM_005529:g.21923470:T>G	A	C	.	PASS	GeneName=HSPG2
1	21923536	NM_005529:g.21923536:G>C	C	G	.	PASS	GeneName=HSPG2
1	21923536	NM_005529:g.21923536:G>T	C	A	.	PASS	GeneName=HSPG2
1	21923779	NM_005529:g.21923779:A>T	T	A	.	PASS	GeneName=HSPG2
1	21924044	NM_005529:g.21924044_21924044:delinsCT	A	AG	.	PASS	GeneName=HSPG2
1	21924550	NM_005529:g.21924550:T>C	A	G	.	PASS	GeneName=HSPG2
1	21924622	NM_005529:g.21924622:A>G	T	C	.	PASS	GeneName=HSPG2
1	21925112	NM_005529:g.21925112:C>G	G	C	.	PASS	GeneName=HSPG2
1	21925208	NM_005529:g.21925208:C>T	G	A	.	PASS	GeneName=HSPG2
1	21925289	NM_005529:g.21925289:C>T	G	A	.	PASS	GeneName=HSPG2
1	21925308	NM_005529:g.21925308:A>G	T	C	.	PASS	GeneName=HSPG2
1	21925398	NM_005529:g.21925398:G>A	C	T	.	PASS	GeneName=HSPG2
1	21925769	NM_005529:g.21925769:T>C	A	G	.	PASS	GeneName=HSPG2
1	21925876	NM_005529:g.21925887_21925886:delinsA	AT	A	.	PASS	GeneName=HSPG2
1	21925922	NM_005529:g.21925922:G>A	C	T	.	PASS	GeneName=HSPG2
1	21926036	NM_005529:g.21926036:C>A	G	T	.	PASS	GeneName=HSPG2
1	21926297	NM_005529:g.21926297:T>C	A	G	.	PASS	GeneName=HSPG2
1	21926569	NM_005529:g.21926569:G>C	C	G	.	PASS	GeneName=HSPG2
1	21926569	NM_005529:g.21926569:G>T	C	A	.	PASS	GeneName=HSPG2
1	21926643	NM_005529:g.21926643:G>T	C	A	.	PASS	GeneName=HSPG2
1	21926761	NM_005529:g.21926776_21926761:delinsG	CAAAAAAAAAAAAAAA	C	.	PASS	GeneName=HSPG2
1	21927214	NM_005529:g.21927231_21927214:delinsC	GATGGGGAAAGAGGCCAA	G	.	PASS	GeneName=HSPG2
1	21927269	NM_005529:g.21927270_21927269:delinsC	GA	G	.	PASS	GeneName=HSPG2
1	21927595	NM_005529:g.21927595:G>A	C	T	.	PASS	GeneName=HSPG2
1	21927941	NM_005529:g.21927941:G>A	C	T	.	PASS	GeneName=HSPG2
1	21928065	NM_005529:g.21928065:T>C	A	G	.	PASS	GeneName=HSPG2
1	21928155	NM_005529:g.21928155:A>C	T	G	.	PASS	GeneName=HSPG2
1	21928389	NM_005529:g.21928389:A>C	T	G	.	PASS	GeneName=HSPG2
1	21928754	NM_005529:g.21928754_21928754:delinsAAT	A	ATT	.	PASS	GeneName=HSPG2
1	21928754	NM_005529:g.21928754_21928754:delinsAT	A	AT	.	PASS	GeneName=HSPG2
1	21929000	NM_005529:g.21929004_21929000:delinsA	TCCGC	T	.	PASS	GeneName=HSPG2
1	21929006	NM_005529:g.21929006:G>A	C	T	.	PASS	GeneName=HSPG2
1	21929006	NM_005529:g.21929006:G>T	C	A	.	PASS	GeneName=HSPG2
1	21929191	NM_005529:g.21929191:A>G	T	C	.	PASS	GeneName=HSPG2
1	21929261	NM_005529:g.21929261:G>A	C	T	.	PASS	GeneName=HSPG2
1	21929439	NM_005529:g.21929439:C>G	G	C	.	PASS	GeneName=HSPG2
1	21929439	NM_005529:g.21929439:C>T	G	A	.	PASS	GeneName=HSPG2
1	21929633	NM_005529:g.21929633:T>G	A	C	.	PASS	GeneName=HSPG2
1	21929910	NM_005529:g.21929910:G>T	C	A	.	PASS	GeneName=HSPG2
1	21930232	NM_005529:g.21930232:C>G	G	C	.	PASS	GeneName=HSPG2
1	21930232	NM_005529:g.21930232:C>T	G	A	.	PASS	GeneName=HSPG2
1	21930321	NM_005529:g.21930321:C>T	G	A	.	PASS	GeneName=HSPG2
1	21930499	NM_005529:g.21930499:A>G	T	C	.	PASS	GeneName=HSPG2
1	21930709	NM_005529:g.21930709:C>A	G	T	.	PASS	GeneName=HSPG2
1	21931246	NM_005529:g.21931246:G>A	C	T	.	PASS	GeneName=HSPG2
1	21931287	NM_005529:g.21931287:G>A	C	T	.	PASS	GeneName=HSPG2
1	21931607	NM_005529:g.21931607:T>C	A	G	.	PASS	GeneName=HSPG2
1	21931881	NM_005529:g.21931881:C>T	G	A	.	PASS	GeneName=HSPG2
1	21932106	NM_005529:g.21932106:C>A	G	T	.	PASS	GeneName=HSPG2
1	21932106	NM_005529:g.21932106:C>G	G	C	.	PASS	GeneName=HSPG2
1	21932140	NM_005529:g.21932140_21932140:delinsCAGAAGCTCTT	A	AAGAGCTTCTG	.	PASS	GeneName=HSPG2
1	21932140	NM_005529:g.21932140_21932140:delinsCAGAAGCTGTT	A	AACAGCTTCTG	.	PASS	GeneName=HSPG2
1	21932140	NM_005529:g.21932140_21932140:delinsGAGAAGCTCTT	A	AAGAGCTTCTC	.	PASS	GeneName=HSPG2
1	21932557	NM_005529:g.21932557:T>C	A	G	.	PASS	GeneName=HSPG2
1	21932653	NM_005529:g.21932653:C>T	G	A	.	PASS	GeneName=HSPG2
1	21932873	NM_005529:g.21932873:A>G	T	C	.	PASS	GeneName=HSPG2
1	21933544	NM_005529:g.21933544:G>A	C	T	.	PASS	GeneName=HSPG2
1	21933767	NM_005529:g.21933767:C>T	G	A	.	PASS	GeneName=HSPG2
1	21933815	NM_005529:g.21933815:G>A	C	T	.	PASS	GeneName=HSPG2
1	21934130	NM_005529:g.21934130:A>G	T	C	.	PASS	GeneName=HSPG2
1	21934351	NM_005529:g.21934351:A>T	T	A	.	PASS	GeneName=HSPG2
1	21934406	NM_005529:g.21934406:T>C	A	G	.	PASS	GeneName=HSPG2
1	21934600	NM_005529:g.21934601_21934600:delinsG	CT	C	.	PASS	GeneName=HSPG2
1	21934846	NM_005529:g.21934846:G>A	C	T	.	PASS	GeneName=HSPG2
1	21934846	NM_005529:g.21934846:G>C	C	G	.	PASS	GeneName=HSPG2
1	21935051	NM_005529:g.21935051:G>T	C	A	.	PASS	GeneName=HSPG2
1	21935147	NM_005529:g.21935147:G>A	C	T	.	PASS	GeneName=HSPG2
1	21935425	NM_005529:g.21935425:T>G	A	C	.	PASS	GeneName=HSPG2
1	21935426	NM_005529:g.21935426:G>T	C	A	.	PASS	GeneName=HSPG2
1	21935666	NM_005529:g.21935666:G>A	C	T	.	PASS	GeneName=HSPG2
1	21935666	NM_005529:g.21935666:G>C	C	G	.	PASS	GeneName=HSPG2
1	21935732	NM_005529:g.21935732:C>T	G	A	.	PASS	GeneName=HSPG2
1	21935848	NM_005529:g.21935848:A>T	T	A	.	PASS	GeneName=HSPG2
1	21936011	NM_005529:g.21936011:C>T	G	A	.	PASS	GeneName=HSPG2
1	21936761	NM_005529:g.21936761:G>C	C	G	.	PASS	GeneName=HSPG2
1	21937058	NM_005529:g.21937058:C>G	G	C	.	PASS	GeneName=HSPG2
1	21937058	NM_005529:g.21937058:C>T	G	A	.	PASS	GeneName=HSPG2
1	25274443	NM_016124:g.25274443:C>T	C	T	.	PASS	GeneName=RHD
1	25275003	NM_016124:g.25275003:C>G	C	G	.	PASS	GeneName=RHD
1	25275006	NM_016124:g.25275006:G>A	G	A	.	PASS	GeneName=RHD
1	25275014	NM_016124:g.25275014:T>C	T	C	.	PASS	GeneName=RHD
1	25275357	NM_016124:g.25275357:G>A	G	A	.	PASS	GeneName=RHD
1	25275511	NM_016124:g.25275511:T>G	T	G	.	PASS	GeneName=RHD
1	25275837	NM_016124:g.25275837:G>T	G	T	.	PASS	GeneName=RHD
1	25276218	NM_016124:g.25276218:A>G	A	G	.	PASS	GeneName=RHD
1	25276591	NM_016124:g.25276591:A>G	A	G	.	PASS	GeneName=RHD
1	25276940	NM_016124:g.25276940:G>T	G	T	.	PASS	GeneName=RHD
1	25277062	NM_016124:g.25277062:G>A	G	A	.	PASS	GeneName=RHD
1	25277470	NM_016124:g.25277470:T>G	T	G	.	PASS	GeneName=RHD
1	25277577	NM_016124:g.25277577:C>T	C	T	.	PASS	GeneName=RHD
1	25277587	NM_016124:g.25277587:T>A	T	A	.	PASS	GeneName=RHD
1	25277614	NM_016124:g.25277614:G>C	G	C	.	PASS	GeneName=RHD
1	25277932	NM_016124:g.25277932:C>G	C	G	.	PASS	GeneName=RHD
1	25277951	NM_016124:g.25277951:G>C	G	C	.	PASS	GeneName=RHD
1	25278580	NM_016124:g.25278580:G>A	G	A	.	PASS	GeneName=RHD
1	25279085	NM_016124:g.25279085:C>T	C	T	.	PASS	GeneName=RHD
1	25279483	NM_016124:g.25279483:C>G	C	G	.	PASS	GeneName=RHD
1	25279673	NM_016124:g.25279673:G>A	G	A	.	PASS	GeneName=RHD
1	25279952	NM_016124:g.25279952:G>T	G	T	.	PASS	GeneName=RHD
1	25280261	NM_016124:g.25280261:C>G	C	G	.	PASS	GeneName=RHD
1	25280308	NM_016124:g.25280308_25280309:delinsC	CT	C	.	PASS	GeneName=RHD
1	25280318	NM_016124:g.25280318:T>A	T	A	.	PASS	GeneName=RHD
1	25280495	NM_016124:g.25280495:G>A	G	A	.	PASS	GeneName=RHD
1	25280648	NM_016124:g.25280648:A>G	A	G	.	PASS	GeneName=RHD
1	25280825	NM_016124:g.25280825:G>A	G	A	.	PASS	GeneName=RHD
1	25281010	NM_016124:g.25281010:A>C	A	C	.	PASS	GeneName=RHD
1	25281213	NM_016124:g.25281213:G>A	G	A	.	PASS	GeneName=RHD
1	25281280	NM_016124:g.25281280:T>G	T	G	.	PASS	GeneName=RHD
1	25281657	NM_016124:g.25281657:C>T	C	T	.	PASS	GeneName=RHD
1	25281714	NM_016124:g.25281714:T>C	T	C	.	PASS	GeneName=RHD
1	25281833	NM_016124:g.25281833:G>T	G	T	.	PASS	GeneName=RHD
1	25282004	NM_016124:g.25282004:C>A	C	A	.	PASS	GeneName=RHD
1	25282058	NM_016124:g.25282058:T>C	T	C	.	PASS	GeneName=RHD
1	25282654	NM_016124:g.25282654:A>G	A	G	.	PASS	GeneName=RHD
1	25282752	NM_016124:g.25282752:C>T	C	T	.	PASS	GeneName=RHD
1	25282960	NM_016124:g.25282960:C>T	C	T	.	PASS	GeneName=RHD
1	25283268	NM_016124:g.25283268:T>C	T	C	.	PASS	GeneName=RHD
1	25283399	NM_016124:g.25283399:C>T	C	T	.	PASS	GeneName=RHD
1	25283400	NM_016124:g.25283400:A>G	A	G	.	PASS	GeneName=RHD
1	25283532	NM_016124:g.25283532:T>A	T	A	.	PASS	GeneName=RHD
1	25283535	NM_016124:g.25283535_25283535:delinsTA	T	TA	.	PASS	GeneName=RHD
1	25283552	NM_016124:g.25283552:G>T	G	T	.	PASS	GeneName=RHD
1	25283912	NM_016124:g.25283912:G>A	G	A	.	PASS	GeneName=RHD
1	25283961	NM_016124:g.25283961:G>A	G	A	.	PASS	GeneName=RHD
1	25284197	NM_016124:g.25284197:A>G	A	G	.	PASS	GeneName=RHD
1	25284450	NM_016124:g.25284450:C>G	C	G	.	PASS	GeneName=RHD
1	25284544	NM_016124:g.25284544:G>A	G	A	.	PASS	GeneName=RHD
1	25284544	NM_016124:g.25284544:G>C	G	C	.	PASS	GeneName=RHD
1	25284574	NM_016124:c.150T>C	T	C	.	PASS	GeneName=RHD
1	25284589	NM_016124:c.165C>T	C	T	.	PASS	GeneName=RHD
1	25284610	NM_016124:g.25284610:G>T	G	T	.	PASS	GeneName=RHD
1	25284758	NM_016124:c.334A>G	A	G	.	PASS	GeneName=RHD
1	25284759	NM_016124:c.335G>C	G	C	.	PASS	GeneName=RHD
1	25284759	NM_016124:c.335G>T	G	T	.	PASS	GeneName=RHD
1	25284760	NM_016124:c.335+1G>A	G	A	.	PASS	GeneName=RHD
1	25284894	NM_016124:g.25284894:A>G	A	G	.	PASS	GeneName=RHD
1	25284980	NM_016124:g.25284980:A>G	A	G	.	PASS	GeneName=RHD
1	25285099	NM_016124:g.25285099:G>C	G	C	.	PASS	GeneName=RHD
1	25285537	NM_016124:g.25285537:C>G	C	G	.	PASS	GeneName=RHD
1	25285542	NM_016124:g.25285542:A>C	A	C	.	PASS	GeneName=RHD
1	25285622	NM_016124:g.25285622:G>T	G	T	.	PASS	GeneName=RHD
1	25285782	NM_016124:g.25285782:T>C	T	C	.	PASS	GeneName=RHD
1	25285982	NM_016124:g.25285982:G>A	G	A	.	PASS	GeneName=RHD
1	25286167	NM_016124:g.25286167:G>A	G	A	.	PASS	GeneName=RHD
1	25286515	NM_016124:g.25286515:A>G	A	G	.	PASS	GeneName=RHD
1	25286520	NM_016124:g.25286520:T>C	T	C	.	PASS	GeneName=RHD
1	25286583	NM_016124:g.25286583:G>A	G	A	.	PASS	GeneName=RHD
1	25286654	NM_016124:g.25286654:T>C	T	C	.	PASS	GeneName=RHD
1	25286821	NM_016124:g.25286821:C>T	C	T	.	PASS	GeneName=RHD
1	25286888	NM_016124:g.25286888:T>A	T	A	.	PASS	GeneName=RHD
1	25287041	NM_016124:g.25287041:C>T	C	T	.	PASS	GeneName=RHD
1	25287120	NM_016124:g.25287120:A>T	A	T	.	PASS	GeneName=RHD
1	25287137	NM_016124:g.25287137:A>G	A	G	.	PASS	GeneName=RHD
1	25287248	NM_016124:g.25287248:T>C	T	C	.	PASS	GeneName=RHD
1	25287810	NM_016124:g.25287810:C>T	C	T	.	PASS	GeneName=RHD
1	25287838	NM_016124:g.25287838:C>T	C	T	.	PASS	GeneName=RHD
1	25287868	NM_016124:g.25287868:G>A	G	A	.	PASS	GeneName=RHD
1	25287871	NM_016124:g.25287871:T>C	T	C	.	PASS	GeneName=RHD
1	25287872	NM_016124:g.25287872:G>C	G	C	.	PASS	GeneName=RHD
1	25287884	NM_016124:g.25287884:T>G	T	G	.	PASS	GeneName=RHD
1	25287897	NM_016124:g.25287897:A>G	A	G	.	PASS	GeneName=RHD
1	25287909	NM_016124:g.25287909:C>G	C	G	.	PASS	GeneName=RHD
1	25288080	NM_016124:g.25288080:T>G	T	G	.	PASS	GeneName=RHD
1	25288211	NM_016124:g.25288211:C>T	C	T	.	PASS	GeneName=RHD
1	25288223	NM_016124:g.25288223:G>A	G	A	.	PASS	GeneName=RHD
1	25288224	NM_016124:g.25288224:C>G	C	G	.	PASS	GeneName=RHD
1	25288662	NM_016124:g.25288662:A>G	A	G	.	PASS	GeneName=RHD
1	25288886	NM_016124:g.25288886:C>T	C	T	.	PASS	GeneName=RHD
1	25289135	NM_016124:g.25289135:A>T	A	T	.	PASS	GeneName=RHD
1	25289194	NM_016124:g.25289194:G>T	G	T	.	PASS	GeneName=RHD
1	25289233	NM_016124:g.25289233:T>C	T	C	.	PASS	GeneName=RHD
1	25289267	NM_016124:g.25289267:C>T	C	T	.	PASS	GeneName=RHD
1	25289305	NM_016124:g.25289305:A>G	A	G	.	PASS	GeneName=RHD
1	25289576	NM_016124:g.25289576:C>T	C	T	.	PASS	GeneName=RHD
1	25290301	NM_016124:g.25290301:A>G	A	G	.	PASS	GeneName=RHD
1	25290558	NM_016124:g.25290558:T>A	T	A	.	PASS	GeneName=RHD
1	25290603	NM_016124:g.25290603:T>C	T	C	.	PASS	GeneName=RHD
1	25290638	NM_016124:c.336-2del	CA	C	.	PASS	GeneName=RHD
1	25290639	NM_016124:c.336-2A>G	A	G	.	PASS	GeneName=RHD
1	25290640	NM_016124:c.336-1G>A	G	A	.	PASS	GeneName=RHD
1	25290662	NM_016124:c.357T>C	T	C	.	PASS	GeneName=RHD
1	25290715	NM_016124:g.25290715:C>T	C	T	.	PASS	GeneName=RHD
1	25290760	NM_016124:g.25290760:A>C	A	C	.	PASS	GeneName=RHD
1	25290790	NM_016124:c.485A>G	A	G	.	PASS	GeneName=RHD
1	25290792	NM_016124:c.486+1G>A	G	A	.	PASS	GeneName=RHD
1	25290793	NM_016124:c.486+2T>A	T	A	.	PASS	GeneName=RHD
1	25290794	NM_016124:c.486+3G>C	G	C	.	PASS	GeneName=RHD
1	25290796	NM_016124:c.486+5G>A	G	A	.	PASS	GeneName=RHD
1	25290800	NM_016124:g.25290800:T>C	T	C	.	PASS	GeneName=RHD
1	25290832	NM_016124:g.25290832:G>A	G	A	.	PASS	GeneName=RHD
1	25290860	NM_016124:g.25290860:A>G	A	G	.	PASS	GeneName=RHD
1	25290908	NM_016124:g.25290908:T>C	T	C	.	PASS	GeneName=RHD
1	25290915	NM_016124:g.25290915:G>A	G	A	.	PASS	GeneName=RHD
1	25290944	NM_016124:g.25290944:G>A	G	A	.	PASS	GeneName=RHD
1	25290956	NM_016124:g.25290956:C>T	C	T	.	PASS	GeneName=RHD
1	25291023	NM_016124:g.25291023:C>T	C	T	.	PASS	GeneName=RHD
1	25291095	NM_016124:g.25291095:G>A	G	A	.	PASS	GeneName=RHD
1	25291149	NM_016124:g.25291149:C>T	C	T	.	PASS	GeneName=RHD
1	25292037	NM_016124:g.25292037:T>A	T	A	.	PASS	GeneName=RHD
1	25292280	NM_016124:g.25292280:C>T	C	T	.	PASS	GeneName=RHD
1	25292575	NM_016124:g.25292575:T>C	T	C	.	PASS	GeneName=RHD
1	25292649	NM_016124:g.25292649:G>A	G	A	.	PASS	GeneName=RHD
1	25292660	NM_016124:g.25292660:G>T	G	T	.	PASS	GeneName=RHD
1	25292953	NM_016124:g.25292953:G>A	G	A	.	PASS	GeneName=RHD
1	25293078	NM_016124:g.25293078:G>A	G	A	.	PASS	GeneName=RHD
1	25293078	NM_016124:g.25293078:G>T	G	T	.	PASS	GeneName=RHD
1	25293098	NM_016124:g.25293098:C>A	C	A	.	PASS	GeneName=RHD
1	25293186	NM_016124:g.25293186:G>T	G	T	.	PASS	GeneName=RHD
1	25293907	NM_016124:g.25293907:T>C	T	C	.	PASS	GeneName=RHD
1	25294606	NM_016124:g.25294606:G>A	G	A	.	PASS	GeneName=RHD
1	25295395	NM_016124:g.25295395:A>G	A	G	.	PASS	GeneName=RHD
1	25295403	NM_016124:g.25295403:G>A	G	A	.	PASS	GeneName=RHD
1	25295489	NM_016124:g.25295489:C>T	C	T	.	PASS	GeneName=RHD
1	25295708	NM_016124:g.25295708:G>A	G	A	.	PASS	GeneName=RHD
1	25295709	NM_016124:g.25295709:G>A	G	A	.	PASS	GeneName=RHD
1	25295731	NM_016124:g.25295731:A>G	A	G	.	PASS	GeneName=RHD
1	25295739	NM_016124:g.25295739:G>A	G	A	.	PASS	GeneName=RHD
1	25295753	NM_016124:g.25295753:A>G	A	G	.	PASS	GeneName=RHD
1	25295797	NM_016124:g.25295797:T>A	T	A	.	PASS	GeneName=RHD
1	25295797	NM_016124:g.25295797:T>G	T	G	.	PASS	GeneName=RHD
1	25295800	NM_016124:g.25295800:G>A	G	A	.	PASS	GeneName=RHD
1	25296264	NM_016124:g.25296264:A>T	A	T	.	PASS	GeneName=RHD
1	25296764	NM_016124:g.25296764:A>C	A	C	.	PASS	GeneName=RHD
1	25297129	NM_016124:g.25297129:A>G	A	G	.	PASS	GeneName=RHD
1	25297476	NM_016124:g.25297476:A>G	A	G	.	PASS	GeneName=RHD
1	25297761	NM_016124:g.25297761:G>C	G	C	.	PASS	GeneName=RHD
1	25297974	NM_016124:g.25297974:C>T	C	T	.	PASS	GeneName=RHD
1	25298399	NM_016124:g.25298399:G>A	G	A	.	PASS	GeneName=RHD
1	25298410	NM_016124:g.25298410:G>C	G	C	.	PASS	GeneName=RHD
1	25298827	NM_016124:g.25298827:G>A	G	A	.	PASS	GeneName=RHD
1	25298980	NM_016124:g.25298980:T>C	T	C	.	PASS	GeneName=RHD
1	25299244	NM_016124:g.25299244:C>T	C	T	.	PASS	GeneName=RHD
1	25299489	NM_016124:g.25299489:A>C	A	C	.	PASS	GeneName=RHD
1	25299654	NM_016124:g.25299654:C>T	C	T	.	PASS	GeneName=RHD
1	25300511	NM_016124:g.25300511_25300513:delinsC	CAA	C	.	PASS	GeneName=RHD
1	25300532	NM_016124:g.25300532:A>G	A	G	.	PASS	GeneName=RHD
1	25300575	NM_016124:g.25300575:C>A	C	A	.	PASS	GeneName=RHD
1	25300575	NM_016124:g.25300575:C>G	C	G	.	PASS	GeneName=RHD
1	25300832	NM_016124:g.25300832:A>G	A	G	.	PASS	GeneName=RHD
1	25300883	NM_016124:g.25300883:T>C	T	C	.	PASS	GeneName=RHD
1	25300978	NM_016124:c.519C>T	C	T	.	PASS	GeneName=RHD
1	25301035	NM_016124:c.576C>T	C	T	.	PASS	GeneName=RHD
1	25301061	NM_016124:g.25301061:C>G	C	G	.	PASS	GeneName=RHD
1	25301093	NM_016124:c.634G>C	G	C	.	PASS	GeneName=RHD
1	25301093	NM_016124:c.634G>T	G	T	.	PASS	GeneName=RHD
1	25301094	NM_016124:c.634+1G>A	G	A	.	PASS	GeneName=RHD
1	25301095	NM_016124:c.634+2T>A	T	A	.	PASS	GeneName=RHD
1	25301098	NM_016124:c.634+5G>A	G	A	.	PASS	GeneName=RHD
1	25301098	NM_016124:c.634+5G>T	G	T	.	PASS	GeneName=RHD
1	25301277	NM_016124:g.25301277:G>A	G	A	.	PASS	GeneName=RHD
1	25301518	NM_016124:c.635-2A>G	A	G	.	PASS	GeneName=RHD
1	25301520	NM_016124:c.635G>T	G	T	.	PASS	GeneName=RHD
1	25301521	NM_016124:c.636C>T	C	T	.	PASS	GeneName=RHD
1	25301582	NM_016124:g.25301582:G>A	G	A	.	PASS	GeneName=RHD
1	25301685	NM_016124:c.800A>T	A	T	.	PASS	GeneName=RHD
1	25301687	NM_016124:c.801+1G>A	G	A	.	PASS	GeneName=RHD
1	25301771	NM_016124:g.25301771:C>T	C	T	.	PASS	GeneName=RHD
1	25301905	NM_016124:g.25301905:T>G	T	G	.	PASS	GeneName=RHD
1	25302081	NM_016124:g.25302081:G>A	G	A	.	PASS	GeneName=RHD
1	25302241	NM_016124:g.25302241:A>C	A	C	.	PASS	GeneName=RHD
1	25302249	NM_016124:g.25302249:C>T	C	T	.	PASS	GeneName=RHD
1	25302323	NM_016124:g.25302323:A>C	A	C	.	PASS	GeneName=RHD
1	25302393	NM_016124:g.25302393_25302394:delinsT	TG	T	.	PASS	GeneName=RHD
1	25302546	NM_016124:g.25302546:G>A	G	A	.	PASS	GeneName=RHD
1	25303007	NM_016124:g.25303007:C>T	C	T	.	PASS	GeneName=RHD
1	25303131	NM_016124:g.25303131:G>T	G	T	.	PASS	GeneName=RHD
1	25303191	NM_016124:g.25303191:A>G	A	G	.	PASS	GeneName=RHD
1	25303275	NM_016124:g.25303275_25303279:delinsT	TTCTC	T	.	PASS	GeneName=RHD
1	25303458	NM_016124:c.938C>T	C	T	.	PASS	GeneName=RHD
1	25303459	NM_016124:c.939G>A	G	A	.	PASS	GeneName=RHD
1	25303461	NM_016124:c.939+2T>A	T	A	.	PASS	GeneName=RHD
1	25304351	NM_016124:g.25304351:C>T	C	T	.	PASS	GeneName=RHD
1	25304459	NM_016124:g.25304459:A>G	A	G	.	PASS	GeneName=RHD
1	25304945	NM_016124:g.25304945:A>T	A	T	.	PASS	GeneName=RHD
1	25305164	NM_016124:g.25305164:G>T	G	T	.	PASS	GeneName=RHD
1	25305488	NM_016124:g.25305488_25305488:delinsCCAGAT	C	CCAGAT	.	PASS	GeneName=RHD
1	25305488	NM_016124:g.25305488_25305488:delinsCCGGGT	C	CCGGGT	.	PASS	GeneName=RHD
1	25305488	NM_016124:g.25305488_25305488:delinsCGGAT	C	CGGAT	.	PASS	GeneName=RHD
1	25305898	NM_016124:g.25305898:A>G	A	G	.	PASS	GeneName=RHD
1	25306163	NM_016124:g.25306163:C>T	C	T	.	PASS	GeneName=RHD
1	25306263	NM_016124:g.25306263:A>G	A	G	.	PASS	GeneName=RHD
1	25306592	NM_016124:c.940-4A>C	A	C	.	PASS	GeneName=RHD
1	25306597	NM_016124:c.941G>T	G	T	.	PASS	GeneName=RHD
1	25306616	NM_016124:c.960G>A	G	A	.	PASS	GeneName=RHD
1	25306729	NM_016124:c.1073T>C	T	C	.	PASS	GeneName=RHD
1	25306731	NM_016124:c.1073+2T>C	T	C	.	PASS	GeneName=RHD
1	25306873	NM_016124:g.25306873:C>T	C	T	.	PASS	GeneName=RHD
1	25307040	NM_016124:g.25307040:G>C	G	C	.	PASS	GeneName=RHD
1	25307040	NM_016124:g.25307040:G>T	G	T	.	PASS	GeneName=RHD
1	25307167	NM_016124:g.25307167:A>G	A	G	.	PASS	GeneName=RHD
1	25307216	NM_016124:g.25307216:G>A	G	A	.	PASS	GeneName=RHD
1	25307652	NM_016124:g.25307652:T>C	T	C	.	PASS	GeneName=RHD
1	25307713	NM_016124:g.25307713:C>T	C	T	.	PASS	GeneName=RHD
1	25307714	NM_016124:g.25307714:G>A	G	A	.	PASS	GeneName=RHD
1	25307714	NM_016124:g.25307714:G>C	G	C	.	PASS	GeneName=RHD
1	25307995	NM_016124:g.25307995:G>A	G	A	.	PASS	GeneName=RHD
1	25307995	NM_016124:g.25307995:G>C	G	C	.	PASS	GeneName=RHD
1	25307995	NM_016124:g.25307995:G>T	G	T	.	PASS	GeneName=RHD
1	25308306	NM_016124:g.25308306:T>C	T	C	.	PASS	GeneName=RHD
1	25308317	NM_016124:g.25308317:T>C	T	C	.	PASS	GeneName=RHD
1	25308325	NM_016124:g.25308325:G>A	G	A	.	PASS	GeneName=RHD
1	25308326	NM_016124:g.25308326:C>T	C	T	.	PASS	GeneName=RHD
1	25308403	NM_016124:g.25308403:C>T	C	T	.	PASS	GeneName=RHD
1	25308407	NM_016124:g.25308407:C>A	C	A	.	PASS	GeneName=RHD
1	25308845	NM_016124:g.25308845:G>C	G	C	.	PASS	GeneName=RHD
1	25309192	NM_016124:g.25309192:G>C	G	C	.	PASS	GeneName=RHD
1	25309912	NM_016124:g.25309912:A>G	A	G	.	PASS	GeneName=RHD
1	25310078	NM_016124:g.25310078:C>T	C	T	.	PASS	GeneName=RHD
1	25310254	NM_016124:g.25310254:T>G	T	G	.	PASS	GeneName=RHD
1	25310788	NM_016124:g.25310788:A>G	A	G	.	PASS	GeneName=RHD
1	25310928	NM_016124:g.25310928:G>A	G	A	.	PASS	GeneName=RHD
1	25311045	NM_016124:g.25311045:G>A	G	A	.	PASS	GeneName=RHD
1	25311370	NM_016124:g.25311370:C>T	C	T	.	PASS	GeneName=RHD
1	25311424	NM_016124:g.25311424:C>G	C	G	.	PASS	GeneName=RHD
1	25311450	NM_016124:g.25311450:G>A	G	A	.	PASS	GeneName=RHD
1	25311520	NM_016124:g.25311520:G>A	G	A	.	PASS	GeneName=RHD
1	25311722	NM_016124:g.25311722:T>A	T	A	.	PASS	GeneName=RHD
1	25311722	NM_016124:g.25311722:T>G	T	G	.	PASS	GeneName=RHD
1	25311723	NM_016124:g.25311723:G>T	G	T	.	PASS	GeneName=RHD
1	25311774	NM_016124:g.25311774:G>A	G	A	.	PASS	GeneName=RHD
1	25311993	NM_016124:g.25311993:T>C	T	C	.	PASS	GeneName=RHD
1	25312088	NM_016124:g.25312088:C>G	C	G	.	PASS	GeneName=RHD
1	25313241	NM_016124:g.25313241:A>T	A	T	.	PASS	GeneName=RHD
1	25313928	NM_016124:g.25313928:G>C	G	C	.	PASS	GeneName=RHD
1	25314166	NM_016124:g.25314166:A>G	A	G	.	PASS	GeneName=RHD
1	25314269	NM_016124:g.25314269:T>C	T	C	.	PASS	GeneName=RHD
1	25314473	NM_016124:g.25314473:C>T	C	T	.	PASS	GeneName=RHD
1	25314786	NM_016124:g.25314786:G>C	G	C	.	PASS	GeneName=RHD
1	25315047	NM_016124:g.25315047:A>G	A	G	.	PASS	GeneName=RHD
1	25315102	NM_016124:g.25315102:G>A	G	A	.	PASS	GeneName=RHD
1	25315527	NM_016124:g.25315527:C>T	C	T	.	PASS	GeneName=RHD
1	25315641	NM_016124:g.25315641:C>T	C	T	.	PASS	GeneName=RHD
1	25316058	NM_016124:g.25316058:A>G	A	G	.	PASS	GeneName=RHD
1	25316269	NM_016124:g.25316269:A>G	A	G	.	PASS	GeneName=RHD
1	25316450	NM_016124:g.25316450:T>A	T	A	.	PASS	GeneName=RHD
1	25316488	NM_016124:g.25316488:C>T	C	T	.	PASS	GeneName=RHD
1	25316542	NM_016124:g.25316542:A>G	A	G	.	PASS	GeneName=RHD
1	25316635	NM_016124:g.25316635:A>G	A	G	.	PASS	GeneName=RHD
1	25316998	NM_016124:c.1074-2A>C	A	C	.	PASS	GeneName=RHD
1	25317036	NM_016124:c.1110C>T	C	T	.	PASS	GeneName=RHD
1	25317078	NM_016124:c.1152A>C	A	C	.	PASS	GeneName=RHD
1	25317080	NM_016124:c.1153+1G>A	G	A	.	PASS	GeneName=RHD
1	25317824	NM_016124:g.25317824:A>T	A	T	.	PASS	GeneName=RHD
1	25318070	NM_016124:g.25318070:T>C	T	C	.	PASS	GeneName=RHD
1	25318110	NM_016124:g.25318110:A>G	A	G	.	PASS	GeneName=RHD
1	25318151	NM_016124:g.25318151:A>G	A	G	.	PASS	GeneName=RHD
1	25318163	NM_016124:g.25318163:A>C	A	C	.	PASS	GeneName=RHD
1	25318163	NM_016124:g.25318163:A>G	A	G	.	PASS	GeneName=RHD
1	25319170	NM_016124:g.25319170_25319174:delinsA	ACTTG	A	.	PASS	GeneName=RHD
1	25319292	NM_016124:g.25319292:T>C	T	C	.	PASS	GeneName=RHD
1	25320143	NM_016124:g.25320143:C>A	C	A	.	PASS	GeneName=RHD
1	25320236	NM_016124:g.25320236:T>A	T	A	.	PASS	GeneName=RHD
1	25320257	NM_016124:g.25320257:A>C	A	C	.	PASS	GeneName=RHD
1	25320257	NM_016124:g.25320257:A>T	A	T	.	PASS	GeneName=RHD
1	25320442	NM_016124:g.25320442:T>G	T	G	.	PASS	GeneName=RHD
1	25320721	NM_016124:g.25320721:T>C	T	C	.	PASS	GeneName=RHD
1	25321033	NM_016124:g.25321033:G>C	G	C	.	PASS	GeneName=RHD
1	25321253	NM_016124:g.25321253:G>C	G	C	.	PASS	GeneName=RHD
1	25321265	NM_016124:g.25321265:C>A	C	A	.	PASS	GeneName=RHD
1	25321349	NM_016124:g.25321349_25321350:delinsC	CA	C	.	PASS	GeneName=RHD
1	25321661	NM_016124:g.25321661:C>T	C	T	.	PASS	GeneName=RHD
1	25321669	NM_016124:g.25321674_25321674:delinsTAAAATAAAATAAAATAAAAT	C	CAAAATAAAATAAAATAAAAT	.	PASS	GeneName=RHD
1	25321674	NM_016124:g.25321674_25321674:delinsTA	T	TA	.	PASS	GeneName=RHD
1	25321674	NM_016124:g.25321674_25321674:delinsTAAAATAAAATAAAATA	T	TAAAATAAAATAAAATA	.	PASS	GeneName=RHD
1	25321674	NM_016124:g.25321674_25321674:delinsTAAATA	T	TAAATA	.	PASS	GeneName=RHD
1	25321674	NM_016124:g.25321674_25321674:delinsTAAATAAAATA	T	TAAATAAAATA	.	PASS	GeneName=RHD
1	25321674	NM_016124:g.25321674_25321674:delinsTAAATAAAATAAAATA	T	TAAATAAAATAAAATA	.	PASS	GeneName=RHD
1	25321674	NM_016124:g.25321674_25321674:delinsTAAATAAAATAAAATAAAATA	T	TAAATAAAATAAAATAAAATA	.	PASS	GeneName=RHD
1	25321674	NM_016124:g.25321674_25321674:delinsTAAATAAAATAAAATAAAATAAAATA	T	TAAATAAAATAAAATAAAATAAAATA	.	PASS	GeneName=RHD
1	25321674	NM_016124:g.25321674_25321674:delinsTAAATAAAATAAAATAAAATAAAATAAAATA	T	TAAATAAAATAAAATAAAATAAAATAAAATA	.	PASS	GeneName=RHD
1	25321674	NM_016124:g.25321674_25321674:delinsTAAATAAAATAAAATAAAATAAAATAAAATAAA	T	TAAATAAAATAAAATAAAATAAAATAAAATAAA	.	PASS	GeneName=RHD
1	25321674	NM_016124:g.25321674_25321674:delinsTAATAAATAAAATAAAATA	T	TAATAAATAAAATAAAATA	.	PASS	GeneName=RHD
1	25321674	NM_016124:g.25321674_25321674:delinsTGAATAAAATAAAATAAAATA	T	TGAATAAAATAAAATAAAATA	.	PASS	GeneName=RHD
1	25321858	NM_016124:g.25321858:T>A	T	A	.	PASS	GeneName=RHD
1	25321858	NM_016124:g.25321858:T>C	T	C	.	PASS	GeneName=RHD
1	25321858	NM_016124:c.1154-31T>C	T	C	.	PASS	GeneName=RHD
1	25321881	NM_016124:c.1154-8T>A	T	A	.	PASS	GeneName=RHD
1	25321889	NM_016124:c.1154G>C	G	C	.	PASS	GeneName=RHD
1	25321905	NM_016124:c.1170T>C	T	C	.	PASS	GeneName=RHD
1	25321961	NM_016124:c.1226A>T	A	T	.	PASS	GeneName=RHD
1	25321962	NM_016124:c.1227G>A	G	A	.	PASS	GeneName=RHD
1	25322116	NM_016124:g.25322116:T>A	T	A	.	PASS	GeneName=RHD
1	25322291	NM_016124:g.25322291:C>G	C	G	.	PASS	GeneName=RHD
1	25322394	NM_016124:g.25322394:T>C	T	C	.	PASS	GeneName=RHD
1	25322788	NM_016124:g.25322788:C>T	C	T	.	PASS	GeneName=RHD
1	25323618	NM_016124:g.25323618:G>C	G	C	.	PASS	GeneName=RHD
1	25323713	NM_016124:g.25323713:G>C	G	C	.	PASS	GeneName=RHD
1	25323713	NM_016124:g.25323713:G>T	G	T	.	PASS	GeneName=RHD
1	25324141	NM_016124:g.25324141:G>C	G	C	.	PASS	GeneName=RHD
1	25324868	NM_016124:g.25324868_25324869:delinsA	AC	A	.	PASS	GeneName=RHD
1	25329017	NM_016124:g.25329017:A>G	A	G	.	PASS	GeneName=RHD
1	25329641	NM_016124:g.25329641:A>G	A	G	.	PASS	GeneName=RHD
1	25329730	NM_016124:g.25329730:T>C	T	C	.	PASS	GeneName=RHD
1	25329789	NM_016124:g.25329789:A>G	A	G	.	PASS	GeneName=RHD
1	25329839	NM_016124:g.25329839:A>T	A	T	.	PASS	GeneName=RHD
1	27342257	NM_032872:g.27342257:A>C	A	C	.	PASS	GeneName=SYTL1
1	27342257	NM_032872:g.27342257:A>G	A	G	.	PASS	GeneName=SYTL1
1	27343108	NM_032872:g.27343108:C>T	C	T	.	PASS	GeneName=SYTL1
1	27343133	NM_032872:g.27343133:C>T	C	T	.	PASS	GeneName=SYTL1
1	27343983	NM_032872:g.27343983:G>A	G	A	.	PASS	GeneName=SYTL1
1	27344371	NM_032872:g.27344371:G>T	G	T	.	PASS	GeneName=SYTL1
1	27344483	NM_032872:g.27344483:G>A	G	A	.	PASS	GeneName=SYTL1
1	27345709	NM_032872:g.27345709:G>A	G	A	.	PASS	GeneName=SYTL1
1	27346428	NM_032872:g.27346428:C>A	C	A	.	PASS	GeneName=SYTL1
1	27347079	NM_032872:g.27347079:G>A	G	A	.	PASS	GeneName=SYTL1
1	27348732	NM_032872:g.27348732:T>A	T	A	.	PASS	GeneName=SYTL1
1	27349028	NM_032872:g.27349028:C>T	C	T	.	PASS	GeneName=SYTL1
1	27349367	NM_032872:g.27349367_27349371:delinsG	GGCTC	G	.	PASS	GeneName=SYTL1
1	27350434	NM_032872:g.27350434:G>A	G	A	.	PASS	GeneName=SYTL1
1	27351564	NM_032872:g.27351564:T>C	T	C	.	PASS	GeneName=SYTL1
1	27351617	NM_032872:g.27351617:C>G	C	G	.	PASS	GeneName=SYTL1
1	27352482	NM_032872:g.27352482_27352482:delinsCATT	C	CATT	.	PASS	GeneName=SYTL1
1	27352482	NM_032872:g.27352482_27352482:delinsCATTATT	C	CATTATT	.	PASS	GeneName=SYTL1
1	27352482	NM_032872:g.27352482_27352482:delinsCATTATTATT	C	CATTATTATT	.	PASS	GeneName=SYTL1
1	27352796	NM_032872:g.27352796:T>A	T	A	.	PASS	GeneName=SYTL1
1	27353201	NM_032872:g.27353201:A>G	A	G	.	PASS	GeneName=SYTL1
1	27353306	NM_032872:g.27353306:A>G	A	G	.	PASS	GeneName=SYTL1
1	27353306	NM_032872:g.27679797A>G	A	G	.	PASS	GeneName=SYTL1
1	27353463	NM_032872:g.27353463:G>A	G	A	.	PASS	GeneName=SYTL1
1	27353617	NM_032872:g.27353617:C>T	C	T	.	PASS	GeneName=SYTL1
1	27353801	NM_032872:g.27353801:A>G	A	G	.	PASS	GeneName=SYTL1
1	74793057	NM_000016:g.75724426:T>C	T	C	.	PASS	GeneName=ACADM
1	75258846	NM_000016:g.75724531:G>A	G	A	.	PASS	GeneName=ACADM
1	75724352	NM_000016:g.75724352:C>G	C	G	.	PASS	GeneName=ACADM
1	75724646	NM_000016:g.75724646:C>G	C	G	.	PASS	GeneName=ACADM
1	75724883	NM_000016:g.75724883:C>T	C	T	.	PASS	GeneName=ACADM
1	75724884	NM_000016:g.75724884:C>G	C	G	.	PASS	GeneName=ACADM
1	75725005	NM_000016:g.75725005:C>A	C	A	.	PASS	GeneName=ACADM
1	75725022	NM_000016:g.75725022:C>G	C	G	.	PASS	GeneName=ACADM
1	75725243	NM_000016:g.75725243:A>G	A	G	.	PASS	GeneName=ACADM
1	75725263	NM_000016:g.75725263_75725263:delinsAACCT	A	AACCT	.	PASS	GeneName=ACADM
1	75725263	NM_000016:g.75725263_75725263:delinsACCT	A	ACCT	.	PASS	GeneName=ACADM
1	75725417	NM_000016:g.75725417_75725417:delinsGTTA	G	GTTA	.	PASS	GeneName=ACADM
1	75725439	NM_000016:g.75725439:C>T	C	T	.	PASS	GeneName=ACADM
1	75726059	NM_000016:g.75726059:T>C	T	C	.	PASS	GeneName=ACADM
1	75726190	NM_000016:g.75726190:T>C	T	C	.	PASS	GeneName=ACADM
1	75726366	NM_000016:g.75726366_75726366:delinsCA	C	CA	.	PASS	GeneName=ACADM
1	75726366	NM_000016:g.75726366_75726366:delinsCAA	C	CAA	.	PASS	GeneName=ACADM
1	75726366	NM_000016:g.75726366_75726366:delinsCAAA	C	CAAA	.	PASS	GeneName=ACADM
1	75726366	NM_000016:g.75726366_75726366:delinsCAAAA	C	CAAAA	.	PASS	GeneName=ACADM
1	75726366	NM_000016:g.75726366_75726366:delinsCAAAAA	C	CAAAAA	.	PASS	GeneName=ACADM
1	75726384	NM_000016:g.75726384:C>T	C	T	.	PASS	GeneName=ACADM
1	75726823	NM_000016:g.75726823:G>A	G	A	.	PASS	GeneName=ACADM
1	75726823	NM_000016:g.75726823:G>T	G	T	.	PASS	GeneName=ACADM
1	75726897	NM_000016:g.75726897:C>T	C	T	.	PASS	GeneName=ACADM
1	75727080	NM_000016:g.75727080:C>G	C	G	.	PASS	GeneName=ACADM
1	75727080	NM_000016:g.75727080:C>T	C	T	.	PASS	GeneName=ACADM
1	75727189	NM_000016:g.75727189:G>A	G	A	.	PASS	GeneName=ACADM
1	75727547	NM_000016:g.75727547:A>G	A	G	.	PASS	GeneName=ACADM
1	75727598	NM_000016:g.75727598_75727602:delinsA	ATTGT	A	.	PASS	GeneName=ACADM
1	75727809	NM_000016:g.75727809:A>C	A	C	.	PASS	GeneName=ACADM
1	75727809	NM_000016:g.75727809:A>T	A	T	.	PASS	GeneName=ACADM
1	75728036	NM_000016:g.75728036:A>T	A	T	.	PASS	GeneName=ACADM
1	75728369	NM_000016:g.75728369:C>G	C	G	.	PASS	GeneName=ACADM
1	75728369	NM_000016:g.75728369:C>T	C	T	.	PASS	GeneName=ACADM
1	75728621	NM_000016:g.75728621:A>T	A	T	.	PASS	GeneName=ACADM
1	75728966	NM_000016:g.75728966:T>C	T	C	.	PASS	GeneName=ACADM
1	75729295	NM_000016:g.75729295_75729295:delinsCT	C	CT	.	PASS	GeneName=ACADM
1	75729295	NM_000016:g.75729295_75729295:delinsCTT	C	CTT	.	PASS	GeneName=ACADM
1	75729295	NM_000016:g.75729295_75729295:delinsCTTT	C	CTTT	.	PASS	GeneName=ACADM
1	75729356	NM_000016:g.75729356:T>C	T	C	.	PASS	GeneName=ACADM
1	75729356	NM_000016:g.75729356:T>G	T	G	.	PASS	GeneName=ACADM
1	75729470	NM_000016:g.75729470:C>A	C	A	.	PASS	GeneName=ACADM
1	75729470	NM_000016:g.75729470:C>T	C	T	.	PASS	GeneName=ACADM
1	75729506	NM_000016:g.75729506:C>T	C	T	.	PASS	GeneName=ACADM
1	75729509	NM_000016:g.75729509_75729513:delinsT	TTTTC	T	.	PASS	GeneName=ACADM
1	75729513	NM_000016:g.75729513_75729513:delinsCT	C	CT	.	PASS	GeneName=ACADM
1	75729513	NM_000016:g.75729513_75729513:delinsCTT	C	CTT	.	PASS	GeneName=ACADM
1	75729677	NM_000016:g.75729677:A>G	A	G	.	PASS	GeneName=ACADM
1	75729737	NM_000016:g.75729737:A>G	A	G	.	PASS	GeneName=ACADM
1	75729737	NM_000016:g.75729737:A>T	A	T	.	PASS	GeneName=ACADM
1	75729746	NM_000016:g.75729746_75729746:delinsTG	T	TG	.	PASS	GeneName=ACADM
1	75729794	NM_000016:g.75729794:T>G	T	G	.	PASS	GeneName=ACADM
1	75729857	NM_000016:g.75729857:C>G	C	G	.	PASS	GeneName=ACADM
1	75729885	NM_000016:g.75729885_75729900:delinsA	ATTTTTTTTTTTTTTT	A	.	PASS	GeneName=ACADM
1	75730248	NM_000016:g.75730248:T>C	T	C	.	PASS	GeneName=ACADM
1	75730543	NM_000016:g.75730543_75730543:delinsCT	C	CT	.	PASS	GeneName=ACADM
1	75730543	NM_000016:g.75730543_75730543:delinsCTT	C	CTT	.	PASS	GeneName=ACADM
1	75730543	NM_000016:g.75730543_75730543:delinsCTTT	C	CTTT	.	PASS	GeneName=ACADM
1	75730628	NM_000016:g.75730628:C>A	C	A	.	PASS	GeneName=ACADM
1	75730628	NM_000016:g.75730628:C>G	C	G	.	PASS	GeneName=ACADM
1	75730817	NM_000016:g.75730817:G>A	G	A	.	PASS	GeneName=ACADM
1	75731227	NM_000016:g.75731227:C>T	C	T	.	PASS	GeneName=ACADM
1	75731332	NM_000016:g.75731332_75731333:delinsC	CA	C	.	PASS	GeneName=ACADM
1	75731354	NM_000016:g.75731354:T>G	T	G	.	PASS	GeneName=ACADM
1	75731497	NM_000016:g.75731497:A>G	A	G	.	PASS	GeneName=ACADM
1	75731577	NM_000016:g.75731577:A>G	A	G	.	PASS	GeneName=ACADM
1	75731795	NM_000016:g.75731795_75731798:delinsC	CAGG	C	.	PASS	GeneName=ACADM
1	75731899	NM_000016:g.75731899:C>T	C	T	.	PASS	GeneName=ACADM
1	75732149	NM_000016:g.75732149_75732149:delinsCAA	C	CAA	.	PASS	GeneName=ACADM
1	75732300	NM_000016:g.75732300_75732301:delinsT	TG	T	.	PASS	GeneName=ACADM
1	75732348	NM_000016:g.75732348:A>G	A	G	.	PASS	GeneName=ACADM
1	75732561	NM_000016:g.75732561:A>C	A	C	.	PASS	GeneName=ACADM
1	75732751	NM_000016:g.75732751:T>C	T	C	.	PASS	GeneName=ACADM
1	75732751	NM_000016:g.75732751:T>G	T	G	.	PASS	GeneName=ACADM
1	75733100	NM_000016:g.75733100:G>A	G	A	.	PASS	GeneName=ACADM
1	75733592	NM_000016:g.75733592:A>C	A	C	.	PASS	GeneName=ACADM
1	75733603	NM_000016:g.76199288C>T	C	T	.	PASS	GeneName=ACADM
1	75733660	NM_000016:g.75733660:C>G	C	G	.	PASS	GeneName=ACADM
1	75733699	NM_000016:g.75733699:G>A	G	A	.	PASS	GeneName=ACADM
1	75733710	NM_000016:g.75733710_75733710:delinsGA	G	GA	.	PASS	GeneName=ACADM
1	75734117	NM_000016:g.75734117:C>G	C	G	.	PASS	GeneName=ACADM
1	75734124	NM_000016:g.75734124:T>C	T	C	.	PASS	GeneName=ACADM
1	75734132	NM_000016:g.75734132:C>T	C	T	.	PASS	GeneName=ACADM
1	75734202	NM_000016:g.75734202:T>C	T	C	.	PASS	GeneName=ACADM
1	75734257	NM_000016:g.75734257:A>G	A	G	.	PASS	GeneName=ACADM
1	75734294	NM_000016:g.75734294:A>G	A	G	.	PASS	GeneName=ACADM
1	75734309	NM_000016:g.75734309:G>C	G	C	.	PASS	GeneName=ACADM
1	75734330	NM_000016:g.75734330_75734331:delinsA	AT	A	.	PASS	GeneName=ACADM
1	75734484	NM_000016:g.75734484:A>G	A	G	.	PASS	GeneName=ACADM
1	75734499	NM_000016:g.75734499:C>G	C	G	.	PASS	GeneName=ACADM
1	75734507	NM_000016:g.75734507:C>T	C	T	.	PASS	GeneName=ACADM
1	75735281	NM_000016:g.75735281:A>G	A	G	.	PASS	GeneName=ACADM
1	75735393	NM_000016:g.75735393:A>G	A	G	.	PASS	GeneName=ACADM
1	75735572	NM_000016:g.75735572:G>A	G	A	.	PASS	GeneName=ACADM
1	75735642	NM_000016:g.75735642:T>C	T	C	.	PASS	GeneName=ACADM
1	75735841	NM_000016:g.75735841_75735841:delinsCA	C	CA	.	PASS	GeneName=ACADM
1	75735841	NM_000016:g.75735841_75735841:delinsCAA	C	CAA	.	PASS	GeneName=ACADM
1	75735841	NM_000016:g.75735841_75735841:delinsCAAA	C	CAAA	.	PASS	GeneName=ACADM
1	75735937	NM_000016:g.75735937:C>G	C	G	.	PASS	GeneName=ACADM
1	75735983	NM_000016:g.75735983:C>G	C	G	.	PASS	GeneName=ACADM
1	75736265	NM_000016:g.75736265:T>C	T	C	.	PASS	GeneName=ACADM
1	75736307	NM_000016:g.75736307:G>T	G	T	.	PASS	GeneName=ACADM
1	75736450	NM_000016:g.75736450_75736451:delinsC	CA	C	.	PASS	GeneName=ACADM
1	75736453	NM_000016:g.75736453:T>G	T	G	.	PASS	GeneName=ACADM
1	75736584	NM_000016:g.75736584:A>C	A	C	.	PASS	GeneName=ACADM
1	75736585	NM_000016:g.75736585:G>T	G	T	.	PASS	GeneName=ACADM
1	75736729	NM_000016:g.75736729_75736729:delinsAT	A	AT	.	PASS	GeneName=ACADM
1	75736793	NM_000016:g.75736793:C>T	C	T	.	PASS	GeneName=ACADM
1	75736986	NM_000016:g.75736986:A>G	A	G	.	PASS	GeneName=ACADM
1	75737137	NM_000016:g.75737137:A>G	A	G	.	PASS	GeneName=ACADM
1	75737326	NM_000016:g.75737326:A>G	A	G	.	PASS	GeneName=ACADM
1	75737327	NM_000016:g.75737327:T>A	T	A	.	PASS	GeneName=ACADM
1	75737771	NM_000016:g.75737771:A>G	A	G	.	PASS	GeneName=ACADM
1	75737794	NM_000016:g.75737794_75737794:delinsAT	A	AT	.	PASS	GeneName=ACADM
1	75737794	NM_000016:g.75737794_75737794:delinsATT	A	ATT	.	PASS	GeneName=ACADM
1	75737951	NM_000016:g.75737951:C>G	C	G	.	PASS	GeneName=ACADM
1	75738033	NM_000016:g.75738033:C>T	C	T	.	PASS	GeneName=ACADM
1	75738079	NM_000016:g.75738079:C>G	C	G	.	PASS	GeneName=ACADM
1	75738098	NM_000016:g.75738098:A>G	A	G	.	PASS	GeneName=ACADM
1	75738165	NM_000016:g.75738165:C>G	C	G	.	PASS	GeneName=ACADM
1	75738178	NM_000016:g.75738178:T>A	T	A	.	PASS	GeneName=ACADM
1	75738178	NM_000016:g.75738178:T>G	T	G	.	PASS	GeneName=ACADM
1	75738206	NM_000016:g.75738206:A>G	A	G	.	PASS	GeneName=ACADM
1	75738223	NM_000016:g.75738223_75738223:delinsGTTA	G	GTTA	.	PASS	GeneName=ACADM
1	75738724	NM_000016:g.75738724_75738724:delinsTG	T	TG	.	PASS	GeneName=ACADM
1	75738817	NM_000016:g.75738817:G>A	G	A	.	PASS	GeneName=ACADM
1	75738817	NM_000016:g.75738817:G>C	G	C	.	PASS	GeneName=ACADM
1	75738817	NM_000016:g.75738817:G>T	G	T	.	PASS	GeneName=ACADM
1	75739029	NM_000016:g.75739029:A>G	A	G	.	PASS	GeneName=ACADM
1	75739241	NM_000016:g.75739241:C>T	C	T	.	PASS	GeneName=ACADM
1	75739365	NM_000016:g.75739365:A>G	A	G	.	PASS	GeneName=ACADM
1	75739423	NM_000016:g.75739423:T>C	T	C	.	PASS	GeneName=ACADM
1	75739958	NM_000016:g.75739958:C>A	C	A	.	PASS	GeneName=ACADM
1	75740000	NM_000016:g.75740000:T>G	T	G	.	PASS	GeneName=ACADM
1	75740569	NM_000016:g.75740569:T>A	T	A	.	PASS	GeneName=ACADM
1	75740720	NM_000016:g.75740720:A>G	A	G	.	PASS	GeneName=ACADM
1	75740805	NM_000016:g.75740805:G>T	G	T	.	PASS	GeneName=ACADM
1	75741999	NM_000016:g.75741999:A>G	A	G	.	PASS	GeneName=ACADM
1	75742060	NM_000016:g.75742060:A>G	A	G	.	PASS	GeneName=ACADM
1	75742238	NM_000016:g.75742238:A>T	A	T	.	PASS	GeneName=ACADM
1	75742618	NM_000016:g.75742618:C>G	C	G	.	PASS	GeneName=ACADM
1	75742921	NM_000016:g.75742921:C>T	C	T	.	PASS	GeneName=ACADM
1	75743174	NM_000016:g.75743174_75743176:delinsG	GCT	G	.	PASS	GeneName=ACADM
1	75743284	NM_000016:g.75743284:A>G	A	G	.	PASS	GeneName=ACADM
1	75743304	NM_000016:g.75743304:T>A	T	A	.	PASS	GeneName=ACADM
1	75743304	NM_000016:g.75743304:T>G	T	G	.	PASS	GeneName=ACADM
1	75744069	NM_000016:g.75744069:G>A	G	A	.	PASS	GeneName=ACADM
1	75744107	NM_000016:g.75744107:T>A	T	A	.	PASS	GeneName=ACADM
1	75744107	NM_000016:g.75744107:T>G	T	G	.	PASS	GeneName=ACADM
1	75744250	NM_000016:g.75744250:T>C	T	C	.	PASS	GeneName=ACADM
1	75744250	NM_000016:g.75744250:T>G	T	G	.	PASS	GeneName=ACADM
1	75744396	NM_000016:g.75744396:G>C	G	C	.	PASS	GeneName=ACADM
1	75744540	NM_000016:g.75744540:T>C	T	C	.	PASS	GeneName=ACADM
1	75744566	NM_000016:g.75744566:C>G	C	G	.	PASS	GeneName=ACADM
1	75744604	NM_000016:g.75744604:C>T	C	T	.	PASS	GeneName=ACADM
1	75744754	NM_000016:g.75744754:A>G	A	G	.	PASS	GeneName=ACADM
1	75744792	NM_000016:g.75744792:C>T	C	T	.	PASS	GeneName=ACADM
1	75744839	NM_000016:g.75744839:T>C	T	C	.	PASS	GeneName=ACADM
1	75745418	NM_000016:g.75745418:C>A	C	A	.	PASS	GeneName=ACADM
1	75745491	NM_000016:g.75745491:A>T	A	T	.	PASS	GeneName=ACADM
1	75745530	NM_000016:g.75745530_75745530:delinsCAT	C	CAT	.	PASS	GeneName=ACADM
1	75745530	NM_000016:g.75745530_75745530:delinsCATATATA	C	CATATATA	.	PASS	GeneName=ACADM
1	75745542	NM_000016:g.75745542:A>G	A	G	.	PASS	GeneName=ACADM
1	75746588	NM_000016:g.75746588:C>T	C	T	.	PASS	GeneName=ACADM
1	75746767	NM_000016:g.75746767:T>A	T	A	.	PASS	GeneName=ACADM
1	75746874	NM_000016:g.75746874:C>T	C	T	.	PASS	GeneName=ACADM
1	75746891	NM_000016:g.75746891:G>A	G	A	.	PASS	GeneName=ACADM
1	75746998	NM_000016:g.75746998:C>A	C	A	.	PASS	GeneName=ACADM
1	75747206	NM_000016:g.75747206_75747206:delinsCT	C	CT	.	PASS	GeneName=ACADM
1	75747206	NM_000016:g.75747206_75747206:delinsCTT	C	CTT	.	PASS	GeneName=ACADM
1	75747325	NM_000016:g.75747325_75747325:delinsTATAC	T	TATAC	.	PASS	GeneName=ACADM
1	75747339	NM_000016:g.75747339:T>C	T	C	.	PASS	GeneName=ACADM
1	75747339	NM_000016:g.75747339:T>G	T	G	.	PASS	GeneName=ACADM
1	75748030	NM_000016:g.75748030:C>A	C	A	.	PASS	GeneName=ACADM
1	75748400	NM_000016:g.75748400:C>A	C	A	.	PASS	GeneName=ACADM
1	75748823	NM_000016:g.75748823:G>A	G	A	.	PASS	GeneName=ACADM
1	75748896	NM_000016:g.75748896_75748896:delinsCA	C	CA	.	PASS	GeneName=ACADM
1	75748896	NM_000016:g.75748896_75748896:delinsCAA	C	CAA	.	PASS	GeneName=ACADM
1	75748896	NM_000016:g.75748896_75748896:delinsCCA	C	CCA	.	PASS	GeneName=ACADM
1	75749712	NM_000016:g.75749712_75749713:delinsC	CT	C	.	PASS	GeneName=ACADM
1	75749812	NM_000016:g.75749812:A>T	A	T	.	PASS	GeneName=ACADM
1	75749980	NM_000016:g.75749980:G>A	G	A	.	PASS	GeneName=ACADM
1	75750181	NM_000016:g.75750181:C>T	C	T	.	PASS	GeneName=ACADM
1	75750783	NM_000016:g.75750783_75750785:delinsC	CTG	C	.	PASS	GeneName=ACADM
1	75750834	NM_000016:g.75750834:C>T	C	T	.	PASS	GeneName=ACADM
1	75750964	NM_000016:g.75750964:G>A	G	A	.	PASS	GeneName=ACADM
1	75751099	NM_000016:g.75751099_75751100:delinsT	TG	T	.	PASS	GeneName=ACADM
1	75751271	NM_000016:g.75751271:C>G	C	G	.	PASS	GeneName=ACADM
1	75751277	NM_000016:g.75751277:T>C	T	C	.	PASS	GeneName=ACADM
1	75751294	NM_000016:g.75751294:C>T	C	T	.	PASS	GeneName=ACADM
1	75751319	NM_000016:g.75751319:G>A	G	A	.	PASS	GeneName=ACADM
1	75751319	NM_000016:g.75751319:G>C	G	C	.	PASS	GeneName=ACADM
1	75751412	NM_000016:g.75751412:G>A	G	A	.	PASS	GeneName=ACADM
1	75751482	NM_000016:g.75751482:C>T	C	T	.	PASS	GeneName=ACADM
1	75751484	NM_000016:g.75751484:G>A	G	A	.	PASS	GeneName=ACADM
1	75751493	NM_000016:g.75751493_75751493:delinsCT	C	CT	.	PASS	GeneName=ACADM
1	75751493	NM_000016:g.75751493_75751493:delinsCTT	C	CTT	.	PASS	GeneName=ACADM
1	75751508	NM_000016:g.75751508:G>A	G	A	.	PASS	GeneName=ACADM
1	75751508	NM_000016:g.75751508:G>C	G	C	.	PASS	GeneName=ACADM
1	75751508	NM_000016:g.75751508:G>T	G	T	.	PASS	GeneName=ACADM
1	75751624	NM_000016:g.75751624:G>A	G	A	.	PASS	GeneName=ACADM
1	75751705	NM_000016:g.75751705:G>C	G	C	.	PASS	GeneName=ACADM
1	75751777	NM_000016:g.75751777:G>A	G	A	.	PASS	GeneName=ACADM
1	75751861	NM_000016:g.75751861:C>T	C	T	.	PASS	GeneName=ACADM
1	75751995	NM_000016:g.75751995_75751995:delinsCT	C	CT	.	PASS	GeneName=ACADM
1	75751995	NM_000016:g.75751995_75751995:delinsCTA	C	CTA	.	PASS	GeneName=ACADM
1	75751995	NM_000016:g.75751995_75751995:delinsCTT	C	CTT	.	PASS	GeneName=ACADM
1	75751995	NM_000016:g.75751995_75751995:delinsCTTT	C	CTTT	.	PASS	GeneName=ACADM
1	75752101	NM_000016:g.75752101:G>A	G	A	.	PASS	GeneName=ACADM
1	75752138	NM_000016:g.75752138:A>G	A	G	.	PASS	GeneName=ACADM
1	75752172	NM_000016:g.75752172:A>G	A	G	.	PASS	GeneName=ACADM
1	75752498	NM_000016:g.75752498:C>A	C	A	.	PASS	GeneName=ACADM
1	75752531	NM_000016:g.75752531:A>T	A	T	.	PASS	GeneName=ACADM
1	75752634	NM_000016:g.75752634:G>T	G	T	.	PASS	GeneName=ACADM
1	75753133	NM_000016:g.75753133:A>C	A	C	.	PASS	GeneName=ACADM
1	75753190	NM_000016:g.75753190:C>T	C	T	.	PASS	GeneName=ACADM
1	75753347	NM_000016:g.75753347:T>C	T	C	.	PASS	GeneName=ACADM
1	75753427	NM_000016:g.75753427:T>C	T	C	.	PASS	GeneName=ACADM
1	75753470	NM_000016:g.75753470:A>G	A	G	.	PASS	GeneName=ACADM
1	75753470	NM_000016:g.75753470:A>T	A	T	.	PASS	GeneName=ACADM
1	75753795	NM_000016:g.75753795_75753796:delinsC	CT	C	.	PASS	GeneName=ACADM
1	75753820	NM_000016:g.75753820_75753820:delinsAG	A	AG	.	PASS	GeneName=ACADM
1	75753959	NM_000016:g.75753959_75753960:delinsC	CT	C	.	PASS	GeneName=ACADM
1	75754088	NM_000016:g.75754088:G>A	G	A	.	PASS	GeneName=ACADM
1	75754116	NM_000016:g.75754116:G>A	G	A	.	PASS	GeneName=ACADM
1	75754116	NM_000016:g.75754116:G>C	G	C	.	PASS	GeneName=ACADM
1	75754214	NM_000016:g.75754214:T>G	T	G	.	PASS	GeneName=ACADM
1	75754342	NM_000016:g.75754342:G>A	G	A	.	PASS	GeneName=ACADM
1	75754352	NM_000016:g.75754352:T>C	T	C	.	PASS	GeneName=ACADM
1	75754692	NM_000016:g.75754692:A>G	A	G	.	PASS	GeneName=ACADM
1	75754701	NM_000016:g.75754701:A>G	A	G	.	PASS	GeneName=ACADM
1	75754710	NM_000016:g.75754710:G>C	G	C	.	PASS	GeneName=ACADM
1	75755057	NM_000016:g.75755057:C>A	C	A	.	PASS	GeneName=ACADM
1	75755057	NM_000016:g.75755057:C>G	C	G	.	PASS	GeneName=ACADM
1	75755178	NM_000016:g.75755178:G>C	G	C	.	PASS	GeneName=ACADM
1	75755442	NM_000016:g.75755442:T>C	T	C	.	PASS	GeneName=ACADM
1	75755568	NM_000016:g.75755568_75755572:delinsT	TAACA	T	.	PASS	GeneName=ACADM
1	75755874	NM_000016:g.75755874:C>T	C	T	.	PASS	GeneName=ACADM
1	75756021	NM_000016:g.75756021:T>G	T	G	.	PASS	GeneName=ACADM
1	75756166	NM_000016:g.75756166:A>G	A	G	.	PASS	GeneName=ACADM
1	75756169	NM_000016:g.75756169:T>A	T	A	.	PASS	GeneName=ACADM
1	75756169	NM_000016:g.75756169:T>C	T	C	.	PASS	GeneName=ACADM
1	75756172	NM_000016:g.75756172:T>A	T	A	.	PASS	GeneName=ACADM
1	75756172	NM_000016:g.75756172:T>C	T	C	.	PASS	GeneName=ACADM
1	75756185	NM_000016:g.75756185:C>A	C	A	.	PASS	GeneName=ACADM
1	75756424	NM_000016:g.75756424_75756424:delinsCACAT	C	CACAT	.	PASS	GeneName=ACADM
1	75756657	NM_000016:g.75756657:G>A	G	A	.	PASS	GeneName=ACADM
1	75756846	NM_000016:g.75756846:T>C	T	C	.	PASS	GeneName=ACADM
1	75756955	NM_000016:g.75756955:G>A	G	A	.	PASS	GeneName=ACADM
1	75756959	NM_000016:g.75756959:G>A	G	A	.	PASS	GeneName=ACADM
1	75757140	NM_000016:g.75757140:A>G	A	G	.	PASS	GeneName=ACADM
1	75757666	NM_000016:g.75757666:G>C	G	C	.	PASS	GeneName=ACADM
1	75757696	NM_000016:g.75757696:C>T	C	T	.	PASS	GeneName=ACADM
1	75757701	NM_000016:g.75757701:G>A	G	A	.	PASS	GeneName=ACADM
1	75757701	NM_000016:g.75757701:G>C	G	C	.	PASS	GeneName=ACADM
1	75757751	NM_000016:g.75757751:A>G	A	G	.	PASS	GeneName=ACADM
1	75757763	NM_000016:g.75757763:G>A	G	A	.	PASS	GeneName=ACADM
1	75757972	NM_000016:g.75757972_75757973:delinsA	AT	A	.	PASS	GeneName=ACADM
1	75757975	NM_000016:g.75757975:C>G	C	G	.	PASS	GeneName=ACADM
1	75758131	NM_000016:g.75758131:T>C	T	C	.	PASS	GeneName=ACADM
1	75758325	NM_000016:g.75758325:C>T	C	T	.	PASS	GeneName=ACADM
1	75758499	NM_000016:g.75758499:T>C	T	C	.	PASS	GeneName=ACADM
1	75758610	NM_000016:g.75758610:T>C	T	C	.	PASS	GeneName=ACADM
1	75758626	NM_000016:g.75758626_75758630:delinsC	CTCTG	C	.	PASS	GeneName=ACADM
1	75758789	NM_000016:g.75758789_75758813:delinsT	TCAGCACTCTGTAAAATGGACCAAC	T	.	PASS	GeneName=ACADM
1	75758813	NM_000016:g.75758813:C>T	C	T	.	PASS	GeneName=ACADM
1	75759063	NM_000016:g.75759063:C>T	C	T	.	PASS	GeneName=ACADM
1	75759327	NM_000016:g.75759327:G>C	G	C	.	PASS	GeneName=ACADM
1	75759398	NM_000016:g.75759398:A>C	A	C	.	PASS	GeneName=ACADM
1	75759398	NM_000016:g.75759398:A>G	A	G	.	PASS	GeneName=ACADM
1	75759729	NM_000016:g.75759729:T>G	T	G	.	PASS	GeneName=ACADM
1	75760064	NM_000016:g.75760064:G>C	G	C	.	PASS	GeneName=ACADM
1	75760235	NM_000016:g.75760235:A>G	A	G	.	PASS	GeneName=ACADM
1	75760764	NM_000016:g.75760764:A>G	A	G	.	PASS	GeneName=ACADM
1	75760872	NM_000016:g.75760872:G>C	G	C	.	PASS	GeneName=ACADM
1	75761337	NM_000016:g.75761337:A>G	A	G	.	PASS	GeneName=ACADM
1	75761337	NM_000016:g.75761337:A>T	A	T	.	PASS	GeneName=ACADM
1	75761593	NM_000016:g.75761593:A>G	A	G	.	PASS	GeneName=ACADM
1	75762163	NM_000016:g.75762163:A>G	A	G	.	PASS	GeneName=ACADM
1	75762297	NM_000016:g.75762297_75762297:delinsGA	G	GA	.	PASS	GeneName=ACADM
1	75762297	NM_000016:g.75762297_75762297:delinsGAA	G	GAA	.	PASS	GeneName=ACADM
1	75762802	NM_000016:g.75762802:G>A	G	A	.	PASS	GeneName=ACADM
1	75763190	NM_000016:g.75763190:T>C	T	C	.	PASS	GeneName=ACADM
1	75763435	NM_000016:g.75763435:T>C	T	C	.	PASS	GeneName=ACADM
1	75763536	NM_000016:g.75763536:G>A	G	A	.	PASS	GeneName=ACADM
1	75763641	NM_000016:g.75763641:T>C	T	C	.	PASS	GeneName=ACADM
1	100187173	NM_001918:g.100187173:C>T	G	A	.	PASS	GeneName=DBT
1	100187271	NM_001918:g.100187271_100187271:delinsGT	A	AC	.	PASS	GeneName=DBT
1	100187278	NM_001918:g.100187278:T>C	A	G	.	PASS	GeneName=DBT
1	100187648	NM_001918:g.100187648:G>A	C	T	.	PASS	GeneName=DBT
1	100189352	NM_001918:g.100189352:T>A	A	T	.	PASS	GeneName=DBT
1	100189609	NM_001918:g.100189609:G>T	C	A	.	PASS	GeneName=DBT
1	100190027	NM_001918:g.100190027:A>T	T	A	.	PASS	GeneName=DBT
1	100190417	NM_001918:g.100190417:G>A	C	T	.	PASS	GeneName=DBT
1	100190709	NM_001918:g.100190709:G>A	C	T	.	PASS	GeneName=DBT
1	100190938	NM_001918:g.100190938:T>C	A	G	.	PASS	GeneName=DBT
1	100191105	NM_001918:g.100191105:A>G	T	C	.	PASS	GeneName=DBT
1	100191749	NM_001918:g.100191749:A>G	T	C	.	PASS	GeneName=DBT
1	100191860	NM_001918:g.100191860:G>A	C	T	.	PASS	GeneName=DBT
1	100193022	NM_001918:g.100193022:C>G	G	C	.	PASS	GeneName=DBT
1	100193022	NM_001918:g.100193022:C>T	G	A	.	PASS	GeneName=DBT
1	100195270	NM_001918:g.100195270:C>T	G	A	.	PASS	GeneName=DBT
1	100197418	NM_001918:g.100197418:C>G	G	C	.	PASS	GeneName=DBT
1	100197728	NM_001918:g.100197728:T>A	A	T	.	PASS	GeneName=DBT
1	100198123	NM_001918:g.100198123:A>G	T	C	.	PASS	GeneName=DBT
1	100198123	NM_001918:g.100198123:A>T	T	A	.	PASS	GeneName=DBT
1	100198355	NM_001918:g.100198355:G>A	C	T	.	PASS	GeneName=DBT
1	100198355	NM_001918:g.100198355:G>C	C	G	.	PASS	GeneName=DBT
1	100199407	NM_001918:g.100199407:A>T	T	A	.	PASS	GeneName=DBT
1	100199516	NM_001918:g.100199516:C>G	G	C	.	PASS	GeneName=DBT
1	100199516	NM_001918:g.100199516:C>T	G	A	.	PASS	GeneName=DBT
1	100200061	NM_001918:g.100200061:C>G	G	C	.	PASS	GeneName=DBT
1	100200341	NM_001918:g.100200341:G>A	C	T	.	PASS	GeneName=DBT
1	100200879	NM_001918:g.100200879:C>T	G	A	.	PASS	GeneName=DBT
1	100201492	NM_001918:g.100201492:A>C	T	G	.	PASS	GeneName=DBT
1	100201712	NM_001918:g.100201712:T>C	A	G	.	PASS	GeneName=DBT
1	100201870	NM_001918:g.100201870:G>T	C	A	.	PASS	GeneName=DBT
1	100202373	NM_001918:g.100202373:T>A	A	T	.	PASS	GeneName=DBT
1	100202664	NM_001918:g.100202664:A>T	T	A	.	PASS	GeneName=DBT
1	100203164	NM_001918:g.100203164:C>T	G	A	.	PASS	GeneName=DBT
1	100203733	NM_001918:g.100203733:A>G	T	C	.	PASS	GeneName=DBT
1	100203758	NM_001918:g.100203758:G>A	C	T	.	PASS	GeneName=DBT
1	100204853	NM_001918:g.100204853:C>T	G	A	.	PASS	GeneName=DBT
1	100205706	NM_001918:g.100205706:A>G	T	C	.	PASS	GeneName=DBT
1	100206072	NM_001918:g.100206073_100206072:delinsA	TA	T	.	PASS	GeneName=DBT
1	100206199	NM_001918:g.100206199:T>G	A	C	.	PASS	GeneName=DBT
1	100206224	NM_001918:g.100206224:T>G	A	C	.	PASS	GeneName=DBT
1	100206504	NM_001918:g.100206504:A>G	T	C	.	PASS	GeneName=DBT
1	100206504	NM_001918:g.100206504:A>T	T	A	.	PASS	GeneName=DBT
1	100206793	NM_001918:g.100206793:C>A	G	T	.	PASS	GeneName=DBT
1	100207186	NM_001918.3:c.1018-550A>G	T	C	.	PASS	GeneName=DBT
1	100207476	NM_001918:g.100207476:T>C	A	G	.	PASS	GeneName=DBT
1	100208614	NM_001918:g.100208614:T>C	A	G	.	PASS	GeneName=DBT
1	100208910	NM_001918:g.100208910_100208910:delinsCG	C	CG	.	PASS	GeneName=DBT
1	100208910	NM_001918:g.100208910_100208910:delinsTG	C	CA	.	PASS	GeneName=DBT
1	100208910	NM_001918:g.100208910_100208910:delinsTTG	C	CAA	.	PASS	GeneName=DBT
1	100208910	NM_001918:g.100208910_100208910:delinsTTTG	C	CAAA	.	PASS	GeneName=DBT
1	100209098	NM_001918:g.100209099_100209098:delinsG	CT	C	.	PASS	GeneName=DBT
1	100209541	NM_001918:g.100209541:T>G	A	C	.	PASS	GeneName=DBT
1	100209774	NM_001918:g.100209774:G>T	C	A	.	PASS	GeneName=DBT
1	100209913	NM_001918:g.100209915_100209913:delinsT	AAG	A	.	PASS	GeneName=DBT
1	100210325	NM_001918:g.100210325:A>C	T	G	.	PASS	GeneName=DBT
1	100210328	NM_001918:g.100210328:C>A	G	T	.	PASS	GeneName=DBT
1	100210337	NM_001918:g.100210337:C>A	G	T	.	PASS	GeneName=DBT
1	100210340	NM_001918:g.100210340:C>A	G	T	.	PASS	GeneName=DBT
1	100210349	NM_001918:g.100210352_100210349:delinsA	TAAG	T	.	PASS	GeneName=DBT
1	100210352	NM_001918:g.100210352:C>A	G	T	.	PASS	GeneName=DBT
1	100211753	NM_001918:g.100211753:T>G	A	C	.	PASS	GeneName=DBT
1	100212379	NM_001918:g.100212379_100212379:delinsTA	T	TA	.	PASS	GeneName=DBT
1	100212611	NM_001918:g.100212611:T>C	A	G	.	PASS	GeneName=DBT
1	100213161	NM_001918:g.100213161:T>C	A	G	.	PASS	GeneName=DBT
1	100213364	NM_001918:g.100213364:C>T	G	A	.	PASS	GeneName=DBT
1	100213966	NM_001918:g.100213966_100213966:delinsCT	A	AG	.	PASS	GeneName=DBT
1	100213966	NM_001918:g.100213966_100213966:delinsCTCT	A	AGAG	.	PASS	GeneName=DBT
1	100213966	NM_001918:g.100213966_100213966:delinsCTT	A	AAG	.	PASS	GeneName=DBT
1	100213966	NM_001918:g.100213966_100213966:delinsCTTT	A	AAAG	.	PASS	GeneName=DBT
1	100214008	NM_001918:g.100214008:C>T	G	A	.	PASS	GeneName=DBT
1	100215037	NM_001918:g.100215037_100215037:delinsAAAG	C	CTTT	.	PASS	GeneName=DBT
1	100215037	NM_001918:g.100215037_100215037:delinsAAG	C	CTT	.	PASS	GeneName=DBT
1	100215037	NM_001918:g.100215037_100215037:delinsAG	C	CT	.	PASS	GeneName=DBT
1	100215215	NM_001918:g.100215215:T>A	A	T	.	PASS	GeneName=DBT
1	100216688	NM_001918:g.100216688:C>T	G	A	.	PASS	GeneName=DBT
1	100216710	NM_001918:g.100216710:T>C	A	G	.	PASS	GeneName=DBT
1	100216914	NM_001918:g.100216914:C>T	G	A	.	PASS	GeneName=DBT
1	100217356	NM_001918:g.100217356:C>T	G	A	.	PASS	GeneName=DBT
1	100217457	NM_001918:g.100217457:A>G	T	C	.	PASS	GeneName=DBT
1	100217754	NM_001918:g.100217754:T>A	A	T	.	PASS	GeneName=DBT
1	100217940	NM_001918:g.100217945_100217940:delinsA	TTAGAC	T	.	PASS	GeneName=DBT
1	100218071	NM_001918:g.100218071:T>C	A	G	.	PASS	GeneName=DBT
1	100218265	NM_001918:g.100218265:A>G	T	C	.	PASS	GeneName=DBT
1	100218265	NM_001918:g.100218265:A>T	T	A	.	PASS	GeneName=DBT
1	100218350	NM_001918:g.100218350:C>A	G	T	.	PASS	GeneName=DBT
1	100218762	NM_001918.3:c.434-17_434-15delinsAAA	AAA	TTT	.	PASS	GeneName=DBT
1	100219031	NM_001918:g.100219031:T>G	A	C	.	PASS	GeneName=DBT
1	100219575	NM_001918:g.100219575:T>C	A	G	.	PASS	GeneName=DBT
1	100219648	NM_001918:g.100219648:A>G	T	C	.	PASS	GeneName=DBT
1	100219648	NM_001918:g.100219648:A>T	T	A	.	PASS	GeneName=DBT
1	100219653	NM_001918:g.100219653:G>A	C	T	.	PASS	GeneName=DBT
1	100219653	NM_001918:g.100219653:G>C	C	G	.	PASS	GeneName=DBT
1	100219653	NM_001918:g.100219653:G>T	C	A	.	PASS	GeneName=DBT
1	100219757	NM_001918:g.100219757:G>A	C	T	.	PASS	GeneName=DBT
1	100219757	NM_001918:g.100219757:G>T	C	A	.	PASS	GeneName=DBT
1	100220269	NM_001918:g.100220270_100220269:delinsG	CA	C	.	PASS	GeneName=DBT
1	100220557	NM_001918:g.100220557:C>T	G	A	.	PASS	GeneName=DBT
1	100220649	NM_001918:g.100220649:C>T	G	A	.	PASS	GeneName=DBT
1	100220724	NM_001918:g.100220724:C>T	G	A	.	PASS	GeneName=DBT
1	100221426	NM_001918:g.100221426:G>A	C	T	.	PASS	GeneName=DBT
1	100221532	NM_001918:g.100221532:C>T	G	A	.	PASS	GeneName=DBT
1	100221759	NM_001918:g.100221759:G>A	C	T	.	PASS	GeneName=DBT
1	100221904	NM_001918:g.100221904:G>T	C	A	.	PASS	GeneName=DBT
1	100221905	NM_001918:g.100221905:G>T	C	A	.	PASS	GeneName=DBT
1	100223011	NM_001918:g.100223011:C>A	G	T	.	PASS	GeneName=DBT
1	100223537	NM_001918:g.100223537:T>C	A	G	.	PASS	GeneName=DBT
1	100224554	NM_001918:g.100224554:C>T	G	A	.	PASS	GeneName=DBT
1	100224566	NM_001918:g.100224566:A>G	T	C	.	PASS	GeneName=DBT
1	100224601	NM_001918:g.100224601:A>G	T	C	.	PASS	GeneName=DBT
1	100224689	NM_001918:g.100224689:C>A	G	T	.	PASS	GeneName=DBT
1	100224689	NM_001918:g.100224689:C>G	G	C	.	PASS	GeneName=DBT
1	100224689	NM_001918:g.100224689:C>T	G	A	.	PASS	GeneName=DBT
1	100225005	NM_001918:g.100225005:C>T	G	A	.	PASS	GeneName=DBT
1	100225345	NM_001918:g.100225345:T>C	A	G	.	PASS	GeneName=DBT
1	100225689	NM_001918:g.100225689:C>T	G	A	.	PASS	GeneName=DBT
1	100225953	NM_001918:g.100225953:G>A	C	T	.	PASS	GeneName=DBT
1	100225953	NM_001918:g.100225953:G>C	C	G	.	PASS	GeneName=DBT
1	100226860	NM_001918:g.100226860:A>G	T	C	.	PASS	GeneName=DBT
1	100226860	NM_001918:g.100226860:A>T	T	A	.	PASS	GeneName=DBT
1	100226882	NM_001918:g.100226882:A>G	T	C	.	PASS	GeneName=DBT
1	100226882	NM_001918:g.100226882:A>T	T	A	.	PASS	GeneName=DBT
1	100227403	NM_001918:g.100227418_100227403:delinsG	CATACAGATAGCCCCA	C	.	PASS	GeneName=DBT
1	100227738	NM_001918:g.100227738:C>T	G	A	.	PASS	GeneName=DBT
1	100228485	NM_001918:g.100228485:T>C	A	G	.	PASS	GeneName=DBT
1	100228485	NM_001918:g.100228485:T>G	A	C	.	PASS	GeneName=DBT
1	100228486	NM_001918:g.100228486:A>C	T	G	.	PASS	GeneName=DBT
1	100228486	NM_001918:g.100228486:A>G	T	C	.	PASS	GeneName=DBT
1	100229198	NM_001918:g.100229198:A>G	T	C	.	PASS	GeneName=DBT
1	100229198	NM_001918:g.100229198:A>T	T	A	.	PASS	GeneName=DBT
1	100229236	NM_001918:g.100229236:G>A	C	T	.	PASS	GeneName=DBT
1	100229326	NM_001918:g.100229326:C>G	G	C	.	PASS	GeneName=DBT
1	100229694	NM_001918:g.100229694:T>A	A	T	.	PASS	GeneName=DBT
1	100230357	NM_001918:g.100230357:G>A	C	T	.	PASS	GeneName=DBT
1	100230400	NM_001918:g.100230400:T>A	A	T	.	PASS	GeneName=DBT
1	100230400	NM_001918:g.100230400:T>G	A	C	.	PASS	GeneName=DBT
1	100231914	NM_001918:g.100231914:A>G	T	C	.	PASS	GeneName=DBT
1	100232732	NM_001918:g.100232732:A>G	T	C	.	PASS	GeneName=DBT
1	100233329	NM_001918:g.100233330_100233329:delinsT	AT	A	.	PASS	GeneName=DBT
1	100233934	NM_001918:g.100233934:G>T	C	A	.	PASS	GeneName=DBT
1	100234587	NM_001918:g.100234587:T>A	A	T	.	PASS	GeneName=DBT
1	100235072	NM_001918:g.100235072:G>A	C	T	.	PASS	GeneName=DBT
1	100235239	NM_001918:g.100235239:T>C	A	G	.	PASS	GeneName=DBT
1	100235892	NM_001918:g.100235892:T>C	A	G	.	PASS	GeneName=DBT
1	100236660	NM_001918:g.100236660:A>T	T	A	.	PASS	GeneName=DBT
1	100237513	NM_001918:g.100237513:G>A	C	T	.	PASS	GeneName=DBT
1	100237812	NM_001918:g.100237812:T>A	A	T	.	PASS	GeneName=DBT
1	100238153	NM_001918:g.100238153:A>G	T	C	.	PASS	GeneName=DBT
1	100238153	NM_001918:g.100238153:A>T	T	A	.	PASS	GeneName=DBT
1	100238177	NM_001918:g.100238177_100238177:delinsAG	C	CT	.	PASS	GeneName=DBT
1	100238320	NM_001918:g.100238320_100238320:delinsGAGGGA	T	TCCCTC	.	PASS	GeneName=DBT
1	100238320	NM_001918:g.100238320_100238320:delinsGAGGGGAGGGA	T	TCCCTCCCCTC	.	PASS	GeneName=DBT
1	100238320	NM_001918:g.100238320_100238320:delinsGAGGGGAGGGGAGGGA	T	TCCCTCCCCTCCCCTC	.	PASS	GeneName=DBT
1	100238320	NM_001918:g.100238320_100238320:delinsGGGGA	T	TCCCC	.	PASS	GeneName=DBT
1	100238415	NM_001918:g.100238416_100238415:delinsG	CT	C	.	PASS	GeneName=DBT
1	100238417	NM_001918:g.100238417:A>G	T	C	.	PASS	GeneName=DBT
1	100238418	NM_001918:g.100238420_100238418:delinsG	CTT	C	.	PASS	GeneName=DBT
1	100238421	NM_001918:g.100238422_100238421:delinsG	CT	C	.	PASS	GeneName=DBT
1	100238422	NM_001918:g.100238422:A>G	T	C	.	PASS	GeneName=DBT
1	100239450	NM_001918:g.100239450:C>T	G	A	.	PASS	GeneName=DBT
1	100239851	NM_001918:g.100239868_100239851:delinsG	CAAAAAAAAAAAAAAAAA	C	.	PASS	GeneName=DBT
1	100240012	NM_001918:g.100240012:C>A	G	T	.	PASS	GeneName=DBT
1	100240012	NM_001918:g.100240012:C>T	G	A	.	PASS	GeneName=DBT
1	100241552	NM_001918:g.100241552:G>C	C	G	.	PASS	GeneName=DBT
1	100241740	NM_001918:g.100241740:G>A	C	T	.	PASS	GeneName=DBT
1	100241933	NM_001918:g.100241933:T>C	A	G	.	PASS	GeneName=DBT
1	100242903	NM_001918:g.100242915_100242903:delinsA	TCATGGGTCGGGG	T	.	PASS	GeneName=DBT
1	100243260	NM_001918:g.100243261_100243260:delinsG	CA	C	.	PASS	GeneName=DBT
1	100243563	NM_001918:g.100243563:G>T	C	A	.	PASS	GeneName=DBT
1	100243745	NM_001918:g.100243745:T>C	A	G	.	PASS	GeneName=DBT
1	100243878	NM_001918:g.100243878:A>G	T	C	.	PASS	GeneName=DBT
1	100243940	NM_001918:g.100243940_100243940:delinsTC	G	GA	.	PASS	GeneName=DBT
1	100244112	NM_001918:g.100244113_100244112:delinsG	CT	C	.	PASS	GeneName=DBT
1	100244533	NM_001918:g.100244533:A>C	T	G	.	PASS	GeneName=DBT
1	100244533	NM_001918:g.100244533:A>T	T	A	.	PASS	GeneName=DBT
1	100245807	NM_001918:g.100245807:A>G	T	C	.	PASS	GeneName=DBT
1	100245862	NM_001918:g.100245862:C>T	G	A	.	PASS	GeneName=DBT
1	100246639	NM_001918:g.100246639:C>G	G	C	.	PASS	GeneName=DBT
1	100246639	NM_001918:g.100246639:C>T	G	A	.	PASS	GeneName=DBT
1	100247000	NM_001918:g.100247002_100247000:delinsC	GAC	G	.	PASS	GeneName=DBT
1	100247004	NM_001918:g.100247006_100247004:delinsC	GAA	G	.	PASS	GeneName=DBT
1	100247648	NM_001918:g.100247648:C>T	G	A	.	PASS	GeneName=DBT
1	100247744	NM_001918:g.100247744:C>A	G	T	.	PASS	GeneName=DBT
1	100247744	NM_001918:g.100247744:C>T	G	A	.	PASS	GeneName=DBT
1	100248024	NM_001918:g.100248024:T>G	A	C	.	PASS	GeneName=DBT
1	100248151	NM_001918:g.100248151:G>A	C	T	.	PASS	GeneName=DBT
1	100248151	NM_001918:g.100248151:G>T	C	A	.	PASS	GeneName=DBT
1	100248204	NM_001918:g.100248204:T>C	A	G	.	PASS	GeneName=DBT
1	100248204	NM_001918:g.100248204:T>G	A	C	.	PASS	GeneName=DBT
1	100248227	NM_001918:g.100248227:C>A	G	T	.	PASS	GeneName=DBT
1	100248321	NM_001918:g.100248321:A>G	T	C	.	PASS	GeneName=DBT
1	100248414	NM_001918:g.100248414:C>T	G	A	.	PASS	GeneName=DBT
1	100248827	NM_001918:g.100248828_100248827:delinsT	AC	A	.	PASS	GeneName=DBT
1	109604401	NM_005272:g.109604401:A>G	T	C	.	PASS	GeneName=GNAT2
1	109604476	NM_005272:g.109604476:A>C	T	G	.	PASS	GeneName=GNAT2
1	109604665	NM_005272:g.109604665:G>A	C	T	.	PASS	GeneName=GNAT2
1	109604699	NM_005272:g.109604699:G>A	C	T	.	PASS	GeneName=GNAT2
1	109604854	NM_005272:g.109604854:T>C	A	G	.	PASS	GeneName=GNAT2
1	109605179	NM_005272:g.109605179:C>T	G	A	.	PASS	GeneName=GNAT2
1	109605210	NM_005272:g.109605210:G>A	C	T	.	PASS	GeneName=GNAT2
1	109605708	NM_005272:g.109605708:G>A	C	T	.	PASS	GeneName=GNAT2
1	109606142	NM_005272:g.109606142:G>A	C	T	.	PASS	GeneName=GNAT2
1	109606246	NM_005272:g.109606246:G>A	C	T	.	PASS	GeneName=GNAT2
1	109606352	NM_005272:g.109606352:G>A	C	T	.	PASS	GeneName=GNAT2
1	109606352	NM_005272:g.109606352:G>T	C	A	.	PASS	GeneName=GNAT2
1	109607152	NM_005272:g.109607152:A>T	T	A	.	PASS	GeneName=GNAT2
1	109607153	NM_005272:g.109607153:A>T	T	A	.	PASS	GeneName=GNAT2
1	109607451	NM_005272:g.109607451_109607451:delinsTG	C	CA	.	PASS	GeneName=GNAT2
1	109607451	NM_005272:g.109607451_109607451:delinsTTG	C	CAA	.	PASS	GeneName=GNAT2
1	109607451	NM_005272:g.109607451_109607451:delinsTTTTTTTTG	C	CAAAAAAAA	.	PASS	GeneName=GNAT2
1	109607451	NM_005272:g.109607451_109607451:delinsTTTTTTTTTG	C	CAAAAAAAAA	.	PASS	GeneName=GNAT2
1	109607451	NM_005272:g.109607451_109607451:delinsTTTTTTTTTTG	C	CAAAAAAAAAA	.	PASS	GeneName=GNAT2
1	109607451	NM_005272:g.109607451_109607451:delinsTTTTTTTTTTTG	C	CAAAAAAAAAAA	.	PASS	GeneName=GNAT2
1	109607451	NM_005272:g.109607451_109607451:delinsTTTTTTTTTTTTG	C	CAAAAAAAAAAAA	.	PASS	GeneName=GNAT2
1	109607451	NM_005272:g.109607451_109607451:delinsTTTTTTTTTTTTTG	C	CAAAAAAAAAAAAA	.	PASS	GeneName=GNAT2
1	109607451	NM_005272:g.109607451_109607451:delinsTTTTTTTTTTTTTTG	C	CAAAAAAAAAAAAAA	.	PASS	GeneName=GNAT2
1	109607537	NM_005272:g.109607537:C>A	G	T	.	PASS	GeneName=GNAT2
1	109608140	NM_005272:g.109608141_109608140:delinsA	TA	T	.	PASS	GeneName=GNAT2
1	109608211	NM_005272:g.109608211:T>C	A	G	.	PASS	GeneName=GNAT2
1	109608211	NM_005272:g.109608211:T>G	A	C	.	PASS	GeneName=GNAT2
1	109608607	NM_005272.3:c.461+24G>A	C	T	.	PASS	GeneName=GNAT2
1	109608773	NM_005272:g.109608773:C>A	G	T	.	PASS	GeneName=GNAT2
1	109609361	NM_005272:g.109609361:C>T	G	A	.	PASS	GeneName=GNAT2
1	109609519	NM_005272:g.109609519:G>A	C	T	.	PASS	GeneName=GNAT2
1	109609976	NM_005272:g.109609977_109609976:delinsA	TG	T	.	PASS	GeneName=GNAT2
1	109610399	NM_005272:g.109610399:T>C	A	G	.	PASS	GeneName=GNAT2
1	109610576	NM_005272:g.109610576:C>T	G	A	.	PASS	GeneName=GNAT2
1	109611178	NM_005272:g.109611179_109611178:delinsT	AT	A	.	PASS	GeneName=GNAT2
1	109611768	NM_005272:g.109611768:G>A	C	T	.	PASS	GeneName=GNAT2
1	109612066	NM_005272:g.109612066:A>G	T	C	.	PASS	GeneName=GNAT2
1	109612400	NM_005272:g.109612400:A>G	T	C	.	PASS	GeneName=GNAT2
1	109612696	NM_005272:g.109612696:A>C	T	G	.	PASS	GeneName=GNAT2
1	109612902	NM_005272:g.109612902:A>G	T	C	.	PASS	GeneName=GNAT2
1	146017881	NM_213653:g.146017881:C>T	G	A	.	PASS	GeneName=HJV
1	146017942	NM_213653:g.146017942:G>A	C	T	.	PASS	GeneName=HJV
1	146018429	NM_213653:g.146018429:C>G	G	C	.	PASS	GeneName=HJV
1	146018473	NM_213653:g.146018473:C>T	G	A	.	PASS	GeneName=HJV
1	146018538	NM_213653:g.146018538:G>A	C	T	.	PASS	GeneName=HJV
1	146018864	NM_213653:g.146018864:G>A	C	T	.	PASS	GeneName=HJV
1	146018957	NM_213653:g.146018957:C>T	G	A	.	PASS	GeneName=HJV
1	146019124	NM_213653:g.146019124:G>A	C	T	.	PASS	GeneName=HJV
1	146019580	NM_213653:g.146019580:C>T	G	A	.	PASS	GeneName=HJV
1	146019623	NM_213653:g.146019623:G>T	C	A	.	PASS	GeneName=HJV
1	146019740	NM_213653:c.98-6C>G	G	C	.	PASS	GeneName=HFE2
1	146019866	NM_213653:g.146019866:G>A	C	T	.	PASS	GeneName=HJV
1	146020371	NM_213653:g.146020371:C>G	G	C	.	PASS	GeneName=HJV
1	146020550	NM_213653:g.146020550:C>T	G	A	.	PASS	GeneName=HJV
1	146020555	NM_213653:g.146020555:G>A	C	T	.	PASS	GeneName=HJV
1	146020816	NM_213653:g.146020816:G>A	C	T	.	PASS	GeneName=HJV
1	146020846	NM_213653:g.146020846:C>T	G	A	.	PASS	GeneName=HJV
1	155234830	NM_000157:g.155234830:T>C	A	G	.	PASS	GeneName=GBA
1	155234893	NM_000157:g.155234893:T>C	A	G	.	PASS	GeneName=GBA
1	155235878	NM_000157:g.155235878:C>A	G	T	.	PASS	GeneName=GBA
1	155235878	NM_000157:g.155235878:C>G	G	C	.	PASS	GeneName=GBA
1	155236020	NM_000157:g.155236020:C>G	G	C	.	PASS	GeneName=GBA
1	155236550	NM_000157:g.155236550:A>C	T	G	.	PASS	GeneName=GBA
1	155236942	NM_000157:g.155236942:C>T	G	A	.	PASS	GeneName=GBA
1	155237031	NM_000157:g.155237032_155237031:delinsT	AT	A	.	PASS	GeneName=GBA
1	155237708	NM_000157:g.155237708:G>C	C	G	.	PASS	GeneName=GBA
1	155237758	NM_000157:g.155237758:A>C	T	G	.	PASS	GeneName=GBA
1	155237758	NM_000157:g.155237758:A>G	T	C	.	PASS	GeneName=GBA
1	155237942	NM_000157:g.155237942:G>A	C	T	.	PASS	GeneName=GBA
1	155237942	NM_000157:g.155237942:G>C	C	G	.	PASS	GeneName=GBA
1	155238055	NM_000157:g.155238055:A>G	T	C	.	PASS	GeneName=GBA
1	155238145	NM_000157:g.155207936A>G	T	C	.	PASS	GeneName=GBA
1	155238319	NM_000157:c.589-13C>G	G	C	.	PASS	GeneName=GBA
1	155238856	NM_000157:g.155238856:A>C	T	G	.	PASS	GeneName=GBA
1	155238856	NM_000157:g.155238856:A>G	T	C	.	PASS	GeneName=GBA
1	155239288	NM_000157:g.155239288:C>T	G	A	.	PASS	GeneName=GBA
1	155239569	NM_000157:g.155239569:G>C	C	G	.	PASS	GeneName=GBA
1	155239569	NM_000157:g.155239569:G>T	C	A	.	PASS	GeneName=GBA
1	155240239	NM_000157:g.155240239:C>T	G	A	.	PASS	GeneName=GBA
1	155240575	NM_000157:g.155240575:G>A	C	T	.	PASS	GeneName=GBA
1	156115434	NM_170707:g.156115434:G>T	G	T	.	PASS	GeneName=LMNA
1	156115584	NM_170707:g.156115584:T>A	T	A	.	PASS	GeneName=LMNA
1	156115584	NM_170707:g.156115584:T>C	T	C	.	PASS	GeneName=LMNA
1	156116811	NM_170707:g.156116811:G>T	G	T	.	PASS	GeneName=LMNA
1	156117073	NM_170707:g.156117073:A>C	A	C	.	PASS	GeneName=LMNA
1	156117079	NM_170707:g.156117079_156117080:delinsA	AT	A	.	PASS	GeneName=LMNA
1	156117415	NM_170707:g.156117415:A>G	A	G	.	PASS	GeneName=LMNA
1	156117689	NM_170707:g.156117689:C>T	C	T	.	PASS	GeneName=LMNA
1	156117915	NM_170707:g.156117915:G>A	G	A	.	PASS	GeneName=LMNA
1	156117962	NM_170707:g.156117962:T>C	T	C	.	PASS	GeneName=LMNA
1	156118465	NM_170707:g.156118465:C>G	C	G	.	PASS	GeneName=LMNA
1	156118465	NM_170707:g.156118465:C>T	C	T	.	PASS	GeneName=LMNA
1	156118592	NM_170707:g.156118592:G>A	G	A	.	PASS	GeneName=LMNA
1	156118735	NM_170707:g.156118735:C>T	C	T	.	PASS	GeneName=LMNA
1	156119359	NM_170707:g.156119359:G>A	G	A	.	PASS	GeneName=LMNA
1	156119533	NM_170707:g.156119533:G>T	G	T	.	PASS	GeneName=LMNA
1	156119818	NM_170707:g.156119818:T>C	T	C	.	PASS	GeneName=LMNA
1	156119840	NM_170707:g.156119840:C>G	C	G	.	PASS	GeneName=LMNA
1	156119843	NM_170707:g.156119843:T>A	T	A	.	PASS	GeneName=LMNA
1	156120082	NM_170707:g.156120082:C>T	C	T	.	PASS	GeneName=LMNA
1	156120129	NM_170707:g.156120129:C>T	C	T	.	PASS	GeneName=LMNA
1	156120721	NM_170707:g.156120731_156120736:delinsC	AAAAAC	A	.	PASS	GeneName=LMNA
1	156120883	NM_170707:g.156120883:A>C	A	C	.	PASS	GeneName=LMNA
1	156120907	NM_170707:g.156120907:G>C	G	C	.	PASS	GeneName=LMNA
1	156121642	NM_170707:g.156121642:C>A	C	A	.	PASS	GeneName=LMNA
1	156122126	NM_170707:g.156122126:A>G	A	G	.	PASS	GeneName=LMNA
1	156122492	NM_170707:g.156122492:C>A	C	A	.	PASS	GeneName=LMNA
1	156122615	NM_170707:g.156122615:C>T	C	T	.	PASS	GeneName=LMNA
1	156122769	NM_170707:g.156122769:G>A	G	A	.	PASS	GeneName=LMNA
1	156122848	NM_170707:g.156122848:C>T	C	T	.	PASS	GeneName=LMNA
1	156123040	NM_170707:g.156123040:G>A	G	A	.	PASS	GeneName=LMNA
1	156123139	NM_170707:g.156123139_156123142:delinsC	CAAG	C	.	PASS	GeneName=LMNA
1	156123200	NM_170707:g.156123200:T>C	T	C	.	PASS	GeneName=LMNA
1	156123404	NM_170707:g.156123404:T>C	T	C	.	PASS	GeneName=LMNA
1	156123404	NM_170707:g.156123404:T>G	T	G	.	PASS	GeneName=LMNA
1	156124266	NM_170707:g.156124266:G>C	G	C	.	PASS	GeneName=LMNA
1	156124282	NM_170707:g.156124282_156124282:delinsCCT	C	CCT	.	PASS	GeneName=LMNA
1	156124408	NM_170707:g.156124408:C>G	C	G	.	PASS	GeneName=LMNA
1	156124408	NM_170707:g.156124408:C>T	C	T	.	PASS	GeneName=LMNA
1	156124512	NM_170707:g.156124512:C>T	C	T	.	PASS	GeneName=LMNA
1	156124652	NM_170707:g.156124652:T>G	T	G	.	PASS	GeneName=LMNA
1	156124745	NM_170707:g.156124745:A>G	A	G	.	PASS	GeneName=LMNA
1	156124763	NM_170707:g.156124763:T>C	T	C	.	PASS	GeneName=LMNA
1	156124787	NM_170707:g.156124787:A>G	A	G	.	PASS	GeneName=LMNA
1	156124890	NM_170707:g.156124890:G>A	G	A	.	PASS	GeneName=LMNA
1	156124890	NM_170707:g.156124890:G>T	G	T	.	PASS	GeneName=LMNA
1	156125081	NM_170707:g.156125081:A>G	A	G	.	PASS	GeneName=LMNA
1	156125352	NM_170707:g.156125352:G>A	G	A	.	PASS	GeneName=LMNA
1	156125403	NM_170707:g.156125403_156125404:delinsA	AG	A	.	PASS	GeneName=LMNA
1	156125568	NM_170707:g.156125568:A>C	A	C	.	PASS	GeneName=LMNA
1	156125573	NM_170707:g.156125573:C>T	C	T	.	PASS	GeneName=LMNA
1	156125622	NM_170707:g.156125622:G>A	G	A	.	PASS	GeneName=LMNA
1	156125645	NM_170707:g.156125645:C>T	C	T	.	PASS	GeneName=LMNA
1	156125652	NM_170707:g.156125652:C>G	C	G	.	PASS	GeneName=LMNA
1	156125675	NM_170707:g.156125675:T>C	T	C	.	PASS	GeneName=LMNA
1	156125857	NM_170707:g.156125857:T>C	T	C	.	PASS	GeneName=LMNA
1	156125921	NM_170707:g.156125921:T>C	T	C	.	PASS	GeneName=LMNA
1	156125965	NM_170707:g.156125965:C>T	C	T	.	PASS	GeneName=LMNA
1	156126018	NM_170707:g.156126018:C>A	C	A	.	PASS	GeneName=LMNA
1	156126057	NM_170707:g.156126057:C>T	C	T	.	PASS	GeneName=LMNA
1	156126585	NM_170707:g.156126585:G>A	G	A	.	PASS	GeneName=LMNA
1	156127023	NM_170707:g.156127023_156127032:delinsA	ACCCTGTCCT	A	.	PASS	GeneName=LMNA
1	156127186	NM_170707:g.156127186:G>A	G	A	.	PASS	GeneName=LMNA
1	156127410	NM_170707:g.156127410:G>A	G	A	.	PASS	GeneName=LMNA
1	156127612	NM_170707:g.156127612:A>C	A	C	.	PASS	GeneName=LMNA
1	156127612	NM_170707:g.156127612:A>G	A	G	.	PASS	GeneName=LMNA
1	156127686	NM_170707:g.156127686_156127687:delinsA	AT	A	.	PASS	GeneName=LMNA
1	156127742	NM_170707:g.156127742:A>G	A	G	.	PASS	GeneName=LMNA
1	156127773	NM_170707:g.156127773:G>A	G	A	.	PASS	GeneName=LMNA
1	156127842	NM_170707:g.156127842:T>A	T	A	.	PASS	GeneName=LMNA
1	156127844	NM_170707:g.156127844:G>C	G	C	.	PASS	GeneName=LMNA
1	156128166	NM_170707:g.156128166:A>T	A	T	.	PASS	GeneName=LMNA
1	156128348	NM_170707:g.156128348:A>G	A	G	.	PASS	GeneName=LMNA
1	156128829	NM_170707:g.156128829:A>G	A	G	.	PASS	GeneName=LMNA
1	156128899	NM_170707:g.156128899:G>A	G	A	.	PASS	GeneName=LMNA
1	156128982	NM_170707:g.156128982:G>A	G	A	.	PASS	GeneName=LMNA
1	156129603	NM_170707:g.156129603:C>T	C	T	.	PASS	GeneName=LMNA
1	156129839	NM_170707:g.156129839:C>G	C	G	.	PASS	GeneName=LMNA
1	156129878	NM_170707:g.156129878:T>G	T	G	.	PASS	GeneName=LMNA
1	156130258	NM_170707:g.156130258:C>A	C	A	.	PASS	GeneName=LMNA
1	156130443	NM_170707:g.156130443_156130443:delinsTG	T	TG	.	PASS	GeneName=LMNA
1	156130948	NM_170707:g.156130948:T>C	T	C	.	PASS	GeneName=LMNA
1	156131047	NM_170707:g.156131047:C>G	C	G	.	PASS	GeneName=LMNA
1	156131157	NM_170707:g.156131157:A>G	A	G	.	PASS	GeneName=LMNA
1	156131197	NM_170707:g.156131197:C>T	C	T	.	PASS	GeneName=LMNA
1	156131278	NM_170707:g.156131278:T>A	T	A	.	PASS	GeneName=LMNA
1	156131281	NM_170707:g.156131281:T>A	T	A	.	PASS	GeneName=LMNA
1	156131372	NM_170707:g.156131372:G>T	G	T	.	PASS	GeneName=LMNA
1	156131940	NM_170707:g.156131940:C>T	C	T	.	PASS	GeneName=LMNA
1	156132038	NM_170707:g.156132038:A>G	A	G	.	PASS	GeneName=LMNA
1	156132309	NM_170707:g.156132309:C>A	C	A	.	PASS	GeneName=LMNA
1	156132309	NM_170707:g.156132309:C>G	C	G	.	PASS	GeneName=LMNA
1	156132341	NM_170707:g.156132341:C>G	C	G	.	PASS	GeneName=LMNA
1	156132341	NM_170707:g.156132341:C>T	C	T	.	PASS	GeneName=LMNA
1	156132647	NM_170707:g.156132647:C>T	C	T	.	PASS	GeneName=LMNA
1	156132685	NM_170707:g.156132685:G>A	G	A	.	PASS	GeneName=LMNA
1	156132813	NM_170707:g.156132813:C>A	C	A	.	PASS	GeneName=LMNA
1	156132813	NM_170707:g.156132813:C>T	C	T	.	PASS	GeneName=LMNA
1	156132837	NM_170707:g.156132837:C>T	C	T	.	PASS	GeneName=LMNA
1	156132837	NM_170707:g.156132837_156132838:delinsC	CT	C	.	PASS	GeneName=LMNA
1	156132903	NM_170707:g.156132903:G>A	G	A	.	PASS	GeneName=LMNA
1	156132965	NM_170707:g.156132965:G>A	G	A	.	PASS	GeneName=LMNA
1	156133401	NM_170707:g.156133401:T>C	T	C	.	PASS	GeneName=LMNA
1	156133412	NM_170707:g.156133412:G>A	G	A	.	PASS	GeneName=LMNA
1	156133463	NM_170707:g.156133463:C>T	C	T	.	PASS	GeneName=LMNA
1	156133805	NM_170707:g.156133805:G>C	G	C	.	PASS	GeneName=LMNA
1	156133805	NM_170707:g.156133805:G>T	G	T	.	PASS	GeneName=LMNA
1	156134029	NM_170707:g.156134029_156134034:delinsC	CTTTTT	C	.	PASS	GeneName=LMNA
1	156134195	NM_170707:g.156134195:A>C	A	C	.	PASS	GeneName=LMNA
1	156134206	NM_170707:g.156134206:A>C	A	C	.	PASS	GeneName=LMNA
1	156134584	NM_170707:g.156134584:G>T	G	T	.	PASS	GeneName=LMNA
1	156134594	NM_170707:g.156134594:G>C	G	C	.	PASS	GeneName=LMNA
1	156134601	NM_170707:g.156134601:C>T	C	T	.	PASS	GeneName=LMNA
1	156134988	NM_170707:g.156134988:G>A	G	A	.	PASS	GeneName=LMNA
1	156134988	NM_170707:g.156134988:G>T	G	T	.	PASS	GeneName=LMNA
1	156135036	NM_170707:g.156135036:C>T	C	T	.	PASS	GeneName=LMNA
1	156135237	NM_170707:g.156135237:T>C	T	C	.	PASS	GeneName=LMNA
1	156135389	NM_170707:g.156135389:G>A	G	A	.	PASS	GeneName=LMNA
1	156135546	NM_170707:g.156135546:C>G	C	G	.	PASS	GeneName=LMNA
1	156135546	NM_170707:g.156135546:C>T	C	T	.	PASS	GeneName=LMNA
1	156135626	NM_170707:g.156135626:A>G	A	G	.	PASS	GeneName=LMNA
1	156135818	NM_170707:g.156135818:G>T	G	T	.	PASS	GeneName=LMNA
1	156136137	NM_170707:g.156136137:G>A	G	A	.	PASS	GeneName=LMNA
1	156136171	NM_170707:g.156136171:A>G	A	G	.	PASS	GeneName=LMNA
1	156136394	NM_170707:g.156136394:T>A	T	A	.	PASS	GeneName=LMNA
1	156136394	NM_170707:g.156136394:T>C	T	C	.	PASS	GeneName=LMNA
1	156136394	NM_170707:g.156136394:T>G	T	G	.	PASS	GeneName=LMNA
1	156136578	NM_170707:g.156136578:G>A	G	A	.	PASS	GeneName=LMNA
1	156136729	NM_170707:g.156136729:G>A	G	A	.	PASS	GeneName=LMNA
1	156137072	NM_170707:g.156137072:C>G	C	G	.	PASS	GeneName=LMNA
1	156137072	NM_170707:g.156137072:C>T	C	T	.	PASS	GeneName=LMNA
1	156137375	NM_170707:g.156137375:A>G	A	G	.	PASS	GeneName=LMNA
1	156137384	NM_170707:g.156137384:A>G	A	G	.	PASS	GeneName=LMNA
1	156137546	NM_170707:g.156137546:G>A	G	A	.	PASS	GeneName=LMNA
1	156137743	NM_170707:g.156137743:C>T	C	T	.	PASS	GeneName=LMNA
1	156138228	NM_170707:g.156138228:C>T	C	T	.	PASS	GeneName=LMNA
1	156138257	NM_170707:g.156138257:T>C	T	C	.	PASS	GeneName=LMNA
1	156138611	NM_170707:g.156108402G>A	G	A	.	PASS	GeneName=LMNA
1	156138613	NM_170707:g.156108404C>T	C	T	.	PASS	GeneName=LMNA
1	156138783	NM_170707:g.156138783:A>G	A	G	.	PASS	GeneName=LMNA
1	156139185	NM_170707:g.156139185:G>A	G	A	.	PASS	GeneName=LMNA
1	156139185	NM_170707:g.156139185:G>C	G	C	.	PASS	GeneName=LMNA
1	156139303	NM_170707:g.156139303_156139303:delinsCA	C	CA	.	PASS	GeneName=LMNA
1	156139303	NM_170707:g.156139303_156139303:delinsCAA	C	CAA	.	PASS	GeneName=LMNA
1	156139471	NM_170707:g.156139471:C>T	C	T	.	PASS	GeneName=LMNA
1	156139499	NM_170707:g.156139499:T>C	T	C	.	PASS	GeneName=LMNA
1	156843392	NM_002529:c.851-33T>A	T	A	.	PASS	GeneName=NTRK1
1	156861268	NM_002529:g.156861268_156861299:delinsA	ACGCAGCCTTCGGCGCTGCCCGGGCGTTCCTC	A	.	PASS	GeneName=NTRK1
1	156861280	NM_002529:g.156861280:G>C	G	C	.	PASS	GeneName=NTRK1
1	156861302	NM_002529:g.156861302:C>T	C	T	.	PASS	GeneName=NTRK1
1	156861309	NM_002529:g.156861309:C>G	C	G	.	PASS	GeneName=NTRK1
1	156861814	NM_002529:g.156861814:C>A	C	A	.	PASS	GeneName=NTRK1
1	156863298	NM_002529:g.156863298:A>T	A	T	.	PASS	GeneName=NTRK1
1	156863586	NM_002529:g.156863586:G>C	G	C	.	PASS	GeneName=NTRK1
1	156863684	NM_002529:g.156863684:G>A	G	A	.	PASS	GeneName=NTRK1
1	156863837	NM_002529:g.156863837:G>A	G	A	.	PASS	GeneName=NTRK1
1	156864121	NM_002529:g.156864121:A>G	A	G	.	PASS	GeneName=NTRK1
1	156864121	NM_002529:g.156864121:A>T	A	T	.	PASS	GeneName=NTRK1
1	156864212	NM_002529:g.156864212_156864216:delinsT	TGTAA	T	.	PASS	GeneName=NTRK1
1	156864512	NM_002529:g.156864512:G>A	G	A	.	PASS	GeneName=NTRK1
1	156865348	NM_002529:g.156865348:C>T	C	T	.	PASS	GeneName=NTRK1
1	156865681	NM_002529:g.156865681:G>C	G	C	.	PASS	GeneName=NTRK1
1	156865794	NM_002529:g.156865794:A>T	A	T	.	PASS	GeneName=NTRK1
1	156866083	NM_002529:g.156866083:C>T	C	T	.	PASS	GeneName=NTRK1
1	156866360	NM_002529:g.156866360:G>A	G	A	.	PASS	GeneName=NTRK1
1	156866927	NM_002529:g.156866927:C>T	C	T	.	PASS	GeneName=NTRK1
1	156867025	NM_002529:g.156867025:C>T	C	T	.	PASS	GeneName=NTRK1
1	156867046	NM_002529:g.156867046:T>C	T	C	.	PASS	GeneName=NTRK1
1	156867175	NM_002529:g.156867175:A>G	A	G	.	PASS	GeneName=NTRK1
1	156867339	NM_002529:g.156867339:G>A	G	A	.	PASS	GeneName=NTRK1
1	156867601	NM_002529:g.156867601:G>A	G	A	.	PASS	GeneName=NTRK1
1	156867624	NM_002529:g.156867624:C>T	C	T	.	PASS	GeneName=NTRK1
1	156867671	NM_002529:g.156867671_156867672:delinsC	CT	C	.	PASS	GeneName=NTRK1
1	156867697	NM_002529:g.156867697:C>T	C	T	.	PASS	GeneName=NTRK1
1	156867805	NM_002529:g.156867805:G>C	G	C	.	PASS	GeneName=NTRK1
1	156868055	NM_002529:g.156868055:T>C	T	C	.	PASS	GeneName=NTRK1
1	156868640	NM_002529:g.156868640:C>T	C	T	.	PASS	GeneName=NTRK1
1	156868773	NM_002529:g.156868773:C>T	C	T	.	PASS	GeneName=NTRK1
1	156869016	NM_002529:g.156869016_156869025:delinsC	CTCCCTTCCT	C	.	PASS	GeneName=NTRK1
1	156869182	NM_002529:g.156869182:C>T	C	T	.	PASS	GeneName=NTRK1
1	156869230	NM_002529:g.156869230:C>T	C	T	.	PASS	GeneName=NTRK1
1	156869762	NM_002529:g.156869762:G>A	G	A	.	PASS	GeneName=NTRK1
1	156870167	NM_002529:g.156870167:C>T	C	T	.	PASS	GeneName=NTRK1
1	156870501	NM_002529:g.156870501:G>A	G	A	.	PASS	GeneName=NTRK1
1	156871022	NM_002529:g.156871022:C>T	C	T	.	PASS	GeneName=NTRK1
1	156871264	NM_002529:g.156871264:C>A	C	A	.	PASS	GeneName=NTRK1
1	156871281	NM_002529:g.156871281:G>A	G	A	.	PASS	GeneName=NTRK1
1	156871570	NM_002529:g.156871570:G>A	G	A	.	PASS	GeneName=NTRK1
1	156871876	NM_002529:g.156871876:C>T	C	T	.	PASS	GeneName=NTRK1
1	156871882	NM_002529:g.156871882:G>A	G	A	.	PASS	GeneName=NTRK1
1	156872032	NM_002529:g.156872032:C>T	C	T	.	PASS	GeneName=NTRK1
1	156872544	NM_002529:g.156872544:C>T	C	T	.	PASS	GeneName=NTRK1
1	156873182	NM_002529:g.156873182:G>T	G	T	.	PASS	GeneName=NTRK1
1	156873472	NM_002529:g.156873472:A>T	A	T	.	PASS	GeneName=NTRK1
1	156874312	NM_002529:g.156874312:C>T	C	T	.	PASS	GeneName=NTRK1
1	156874497	NM_002529:g.156874497:G>T	G	T	.	PASS	GeneName=NTRK1
1	156875191	NM_002529:g.156875191:T>C	T	C	.	PASS	GeneName=NTRK1
1	156875757	NM_002529:g.156875757:G>C	G	C	.	PASS	GeneName=NTRK1
1	156875881	NM_002529:g.156875881:A>C	A	C	.	PASS	GeneName=NTRK1
1	156876328	NM_002529:g.156876328:C>T	C	T	.	PASS	GeneName=NTRK1
1	156876441	NM_002529:g.156876441:G>A	G	A	.	PASS	GeneName=NTRK1
1	156876441	NM_002529:g.156876441:G>C	G	C	.	PASS	GeneName=NTRK1
1	156876441	NM_002529:g.156876441:G>T	G	T	.	PASS	GeneName=NTRK1
1	156876686	NM_002529:g.156876686:T>G	T	G	.	PASS	GeneName=NTRK1
1	156877075	NM_002529:g.156877075:C>T	C	T	.	PASS	GeneName=NTRK1
1	156877172	NM_002529:g.156877172:C>G	C	G	.	PASS	GeneName=NTRK1
1	156877604	NM_002529:g.156877604:C>G	C	G	.	PASS	GeneName=NTRK1
1	156878001	NM_002529:g.156878001:G>T	G	T	.	PASS	GeneName=NTRK1
1	156878314	NM_002529:g.156878314:A>G	A	G	.	PASS	GeneName=NTRK1
1	156878328	NM_002529:g.156878328:T>A	T	A	.	PASS	GeneName=NTRK1
1	156878696	NM_002529:g.156878696:G>A	G	A	.	PASS	GeneName=NTRK1
1	156878988	NM_002529:g.156878988:A>C	A	C	.	PASS	GeneName=NTRK1
1	156879002	NM_002529:g.156879002:C>G	C	G	.	PASS	GeneName=NTRK1
1	156879002	NM_002529:g.156879002:C>T	C	T	.	PASS	GeneName=NTRK1
1	156879016	NM_002529:g.156879016:T>C	T	C	.	PASS	GeneName=NTRK1
1	156879117	NM_002529:g.156879117_156879118:delinsC	CA	C	.	PASS	GeneName=NTRK1
1	156879154	NM_002529:g.156879154:G>T	G	T	.	PASS	GeneName=NTRK1
1	156879203	NM_002529:g.156879203:C>T	C	T	.	PASS	GeneName=NTRK1
1	156879734	NM_002529:g.156879734:C>T	C	T	.	PASS	GeneName=NTRK1
1	156879760	NM_002529:g.156879760:G>A	G	A	.	PASS	GeneName=NTRK1
1	156879859	NM_002529:g.156879859:C>T	C	T	.	PASS	GeneName=NTRK1
1	156879983	NM_002529:g.156879983:T>C	T	C	.	PASS	GeneName=NTRK1
1	156880004	NM_002529:g.156880004:A>G	A	G	.	PASS	GeneName=NTRK1
1	156880057	NM_002529:g.156880057:G>A	G	A	.	PASS	GeneName=NTRK1
1	156880312	NM_002529:g.156880312:G>A	G	A	.	PASS	GeneName=NTRK1
1	156880312	NM_002529:g.156880312:G>C	G	C	.	PASS	GeneName=NTRK1
1	156880320	NM_002529:g.156880320:T>G	T	G	.	PASS	GeneName=NTRK1
1	156880686	NM_002529:g.156880686:T>G	T	G	.	PASS	GeneName=NTRK1
1	156880780	NM_002529:g.156880780:C>T	C	T	.	PASS	GeneName=NTRK1
1	156881230	NM_002529:g.156881230:C>T	C	T	.	PASS	GeneName=NTRK1
1	156881249	NM_002529:g.156881249:T>G	T	G	.	PASS	GeneName=NTRK1
1	156881318	NM_002529:g.156881318:A>T	A	T	.	PASS	GeneName=NTRK1
1	156881349	NM_002529:g.156881349:C>T	C	T	.	PASS	GeneName=NTRK1
1	158610763	NM_003126:g.158610764_158610763:delinsA	TA	T	.	PASS	GeneName=SPTA1
1	158610969	NM_003126:g.158610969:C>T	G	A	.	PASS	GeneName=SPTA1
1	158610988	NM_003126:g.158610988:T>C	A	G	.	PASS	GeneName=SPTA1
1	158611097	NM_003126:g.158611097:A>G	T	C	.	PASS	GeneName=SPTA1
1	158611720	NM_003126:g.158611720:A>G	T	C	.	PASS	GeneName=SPTA1
1	158611817	NM_003126:g.158611818_158611817:delinsA	TG	T	.	PASS	GeneName=SPTA1
1	158611820	NM_003126:g.158611820:C>G	G	C	.	PASS	GeneName=SPTA1
1	158611820	NM_003126:g.158611820:C>T	G	A	.	PASS	GeneName=SPTA1
1	158612294	NM_003126:g.158612294:A>G	T	C	.	PASS	GeneName=SPTA1
1	158612557	NM_003126:g.158612557_158612557:delinsTC	G	GA	.	PASS	GeneName=SPTA1
1	158612557	NM_003126:g.158612557_158612557:delinsTCC	G	GGA	.	PASS	GeneName=SPTA1
1	158612557	NM_003126:g.158612557_158612557:delinsTTC	G	GAA	.	PASS	GeneName=SPTA1
1	158612557	NM_003126:g.158612557_158612557:delinsTTTC	G	GAAA	.	PASS	GeneName=SPTA1
1	158612636	NM_003126:g.158612636:C>T	G	A	.	PASS	GeneName=SPTA1
1	158612753	NM_003126:g.158612753:C>T	G	A	.	PASS	GeneName=SPTA1
1	158612762	NM_003126:g.158612762:C>T	G	A	.	PASS	GeneName=SPTA1
1	158612856	NM_003126:g.158612856:A>G	T	C	.	PASS	GeneName=SPTA1
1	158613048	NM_003126:g.158613048:C>G	G	C	.	PASS	GeneName=SPTA1
1	158614301	NM_003126:g.158614301:T>A	A	T	.	PASS	GeneName=SPTA1
1	158614301	NM_003126:g.158614301:T>C	A	G	.	PASS	GeneName=SPTA1
1	158614313	NM_003126:g.158614313_158614313:delinsTC	G	GA	.	PASS	GeneName=SPTA1
1	158614313	NM_003126:g.158614313_158614313:delinsTTC	G	GAA	.	PASS	GeneName=SPTA1
1	158614313	NM_003126:g.158614313_158614313:delinsTTTC	G	GAAA	.	PASS	GeneName=SPTA1
1	158614313	NM_003126:g.158614313_158614313:delinsTTTTC	G	GAAAA	.	PASS	GeneName=SPTA1
1	158614620	NM_003126:g.158614620:C>T	G	A	.	PASS	GeneName=SPTA1
1	158614885	NM_003126:g.158614885:T>C	A	G	.	PASS	GeneName=SPTA1
1	158615440	NM_003126:g.158615440:G>A	C	T	.	PASS	GeneName=SPTA1
1	158615565	NM_003126:g.158615565:A>G	T	C	.	PASS	GeneName=SPTA1
1	158615625	NM_003126:g.158615625:G>A	C	T	.	PASS	GeneName=SPTA1
1	158615708	NM_003126:g.158615708_158615708:delinsAGATG	C	CATCT	.	PASS	GeneName=SPTA1
1	158616487	NM_003126:g.158616487:C>A	G	T	.	PASS	GeneName=SPTA1
1	158616487	NM_003126:g.158616487:C>G	G	C	.	PASS	GeneName=SPTA1
1	158616487	NM_003126:g.158616487:C>T	G	A	.	PASS	GeneName=SPTA1
1	158616562	NM_003126:g.158616562:A>G	T	C	.	PASS	GeneName=SPTA1
1	158617176	NM_003126:g.158617176:T>A	A	T	.	PASS	GeneName=SPTA1
1	158617353	NM_003126:g.158617353:G>A	C	T	.	PASS	GeneName=SPTA1
1	158617600	NM_003126:g.158617600:G>A	C	T	.	PASS	GeneName=SPTA1
1	158617600	NM_003126:g.158617600:G>T	C	A	.	PASS	GeneName=SPTA1
1	158617610	NM_003126:g.158617610:A>C	T	G	.	PASS	GeneName=SPTA1
1	158617982	NM_003126:g.158617982:G>A	C	T	.	PASS	GeneName=SPTA1
1	158618068	NM_003126:g.158618068:C>A	G	T	.	PASS	GeneName=SPTA1
1	158618068	NM_003126:g.158618068:C>T	G	A	.	PASS	GeneName=SPTA1
1	158618356	NM_003126:g.158618356:C>T	G	A	.	PASS	GeneName=SPTA1
1	158618373	NM_003126:g.158618373:G>T	C	A	.	PASS	GeneName=SPTA1
1	158618416	NM_003126:g.158618416:A>G	T	C	.	PASS	GeneName=SPTA1
1	158619126	NM_003126:g.158619126:G>C	C	G	.	PASS	GeneName=SPTA1
1	158619646	NM_003126:g.158619646:G>A	C	T	.	PASS	GeneName=SPTA1
1	158619646	NM_003126:g.158619646:G>C	C	G	.	PASS	GeneName=SPTA1
1	158619830	NM_003126:g.158619830:G>T	C	A	.	PASS	GeneName=SPTA1
1	158620840	NM_003126:g.158620842_158620840:delinsC	GAA	G	.	PASS	GeneName=SPTA1
1	158621193	NM_003126:g.158621193_158621193:delinsAT	A	AT	.	PASS	GeneName=SPTA1
1	158621227	NM_003126:g.158621228_158621227:delinsA	TA	T	.	PASS	GeneName=SPTA1
1	158621576	NM_003126:g.158621576:A>G	T	C	.	PASS	GeneName=SPTA1
1	158621941	NM_003126:g.158621941:A>T	T	A	.	PASS	GeneName=SPTA1
1	158622665	NM_003126:g.158622665:C>A	G	T	.	PASS	GeneName=SPTA1
1	158622676	NM_003126:g.158622678_158622676:delinsG	CTT	C	.	PASS	GeneName=SPTA1
1	158622726	NM_003126:g.158622726:A>G	T	C	.	PASS	GeneName=SPTA1
1	158622991	NM_003126:g.158622991:C>T	G	A	.	PASS	GeneName=SPTA1
1	158623057	NM_003126:g.158623057:C>A	G	T	.	PASS	GeneName=SPTA1
1	158623057	NM_003126:g.158623057:C>T	G	A	.	PASS	GeneName=SPTA1
1	158623111	NM_003126:g.158623111:G>C	C	G	.	PASS	GeneName=SPTA1
1	158623145	NM_003126:g.158623145:C>T	G	A	.	PASS	GeneName=SPTA1
1	158623565	NM_003126:g.158623565:A>T	T	A	.	PASS	GeneName=SPTA1
1	158623785	NM_003126:g.158623785:T>G	A	C	.	PASS	GeneName=SPTA1
1	158624115	NM_003126:g.158624116_158624115:delinsA	TA	T	.	PASS	GeneName=SPTA1
1	158624117	NM_003126:g.158624117:G>C	C	G	.	PASS	GeneName=SPTA1
1	158624119	NM_003126:g.158624119:C>G	G	C	.	PASS	GeneName=SPTA1
1	158624121	NM_003126:g.158624123_158624121:delinsT	AGG	A	.	PASS	GeneName=SPTA1
1	158624377	NM_003126:g.158624377:T>C	A	G	.	PASS	GeneName=SPTA1
1	158624576	NM_003126:g.158624576:G>A	C	T	.	PASS	GeneName=SPTA1
1	158624708	NM_003126:g.158624708:T>C	A	G	.	PASS	GeneName=SPTA1
1	158625352	NM_003126:g.158625352:A>T	T	A	.	PASS	GeneName=SPTA1
1	158625579	NM_003126:g.158625579:T>C	A	G	.	PASS	GeneName=SPTA1
1	158625579	NM_003126:g.158625579:T>G	A	C	.	PASS	GeneName=SPTA1
1	158626034	NM_003126:g.158626034:A>T	T	A	.	PASS	GeneName=SPTA1
1	158626052	NM_003126:g.158626052:G>T	C	A	.	PASS	GeneName=SPTA1
1	158626459	NM_003126.3:c.2806-13T>G	A	C	.	PASS	GeneName=SPTA1
1	158626481	NM_003126:g.158626481:C>T	G	A	.	PASS	GeneName=SPTA1
1	158626734	NM_003126:g.158626734:T>C	A	G	.	PASS	GeneName=SPTA1
1	158627506	NM_003126:g.158627506:C>G	G	C	.	PASS	GeneName=SPTA1
1	158627519	NM_003126:g.158627519:T>C	A	G	.	PASS	GeneName=SPTA1
1	158627717	NM_003126:g.158627717:C>G	G	C	.	PASS	GeneName=SPTA1
1	158627952	NM_003126:g.158627952:A>G	T	C	.	PASS	GeneName=SPTA1
1	158628027	NM_003126:g.158628027:T>A	A	T	.	PASS	GeneName=SPTA1
1	158628053	NM_003126:g.158628053:A>G	T	C	.	PASS	GeneName=SPTA1
1	158628089	NM_003126:g.158628089:C>G	G	C	.	PASS	GeneName=SPTA1
1	158628433	NM_003126:g.158628433:C>G	G	C	.	PASS	GeneName=SPTA1
1	158628433	NM_003126:g.158628433:C>T	G	A	.	PASS	GeneName=SPTA1
1	158628709	NM_003126:g.158628709:C>T	G	A	.	PASS	GeneName=SPTA1
1	158629185	NM_003126:g.158629185:T>C	A	G	.	PASS	GeneName=SPTA1
1	158629185	NM_003126:g.158629185:T>G	A	C	.	PASS	GeneName=SPTA1
1	158629187	NM_003126:g.158629187:G>T	C	A	.	PASS	GeneName=SPTA1
1	158629847	NM_003126:g.158629847:C>T	G	A	.	PASS	GeneName=SPTA1
1	158630404	NM_003126:g.158630404:A>G	T	C	.	PASS	GeneName=SPTA1
1	158630862	NM_003126:g.158630862:T>C	A	G	.	PASS	GeneName=SPTA1
1	158631265	NM_003126:g.158631265:A>C	T	G	.	PASS	GeneName=SPTA1
1	158632093	NM_003126:g.158632093:G>A	C	T	.	PASS	GeneName=SPTA1
1	158632093	NM_003126:g.158632093:G>T	C	A	.	PASS	GeneName=SPTA1
1	158632171	NM_003126:g.158632171:G>A	C	T	.	PASS	GeneName=SPTA1
1	158632282	NM_003126:g.158632283_158632282:delinsC	GA	G	.	PASS	GeneName=SPTA1
1	158632759	NM_003126:g.158632759_158632759:delinsAAAG	C	CTTT	.	PASS	GeneName=SPTA1
1	158632759	NM_003126:g.158632759_158632759:delinsAG	C	CT	.	PASS	GeneName=SPTA1
1	158632934	NM_003126:g.158632934:G>C	C	G	.	PASS	GeneName=SPTA1
1	158633086	NM_003126:g.158633086:A>G	T	C	.	PASS	GeneName=SPTA1
1	158633223	NM_003126:g.158633223:G>C	C	G	.	PASS	GeneName=SPTA1
1	158633424	NM_003126:g.158633424:C>A	G	T	.	PASS	GeneName=SPTA1
1	158633909	NM_003126:g.158633909:T>C	A	G	.	PASS	GeneName=SPTA1
1	158634210	NM_003126:g.158634210:G>A	C	T	.	PASS	GeneName=SPTA1
1	158634353	NM_003126:g.158634353:C>T	G	A	.	PASS	GeneName=SPTA1
1	158634601	NM_003126:g.158634601:A>G	T	C	.	PASS	GeneName=SPTA1
1	158635076	NM_003126:g.158635077_158635076:delinsC	GC	G	.	PASS	GeneName=SPTA1
1	158635160	NM_003126:g.158635160:G>A	C	T	.	PASS	GeneName=SPTA1
1	158635379	NM_003126:g.158635379:T>C	A	G	.	PASS	GeneName=SPTA1
1	158635379	NM_003126:g.158635379:T>G	A	C	.	PASS	GeneName=SPTA1
1	158635703	NM_003126:g.158635703:C>T	G	A	.	PASS	GeneName=SPTA1
1	158635957	NM_003126:g.158635957:G>A	C	T	.	PASS	GeneName=SPTA1
1	158636659	NM_003126:g.158636659:C>A	G	T	.	PASS	GeneName=SPTA1
1	158637582	NM_003126:g.158637582:G>A	C	T	.	PASS	GeneName=SPTA1
1	158637819	NM_003126:g.158637819:A>G	T	C	.	PASS	GeneName=SPTA1
1	158638145	NM_003126:g.158638145:A>C	T	G	.	PASS	GeneName=SPTA1
1	158638145	NM_003126:g.158638145:A>T	T	A	.	PASS	GeneName=SPTA1
1	158638388	NM_003126:g.158638388:C>T	G	A	.	PASS	GeneName=SPTA1
1	158638427	NM_003126:g.158638427:T>A	A	T	.	PASS	GeneName=SPTA1
1	158638622	NM_003126:g.158638622:A>G	T	C	.	PASS	GeneName=SPTA1
1	158638685	NM_003126:g.158638685:C>A	G	T	.	PASS	GeneName=SPTA1
1	158638685	NM_003126:g.158638685:C>T	G	A	.	PASS	GeneName=SPTA1
1	158639158	NM_003126:g.158639158:T>C	A	G	.	PASS	GeneName=SPTA1
1	158639281	NM_003126:g.158639281:G>A	C	T	.	PASS	GeneName=SPTA1
1	158639510	NM_003126:g.158639510:G>A	C	T	.	PASS	GeneName=SPTA1
1	158639510	NM_003126:g.158639510:G>C	C	G	.	PASS	GeneName=SPTA1
1	158639510	NM_003126:g.158639510:G>T	C	A	.	PASS	GeneName=SPTA1
1	158640311	NM_003126:g.158640311_158640311:delinsAG	C	CT	.	PASS	GeneName=SPTA1
1	158641454	NM_003126:g.158641454:G>T	C	A	.	PASS	GeneName=SPTA1
1	158641780	NM_003126:g.158641780:G>A	C	T	.	PASS	GeneName=SPTA1
1	158641982	NM_003126:g.158641982:T>A	A	T	.	PASS	GeneName=SPTA1
1	158642007	NM_003126:g.158642007:A>G	T	C	.	PASS	GeneName=SPTA1
1	158642059	NM_003126:g.158642059:T>C	A	G	.	PASS	GeneName=SPTA1
1	158642322	NM_003126:g.158642322:T>A	A	T	.	PASS	GeneName=SPTA1
1	158642446	NM_003126:g.158642446:T>A	A	T	.	PASS	GeneName=SPTA1
1	158642446	NM_003126:g.158642446:T>C	A	G	.	PASS	GeneName=SPTA1
1	158642758	NM_003126:g.158642758:A>G	T	C	.	PASS	GeneName=SPTA1
1	158642758	NM_003126:g.158642758:A>T	T	A	.	PASS	GeneName=SPTA1
1	158643524	NM_003126.3:c.4339-99C>T	G	A	.	PASS	GeneName=SPTA1
1	158644408	NM_003126:g.158644408:G>A	C	T	.	PASS	GeneName=SPTA1
1	158644408	NM_003126:g.158644408:G>C	C	G	.	PASS	GeneName=SPTA1
1	158644877	NM_003126:g.158644877:G>A	C	T	.	PASS	GeneName=SPTA1
1	158645427	NM_003126:g.158645427:A>G	T	C	.	PASS	GeneName=SPTA1
1	158646198	NM_003126:g.158646198:C>T	G	A	.	PASS	GeneName=SPTA1
1	158646608	NM_003126:g.158646608:G>A	C	T	.	PASS	GeneName=SPTA1
1	158646824	NM_003126:g.158646824:A>T	T	A	.	PASS	GeneName=SPTA1
1	158647214	NM_003126:g.158647214:C>T	G	A	.	PASS	GeneName=SPTA1
1	158647520	NM_003126:g.158647520:C>T	G	A	.	PASS	GeneName=SPTA1
1	158648433	NM_003126:g.158648433:G>C	C	G	.	PASS	GeneName=SPTA1
1	158648433	NM_003126:g.158648433:G>T	C	A	.	PASS	GeneName=SPTA1
1	158648665	NM_003126:g.158648665:C>T	G	A	.	PASS	GeneName=SPTA1
1	158648690	NM_003126:g.158648690:T>A	A	T	.	PASS	GeneName=SPTA1
1	158648690	NM_003126:g.158648690:T>C	A	G	.	PASS	GeneName=SPTA1
1	158649021	NM_003126:g.158649021:G>A	C	T	.	PASS	GeneName=SPTA1
1	158649201	NM_003126:g.158649201:C>T	G	A	.	PASS	GeneName=SPTA1
1	158650032	NM_003126:g.158650032:T>A	A	T	.	PASS	GeneName=SPTA1
1	158650032	NM_003126:g.158650032:T>G	A	C	.	PASS	GeneName=SPTA1
1	158650651	NM_003126:g.158650651_158650651:delinsGC	G	GC	.	PASS	GeneName=SPTA1
1	158650687	NM_003126:g.158650687:G>C	C	G	.	PASS	GeneName=SPTA1
1	158650687	NM_003126:g.158650687:G>T	C	A	.	PASS	GeneName=SPTA1
1	158650857	NM_003126:g.158650857:C>T	G	A	.	PASS	GeneName=SPTA1
1	158651703	NM_003126:g.158651703:G>T	C	A	.	PASS	GeneName=SPTA1
1	158653029	NM_003126:g.158653029:C>A	G	T	.	PASS	GeneName=SPTA1
1	158653543	NM_003126:g.158653543:G>C	C	G	.	PASS	GeneName=SPTA1
1	158653570	NM_003126:g.158653570:G>A	C	T	.	PASS	GeneName=SPTA1
1	158653629	NM_003126:g.158653629:A>G	T	C	.	PASS	GeneName=SPTA1
1	158653802	NM_003126:g.158653802_158653802:delinsCA	T	TG	.	PASS	GeneName=SPTA1
1	158653972	NM_003126:g.158653972:T>C	A	G	.	PASS	GeneName=SPTA1
1	158654219	NM_003126:g.158654219:C>T	G	A	.	PASS	GeneName=SPTA1
1	158654780	NM_003126:g.158654780:G>A	C	T	.	PASS	GeneName=SPTA1
1	158654974	NM_003126:g.158654974:C>G	G	C	.	PASS	GeneName=SPTA1
1	158654974	NM_003126:g.158654974:C>T	G	A	.	PASS	GeneName=SPTA1
1	158654989	NM_003126:g.158654989:A>G	T	C	.	PASS	GeneName=SPTA1
1	158655578	NM_003126:g.158655578_158655578:delinsCA	T	TG	.	PASS	GeneName=SPTA1
1	158655623	NM_003126:g.158655623:C>T	G	A	.	PASS	GeneName=SPTA1
1	158655689	NM_003126:g.158655689:G>A	C	T	.	PASS	GeneName=SPTA1
1	158655936	NM_003126:g.158655936:C>G	G	C	.	PASS	GeneName=SPTA1
1	158655936	NM_003126:g.158655936:C>T	G	A	.	PASS	GeneName=SPTA1
1	158655999	NM_003126:g.158655999:G>A	C	T	.	PASS	GeneName=SPTA1
1	158656148	NM_003126:g.158656148:T>C	A	G	.	PASS	GeneName=SPTA1
1	158656268	NM_003126:g.158656268:G>A	C	T	.	PASS	GeneName=SPTA1
1	158656588	NM_003126:g.158656588:G>A	C	T	.	PASS	GeneName=SPTA1
1	158656853	NM_003126:g.158656853:T>C	A	G	.	PASS	GeneName=SPTA1
1	158656994	NM_003126:g.158656994:A>C	T	G	.	PASS	GeneName=SPTA1
1	158657244	NM_003126:g.158657244:A>T	T	A	.	PASS	GeneName=SPTA1
1	158657426	NM_003126:g.158657426:A>G	T	C	.	PASS	GeneName=SPTA1
1	158658126	NM_003126:g.158658126:T>C	A	G	.	PASS	GeneName=SPTA1
1	158658224	NM_003126:g.158658224:A>C	T	G	.	PASS	GeneName=SPTA1
1	158658558	NM_003126:g.158658558:T>C	A	G	.	PASS	GeneName=SPTA1
1	158658779	NM_003126:g.158658779:C>A	G	T	.	PASS	GeneName=SPTA1
1	158658837	NM_003126:g.158658837:T>C	A	G	.	PASS	GeneName=SPTA1
1	158659054	NM_003126:g.158659054:C>T	G	A	.	PASS	GeneName=SPTA1
1	158659336	NM_003126:g.158659336:A>G	T	C	.	PASS	GeneName=SPTA1
1	158659426	NM_003126:g.158659426:T>A	A	T	.	PASS	GeneName=SPTA1
1	158659589	NM_003126:g.158659589:T>C	A	G	.	PASS	GeneName=SPTA1
1	158659917	NM_003126:g.158659917:T>C	A	G	.	PASS	GeneName=SPTA1
1	158660125	NM_003126:g.158660125:C>A	G	T	.	PASS	GeneName=SPTA1
1	158660215	NM_003126:g.158660215:T>C	A	G	.	PASS	GeneName=SPTA1
1	158660215	NM_003126:g.158660215:T>G	A	C	.	PASS	GeneName=SPTA1
1	158660298	NM_003126:g.158660298:T>C	A	G	.	PASS	GeneName=SPTA1
1	158660520	NM_003126:g.158660524_158660520:delinsC	GAAAC	G	.	PASS	GeneName=SPTA1
1	158660671	NM_003126:g.158660671:T>C	A	G	.	PASS	GeneName=SPTA1
1	158660801	NM_003126:g.158660801:T>A	A	T	.	PASS	GeneName=SPTA1
1	158660975	NM_003126:g.158660975:A>G	T	C	.	PASS	GeneName=SPTA1
1	158661316	NM_003126:g.158661316:C>G	G	C	.	PASS	GeneName=SPTA1
1	158661316	NM_003126:g.158661316:C>T	G	A	.	PASS	GeneName=SPTA1
1	158661381	NM_003126:g.158661381:T>C	A	G	.	PASS	GeneName=SPTA1
1	158661381	NM_003126:g.158661381:T>G	A	C	.	PASS	GeneName=SPTA1
1	158661402	NM_003126:g.158661402:C>T	G	A	.	PASS	GeneName=SPTA1
1	158661467	NM_003126:g.158661467:G>A	C	T	.	PASS	GeneName=SPTA1
1	158661596	NM_003126:g.158661596:A>G	T	C	.	PASS	GeneName=SPTA1
1	158661640	NM_003126:g.158661640:T>A	A	T	.	PASS	GeneName=SPTA1
1	158662348	NM_003126:g.158662348:C>T	G	A	.	PASS	GeneName=SPTA1
1	158662373	NM_003126:g.158662373:C>T	G	A	.	PASS	GeneName=SPTA1
1	158662741	NM_003126:g.158662741:A>G	T	C	.	PASS	GeneName=SPTA1
1	158662748	NM_003126:g.158662748:G>A	C	T	.	PASS	GeneName=SPTA1
1	158663129	NM_003126:g.158663129:T>C	A	G	.	PASS	GeneName=SPTA1
1	158663343	NM_003126:g.158663343:G>C	C	G	.	PASS	GeneName=SPTA1
1	158663666	NM_003126:g.158663666:G>A	C	T	.	PASS	GeneName=SPTA1
1	158663666	NM_003126:g.158663666:G>C	C	G	.	PASS	GeneName=SPTA1
1	158663668	NM_003126:g.158663668:A>C	T	G	.	PASS	GeneName=SPTA1
1	158663670	NM_003126:g.158663670:A>G	T	C	.	PASS	GeneName=SPTA1
1	158663670	NM_003126:g.158663670:A>T	T	A	.	PASS	GeneName=SPTA1
1	158663797	NM_003126:g.158663797:A>G	T	C	.	PASS	GeneName=SPTA1
1	158663811	NM_003126:g.158663811:G>A	C	T	.	PASS	GeneName=SPTA1
1	158664041	NM_003126:g.158664042_158664041:delinsA	TA	T	.	PASS	GeneName=SPTA1
1	158664174	NM_003126:g.158664174:G>A	C	T	.	PASS	GeneName=SPTA1
1	158664174	NM_003126:g.158664174:G>C	C	G	.	PASS	GeneName=SPTA1
1	158664211	NM_003126:g.158664211:T>C	A	G	.	PASS	GeneName=SPTA1
1	158664246	NM_003126:g.158664246:C>G	G	C	.	PASS	GeneName=SPTA1
1	158664435	NM_003126:g.158664435:C>T	G	A	.	PASS	GeneName=SPTA1
1	158664445	NM_003126:g.158664445:C>T	G	A	.	PASS	GeneName=SPTA1
1	158664631	NM_003126:g.158664631:C>G	G	C	.	PASS	GeneName=SPTA1
1	158664699	NM_003126:g.158664699:C>T	G	A	.	PASS	GeneName=SPTA1
1	158665044	NM_003126:g.158665044:A>T	T	A	.	PASS	GeneName=SPTA1
1	158665061	NM_003126:g.158665061:A>G	T	C	.	PASS	GeneName=SPTA1
1	158665061	NM_003126:g.158665061:A>T	T	A	.	PASS	GeneName=SPTA1
1	158665173	NM_003126:g.158665173:T>C	A	G	.	PASS	GeneName=SPTA1
1	158665271	NM_003126:g.158665271:A>T	T	A	.	PASS	GeneName=SPTA1
1	158665405	NM_003126:g.158665405:T>C	A	G	.	PASS	GeneName=SPTA1
1	158665419	NM_003126:g.158665419:T>C	A	G	.	PASS	GeneName=SPTA1
1	158665434	NM_003126:g.158665434_158665434:delinsTA	T	TA	.	PASS	GeneName=SPTA1
1	158665518	NM_003126:g.158665518:C>A	G	T	.	PASS	GeneName=SPTA1
1	158665539	NM_003126:g.158665539:A>G	T	C	.	PASS	GeneName=SPTA1
1	158665713	NM_003126:g.158665713:G>C	C	G	.	PASS	GeneName=SPTA1
1	158665866	NM_003126:g.158665866_158665866:delinsCA	T	TG	.	PASS	GeneName=SPTA1
1	158665868	NM_003126:g.158665868:G>C	C	G	.	PASS	GeneName=SPTA1
1	158665868	NM_003126:g.158665868:G>T	C	A	.	PASS	GeneName=SPTA1
1	158665960	NM_003126:g.158665960:A>G	T	C	.	PASS	GeneName=SPTA1
1	158665999	NM_003126:g.158665999:C>T	G	A	.	PASS	GeneName=SPTA1
1	158666062	NM_003126:g.158666062:T>C	A	G	.	PASS	GeneName=SPTA1
1	158666085	NM_003126:g.158666085:G>A	C	T	.	PASS	GeneName=SPTA1
1	158666220	NM_003126:g.158666220:A>G	T	C	.	PASS	GeneName=SPTA1
1	158666434	NM_003126:g.158666434:G>A	C	T	.	PASS	GeneName=SPTA1
1	158667163	NM_003126:g.158667163:G>T	C	A	.	PASS	GeneName=SPTA1
1	158667347	NM_003126:g.158667347:A>G	T	C	.	PASS	GeneName=SPTA1
1	158667445	NM_003126:g.158667445:G>A	C	T	.	PASS	GeneName=SPTA1
1	158667491	NM_003126:g.158667491:A>T	T	A	.	PASS	GeneName=SPTA1
1	158667625	NM_003126:g.158667625:A>T	T	A	.	PASS	GeneName=SPTA1
1	158668204	NM_003126:g.158668204:T>C	A	G	.	PASS	GeneName=SPTA1
1	158668325	NM_003126:g.158668325:G>T	C	A	.	PASS	GeneName=SPTA1
1	158669239	NM_003126:g.158669239:T>C	A	G	.	PASS	GeneName=SPTA1
1	158670049	NM_003126:g.158670049:A>G	T	C	.	PASS	GeneName=SPTA1
1	158670244	NM_003126:g.158670244:T>C	A	G	.	PASS	GeneName=SPTA1
1	158670367	NM_003126:g.158670367:G>T	C	A	.	PASS	GeneName=SPTA1
1	158670723	NM_003126:g.158670723:A>G	T	C	.	PASS	GeneName=SPTA1
1	158671049	NM_003126:g.158671049:C>A	G	T	.	PASS	GeneName=SPTA1
1	158671200	NM_003126:g.158671200:C>T	G	A	.	PASS	GeneName=SPTA1
1	158671651	NM_003126:g.158671651:A>G	T	C	.	PASS	GeneName=SPTA1
1	158671749	NM_003126:g.158671749:C>G	G	C	.	PASS	GeneName=SPTA1
1	158672374	NM_003126:g.158672374:T>C	A	G	.	PASS	GeneName=SPTA1
1	158672564	NM_003126:g.158672564:C>T	G	A	.	PASS	GeneName=SPTA1
1	158672934	NM_003126:g.158672935_158672934:delinsG	CA	C	.	PASS	GeneName=SPTA1
1	158673247	NM_003126:g.158673247:A>G	T	C	.	PASS	GeneName=SPTA1
1	158673585	NM_003126:g.158673585:T>C	A	G	.	PASS	GeneName=SPTA1
1	158673590	NM_003126:g.158673590:C>G	G	C	.	PASS	GeneName=SPTA1
1	158673590	NM_003126:g.158673590:C>T	G	A	.	PASS	GeneName=SPTA1
1	158673626	NM_003126:g.158673626:G>C	C	G	.	PASS	GeneName=SPTA1
1	158673723	NM_003126:g.158673723:C>T	G	A	.	PASS	GeneName=SPTA1
1	158673990	NM_003126:g.158673990:T>G	A	C	.	PASS	GeneName=SPTA1
1	158674315	NM_003126:g.158674315:A>T	T	A	.	PASS	GeneName=SPTA1
1	158674504	NM_003126:g.158674504:C>A	G	T	.	PASS	GeneName=SPTA1
1	158674719	NM_003126:g.158674719:T>C	A	G	.	PASS	GeneName=SPTA1
1	158675061	NM_003126:g.158675061:T>C	A	G	.	PASS	GeneName=SPTA1
1	158675177	NM_003126:g.158675177:A>G	T	C	.	PASS	GeneName=SPTA1
1	158675391	NM_003126:g.158675391:C>T	G	A	.	PASS	GeneName=SPTA1
1	158675515	NM_003126:g.158675515:T>C	A	G	.	PASS	GeneName=SPTA1
1	158676167	NM_003126:g.158645957A>G	T	C	.	PASS	GeneName=SPTA1
1	158676305	NM_003126:g.158676305:C>A	G	T	.	PASS	GeneName=SPTA1
1	158676433	NM_003126:g.158676433:A>G	T	C	.	PASS	GeneName=SPTA1
1	158676510	NM_003126:g.158676510:G>A	C	T	.	PASS	GeneName=SPTA1
1	158676517	NM_003126:g.158676517:T>C	A	G	.	PASS	GeneName=SPTA1
1	158676640	NM_003126:g.158676640:G>A	C	T	.	PASS	GeneName=SPTA1
1	158676799	NM_003126:g.158676799:G>T	C	A	.	PASS	GeneName=SPTA1
1	158677043	NM_003126:g.158677043:G>A	C	T	.	PASS	GeneName=SPTA1
1	158677705	NM_003126:g.158677705:T>A	A	T	.	PASS	GeneName=SPTA1
1	158677732	NM_003126:g.158677732:T>A	A	T	.	PASS	GeneName=SPTA1
1	158677732	NM_003126:g.158677732:T>C	A	G	.	PASS	GeneName=SPTA1
1	158677780	NM_003126:g.158677780:T>C	A	G	.	PASS	GeneName=SPTA1
1	158677841	NM_003126:g.158677841:A>T	T	A	.	PASS	GeneName=SPTA1
1	158677879	NM_003126:g.158677879:A>C	T	G	.	PASS	GeneName=SPTA1
1	158677879	NM_003126:g.158677879:A>G	T	C	.	PASS	GeneName=SPTA1
1	158677939	NM_003126:g.158677939:T>C	A	G	.	PASS	GeneName=SPTA1
1	158678025	NM_003126:g.158678025:C>G	G	C	.	PASS	GeneName=SPTA1
1	158678218	NM_003126:g.158678218:G>T	C	A	.	PASS	GeneName=SPTA1
1	158678315	NM_003126:g.158678315:T>G	A	C	.	PASS	GeneName=SPTA1
1	158678699	NM_003126:g.158678699:A>G	T	C	.	PASS	GeneName=SPTA1
1	158678700	NM_003126:g.158678700:A>G	T	C	.	PASS	GeneName=SPTA1
1	158678894	NM_003126:g.158678894:T>C	A	G	.	PASS	GeneName=SPTA1
1	158678993	NM_003126:g.158678993:T>C	A	G	.	PASS	GeneName=SPTA1
1	158679418	NM_003126:g.158679418:C>A	G	T	.	PASS	GeneName=SPTA1
1	158679547	NM_003126:g.158679547:C>T	G	A	.	PASS	GeneName=SPTA1
1	158679639	NM_003126:g.158679639:T>C	A	G	.	PASS	GeneName=SPTA1
1	158679674	NM_003126:g.158679674:A>G	T	C	.	PASS	GeneName=SPTA1
1	158679875	NM_003126:g.158679875:T>A	A	T	.	PASS	GeneName=SPTA1
1	158679875	NM_003126:g.158679875:T>C	A	G	.	PASS	GeneName=SPTA1
1	158679875	NM_003126:g.158679875:T>G	A	C	.	PASS	GeneName=SPTA1
1	158681053	NM_003126:g.158681053:G>A	C	T	.	PASS	GeneName=SPTA1
1	158681054	NM_003126:g.158681054:C>T	G	A	.	PASS	GeneName=SPTA1
1	158681604	NM_003126:g.158681604:G>A	C	T	.	PASS	GeneName=SPTA1
1	158681840	NM_003126:g.158681840:G>T	C	A	.	PASS	GeneName=SPTA1
1	158682182	NM_003126:g.158682182:T>C	A	G	.	PASS	GeneName=SPTA1
1	158682309	NM_003126:g.158682309:T>C	A	G	.	PASS	GeneName=SPTA1
1	158682462	NM_003126:g.158682462:T>A	A	T	.	PASS	GeneName=SPTA1
1	158682563	NM_003126:g.158682563:A>G	T	C	.	PASS	GeneName=SPTA1
1	158682795	NM_003126:g.158682795:T>G	A	C	.	PASS	GeneName=SPTA1
1	158683719	NM_003126:g.158683719:T>C	A	G	.	PASS	GeneName=SPTA1
1	158683788	NM_003126:g.158683789_158683788:delinsT	AT	A	.	PASS	GeneName=SPTA1
1	158683844	NM_003126:g.158683845_158683844:delinsA	TA	T	.	PASS	GeneName=SPTA1
1	158683846	NM_003126:g.158683846:T>A	A	T	.	PASS	GeneName=SPTA1
1	158683919	NM_003126:g.158683919:C>T	G	A	.	PASS	GeneName=SPTA1
1	158684019	NM_003126:g.158684019:C>T	G	A	.	PASS	GeneName=SPTA1
1	158684091	NM_003126:g.158684094_158684091:delinsC	GGAA	G	.	PASS	GeneName=SPTA1
1	158684832	NM_003126:g.158684832:T>C	A	G	.	PASS	GeneName=SPTA1
1	158684868	NM_003126:g.158684868:A>G	T	C	.	PASS	GeneName=SPTA1
1	158684869	NM_003126:g.158684869:C>T	G	A	.	PASS	GeneName=SPTA1
1	158684996	NM_003126:g.158684996:G>A	C	T	.	PASS	GeneName=SPTA1
1	158685062	NM_003126:g.158685062:T>C	A	G	.	PASS	GeneName=SPTA1
1	158685246	NM_003126:g.158685246:C>T	G	A	.	PASS	GeneName=SPTA1
1	158685668	NM_003126:g.158685668:T>A	A	T	.	PASS	GeneName=SPTA1
1	158685668	NM_003126:g.158685668:T>G	A	C	.	PASS	GeneName=SPTA1
1	158685780	NM_003126:g.158685780:T>C	A	G	.	PASS	GeneName=SPTA1
1	158685969	NM_003126:g.158685969:T>G	A	C	.	PASS	GeneName=SPTA1
1	158686050	NM_003126:g.158686050:G>A	C	T	.	PASS	GeneName=SPTA1
1	158686063	NM_003126:g.158686063:G>A	C	T	.	PASS	GeneName=SPTA1
1	158686218	NM_003126:g.158686218:T>G	A	C	.	PASS	GeneName=SPTA1
1	158686356	NM_003126:g.158686362_158686356:delinsA	TTAAAAG	T	.	PASS	GeneName=SPTA1
1	158686421	NM_003126:g.158686421:A>G	T	C	.	PASS	GeneName=SPTA1
1	158686467	NM_003126:g.158686467:A>G	T	C	.	PASS	GeneName=SPTA1
1	158686491	NM_003126:g.158686491:A>G	T	C	.	PASS	GeneName=SPTA1
1	158686642	NM_003126:g.158686642_158686642:delinsTC	G	GA	.	PASS	GeneName=SPTA1
1	158686642	NM_003126:g.158686642_158686642:delinsTTCC	G	GGAA	.	PASS	GeneName=SPTA1
1	158686643	NM_003126:g.158686643:T>C	A	G	.	PASS	GeneName=SPTA1
1	173904921	NM_000488:g.173904921:C>T	G	A	.	PASS	GeneName=SERPINC1
1	173905722	NM_000488:g.173905722:T>C	A	G	.	PASS	GeneName=SERPINC1
1	173905724	NM_000488:g.173905724_173905724:delinsTC	G	GA	.	PASS	GeneName=SERPINC1
1	173905724	NM_000488:g.173905724_173905724:delinsTTC	G	GAA	.	PASS	GeneName=SERPINC1
1	173906115	NM_000488:g.173906115_173906115:delinsTG	C	CA	.	PASS	GeneName=SERPINC1
1	173906263	NM_000488:g.173906263:A>C	T	G	.	PASS	GeneName=SERPINC1
1	173906329	NM_000488:g.173906329:T>C	A	G	.	PASS	GeneName=SERPINC1
1	173907423	NM_000488:g.173907423:G>C	C	G	.	PASS	GeneName=SERPINC1
1	173907567	NM_000488:g.173907567:G>A	C	T	.	PASS	GeneName=SERPINC1
1	173907895	NM_000488:g.173907895:G>A	C	T	.	PASS	GeneName=SERPINC1
1	173907984	NM_000488:g.173908011_173907984:delinsT	AAATAATAATAATAATAATAATAATAAT	A	.	PASS	GeneName=SERPINC1
1	173908748	NM_000488:g.173908748:C>G	G	C	.	PASS	GeneName=SERPINC1
1	173908884	NM_000488:g.173908884:C>T	G	A	.	PASS	GeneName=SERPINC1
1	173909165	NM_000488:g.173909165_173909165:delinsTTAC	G	GTAA	.	PASS	GeneName=SERPINC1
1	173909165	NM_000488:g.173909165_173909165:delinsTTATTACTAC	G	GTAGTAATAA	.	PASS	GeneName=SERPINC1
1	173909165	NM_000488:g.173909165_173909165:delinsTTATTATTAC	G	GTAATAATAA	.	PASS	GeneName=SERPINC1
1	173909165	NM_000488:g.173909165_173909165:delinsTTATTATTATTAC	G	GTAATAATAATAA	.	PASS	GeneName=SERPINC1
1	173909165	NM_000488:g.173909165_173909165:delinsTTATTATTATTATTAC	G	GTAATAATAATAATAA	.	PASS	GeneName=SERPINC1
1	173909333	NM_000488:g.173909333:T>C	A	G	.	PASS	GeneName=SERPINC1
1	173909694	NM_000488:g.173909694:A>G	T	C	.	PASS	GeneName=SERPINC1
1	173909724	NM_000488:g.173909724:A>G	T	C	.	PASS	GeneName=SERPINC1
1	173909724	NM_000488:g.173909724:A>T	T	A	.	PASS	GeneName=SERPINC1
1	173909956	NM_000488.3:c.763-14T>A	A	T	.	PASS	GeneName=SERPINC1
1	173910424	NM_000488:g.173910424:G>T	C	A	.	PASS	GeneName=SERPINC1
1	173912733	NM_000488:g.173912733:G>A	C	T	.	PASS	GeneName=SERPINC1
1	173912755	NM_000488:g.173912755:G>A	C	T	.	PASS	GeneName=SERPINC1
1	173913499	NM_000488:g.173913499:C>T	G	A	.	PASS	GeneName=SERPINC1
1	173913592	NM_000488:g.173913592:A>G	T	C	.	PASS	GeneName=SERPINC1
1	173913842	NM_000488:g.173913842:C>T	G	A	.	PASS	GeneName=SERPINC1
1	173913854	NM_000488:g.173913855_173913854:delinsG	CA	C	.	PASS	GeneName=SERPINC1
1	173914059	NM_000488:g.173914059:A>G	T	C	.	PASS	GeneName=SERPINC1
1	173914077	NM_000488:g.173914077_173914077:delinsTG	C	CA	.	PASS	GeneName=SERPINC1
1	173914077	NM_000488:g.173914077_173914077:delinsTTG	C	CAA	.	PASS	GeneName=SERPINC1
1	173914379	NM_000488:g.173914379:T>A	A	T	.	PASS	GeneName=SERPINC1
1	173914937	NM_000488:g.173914937:C>T	G	A	.	PASS	GeneName=SERPINC1
1	173915601	NM_000488:g.173915601:G>C	C	G	.	PASS	GeneName=SERPINC1
1	173915601	NM_000488:g.173915601:G>T	C	A	.	PASS	GeneName=SERPINC1
1	173915655	NM_000488:g.173915655:A>G	T	C	.	PASS	GeneName=SERPINC1
1	173916137	NM_000488:g.173916137:T>A	A	T	.	PASS	GeneName=SERPINC1
1	173916343	NM_000488:g.173916343:G>A	C	T	.	PASS	GeneName=SERPINC1
1	173916398	NM_000488:g.173916398:C>A	G	T	.	PASS	GeneName=SERPINC1
1	173916574	NM_000488:g.173916574:G>A	C	T	.	PASS	GeneName=SERPINC1
1	173916587	NM_000488:g.173916587_173916587:delinsTG	C	CA	.	PASS	GeneName=SERPINC1
1	173916899	NM_000488:g.173916899:C>T	G	A	.	PASS	GeneName=SERPINC1
1	173917078	NM_000488:g.173917078:G>A	C	T	.	PASS	GeneName=SERPINC1
1	183186264	NM_018891:g.183186264:A>G	A	G	.	PASS	GeneName=LAMC2
1	183186315	NM_018891:g.183186315:C>G	C	G	.	PASS	GeneName=LAMC2
1	183186347	NM_018891:g.183186347:C>A	C	A	.	PASS	GeneName=LAMC2
1	183186347	NM_018891:g.183186347:C>G	C	G	.	PASS	GeneName=LAMC2
1	183186347	NM_018891:g.183186347:C>T	C	T	.	PASS	GeneName=LAMC2
1	183186565	NM_018891:g.183186565:C>A	C	A	.	PASS	GeneName=LAMC2
1	183186580	NM_018891:g.183186580_183186581:delinsC	CT	C	.	PASS	GeneName=LAMC2
1	183186582	NM_018891:g.183186582:C>A	C	A	.	PASS	GeneName=LAMC2
1	183186643	NM_018891:g.183186643:A>C	A	C	.	PASS	GeneName=LAMC2
1	183186643	NM_018891:g.183186643:A>G	A	G	.	PASS	GeneName=LAMC2
1	183186871	NM_018891:g.183186871:T>G	T	G	.	PASS	GeneName=LAMC2
1	183186934	NM_018891:g.183186934:T>G	T	G	.	PASS	GeneName=LAMC2
1	183187341	NM_018891:g.183187341:T>C	T	C	.	PASS	GeneName=LAMC2
1	183187434	NM_018891:g.183187434:A>T	A	T	.	PASS	GeneName=LAMC2
1	183187502	NM_018891:g.183187502_183187502:delinsCA	C	CA	.	PASS	GeneName=LAMC2
1	183187502	NM_018891:g.183187502_183187502:delinsCAA	C	CAA	.	PASS	GeneName=LAMC2
1	183187724	NM_018891:g.183187724:A>G	A	G	.	PASS	GeneName=LAMC2
1	183187901	NM_018891:g.183187901:T>A	T	A	.	PASS	GeneName=LAMC2
1	183187901	NM_018891:g.183187901:T>C	T	C	.	PASS	GeneName=LAMC2
1	183187990	NM_018891:g.183187990:A>G	A	G	.	PASS	GeneName=LAMC2
1	183187996	NM_018891:g.183187996:G>T	G	T	.	PASS	GeneName=LAMC2
1	183188314	NM_018891:g.183188314:G>C	G	C	.	PASS	GeneName=LAMC2
1	183188411	NM_018891:g.183188411:G>A	G	A	.	PASS	GeneName=LAMC2
1	183188618	NM_018891:g.183188618:A>G	A	G	.	PASS	GeneName=LAMC2
1	183188618	NM_018891:g.183188618:A>T	A	T	.	PASS	GeneName=LAMC2
1	183188789	NM_018891:g.183188789:G>A	G	A	.	PASS	GeneName=LAMC2
1	183188856	NM_018891:g.183188856:T>C	T	C	.	PASS	GeneName=LAMC2
1	183188856	NM_018891:g.183188856:T>G	T	G	.	PASS	GeneName=LAMC2
1	183189008	NM_018891:g.183189008:G>A	G	A	.	PASS	GeneName=LAMC2
1	183189158	NM_018891:g.183189158:G>C	G	C	.	PASS	GeneName=LAMC2
1	183189158	NM_018891:g.183189158:G>T	G	T	.	PASS	GeneName=LAMC2
1	183189369	NM_018891:g.183189369:C>A	C	A	.	PASS	GeneName=LAMC2
1	183189417	NM_018891:g.183189417:C>A	C	A	.	PASS	GeneName=LAMC2
1	183189444	NM_018891:g.183189444:A>C	A	C	.	PASS	GeneName=LAMC2
1	183189464	NM_018891:g.183189464:T>C	T	C	.	PASS	GeneName=LAMC2
1	183189735	NM_018891:g.183189735:T>G	T	G	.	PASS	GeneName=LAMC2
1	183189839	NM_018891:g.183189839:C>T	C	T	.	PASS	GeneName=LAMC2
1	183189875	NM_018891:g.183189875:C>T	C	T	.	PASS	GeneName=LAMC2
1	183190038	NM_018891:g.183190038:C>T	C	T	.	PASS	GeneName=LAMC2
1	183190242	NM_018891:g.183190242:T>C	T	C	.	PASS	GeneName=LAMC2
1	183190529	NM_018891:g.183190529:G>A	G	A	.	PASS	GeneName=LAMC2
1	183190615	NM_018891:g.183190615:C>T	C	T	.	PASS	GeneName=LAMC2
1	183191298	NM_018891:g.183191298:A>T	A	T	.	PASS	GeneName=LAMC2
1	183191342	NM_018891:g.183191342:G>T	G	T	.	PASS	GeneName=LAMC2
1	183191498	NM_018891:g.183191498_183191499:delinsC	CT	C	.	PASS	GeneName=LAMC2
1	183191569	NM_018891:g.183191569:T>C	T	C	.	PASS	GeneName=LAMC2
1	183191687	NM_018891:g.183191687:G>A	G	A	.	PASS	GeneName=LAMC2
1	183191837	NM_018891:g.183191837:C>T	C	T	.	PASS	GeneName=LAMC2
1	183191838	NM_018891:g.183191838:A>C	A	C	.	PASS	GeneName=LAMC2
1	183191838	NM_018891:g.183191838:A>G	A	G	.	PASS	GeneName=LAMC2
1	183191858	NM_018891:g.183191858_183191858:delinsCA	C	CA	.	PASS	GeneName=LAMC2
1	183191858	NM_018891:g.183191858_183191858:delinsCAA	C	CAA	.	PASS	GeneName=LAMC2
1	183191902	NM_018891:g.183191902:A>T	A	T	.	PASS	GeneName=LAMC2
1	183192175	NM_018891:g.183192175:G>A	G	A	.	PASS	GeneName=LAMC2
1	183192175	NM_018891:g.183192175:G>T	G	T	.	PASS	GeneName=LAMC2
1	183192306	NM_018891:g.183192306:A>G	A	G	.	PASS	GeneName=LAMC2
1	183192594	NM_018891:g.183192594:C>T	C	T	.	PASS	GeneName=LAMC2
1	183192644	NM_018891:g.183192644:A>T	A	T	.	PASS	GeneName=LAMC2
1	183192674	NM_018891:g.183192674_183192674:delinsCT	C	CT	.	PASS	GeneName=LAMC2
1	183192698	NM_018891:g.183192698:A>G	A	G	.	PASS	GeneName=LAMC2
1	183192734	NM_018891:g.183192734:G>T	G	T	.	PASS	GeneName=LAMC2
1	183192791	NM_018891:g.183192791:G>A	G	A	.	PASS	GeneName=LAMC2
1	183192917	NM_018891:g.183192917:G>A	G	A	.	PASS	GeneName=LAMC2
1	183192947	NM_018891:g.183192947:T>C	T	C	.	PASS	GeneName=LAMC2
1	183192989	NM_018891:g.183192989:G>C	G	C	.	PASS	GeneName=LAMC2
1	183193017	NM_018891:g.183193017:G>T	G	T	.	PASS	GeneName=LAMC2
1	183193315	NM_018891:g.183193315:G>A	G	A	.	PASS	GeneName=LAMC2
1	183193315	NM_018891:g.183193315:G>T	G	T	.	PASS	GeneName=LAMC2
1	183193371	NM_018891:g.183193371:G>A	G	A	.	PASS	GeneName=LAMC2
1	183193404	NM_018891:g.183193404:G>A	G	A	.	PASS	GeneName=LAMC2
1	183193511	NM_018891:g.183193511_183193515:delinsA	ATACT	A	.	PASS	GeneName=LAMC2
1	183193570	NM_018891:g.183193570:G>A	G	A	.	PASS	GeneName=LAMC2
1	183193639	NM_018891:g.183193639:T>G	T	G	.	PASS	GeneName=LAMC2
1	183193641	NM_018891:g.183193641:A>C	A	C	.	PASS	GeneName=LAMC2
1	183193851	NM_018891:g.183193851:A>G	A	G	.	PASS	GeneName=LAMC2
1	183193943	NM_018891:g.183193943:G>A	G	A	.	PASS	GeneName=LAMC2
1	183193992	NM_018891:g.183193992:A>G	A	G	.	PASS	GeneName=LAMC2
1	183194039	NM_018891:g.183194039:A>C	A	C	.	PASS	GeneName=LAMC2
1	183194180	NM_018891:g.183194180:A>G	A	G	.	PASS	GeneName=LAMC2
1	183194250	NM_018891:g.183194250_183194251:delinsG	GA	G	.	PASS	GeneName=LAMC2
1	183194276	NM_018891:g.183194276:T>A	T	A	.	PASS	GeneName=LAMC2
1	183194276	NM_018891:g.183194276:T>G	T	G	.	PASS	GeneName=LAMC2
1	183194295	NM_018891:g.183194295:G>A	G	A	.	PASS	GeneName=LAMC2
1	183194295	NM_018891:g.183194295:G>T	G	T	.	PASS	GeneName=LAMC2
1	183194508	NM_018891:g.183194508:T>A	T	A	.	PASS	GeneName=LAMC2
1	183194579	NM_018891:g.183194579:A>G	A	G	.	PASS	GeneName=LAMC2
1	183194927	NM_018891:g.183194927:G>C	G	C	.	PASS	GeneName=LAMC2
1	183195770	NM_018891:g.183195770:A>C	A	C	.	PASS	GeneName=LAMC2
1	183195856	NM_018891:g.183195856:C>G	C	G	.	PASS	GeneName=LAMC2
1	183195856	NM_018891:g.183195856:C>T	C	T	.	PASS	GeneName=LAMC2
1	183195947	NM_018891:g.183195947:T>C	T	C	.	PASS	GeneName=LAMC2
1	183196142	NM_018891:g.183196142_183196142:delinsAT	A	AT	.	PASS	GeneName=LAMC2
1	183196142	NM_018891:g.183196142_183196142:delinsATT	A	ATT	.	PASS	GeneName=LAMC2
1	183196142	NM_018891:g.183196142_183196142:delinsATTT	A	ATTT	.	PASS	GeneName=LAMC2
1	183196223	NM_018891:g.183196223:T>C	T	C	.	PASS	GeneName=LAMC2
1	183196370	NM_018891:g.183196370:G>C	G	C	.	PASS	GeneName=LAMC2
1	183196383	NM_018891:g.183196383:G>A	G	A	.	PASS	GeneName=LAMC2
1	183196383	NM_018891:g.183196383:G>T	G	T	.	PASS	GeneName=LAMC2
1	183196581	NM_018891:g.183196581:C>T	C	T	.	PASS	GeneName=LAMC2
1	183196760	NM_018891:g.183196760_183196760:delinsGA	G	GA	.	PASS	GeneName=LAMC2
1	183196793	NM_018891:g.183196793:C>A	C	A	.	PASS	GeneName=LAMC2
1	183196834	NM_018891:g.183196834:A>G	A	G	.	PASS	GeneName=LAMC2
1	183197315	NM_018891:g.183197315:G>C	G	C	.	PASS	GeneName=LAMC2
1	183197438	NM_018891:g.183197438:G>A	G	A	.	PASS	GeneName=LAMC2
1	183197447	NM_018891:g.183197447:G>A	G	A	.	PASS	GeneName=LAMC2
1	183197608	NM_018891:g.183197608:G>A	G	A	.	PASS	GeneName=LAMC2
1	183197648	NM_018891:g.183197648:T>A	T	A	.	PASS	GeneName=LAMC2
1	183197648	NM_018891:g.183197648:T>C	T	C	.	PASS	GeneName=LAMC2
1	183197675	NM_018891:g.183197675_183197677:delinsC	CAA	C	.	PASS	GeneName=LAMC2
1	183197835	NM_018891:g.183197835:T>C	T	C	.	PASS	GeneName=LAMC2
1	183197888	NM_018891:g.183197888_183197894:delinsG	GCACCGA	G	.	PASS	GeneName=LAMC2
1	183197916	NM_018891:g.183197916:A>G	A	G	.	PASS	GeneName=LAMC2
1	183198040	NM_018891:g.183198040:A>G	A	G	.	PASS	GeneName=LAMC2
1	183198140	NM_018891:g.183198140_183198141:delinsC	CT	C	.	PASS	GeneName=LAMC2
1	183198336	NM_018891:g.183198336:G>C	G	C	.	PASS	GeneName=LAMC2
1	183198355	NM_018891:g.183198355:T>G	T	G	.	PASS	GeneName=LAMC2
1	183198723	NM_018891:g.183198723:C>T	C	T	.	PASS	GeneName=LAMC2
1	183199298	NM_018891:g.183199298:T>A	T	A	.	PASS	GeneName=LAMC2
1	183199762	NM_018891:g.183199762:T>C	T	C	.	PASS	GeneName=LAMC2
1	183199897	NM_018891:g.183199897:A>C	A	C	.	PASS	GeneName=LAMC2
1	183199897	NM_018891:g.183199897:A>G	A	G	.	PASS	GeneName=LAMC2
1	183199897	NM_018891:g.183199897:A>T	A	T	.	PASS	GeneName=LAMC2
1	183199987	NM_018891:g.183199987:A>G	A	G	.	PASS	GeneName=LAMC2
1	183200117	NM_018891:g.183200117:G>A	G	A	.	PASS	GeneName=LAMC2
1	183200119	NM_018891:g.183200119:G>A	G	A	.	PASS	GeneName=LAMC2
1	183200251	NM_018891:g.183200251:A>G	A	G	.	PASS	GeneName=LAMC2
1	183200389	NM_018891:g.183200389_183200389:delinsCA	C	CA	.	PASS	GeneName=LAMC2
1	183200389	NM_018891:g.183200389_183200389:delinsCAA	C	CAA	.	PASS	GeneName=LAMC2
1	183200559	NM_018891:g.183200559:G>A	G	A	.	PASS	GeneName=LAMC2
1	183200621	NM_018891:g.183200621:C>T	C	T	.	PASS	GeneName=LAMC2
1	183200634	NM_018891:g.183200634:G>A	G	A	.	PASS	GeneName=LAMC2
1	183200675	NM_018891:g.183200675:C>A	C	A	.	PASS	GeneName=LAMC2
1	183200675	NM_018891:g.183200675:C>G	C	G	.	PASS	GeneName=LAMC2
1	183200675	NM_018891:g.183200675:C>T	C	T	.	PASS	GeneName=LAMC2
1	183201218	NM_018891:g.183201218:T>C	T	C	.	PASS	GeneName=LAMC2
1	183201231	NM_018891:g.183201231:G>A	G	A	.	PASS	GeneName=LAMC2
1	183201264	NM_018891:g.183201264:T>C	T	C	.	PASS	GeneName=LAMC2
1	183201691	NM_018891:g.183201691:C>T	C	T	.	PASS	GeneName=LAMC2
1	183202107	NM_018891:g.183202107:T>C	T	C	.	PASS	GeneName=LAMC2
1	183202181	NM_018891:g.183202181:G>A	G	A	.	PASS	GeneName=LAMC2
1	183202226	NM_018891:g.183202226:A>C	A	C	.	PASS	GeneName=LAMC2
1	183202820	NM_018891:g.183202820:G>A	G	A	.	PASS	GeneName=LAMC2
1	183202820	NM_018891:g.183202820:G>C	G	C	.	PASS	GeneName=LAMC2
1	183202996	NM_018891:g.183202996:A>T	A	T	.	PASS	GeneName=LAMC2
1	183203070	NM_018891:g.183203070:G>A	G	A	.	PASS	GeneName=LAMC2
1	183203115	NM_018891:g.183203115:A>T	A	T	.	PASS	GeneName=LAMC2
1	183203413	NM_018891:g.183203413:C>T	C	T	.	PASS	GeneName=LAMC2
1	183203466	NM_018891:g.183203466:G>C	G	C	.	PASS	GeneName=LAMC2
1	183203480	NM_018891:g.183203480:G>A	G	A	.	PASS	GeneName=LAMC2
1	183203480	NM_018891:g.183203480:G>C	G	C	.	PASS	GeneName=LAMC2
1	183203480	NM_018891:g.183203480:G>T	G	T	.	PASS	GeneName=LAMC2
1	183203510	NM_018891:g.183203510:G>A	G	A	.	PASS	GeneName=LAMC2
1	183203980	NM_018891:g.183203980:T>C	T	C	.	PASS	GeneName=LAMC2
1	183204029	NM_018891:g.183204029:C>A	C	A	.	PASS	GeneName=LAMC2
1	183204029	NM_018891:g.183204029:C>T	C	T	.	PASS	GeneName=LAMC2
1	183204054	NM_018891:g.183204054:C>G	C	G	.	PASS	GeneName=LAMC2
1	183204237	NM_018891:g.183204237:C>G	C	G	.	PASS	GeneName=LAMC2
1	183204237	NM_018891:g.183204237:C>T	C	T	.	PASS	GeneName=LAMC2
1	183204326	NM_018891:g.183204326:G>A	G	A	.	PASS	GeneName=LAMC2
1	183204425	NM_018891:g.183204425:G>A	G	A	.	PASS	GeneName=LAMC2
1	183204505	NM_018891:g.183204505:G>A	G	A	.	PASS	GeneName=LAMC2
1	183204867	NM_018891:g.183204867:C>G	C	G	.	PASS	GeneName=LAMC2
1	183205017	NM_018891:g.183205017:T>G	T	G	.	PASS	GeneName=LAMC2
1	183205184	NM_018891:g.183205184:A>G	A	G	.	PASS	GeneName=LAMC2
1	183205276	NM_018891:g.183205276:G>A	G	A	.	PASS	GeneName=LAMC2
1	183205588	NM_018891:g.183205588:T>A	T	A	.	PASS	GeneName=LAMC2
1	183205802	NM_018891:g.183205802_183205802:delinsGGTGT	G	GGTGT	.	PASS	GeneName=LAMC2
1	183205802	NM_018891:g.183205802_183205802:delinsGT	G	GT	.	PASS	GeneName=LAMC2
1	183206110	NM_018891:g.183206110_183206111:delinsT	TG	T	.	PASS	GeneName=LAMC2
1	183206469	NM_018891:g.183206469:A>T	A	T	.	PASS	GeneName=LAMC2
1	183206651	NM_018891:g.183206651_183206651:delinsCA	C	CA	.	PASS	GeneName=LAMC2
1	183206651	NM_018891:g.183206651_183206651:delinsCAA	C	CAA	.	PASS	GeneName=LAMC2
1	183206651	NM_018891:g.183206651_183206651:delinsCAAA	C	CAAA	.	PASS	GeneName=LAMC2
1	183206651	NM_018891:g.183206651_183206651:delinsCAAAA	C	CAAAA	.	PASS	GeneName=LAMC2
1	183207093	NM_018891:g.183207093:C>G	C	G	.	PASS	GeneName=LAMC2
1	183207295	NM_018891:g.183207295:A>G	A	G	.	PASS	GeneName=LAMC2
1	183208083	NM_018891:g.183208083:A>G	A	G	.	PASS	GeneName=LAMC2
1	183208122	NM_018891:g.183208122:A>G	A	G	.	PASS	GeneName=LAMC2
1	183208319	NM_018891:g.183208319:T>A	T	A	.	PASS	GeneName=LAMC2
1	183208319	NM_018891:g.183208319:T>C	T	C	.	PASS	GeneName=LAMC2
1	183208869	NM_018891:g.183208869:T>C	T	C	.	PASS	GeneName=LAMC2
1	183208904	NM_018891:g.183208904:T>C	T	C	.	PASS	GeneName=LAMC2
1	183208924	NM_018891:g.183208924:T>C	T	C	.	PASS	GeneName=LAMC2
1	183209050	NM_018891:g.183209050:A>G	A	G	.	PASS	GeneName=LAMC2
1	183209451	NM_018891:g.183209451:C>T	C	T	.	PASS	GeneName=LAMC2
1	183209494	NM_018891:g.183209494:T>C	T	C	.	PASS	GeneName=LAMC2
1	183209623	NM_018891:g.183209623:C>T	C	T	.	PASS	GeneName=LAMC2
1	183209701	NM_018891:g.183209701:G>A	G	A	.	PASS	GeneName=LAMC2
1	183209701	NM_018891:g.183209701:G>T	G	T	.	PASS	GeneName=LAMC2
1	183210594	NM_018891:g.183210594_183210595:delinsG	GA	G	.	PASS	GeneName=LAMC2
1	183210716	NM_018891:g.183210716:A>T	A	T	.	PASS	GeneName=LAMC2
1	183210973	NM_018891:g.183210973:C>T	C	T	.	PASS	GeneName=LAMC2
1	183211204	NM_018891:g.183211204:C>A	C	A	.	PASS	GeneName=LAMC2
1	183211204	NM_018891:g.183211204:C>T	C	T	.	PASS	GeneName=LAMC2
1	183211270	NM_018891:g.183211270:C>A	C	A	.	PASS	GeneName=LAMC2
1	183211270	NM_018891:g.183211270:C>T	C	T	.	PASS	GeneName=LAMC2
1	183211310	NM_018891:g.183211310_183211311:delinsA	AG	A	.	PASS	GeneName=LAMC2
1	183211644	NM_018891:g.183211644:C>G	C	G	.	PASS	GeneName=LAMC2
1	183211644	NM_018891:g.183211644:C>T	C	T	.	PASS	GeneName=LAMC2
1	183212893	NM_018891:g.183212893:C>A	C	A	.	PASS	GeneName=LAMC2
1	183212894	NM_018891:g.183212894:T>A	T	A	.	PASS	GeneName=LAMC2
1	183213053	NM_018891:g.183213053:C>G	C	G	.	PASS	GeneName=LAMC2
1	183213058	NM_018891:g.183213058_183213064:delinsG	GTTCTCT	G	.	PASS	GeneName=LAMC2
1	183213292	NM_018891:g.183213292:G>A	G	A	.	PASS	GeneName=LAMC2
1	183213697	NM_018891:g.183213697:G>C	G	C	.	PASS	GeneName=LAMC2
1	183213748	NM_018891:g.183213748_183213749:delinsC	CA	C	.	PASS	GeneName=LAMC2
1	183213853	NM_018891:g.183213853:A>G	A	G	.	PASS	GeneName=LAMC2
1	183213853	NM_018891:g.183213853:A>T	A	T	.	PASS	GeneName=LAMC2
1	183213894	NM_018891:g.183213894:C>T	C	T	.	PASS	GeneName=LAMC2
1	183214050	NM_018891:g.183214050:A>G	A	G	.	PASS	GeneName=LAMC2
1	183214051	NM_018891:g.183214051:A>T	A	T	.	PASS	GeneName=LAMC2
1	183214051	NM_018891:g.183214051_183214051:delinsAGAT	A	AGAT	.	PASS	GeneName=LAMC2
1	183214168	NM_018891:g.183214168:T>C	T	C	.	PASS	GeneName=LAMC2
1	183214312	NM_018891:g.183214312:A>G	A	G	.	PASS	GeneName=LAMC2
1	183214476	NM_018891:g.183214476:G>A	G	A	.	PASS	GeneName=LAMC2
1	183214708	NM_018891:g.183214708:A>G	A	G	.	PASS	GeneName=LAMC2
1	183214933	NM_018891:g.183214933:T>G	T	G	.	PASS	GeneName=LAMC2
1	183214960	NM_018891:g.183214960:T>C	T	C	.	PASS	GeneName=LAMC2
1	183215025	NM_018891:g.183215025:C>T	C	T	.	PASS	GeneName=LAMC2
1	183215200	NM_018891:g.183215200:C>G	C	G	.	PASS	GeneName=LAMC2
1	183215210	NM_018891:g.183215210:C>G	C	G	.	PASS	GeneName=LAMC2
1	183215293	NM_018891:g.183215293:C>T	C	T	.	PASS	GeneName=LAMC2
1	183215389	NM_018891:g.183215389:C>T	C	T	.	PASS	GeneName=LAMC2
1	183215481	NM_018891:g.183184616C>T	C	T	.	PASS	GeneName=LAMC2
1	183215555	NM_018891:g.183215555:C>T	C	T	.	PASS	GeneName=LAMC2
1	183215713	NM_018891:g.183215713:T>G	T	G	.	PASS	GeneName=LAMC2
1	183215825	NM_018891:g.183215825:C>T	C	T	.	PASS	GeneName=LAMC2
1	183216054	NM_018891:g.183216054:G>A	G	A	.	PASS	GeneName=LAMC2
1	183216271	NM_018891:g.183216271:G>A	G	A	.	PASS	GeneName=LAMC2
1	183216271	NM_018891:g.183216271:G>C	G	C	.	PASS	GeneName=LAMC2
1	183216649	NM_018891:g.183216649:A>C	A	C	.	PASS	GeneName=LAMC2
1	183216649	NM_018891:g.183216649:A>G	A	G	.	PASS	GeneName=LAMC2
1	183216876	NM_018891:g.183216876:C>T	C	T	.	PASS	GeneName=LAMC2
1	183216958	NM_018891:g.183186093:C>A	C	A	.	PASS	GeneName=LAMC2
1	183216958	NM_018891:g.183186093:C>T	C	T	.	PASS	GeneName=LAMC2
1	183216961	NM_018891:g.183216961:G>A	G	A	.	PASS	GeneName=LAMC2
1	183217200	NM_018891:g.183217200:A>C	A	C	.	PASS	GeneName=LAMC2
1	183217200	NM_018891:g.183217200:A>G	A	G	.	PASS	GeneName=LAMC2
1	183217200	NM_018891:g.183217200:A>T	A	T	.	PASS	GeneName=LAMC2
1	183217256	NM_018891:g.183217256:C>A	C	A	.	PASS	GeneName=LAMC2
1	183217256	NM_018891:g.183217256:C>T	C	T	.	PASS	GeneName=LAMC2
1	183217721	NM_018891:g.183217721:G>A	G	A	.	PASS	GeneName=LAMC2
1	183217829	NM_018891:g.183217829:A>G	A	G	.	PASS	GeneName=LAMC2
1	183218165	NM_018891:g.183218165:C>T	C	T	.	PASS	GeneName=LAMC2
1	183218359	NM_018891:g.183218359:T>C	T	C	.	PASS	GeneName=LAMC2
1	183218392	NM_018891:g.183218392:A>T	A	T	.	PASS	GeneName=LAMC2
1	183218468	NM_018891:g.183218468:C>G	C	G	.	PASS	GeneName=LAMC2
1	183218468	NM_018891:g.183218468:C>T	C	T	.	PASS	GeneName=LAMC2
1	183218580	NM_018891:g.183218580:G>A	G	A	.	PASS	GeneName=LAMC2
1	183218869	NM_018891:g.183218869:A>T	A	T	.	PASS	GeneName=LAMC2
1	183218927	NM_018891:g.183218927:G>A	G	A	.	PASS	GeneName=LAMC2
1	183219096	NM_018891:g.183219096:A>G	A	G	.	PASS	GeneName=LAMC2
1	183219337	NM_018891:g.183219337:A>G	A	G	.	PASS	GeneName=LAMC2
1	183219377	NM_018891:g.183219377_183219381:delinsA	AAGAC	A	.	PASS	GeneName=LAMC2
1	183219894	NM_018891:g.183219894:T>C	T	C	.	PASS	GeneName=LAMC2
1	183219899	NM_018891:g.183219899:C>G	C	G	.	PASS	GeneName=LAMC2
1	183220004	NM_018891:g.183220004:A>G	A	G	.	PASS	GeneName=LAMC2
1	183220196	NM_018891:g.183220196:G>A	G	A	.	PASS	GeneName=LAMC2
1	183220298	NM_018891:g.183220298:C>T	C	T	.	PASS	GeneName=LAMC2
1	183221033	NM_018891:g.183221033:T>C	T	C	.	PASS	GeneName=LAMC2
1	183221316	NM_018891:g.183221316:T>C	T	C	.	PASS	GeneName=LAMC2
1	183221335	NM_018891:g.183221335:T>C	T	C	.	PASS	GeneName=LAMC2
1	183221555	NM_018891:g.183221555:C>T	C	T	.	PASS	GeneName=LAMC2
1	183221794	NM_018891:g.183221794_183221794:delinsTG	T	TG	.	PASS	GeneName=LAMC2
1	183221889	NM_018891:g.183221889:C>T	C	T	.	PASS	GeneName=LAMC2
1	183221890	NM_018891:g.183221890:G>A	G	A	.	PASS	GeneName=LAMC2
1	183222009	NM_018891:g.183222009:C>T	C	T	.	PASS	GeneName=LAMC2
1	183222189	NM_018891:g.183222189:C>A	C	A	.	PASS	GeneName=LAMC2
1	183222189	NM_018891:g.183222189:C>G	C	G	.	PASS	GeneName=LAMC2
1	183222232	NM_018891:g.183222232:C>T	C	T	.	PASS	GeneName=LAMC2
1	183222514	NM_018891:g.183222514:C>T	C	T	.	PASS	GeneName=LAMC2
1	183222586	NM_018891:g.183222586_183222587:delinsT	TA	T	.	PASS	GeneName=LAMC2
1	183222763	NM_018891:g.183222763:A>T	A	T	.	PASS	GeneName=LAMC2
1	183223169	NM_018891:g.183223169:T>G	T	G	.	PASS	GeneName=LAMC2
1	183223610	NM_018891:g.183223610:C>T	C	T	.	PASS	GeneName=LAMC2
1	183223793	NM_018891:g.183223793:G>A	G	A	.	PASS	GeneName=LAMC2
1	183223793	NM_018891:g.183223793:G>T	G	T	.	PASS	GeneName=LAMC2
1	183223888	NM_018891:g.183223888:C>T	C	T	.	PASS	GeneName=LAMC2
1	183224025	NM_018891:g.183224025:A>G	A	G	.	PASS	GeneName=LAMC2
1	183224293	NM_018891:g.183224293:A>G	A	G	.	PASS	GeneName=LAMC2
1	183224559	NM_018891:g.183224559:C>T	C	T	.	PASS	GeneName=LAMC2
1	183225047	NM_018891:g.183225047:G>A	G	A	.	PASS	GeneName=LAMC2
1	183225057	NM_018891:g.183225057_183225057:delinsGAGATACTTC	G	GAGATACTTC	.	PASS	GeneName=LAMC2
1	183225275	NM_018891:g.183225275:G>A	G	A	.	PASS	GeneName=LAMC2
1	183225484	NM_018891:g.183225484:A>G	A	G	.	PASS	GeneName=LAMC2
1	183226090	NM_018891:g.183226090:A>G	A	G	.	PASS	GeneName=LAMC2
1	183226139	NM_018891:g.183226139_183226140:delinsC	CT	C	.	PASS	GeneName=LAMC2
1	183227082	NM_018891:g.183227082:C>A	C	A	.	PASS	GeneName=LAMC2
1	183227098	NM_018891:g.183227098:C>A	C	A	.	PASS	GeneName=LAMC2
1	183227916	NM_018891:g.183227916:C>T	C	T	.	PASS	GeneName=LAMC2
1	183228038	NM_018891:g.183228038:C>T	C	T	.	PASS	GeneName=LAMC2
1	183228170	NM_018891:g.183228170:A>C	A	C	.	PASS	GeneName=LAMC2
1	183228170	NM_018891:g.183228170:A>G	A	G	.	PASS	GeneName=LAMC2
1	183228291	NM_018891:g.183228291:G>A	G	A	.	PASS	GeneName=LAMC2
1	183228317	NM_018891:g.183228317:G>A	G	A	.	PASS	GeneName=LAMC2
1	183228317	NM_018891:g.183228317:G>C	G	C	.	PASS	GeneName=LAMC2
1	183228693	NM_018891:g.183228693:G>A	G	A	.	PASS	GeneName=LAMC2
1	183228878	NM_018891:g.183228878:C>T	C	T	.	PASS	GeneName=LAMC2
1	183228900	NM_018891:g.183228900:G>C	G	C	.	PASS	GeneName=LAMC2
1	183229230	NM_018891:g.183229230:G>A	G	A	.	PASS	GeneName=LAMC2
1	183229400	NM_018891:g.183229400:G>A	G	A	.	PASS	GeneName=LAMC2
1	183229586	NM_018891:g.183229586:G>A	G	A	.	PASS	GeneName=LAMC2
1	183229598	NM_018891:g.183229598:C>G	C	G	.	PASS	GeneName=LAMC2
1	183230443	NM_018891:g.183230443:C>A	C	A	.	PASS	GeneName=LAMC2
1	183230649	NM_018891:g.183230649:C>T	C	T	.	PASS	GeneName=LAMC2
1	183231174	NM_018891:g.183231174:G>A	G	A	.	PASS	GeneName=LAMC2
1	183231204	NM_018891:g.183231204:G>A	G	A	.	PASS	GeneName=LAMC2
1	183231677	NM_018891:g.183231677:G>A	G	A	.	PASS	GeneName=LAMC2
1	183232590	NM_018891:g.183232590:T>C	T	C	.	PASS	GeneName=LAMC2
1	183232835	NM_018891:g.183232835:G>A	G	A	.	PASS	GeneName=LAMC2
1	183232835	NM_018891:g.183232835:G>C	G	C	.	PASS	GeneName=LAMC2
1	183233637	NM_018891:g.183233637:G>C	G	C	.	PASS	GeneName=LAMC2
1	183233762	NM_018891:g.183233762:G>T	G	T	.	PASS	GeneName=LAMC2
1	183233776	NM_018891:g.183233776_183233776:delinsCTTTG	C	CTTTG	.	PASS	GeneName=LAMC2
1	183233795	NM_018891:g.183233795:T>A	T	A	.	PASS	GeneName=LAMC2
1	183233816	NM_018891:g.183233816:A>G	A	G	.	PASS	GeneName=LAMC2
1	183233816	NM_018891:g.183233816:A>T	A	T	.	PASS	GeneName=LAMC2
1	183234003	NM_018891:g.183234003:C>A	C	A	.	PASS	GeneName=LAMC2
1	183234277	NM_018891:g.183234277:T>A	T	A	.	PASS	GeneName=LAMC2
1	183234688	NM_018891:g.183234688:A>G	A	G	.	PASS	GeneName=LAMC2
1	183234868	NM_018891:g.183234868_183234868:delinsTG	T	TG	.	PASS	GeneName=LAMC2
1	183235068	NM_018891:g.183235068:C>G	C	G	.	PASS	GeneName=LAMC2
1	183235093	NM_018891:g.183235093_183235093:delinsGT	G	GT	.	PASS	GeneName=LAMC2
1	183235093	NM_018891:g.183235093_183235093:delinsGTT	G	GTT	.	PASS	GeneName=LAMC2
1	183235211	NM_018891:g.183235211:G>A	G	A	.	PASS	GeneName=LAMC2
1	183235342	NM_018891:g.183235342:G>A	G	A	.	PASS	GeneName=LAMC2
1	183235869	NM_018891:g.183235869:G>T	G	T	.	PASS	GeneName=LAMC2
1	183236345	NM_018891:g.183236345:C>T	C	T	.	PASS	GeneName=LAMC2
1	183236388	NM_018891:g.183236388_183236390:delinsC	CAA	C	.	PASS	GeneName=LAMC2
1	183236434	NM_018891:g.183236434:C>T	C	T	.	PASS	GeneName=LAMC2
1	183237263	NM_018891:g.183237263:A>G	A	G	.	PASS	GeneName=LAMC2
1	183237438	NM_018891:g.183237438:G>A	G	A	.	PASS	GeneName=LAMC2
1	183237971	NM_018891:g.183237971:C>A	C	A	.	PASS	GeneName=LAMC2
1	183237971	NM_018891:g.183237971:C>G	C	G	.	PASS	GeneName=LAMC2
1	183238468	NM_018891:g.183238468:T>C	T	C	.	PASS	GeneName=LAMC2
1	183239481	NM_018891:g.183239481:C>T	C	T	.	PASS	GeneName=LAMC2
1	183239707	NM_018891:g.183239707:T>G	T	G	.	PASS	GeneName=LAMC2
1	183239710	NM_018891:g.183239710:T>C	T	C	.	PASS	GeneName=LAMC2
1	183239883	NM_018891:g.183239883:A>G	A	G	.	PASS	GeneName=LAMC2
1	183239951	NM_018891:g.183239951:C>A	C	A	.	PASS	GeneName=LAMC2
1	183239951	NM_018891:g.183239951:C>T	C	T	.	PASS	GeneName=LAMC2
1	183240498	NM_018891:g.183240498:A>G	A	G	.	PASS	GeneName=LAMC2
1	183240727	NM_018891:g.183240727:G>A	G	A	.	PASS	GeneName=LAMC2
1	183247900	NM_018891:g.183186170:G>A	C	T	.	PASS	GeneName=LAMC2
1	198639112	NM_002838:g.198639112:C>T	C	T	.	PASS	GeneName=PTPRC
1	198639574	NM_002838:g.198639574:C>T	C	T	.	PASS	GeneName=PTPRC
1	198639679	NM_002838:g.198639679:G>T	G	T	.	PASS	GeneName=PTPRC
1	198639988	NM_002838:g.198639988:A>G	A	G	.	PASS	GeneName=PTPRC
1	198640175	NM_002838:g.198640175:G>A	G	A	.	PASS	GeneName=PTPRC
1	198640778	NM_002838:g.198640778:C>T	C	T	.	PASS	GeneName=PTPRC
1	198641406	NM_002838:g.198641406:A>G	A	G	.	PASS	GeneName=PTPRC
1	198641801	NM_002838:g.198641801:A>G	A	G	.	PASS	GeneName=PTPRC
1	198642313	NM_002838:g.198642313:C>A	C	A	.	PASS	GeneName=PTPRC
1	198642319	NM_002838:g.198642319:T>C	T	C	.	PASS	GeneName=PTPRC
1	198642319	NM_002838:g.198642319:T>G	T	G	.	PASS	GeneName=PTPRC
1	198642370	NM_002838:g.198642370:G>A	G	A	.	PASS	GeneName=PTPRC
1	198642370	NM_002838:g.198642370:G>C	G	C	.	PASS	GeneName=PTPRC
1	198642743	NM_002838:g.198642743:A>T	A	T	.	PASS	GeneName=PTPRC
1	198642972	NM_002838:g.198642972:T>C	T	C	.	PASS	GeneName=PTPRC
1	198643097	NM_002838:g.198643097:C>T	C	T	.	PASS	GeneName=PTPRC
1	198643913	NM_002838:g.198643913:A>G	A	G	.	PASS	GeneName=PTPRC
1	198644057	NM_002838:g.198644057:C>G	C	G	.	PASS	GeneName=PTPRC
1	198644065	NM_002838:g.198644065:C>T	C	T	.	PASS	GeneName=PTPRC
1	198644403	NM_002838:g.198644403:A>G	A	G	.	PASS	GeneName=PTPRC
1	198644825	NM_002838:g.198644825:T>A	T	A	.	PASS	GeneName=PTPRC
1	198644918	NM_002838:g.198644918:C>A	C	A	.	PASS	GeneName=PTPRC
1	198645156	NM_002838:g.198645156:T>C	T	C	.	PASS	GeneName=PTPRC
1	198645657	NM_002838:g.198645657:A>G	A	G	.	PASS	GeneName=PTPRC
1	198646059	NM_002838:g.198646059:T>A	T	A	.	PASS	GeneName=PTPRC
1	198646060	NM_002838:g.198646060:G>T	G	T	.	PASS	GeneName=PTPRC
1	198646456	NM_002838:g.198646456:G>A	G	A	.	PASS	GeneName=PTPRC
1	198646724	NM_002838:g.198646724:G>A	G	A	.	PASS	GeneName=PTPRC
1	198648411	NM_002838:g.198648411:G>T	G	T	.	PASS	GeneName=PTPRC
1	198648975	NM_002838:g.198648975:C>A	C	A	.	PASS	GeneName=PTPRC
1	198648975	NM_002838:g.198648975:C>T	C	T	.	PASS	GeneName=PTPRC
1	198649061	NM_002838:g.198649061:G>T	G	T	.	PASS	GeneName=PTPRC
1	198649086	NM_002838:g.198649086:C>G	C	G	.	PASS	GeneName=PTPRC
1	198649141	NM_002838:g.198649141:A>C	A	C	.	PASS	GeneName=PTPRC
1	198649371	NM_002838:g.198649371:A>G	A	G	.	PASS	GeneName=PTPRC
1	198649577	NM_002838:g.198649577:G>A	G	A	.	PASS	GeneName=PTPRC
1	198649578	NM_002838:g.198649578:G>T	G	T	.	PASS	GeneName=PTPRC
1	198650557	NM_002838:g.198650557:A>G	A	G	.	PASS	GeneName=PTPRC
1	198650630	NM_002838:g.198650630:G>A	G	A	.	PASS	GeneName=PTPRC
1	198650759	NM_002838:g.198650759:T>G	T	G	.	PASS	GeneName=PTPRC
1	198650969	NM_002838:g.198650969:G>T	G	T	.	PASS	GeneName=PTPRC
1	198651292	NM_002838:g.198651292_198651292:delinsTGT	T	TGT	.	PASS	GeneName=PTPRC
1	198651292	NM_002838:g.198651292_198651292:delinsTGTGT	T	TGTGT	.	PASS	GeneName=PTPRC
1	198651292	NM_002838:g.198651292_198651292:delinsTTGTG	T	TTGTG	.	PASS	GeneName=PTPRC
1	198651292	NM_002838:g.198651292_198651292:delinsTTGTGTG	T	TTGTGTG	.	PASS	GeneName=PTPRC
1	198651292	NM_002838:g.198651292_198651292:delinsTTGTGTGTG	T	TTGTGTGTG	.	PASS	GeneName=PTPRC
1	198651292	NM_002838:g.198651292_198651292:delinsTTGTGTGTGTG	T	TTGTGTGTGTG	.	PASS	GeneName=PTPRC
1	198651292	NM_002838:g.198651292_198651292:delinsTTGTGTGTGTGTG	T	TTGTGTGTGTGTG	.	PASS	GeneName=PTPRC
1	198651292	NM_002838:g.198651292_198651292:delinsTTGTGTGTGTGTGTG	T	TTGTGTGTGTGTGTG	.	PASS	GeneName=PTPRC
1	198651292	NM_002838:g.198651292_198651292:delinsTTGTGTGTGTGTGTGTG	T	TTGTGTGTGTGTGTGTG	.	PASS	GeneName=PTPRC
1	198651292	NM_002838:g.198651292_198651292:delinsTTGTGTGTGTGTGTGTGTGTG	T	TTGTGTGTGTGTGTGTGTGTG	.	PASS	GeneName=PTPRC
1	198651292	NM_002838:g.198651292_198651292:delinsTTTTGTG	T	TTTTGTG	.	PASS	GeneName=PTPRC
1	198651435	NM_002838:g.198651435:C>T	C	T	.	PASS	GeneName=PTPRC
1	198651981	NM_002838:g.198651981:C>T	C	T	.	PASS	GeneName=PTPRC
1	198652568	NM_002838:g.198652568_198652568:delinsCT	C	CT	.	PASS	GeneName=PTPRC
1	198652568	NM_002838:g.198652568_198652568:delinsCTT	C	CTT	.	PASS	GeneName=PTPRC
1	198652831	NM_002838:g.198652831:C>T	C	T	.	PASS	GeneName=PTPRC
1	198652914	NM_002838:g.198652914:A>G	A	G	.	PASS	GeneName=PTPRC
1	198652952	NM_002838:g.198652952:A>G	A	G	.	PASS	GeneName=PTPRC
1	198652953	NM_002838:g.198652953:G>T	G	T	.	PASS	GeneName=PTPRC
1	198652957	NM_002838:g.198652957:G>A	G	A	.	PASS	GeneName=PTPRC
1	198652989	NM_002838:g.198652989:G>C	G	C	.	PASS	GeneName=PTPRC
1	198653135	NM_002838:g.198653135:T>G	T	G	.	PASS	GeneName=PTPRC
1	198653318	NM_002838:g.198653318:G>A	G	A	.	PASS	GeneName=PTPRC
1	198653318	NM_002838:g.198653318:G>T	G	T	.	PASS	GeneName=PTPRC
1	198653351	NM_002838:g.198653351:G>T	G	T	.	PASS	GeneName=PTPRC
1	198653430	NM_002838:g.198653430:A>T	A	T	.	PASS	GeneName=PTPRC
1	198653530	NM_002838:g.198653530:C>T	C	T	.	PASS	GeneName=PTPRC
1	198653832	NM_002838:g.198653832:C>T	C	T	.	PASS	GeneName=PTPRC
1	198654183	NM_002838:g.198654183:G>T	G	T	.	PASS	GeneName=PTPRC
1	198654500	NM_002838:g.198654500:A>C	A	C	.	PASS	GeneName=PTPRC
1	198654503	NM_002838:g.198654503:G>T	G	T	.	PASS	GeneName=PTPRC
1	198654713	NM_002838:g.198654713:G>A	G	A	.	PASS	GeneName=PTPRC
1	198654713	NM_002838:g.198654713:G>T	G	T	.	PASS	GeneName=PTPRC
1	198655170	NM_002838:g.198655170:G>T	G	T	.	PASS	GeneName=PTPRC
1	198655186	NM_002838:g.198655186:T>C	T	C	.	PASS	GeneName=PTPRC
1	198655598	NM_002838:g.198655598:A>G	A	G	.	PASS	GeneName=PTPRC
1	198655622	NM_002838:g.198655622_198655622:delinsCT	C	CT	.	PASS	GeneName=PTPRC
1	198656033	NM_002838:g.198656033:T>C	T	C	.	PASS	GeneName=PTPRC
1	198656332	NM_002838:g.198656332:A>G	A	G	.	PASS	GeneName=PTPRC
1	198656401	NM_002838:g.198656401:A>T	A	T	.	PASS	GeneName=PTPRC
1	198656485	NM_002838:g.198656485:G>T	G	T	.	PASS	GeneName=PTPRC
1	198656646	NM_002838:g.198656646:G>T	G	T	.	PASS	GeneName=PTPRC
1	198656653	NM_002838:g.198656653_198656654:delinsG	GT	G	.	PASS	GeneName=PTPRC
1	198656748	NM_002838:g.198656748:G>A	G	A	.	PASS	GeneName=PTPRC
1	198656748	NM_002838:g.198656748:G>T	G	T	.	PASS	GeneName=PTPRC
1	198657014	NM_002838:g.198657014:A>T	A	T	.	PASS	GeneName=PTPRC
1	198657333	NM_002838:g.198657333_198657333:delinsTA	T	TA	.	PASS	GeneName=PTPRC
1	198657333	NM_002838:g.198657333_198657333:delinsTAA	T	TAA	.	PASS	GeneName=PTPRC
1	198657398	NM_002838:g.198657398:A>G	A	G	.	PASS	GeneName=PTPRC
1	198657902	NM_002838:g.198657902:G>A	G	A	.	PASS	GeneName=PTPRC
1	198658023	NM_002838:g.198658023:A>T	A	T	.	PASS	GeneName=PTPRC
1	198658523	NM_002838:g.198658523:G>A	G	A	.	PASS	GeneName=PTPRC
1	198658705	NM_002838:g.198658705:C>T	C	T	.	PASS	GeneName=PTPRC
1	198658871	NM_002838:g.198658871:A>T	A	T	.	PASS	GeneName=PTPRC
1	198659354	NM_002838:g.198659354:A>G	A	G	.	PASS	GeneName=PTPRC
1	198659475	NM_002838:g.198659475:G>A	G	A	.	PASS	GeneName=PTPRC
1	198659493	NM_002838:g.198659493:G>A	G	A	.	PASS	GeneName=PTPRC
1	198659493	NM_002838:g.198659493:G>C	G	C	.	PASS	GeneName=PTPRC
1	198659538	NM_002838:g.198659538:C>A	C	A	.	PASS	GeneName=PTPRC
1	198659538	NM_002838:g.198659538:C>T	C	T	.	PASS	GeneName=PTPRC
1	198659571	NM_002838:g.198659571:A>C	A	C	.	PASS	GeneName=PTPRC
1	198659571	NM_002838:g.198659571:A>G	A	G	.	PASS	GeneName=PTPRC
1	198659571	NM_002838:g.198659571:A>T	A	T	.	PASS	GeneName=PTPRC
1	198659636	NM_002838:g.198659636:A>G	A	G	.	PASS	GeneName=PTPRC
1	198659659	NM_002838:g.198659659:T>C	T	C	.	PASS	GeneName=PTPRC
1	198659971	NM_002838:g.198659971:T>G	T	G	.	PASS	GeneName=PTPRC
1	198660030	NM_002838:g.198660030_198660056:delinsC	CATATATATATATATATATATATATAT	C	.	PASS	GeneName=PTPRC
1	198660478	NM_002838:g.198660478_198660478:delinsATATG	A	ATATG	.	PASS	GeneName=PTPRC
1	198660478	NM_002838:g.198660478_198660478:delinsATGTGTG	A	ATGTGTG	.	PASS	GeneName=PTPRC
1	198660478	NM_002838:g.198660478_198660478:delinsATGTGTGTGTG	A	ATGTGTGTGTG	.	PASS	GeneName=PTPRC
1	198660478	NM_002838:g.198660478_198660478:delinsATGTGTGTGTGTG	A	ATGTGTGTGTGTG	.	PASS	GeneName=PTPRC
1	198660478	NM_002838:g.198660478_198660478:delinsATGTGTGTGTGTGTG	A	ATGTGTGTGTGTGTG	.	PASS	GeneName=PTPRC
1	198660478	NM_002838:g.198660478_198660478:delinsATGTGTTTG	A	ATGTGTTTG	.	PASS	GeneName=PTPRC
1	198661027	NM_002838:g.198661027_198661029:delinsC	CCA	C	.	PASS	GeneName=PTPRC
1	198661243	NM_002838:g.198661243:G>A	G	A	.	PASS	GeneName=PTPRC
1	198661432	NM_002838:g.198661432:C>G	C	G	.	PASS	GeneName=PTPRC
1	198661498	NM_002838:g.198661498:A>C	A	C	.	PASS	GeneName=PTPRC
1	198661845	NM_002838:g.198661845:A>C	A	C	.	PASS	GeneName=PTPRC
1	198662949	NM_002838:g.198662949:C>T	C	T	.	PASS	GeneName=PTPRC
1	198663053	NM_002838:g.198663053:C>A	C	A	.	PASS	GeneName=PTPRC
1	198663053	NM_002838:g.198663053:C>G	C	G	.	PASS	GeneName=PTPRC
1	198663053	NM_002838:g.198663053:C>T	C	T	.	PASS	GeneName=PTPRC
1	198663227	NM_002838:g.198663227:C>T	C	T	.	PASS	GeneName=PTPRC
1	198663842	NM_002838:g.198663842:A>G	A	G	.	PASS	GeneName=PTPRC
1	198664562	NM_002838:g.198664562:T>C	T	C	.	PASS	GeneName=PTPRC
1	198664681	NM_002838:g.198664681:C>T	C	T	.	PASS	GeneName=PTPRC
1	198664939	NM_002838:g.198664939:A>G	A	G	.	PASS	GeneName=PTPRC
1	198665080	NM_002838:g.198665080:A>C	A	C	.	PASS	GeneName=PTPRC
1	198665080	NM_002838:g.198665080:A>G	A	G	.	PASS	GeneName=PTPRC
1	198665080	NM_002838:g.198665080:A>T	A	T	.	PASS	GeneName=PTPRC
1	198665121	NM_002838:g.198665121:G>T	G	T	.	PASS	GeneName=PTPRC
1	198665147	NM_002838:g.198665147:T>C	T	C	.	PASS	GeneName=PTPRC
1	198665293	NM_002838:g.198665293:G>A	G	A	.	PASS	GeneName=PTPRC
1	198665496	NM_002838:g.198665496:T>C	T	C	.	PASS	GeneName=PTPRC
1	198665685	NM_002838:g.198665685:C>A	C	A	.	PASS	GeneName=PTPRC
1	198665868	NM_002838:g.198665868:T>C	T	C	.	PASS	GeneName=PTPRC
1	198666127	NM_002838:g.198666127:A>G	A	G	.	PASS	GeneName=PTPRC
1	198666168	NM_002838:g.198666168:T>C	T	C	.	PASS	GeneName=PTPRC
1	198666168	NM_002838:g.198666168:T>G	T	G	.	PASS	GeneName=PTPRC
1	198666541	NM_002838:g.198666541:C>A	C	A	.	PASS	GeneName=PTPRC
1	198666541	NM_002838:g.198666541:C>G	C	G	.	PASS	GeneName=PTPRC
1	198666638	NM_002838:g.198666638:C>A	C	A	.	PASS	GeneName=PTPRC
1	198666742	NM_002838:g.198666742:T>A	T	A	.	PASS	GeneName=PTPRC
1	198667164	NM_002838:g.198667164:C>T	C	T	.	PASS	GeneName=PTPRC
1	198667467	NM_002838:g.198667467:T>C	T	C	.	PASS	GeneName=PTPRC
1	198667595	NM_002838:g.198667595:T>G	T	G	.	PASS	GeneName=PTPRC
1	198667607	NM_002838:g.198667607:A>G	A	G	.	PASS	GeneName=PTPRC
1	198667753	NM_002838:g.198667753:T>A	T	A	.	PASS	GeneName=PTPRC
1	198667757	NM_002838:g.198667757:G>A	G	A	.	PASS	GeneName=PTPRC
1	198668055	NM_002838:g.198668055:T>G	T	G	.	PASS	GeneName=PTPRC
1	198668453	NM_002838:g.198668453:A>G	A	G	.	PASS	GeneName=PTPRC
1	198668724	NM_002838:g.198668724:G>A	G	A	.	PASS	GeneName=PTPRC
1	198668724	NM_002838:g.198668724:G>T	G	T	.	PASS	GeneName=PTPRC
1	198668837	NM_002838:g.198668837:T>C	T	C	.	PASS	GeneName=PTPRC
1	198669090	NM_002838:g.198669090:C>T	C	T	.	PASS	GeneName=PTPRC
1	198669128	NM_002838:g.198669128:G>C	G	C	.	PASS	GeneName=PTPRC
1	198669253	NM_002838:g.198669253:G>C	G	C	.	PASS	GeneName=PTPRC
1	198669464	NM_002838:g.198669464:T>C	T	C	.	PASS	GeneName=PTPRC
1	198669475	NM_002838:g.198669475:T>A	T	A	.	PASS	GeneName=PTPRC
1	198669495	NM_002838:g.198669495:T>A	T	A	.	PASS	GeneName=PTPRC
1	198669792	NM_002838:g.198669792:A>T	A	T	.	PASS	GeneName=PTPRC
1	198669844	NM_002838:g.198669844:C>T	C	T	.	PASS	GeneName=PTPRC
1	198670151	NM_002838:g.198670151:A>G	A	G	.	PASS	GeneName=PTPRC
1	198670235	NM_002838:g.198670235:G>A	G	A	.	PASS	GeneName=PTPRC
1	198670646	NM_002838:g.198670646:T>A	T	A	.	PASS	GeneName=PTPRC
1	198670839	NM_002838:g.198670839:G>A	G	A	.	PASS	GeneName=PTPRC
1	198670839	NM_002838:g.198670839:G>C	G	C	.	PASS	GeneName=PTPRC
1	198670887	NM_002838:g.198670887:A>C	A	C	.	PASS	GeneName=PTPRC
1	198670918	NM_002838:g.198670918:A>G	A	G	.	PASS	GeneName=PTPRC
1	198671038	NM_002838:g.198671038:A>G	A	G	.	PASS	GeneName=PTPRC
1	198671038	NM_002838:g.198671038:A>T	A	T	.	PASS	GeneName=PTPRC
1	198671131	NM_002838:g.198671131:T>A	T	A	.	PASS	GeneName=PTPRC
1	198671156	NM_002838:g.198671156_198671163:delinsC	CTCACTTT	C	.	PASS	GeneName=PTPRC
1	198671170	NM_002838:g.198671170_198671171:delinsA	AC	A	.	PASS	GeneName=PTPRC
1	198671254	NM_002838:g.198671254:C>T	C	T	.	PASS	GeneName=PTPRC
1	198671358	NM_002838:g.198671358:C>T	C	T	.	PASS	GeneName=PTPRC
1	198671359	NM_002838:g.198671359:C>T	C	T	.	PASS	GeneName=PTPRC
1	198671391	NM_002838:g.198671391:A>G	A	G	.	PASS	GeneName=PTPRC
1	198671457	NM_002838:g.198671457:A>G	A	G	.	PASS	GeneName=PTPRC
1	198671870	NM_002838:g.198671870:T>G	T	G	.	PASS	GeneName=PTPRC
1	198672076	NM_002838:g.198672076:C>T	C	T	.	PASS	GeneName=PTPRC
1	198672213	NM_002838:g.198672213:C>A	C	A	.	PASS	GeneName=PTPRC
1	198672530	NM_002838:g.198672530:C>T	C	T	.	PASS	GeneName=PTPRC
1	198672618	NM_002838:g.198672618:C>T	C	T	.	PASS	GeneName=PTPRC
1	198672619	NM_002838:g.198672619:G>A	G	A	.	PASS	GeneName=PTPRC
1	198672619	NM_002838:g.198672619:G>C	G	C	.	PASS	GeneName=PTPRC
1	198672635	NM_002838:g.198672635_198672636:delinsA	AT	A	.	PASS	GeneName=PTPRC
1	198672781	NM_002838:g.198672781:A>T	A	T	.	PASS	GeneName=PTPRC
1	198673283	NM_002838:g.198673283:T>G	T	G	.	PASS	GeneName=PTPRC
1	198673682	NM_002838:g.198673682:C>A	C	A	.	PASS	GeneName=PTPRC
1	198673772	NM_002838:g.198673772:C>G	C	G	.	PASS	GeneName=PTPRC
1	198674084	NM_002838:g.198674084:C>T	C	T	.	PASS	GeneName=PTPRC
1	198674499	NM_002838:g.198674499:A>G	A	G	.	PASS	GeneName=PTPRC
1	198674995	NM_002838:g.198674995:C>G	C	G	.	PASS	GeneName=PTPRC
1	198674995	NM_002838:g.198674995:C>T	C	T	.	PASS	GeneName=PTPRC
1	198675181	NM_002838:g.198675181:A>G	A	G	.	PASS	GeneName=PTPRC
1	198675193	NM_002838:g.198675193:C>T	C	T	.	PASS	GeneName=PTPRC
1	198675395	NM_002838:g.198675395:C>A	C	A	.	PASS	GeneName=PTPRC
1	198675849	NM_002838:g.198675849:G>A	G	A	.	PASS	GeneName=PTPRC
1	198675922	NM_002838:g.198675922:G>A	G	A	.	PASS	GeneName=PTPRC
1	198676330	NM_002838:g.198676330:C>T	C	T	.	PASS	GeneName=PTPRC
1	198676477	NM_002838:g.198676477:G>A	G	A	.	PASS	GeneName=PTPRC
1	198676520	NM_002838:g.198676520:T>C	T	C	.	PASS	GeneName=PTPRC
1	198676871	NM_002838:g.198676871:T>C	T	C	.	PASS	GeneName=PTPRC
1	198677432	NM_002838:g.198677432:G>A	G	A	.	PASS	GeneName=PTPRC
1	198678057	NM_002838:g.198678057:C>A	C	A	.	PASS	GeneName=PTPRC
1	198678216	NM_002838:g.198678216:A>T	A	T	.	PASS	GeneName=PTPRC
1	198678618	NM_002838:g.198678618:C>T	C	T	.	PASS	GeneName=PTPRC
1	198678731	NM_002838:g.198678731:T>C	T	C	.	PASS	GeneName=PTPRC
1	198678752	NM_002838:g.198678752_198678752:delinsCT	C	CT	.	PASS	GeneName=PTPRC
1	198678752	NM_002838:g.198678752_198678752:delinsCTT	C	CTT	.	PASS	GeneName=PTPRC
1	198678906	NM_002838:g.198678906:C>T	C	T	.	PASS	GeneName=PTPRC
1	198679396	NM_002838:g.198679396_198679397:delinsA	AT	A	.	PASS	GeneName=PTPRC
1	198679441	NM_002838:g.198679441:C>T	C	T	.	PASS	GeneName=PTPRC
1	198680021	NM_002838:g.198680021:G>T	G	T	.	PASS	GeneName=PTPRC
1	198680096	NM_002838:g.198680096:G>A	G	A	.	PASS	GeneName=PTPRC
1	198680232	NM_002838:g.198680232:T>A	T	A	.	PASS	GeneName=PTPRC
1	198680452	NM_002838:g.198680452_198680454:delinsG	GAA	G	.	PASS	GeneName=PTPRC
1	198680797	NM_002838:g.198680797:G>C	G	C	.	PASS	GeneName=PTPRC
1	198680877	NM_002838:g.198680877:G>A	G	A	.	PASS	GeneName=PTPRC
1	198681384	NM_002838:g.198681384:T>A	T	A	.	PASS	GeneName=PTPRC
1	198681468	NM_002838:g.198681468:A>C	A	C	.	PASS	GeneName=PTPRC
1	198681635	NM_002838:g.198681635:A>G	A	G	.	PASS	GeneName=PTPRC
1	198681659	NM_002838:g.198681659_198681660:delinsT	TA	T	.	PASS	GeneName=PTPRC
1	198681668	NM_002838:g.198681668:G>A	G	A	.	PASS	GeneName=PTPRC
1	198681847	NM_002838:g.198681847:C>A	C	A	.	PASS	GeneName=PTPRC
1	198682062	NM_002838:g.198682062:C>G	C	G	.	PASS	GeneName=PTPRC
1	198682062	NM_002838:g.198682062:C>T	C	T	.	PASS	GeneName=PTPRC
1	198682448	NM_002838:g.198682448_198682448:delinsCA	C	CA	.	PASS	GeneName=PTPRC
1	198682496	NM_002838:g.198682496:T>C	T	C	.	PASS	GeneName=PTPRC
1	198683143	NM_002838:g.198683143:G>A	G	A	.	PASS	GeneName=PTPRC
1	198683338	NM_002838:g.198683338:T>C	T	C	.	PASS	GeneName=PTPRC
1	198683640	NM_002838:g.198683640:G>A	G	A	.	PASS	GeneName=PTPRC
1	198683740	NM_002838:g.198683740:A>T	A	T	.	PASS	GeneName=PTPRC
1	198683956	NM_002838:g.198683956_198683956:delinsTTC	T	TTC	.	PASS	GeneName=PTPRC
1	198684000	NM_002838:g.198684000:A>G	A	G	.	PASS	GeneName=PTPRC
1	198684045	NM_002838:g.198684045:A>G	A	G	.	PASS	GeneName=PTPRC
1	198684181	NM_002838:g.198684181:A>G	A	G	.	PASS	GeneName=PTPRC
1	198684255	NM_002838:g.198684255:C>A	C	A	.	PASS	GeneName=PTPRC
1	198684916	NM_002838:g.198684916:T>C	T	C	.	PASS	GeneName=PTPRC
1	198684964	NM_002838:g.198684964:T>C	T	C	.	PASS	GeneName=PTPRC
1	198685070	NM_002838:g.198685070:T>A	T	A	.	PASS	GeneName=PTPRC
1	198685181	NM_002838:g.198685181:T>A	T	A	.	PASS	GeneName=PTPRC
1	198685191	NM_002838:g.198685191:C>A	C	A	.	PASS	GeneName=PTPRC
1	198685343	NM_002838:g.198685343:C>T	C	T	.	PASS	GeneName=PTPRC
1	198685541	NM_002838:g.198685541:C>T	C	T	.	PASS	GeneName=PTPRC
1	198685625	NM_002838:g.198685625_198685625:delinsAT	A	AT	.	PASS	GeneName=PTPRC
1	198685629	NM_002838:g.198685629_198685629:delinsAG	A	AG	.	PASS	GeneName=PTPRC
1	198686068	NM_002838:g.198686068:G>A	G	A	.	PASS	GeneName=PTPRC
1	198686476	NM_002838:g.198686476:T>C	T	C	.	PASS	GeneName=PTPRC
1	198686599	NM_002838:g.198686599_198686600:delinsT	TC	T	.	PASS	GeneName=PTPRC
1	198687113	NM_002838:g.198687113:C>T	C	T	.	PASS	GeneName=PTPRC
1	198687148	NM_002838:g.198687148:C>T	C	T	.	PASS	GeneName=PTPRC
1	198687217	NM_002838:g.198687217:T>C	T	C	.	PASS	GeneName=PTPRC
1	198687277	NM_002838:g.198687277:C>T	C	T	.	PASS	GeneName=PTPRC
1	198687278	NM_002838:g.198687278:A>G	A	G	.	PASS	GeneName=PTPRC
1	198687551	NM_002838:g.198687551:C>G	C	G	.	PASS	GeneName=PTPRC
1	198687642	NM_002838:g.198687642:C>T	C	T	.	PASS	GeneName=PTPRC
1	198687764	NM_002838:g.198687764:G>T	G	T	.	PASS	GeneName=PTPRC
1	198688307	NM_002838:g.198688307:C>T	C	T	.	PASS	GeneName=PTPRC
1	198688721	NM_002838:g.198688721:T>A	T	A	.	PASS	GeneName=PTPRC
1	198688721	NM_002838:g.198688721:T>C	T	C	.	PASS	GeneName=PTPRC
1	198688968	NM_002838:g.198688968:G>A	G	A	.	PASS	GeneName=PTPRC
1	198689168	NM_002838:g.198689168_198689169:delinsT	TA	T	.	PASS	GeneName=PTPRC
1	198689353	NM_002838:g.198689353:C>T	C	T	.	PASS	GeneName=PTPRC
1	198689384	NM_002838:g.198689384:A>T	A	T	.	PASS	GeneName=PTPRC
1	198689410	NM_002838:g.198689410:T>C	T	C	.	PASS	GeneName=PTPRC
1	198689727	NM_002838:g.198689727:C>T	C	T	.	PASS	GeneName=PTPRC
1	198690095	NM_002838:g.198690095:A>G	A	G	.	PASS	GeneName=PTPRC
1	198690696	NM_002838:g.198690696:T>C	T	C	.	PASS	GeneName=PTPRC
1	198690883	NM_002838:g.198690883:C>A	C	A	.	PASS	GeneName=PTPRC
1	198691014	NM_002838:g.198691014:G>A	G	A	.	PASS	GeneName=PTPRC
1	198691595	NM_002838:g.198691595:G>A	G	A	.	PASS	GeneName=PTPRC
1	198691731	NM_002838:g.198691731:G>A	G	A	.	PASS	GeneName=PTPRC
1	198691952	NM_002838:g.198691952:C>A	C	A	.	PASS	GeneName=PTPRC
1	198692034	NM_002838:g.198692034:A>T	A	T	.	PASS	GeneName=PTPRC
1	198692077	NM_002838:g.198692077:T>G	T	G	.	PASS	GeneName=PTPRC
1	198692766	NM_002838:g.198692766:T>C	T	C	.	PASS	GeneName=PTPRC
1	198692810	NM_002838:g.198692810:A>G	A	G	.	PASS	GeneName=PTPRC
1	198692945	NM_002838:g.198692945:T>G	T	G	.	PASS	GeneName=PTPRC
1	198693776	NM_002838:g.198693776:A>G	A	G	.	PASS	GeneName=PTPRC
1	198694217	NM_002838:g.198694217:G>A	G	A	.	PASS	GeneName=PTPRC
1	198694502	NM_002838:g.198694502:C>T	C	T	.	PASS	GeneName=PTPRC
1	198694532	NM_002838:g.198694532:G>A	G	A	.	PASS	GeneName=PTPRC
1	198694973	NM_002838:g.198694973:G>A	G	A	.	PASS	GeneName=PTPRC
1	198694973	NM_002838:g.198694973:G>C	G	C	.	PASS	GeneName=PTPRC
1	198695987	NM_002838:g.198695987:C>T	C	T	.	PASS	GeneName=PTPRC
1	198696002	NM_002838:g.198696002:G>A	G	A	.	PASS	GeneName=PTPRC
1	198696167	NM_002838:g.198696167_198696167:delinsAATATAT	A	AATATAT	.	PASS	GeneName=PTPRC
1	198696308	NM_002838:g.198696308:T>C	T	C	.	PASS	GeneName=PTPRC
1	198696570	NM_002838:g.198696570:A>G	A	G	.	PASS	GeneName=PTPRC
1	198696788	NM_002838:g.198665917C>G	C	G	.	PASS	GeneName=PTPRC
1	198696960	NM_002838:g.198696960:A>G	A	G	.	PASS	GeneName=PTPRC
1	198697103	NM_002838:g.198697103:A>G	A	G	.	PASS	GeneName=PTPRC
1	198697501	NM_002838:g.198697501:C>T	C	T	.	PASS	GeneName=PTPRC
1	198697841	NM_002838:g.198697841:C>A	C	A	.	PASS	GeneName=PTPRC
1	198698937	NM_002838:g.198698937:T>G	T	G	.	PASS	GeneName=PTPRC
1	198700410	NM_002838:g.198700410:G>A	G	A	.	PASS	GeneName=PTPRC
1	198700694	NM_002838:g.198700694:G>A	G	A	.	PASS	GeneName=PTPRC
1	198701340	NM_002838:g.198701340:G>A	G	A	.	PASS	GeneName=PTPRC
1	198701426	NM_002838:g.198701426:T>C	T	C	.	PASS	GeneName=PTPRC
1	198701519	NM_002838:g.198701519:T>C	T	C	.	PASS	GeneName=PTPRC
1	198702139	NM_002838:g.198702139:T>A	T	A	.	PASS	GeneName=PTPRC
1	198702524	NM_002838:g.198702524:A>G	A	G	.	PASS	GeneName=PTPRC
1	198702923	NM_002838:g.198702923:G>A	G	A	.	PASS	GeneName=PTPRC
1	198703011	NM_002838:g.198703011:C>T	C	T	.	PASS	GeneName=PTPRC
1	198703170	NM_002838:g.198703170:T>C	T	C	.	PASS	GeneName=PTPRC
1	198703170	NM_002838:g.198703170:T>G	T	G	.	PASS	GeneName=PTPRC
1	198703748	NM_002838:g.198703748:C>T	C	T	.	PASS	GeneName=PTPRC
1	198704243	NM_002838:g.198704243:G>T	G	T	.	PASS	GeneName=PTPRC
1	198705436	NM_002838:g.198705436:T>C	T	C	.	PASS	GeneName=PTPRC
1	198705809	NM_002838:g.198705809:T>C	T	C	.	PASS	GeneName=PTPRC
1	198706086	NM_002838:g.198706086:T>C	T	C	.	PASS	GeneName=PTPRC
1	198706229	NM_002838:g.198706229:C>G	C	G	.	PASS	GeneName=PTPRC
1	198706261	NM_002838:g.198706261:C>T	C	T	.	PASS	GeneName=PTPRC
1	198706554	NM_002838:g.198706554:T>C	T	C	.	PASS	GeneName=PTPRC
1	198706645	NM_002838:g.198706645:T>A	T	A	.	PASS	GeneName=PTPRC
1	198706667	NM_002838:g.198706667:G>T	G	T	.	PASS	GeneName=PTPRC
1	198707429	NM_002838:g.198707429_198707430:delinsG	GC	G	.	PASS	GeneName=PTPRC
1	198707828	NM_002838:g.198707828:G>A	G	A	.	PASS	GeneName=PTPRC
1	198707895	NM_002838:g.198707895:G>T	G	T	.	PASS	GeneName=PTPRC
1	198708291	NM_002838:g.198708291:T>A	T	A	.	PASS	GeneName=PTPRC
1	198708674	NM_002838:g.198708674:T>C	T	C	.	PASS	GeneName=PTPRC
1	198708801	NM_002838:g.198708801_198708801:delinsAGAT	A	AGAT	.	PASS	GeneName=PTPRC
1	198709582	NM_002838:g.198709582:A>G	A	G	.	PASS	GeneName=PTPRC
1	198709705	NM_002838:g.198709705:A>G	A	G	.	PASS	GeneName=PTPRC
1	198709964	NM_002838:g.198709964:G>A	G	A	.	PASS	GeneName=PTPRC
1	198709964	NM_002838:g.198709964:G>T	G	T	.	PASS	GeneName=PTPRC
1	198709985	NM_002838:g.198709985:C>A	C	A	.	PASS	GeneName=PTPRC
1	198711099	NM_002838:g.198711099:C>T	C	T	.	PASS	GeneName=PTPRC
1	198711125	NM_002838:g.198711125:G>A	G	A	.	PASS	GeneName=PTPRC
1	198711226	NM_002838:g.198711226:C>T	C	T	.	PASS	GeneName=PTPRC
1	198711251	NM_002838:g.198711251:A>G	A	G	.	PASS	GeneName=PTPRC
1	198711838	NM_002838:g.198711838:C>T	C	T	.	PASS	GeneName=PTPRC
1	198711842	NM_002838:g.198711842:G>C	G	C	.	PASS	GeneName=PTPRC
1	198712122	NM_002838:g.198712122:G>T	G	T	.	PASS	GeneName=PTPRC
1	198712228	NM_002838:g.198712228:G>A	G	A	.	PASS	GeneName=PTPRC
1	198713398	NM_002838:g.198713398_198713398:delinsTGAACTCATCATTTA	T	TGAACTCATCATTTA	.	PASS	GeneName=PTPRC
1	198713581	NM_002838:g.198713581:C>T	C	T	.	PASS	GeneName=PTPRC
1	198714111	NM_002838:g.198714111:A>G	A	G	.	PASS	GeneName=PTPRC
1	198714913	NM_002838:g.198714913_198714914:delinsG	GA	G	.	PASS	GeneName=PTPRC
1	198715223	NM_002838:g.198715223:C>T	C	T	.	PASS	GeneName=PTPRC
1	198715368	NM_002838:g.198715368:G>A	G	A	.	PASS	GeneName=PTPRC
1	198715825	NM_002838:g.198715825:G>A	G	A	.	PASS	GeneName=PTPRC
1	198716605	NM_002838:g.198716605:T>C	T	C	.	PASS	GeneName=PTPRC
1	198717054	NM_002838:g.198717054:A>C	A	C	.	PASS	GeneName=PTPRC
1	198717985	NM_002838:g.198717985_198717986:delinsA	AC	A	.	PASS	GeneName=PTPRC
1	198717996	NM_002838:g.198717996:A>G	A	G	.	PASS	GeneName=PTPRC
1	198718030	NM_002838:g.198718030:T>C	T	C	.	PASS	GeneName=PTPRC
1	198718818	NM_002838:g.198718818:C>T	C	T	.	PASS	GeneName=PTPRC
1	198720325	NM_002838:g.198720325:A>T	A	T	.	PASS	GeneName=PTPRC
1	198720615	NM_002838:g.198720615:T>C	T	C	.	PASS	GeneName=PTPRC
1	198721562	NM_002838:g.198721562:A>G	A	G	.	PASS	GeneName=PTPRC
1	198722597	NM_002838:g.198722597:G>A	G	A	.	PASS	GeneName=PTPRC
1	198722713	NM_002838:g.198722713_198722715:delinsT	TAA	T	.	PASS	GeneName=PTPRC
1	198723112	NM_002838:g.198723112_198723112:delinsCAT	C	CAT	.	PASS	GeneName=PTPRC
1	198723112	NM_002838:g.198723112_198723112:delinsCATAT	C	CATAT	.	PASS	GeneName=PTPRC
1	198723112	NM_002838:g.198723112_198723112:delinsCATATAT	C	CATATAT	.	PASS	GeneName=PTPRC
1	198723112	NM_002838:g.198723112_198723112:delinsCATATATAT	C	CATATATAT	.	PASS	GeneName=PTPRC
1	198723112	NM_002838:g.198723112_198723112:delinsCATATATATAT	C	CATATATATAT	.	PASS	GeneName=PTPRC
1	198723112	NM_002838:g.198723112_198723112:delinsCATATATATATAT	C	CATATATATATAT	.	PASS	GeneName=PTPRC
1	198723112	NM_002838:g.198723112_198723112:delinsCGTAT	C	CGTAT	.	PASS	GeneName=PTPRC
1	198723762	NM_002838:g.198723762:T>C	T	C	.	PASS	GeneName=PTPRC
1	198725988	NM_002838:g.198725988:G>A	G	A	.	PASS	GeneName=PTPRC
1	198726038	NM_002838:g.198726038:A>G	A	G	.	PASS	GeneName=PTPRC
1	198726079	NM_002838:g.198726079:T>C	T	C	.	PASS	GeneName=PTPRC
1	198726417	NM_002838:g.198726417:G>C	G	C	.	PASS	GeneName=PTPRC
1	198726682	NM_002838:g.198726684_198726686:delinsG	TAG	T	.	PASS	GeneName=PTPRC
1	198726866	NM_002838:g.198726866_198726866:delinsCT	C	CT	.	PASS	GeneName=PTPRC
1	198726866	NM_002838:g.198726866_198726866:delinsCTT	C	CTT	.	PASS	GeneName=PTPRC
1	198726866	NM_002838:g.198726866_198726866:delinsCTTT	C	CTTT	.	PASS	GeneName=PTPRC
1	198727289	NM_002838:g.198727289_198727289:delinsAT	A	AT	.	PASS	GeneName=PTPRC
1	198727454	NM_002838:g.198727454:A>C	A	C	.	PASS	GeneName=PTPRC
1	198728141	NM_002838:g.198728141:T>C	T	C	.	PASS	GeneName=PTPRC
1	198728467	NM_002838:g.198728467:T>A	T	A	.	PASS	GeneName=PTPRC
1	198729956	NM_002838:g.198729956:C>G	C	G	.	PASS	GeneName=PTPRC
1	198730129	NM_002838:g.198730129:T>A	T	A	.	PASS	GeneName=PTPRC
1	198730664	NM_002838:g.198730664:C>T	C	T	.	PASS	GeneName=PTPRC
1	198731313	NM_002838:g.198731313:G>A	G	A	.	PASS	GeneName=PTPRC
1	198732160	NM_002838:g.198732160:T>A	T	A	.	PASS	GeneName=PTPRC
1	198732160	NM_002838:g.198732160:T>C	T	C	.	PASS	GeneName=PTPRC
1	198733532	NM_002838:g.198733532:C>T	C	T	.	PASS	GeneName=PTPRC
1	198734177	NM_002838:g.198734177:C>T	C	T	.	PASS	GeneName=PTPRC
1	198735165	NM_002838:g.198735165:C>T	C	T	.	PASS	GeneName=PTPRC
1	198735354	NM_002838:g.198735354:T>G	T	G	.	PASS	GeneName=PTPRC
1	198735572	NM_002838:g.198735572_198735573:delinsT	TC	T	.	PASS	GeneName=PTPRC
1	198735868	NM_002838:g.198735868:G>A	G	A	.	PASS	GeneName=PTPRC
1	198735915	NM_002838:g.198735915:A>G	A	G	.	PASS	GeneName=PTPRC
1	198735952	NM_002838:g.198735952:A>G	A	G	.	PASS	GeneName=PTPRC
1	198735972	NM_002838:g.198735972:T>A	T	A	.	PASS	GeneName=PTPRC
1	198735972	NM_002838:g.198735972:T>G	T	G	.	PASS	GeneName=PTPRC
1	198736316	NM_002838:g.198736316:C>T	C	T	.	PASS	GeneName=PTPRC
1	198736473	NM_002838:g.198736473:C>T	C	T	.	PASS	GeneName=PTPRC
1	198736758	NM_002838:g.198736758:C>A	C	A	.	PASS	GeneName=PTPRC
1	198737005	NM_002838:g.198737005:T>C	T	C	.	PASS	GeneName=PTPRC
1	198737016	NM_002838:g.198737016:T>A	T	A	.	PASS	GeneName=PTPRC
1	198737266	NM_002838:g.198737266:A>G	A	G	.	PASS	GeneName=PTPRC
1	198737346	NM_002838:g.198737346_198737347:delinsA	AT	A	.	PASS	GeneName=PTPRC
1	198737500	NM_002838:g.198737500:G>T	G	T	.	PASS	GeneName=PTPRC
1	198737767	NM_002838:g.198737767:T>C	T	C	.	PASS	GeneName=PTPRC
1	198737810	NM_002838:g.198737810:T>G	T	G	.	PASS	GeneName=PTPRC
1	198738088	NM_002838:g.198738088:A>C	A	C	.	PASS	GeneName=PTPRC
1	198738202	NM_002838:g.198738202:G>T	G	T	.	PASS	GeneName=PTPRC
1	198738321	NM_002838:g.198738321:T>C	T	C	.	PASS	GeneName=PTPRC
1	198738600	NM_002838:g.198738600:G>A	G	A	.	PASS	GeneName=PTPRC
1	198739413	NM_002838:g.198739413_198739413:delinsAAGAGAAGG	A	AAGAGAAGG	.	PASS	GeneName=PTPRC
1	198739803	NM_002838:g.198739803:T>C	T	C	.	PASS	GeneName=PTPRC
1	198739823	NM_002838:g.198739823:G>A	G	A	.	PASS	GeneName=PTPRC
1	198739846	NM_002838:g.198739846:C>A	C	A	.	PASS	GeneName=PTPRC
1	198739846	NM_002838:g.198739846:C>T	C	T	.	PASS	GeneName=PTPRC
1	198740348	NM_002838:g.198740348:C>T	C	T	.	PASS	GeneName=PTPRC
1	198740432	NM_002838:g.198740432:A>G	A	G	.	PASS	GeneName=PTPRC
1	198740581	NM_002838:g.198740581_198740581:delinsCA	C	CA	.	PASS	GeneName=PTPRC
1	198741085	NM_002838:g.198741085:C>A	C	A	.	PASS	GeneName=PTPRC
1	198741409	NM_002838:g.198741409:T>C	T	C	.	PASS	GeneName=PTPRC
1	198741424	NM_002838:g.198741424:A>G	A	G	.	PASS	GeneName=PTPRC
1	198741514	NM_002838:g.198741514:A>C	A	C	.	PASS	GeneName=PTPRC
1	198741514	NM_002838:g.198741514:A>G	A	G	.	PASS	GeneName=PTPRC
1	198742038	NM_002838:g.198742038:G>A	G	A	.	PASS	GeneName=PTPRC
1	198742843	NM_002838:g.198742843:G>A	G	A	.	PASS	GeneName=PTPRC
1	198743340	NM_002838:g.198743340:T>G	T	G	.	PASS	GeneName=PTPRC
1	198744534	NM_002838:g.198744534:C>G	C	G	.	PASS	GeneName=PTPRC
1	198745766	NM_002838:g.198745766:C>T	C	T	.	PASS	GeneName=PTPRC
1	198747375	NM_002838:g.198747375:C>A	C	A	.	PASS	GeneName=PTPRC
1	198747375	NM_002838:g.198747375:C>T	C	T	.	PASS	GeneName=PTPRC
1	198748089	NM_002838:g.198748089_198748091:delinsG	GTT	G	.	PASS	GeneName=PTPRC
1	198749183	NM_002838:g.198749183:T>C	T	C	.	PASS	GeneName=PTPRC
1	198749821	NM_002838:g.198749821:A>G	A	G	.	PASS	GeneName=PTPRC
1	198749827	NM_002838:g.198749827:A>C	A	C	.	PASS	GeneName=PTPRC
1	198750044	NM_002838:g.198750044_198750044:delinsTAA	T	TAA	.	PASS	GeneName=PTPRC
1	198750261	NM_002838:g.198750261:G>A	G	A	.	PASS	GeneName=PTPRC
1	198750988	NM_002838:g.198750988:T>C	T	C	.	PASS	GeneName=PTPRC
1	198752063	NM_002838:g.198752063:T>C	T	C	.	PASS	GeneName=PTPRC
1	198752531	NM_002838:g.198752531_198752531:delinsTATCA	T	TATCA	.	PASS	GeneName=PTPRC
1	198753025	NM_002838:g.198753025:G>C	G	C	.	PASS	GeneName=PTPRC
1	198753712	NM_002838:g.198753712:A>G	A	G	.	PASS	GeneName=PTPRC
1	198753969	NM_002838:g.198753969:A>C	A	C	.	PASS	GeneName=PTPRC
1	198754517	NM_002838:g.198754517:T>C	T	C	.	PASS	GeneName=PTPRC
1	198754594	NM_002838:g.198754594_198754594:delinsATAAG	A	ATAAG	.	PASS	GeneName=PTPRC
1	198754608	NM_002838:g.198754608:G>A	G	A	.	PASS	GeneName=PTPRC
1	198754786	NM_002838:g.198754786:A>C	A	C	.	PASS	GeneName=PTPRC
1	198754962	NM_002838:g.198754962:A>C	A	C	.	PASS	GeneName=PTPRC
1	198755106	NM_002838:g.198755106_198755106:delinsCAAAT	C	CAAAT	.	PASS	GeneName=PTPRC
1	198755473	NM_002838:g.198755473_198755473:delinsTAGCG	T	TAGCG	.	PASS	GeneName=PTPRC
1	198755473	NM_002838:g.198755473_198755473:delinsTAGTG	T	TAGTG	.	PASS	GeneName=PTPRC
1	198755612	NM_002838:g.198755612:G>A	G	A	.	PASS	GeneName=PTPRC
1	198755735	NM_002838:g.198755735:C>T	C	T	.	PASS	GeneName=PTPRC
1	198756040	NM_002838:g.198756040:T>C	T	C	.	PASS	GeneName=PTPRC
1	198756465	NM_002838:g.198756465:T>G	T	G	.	PASS	GeneName=PTPRC
1	198756595	NM_002838:g.198756595_198756596:delinsT	TA	T	.	PASS	GeneName=PTPRC
1	198756697	NM_002838:g.198756697_198756697:delinsGTT	G	GTT	.	PASS	GeneName=PTPRC
1	198756925	NM_002838:g.198756925:T>G	T	G	.	PASS	GeneName=PTPRC
1	198757323	NM_002838:g.198757323:C>A	C	A	.	PASS	GeneName=PTPRC
1	198757323	NM_002838:g.198757323:C>G	C	G	.	PASS	GeneName=PTPRC
1	198757416	NM_002838:g.198757416_198757416:delinsGA	G	GA	.	PASS	GeneName=PTPRC
1	198757416	NM_002838:g.198757416_198757416:delinsGAA	G	GAA	.	PASS	GeneName=PTPRC
1	209614869	NM_000228:g.209614869:C>T	G	A	.	PASS	GeneName=LAMB3
1	209615169	NM_000228:g.209615169:C>T	G	A	.	PASS	GeneName=LAMB3
1	209615342	NM_000228:g.209615342:C>T	G	A	.	PASS	GeneName=LAMB3
1	209615358	NM_000228:g.209615358:A>G	T	C	.	PASS	GeneName=LAMB3
1	209615465	NM_000228:g.209615465:G>A	C	T	.	PASS	GeneName=LAMB3
1	209615741	NM_000228:g.209615741:C>T	G	A	.	PASS	GeneName=LAMB3
1	209615839	NM_000228:g.209615839:C>T	G	A	.	PASS	GeneName=LAMB3
1	209616122	NM_000228:g.209616122:G>A	C	T	.	PASS	GeneName=LAMB3
1	209616175	NM_000228:g.209616175:A>G	T	C	.	PASS	GeneName=LAMB3
1	209616268	NM_000228:g.209616268_209616268:delinsGCT	A	AGC	.	PASS	GeneName=LAMB3
1	209616502	NM_000228:g.209616502:G>T	C	A	.	PASS	GeneName=LAMB3
1	209617167	NM_000228:g.209617167:A>C	T	G	.	PASS	GeneName=LAMB3
1	209617619	NM_000228:g.209617619:C>T	G	A	.	PASS	GeneName=LAMB3
1	209618163	NM_000228:g.209618163:C>T	G	A	.	PASS	GeneName=LAMB3
1	209618258	NM_000228:g.209618258:C>T	G	A	.	PASS	GeneName=LAMB3
1	209618270	NM_000228:g.209618270:C>T	G	A	.	PASS	GeneName=LAMB3
1	209618584	NM_000228:g.209618584:C>A	G	T	.	PASS	GeneName=LAMB3
1	209618638	NM_000228:g.209618638:C>T	G	A	.	PASS	GeneName=LAMB3
1	209618673	NM_000228:g.209618673:G>A	C	T	.	PASS	GeneName=LAMB3
1	209618899	NM_000228:g.209618899:A>G	T	C	.	PASS	GeneName=LAMB3
1	209619430	NM_000228:g.209619430:T>A	A	T	.	PASS	GeneName=LAMB3
1	209619497	NM_000228:g.209619497:A>G	T	C	.	PASS	GeneName=LAMB3
1	209619672	NM_000228:g.209619672:C>A	G	T	.	PASS	GeneName=LAMB3
1	209619766	NM_000228:g.209619766:A>G	T	C	.	PASS	GeneName=LAMB3
1	209619982	NM_000228:g.209619982:T>C	A	G	.	PASS	GeneName=LAMB3
1	209620126	NM_000228:g.209620126:T>C	A	G	.	PASS	GeneName=LAMB3
1	209620133	NM_000228:g.209620133:A>C	T	G	.	PASS	GeneName=LAMB3
1	209620365	NM_000228:g.209620365:G>A	C	T	.	PASS	GeneName=LAMB3
1	209620462	NM_000228:g.209620462:G>A	C	T	.	PASS	GeneName=LAMB3
1	209620882	NM_000228:g.209620882:G>A	C	T	.	PASS	GeneName=LAMB3
1	209621207	NM_000228:g.209621207:A>C	T	G	.	PASS	GeneName=LAMB3
1	209621297	NM_000228:g.209621297:G>A	C	T	.	PASS	GeneName=LAMB3
1	209621297	NM_000228:g.209621297:G>C	C	G	.	PASS	GeneName=LAMB3
1	209621297	NM_000228:g.209621297:G>T	C	A	.	PASS	GeneName=LAMB3
1	209621684	NM_000228:g.209621684:C>T	G	A	.	PASS	GeneName=LAMB3
1	209621957	NM_000228:g.209621957:C>T	G	A	.	PASS	GeneName=LAMB3
1	209622094	NM_000228:g.209622094:A>C	T	G	.	PASS	GeneName=LAMB3
1	209622443	NM_000228:g.209622443:A>C	T	G	.	PASS	GeneName=LAMB3
1	209622564	NM_000228:g.209622564:A>G	T	C	.	PASS	GeneName=LAMB3
1	209622922	NM_000228:g.209622922:C>T	G	A	.	PASS	GeneName=LAMB3
1	209622969	NM_000228:g.209622969:G>A	C	T	.	PASS	GeneName=LAMB3
1	209622984	NM_000228:g.209622984:A>G	T	C	.	PASS	GeneName=LAMB3
1	209622984	NM_000228:g.209622984:A>T	T	A	.	PASS	GeneName=LAMB3
1	209623317	NM_000228:g.209623317:A>G	T	C	.	PASS	GeneName=LAMB3
1	209623465	NM_000228:g.209623465:C>A	G	T	.	PASS	GeneName=LAMB3
1	209623852	NM_000228:g.209623852:G>A	C	T	.	PASS	GeneName=LAMB3
1	209623853	NM_000228:g.209623853:T>C	A	G	.	PASS	GeneName=LAMB3
1	209623853	NM_000228:g.209623853:T>G	A	C	.	PASS	GeneName=LAMB3
1	209623908	NM_000228:g.209623908:A>G	T	C	.	PASS	GeneName=LAMB3
1	209624153	NM_000228:g.209624153:G>A	C	T	.	PASS	GeneName=LAMB3
1	209624320	NM_000228:g.209624320:C>T	G	A	.	PASS	GeneName=LAMB3
1	209624371	NM_000228:g.209624371:A>T	T	A	.	PASS	GeneName=LAMB3
1	209624470	NM_000228:g.209624470:G>C	C	G	.	PASS	GeneName=LAMB3
1	209624583	NM_000228:g.209624583:G>A	C	T	.	PASS	GeneName=LAMB3
1	209624723	NM_000228:g.209624723:G>A	C	T	.	PASS	GeneName=LAMB3
1	209624723	NM_000228:g.209624723:G>T	C	A	.	PASS	GeneName=LAMB3
1	209624810	NM_000228:g.209624810:G>A	C	T	.	PASS	GeneName=LAMB3
1	209624836	NM_000228:g.209624836:G>T	C	A	.	PASS	GeneName=LAMB3
1	209624976	NM_000228:g.209624980_209624976:delinsT	AGAAG	A	.	PASS	GeneName=LAMB3
1	209625216	NM_000228:g.209625216:C>T	G	A	.	PASS	GeneName=LAMB3
1	209625426	NM_000228:g.209625426:C>T	G	A	.	PASS	GeneName=LAMB3
1	209625479	NM_000228:g.209625479:T>C	A	G	.	PASS	GeneName=LAMB3
1	209625492	NM_000228:g.209625492:G>A	C	T	.	PASS	GeneName=LAMB3
1	209625860	NM_000228:g.209625860:T>C	A	G	.	PASS	GeneName=LAMB3
1	209625908	NM_000228:g.209625908:T>C	A	G	.	PASS	GeneName=LAMB3
1	209626361	NM_000228:g.209626364_209626361:delinsA	TAAG	T	.	PASS	GeneName=LAMB3
1	209626474	NM_000228:g.209626474:C>T	G	A	.	PASS	GeneName=LAMB3
1	209626885	NM_000228:g.209626885:G>A	C	T	.	PASS	GeneName=LAMB3
1	209627556	NM_000228:g.209627556:T>A	A	T	.	PASS	GeneName=LAMB3
1	209627631	NM_000228:g.209627631:G>A	C	T	.	PASS	GeneName=LAMB3
1	209627729	NM_000228:g.209627729:C>T	G	A	.	PASS	GeneName=LAMB3
1	209627765	NM_000228:g.209627765:G>C	C	G	.	PASS	GeneName=LAMB3
1	209627915	NM_000228:g.209627915:G>T	C	A	.	PASS	GeneName=LAMB3
1	209628006	NM_000228:g.209628006:G>A	C	T	.	PASS	GeneName=LAMB3
1	209628174	NM_000228:g.209628174:G>A	C	T	.	PASS	GeneName=LAMB3
1	209628174	NM_000228:g.209628174:G>T	C	A	.	PASS	GeneName=LAMB3
1	209628224	NM_000228:g.209628224:T>C	A	G	.	PASS	GeneName=LAMB3
1	209628362	NM_000228:g.209628362:A>G	T	C	.	PASS	GeneName=LAMB3
1	209628652	NM_000228:g.209628652:G>A	C	T	.	PASS	GeneName=LAMB3
1	209628652	NM_000228:g.209628652:G>T	C	A	.	PASS	GeneName=LAMB3
1	209628827	NM_000228:g.209628827:G>T	C	A	.	PASS	GeneName=LAMB3
1	209629613	NM_000228:g.209629613:G>A	C	T	.	PASS	GeneName=LAMB3
1	209630241	NM_000228:g.209630241:G>A	C	T	.	PASS	GeneName=LAMB3
1	209630438	NM_000228:g.209630438:G>A	C	T	.	PASS	GeneName=LAMB3
1	209630465	NM_000228:g.209630465:G>A	C	T	.	PASS	GeneName=LAMB3
1	209630563	NM_000228:g.209630563:C>G	G	C	.	PASS	GeneName=LAMB3
1	209630597	NM_000228:g.209630597:C>A	G	T	.	PASS	GeneName=LAMB3
1	209630845	NM_000228:g.209630845:T>G	A	C	.	PASS	GeneName=LAMB3
1	209631154	NM_000228:g.209631154:A>C	T	G	.	PASS	GeneName=LAMB3
1	209631209	NM_000228:g.209631209:G>A	C	T	.	PASS	GeneName=LAMB3
1	209631227	NM_000228:g.209631227:T>A	A	T	.	PASS	GeneName=LAMB3
1	209631319	NM_000228:g.209631319:T>G	A	C	.	PASS	GeneName=LAMB3
1	209631793	NM_000228:g.209631793:G>A	C	T	.	PASS	GeneName=LAMB3
1	209631835	NM_000228:g.209631835:C>T	G	A	.	PASS	GeneName=LAMB3
1	209632287	NM_000228:g.209632287:A>T	T	A	.	PASS	GeneName=LAMB3
1	209632550	NM_000228:g.209632550:G>A	C	T	.	PASS	GeneName=LAMB3
1	209632550	NM_000228:g.209632550:G>C	C	G	.	PASS	GeneName=LAMB3
1	209632550	NM_000228:g.209632550:G>T	C	A	.	PASS	GeneName=LAMB3
1	209633028	NM_000228.2:c.628+42G>A	C	T	.	PASS	GeneName=LAMB3
1	209633201	NM_000228:g.209633201:G>A	C	T	.	PASS	GeneName=LAMB3
1	209633563	NM_000228:g.209633563_209633563:delinsGT	A	AC	.	PASS	GeneName=LAMB3
1	209633620	NM_000228:g.209633620:G>A	C	T	.	PASS	GeneName=LAMB3
1	209633713	NM_000228:g.209633713:T>A	A	T	.	PASS	GeneName=LAMB3
1	209633713	NM_000228:g.209633713:T>G	A	C	.	PASS	GeneName=LAMB3
1	209633749	NM_000228:g.209633749:G>T	C	A	.	PASS	GeneName=LAMB3
1	209633858	NM_000228:g.209633858:C>T	G	A	.	PASS	GeneName=LAMB3
1	209633883	NM_000228:g.209633883:C>A	G	T	.	PASS	GeneName=LAMB3
1	209634074	NM_000228:g.209634074:C>A	G	T	.	PASS	GeneName=LAMB3
1	209634093	NM_000228:g.209634093:G>A	C	T	.	PASS	GeneName=LAMB3
1	209634161	NM_000228:g.209634161:C>T	G	A	.	PASS	GeneName=LAMB3
1	209634197	NM_000228:g.209634197:C>T	G	A	.	PASS	GeneName=LAMB3
1	209634437	NM_000228:g.209634437:G>A	C	T	.	PASS	GeneName=LAMB3
1	209634470	NM_000228:g.209634470:A>G	T	C	.	PASS	GeneName=LAMB3
1	209634627	NM_000228:g.209634627:C>G	G	C	.	PASS	GeneName=LAMB3
1	209634627	NM_000228:g.209634627:C>T	G	A	.	PASS	GeneName=LAMB3
1	209634774	NM_000228:g.209634774:C>T	G	A	.	PASS	GeneName=LAMB3
1	209635717	NM_000228:g.209635717:A>G	T	C	.	PASS	GeneName=LAMB3
1	209635725	NM_000228:g.209635725:C>T	G	A	.	PASS	GeneName=LAMB3
1	209635929	NM_000228:g.209635929:A>C	T	G	.	PASS	GeneName=LAMB3
1	209636210	NM_000228:g.209636210:G>A	C	T	.	PASS	GeneName=LAMB3
1	209636278	NM_000228:g.209636278:G>A	C	T	.	PASS	GeneName=LAMB3
1	209636328	NM_000228:g.209636328:T>C	A	G	.	PASS	GeneName=LAMB3
1	209636445	NM_000228:g.209636445:G>A	C	T	.	PASS	GeneName=LAMB3
1	209636655	NM_000228:g.209636655:G>A	C	T	.	PASS	GeneName=LAMB3
1	209636903	NM_000228:g.209636903:A>G	T	C	.	PASS	GeneName=LAMB3
1	209636994	NM_000228:g.209636994:G>A	C	T	.	PASS	GeneName=LAMB3
1	209637154	NM_000228:g.209637154:A>G	T	C	.	PASS	GeneName=LAMB3
1	209637317	NM_000228:g.209637317:A>C	T	G	.	PASS	GeneName=LAMB3
1	209637353	NM_000228:g.209637353:A>G	T	C	.	PASS	GeneName=LAMB3
1	209637353	NM_000228:g.209637353:A>T	T	A	.	PASS	GeneName=LAMB3
1	209638250	NM_000228:g.209638250:A>G	T	C	.	PASS	GeneName=LAMB3
1	209638461	NM_000228:g.209638461:T>C	A	G	.	PASS	GeneName=LAMB3
1	209638484	NM_000228:g.209638484:T>A	A	T	.	PASS	GeneName=LAMB3
1	209638541	NM_000228:g.209638541:A>C	T	G	.	PASS	GeneName=LAMB3
1	209638709	NM_000228:g.209638709:C>T	G	A	.	PASS	GeneName=LAMB3
1	209638718	NM_000228:g.209638718:A>G	T	C	.	PASS	GeneName=LAMB3
1	209638934	NM_000228:g.209638934:A>T	T	A	.	PASS	GeneName=LAMB3
1	209638982	NM_000228:g.209638983_209638982:delinsT	AG	A	.	PASS	GeneName=LAMB3
1	209638983	NM_000228:g.209638983:C>T	G	A	.	PASS	GeneName=LAMB3
1	209639019	NM_000228:g.209639019:G>A	C	T	.	PASS	GeneName=LAMB3
1	209639083	NM_000228:g.209639083:C>G	G	C	.	PASS	GeneName=LAMB3
1	209639393	NM_000228:g.209639393:C>G	G	C	.	PASS	GeneName=LAMB3
1	209639393	NM_000228:g.209639393:C>T	G	A	.	PASS	GeneName=LAMB3
1	209639414	NM_000228:g.209639414:C>T	G	A	.	PASS	GeneName=LAMB3
1	209639580	NM_000228:g.209639580:A>G	T	C	.	PASS	GeneName=LAMB3
1	209639580	NM_000228:g.209639580:A>T	T	A	.	PASS	GeneName=LAMB3
1	209639624	NM_000228:g.209639630_209639624:delinsA	TACACAC	T	.	PASS	GeneName=LAMB3
1	209639666	NM_000228:g.209639666:G>A	C	T	.	PASS	GeneName=LAMB3
1	209639666	NM_000228:g.209639666:G>C	C	G	.	PASS	GeneName=LAMB3
1	209639708	NM_000228:g.209639708:G>C	C	G	.	PASS	GeneName=LAMB3
1	209639740	NM_000228:g.209639740:A>G	T	C	.	PASS	GeneName=LAMB3
1	209639761	NM_000228:g.209639761:G>A	C	T	.	PASS	GeneName=LAMB3
1	209639761	NM_000228:g.209639761:G>C	C	G	.	PASS	GeneName=LAMB3
1	209640390	NM_000228:g.209640390:T>C	A	G	.	PASS	GeneName=LAMB3
1	209640659	NM_000228:g.209640659:G>A	C	T	.	PASS	GeneName=LAMB3
1	209640867	NM_000228:g.209640867:C>T	G	A	.	PASS	GeneName=LAMB3
1	209640960	NM_000228:g.209640960:C>T	G	A	.	PASS	GeneName=LAMB3
1	209641082	NM_000228:g.209641098_209641097:delinsT	CA	C	.	PASS	GeneName=LAMB3
1	209641169	NM_000228:g.209641169:G>A	C	T	.	PASS	GeneName=LAMB3
1	209641169	NM_000228:g.209641169:G>C	C	G	.	PASS	GeneName=LAMB3
1	209641169	NM_000228:g.209641169:G>T	C	A	.	PASS	GeneName=LAMB3
1	209641534	NM_000228:g.209641534:G>A	C	T	.	PASS	GeneName=LAMB3
1	209642469	NM_000228:g.209642469_209642469:delinsCACAA	T	TTGTG	.	PASS	GeneName=LAMB3
1	209642469	NM_000228:g.209642469_209642469:delinsCACGA	T	TCGTG	.	PASS	GeneName=LAMB3
1	209642498	NM_000228:g.209642498:A>G	T	C	.	PASS	GeneName=LAMB3
1	209642758	NM_000228:g.209642758:A>C	T	G	.	PASS	GeneName=LAMB3
1	209642864	NM_000228:g.209642864:A>T	T	A	.	PASS	GeneName=LAMB3
1	209642960	NM_000228:g.209642960:A>G	T	C	.	PASS	GeneName=LAMB3
1	209643026	NM_000228:g.209643026:C>G	G	C	.	PASS	GeneName=LAMB3
1	209643026	NM_000228:g.209643026:C>T	G	A	.	PASS	GeneName=LAMB3
1	209643251	NM_000228:g.209643251:A>C	T	G	.	PASS	GeneName=LAMB3
1	209643869	NM_000228:g.209643869:A>G	T	C	.	PASS	GeneName=LAMB3
1	209643869	NM_000228:g.209643869:A>T	T	A	.	PASS	GeneName=LAMB3
1	209644086	NM_000228:g.209644086:C>A	G	T	.	PASS	GeneName=LAMB3
1	209644350	NM_000228:g.209644350:A>T	T	A	.	PASS	GeneName=LAMB3
1	209644636	NM_000228:g.209644636:A>C	T	G	.	PASS	GeneName=LAMB3
1	209645070	NM_000228:g.209645070:G>A	C	T	.	PASS	GeneName=LAMB3
1	209645207	NM_000228:g.209645207:C>T	G	A	.	PASS	GeneName=LAMB3
1	209645275	NM_000228:g.209645275:A>G	T	C	.	PASS	GeneName=LAMB3
1	209645358	NM_000228:g.209645358:T>G	A	C	.	PASS	GeneName=LAMB3
1	209645417	NM_000228:g.209645417:T>G	A	C	.	PASS	GeneName=LAMB3
1	209645470	NM_000228:g.209645470:G>A	C	T	.	PASS	GeneName=LAMB3
1	209645716	NM_000228:g.209645716:G>A	C	T	.	PASS	GeneName=LAMB3
1	209645716	NM_000228:g.209645716:G>C	C	G	.	PASS	GeneName=LAMB3
1	209645716	NM_000228:g.209645716:G>T	C	A	.	PASS	GeneName=LAMB3
1	209645739	NM_000228:g.209645739:C>G	G	C	.	PASS	GeneName=LAMB3
1	209645739	NM_000228:g.209645739:C>T	G	A	.	PASS	GeneName=LAMB3
1	209646252	NM_000228:g.209646252:C>T	G	A	.	PASS	GeneName=LAMB3
1	209646359	NM_000228:g.209646359:C>T	G	A	.	PASS	GeneName=LAMB3
1	209646581	NM_000228:g.209646581:C>A	G	T	.	PASS	GeneName=LAMB3
1	209646581	NM_000228:g.209646581:C>T	G	A	.	PASS	GeneName=LAMB3
1	209646642	NM_000228:g.209646642:G>A	C	T	.	PASS	GeneName=LAMB3
1	209646661	NM_000228:g.209646661:C>T	G	A	.	PASS	GeneName=LAMB3
1	209646677	NM_000228:g.209646677:C>G	G	C	.	PASS	GeneName=LAMB3
1	209646903	NM_000228:g.209646903:T>C	A	G	.	PASS	GeneName=LAMB3
1	209647284	NM_000228:g.209647284:T>C	A	G	.	PASS	GeneName=LAMB3
1	209647490	NM_000228:g.209647490:C>T	G	A	.	PASS	GeneName=LAMB3
1	209647609	NM_000228:g.209647609:C>G	G	C	.	PASS	GeneName=LAMB3
1	209647699	NM_000228:g.209647699:C>T	G	A	.	PASS	GeneName=LAMB3
1	209647966	NM_000228:g.209647966:A>C	T	G	.	PASS	GeneName=LAMB3
1	209648033	NM_000228:g.209648033:C>T	G	A	.	PASS	GeneName=LAMB3
1	209648223	NM_000228:g.209648223:T>C	A	G	.	PASS	GeneName=LAMB3
1	209648529	NM_000228:g.209648529:A>G	T	C	.	PASS	GeneName=LAMB3
1	209648650	NM_000228:g.209648650:C>T	G	A	.	PASS	GeneName=LAMB3
1	209649116	NM_000228:g.209649116:C>T	G	A	.	PASS	GeneName=LAMB3
1	209649182	NM_000228:g.209649182:G>A	C	T	.	PASS	GeneName=LAMB3
1	209649514	NM_000228:g.209649514:G>A	C	T	.	PASS	GeneName=LAMB3
1	209649634	NM_000228:g.209649634:G>A	C	T	.	PASS	GeneName=LAMB3
1	209650009	NM_000228:g.209650009:C>T	G	A	.	PASS	GeneName=LAMB3
1	209650245	NM_000228:g.209650245:C>T	G	A	.	PASS	GeneName=LAMB3
1	209650591	NM_000228:g.209650591:C>T	G	A	.	PASS	GeneName=LAMB3
1	209650625	NM_000228:g.209650625:G>A	C	T	.	PASS	GeneName=LAMB3
1	209650754	NM_000228:g.209650754:C>A	G	T	.	PASS	GeneName=LAMB3
1	209650754	NM_000228:g.209650754:C>G	G	C	.	PASS	GeneName=LAMB3
1	209650781	NM_000228:g.209650781:G>A	C	T	.	PASS	GeneName=LAMB3
1	209650829	NM_000228:g.209650829:G>A	C	T	.	PASS	GeneName=LAMB3
1	209651362	NM_000228:g.209651362:T>A	A	T	.	PASS	GeneName=LAMB3
1	209651481	NM_000228:g.209651481:C>T	G	A	.	PASS	GeneName=LAMB3
1	209651554	NM_000228:g.209651554:C>T	G	A	.	PASS	GeneName=LAMB3
1	209651621	NM_000228:g.209651621:A>T	T	A	.	PASS	GeneName=LAMB3
1	209652041	NM_000228:g.209652041:A>G	T	C	.	PASS	GeneName=LAMB3
1	209652386	NM_000228:g.209652386:G>A	C	T	.	PASS	GeneName=LAMB3
1	215622987	NM_206933:g.215622989_215622987:delinsA	TAA	T	.	PASS	GeneName=USH2A
1	215623008	NM_206933:g.215623008:A>C	T	G	.	PASS	GeneName=USH2A
1	215623062	NM_206933:g.215623062_215623062:delinsAT	A	AT	.	PASS	GeneName=USH2A
1	215623175	NM_206933:g.215623175:G>T	C	A	.	PASS	GeneName=USH2A
1	215623233	NM_206933:g.215623233:T>C	A	G	.	PASS	GeneName=USH2A
1	215623388	NM_206933:g.215623388:G>A	C	T	.	PASS	GeneName=USH2A
1	215623454	NM_206933:g.215623454:G>A	C	T	.	PASS	GeneName=USH2A
1	215623679	NM_206933:g.215623679:T>G	A	C	.	PASS	GeneName=USH2A
1	215623786	NM_206933:g.215623786:C>A	G	T	.	PASS	GeneName=USH2A
1	215623907	NM_206933:g.215623907:T>A	A	T	.	PASS	GeneName=USH2A
1	215624430	NM_206933:g.215624430:C>G	G	C	.	PASS	GeneName=USH2A
1	215624757	NM_206933:g.215624757:C>T	G	A	.	PASS	GeneName=USH2A
1	215625538	NM_206933:g.215625538:G>T	C	A	.	PASS	GeneName=USH2A
1	215625590	NM_206933:g.215625590:T>G	A	C	.	PASS	GeneName=USH2A
1	215625650	NM_206933:g.215625650:G>A	C	T	.	PASS	GeneName=USH2A
1	215625732	NM_206933:g.215625732:A>C	T	G	.	PASS	GeneName=USH2A
1	215625828	NM_206933:g.215625828:A>G	T	C	.	PASS	GeneName=USH2A
1	215625868	NM_206933:g.215625868:T>C	A	G	.	PASS	GeneName=USH2A
1	215626064	NM_206933:g.215626064:A>T	T	A	.	PASS	GeneName=USH2A
1	215626343	NM_206933:g.215626343:A>G	T	C	.	PASS	GeneName=USH2A
1	215626346	NM_206933:g.215626347_215626346:delinsA	TA	T	.	PASS	GeneName=USH2A
1	215626736	NM_206933:g.215626736:T>C	A	G	.	PASS	GeneName=USH2A
1	215627054	NM_206933:g.215627054:T>G	A	C	.	PASS	GeneName=USH2A
1	215627673	NM_206933:g.215627673:C>T	G	A	.	PASS	GeneName=USH2A
1	215627702	NM_206933:g.215627702:A>T	T	A	.	PASS	GeneName=USH2A
1	215627929	NM_206933:g.215627929:T>C	A	G	.	PASS	GeneName=USH2A
1	215628137	NM_206933:g.215628137:A>G	T	C	.	PASS	GeneName=USH2A
1	215628170	NM_206933:g.215628170_215628170:delinsGT	A	AC	.	PASS	GeneName=USH2A
1	215628248	NM_206933:g.215628248_215628248:delinsAGAT	A	ATCT	.	PASS	GeneName=USH2A
1	215628343	NM_206933:g.215628343:G>A	C	T	.	PASS	GeneName=USH2A
1	215628343	NM_206933:g.215628343:G>C	C	G	.	PASS	GeneName=USH2A
1	215628536	NM_206933:g.215628536:C>G	G	C	.	PASS	GeneName=USH2A
1	215628791	NM_206933:g.215628791:G>A	C	T	.	PASS	GeneName=USH2A
1	215628956	NM_206933:g.215628956:T>C	A	G	.	PASS	GeneName=USH2A
1	215629059	NM_206933:g.215629059:T>C	A	G	.	PASS	GeneName=USH2A
1	215629424	NM_206933:g.215629424:T>C	A	G	.	PASS	GeneName=USH2A
1	215629734	NM_206933:g.215629734:C>A	G	T	.	PASS	GeneName=USH2A
1	215629734	NM_206933:g.215629734:C>T	G	A	.	PASS	GeneName=USH2A
1	215629778	NM_206933:g.215629778:A>G	T	C	.	PASS	GeneName=USH2A
1	215630472	NM_206933:g.215630474_215630472:delinsT	ATG	A	.	PASS	GeneName=USH2A
1	215630527	NM_206933:g.215630527_215630527:delinsTCTCA	T	TGAGA	.	PASS	GeneName=USH2A
1	215630527	NM_206933:g.215630527_215630527:delinsTCTCATA	T	TATGAGA	.	PASS	GeneName=USH2A
1	215630527	NM_206933:g.215630527_215630527:delinsTCTCATACA	T	TGTATGAGA	.	PASS	GeneName=USH2A
1	215630527	NM_206933:g.215630527_215630527:delinsTCTCATATA	T	TATATGAGA	.	PASS	GeneName=USH2A
1	215630637	NM_206933:g.215630637:C>G	G	C	.	PASS	GeneName=USH2A
1	215630887	NM_206933:g.215630887:C>T	G	A	.	PASS	GeneName=USH2A
1	215631253	NM_206933:g.215631253:C>A	G	T	.	PASS	GeneName=USH2A
1	215631667	NM_206933:g.215631667:A>G	T	C	.	PASS	GeneName=USH2A
1	215633107	NM_206933:g.215633107:C>A	G	T	.	PASS	GeneName=USH2A
1	215633332	NM_206933:g.215633332:G>T	C	A	.	PASS	GeneName=USH2A
1	215633679	NM_206933:g.215633679:G>A	C	T	.	PASS	GeneName=USH2A
1	215633878	NM_206933:g.215633878:G>A	C	T	.	PASS	GeneName=USH2A
1	215634680	NM_206933:g.215634680:A>G	T	C	.	PASS	GeneName=USH2A
1	215636214	NM_206933:g.215636214:G>A	C	T	.	PASS	GeneName=USH2A
1	215637782	NM_206933:g.215637782:T>A	A	T	.	PASS	GeneName=USH2A
1	215638066	NM_206933:g.215638067_215638066:delinsA	TA	T	.	PASS	GeneName=USH2A
1	215638124	NM_206933:g.215638124:A>G	T	C	.	PASS	GeneName=USH2A
1	215638187	NM_206933:g.215638187:G>C	C	G	.	PASS	GeneName=USH2A
1	215638879	NM_206933:g.215638879:C>T	G	A	.	PASS	GeneName=USH2A
1	215639004	NM_206933:g.215639004:G>A	C	T	.	PASS	GeneName=USH2A
1	215639004	NM_206933:g.215639004:G>T	C	A	.	PASS	GeneName=USH2A
1	215639540	NM_206933:g.215639540:G>A	C	T	.	PASS	GeneName=USH2A
1	215639763	NM_206933:g.215639763:A>G	T	C	.	PASS	GeneName=USH2A
1	215640036	NM_206933:g.215640036:T>C	A	G	.	PASS	GeneName=USH2A
1	215640319	NM_206933:g.215640319:C>T	G	A	.	PASS	GeneName=USH2A
1	215640478	NM_206933:g.215640478:C>G	G	C	.	PASS	GeneName=USH2A
1	215640502	NM_206933:g.215640502:C>T	G	A	.	PASS	GeneName=USH2A
1	215641331	NM_206933:g.215641331:A>G	T	C	.	PASS	GeneName=USH2A
1	215641348	NM_206933:g.215641348:A>C	T	G	.	PASS	GeneName=USH2A
1	215641348	NM_206933:g.215641348:A>G	T	C	.	PASS	GeneName=USH2A
1	215641357	NM_206933:g.215641357:G>A	C	T	.	PASS	GeneName=USH2A
1	215641358	NM_206933:g.215641358:A>C	T	G	.	PASS	GeneName=USH2A
1	215641998	NM_206933:g.215641998:T>C	A	G	.	PASS	GeneName=USH2A
1	215642968	NM_206933:g.215642968:A>G	T	C	.	PASS	GeneName=USH2A
1	215643346	NM_206933:g.215643346:G>T	C	A	.	PASS	GeneName=USH2A
1	215643374	NM_206933:g.215643375_215643374:delinsA	TA	T	.	PASS	GeneName=USH2A
1	215643512	NM_206933:g.215643512_215643512:delinsATTT	A	AAAT	.	PASS	GeneName=USH2A
1	215643587	NM_206933:g.215643587:T>A	A	T	.	PASS	GeneName=USH2A
1	215643587	NM_206933:g.215643587:T>C	A	G	.	PASS	GeneName=USH2A
1	215643694	NM_206933:g.215643694:A>T	T	A	.	PASS	GeneName=USH2A
1	215644692	NM_206933:g.215644692:T>A	A	T	.	PASS	GeneName=USH2A
1	215645016	NM_206933:g.215645016:C>A	G	T	.	PASS	GeneName=USH2A
1	215645016	NM_206933:g.215645016:C>T	G	A	.	PASS	GeneName=USH2A
1	215648065	NM_206933:g.215648065:A>C	T	G	.	PASS	GeneName=USH2A
1	215648279	NM_206933:g.215648279_215648279:delinsAAG	C	CTT	.	PASS	GeneName=USH2A
1	215648489	NM_206933.2:c.14582+39C>T	G	A	.	PASS	GeneName=USH2A
1	215648567	NM_206933:g.215648567:G>A	C	T	.	PASS	GeneName=USH2A
1	215648629	NM_206933:g.215648629:C>T	G	A	.	PASS	GeneName=USH2A
1	215648992	NM_206933:g.215648992:A>G	T	C	.	PASS	GeneName=USH2A
1	215649343	NM_206933:g.215649343:A>T	T	A	.	PASS	GeneName=USH2A
1	215651594	NM_206933:g.215651594:G>A	C	T	.	PASS	GeneName=USH2A
1	215651825	NM_206933:g.215651825:A>C	T	G	.	PASS	GeneName=USH2A
1	215652377	NM_206933:g.215652377:G>A	C	T	.	PASS	GeneName=USH2A
1	215653520	NM_206933:g.215653520:G>C	C	G	.	PASS	GeneName=USH2A
1	215653876	NM_206933:g.215653876:T>C	A	G	.	PASS	GeneName=USH2A
1	215654695	NM_206933:g.215654695:T>C	A	G	.	PASS	GeneName=USH2A
1	215655157	NM_206933:g.215655157:G>A	C	T	.	PASS	GeneName=USH2A
1	215655277	NM_206933:g.215655277:T>G	A	C	.	PASS	GeneName=USH2A
1	215655680	NM_206933:g.215655680:T>G	A	C	.	PASS	GeneName=USH2A
1	215656131	NM_206933:g.215656131:G>A	C	T	.	PASS	GeneName=USH2A
1	215656552	NM_206933:g.215656552:T>G	A	C	.	PASS	GeneName=USH2A
1	215657346	NM_206933:g.215657346:A>G	T	C	.	PASS	GeneName=USH2A
1	215657927	NM_206933:g.215657947_215657946:delinsA	AT	A	.	PASS	GeneName=USH2A
1	215658002	NM_206933:g.215658002:G>A	C	T	.	PASS	GeneName=USH2A
1	215658089	NM_206933:g.215658089:G>A	C	T	.	PASS	GeneName=USH2A
1	215658361	NM_206933:g.215658361:A>G	T	C	.	PASS	GeneName=USH2A
1	215658578	NM_206933:g.215658578:C>T	G	A	.	PASS	GeneName=USH2A
1	215659214	NM_206933:g.215659214:G>C	C	G	.	PASS	GeneName=USH2A
1	215659368	NM_206933:g.215659368:C>T	G	A	.	PASS	GeneName=USH2A
1	215659712	NM_206933:g.215659712_215659712:delinsCAGCTA	T	TAGCTG	.	PASS	GeneName=USH2A
1	215659834	NM_206933:g.215659834:C>G	G	C	.	PASS	GeneName=USH2A
1	215661603	NM_206933:g.215661603:A>G	T	C	.	PASS	GeneName=USH2A
1	215663072	NM_206933:g.215663072:A>G	T	C	.	PASS	GeneName=USH2A
1	215663528	NM_206933:g.215663528:G>A	C	T	.	PASS	GeneName=USH2A
1	215663900	NM_206933:g.215663900:C>A	G	T	.	PASS	GeneName=USH2A
1	215663996	NM_206933:g.215663996:T>C	A	G	.	PASS	GeneName=USH2A
1	215665657	NM_206933:g.215665657:C>T	G	A	.	PASS	GeneName=USH2A
1	215665748	NM_206933:g.215665748:C>T	G	A	.	PASS	GeneName=USH2A
1	215666251	NM_206933:g.215666251:T>C	A	G	.	PASS	GeneName=USH2A
1	215666303	NM_206933:g.215666305_215666303:delinsA	TTA	T	.	PASS	GeneName=USH2A
1	215669170	NM_206933:g.215669170:C>T	G	A	.	PASS	GeneName=USH2A
1	215670738	NM_206933:g.215670738:C>G	G	C	.	PASS	GeneName=USH2A
1	215670759	NM_206933:g.215670759:G>A	C	T	.	PASS	GeneName=USH2A
1	215671805	NM_206933:g.215671805:A>G	T	C	.	PASS	GeneName=USH2A
1	215671968	NM_206933:g.215671968:A>G	T	C	.	PASS	GeneName=USH2A
1	215672343	NM_206933:g.215672343:T>A	A	T	.	PASS	GeneName=USH2A
1	215672500	NM_206933:g.215672500:G>C	C	G	.	PASS	GeneName=USH2A
1	215672642	NM_206933:g.215672642:T>C	A	G	.	PASS	GeneName=USH2A
1	215672744	NM_206933:g.215672744:G>A	C	T	.	PASS	GeneName=USH2A
1	215672744	NM_206933:g.215672744:G>T	C	A	.	PASS	GeneName=USH2A
1	215673033	NM_206933:g.215673033:T>C	A	G	.	PASS	GeneName=USH2A
1	215673046	NM_206933:g.215673046:C>T	G	A	.	PASS	GeneName=USH2A
1	215673212	NM_206933:g.215673212:C>G	G	C	.	PASS	GeneName=USH2A
1	215673212	NM_206933:g.215673212:C>T	G	A	.	PASS	GeneName=USH2A
1	215674028	NM_206933:g.215674028:G>A	C	T	.	PASS	GeneName=USH2A
1	215674720	NM_206933:g.215674720:G>A	C	T	.	PASS	GeneName=USH2A
1	215675245	NM_206933:g.215675245:A>G	T	C	.	PASS	GeneName=USH2A
1	215675299	NM_206933:g.215675299:A>G	T	C	.	PASS	GeneName=USH2A
1	215675702	NM_206933:g.215675702:G>A	C	T	.	PASS	GeneName=USH2A
1	215675702	NM_206933:g.215675702:G>C	C	G	.	PASS	GeneName=USH2A
1	215675744	NM_206933:g.215675744:A>T	T	A	.	PASS	GeneName=USH2A
1	215676005	NM_206933:g.215676005:G>A	C	T	.	PASS	GeneName=USH2A
1	215676179	NM_206933:g.215676179:T>C	A	G	.	PASS	GeneName=USH2A
1	215676247	NM_206933:g.215676247:A>G	T	C	.	PASS	GeneName=USH2A
1	215676306	NM_206933:g.215676306:T>C	A	G	.	PASS	GeneName=USH2A
1	215676779	NM_206933:g.215676779_215676779:delinsAT	A	AT	.	PASS	GeneName=USH2A
1	215676779	NM_206933:g.215676779_215676779:delinsGGT	A	ACC	.	PASS	GeneName=USH2A
1	215676779	NM_206933:g.215676779_215676779:delinsGT	A	AC	.	PASS	GeneName=USH2A
1	215676817	NM_206933:g.215676817:C>T	G	A	.	PASS	GeneName=USH2A
1	215676990	NM_206933:g.215676990:A>G	T	C	.	PASS	GeneName=USH2A
1	215677475	NM_206933:g.215677475:G>A	C	T	.	PASS	GeneName=USH2A
1	215677550	NM_206933:g.215677550:C>A	G	T	.	PASS	GeneName=USH2A
1	215677550	NM_206933:g.215677550:C>T	G	A	.	PASS	GeneName=USH2A
1	215678122	NM_206933:g.215678122:T>G	A	C	.	PASS	GeneName=USH2A
1	215678267	NM_206933:g.215678267:G>A	C	T	.	PASS	GeneName=USH2A
1	215678505	NM_206933:g.215678505:C>T	G	A	.	PASS	GeneName=USH2A
1	215678734	NM_206933:g.215678734:C>T	G	A	.	PASS	GeneName=USH2A
1	215678904	NM_206933:g.215678904:G>C	C	G	.	PASS	GeneName=USH2A
1	215678904	NM_206933:g.215678904:G>T	C	A	.	PASS	GeneName=USH2A
1	215678968	NM_206933:g.215678968:G>C	C	G	.	PASS	GeneName=USH2A
1	215679167	NM_206933:g.215679167:T>G	A	C	.	PASS	GeneName=USH2A
1	215679774	NM_206933:g.215679774:G>A	C	T	.	PASS	GeneName=USH2A
1	215680015	NM_206933:g.215680015:C>T	G	A	.	PASS	GeneName=USH2A
1	215680407	NM_206933:g.215680408_215680407:delinsA	TT	T	.	PASS	GeneName=USH2A
1	215680493	NM_206933:g.215680493:T>C	A	G	.	PASS	GeneName=USH2A
1	215680558	NM_206933:g.215680558:C>G	G	C	.	PASS	GeneName=USH2A
1	215680558	NM_206933:g.215680558:C>T	G	A	.	PASS	GeneName=USH2A
1	215680673	NM_206933:g.215680673:T>G	A	C	.	PASS	GeneName=USH2A
1	215680856	NM_206933:g.215680856:C>G	G	C	.	PASS	GeneName=USH2A
1	215681225	NM_206933:g.215681225:G>A	C	T	.	PASS	GeneName=USH2A
1	215681240	NM_206933:g.215681240:G>A	C	T	.	PASS	GeneName=USH2A
1	215681922	NM_206933:g.215681922:T>C	A	G	.	PASS	GeneName=USH2A
1	215681940	NM_206933:g.215681940:T>C	A	G	.	PASS	GeneName=USH2A
1	215682004	NM_206933:g.215682004:A>G	T	C	.	PASS	GeneName=USH2A
1	215682753	NM_206933:g.215682753_215682753:delinsAG	C	CT	.	PASS	GeneName=USH2A
1	215682778	NM_206933:g.215682778:G>T	C	A	.	PASS	GeneName=USH2A
1	215682866	NM_206933:g.215682866:T>A	A	T	.	PASS	GeneName=USH2A
1	215682992	NM_206933:g.215682992:C>A	G	T	.	PASS	GeneName=USH2A
1	215682992	NM_206933:g.215682992:C>T	G	A	.	PASS	GeneName=USH2A
1	215683060	NM_206933:g.215683060:G>A	C	T	.	PASS	GeneName=USH2A
1	215683101	NM_206933:g.215683101:C>A	G	T	.	PASS	GeneName=USH2A
1	215683117	NM_206933:g.215683117:C>T	G	A	.	PASS	GeneName=USH2A
1	215683707	NM_206933:g.215683707:A>G	T	C	.	PASS	GeneName=USH2A
1	215683803	NM_206933:g.215683804_215683803:delinsG	CT	C	.	PASS	GeneName=USH2A
1	215683975	NM_206933:g.215683975_215683975:delinsAG	C	CT	.	PASS	GeneName=USH2A
1	215684056	NM_206933:g.215684056:G>T	C	A	.	PASS	GeneName=USH2A
1	215684534	NM_206933:g.215684534:A>T	T	A	.	PASS	GeneName=USH2A
1	215684657	NM_206933:g.215684657:G>A	C	T	.	PASS	GeneName=USH2A
1	215684814	NM_206933:g.215684814:G>A	C	T	.	PASS	GeneName=USH2A
1	215684851	NM_206933:g.215684851:C>G	G	C	.	PASS	GeneName=USH2A
1	215684865	NM_206933:g.215684865:T>G	A	C	.	PASS	GeneName=USH2A
1	215684939	NM_206933:g.215684939:T>A	A	T	.	PASS	GeneName=USH2A
1	215684999	NM_206933:g.215684999:A>G	T	C	.	PASS	GeneName=USH2A
1	215685332	NM_206933:g.215685333_215685332:delinsC	GT	G	.	PASS	GeneName=USH2A
1	215685342	NM_206933:g.215685342:A>C	T	G	.	PASS	GeneName=USH2A
1	215685354	NM_206933:g.215685355_215685354:delinsC	GT	G	.	PASS	GeneName=USH2A
1	215685384	NM_206933:g.215685384:G>A	C	T	.	PASS	GeneName=USH2A
1	215685440	NM_206933:g.215685440:A>G	T	C	.	PASS	GeneName=USH2A
1	215685443	NM_206933:g.215685443:G>A	C	T	.	PASS	GeneName=USH2A
1	215685604	NM_206933:g.215685604:G>A	C	T	.	PASS	GeneName=USH2A
1	215685604	NM_206933:g.215685604:G>T	C	A	.	PASS	GeneName=USH2A
1	215685649	NM_206933:g.215685649:T>A	A	T	.	PASS	GeneName=USH2A
1	215685693	NM_206933:g.215685693_215685693:delinsAAT	A	ATT	.	PASS	GeneName=USH2A
1	215685693	NM_206933:g.215685693_215685693:delinsAT	A	AT	.	PASS	GeneName=USH2A
1	215685693	NM_206933:g.215685693_215685693:delinsCT	A	AG	.	PASS	GeneName=USH2A
1	215686022	NM_206933:g.215686022:G>A	C	T	.	PASS	GeneName=USH2A
1	215686060	NM_206933:g.215686060:T>G	A	C	.	PASS	GeneName=USH2A
1	215686216	NM_206933:g.215686216:C>G	G	C	.	PASS	GeneName=USH2A
1	215686266	NM_206933:g.215686266:T>C	A	G	.	PASS	GeneName=USH2A
1	215686294	NM_206933:g.215686294:T>C	A	G	.	PASS	GeneName=USH2A
1	215686367	NM_206933:g.215686367:A>G	T	C	.	PASS	GeneName=USH2A
1	215686367	NM_206933:g.215686367:A>T	T	A	.	PASS	GeneName=USH2A
1	215686553	NM_206933:g.215686553:A>G	T	C	.	PASS	GeneName=USH2A
1	215686591	NM_206933:g.215686591:C>T	G	A	.	PASS	GeneName=USH2A
1	215686729	NM_206933:g.215686729:G>A	C	T	.	PASS	GeneName=USH2A
1	215686992	NM_206933:g.215686992:A>G	T	C	.	PASS	GeneName=USH2A
1	215687043	NM_206933:g.215687043:T>C	A	G	.	PASS	GeneName=USH2A
1	215687122	NM_206933:g.215687122:G>A	C	T	.	PASS	GeneName=USH2A
1	215687225	NM_206933:g.215687225:T>G	A	C	.	PASS	GeneName=USH2A
1	215687379	NM_206933:g.215687380_215687379:delinsA	TC	T	.	PASS	GeneName=USH2A
1	215687574	NM_206933:g.215687574:A>G	T	C	.	PASS	GeneName=USH2A
1	215687591	NM_206933:g.215687591:C>G	G	C	.	PASS	GeneName=USH2A
1	215687591	NM_206933:g.215687591:C>T	G	A	.	PASS	GeneName=USH2A
1	215687891	NM_206933:g.215687891:T>G	A	C	.	PASS	GeneName=USH2A
1	215687920	NM_206933:g.215687920:G>A	C	T	.	PASS	GeneName=USH2A
1	215688069	NM_206933:g.215688069:A>C	T	G	.	PASS	GeneName=USH2A
1	215688095	NM_206933:g.215688095_215688095:delinsAAT	A	ATT	.	PASS	GeneName=USH2A
1	215688127	NM_206933:g.215688127:T>G	A	C	.	PASS	GeneName=USH2A
1	215688194	NM_206933:g.215688194_215688194:delinsTTTGC	G	GCAAA	.	PASS	GeneName=USH2A
1	215688266	NM_206933:g.215688266:C>T	G	A	.	PASS	GeneName=USH2A
1	215688307	NM_206933:g.215688307:C>T	G	A	.	PASS	GeneName=USH2A
1	215688537	NM_206933:g.215688537:A>G	T	C	.	PASS	GeneName=USH2A
1	215688791	NM_206933:g.215688791:G>A	C	T	.	PASS	GeneName=USH2A
1	215688926	NM_206933:g.215688926:C>A	G	T	.	PASS	GeneName=USH2A
1	215688931	NM_206933:g.215688931:T>C	A	G	.	PASS	GeneName=USH2A
1	215689162	NM_206933:g.215689162:G>A	C	T	.	PASS	GeneName=USH2A
1	215689190	NM_206933:g.215689190:T>C	A	G	.	PASS	GeneName=USH2A
1	215689257	NM_206933:g.215689257:A>G	T	C	.	PASS	GeneName=USH2A
1	215689295	NM_206933:g.215689295:C>T	G	A	.	PASS	GeneName=USH2A
1	215689296	NM_206933:g.215689296:A>G	T	C	.	PASS	GeneName=USH2A
1	215689454	NM_206933:g.215689454:C>T	G	A	.	PASS	GeneName=USH2A
1	215689557	NM_206933:g.215689557:T>C	A	G	.	PASS	GeneName=USH2A
1	215689596	NM_206933:g.215689596:G>T	C	A	.	PASS	GeneName=USH2A
1	215689598	NM_206933:g.215689598:C>A	G	T	.	PASS	GeneName=USH2A
1	215689656	NM_206933:g.215689656:C>T	G	A	.	PASS	GeneName=USH2A
1	215689977	NM_206933:g.215689977:T>C	A	G	.	PASS	GeneName=USH2A
1	215689990	NM_206933:g.215689990:G>A	C	T	.	PASS	GeneName=USH2A
1	215690060	NM_206933:g.215690060:G>A	C	T	.	PASS	GeneName=USH2A
1	215690236	NM_206933:g.215690236:C>T	G	A	.	PASS	GeneName=USH2A
1	215690564	NM_206933:g.215690564:T>C	A	G	.	PASS	GeneName=USH2A
1	215690697	NM_206933:g.215690700_215690697:delinsT	AGTT	A	.	PASS	GeneName=USH2A
1	215690920	NM_206933:g.215690920:G>A	C	T	.	PASS	GeneName=USH2A
1	215691103	NM_206933:g.215691103:G>A	C	T	.	PASS	GeneName=USH2A
1	215691103	NM_206933:g.215691103:G>C	C	G	.	PASS	GeneName=USH2A
1	215691133	NM_206933:g.215691133:G>A	C	T	.	PASS	GeneName=USH2A
1	215691204	NM_206933:g.215691204_215691204:delinsATT	A	AAT	.	PASS	GeneName=USH2A
1	215691240	NM_206933:g.215691240:T>C	A	G	.	PASS	GeneName=USH2A
1	215691410	NM_206933:g.215691410:T>A	A	T	.	PASS	GeneName=USH2A
1	215691936	NM_206933:g.215691936:G>A	C	T	.	PASS	GeneName=USH2A
1	215692255	NM_206933:g.215692255:C>T	G	A	.	PASS	GeneName=USH2A
1	215692257	NM_206933:g.215692257:C>A	G	T	.	PASS	GeneName=USH2A
1	215692268	NM_206933:g.215692268:A>G	T	C	.	PASS	GeneName=USH2A
1	215692339	NM_206933:g.215692339:C>T	G	A	.	PASS	GeneName=USH2A
1	215692351	NM_206933:g.215692351:T>C	A	G	.	PASS	GeneName=USH2A
1	215692592	NM_206933:g.215692592:C>T	G	A	.	PASS	GeneName=USH2A
1	215692721	NM_206933:g.215692721:C>T	G	A	.	PASS	GeneName=USH2A
1	215692726	NM_206933:g.215692726:C>A	G	T	.	PASS	GeneName=USH2A
1	215692982	NM_206933:g.215692982:G>T	C	A	.	PASS	GeneName=USH2A
1	215693076	NM_206933:g.215693076:C>T	G	A	.	PASS	GeneName=USH2A
1	215693092	NM_206933:g.215693092:T>C	A	G	.	PASS	GeneName=USH2A
1	215693135	NM_206933:g.215693135:G>A	C	T	.	PASS	GeneName=USH2A
1	215693142	NM_206933:g.215693142:T>G	A	C	.	PASS	GeneName=USH2A
1	215693307	NM_206933:g.215693307:G>C	C	G	.	PASS	GeneName=USH2A
1	215693360	NM_206933:g.215693360:C>T	G	A	.	PASS	GeneName=USH2A
1	215693550	NM_206933:g.215693550:G>C	C	G	.	PASS	GeneName=USH2A
1	215693896	NM_206933:g.215693896:T>C	A	G	.	PASS	GeneName=USH2A
1	215694170	NM_206933:g.215694170:T>A	A	T	.	PASS	GeneName=USH2A
1	215694170	NM_206933:g.215694170:T>C	A	G	.	PASS	GeneName=USH2A
1	215694259	NM_206933:g.215694259:G>T	C	A	.	PASS	GeneName=USH2A
1	215694292	NM_206933:g.215694292:A>C	T	G	.	PASS	GeneName=USH2A
1	215694299	NM_206933:g.215694299:G>A	C	T	.	PASS	GeneName=USH2A
1	215694441	NM_206933:g.215694441:G>A	C	T	.	PASS	GeneName=USH2A
1	215694573	NM_206933:g.215694577_215694573:delinsT	AAAAC	A	.	PASS	GeneName=USH2A
1	215694705	NM_206933:g.215694705:C>T	G	A	.	PASS	GeneName=USH2A
1	215695014	NM_206933:g.215695014:T>A	A	T	.	PASS	GeneName=USH2A
1	215695058	NM_206933:g.215695058:A>G	T	C	.	PASS	GeneName=USH2A
1	215695328	NM_206933:g.215695328:G>T	C	A	.	PASS	GeneName=USH2A
1	215695647	NM_206933:g.215695647:C>T	G	A	.	PASS	GeneName=USH2A
1	215695693	NM_206933:g.215695693:A>T	T	A	.	PASS	GeneName=USH2A
1	215695729	NM_206933:g.215695729:T>C	A	G	.	PASS	GeneName=USH2A
1	215695769	NM_206933:g.215695769:A>C	T	G	.	PASS	GeneName=USH2A
1	215696529	NM_206933:g.215696529:A>G	T	C	.	PASS	GeneName=USH2A
1	215696533	NM_206933:g.215696533:G>A	C	T	.	PASS	GeneName=USH2A
1	215696563	NM_206933:g.215696563:G>A	C	T	.	PASS	GeneName=USH2A
1	215696673	NM_206933:g.215696673:C>T	G	A	.	PASS	GeneName=USH2A
1	215697119	NM_206933:g.215697119_215697119:delinsAAT	A	ATT	.	PASS	GeneName=USH2A
1	215697148	NM_206933:g.215697148:C>T	G	A	.	PASS	GeneName=USH2A
1	215697210	NM_206933:g.215697210:G>A	C	T	.	PASS	GeneName=USH2A
1	215697527	NM_206933:g.215697527_215697527:delinsAAT	A	ATT	.	PASS	GeneName=USH2A
1	215697527	NM_206933:g.215697527_215697527:delinsAT	A	AT	.	PASS	GeneName=USH2A
1	215697853	NM_206933:g.215697853:C>A	G	T	.	PASS	GeneName=USH2A
1	215697883	NM_206933:g.215697883:A>G	T	C	.	PASS	GeneName=USH2A
1	215697931	NM_206933:g.215697931:C>A	G	T	.	PASS	GeneName=USH2A
1	215697931	NM_206933:g.215697931:C>G	G	C	.	PASS	GeneName=USH2A
1	215697931	NM_206933:g.215697931:C>T	G	A	.	PASS	GeneName=USH2A
1	215698003	NM_206933:g.215698003:C>A	G	T	.	PASS	GeneName=USH2A
1	215698003	NM_206933:g.215698003:C>G	G	C	.	PASS	GeneName=USH2A
1	215698003	NM_206933:g.215698003:C>T	G	A	.	PASS	GeneName=USH2A
1	215698092	NM_206933:g.215698092:A>G	T	C	.	PASS	GeneName=USH2A
1	215698415	NM_206933:g.215698415:C>A	G	T	.	PASS	GeneName=USH2A
1	215698434	NM_206933:g.215698434:G>A	C	T	.	PASS	GeneName=USH2A
1	215698743	NM_206933:g.215698743:C>T	G	A	.	PASS	GeneName=USH2A
1	215698748	NM_206933:g.215698748:T>G	A	C	.	PASS	GeneName=USH2A
1	215698942	NM_206933:g.215698942:A>G	T	C	.	PASS	GeneName=USH2A
1	215699867	NM_206933:g.215699867:C>T	G	A	.	PASS	GeneName=USH2A
1	215699899	NM_206933:g.215699899:T>G	A	C	.	PASS	GeneName=USH2A
1	215700712	NM_206933:g.215700712:C>T	G	A	.	PASS	GeneName=USH2A
1	215700731	NM_206933:g.215700731:A>G	T	C	.	PASS	GeneName=USH2A
1	215700735	NM_206933:g.215700735:A>C	T	G	.	PASS	GeneName=USH2A
1	215701173	NM_206933:g.215701173:G>A	C	T	.	PASS	GeneName=USH2A
1	215701562	NM_206933:g.215701562:G>T	C	A	.	PASS	GeneName=USH2A
1	215701586	NM_206933:g.215701586:G>C	C	G	.	PASS	GeneName=USH2A
1	215702139	NM_206933:g.215702139:A>G	T	C	.	PASS	GeneName=USH2A
1	215702273	NM_206933:g.215702273:A>G	T	C	.	PASS	GeneName=USH2A
1	215702358	NM_206933:g.215702358:C>A	G	T	.	PASS	GeneName=USH2A
1	215702498	NM_206933:g.215702498:G>A	C	T	.	PASS	GeneName=USH2A
1	215702773	NM_206933:g.215702773:C>G	G	C	.	PASS	GeneName=USH2A
1	215702773	NM_206933:g.215702773:C>T	G	A	.	PASS	GeneName=USH2A
1	215702925	NM_206933:g.215702925:C>A	G	T	.	PASS	GeneName=USH2A
1	215703361	NM_206933:g.215703361:G>A	C	T	.	PASS	GeneName=USH2A
1	215703385	NM_206933:g.215703385:G>A	C	T	.	PASS	GeneName=USH2A
1	215703609	NM_206933:g.215703609:G>A	C	T	.	PASS	GeneName=USH2A
1	215703648	NM_206933:g.215703648:A>G	T	C	.	PASS	GeneName=USH2A
1	215703663	NM_206933:g.215703663:C>T	G	A	.	PASS	GeneName=USH2A
1	215703862	NM_206933:g.215703862_215703862:delinsTC	G	GA	.	PASS	GeneName=USH2A
1	215703862	NM_206933:g.215703862_215703862:delinsTTC	G	GAA	.	PASS	GeneName=USH2A
1	215703879	NM_206933:g.215703879:T>C	A	G	.	PASS	GeneName=USH2A
1	215704124	NM_206933:g.215704124:G>A	C	T	.	PASS	GeneName=USH2A
1	215704534	NM_206933:g.215704534:C>A	G	T	.	PASS	GeneName=USH2A
1	215704701	NM_206933:g.215704701:G>A	C	T	.	PASS	GeneName=USH2A
1	215704843	NM_206933:g.215704843:G>A	C	T	.	PASS	GeneName=USH2A
1	215704901	NM_206933:g.215704901:G>A	C	T	.	PASS	GeneName=USH2A
1	215705011	NM_206933:g.215705011:G>A	C	T	.	PASS	GeneName=USH2A
1	215705318	NM_206933:g.215705318:C>A	G	T	.	PASS	GeneName=USH2A
1	215705318	NM_206933:g.215705318:C>T	G	A	.	PASS	GeneName=USH2A
1	215705510	NM_206933:g.215705510:T>C	A	G	.	PASS	GeneName=USH2A
1	215705739	NM_206933:g.215705739:G>A	C	T	.	PASS	GeneName=USH2A
1	215705765	NM_206933:g.215705765:A>G	T	C	.	PASS	GeneName=USH2A
1	215706123	NM_206933:g.215706123:C>T	G	A	.	PASS	GeneName=USH2A
1	215707343	NM_206933:g.215707343:A>C	T	G	.	PASS	GeneName=USH2A
1	215707343	NM_206933:g.215707343:A>G	T	C	.	PASS	GeneName=USH2A
1	215707688	NM_206933:g.215707688:C>T	G	A	.	PASS	GeneName=USH2A
1	215708320	NM_206933:g.215708320:A>G	T	C	.	PASS	GeneName=USH2A
1	215708642	NM_206933:g.215708642:C>T	G	A	.	PASS	GeneName=USH2A
1	215708683	NM_206933:g.215708683:G>A	C	T	.	PASS	GeneName=USH2A
1	215708683	NM_206933:g.215708683:G>T	C	A	.	PASS	GeneName=USH2A
1	215708755	NM_206933:g.215708755:C>T	G	A	.	PASS	GeneName=USH2A
1	215709056	NM_206933:g.215709056:G>A	C	T	.	PASS	GeneName=USH2A
1	215709056	NM_206933:g.215709056:G>T	C	A	.	PASS	GeneName=USH2A
1	215709120	NM_206933:g.215709121_215709120:delinsT	AC	A	.	PASS	GeneName=USH2A
1	215709512	NM_206933:g.215709519_215709512:delinsT	ATTGAGTT	A	.	PASS	GeneName=USH2A
1	215709645	NM_206933:g.215709670_215709666:delinsT	TAAAA	T	.	PASS	GeneName=USH2A
1	215709893	NM_206933:g.215709893:T>A	A	T	.	PASS	GeneName=USH2A
1	215709893	NM_206933:g.215709893:T>G	A	C	.	PASS	GeneName=USH2A
1	215709988	NM_206933:g.215709988:A>G	T	C	.	PASS	GeneName=USH2A
1	215710008	NM_206933:g.215710008:C>T	G	A	.	PASS	GeneName=USH2A
1	215710092	NM_206933:g.215710092:A>G	T	C	.	PASS	GeneName=USH2A
1	215710125	NM_206933:g.215710125:T>A	A	T	.	PASS	GeneName=USH2A
1	215710125	NM_206933:g.215710125:T>C	A	G	.	PASS	GeneName=USH2A
1	215710753	NM_206933:g.215710753:T>C	A	G	.	PASS	GeneName=USH2A
1	215710771	NM_206933:g.215710771:A>G	T	C	.	PASS	GeneName=USH2A
1	215711600	NM_206933:g.215711600:G>A	C	T	.	PASS	GeneName=USH2A
1	215711842	NM_206933:g.215711842:T>C	A	G	.	PASS	GeneName=USH2A
1	215711954	NM_206933:g.215711954:T>C	A	G	.	PASS	GeneName=USH2A
1	215712242	NM_206933:g.215712242:T>A	A	T	.	PASS	GeneName=USH2A
1	215712346	NM_206933:g.215712346:G>A	C	T	.	PASS	GeneName=USH2A
1	215712496	NM_206933:g.215712496:A>G	T	C	.	PASS	GeneName=USH2A
1	215712820	NM_206933:g.215712820_215712820:delinsAAT	A	ATT	.	PASS	GeneName=USH2A
1	215712820	NM_206933:g.215712820_215712820:delinsAT	A	AT	.	PASS	GeneName=USH2A
1	215712846	NM_206933:g.215712846:T>C	A	G	.	PASS	GeneName=USH2A
1	215713058	NM_206933:g.215713058:G>A	C	T	.	PASS	GeneName=USH2A
1	215713367	NM_206933:g.215713367:A>G	T	C	.	PASS	GeneName=USH2A
1	215713455	NM_206933:g.215713455:A>T	T	A	.	PASS	GeneName=USH2A
1	215713633	NM_206933:g.215713633:G>A	C	T	.	PASS	GeneName=USH2A
1	215714056	NM_206933:g.215714056:A>G	T	C	.	PASS	GeneName=USH2A
1	215714060	NM_206933:g.215714060:T>C	A	G	.	PASS	GeneName=USH2A
1	215714144	NM_206933:g.215714144:A>G	T	C	.	PASS	GeneName=USH2A
1	215714509	NM_206933:g.215714509:C>A	G	T	.	PASS	GeneName=USH2A
1	215714587	NM_206933:g.215714587:A>C	T	G	.	PASS	GeneName=USH2A
1	215714995	NM_206933:g.215714995:T>C	A	G	.	PASS	GeneName=USH2A
1	215715315	NM_206933:g.215715315:C>A	G	T	.	PASS	GeneName=USH2A
1	215715370	NM_206933:g.215715370:C>A	G	T	.	PASS	GeneName=USH2A
1	215715986	NM_206933:g.215715986:C>T	G	A	.	PASS	GeneName=USH2A
1	215716015	NM_206933:g.215716015:A>T	T	A	.	PASS	GeneName=USH2A
1	215716068	NM_206933:g.215716068:C>T	G	A	.	PASS	GeneName=USH2A
1	215716665	NM_206933:g.215716665:G>C	C	G	.	PASS	GeneName=USH2A
1	215716688	NM_206933:g.215716688:A>G	T	C	.	PASS	GeneName=USH2A
1	215716688	NM_206933:g.215716688:A>T	T	A	.	PASS	GeneName=USH2A
1	215717163	NM_206933:g.215717163:A>G	T	C	.	PASS	GeneName=USH2A
1	215717171	NM_206933:g.215717171:A>C	T	G	.	PASS	GeneName=USH2A
1	215717171	NM_206933:g.215717171:A>T	T	A	.	PASS	GeneName=USH2A
1	215717313	NM_206933:g.215717313:T>C	A	G	.	PASS	GeneName=USH2A
1	215717832	NM_206933:g.215717832:A>G	T	C	.	PASS	GeneName=USH2A
1	215717853	NM_206933:g.215717853:G>A	C	T	.	PASS	GeneName=USH2A
1	215718012	NM_206933:g.215718012:A>C	T	G	.	PASS	GeneName=USH2A
1	215718073	NM_206933:g.215718073:C>T	G	A	.	PASS	GeneName=USH2A
1	215718528	NM_206933:g.215718528:C>G	G	C	.	PASS	GeneName=USH2A
1	215718528	NM_206933:g.215718528:C>T	G	A	.	PASS	GeneName=USH2A
1	215718743	NM_206933:g.215718743_215718743:delinsTG	C	CA	.	PASS	GeneName=USH2A
1	215718781	NM_206933:g.215718781:T>A	A	T	.	PASS	GeneName=USH2A
1	215718783	NM_206933:g.215718783:G>A	C	T	.	PASS	GeneName=USH2A
1	215719101	NM_206933:g.215719101:G>A	C	T	.	PASS	GeneName=USH2A
1	215719558	NM_206933:g.215719558:T>C	A	G	.	PASS	GeneName=USH2A
1	215719721	NM_206933:g.215719721:G>A	C	T	.	PASS	GeneName=USH2A
1	215719961	NM_206933:g.215719961:T>C	A	G	.	PASS	GeneName=USH2A
1	215720175	NM_206933:g.215720175_215720175:delinsTA	T	TA	.	PASS	GeneName=USH2A
1	215720175	NM_206933:g.215720175_215720175:delinsTTA	T	TAA	.	PASS	GeneName=USH2A
1	215720217	NM_206933:g.215720217:G>C	C	G	.	PASS	GeneName=USH2A
1	215720476	NM_206933:g.215720476:C>T	G	A	.	PASS	GeneName=USH2A
1	215720568	NM_206933:g.215720568:T>G	A	C	.	PASS	GeneName=USH2A
1	215721094	NM_206933:g.215721094:T>C	A	G	.	PASS	GeneName=USH2A
1	215721101	NM_206933:g.215721101:A>G	T	C	.	PASS	GeneName=USH2A
1	215721137	NM_206933:g.215721137:G>C	C	G	.	PASS	GeneName=USH2A
1	215721544	NM_206933:g.215721544:T>C	A	G	.	PASS	GeneName=USH2A
1	215721992	NM_206933:g.215721992:C>A	G	T	.	PASS	GeneName=USH2A
1	215722091	NM_206933:g.215722091:C>A	G	T	.	PASS	GeneName=USH2A
1	215722091	NM_206933:g.215722091:C>T	G	A	.	PASS	GeneName=USH2A
1	215722114	NM_206933:g.215722114:C>A	G	T	.	PASS	GeneName=USH2A
1	215722114	NM_206933:g.215722114:C>G	G	C	.	PASS	GeneName=USH2A
1	215722114	NM_206933:g.215722114:C>T	G	A	.	PASS	GeneName=USH2A
1	215722887	NM_206933:g.215722887:T>G	A	C	.	PASS	GeneName=USH2A
1	215723649	NM_206933:g.215723649:A>G	T	C	.	PASS	GeneName=USH2A
1	215723649	NM_206933:g.215723649:A>T	T	A	.	PASS	GeneName=USH2A
1	215723757	NM_206933:g.215723757:A>C	T	G	.	PASS	GeneName=USH2A
1	215723815	NM_206933:g.215723815:C>T	G	A	.	PASS	GeneName=USH2A
1	215723906	NM_206933:g.215723906:C>T	G	A	.	PASS	GeneName=USH2A
1	215724048	NM_206933:g.215724048:C>T	G	A	.	PASS	GeneName=USH2A
1	215724071	NM_206933:g.215724077_215724071:delinsC	GATATCT	G	.	PASS	GeneName=USH2A
1	215724220	NM_206933:g.215724222_215724220:delinsT	AAC	A	.	PASS	GeneName=USH2A
1	215724513	NM_206933:g.215724513:G>A	C	T	.	PASS	GeneName=USH2A
1	215724562	NM_206933:g.215724562:C>T	G	A	.	PASS	GeneName=USH2A
1	215724600	NM_206933:g.215724600:G>A	C	T	.	PASS	GeneName=USH2A
1	215724715	NM_206933:g.215724715:A>T	T	A	.	PASS	GeneName=USH2A
1	215724739	NM_206933:g.215724741_215724739:delinsA	TCA	T	.	PASS	GeneName=USH2A
1	215724770	NM_206933:g.215724771_215724770:delinsG	CT	C	.	PASS	GeneName=USH2A
1	215724880	NM_206933:g.215724880:C>T	G	A	.	PASS	GeneName=USH2A
1	215725056	NM_206933:g.215725056:G>A	C	T	.	PASS	GeneName=USH2A
1	215725057	NM_206933:g.215725057:C>T	G	A	.	PASS	GeneName=USH2A
1	215725117	NM_206933:g.215725117:C>T	G	A	.	PASS	GeneName=USH2A
1	215725254	NM_206933:g.215725254:G>A	C	T	.	PASS	GeneName=USH2A
1	215725441	NM_206933:g.215725441:A>C	T	G	.	PASS	GeneName=USH2A
1	215725507	NM_206933:g.215725507:A>G	T	C	.	PASS	GeneName=USH2A
1	215725700	NM_206933:g.215725700:C>T	G	A	.	PASS	GeneName=USH2A
1	215726093	NM_206933:g.215726093:T>A	A	T	.	PASS	GeneName=USH2A
1	215726093	NM_206933:g.215726093:T>C	A	G	.	PASS	GeneName=USH2A
1	215726275	NM_206933:g.215726275:A>G	T	C	.	PASS	GeneName=USH2A
1	215726275	NM_206933:g.215726275:A>T	T	A	.	PASS	GeneName=USH2A
1	215726310	NM_206933:g.215726310:T>C	A	G	.	PASS	GeneName=USH2A
1	215726814	NM_206933:g.215726814:A>G	T	C	.	PASS	GeneName=USH2A
1	215726967	NM_206933:g.215726967:C>T	G	A	.	PASS	GeneName=USH2A
1	215727308	NM_206933:g.215727308:C>A	G	T	.	PASS	GeneName=USH2A
1	215727552	NM_206933:g.215727552:T>G	A	C	.	PASS	GeneName=USH2A
1	215727681	NM_206933:g.215727681:G>A	C	T	.	PASS	GeneName=USH2A
1	215727957	NM_206933:g.215727957:A>G	T	C	.	PASS	GeneName=USH2A
1	215728150	NM_206933:g.215728150:G>A	C	T	.	PASS	GeneName=USH2A
1	215728189	NM_206933:g.215728189:A>T	T	A	.	PASS	GeneName=USH2A
1	215728360	NM_206933:g.215728360:G>A	C	T	.	PASS	GeneName=USH2A
1	215728488	NM_206933:g.215728488:A>T	T	A	.	PASS	GeneName=USH2A
1	215728582	NM_206933:g.215728582_215728582:delinsGAGTGTGTC	G	GACACACTC	.	PASS	GeneName=USH2A
1	215728582	NM_206933:g.215728582_215728582:delinsGTATGTGTC	G	GACACATAC	.	PASS	GeneName=USH2A
1	215728582	NM_206933:g.215728582_215728582:delinsGTC	G	GAC	.	PASS	GeneName=USH2A
1	215728582	NM_206933:g.215728582_215728582:delinsGTGTC	G	GACAC	.	PASS	GeneName=USH2A
1	215728582	NM_206933:g.215728582_215728582:delinsGTGTGTC	G	GACACAC	.	PASS	GeneName=USH2A
1	215728582	NM_206933:g.215728582_215728582:delinsGTGTGTGTC	G	GACACACAC	.	PASS	GeneName=USH2A
1	215728582	NM_206933:g.215728582_215728582:delinsGTGTGTGTGTC	G	GACACACACAC	.	PASS	GeneName=USH2A
1	215728582	NM_206933:g.215728582_215728582:delinsGTGTGTGTGTGTC	G	GACACACACACAC	.	PASS	GeneName=USH2A
1	215728582	NM_206933:g.215728582_215728582:delinsGTGTGTGTGTGTGTC	G	GACACACACACACAC	.	PASS	GeneName=USH2A
1	215728582	NM_206933:g.215728582_215728582:delinsGTGTGTGTGTGTGTGTC	G	GACACACACACACACAC	.	PASS	GeneName=USH2A
1	215728582	NM_206933:g.215728582_215728582:delinsGTGTGTGTGTGTGTGTGTC	G	GACACACACACACACACAC	.	PASS	GeneName=USH2A
1	215728582	NM_206933:g.215728582_215728582:delinsGTGTGTGTGTGTGTGTGTGTC	G	GACACACACACACACACACAC	.	PASS	GeneName=USH2A
1	215728582	NM_206933:g.215728582_215728582:delinsGTGTGTGTGTGTGTGTGTGTGTC	G	GACACACACACACACACACACAC	.	PASS	GeneName=USH2A
1	215728582	NM_206933:g.215728582_215728582:delinsGTGTGTGTGTGTGTGTGTGTGTGTC	G	GACACACACACACACACACACACAC	.	PASS	GeneName=USH2A
1	215728582	NM_206933:g.215728582_215728582:delinsGTGTGTGTGTGTGTGTGTGTGTGTGTC	G	GACACACACACACACACACACACACAC	.	PASS	GeneName=USH2A
1	215728582	NM_206933:g.215728582_215728582:delinsTGTGTGTGC	G	GCACACACA	.	PASS	GeneName=USH2A
1	215728582	NM_206933:g.215728582_215728582:delinsTGTGTGTGTGTGTGC	G	GCACACACACACACA	.	PASS	GeneName=USH2A
1	215728645	NM_206933:g.215728645:C>A	G	T	.	PASS	GeneName=USH2A
1	215728709	NM_206933:g.215728709:T>C	A	G	.	PASS	GeneName=USH2A
1	215728897	NM_206933:g.215728897:C>T	G	A	.	PASS	GeneName=USH2A
1	215729230	NM_206933:g.215729230:C>T	G	A	.	PASS	GeneName=USH2A
1	215729589	NM_206933:g.215729592_215729589:delinsG	CATG	C	.	PASS	GeneName=USH2A
1	215729623	NM_206933:g.215729623_215729623:delinsAC	G	GT	.	PASS	GeneName=USH2A
1	215729766	NM_206933:g.215729766:C>A	G	T	.	PASS	GeneName=USH2A
1	215730149	NM_206933:g.215730149:C>A	G	T	.	PASS	GeneName=USH2A
1	215730149	NM_206933:g.215730149:C>G	G	C	.	PASS	GeneName=USH2A
1	215730495	NM_206933:g.215730495:C>A	G	T	.	PASS	GeneName=USH2A
1	215730495	NM_206933:g.215730495:C>G	G	C	.	PASS	GeneName=USH2A
1	215730565	NM_206933:g.215730565:G>A	C	T	.	PASS	GeneName=USH2A
1	215731138	NM_206933:g.215731138:T>C	A	G	.	PASS	GeneName=USH2A
1	215731142	NM_206933:g.215731142:C>T	G	A	.	PASS	GeneName=USH2A
1	215731315	NM_206933:g.215731315:G>T	C	A	.	PASS	GeneName=USH2A
1	215731531	NM_206933:g.215731531:C>T	G	A	.	PASS	GeneName=USH2A
1	215732382	NM_206933:g.215732382:G>A	C	T	.	PASS	GeneName=USH2A
1	215732520	NM_206933:g.215732520_215732520:delinsAAAGAAAG	C	CTTTCTTT	.	PASS	GeneName=USH2A
1	215732520	NM_206933:g.215732520_215732520:delinsTAAGAAAG	C	CTTTCTTA	.	PASS	GeneName=USH2A
1	215732520	NM_206933:g.215732520_215732520:delinsTAAGGAAG	C	CTTCCTTA	.	PASS	GeneName=USH2A
1	215732726	NM_206933:g.215732726:T>C	A	G	.	PASS	GeneName=USH2A
1	215732819	NM_206933:g.215732819:C>A	G	T	.	PASS	GeneName=USH2A
1	215733052	NM_206933:g.215733052:T>C	A	G	.	PASS	GeneName=USH2A
1	215733093	NM_206933:g.215733093:A>G	T	C	.	PASS	GeneName=USH2A
1	215733129	NM_206933:g.215733129:G>A	C	T	.	PASS	GeneName=USH2A
1	215733129	NM_206933:g.215733129:G>T	C	A	.	PASS	GeneName=USH2A
1	215733213	NM_206933:g.215733213:C>T	G	A	.	PASS	GeneName=USH2A
1	215733332	NM_206933:g.215733332:G>A	C	T	.	PASS	GeneName=USH2A
1	215733687	NM_206933:g.215733687:G>T	C	A	.	PASS	GeneName=USH2A
1	215733758	NM_206933:g.215733758:T>A	A	T	.	PASS	GeneName=USH2A
1	215734332	NM_206933:g.215734332:G>A	C	T	.	PASS	GeneName=USH2A
1	215734683	NM_206933:g.215734683:G>A	C	T	.	PASS	GeneName=USH2A
1	215734845	NM_206933:g.215734845:G>A	C	T	.	PASS	GeneName=USH2A
1	215735072	NM_206933:g.215735072:G>T	C	A	.	PASS	GeneName=USH2A
1	215735611	NM_206933:g.215735611:A>G	T	C	.	PASS	GeneName=USH2A
1	215736410	NM_206933:g.215736410:G>A	C	T	.	PASS	GeneName=USH2A
1	215736751	NM_206933:g.215736751:G>C	C	G	.	PASS	GeneName=USH2A
1	215736873	NM_206933:g.215736873:T>C	A	G	.	PASS	GeneName=USH2A
1	215736928	NM_206933:g.215736928:T>C	A	G	.	PASS	GeneName=USH2A
1	215737160	NM_206933:g.215737160:C>T	G	A	.	PASS	GeneName=USH2A
1	215737173	NM_206933:g.215737173:T>C	A	G	.	PASS	GeneName=USH2A
1	215737432	NM_206933:g.215737432:G>C	C	G	.	PASS	GeneName=USH2A
1	215737611	NM_206933:g.215737611:T>A	A	T	.	PASS	GeneName=USH2A
1	215738510	NM_206933:g.215738510:G>C	C	G	.	PASS	GeneName=USH2A
1	215738978	NM_206933:g.215738978:G>A	C	T	.	PASS	GeneName=USH2A
1	215739045	NM_206933:g.215739045:T>A	A	T	.	PASS	GeneName=USH2A
1	215739258	NM_206933:g.215739258:T>C	A	G	.	PASS	GeneName=USH2A
1	215739300	NM_206933:g.215739300:A>G	T	C	.	PASS	GeneName=USH2A
1	215739525	NM_206933:g.215739525:A>C	T	G	.	PASS	GeneName=USH2A
1	215739525	NM_206933:g.215739525:A>T	T	A	.	PASS	GeneName=USH2A
1	215740195	NM_206933:g.215740195:G>A	C	T	.	PASS	GeneName=USH2A
1	215740243	NM_206933:g.215740243:A>G	T	C	.	PASS	GeneName=USH2A
1	215740652	NM_206933:g.215740652:A>C	T	G	.	PASS	GeneName=USH2A
1	215741028	NM_206933:g.215741028:C>T	G	A	.	PASS	GeneName=USH2A
1	215741130	NM_206933:g.215741130:G>T	C	A	.	PASS	GeneName=USH2A
1	215741304	NM_206933:g.215741304:A>T	T	A	.	PASS	GeneName=USH2A
1	215741484	NM_206933:g.215741484:A>T	T	A	.	PASS	GeneName=USH2A
1	215742036	NM_206933:g.215742036:G>A	C	T	.	PASS	GeneName=USH2A
1	215742122	NM_206933:g.215742122:G>A	C	T	.	PASS	GeneName=USH2A
1	215742122	NM_206933:g.215742122:G>T	C	A	.	PASS	GeneName=USH2A
1	215742139	NM_206933:g.215742139:G>A	C	T	.	PASS	GeneName=USH2A
1	215742139	NM_206933:g.215742139:G>C	C	G	.	PASS	GeneName=USH2A
1	215742739	NM_206933:g.215742739:C>G	G	C	.	PASS	GeneName=USH2A
1	215742744	NM_206933:g.215742744:T>C	A	G	.	PASS	GeneName=USH2A
1	215742894	NM_206933:g.215742894:G>A	C	T	.	PASS	GeneName=USH2A
1	215743079	NM_206933:g.215743079:G>A	C	T	.	PASS	GeneName=USH2A
1	215743221	NM_206933:g.215743221:C>T	G	A	.	PASS	GeneName=USH2A
1	215743416	NM_206933:g.215743416:C>G	G	C	.	PASS	GeneName=USH2A
1	215743416	NM_206933:g.215743416:C>T	G	A	.	PASS	GeneName=USH2A
1	215743418	NM_206933:g.215743418:T>C	A	G	.	PASS	GeneName=USH2A
1	215743418	NM_206933:g.215743418:T>G	A	C	.	PASS	GeneName=USH2A
1	215743454	NM_206933:g.215743454:T>C	A	G	.	PASS	GeneName=USH2A
1	215743461	NM_206933:g.215743461:C>A	G	T	.	PASS	GeneName=USH2A
1	215743461	NM_206933:g.215743461:C>G	G	C	.	PASS	GeneName=USH2A
1	215743599	NM_206933:g.215743599:A>G	T	C	.	PASS	GeneName=USH2A
1	215743744	NM_206933:g.215743744:G>A	C	T	.	PASS	GeneName=USH2A
1	215743820	NM_206933:g.215743820_215743820:delinsTG	C	CA	.	PASS	GeneName=USH2A
1	215743820	NM_206933:g.215743820_215743820:delinsTTG	C	CAA	.	PASS	GeneName=USH2A
1	215743820	NM_206933:g.215743820_215743820:delinsTTTG	C	CAAA	.	PASS	GeneName=USH2A
1	215744049	NM_206933:g.215744049:A>G	T	C	.	PASS	GeneName=USH2A
1	215744411	NM_206933:g.215744411:A>T	T	A	.	PASS	GeneName=USH2A
1	215744501	NM_206933:g.215744501:A>G	T	C	.	PASS	GeneName=USH2A
1	215745224	NM_206933:g.215745224:T>A	A	T	.	PASS	GeneName=USH2A
1	215745290	NM_206933:g.215745290:T>C	A	G	.	PASS	GeneName=USH2A
1	215745427	NM_206933:g.215745428_215745427:delinsT	AT	A	.	PASS	GeneName=USH2A
1	215745500	NM_206933:g.215745500:A>G	T	C	.	PASS	GeneName=USH2A
1	215745608	NM_206933:g.215745608:G>A	C	T	.	PASS	GeneName=USH2A
1	215745620	NM_206933:g.215745620:C>T	G	A	.	PASS	GeneName=USH2A
1	215745796	NM_206933:g.215745796:T>C	A	G	.	PASS	GeneName=USH2A
1	215746064	NM_206933:g.215746066_215746064:delinsA	TTG	T	.	PASS	GeneName=USH2A
1	215746113	NM_206933:g.215746113:A>G	T	C	.	PASS	GeneName=USH2A
1	215746166	NM_206933:g.215746166:G>A	C	T	.	PASS	GeneName=USH2A
1	215746289	NM_206933:g.215746289:C>T	G	A	.	PASS	GeneName=USH2A
1	215746441	NM_206933:g.215746442_215746441:delinsA	TG	T	.	PASS	GeneName=USH2A
1	215746506	NM_206933:g.215746506:T>A	A	T	.	PASS	GeneName=USH2A
1	215746506	NM_206933:g.215746506:T>C	A	G	.	PASS	GeneName=USH2A
1	215746867	NM_206933:g.215746867:T>C	A	G	.	PASS	GeneName=USH2A
1	215746915	NM_206933:g.215746915:G>A	C	T	.	PASS	GeneName=USH2A
1	215747399	NM_206933:g.215747399:G>A	C	T	.	PASS	GeneName=USH2A
1	215747556	NM_206933:g.215747556:A>T	T	A	.	PASS	GeneName=USH2A
1	215747659	NM_206933:g.215747659:C>G	G	C	.	PASS	GeneName=USH2A
1	215747659	NM_206933:g.215747659:C>T	G	A	.	PASS	GeneName=USH2A
1	215747697	NM_206933:g.215747697:T>C	A	G	.	PASS	GeneName=USH2A
1	215747806	NM_206933:g.215747806:C>G	G	C	.	PASS	GeneName=USH2A
1	215747886	NM_206933:g.215747886:C>A	G	T	.	PASS	GeneName=USH2A
1	215747886	NM_206933:g.215747886:C>T	G	A	.	PASS	GeneName=USH2A
1	215747891	NM_206933:g.215747891:C>A	G	T	.	PASS	GeneName=USH2A
1	215747891	NM_206933:g.215747891:C>T	G	A	.	PASS	GeneName=USH2A
1	215747909	NM_206933:g.215747909:C>G	G	C	.	PASS	GeneName=USH2A
1	215747945	NM_206933:g.215747945:C>A	G	T	.	PASS	GeneName=USH2A
1	215747945	NM_206933:g.215747945:C>T	G	A	.	PASS	GeneName=USH2A
1	215747980	NM_206933:g.215747980:G>A	C	T	.	PASS	GeneName=USH2A
1	215748188	NM_206933:g.215748188:G>A	C	T	.	PASS	GeneName=USH2A
1	215748192	NM_206933:g.215748192:G>C	C	G	.	PASS	GeneName=USH2A
1	215748284	NM_206933:g.215748284:A>T	T	A	.	PASS	GeneName=USH2A
1	215748337	NM_206933:g.215748337:A>G	T	C	.	PASS	GeneName=USH2A
1	215748614	NM_206933:g.215748614:C>T	G	A	.	PASS	GeneName=USH2A
1	215748719	NM_206933:g.215748719:G>A	C	T	.	PASS	GeneName=USH2A
1	215748891	NM_206933:g.215748891:C>T	G	A	.	PASS	GeneName=USH2A
1	215749127	NM_206933:g.215749127:C>G	G	C	.	PASS	GeneName=USH2A
1	215749518	NM_206933:g.215749518:G>T	C	A	.	PASS	GeneName=USH2A
1	215749985	NM_206933:g.215749985:T>A	A	T	.	PASS	GeneName=USH2A
1	215750291	NM_206933:g.215750291:T>G	A	C	.	PASS	GeneName=USH2A
1	215751290	NM_206933:g.215751293_215751290:delinsG	CAGT	C	.	PASS	GeneName=USH2A
1	215751364	NM_206933:g.215751364:A>G	T	C	.	PASS	GeneName=USH2A
1	215751646	NM_206933:g.215751646:A>G	T	C	.	PASS	GeneName=USH2A
1	215751825	NM_206933:g.215751825:T>C	A	G	.	PASS	GeneName=USH2A
1	215752471	NM_206933:g.215752471:C>T	G	A	.	PASS	GeneName=USH2A
1	215752596	NM_206933:g.215752596:T>C	A	G	.	PASS	GeneName=USH2A
1	215753275	NM_206933:g.215753275:A>C	T	G	.	PASS	GeneName=USH2A
1	215753536	NM_206933:g.215753536:A>G	T	C	.	PASS	GeneName=USH2A
1	215753536	NM_206933:g.215753536:A>T	T	A	.	PASS	GeneName=USH2A
1	215754183	NM_206933:g.215754183:C>T	G	A	.	PASS	GeneName=USH2A
1	215754660	NM_206933:g.215754668_215754660:delinsT	ATAGCTGAT	A	.	PASS	GeneName=USH2A
1	215754790	NM_206933:g.215754790:G>A	C	T	.	PASS	GeneName=USH2A
1	215754979	NM_206933:g.215754979:G>A	C	T	.	PASS	GeneName=USH2A
1	215755017	NM_206933:g.215755017:G>A	C	T	.	PASS	GeneName=USH2A
1	215755141	NM_206933:g.215755141:A>G	T	C	.	PASS	GeneName=USH2A
1	215756073	NM_206933:g.215756073:A>C	T	G	.	PASS	GeneName=USH2A
1	215756385	NM_206933:g.215756385:T>A	A	T	.	PASS	GeneName=USH2A
1	215756385	NM_206933:g.215756385:T>C	A	G	.	PASS	GeneName=USH2A
1	215756453	NM_206933:g.215756453:T>A	A	T	.	PASS	GeneName=USH2A
1	215756453	NM_206933:g.215756453:T>C	A	G	.	PASS	GeneName=USH2A
1	215756642	NM_206933:g.215756642:C>T	G	A	.	PASS	GeneName=USH2A
1	215756748	NM_206933:g.215756748:C>T	G	A	.	PASS	GeneName=USH2A
1	215757331	NM_206933:g.215757331:T>C	A	G	.	PASS	GeneName=USH2A
1	215757381	NM_206933:g.215757381:T>C	A	G	.	PASS	GeneName=USH2A
1	215757540	NM_206933:g.215757540:G>C	C	G	.	PASS	GeneName=USH2A
1	215757596	NM_206933:g.215757596:A>T	T	A	.	PASS	GeneName=USH2A
1	215758586	NM_206933:g.215758586:A>G	T	C	.	PASS	GeneName=USH2A
1	215758586	NM_206933:g.215758586:A>T	T	A	.	PASS	GeneName=USH2A
1	215759073	NM_206933:g.215759073:C>G	G	C	.	PASS	GeneName=USH2A
1	215759073	NM_206933:g.215759073:C>T	G	A	.	PASS	GeneName=USH2A
1	215759319	NM_206933:g.215759319:G>A	C	T	.	PASS	GeneName=USH2A
1	215759401	NM_206933:g.215759401:A>C	T	G	.	PASS	GeneName=USH2A
1	215759461	NM_206933:g.215759461:G>A	C	T	.	PASS	GeneName=USH2A
1	215759615	NM_206933:g.215759615:C>G	G	C	.	PASS	GeneName=USH2A
1	215759615	NM_206933:g.215759615:C>T	G	A	.	PASS	GeneName=USH2A
1	215760983	NM_206933:g.215760983:A>T	T	A	.	PASS	GeneName=USH2A
1	215761141	NM_206933:g.215761141:G>A	C	T	.	PASS	GeneName=USH2A
1	215761373	NM_206933:g.215761373:A>T	T	A	.	PASS	GeneName=USH2A
1	215761859	NM_206933:g.215761859:C>T	G	A	.	PASS	GeneName=USH2A
1	215761942	NM_206933:g.215761942:G>A	C	T	.	PASS	GeneName=USH2A
1	215761950	NM_206933:g.215761950:A>T	T	A	.	PASS	GeneName=USH2A
1	215761960	NM_206933:g.215761960:C>T	G	A	.	PASS	GeneName=USH2A
1	215762318	NM_206933:g.215762318:G>A	C	T	.	PASS	GeneName=USH2A
1	215763217	NM_206933:g.215763217:A>G	T	C	.	PASS	GeneName=USH2A
1	215763277	NM_206933:g.215763277:G>A	C	T	.	PASS	GeneName=USH2A
1	215763356	NM_206933:g.215763356:A>G	T	C	.	PASS	GeneName=USH2A
1	215763558	NM_206933:g.215763558:C>T	G	A	.	PASS	GeneName=USH2A
1	215763866	NM_206933:g.215763866:A>T	T	A	.	PASS	GeneName=USH2A
1	215763912	NM_206933:g.215763912:A>T	T	A	.	PASS	GeneName=USH2A
1	215764029	NM_206933:g.215764029:T>G	A	C	.	PASS	GeneName=USH2A
1	215764745	NM_206933:g.215764745:T>C	A	G	.	PASS	GeneName=USH2A
1	215764774	NM_206933:g.215764774:T>C	A	G	.	PASS	GeneName=USH2A
1	215765674	NM_206933:g.215765676_215765674:delinsG	CTA	C	.	PASS	GeneName=USH2A
1	215765741	NM_206933:g.215765741:C>G	G	C	.	PASS	GeneName=USH2A
1	215767197	NM_206933:g.215767197:A>C	T	G	.	PASS	GeneName=USH2A
1	215767211	NM_206933:g.215767212_215767211:delinsG	CT	C	.	PASS	GeneName=USH2A
1	215767406	NM_206933:g.215767406:T>G	A	C	.	PASS	GeneName=USH2A
1	215768057	NM_206933:g.215768059_215768057:delinsG	CTG	C	.	PASS	GeneName=USH2A
1	215768330	NM_206933:g.215768330:T>C	A	G	.	PASS	GeneName=USH2A
1	215768463	NM_206933:g.215768463:G>A	C	T	.	PASS	GeneName=USH2A
1	215768471	NM_206933:g.215768472_215768471:delinsT	AT	A	.	PASS	GeneName=USH2A
1	215769398	NM_206933:g.215769398:C>T	G	A	.	PASS	GeneName=USH2A
1	215771103	NM_206933:g.215771103:C>T	G	A	.	PASS	GeneName=USH2A
1	215771126	NM_206933:g.215771126_215771126:delinsCA	T	TG	.	PASS	GeneName=USH2A
1	215771126	NM_206933:g.215771126_215771126:delinsTA	T	TA	.	PASS	GeneName=USH2A
1	215771126	NM_206933:g.215771126_215771126:delinsTTA	T	TAA	.	PASS	GeneName=USH2A
1	215771206	NM_206933:g.215771206:T>G	A	C	.	PASS	GeneName=USH2A
1	215771753	NM_206933:g.215771753:A>G	T	C	.	PASS	GeneName=USH2A
1	215771942	NM_206933:g.215771942:A>C	T	G	.	PASS	GeneName=USH2A
1	215772229	NM_206933:g.215772229:C>G	G	C	.	PASS	GeneName=USH2A
1	215772229	NM_206933:g.215772229:C>T	G	A	.	PASS	GeneName=USH2A
1	215772551	NM_206933:g.215772551:T>C	A	G	.	PASS	GeneName=USH2A
1	215772577	NM_206933:g.215772577:C>A	G	T	.	PASS	GeneName=USH2A
1	215772628	NM_206933:g.215772628:A>G	T	C	.	PASS	GeneName=USH2A
1	215773488	NM_206933:g.215773488:G>A	C	T	.	PASS	GeneName=USH2A
1	215773488	NM_206933:g.215773488:G>C	C	G	.	PASS	GeneName=USH2A
1	215773510	NM_206933:g.215773512_215773510:delinsG	CTG	C	.	PASS	GeneName=USH2A
1	215773512	NM_206933:g.215773512:C>G	G	C	.	PASS	GeneName=USH2A
1	215773657	NM_206933:g.215773657:C>T	G	A	.	PASS	GeneName=USH2A
1	215773664	NM_206933:g.215773664:T>C	A	G	.	PASS	GeneName=USH2A
1	215773664	NM_206933:g.215773664:T>G	A	C	.	PASS	GeneName=USH2A
1	215774081	NM_206933:g.215774081:A>C	T	G	.	PASS	GeneName=USH2A
1	215774164	NM_206933:g.215774164:C>T	G	A	.	PASS	GeneName=USH2A
1	215774184	NM_206933:g.215774184:G>T	C	A	.	PASS	GeneName=USH2A
1	215774490	NM_206933:g.215774490:C>A	G	T	.	PASS	GeneName=USH2A
1	215774496	NM_206933:g.215774496:A>G	T	C	.	PASS	GeneName=USH2A
1	215774580	NM_206933:g.215774580:A>G	T	C	.	PASS	GeneName=USH2A
1	215774756	NM_206933:g.215774756:G>A	C	T	.	PASS	GeneName=USH2A
1	215774756	NM_206933:g.215774756:G>C	C	G	.	PASS	GeneName=USH2A
1	215774907	NM_206933:g.215774907_215774907:delinsAAAG	C	CTTT	.	PASS	GeneName=USH2A
1	215774907	NM_206933:g.215774907_215774907:delinsAAG	C	CTT	.	PASS	GeneName=USH2A
1	215774907	NM_206933:g.215774907_215774907:delinsAG	C	CT	.	PASS	GeneName=USH2A
1	215775240	NM_206933:g.215775240:C>T	G	A	.	PASS	GeneName=USH2A
1	215775564	NM_206933:g.215775564:G>A	C	T	.	PASS	GeneName=USH2A
1	215775974	NM_206933:g.215775974:A>C	T	G	.	PASS	GeneName=USH2A
1	215775974	NM_206933:g.215775974:A>G	T	C	.	PASS	GeneName=USH2A
1	215776217	NM_206933:g.215776217:G>A	C	T	.	PASS	GeneName=USH2A
1	215776238	NM_206933:g.215776238:A>T	T	A	.	PASS	GeneName=USH2A
1	215776264	NM_206933:g.215776264:G>A	C	T	.	PASS	GeneName=USH2A
1	215776308	NM_206933:g.215776308:T>C	A	G	.	PASS	GeneName=USH2A
1	215776586	NM_206933:g.215776586:C>T	G	A	.	PASS	GeneName=USH2A
1	215777258	NM_206933:g.215777258:C>T	G	A	.	PASS	GeneName=USH2A
1	215777865	NM_206933:g.215777865:T>A	A	T	.	PASS	GeneName=USH2A
1	215778055	NM_206933:g.215778055_215778055:delinsAAAG	C	CTTT	.	PASS	GeneName=USH2A
1	215778055	NM_206933:g.215778055_215778055:delinsAAG	C	CTT	.	PASS	GeneName=USH2A
1	215778055	NM_206933:g.215778055_215778055:delinsAG	C	CT	.	PASS	GeneName=USH2A
1	215778099	NM_206933:g.215778099:A>G	T	C	.	PASS	GeneName=USH2A
1	215778201	NM_206933:g.215778201:T>C	A	G	.	PASS	GeneName=USH2A
1	215779268	NM_206933:g.215779268:T>C	A	G	.	PASS	GeneName=USH2A
1	215779661	NM_206933:g.215779661:G>A	C	T	.	PASS	GeneName=USH2A
1	215779946	NM_206933:g.215779946:C>A	G	T	.	PASS	GeneName=USH2A
1	215780138	NM_206933:g.215780138:G>A	C	T	.	PASS	GeneName=USH2A
1	215780264	NM_206933:g.215780264:G>A	C	T	.	PASS	GeneName=USH2A
1	215781658	NM_206933:g.215781658:A>G	T	C	.	PASS	GeneName=USH2A
1	215781696	NM_206933:g.215781696:C>T	G	A	.	PASS	GeneName=USH2A
1	215782390	NM_206933:g.215782390_215782390:delinsTTA	T	TAA	.	PASS	GeneName=USH2A
1	215782471	NM_206933:g.215782471:A>G	T	C	.	PASS	GeneName=USH2A
1	215782527	NM_206933:g.215782527:A>G	T	C	.	PASS	GeneName=USH2A
1	215782595	NM_206933:g.215782595:A>C	T	G	.	PASS	GeneName=USH2A
1	215782962	NM_206933:g.215782962:T>C	A	G	.	PASS	GeneName=USH2A
1	215783363	NM_206933:g.215783363:T>A	A	T	.	PASS	GeneName=USH2A
1	215783363	NM_206933:g.215783363:T>C	A	G	.	PASS	GeneName=USH2A
1	215784100	NM_206933:g.215784100:T>C	A	G	.	PASS	GeneName=USH2A
1	215784502	NM_206933:g.215784503_215784502:delinsC	GA	G	.	PASS	GeneName=USH2A
1	215784880	NM_206933:g.215784880:A>C	T	G	.	PASS	GeneName=USH2A
1	215785314	NM_206933:g.215785314:C>T	G	A	.	PASS	GeneName=USH2A
1	215785337	NM_206933:g.215785337:T>C	A	G	.	PASS	GeneName=USH2A
1	215786228	NM_206933:g.215786228:A>C	T	G	.	PASS	GeneName=USH2A
1	215786825	NM_206933:g.215786825:A>C	T	G	.	PASS	GeneName=USH2A
1	215787629	NM_206933:g.215787629:T>C	A	G	.	PASS	GeneName=USH2A
1	215787629	NM_206933:g.215787629:T>G	A	C	.	PASS	GeneName=USH2A
1	215788031	NM_206933:g.215788031:T>C	A	G	.	PASS	GeneName=USH2A
1	215788124	NM_206933:g.215788124:G>A	C	T	.	PASS	GeneName=USH2A
1	215788509	NM_206933:g.215788509_215788509:delinsTA	T	TA	.	PASS	GeneName=USH2A
1	215788509	NM_206933:g.215788509_215788509:delinsTTA	T	TAA	.	PASS	GeneName=USH2A
1	215788793	NM_206933:g.215788793:T>A	A	T	.	PASS	GeneName=USH2A
1	215788793	NM_206933:g.215788793:T>G	A	C	.	PASS	GeneName=USH2A
1	215788915	NM_206933:g.215788915_215788915:delinsGTTTTGTTTTG	C	CAAAACAAAAC	.	PASS	GeneName=USH2A
1	215788915	NM_206933:g.215788915_215788915:delinsTTTTGG	C	CCAAAA	.	PASS	GeneName=USH2A
1	215788915	NM_206933:g.215788915_215788915:delinsTTTTGTTTTGG	C	CCAAAACAAAA	.	PASS	GeneName=USH2A
1	215788915	NM_206933:g.215788915_215788915:delinsTTTTGTTTTGTTTTGG	C	CCAAAACAAAACAAAA	.	PASS	GeneName=USH2A
1	215788915	NM_206933:g.215788915_215788915:delinsTTTTGTTTTGTTTTGTTTTGG	C	CCAAAACAAAACAAAACAAAA	.	PASS	GeneName=USH2A
1	215788915	NM_206933:g.215788915_215788915:delinsTTTTGTTTTGTTTTGTTTTGTTTTGG	C	CCAAAACAAAACAAAACAAAACAAAA	.	PASS	GeneName=USH2A
1	215788951	NM_206933:g.215788951:T>G	A	C	.	PASS	GeneName=USH2A
1	215789511	NM_206933:g.215789511:A>G	T	C	.	PASS	GeneName=USH2A
1	215789511	NM_206933:g.215789511:A>T	T	A	.	PASS	GeneName=USH2A
1	215789693	NM_206933:g.215789693:C>T	G	A	.	PASS	GeneName=USH2A
1	215790032	NM_206933:g.215790032:C>A	G	T	.	PASS	GeneName=USH2A
1	215790032	NM_206933:g.215790032:C>T	G	A	.	PASS	GeneName=USH2A
1	215790612	NM_206933:g.215790612:G>C	C	G	.	PASS	GeneName=USH2A
1	215790625	NM_206933:g.215790625:C>A	G	T	.	PASS	GeneName=USH2A
1	215790751	NM_206933:g.215790751:C>T	G	A	.	PASS	GeneName=USH2A
1	215791231	NM_206933:g.215791231:T>C	A	G	.	PASS	GeneName=USH2A
1	215791512	NM_206933:g.215791512:G>A	C	T	.	PASS	GeneName=USH2A
1	215791512	NM_206933:g.215791512:G>C	C	G	.	PASS	GeneName=USH2A
1	215791551	NM_206933:g.215791551:A>G	T	C	.	PASS	GeneName=USH2A
1	215791793	NM_206933:g.215791793:G>A	C	T	.	PASS	GeneName=USH2A
1	215792285	NM_206933:g.215792285:G>C	C	G	.	PASS	GeneName=USH2A
1	215793516	NM_206933:g.215793516:A>G	T	C	.	PASS	GeneName=USH2A
1	215793703	NM_206933:g.215793703:C>T	G	A	.	PASS	GeneName=USH2A
1	215794515	NM_206933:g.215794515:A>G	T	C	.	PASS	GeneName=USH2A
1	215794732	NM_206933:g.215794732:G>A	C	T	.	PASS	GeneName=USH2A
1	215794736	NM_206933:g.215794736:T>C	A	G	.	PASS	GeneName=USH2A
1	215794951	NM_206933:g.215794951:T>C	A	G	.	PASS	GeneName=USH2A
1	215795209	NM_206933:g.215795209:G>A	C	T	.	PASS	GeneName=USH2A
1	215795209	NM_206933:g.215795209:G>T	C	A	.	PASS	GeneName=USH2A
1	215795485	NM_206933:g.215795485:T>C	A	G	.	PASS	GeneName=USH2A
1	215795657	NM_206933:g.215795657:G>A	C	T	.	PASS	GeneName=USH2A
1	215795732	NM_206933:g.215795732:T>C	A	G	.	PASS	GeneName=USH2A
1	215795843	NM_206933:g.215795843:G>A	C	T	.	PASS	GeneName=USH2A
1	215795999	NM_206933:g.215795999_215795999:delinsTC	G	GA	.	PASS	GeneName=USH2A
1	215796010	NM_206933:g.215796010:A>G	T	C	.	PASS	GeneName=USH2A
1	215796026	NM_206933:g.215796026_215796026:delinsCACTA	T	TAGTG	.	PASS	GeneName=USH2A
1	215796265	NM_206933:g.215796266_215796265:delinsT	AT	A	.	PASS	GeneName=USH2A
1	215796267	NM_206933:g.215796267:A>G	T	C	.	PASS	GeneName=USH2A
1	215796374	NM_206933:g.215796374:G>A	C	T	.	PASS	GeneName=USH2A
1	215796565	NM_206933:g.215796565:A>G	T	C	.	PASS	GeneName=USH2A
1	215796674	NM_206933:g.215796674:A>G	T	C	.	PASS	GeneName=USH2A
1	215796760	NM_206933:g.215796760:C>A	G	T	.	PASS	GeneName=USH2A
1	215796836	NM_206933:g.215796836:G>A	C	T	.	PASS	GeneName=USH2A
1	215796864	NM_206933:g.215796864:G>A	C	T	.	PASS	GeneName=USH2A
1	215796870	NM_206933:g.215796881_215796870:delinsG	CACCTTCAACAG	C	.	PASS	GeneName=USH2A
1	215796881	NM_206933:g.215796881:C>G	G	C	.	PASS	GeneName=USH2A
1	215797044	NM_206933:g.215797044:G>A	C	T	.	PASS	GeneName=USH2A
1	215797359	NM_206933:g.215797359:A>C	T	G	.	PASS	GeneName=USH2A
1	215797359	NM_206933:g.215797359:A>G	T	C	.	PASS	GeneName=USH2A
1	215797499	NM_206933:g.215797499:A>G	T	C	.	PASS	GeneName=USH2A
1	215797643	NM_206933:g.215797643:T>C	A	G	.	PASS	GeneName=USH2A
1	215798078	NM_206933:g.215798078:C>G	G	C	.	PASS	GeneName=USH2A
1	215798078	NM_206933:g.215798078:C>T	G	A	.	PASS	GeneName=USH2A
1	215798168	NM_206933:g.215798168:T>C	A	G	.	PASS	GeneName=USH2A
1	215798634	NM_206933:g.215798634:G>A	C	T	.	PASS	GeneName=USH2A
1	215798661	NM_206933:g.215798661:A>C	T	G	.	PASS	GeneName=USH2A
1	215798745	NM_206933:g.215798745:T>C	A	G	.	PASS	GeneName=USH2A
1	215799327	NM_206933:g.215799327:T>C	A	G	.	PASS	GeneName=USH2A
1	215799384	NM_206933:g.215799384:T>C	A	G	.	PASS	GeneName=USH2A
1	215799422	NM_206933:g.215799422_215799422:delinsAG	C	CT	.	PASS	GeneName=USH2A
1	215799453	NM_206933:g.215799453:G>A	C	T	.	PASS	GeneName=USH2A
1	215799453	NM_206933:g.215799453:G>T	C	A	.	PASS	GeneName=USH2A
1	215799737	NM_206933:g.215799737:T>A	A	T	.	PASS	GeneName=USH2A
1	215799737	NM_206933:g.215799737:T>C	A	G	.	PASS	GeneName=USH2A
1	215799844	NM_206933:g.215799844:C>A	G	T	.	PASS	GeneName=USH2A
1	215799932	NM_206933:g.215799932:C>T	G	A	.	PASS	GeneName=USH2A
1	215800210	NM_206933:g.215800210:A>C	T	G	.	PASS	GeneName=USH2A
1	215800557	NM_206933:g.215800557:C>T	G	A	.	PASS	GeneName=USH2A
1	215800790	NM_206933:g.215800790:G>C	C	G	.	PASS	GeneName=USH2A
1	215800807	NM_206933:g.215800807:T>C	A	G	.	PASS	GeneName=USH2A
1	215800869	NM_206933:g.215800870_215800869:delinsG	CA	C	.	PASS	GeneName=USH2A
1	215800890	NM_206933:g.215800890:A>G	T	C	.	PASS	GeneName=USH2A
1	215800915	NM_206933:g.215800915:G>A	C	T	.	PASS	GeneName=USH2A
1	215800915	NM_206933:g.215800915:G>C	C	G	.	PASS	GeneName=USH2A
1	215800915	NM_206933:g.215800915:G>T	C	A	.	PASS	GeneName=USH2A
1	215801191	NM_206933:g.215801191:A>G	T	C	.	PASS	GeneName=USH2A
1	215801199	NM_206933:g.215801199:C>A	G	T	.	PASS	GeneName=USH2A
1	215801199	NM_206933:g.215801199:C>T	G	A	.	PASS	GeneName=USH2A
1	215801301	NM_206933:g.215801302_215801301:delinsC	GA	G	.	PASS	GeneName=USH2A
1	215801359	NM_206933:g.215801359:G>C	C	G	.	PASS	GeneName=USH2A
1	215801359	NM_206933:g.215801359:G>T	C	A	.	PASS	GeneName=USH2A
1	215801395	NM_206933:g.215801396_215801395:delinsA	TA	T	.	PASS	GeneName=USH2A
1	215801459	NM_206933:g.215801459:C>T	G	A	.	PASS	GeneName=USH2A
1	215801560	NM_206933:g.215801560:G>C	C	G	.	PASS	GeneName=USH2A
1	215801642	NM_206933:g.215801642:C>G	G	C	.	PASS	GeneName=USH2A
1	215801670	NM_206933:g.215801670:C>T	G	A	.	PASS	GeneName=USH2A
1	215802137	NM_206933:g.215802137:A>G	T	C	.	PASS	GeneName=USH2A
1	215802405	NM_206933:g.215802405:T>C	A	G	.	PASS	GeneName=USH2A
1	215802410	NM_206933:g.215802410:A>T	T	A	.	PASS	GeneName=USH2A
1	215802644	NM_206933:g.215802644:A>G	T	C	.	PASS	GeneName=USH2A
1	215802773	NM_206933:g.215802773:A>C	T	G	.	PASS	GeneName=USH2A
1	215802773	NM_206933:g.215802773:A>G	T	C	.	PASS	GeneName=USH2A
1	215802838	NM_206933:g.215802838:T>A	A	T	.	PASS	GeneName=USH2A
1	215802838	NM_206933:g.215802838:T>C	A	G	.	PASS	GeneName=USH2A
1	215802919	NM_206933:g.215802919:G>A	C	T	.	PASS	GeneName=USH2A
1	215802957	NM_206933:g.215802957:A>T	T	A	.	PASS	GeneName=USH2A
1	215802997	NM_206933:g.215802997:A>G	T	C	.	PASS	GeneName=USH2A
1	215803064	NM_206933:g.215803064:G>A	C	T	.	PASS	GeneName=USH2A
1	215803064	NM_206933:g.215803064:G>T	C	A	.	PASS	GeneName=USH2A
1	215803216	NM_206933:g.215803216:G>A	C	T	.	PASS	GeneName=USH2A
1	215803264	NM_206933:g.215803264:C>A	G	T	.	PASS	GeneName=USH2A
1	215803454	NM_206933:g.215803454:A>G	T	C	.	PASS	GeneName=USH2A
1	215803611	NM_206933:g.215803611:C>G	G	C	.	PASS	GeneName=USH2A
1	215803705	NM_206933:g.215803705:G>A	C	T	.	PASS	GeneName=USH2A
1	215804322	NM_206933:g.215804322:T>A	A	T	.	PASS	GeneName=USH2A
1	215804322	NM_206933:g.215804322:T>C	A	G	.	PASS	GeneName=USH2A
1	215804522	NM_206933:g.215804522:A>G	T	C	.	PASS	GeneName=USH2A
1	215804682	NM_206933:g.215804682:T>C	A	G	.	PASS	GeneName=USH2A
1	215804784	NM_206933:g.215804784:C>G	G	C	.	PASS	GeneName=USH2A
1	215804834	NM_206933:g.215804834:G>A	C	T	.	PASS	GeneName=USH2A
1	215804834	NM_206933:g.215804834:G>C	C	G	.	PASS	GeneName=USH2A
1	215804834	NM_206933:g.215804834:G>T	C	A	.	PASS	GeneName=USH2A
1	215804980	NM_206933:g.215804980:A>T	T	A	.	PASS	GeneName=USH2A
1	215804981	NM_206933:g.215804981:C>A	G	T	.	PASS	GeneName=USH2A
1	215804981	NM_206933:g.215804981:C>G	G	C	.	PASS	GeneName=USH2A
1	215805094	NM_206933:g.215805094:A>C	T	G	.	PASS	GeneName=USH2A
1	215805230	NM_206933:g.215805230:A>G	T	C	.	PASS	GeneName=USH2A
1	215805433	NM_206933:g.215805433:T>A	A	T	.	PASS	GeneName=USH2A
1	215805433	NM_206933:g.215805433:T>C	A	G	.	PASS	GeneName=USH2A
1	215805536	NM_206933:g.215805536:G>A	C	T	.	PASS	GeneName=USH2A
1	215805823	NM_206933:g.215805823:T>A	A	T	.	PASS	GeneName=USH2A
1	215806044	NM_206933:g.215806044:G>A	C	T	.	PASS	GeneName=USH2A
1	215806487	NM_206933:g.215806487:G>C	C	G	.	PASS	GeneName=USH2A
1	215807066	NM_206933:g.215807066:C>T	G	A	.	PASS	GeneName=USH2A
1	215807121	NM_206933:g.215807121:T>C	A	G	.	PASS	GeneName=USH2A
1	215807353	NM_206933:g.215807353:G>T	C	A	.	PASS	GeneName=USH2A
1	215807674	NM_206933:g.215807674:T>A	A	T	.	PASS	GeneName=USH2A
1	215807674	NM_206933:g.215807674:T>C	A	G	.	PASS	GeneName=USH2A
1	215808272	NM_206933:g.215808272:T>C	A	G	.	PASS	GeneName=USH2A
1	215808317	NM_206933:g.215808317:G>T	C	A	.	PASS	GeneName=USH2A
1	215808716	NM_206933:g.215808716:A>T	T	A	.	PASS	GeneName=USH2A
1	215809270	NM_206933:g.215809270:A>C	T	G	.	PASS	GeneName=USH2A
1	215809339	NM_206933:g.215809339:T>C	A	G	.	PASS	GeneName=USH2A
1	215809705	NM_206933:g.215809705:T>A	A	T	.	PASS	GeneName=USH2A
1	215809958	NM_206933:g.215809958:G>A	C	T	.	PASS	GeneName=USH2A
1	215809981	NM_206933:g.215809981:C>A	G	T	.	PASS	GeneName=USH2A
1	215810003	NM_206933:g.215810003:G>A	C	T	.	PASS	GeneName=USH2A
1	215810060	NM_206933:g.215810060:A>G	T	C	.	PASS	GeneName=USH2A
1	215810081	NM_206933:g.215810081:A>G	T	C	.	PASS	GeneName=USH2A
1	215810177	NM_206933:g.215810177:T>G	A	C	.	PASS	GeneName=USH2A
1	215810192	NM_206933:g.215810192:A>G	T	C	.	PASS	GeneName=USH2A
1	215810426	NM_206933:g.215810426:A>G	T	C	.	PASS	GeneName=USH2A
1	215810460	NM_206933:g.215810460:A>G	T	C	.	PASS	GeneName=USH2A
1	215810629	NM_206933:g.215810629:C>T	G	A	.	PASS	GeneName=USH2A
1	215810726	NM_206933:g.215810726:G>A	C	T	.	PASS	GeneName=USH2A
1	215810752	NM_206933:g.215810752:A>G	T	C	.	PASS	GeneName=USH2A
1	215810917	NM_206933:g.215810917:T>G	A	C	.	PASS	GeneName=USH2A
1	215811607	NM_206933:g.215811608_215811607:delinsA	TA	T	.	PASS	GeneName=USH2A
1	215811829	NM_206933:g.215811829:G>A	C	T	.	PASS	GeneName=USH2A
1	215811854	NM_206933:g.215811854:G>A	C	T	.	PASS	GeneName=USH2A
1	215811868	NM_206933:g.215811868:A>G	T	C	.	PASS	GeneName=USH2A
1	215812232	NM_206933:g.215812232:G>A	C	T	.	PASS	GeneName=USH2A
1	215812555	NM_206933:g.215812555:C>A	G	T	.	PASS	GeneName=USH2A
1	215812555	NM_206933:g.215812555:C>G	G	C	.	PASS	GeneName=USH2A
1	215812617	NM_206933:g.215812617:A>G	T	C	.	PASS	GeneName=USH2A
1	215812823	NM_206933:g.215812823:T>C	A	G	.	PASS	GeneName=USH2A
1	215813648	NM_206933:g.215813648:C>T	G	A	.	PASS	GeneName=USH2A
1	215813880	NM_206933:g.215813880:A>G	T	C	.	PASS	GeneName=USH2A
1	215814031	NM_206933:g.215814031:G>A	C	T	.	PASS	GeneName=USH2A
1	215814120	NM_206933:g.215814120:G>A	C	T	.	PASS	GeneName=USH2A
1	215814172	NM_206933:g.215814172:T>A	A	T	.	PASS	GeneName=USH2A
1	215814172	NM_206933:g.215814172:T>G	A	C	.	PASS	GeneName=USH2A
1	215814376	NM_206933:g.215814380_215814376:delinsA	TAAAC	T	.	PASS	GeneName=USH2A
1	215814593	NM_206933:g.215814593:T>A	A	T	.	PASS	GeneName=USH2A
1	215814593	NM_206933:g.215814593:T>C	A	G	.	PASS	GeneName=USH2A
1	215815118	NM_206933:g.215815118_215815118:delinsAAT	A	ATT	.	PASS	GeneName=USH2A
1	215815118	NM_206933:g.215815118_215815118:delinsAT	A	AT	.	PASS	GeneName=USH2A
1	215815312	NM_206933:g.215815312:A>T	T	A	.	PASS	GeneName=USH2A
1	215815329	NM_206933:g.215815329:C>T	G	A	.	PASS	GeneName=USH2A
1	215815406	NM_206933:g.215815407_215815406:delinsT	AT	A	.	PASS	GeneName=USH2A
1	215815521	NM_206933:g.215815521:A>G	T	C	.	PASS	GeneName=USH2A
1	215815545	NM_206933:g.215815545:T>G	A	C	.	PASS	GeneName=USH2A
1	215815567	NM_206933:g.215815567:C>T	G	A	.	PASS	GeneName=USH2A
1	215815957	NM_206933:g.215815957:G>A	C	T	.	PASS	GeneName=USH2A
1	215816077	NM_206933:g.215816077:C>T	G	A	.	PASS	GeneName=USH2A
1	215816211	NM_206933:g.215816211:A>G	T	C	.	PASS	GeneName=USH2A
1	215816516	NM_206933:g.215816516:A>T	T	A	.	PASS	GeneName=USH2A
1	215816631	NM_206933:g.215816631:A>C	T	G	.	PASS	GeneName=USH2A
1	215816631	NM_206933:g.215816631:A>G	T	C	.	PASS	GeneName=USH2A
1	215817501	NM_206933:g.215817501:T>C	A	G	.	PASS	GeneName=USH2A
1	215817915	NM_206933:g.215817915:G>A	C	T	.	PASS	GeneName=USH2A
1	215818560	NM_206933:g.215818560:T>C	A	G	.	PASS	GeneName=USH2A
1	215818861	NM_206933:g.215818861:T>C	A	G	.	PASS	GeneName=USH2A
1	215818956	NM_206933:g.215818956:A>G	T	C	.	PASS	GeneName=USH2A
1	215819066	NM_206933:g.215819066:T>C	A	G	.	PASS	GeneName=USH2A
1	215819377	NM_206933:g.215819377:T>C	A	G	.	PASS	GeneName=USH2A
1	215819406	NM_206933:g.215819406_215819406:delinsTA	T	TA	.	PASS	GeneName=USH2A
1	215819406	NM_206933:g.215819406_215819406:delinsTTA	T	TAA	.	PASS	GeneName=USH2A
1	215819518	NM_206933:g.215819518:T>C	A	G	.	PASS	GeneName=USH2A
1	215820289	NM_206933:g.215820289_215820289:delinsTGA	T	TCA	.	PASS	GeneName=USH2A
1	215820289	NM_206933:g.215820289_215820289:delinsTGTGA	T	TCACA	.	PASS	GeneName=USH2A
1	215820289	NM_206933:g.215820289_215820289:delinsTGTGTGA	T	TCACACA	.	PASS	GeneName=USH2A
1	215820542	NM_206933:g.215820542:G>A	C	T	.	PASS	GeneName=USH2A
1	215820925	NM_206933:g.215820925_215820925:delinsAAG	C	CTT	.	PASS	GeneName=USH2A
1	215820925	NM_206933:g.215820925_215820925:delinsAG	C	CT	.	PASS	GeneName=USH2A
1	215820951	NM_206933:g.215820951:A>G	T	C	.	PASS	GeneName=USH2A
1	215821166	NM_206933:g.215821166:T>G	A	C	.	PASS	GeneName=USH2A
1	215821350	NM_206933:g.215821350:A>G	T	C	.	PASS	GeneName=USH2A
1	215821450	NM_206933:g.215821450:T>A	A	T	.	PASS	GeneName=USH2A
1	215821836	NM_206933:g.215821836:A>C	T	G	.	PASS	GeneName=USH2A
1	215822117	NM_206933:g.215822117:C>T	G	A	.	PASS	GeneName=USH2A
1	215822551	NM_206933:g.215822551:T>C	A	G	.	PASS	GeneName=USH2A
1	215822887	NM_206933:g.215822887:G>A	C	T	.	PASS	GeneName=USH2A
1	215823005	NM_206933:g.215823005:C>T	G	A	.	PASS	GeneName=USH2A
1	215823116	NM_206933:g.215823116:A>C	T	G	.	PASS	GeneName=USH2A
1	215823321	NM_206933:g.215823321:A>G	T	C	.	PASS	GeneName=USH2A
1	215823922	NM_206933:g.215823922:T>A	A	T	.	PASS	GeneName=USH2A
1	215824548	NM_206933:g.215824548:T>C	A	G	.	PASS	GeneName=USH2A
1	215824575	NM_206933:g.215824575:T>G	A	C	.	PASS	GeneName=USH2A
1	215824677	NM_206933:g.215824677:G>A	C	T	.	PASS	GeneName=USH2A
1	215824811	NM_206933:g.215824811:C>T	G	A	.	PASS	GeneName=USH2A
1	215826047	NM_206933:g.215826047:T>C	A	G	.	PASS	GeneName=USH2A
1	215826132	NM_206933:g.215826132:C>G	G	C	.	PASS	GeneName=USH2A
1	215826274	NM_206933:g.215826274:C>A	G	T	.	PASS	GeneName=USH2A
1	215826390	NM_206933:g.215826390:C>G	G	C	.	PASS	GeneName=USH2A
1	215826468	NM_206933:g.215826468:C>T	G	A	.	PASS	GeneName=USH2A
1	215826480	NM_206933:g.215826480:T>C	A	G	.	PASS	GeneName=USH2A
1	215826504	NM_206933:g.215826504:G>T	C	A	.	PASS	GeneName=USH2A
1	215826897	NM_206933:g.215826897:G>C	C	G	.	PASS	GeneName=USH2A
1	215826977	NM_206933:g.215826977:T>C	A	G	.	PASS	GeneName=USH2A
1	215828400	NM_206933:g.215828400:T>C	A	G	.	PASS	GeneName=USH2A
1	215828475	NM_206933:g.215828475:A>C	T	G	.	PASS	GeneName=USH2A
1	215828475	NM_206933:g.215828475:A>T	T	A	.	PASS	GeneName=USH2A
1	215828927	NM_206933:g.215828927:T>A	A	T	.	PASS	GeneName=USH2A
1	215829165	NM_206933:g.215829165:G>A	C	T	.	PASS	GeneName=USH2A
1	215829168	NM_206933:g.215829168:A>G	T	C	.	PASS	GeneName=USH2A
1	215829306	NM_206933:g.215829306:C>T	G	A	.	PASS	GeneName=USH2A
1	215829990	NM_206933:g.215829990:C>T	G	A	.	PASS	GeneName=USH2A
1	215830112	NM_206933:g.215830112:A>G	T	C	.	PASS	GeneName=USH2A
1	215830215	NM_206933:g.215830215:C>T	G	A	.	PASS	GeneName=USH2A
1	215830411	NM_206933:g.215830411:A>G	T	C	.	PASS	GeneName=USH2A
1	215830767	NM_206933:g.215830767:G>A	C	T	.	PASS	GeneName=USH2A
1	215831593	NM_206933:g.215831593:T>G	A	C	.	PASS	GeneName=USH2A
1	215831693	NM_206933:g.215831693:G>A	C	T	.	PASS	GeneName=USH2A
1	215831698	NM_206933:g.215831698:G>A	C	T	.	PASS	GeneName=USH2A
1	215831987	NM_206933:g.215831987:C>G	G	C	.	PASS	GeneName=USH2A
1	215832026	NM_206933:g.215832026:A>G	T	C	.	PASS	GeneName=USH2A
1	215832228	NM_206933:g.215832228:A>G	T	C	.	PASS	GeneName=USH2A
1	215832637	NM_206933:g.215832637:G>A	C	T	.	PASS	GeneName=USH2A
1	215832716	NM_206933:g.215832716:G>A	C	T	.	PASS	GeneName=USH2A
1	215833036	NM_206933:g.215833036:T>A	A	T	.	PASS	GeneName=USH2A
1	215833262	NM_206933:g.215833262:A>C	T	G	.	PASS	GeneName=USH2A
1	215833290	NM_206933:g.215833290:A>C	T	G	.	PASS	GeneName=USH2A
1	215833290	NM_206933:g.215833290:A>T	T	A	.	PASS	GeneName=USH2A
1	215833304	NM_206933:g.215833304:T>A	A	T	.	PASS	GeneName=USH2A
1	215834415	NM_206933:g.215834415:A>C	T	G	.	PASS	GeneName=USH2A
1	215834569	NM_206933:g.215834569:G>A	C	T	.	PASS	GeneName=USH2A
1	215834760	NM_206933:g.215834760:G>A	C	T	.	PASS	GeneName=USH2A
1	215834980	NM_206933:g.215834980:T>A	A	T	.	PASS	GeneName=USH2A
1	215834980	NM_206933:g.215834980:T>C	A	G	.	PASS	GeneName=USH2A
1	215835529	NM_206933:g.215835529:A>G	T	C	.	PASS	GeneName=USH2A
1	215835574	NM_206933:g.215835574:A>G	T	C	.	PASS	GeneName=USH2A
1	215836391	NM_206933:g.215836391:T>A	A	T	.	PASS	GeneName=USH2A
1	215836391	NM_206933:g.215836391:T>G	A	C	.	PASS	GeneName=USH2A
1	215836488	NM_206933:g.215836488_215836488:delinsCAA	T	TTG	.	PASS	GeneName=USH2A
1	215836488	NM_206933:g.215836488_215836488:delinsTA	T	TA	.	PASS	GeneName=USH2A
1	215836488	NM_206933:g.215836488_215836488:delinsTAA	T	TTA	.	PASS	GeneName=USH2A
1	215836488	NM_206933:g.215836488_215836488:delinsTAAAA	T	TTTTA	.	PASS	GeneName=USH2A
1	215836488	NM_206933:g.215836488_215836488:delinsTAATA	T	TATTA	.	PASS	GeneName=USH2A
1	215836488	NM_206933:g.215836488_215836488:delinsTATAA	T	TTATA	.	PASS	GeneName=USH2A
1	215836488	NM_206933:g.215836488_215836488:delinsTATAAAA	T	TTTTATA	.	PASS	GeneName=USH2A
1	215836488	NM_206933:g.215836488_215836488:delinsTATAATA	T	TATTATA	.	PASS	GeneName=USH2A
1	215836488	NM_206933:g.215836488_215836488:delinsTATATAA	T	TTATATA	.	PASS	GeneName=USH2A
1	215836488	NM_206933:g.215836488_215836488:delinsTATATAAAA	T	TTTTATATA	.	PASS	GeneName=USH2A
1	215836488	NM_206933:g.215836488_215836488:delinsTATATGA	T	TCATATA	.	PASS	GeneName=USH2A
1	215836488	NM_206933:g.215836488_215836488:delinsTATTA	T	TAATA	.	PASS	GeneName=USH2A
1	215836488	NM_206933:g.215836488_215836488:delinsTATTATA	T	TATAATA	.	PASS	GeneName=USH2A
1	215836488	NM_206933:g.215836488_215836488:delinsTTA	T	TAA	.	PASS	GeneName=USH2A
1	215836657	NM_206933:g.215836657:G>A	C	T	.	PASS	GeneName=USH2A
1	215836729	NM_206933:g.215836729:A>C	T	G	.	PASS	GeneName=USH2A
1	215837228	NM_206933:g.215837228:T>G	A	C	.	PASS	GeneName=USH2A
1	215837444	NM_206933:g.215837444:A>G	T	C	.	PASS	GeneName=USH2A
1	215837566	NM_206933:g.215837566:A>C	T	G	.	PASS	GeneName=USH2A
1	215837695	NM_206933:g.215837695:C>T	G	A	.	PASS	GeneName=USH2A
1	215837746	NM_206933:g.215837746:C>T	G	A	.	PASS	GeneName=USH2A
1	215837786	NM_206933:g.215837786:C>T	G	A	.	PASS	GeneName=USH2A
1	215838019	NM_206933:g.215838019:A>G	T	C	.	PASS	GeneName=USH2A
1	215838066	NM_206933:g.215838066:A>G	T	C	.	PASS	GeneName=USH2A
1	215838450	NM_206933:g.215838450:C>A	G	T	.	PASS	GeneName=USH2A
1	215839187	NM_206933:g.215839187:G>A	C	T	.	PASS	GeneName=USH2A
1	215839316	NM_206933:g.215839316:G>A	C	T	.	PASS	GeneName=USH2A
1	215839698	NM_206933:g.215839698:G>T	C	A	.	PASS	GeneName=USH2A
1	215839728	NM_206933:g.215839728:G>A	C	T	.	PASS	GeneName=USH2A
1	215839735	NM_206933:g.215839735:C>A	G	T	.	PASS	GeneName=USH2A
1	215839762	NM_206933:g.215839762:G>C	C	G	.	PASS	GeneName=USH2A
1	215841315	NM_206933:g.215841315:G>T	C	A	.	PASS	GeneName=USH2A
1	215841362	NM_206933:g.215841362:T>C	A	G	.	PASS	GeneName=USH2A
1	215841368	NM_206933:g.215841368:A>G	T	C	.	PASS	GeneName=USH2A
1	215841368	NM_206933:g.215841368:A>T	T	A	.	PASS	GeneName=USH2A
1	215841389	NM_206933:g.215841389:A>G	T	C	.	PASS	GeneName=USH2A
1	215841581	NM_206933:g.215841581:G>A	C	T	.	PASS	GeneName=USH2A
1	215841581	NM_206933:g.215841581:G>C	C	G	.	PASS	GeneName=USH2A
1	215841895	NM_206933:g.215841895:G>A	C	T	.	PASS	GeneName=USH2A
1	215841919	NM_206933:g.215841919:G>A	C	T	.	PASS	GeneName=USH2A
1	215842014	NM_206933:g.215842014:T>A	A	T	.	PASS	GeneName=USH2A
1	215842253	NM_206933:g.215842253:C>T	G	A	.	PASS	GeneName=USH2A
1	215842492	NM_206933:g.215842492:A>G	T	C	.	PASS	GeneName=USH2A
1	215842682	NM_206933:g.215842684_215842682:delinsT	ATT	A	.	PASS	GeneName=USH2A
1	215842766	NM_206933:g.215842772_215842766:delinsG	CACATGG	C	.	PASS	GeneName=USH2A
1	215842814	NM_206933:g.215842814:C>A	G	T	.	PASS	GeneName=USH2A
1	215842814	NM_206933:g.215842814:C>G	G	C	.	PASS	GeneName=USH2A
1	215842917	NM_206933:g.215842917:C>T	G	A	.	PASS	GeneName=USH2A
1	215842963	NM_206933:g.215842963:T>A	A	T	.	PASS	GeneName=USH2A
1	215842964	NM_206933:g.215842964:G>C	C	G	.	PASS	GeneName=USH2A
1	215843263	NM_206933:g.215843263:A>G	T	C	.	PASS	GeneName=USH2A
1	215843405	NM_206933:g.215843405:A>G	T	C	.	PASS	GeneName=USH2A
1	215843509	NM_206933:g.215843509:A>G	T	C	.	PASS	GeneName=USH2A
1	215843535	NM_206933:g.215843536_215843535:delinsC	GC	G	.	PASS	GeneName=USH2A
1	215843570	NM_206933:g.215843570:G>A	C	T	.	PASS	GeneName=USH2A
1	215844653	NM_206933:g.215844653:C>T	G	A	.	PASS	GeneName=USH2A
1	215844846	NM_206933:g.215844846:C>G	G	C	.	PASS	GeneName=USH2A
1	215845417	NM_206933:g.215845417:G>A	C	T	.	PASS	GeneName=USH2A
1	215846533	NM_206933:g.215846533:A>C	T	G	.	PASS	GeneName=USH2A
1	215846533	NM_206933:g.215846533:A>G	T	C	.	PASS	GeneName=USH2A
1	215848199	NM_206933:g.215848199:A>C	T	G	.	PASS	GeneName=USH2A
1	215848928	NM_206933:g.215848928:T>C	A	G	.	PASS	GeneName=USH2A
1	215849145	NM_206933:g.215849146_215849145:delinsG	CT	C	.	PASS	GeneName=USH2A
1	215849184	NM_206933:g.215849184:T>C	A	G	.	PASS	GeneName=USH2A
1	215849439	NM_206933:g.215849439:T>C	A	G	.	PASS	GeneName=USH2A
1	215849552	NM_206933:g.215849552:A>G	T	C	.	PASS	GeneName=USH2A
1	215849758	NM_206933:g.215849758:T>G	A	C	.	PASS	GeneName=USH2A
1	215849900	NM_206933:g.215849900:C>T	G	A	.	PASS	GeneName=USH2A
1	215849924	NM_206933:g.215849924:T>C	A	G	.	PASS	GeneName=USH2A
1	215849948	NM_206933:g.215849948:A>G	T	C	.	PASS	GeneName=USH2A
1	215849985	NM_206933:g.215849985_215849985:delinsAAAT	A	ATTT	.	PASS	GeneName=USH2A
1	215849985	NM_206933:g.215849985_215849985:delinsAT	A	AT	.	PASS	GeneName=USH2A
1	215849987	NM_206933:g.215849987:G>A	C	T	.	PASS	GeneName=USH2A
1	215849996	NM_206933:g.215849996:A>C	T	G	.	PASS	GeneName=USH2A
1	215850320	NM_206933:g.215850320:C>T	G	A	.	PASS	GeneName=USH2A
1	215850671	NM_206933:g.215850671:C>T	G	A	.	PASS	GeneName=USH2A
1	215850715	NM_206933:g.215850715:T>A	A	T	.	PASS	GeneName=USH2A
1	215850715	NM_206933:g.215850715:T>C	A	G	.	PASS	GeneName=USH2A
1	215850904	NM_206933:g.215850904:A>C	T	G	.	PASS	GeneName=USH2A
1	215851283	NM_206933:g.215851283:T>G	A	C	.	PASS	GeneName=USH2A
1	215851597	NM_206933:g.215851597:A>C	T	G	.	PASS	GeneName=USH2A
1	215851935	NM_206933:g.215851935:T>G	A	C	.	PASS	GeneName=USH2A
1	215853071	NM_206933:g.215853071:A>G	T	C	.	PASS	GeneName=USH2A
1	215853133	NM_206933:g.215853133:G>A	C	T	.	PASS	GeneName=USH2A
1	215853248	NM_206933:g.215853248:C>A	G	T	.	PASS	GeneName=USH2A
1	215853279	NM_206933:g.215853279:T>C	A	G	.	PASS	GeneName=USH2A
1	215853324	NM_206933:g.215853324:G>A	C	T	.	PASS	GeneName=USH2A
1	215853441	NM_206933:g.215853441:G>A	C	T	.	PASS	GeneName=USH2A
1	215853473	NM_206933:g.215853473:A>G	T	C	.	PASS	GeneName=USH2A
1	215853549	NM_206933:g.215853549:C>T	G	A	.	PASS	GeneName=USH2A
1	215853613	NM_206933:g.215853613:A>G	T	C	.	PASS	GeneName=USH2A
1	215854602	NM_206933:g.215854602:G>C	C	G	.	PASS	GeneName=USH2A
1	215854698	NM_206933:g.215854698:A>G	T	C	.	PASS	GeneName=USH2A
1	215854813	NM_206933:g.215854813:A>G	T	C	.	PASS	GeneName=USH2A
1	215854813	NM_206933:g.215854813:A>T	T	A	.	PASS	GeneName=USH2A
1	215855795	NM_206933:g.215855795:C>G	G	C	.	PASS	GeneName=USH2A
1	215856001	NM_206933:g.215856001:T>A	A	T	.	PASS	GeneName=USH2A
1	215856001	NM_206933:g.215856001:T>C	A	G	.	PASS	GeneName=USH2A
1	215856127	NM_206933:g.215856127:G>C	C	G	.	PASS	GeneName=USH2A
1	215856336	NM_206933:g.215856336:C>A	G	T	.	PASS	GeneName=USH2A
1	215856357	NM_206933:g.215856357:T>A	A	T	.	PASS	GeneName=USH2A
1	215856358	NM_206933:g.215856358:T>G	A	C	.	PASS	GeneName=USH2A
1	215856493	NM_206933:g.215856493:T>A	A	T	.	PASS	GeneName=USH2A
1	215857079	NM_206933:g.215857079:C>T	G	A	.	PASS	GeneName=USH2A
1	215857562	NM_206933:g.215857562_215857562:delinsGAGTTTCT	A	AGAAACTC	.	PASS	GeneName=USH2A
1	215857565	NM_206933:g.215857565:T>C	A	G	.	PASS	GeneName=USH2A
1	215857585	NM_206933:g.215857585:C>T	G	A	.	PASS	GeneName=USH2A
1	215857781	NM_206933:g.215857781:T>G	A	C	.	PASS	GeneName=USH2A
1	215857836	NM_206933:g.215857836_215857836:delinsGC	G	GC	.	PASS	GeneName=USH2A
1	215857900	NM_206933:g.215857900:G>A	C	T	.	PASS	GeneName=USH2A
1	215858005	NM_206933:g.215858005:A>G	T	C	.	PASS	GeneName=USH2A
1	215858361	NM_206933:g.215858361:T>C	A	G	.	PASS	GeneName=USH2A
1	215858508	NM_206933:g.215858508:G>A	C	T	.	PASS	GeneName=USH2A
1	215858700	NM_206933:g.215858700:A>G	T	C	.	PASS	GeneName=USH2A
1	215859311	NM_206933:g.215859311:C>A	G	T	.	PASS	GeneName=USH2A
1	215859447	NM_206933:g.215859447:A>G	T	C	.	PASS	GeneName=USH2A
1	215859570	NM_206933:g.215859570:G>A	C	T	.	PASS	GeneName=USH2A
1	215860203	NM_206933:g.215860203:A>G	T	C	.	PASS	GeneName=USH2A
1	215860415	NM_206933:g.215860416_215860415:delinsC	GA	G	.	PASS	GeneName=USH2A
1	215860469	NM_206933:g.215860469:G>A	C	T	.	PASS	GeneName=USH2A
1	215860469	NM_206933:g.215860469:G>C	C	G	.	PASS	GeneName=USH2A
1	215860469	NM_206933:g.215860469:G>T	C	A	.	PASS	GeneName=USH2A
1	215860708	NM_206933:g.215860708:A>G	T	C	.	PASS	GeneName=USH2A
1	215860974	NM_206933:g.215860974:G>C	C	G	.	PASS	GeneName=USH2A
1	215860979	NM_206933:g.215860979:G>A	C	T	.	PASS	GeneName=USH2A
1	215861050	NM_206933:g.215861050:A>T	T	A	.	PASS	GeneName=USH2A
1	215861138	NM_206933:g.215861138:A>G	T	C	.	PASS	GeneName=USH2A
1	215861411	NM_206933:g.215861411:A>G	T	C	.	PASS	GeneName=USH2A
1	215861807	NM_206933:g.215861807:T>C	A	G	.	PASS	GeneName=USH2A
1	215861807	NM_206933:g.215861807:T>G	A	C	.	PASS	GeneName=USH2A
1	215861838	NM_206933:g.215861850_215861838:delinsG	CTTTTTTTTTTTT	C	.	PASS	GeneName=USH2A
1	215862063	NM_206933:g.215862063:G>A	C	T	.	PASS	GeneName=USH2A
1	215862063	NM_206933:g.215862063:G>T	C	A	.	PASS	GeneName=USH2A
1	215862208	NM_206933:g.215862208:G>A	C	T	.	PASS	GeneName=USH2A
1	215862431	NM_206933:g.215862431:C>A	G	T	.	PASS	GeneName=USH2A
1	215862438	NM_206933:g.215862438:A>G	T	C	.	PASS	GeneName=USH2A
1	215862571	NM_206933:g.215862571:T>C	A	G	.	PASS	GeneName=USH2A
1	215862571	NM_206933:g.215862571:T>G	A	C	.	PASS	GeneName=USH2A
1	215863040	NM_206933:g.215863040:T>C	A	G	.	PASS	GeneName=USH2A
1	215863134	NM_206933:g.215863134:C>T	G	A	.	PASS	GeneName=USH2A
1	215863221	NM_206933:g.215863221:T>C	A	G	.	PASS	GeneName=USH2A
1	215863292	NM_206933:g.215863292:C>T	G	A	.	PASS	GeneName=USH2A
1	215863644	NM_206933:g.215863648_215863644:delinsC	GAAGA	G	.	PASS	GeneName=USH2A
1	215864158	NM_206933:g.215864158:A>G	T	C	.	PASS	GeneName=USH2A
1	215864203	NM_206933:g.215864203:G>A	C	T	.	PASS	GeneName=USH2A
1	215864303	NM_206933:g.215864303:G>A	C	T	.	PASS	GeneName=USH2A
1	215864566	NM_206933:g.215864566:C>T	G	A	.	PASS	GeneName=USH2A
1	215865180	NM_206933:g.215865180:G>T	C	A	.	PASS	GeneName=USH2A
1	215865214	NM_206933:g.215865214:C>T	G	A	.	PASS	GeneName=USH2A
1	215865255	NM_206933:g.215865255:T>C	A	G	.	PASS	GeneName=USH2A
1	215866625	NM_206933:g.215866625:A>G	T	C	.	PASS	GeneName=USH2A
1	215867223	NM_206933:g.215867223:A>G	T	C	.	PASS	GeneName=USH2A
1	215868109	NM_206933:g.215868109:A>G	T	C	.	PASS	GeneName=USH2A
1	215868195	NM_206933:g.215868195:G>A	C	T	.	PASS	GeneName=USH2A
1	215868868	NM_206933:g.215868868:G>A	C	T	.	PASS	GeneName=USH2A
1	215869385	NM_206933:g.215869385:T>C	A	G	.	PASS	GeneName=USH2A
1	215869811	NM_206933:g.215869811:C>T	G	A	.	PASS	GeneName=USH2A
1	215869996	NM_206933:g.215869996:A>G	T	C	.	PASS	GeneName=USH2A
1	215870111	NM_206933:g.215870111_215870111:delinsTA	T	TA	.	PASS	GeneName=USH2A
1	215870125	NM_206933:g.215870125:T>C	A	G	.	PASS	GeneName=USH2A
1	215870294	NM_206933:g.215870294:A>T	T	A	.	PASS	GeneName=USH2A
1	215870458	NM_206933:g.215870459_215870458:delinsG	CT	C	.	PASS	GeneName=USH2A
1	215870546	NM_206933:g.215870546:G>A	C	T	.	PASS	GeneName=USH2A
1	215871024	NM_206933:g.215871024:T>C	A	G	.	PASS	GeneName=USH2A
1	215871809	NM_206933:g.215871809:G>A	C	T	.	PASS	GeneName=USH2A
1	215871820	NM_206933:g.215871820:T>A	A	T	.	PASS	GeneName=USH2A
1	215871820	NM_206933:g.215871820:T>G	A	C	.	PASS	GeneName=USH2A
1	215871887	NM_206933:g.215871887:T>C	A	G	.	PASS	GeneName=USH2A
1	215873159	NM_206933:g.215873159:T>C	A	G	.	PASS	GeneName=USH2A
1	215873475	NM_206933:g.215873475:G>A	C	T	.	PASS	GeneName=USH2A
1	215873737	NM_206933:g.215873737:T>C	A	G	.	PASS	GeneName=USH2A
1	215873977	NM_206933:g.215873977:A>C	T	G	.	PASS	GeneName=USH2A
1	215873993	NM_206933:g.215873993:G>A	C	T	.	PASS	GeneName=USH2A
1	215874177	NM_206933:g.215874177:C>T	G	A	.	PASS	GeneName=USH2A
1	215874316	NM_206933:g.215874316:C>T	G	A	.	PASS	GeneName=USH2A
1	215874826	NM_206933:g.215874826:C>T	G	A	.	PASS	GeneName=USH2A
1	215874964	NM_206933:g.215874964:C>A	G	T	.	PASS	GeneName=USH2A
1	215875083	NM_206933:g.215875083:T>C	A	G	.	PASS	GeneName=USH2A
1	215875287	NM_206933:g.215875287_215875287:delinsAG	C	CT	.	PASS	GeneName=USH2A
1	215875412	NM_206933:g.215875412:A>G	T	C	.	PASS	GeneName=USH2A
1	215875559	NM_206933:g.215875559:T>C	A	G	.	PASS	GeneName=USH2A
1	215875820	NM_206933:g.215875820:A>T	T	A	.	PASS	GeneName=USH2A
1	215875836	NM_206933:g.215875836:A>T	T	A	.	PASS	GeneName=USH2A
1	215875901	NM_206933:g.215875903_215875901:delinsT	AAT	A	.	PASS	GeneName=USH2A
1	215876302	NM_206933:g.215876302:A>C	T	G	.	PASS	GeneName=USH2A
1	215876569	NM_206933:g.215876569:C>T	G	A	.	PASS	GeneName=USH2A
1	215876910	NM_206933:g.215876910:A>G	T	C	.	PASS	GeneName=USH2A
1	215876920	NM_206933:g.215876920:C>T	G	A	.	PASS	GeneName=USH2A
1	215877443	NM_206933:g.215877443:A>G	T	C	.	PASS	GeneName=USH2A
1	215877638	NM_206933:g.215877638:G>A	C	T	.	PASS	GeneName=USH2A
1	215877783	NM_206933:g.215877783:C>T	G	A	.	PASS	GeneName=USH2A
1	215877945	NM_206933:g.215877945:T>C	A	G	.	PASS	GeneName=USH2A
1	215878039	NM_206933:g.215878039:C>A	G	T	.	PASS	GeneName=USH2A
1	215878097	NM_206933:g.215878097:C>T	G	A	.	PASS	GeneName=USH2A
1	215879207	NM_206933:g.215879207:T>C	A	G	.	PASS	GeneName=USH2A
1	215879524	NM_206933:g.215879524:T>G	A	C	.	PASS	GeneName=USH2A
1	215879807	NM_206933:g.215879807:C>G	G	C	.	PASS	GeneName=USH2A
1	215880445	NM_206933:g.215880445:A>C	T	G	.	PASS	GeneName=USH2A
1	215880638	NM_206933:g.215880638:C>G	G	C	.	PASS	GeneName=USH2A
1	215880744	NM_206933:g.215880744:G>A	C	T	.	PASS	GeneName=USH2A
1	215881578	NM_206933:g.215881578:G>T	C	A	.	PASS	GeneName=USH2A
1	215881823	NM_206933:g.215881823_215881823:delinsAT	A	AT	.	PASS	GeneName=USH2A
1	215881944	NM_206933:g.215881944:A>G	T	C	.	PASS	GeneName=USH2A
1	215882104	NM_206933:g.215882104:C>A	G	T	.	PASS	GeneName=USH2A
1	215882354	NM_206933:g.215882354:A>G	T	C	.	PASS	GeneName=USH2A
1	215882400	NM_206933:g.215882400:C>A	G	T	.	PASS	GeneName=USH2A
1	215882430	NM_206933:g.215882432_215882430:delinsA	TTG	T	.	PASS	GeneName=USH2A
1	215882511	NM_206933:g.215882511:T>C	A	G	.	PASS	GeneName=USH2A
1	215882804	NM_206933:g.215882805_215882804:delinsA	TC	T	.	PASS	GeneName=USH2A
1	215882868	NM_206933:g.215882868:T>A	A	T	.	PASS	GeneName=USH2A
1	215882875	NM_206933:g.215882875:T>C	A	G	.	PASS	GeneName=USH2A
1	215883006	NM_206933:g.215883006:T>C	A	G	.	PASS	GeneName=USH2A
1	215883157	NM_206933:g.215883157:C>T	G	A	.	PASS	GeneName=USH2A
1	215883437	NM_206933:g.215883437:A>G	T	C	.	PASS	GeneName=USH2A
1	215883630	NM_206933:g.215883630:T>A	A	T	.	PASS	GeneName=USH2A
1	215883716	NM_206933:g.215883716:A>C	T	G	.	PASS	GeneName=USH2A
1	215883716	NM_206933:g.215883716:A>G	T	C	.	PASS	GeneName=USH2A
1	215884624	NM_206933:g.215884624:A>T	T	A	.	PASS	GeneName=USH2A
1	215884654	NM_206933:g.215884656_215884654:delinsG	CTT	C	.	PASS	GeneName=USH2A
1	215885149	NM_206933:g.215885149:A>G	T	C	.	PASS	GeneName=USH2A
1	215885226	NM_206933:g.215885226_215885226:delinsTA	T	TA	.	PASS	GeneName=USH2A
1	215885949	NM_206933:g.215885949:A>G	T	C	.	PASS	GeneName=USH2A
1	215886242	NM_206933:g.215886242:A>T	T	A	.	PASS	GeneName=USH2A
1	215886517	NM_206933:g.215886517:A>C	T	G	.	PASS	GeneName=USH2A
1	215887328	NM_206933:g.215887328:G>A	C	T	.	PASS	GeneName=USH2A
1	215887423	NM_206933:g.215887423:C>T	G	A	.	PASS	GeneName=USH2A
1	215887441	NM_206933:g.215887441:G>C	C	G	.	PASS	GeneName=USH2A
1	215887548	NM_206933:g.215887548:A>G	T	C	.	PASS	GeneName=USH2A
1	215888223	NM_206933:g.215888223:T>C	A	G	.	PASS	GeneName=USH2A
1	215889362	NM_206933:g.215889362:A>C	T	G	.	PASS	GeneName=USH2A
1	215889443	NM_206933:g.215889443:A>G	T	C	.	PASS	GeneName=USH2A
1	215890340	NM_206933:g.215890340:C>A	G	T	.	PASS	GeneName=USH2A
1	215890409	NM_206933:g.215890409:G>A	C	T	.	PASS	GeneName=USH2A
1	215890832	NM_206933:g.215890832:G>T	C	A	.	PASS	GeneName=USH2A
1	215890932	NM_206933:g.215890932:A>G	T	C	.	PASS	GeneName=USH2A
1	215890960	NM_206933:g.215890960:T>A	A	T	.	PASS	GeneName=USH2A
1	215891474	NM_206933:g.215891474:C>A	G	T	.	PASS	GeneName=USH2A
1	215891474	NM_206933:g.215891474:C>T	G	A	.	PASS	GeneName=USH2A
1	215891499	NM_206933:g.215891499:G>A	C	T	.	PASS	GeneName=USH2A
1	215891556	NM_206933:g.215891556:T>C	A	G	.	PASS	GeneName=USH2A
1	215892994	NM_206933:g.215892994:C>T	G	A	.	PASS	GeneName=USH2A
1	215893095	NM_206933:g.215893095:G>T	C	A	.	PASS	GeneName=USH2A
1	215893338	NM_206933:g.215893338:T>C	A	G	.	PASS	GeneName=USH2A
1	215893427	NM_206933:g.215893429_215893427:delinsA	TGA	T	.	PASS	GeneName=USH2A
1	215893468	NM_206933:g.215893468:T>C	A	G	.	PASS	GeneName=USH2A
1	215893551	NM_206933:g.215893551:T>G	A	C	.	PASS	GeneName=USH2A
1	215893648	NM_206933:g.215893648_215893648:delinsTA	T	TA	.	PASS	GeneName=USH2A
1	215893742	NM_206933:g.215893742:A>G	T	C	.	PASS	GeneName=USH2A
1	215894292	NM_206933:g.215894292:T>G	A	C	.	PASS	GeneName=USH2A
1	215894524	NM_206933:g.215894524:C>A	G	T	.	PASS	GeneName=USH2A
1	215894524	NM_206933:g.215894524:C>T	G	A	.	PASS	GeneName=USH2A
1	215894715	NM_206933:g.215894715:A>G	T	C	.	PASS	GeneName=USH2A
1	215895935	NM_206933:g.215895935:G>C	C	G	.	PASS	GeneName=USH2A
1	215896068	NM_206933:g.215896068:T>A	A	T	.	PASS	GeneName=USH2A
1	215896520	NM_206933:g.215896520:T>C	A	G	.	PASS	GeneName=USH2A
1	215897068	NM_206933:g.215897068:T>A	A	T	.	PASS	GeneName=USH2A
1	215897334	NM_206933:g.215897334:C>T	G	A	.	PASS	GeneName=USH2A
1	215897467	NM_206933:g.215897467:T>G	A	C	.	PASS	GeneName=USH2A
1	215897533	NM_206933:g.215897533:T>A	A	T	.	PASS	GeneName=USH2A
1	215897533	NM_206933:g.215897533:T>C	A	G	.	PASS	GeneName=USH2A
1	215897705	NM_206933:g.215897705:C>G	G	C	.	PASS	GeneName=USH2A
1	215897705	NM_206933:g.215897705:C>T	G	A	.	PASS	GeneName=USH2A
1	215897721	NM_206933:g.215897721_215897721:delinsTTCTC	G	GAGAA	.	PASS	GeneName=USH2A
1	215897721	NM_206933:g.215897721_215897721:delinsTTCTTTCTC	G	GAGAAAGAA	.	PASS	GeneName=USH2A
1	215897721	NM_206933:g.215897721_215897721:delinsTTTTC	G	GAAAA	.	PASS	GeneName=USH2A
1	215897735	NM_206933:g.215897735_215897735:delinsTTC	G	GAA	.	PASS	GeneName=USH2A
1	215898049	NM_206933:g.215898049:C>G	G	C	.	PASS	GeneName=USH2A
1	215898049	NM_206933:g.215898049:C>T	G	A	.	PASS	GeneName=USH2A
1	215898955	NM_206933:g.215898955:A>G	T	C	.	PASS	GeneName=USH2A
1	215899248	NM_206933:g.215899248:C>T	G	A	.	PASS	GeneName=USH2A
1	215899256	NM_206933:g.215899256:C>T	G	A	.	PASS	GeneName=USH2A
1	215899371	NM_206933:g.215899371:G>A	C	T	.	PASS	GeneName=USH2A
1	215899881	NM_206933:g.215899881:G>A	C	T	.	PASS	GeneName=USH2A
1	215899932	NM_206933:g.215899932:G>A	C	T	.	PASS	GeneName=USH2A
1	215899947	NM_206933:g.215899947:C>A	G	T	.	PASS	GeneName=USH2A
1	215900053	NM_206933:g.215900053:C>T	G	A	.	PASS	GeneName=USH2A
1	215900163	NM_206933:g.215900163:G>A	C	T	.	PASS	GeneName=USH2A
1	215901436	NM_206933:g.215901436:T>C	A	G	.	PASS	GeneName=USH2A
1	215901891	NM_206933:g.215901891:G>T	C	A	.	PASS	GeneName=USH2A
1	215902822	NM_206933:g.215902822:A>G	T	C	.	PASS	GeneName=USH2A
1	215902825	NM_206933:g.215902825:A>G	T	C	.	PASS	GeneName=USH2A
1	215902949	NM_206933:g.215902949:C>T	G	A	.	PASS	GeneName=USH2A
1	215903007	NM_206933:g.215903007:T>C	A	G	.	PASS	GeneName=USH2A
1	215903022	NM_206933:g.215903022:G>T	C	A	.	PASS	GeneName=USH2A
1	215903260	NM_206933:g.215903260:C>T	G	A	.	PASS	GeneName=USH2A
1	215903321	NM_206933:g.215903321:C>T	G	A	.	PASS	GeneName=USH2A
1	215903581	NM_206933:g.215903581:G>A	C	T	.	PASS	GeneName=USH2A
1	215903817	NM_206933:g.215903817:G>T	C	A	.	PASS	GeneName=USH2A
1	215904422	NM_206933:g.215904422:G>A	C	T	.	PASS	GeneName=USH2A
1	215905060	NM_206933:g.215905060:C>T	G	A	.	PASS	GeneName=USH2A
1	215905064	NM_206933:g.215905064:T>C	A	G	.	PASS	GeneName=USH2A
1	215905171	NM_206933:g.215905171:T>C	A	G	.	PASS	GeneName=USH2A
1	215905685	NM_206933:g.215905685:T>G	A	C	.	PASS	GeneName=USH2A
1	215905880	NM_206933:g.215905880:A>G	T	C	.	PASS	GeneName=USH2A
1	215905952	NM_206933:g.215905952:G>A	C	T	.	PASS	GeneName=USH2A
1	215906137	NM_206933:g.215906137:T>C	A	G	.	PASS	GeneName=USH2A
1	215906788	NM_206933:g.215906788:C>A	G	T	.	PASS	GeneName=USH2A
1	215906788	NM_206933:g.215906788:C>T	G	A	.	PASS	GeneName=USH2A
1	215906813	NM_206933:g.215906813:C>T	G	A	.	PASS	GeneName=USH2A
1	215906855	NM_206933:g.215906855:T>A	A	T	.	PASS	GeneName=USH2A
1	215907273	NM_206933:g.215907273:C>T	G	A	.	PASS	GeneName=USH2A
1	215908014	NM_206933:g.215908014:C>T	G	A	.	PASS	GeneName=USH2A
1	215908433	NM_206933:g.215908433:G>A	C	T	.	PASS	GeneName=USH2A
1	215908478	NM_206933:g.215908478:T>C	A	G	.	PASS	GeneName=USH2A
1	215908617	NM_206933:g.215908617:T>C	A	G	.	PASS	GeneName=USH2A
1	215908835	NM_206933:g.215908835:A>C	T	G	.	PASS	GeneName=USH2A
1	215908835	NM_206933:g.215908835:A>G	T	C	.	PASS	GeneName=USH2A
1	215909421	NM_206933:g.215909421:G>A	C	T	.	PASS	GeneName=USH2A
1	215909421	NM_206933:g.215909421:G>C	C	G	.	PASS	GeneName=USH2A
1	215909746	NM_206933:g.215909746:C>G	G	C	.	PASS	GeneName=USH2A
1	215909746	NM_206933:g.215909746:C>T	G	A	.	PASS	GeneName=USH2A
1	215910045	NM_206933:g.215910045:A>G	T	C	.	PASS	GeneName=USH2A
1	215910466	NM_206933:g.215910466:C>T	G	A	.	PASS	GeneName=USH2A
1	215910523	NM_206933:g.215910539_215910523:delinsA	TTACACAATATAATATA	T	.	PASS	GeneName=USH2A
1	215910726	NM_206933:g.215910726:G>T	C	A	.	PASS	GeneName=USH2A
1	215911091	NM_206933:g.215911091:C>T	G	A	.	PASS	GeneName=USH2A
1	215911300	NM_206933:g.215911300:C>A	G	T	.	PASS	GeneName=USH2A
1	215911306	NM_206933:g.215911306:T>C	A	G	.	PASS	GeneName=USH2A
1	215911449	NM_206933:g.215911450_215911449:delinsT	AT	A	.	PASS	GeneName=USH2A
1	215911699	NM_206933:g.215911699:T>C	A	G	.	PASS	GeneName=USH2A
1	215912519	NM_206933:g.215912519_215912519:delinsCAT	A	ATG	.	PASS	GeneName=USH2A
1	215912635	NM_206933:g.215912635:G>A	C	T	.	PASS	GeneName=USH2A
1	215912881	NM_206933:g.215912881:G>A	C	T	.	PASS	GeneName=USH2A
1	215913318	NM_206933:g.215913318:C>A	G	T	.	PASS	GeneName=USH2A
1	215914104	NM_206933:g.215914104:G>A	C	T	.	PASS	GeneName=USH2A
1	215914104	NM_206933:g.215914104:G>C	C	G	.	PASS	GeneName=USH2A
1	215914104	NM_206933:g.215914104:G>T	C	A	.	PASS	GeneName=USH2A
1	215914160	NM_206933:g.215914160:C>G	G	C	.	PASS	GeneName=USH2A
1	215914160	NM_206933:g.215914160:C>T	G	A	.	PASS	GeneName=USH2A
1	215914708	NM_206933:g.215914708:A>T	T	A	.	PASS	GeneName=USH2A
1	215915750	NM_206933:g.215915750:G>A	C	T	.	PASS	GeneName=USH2A
1	215915750	NM_206933:g.215915750:G>T	C	A	.	PASS	GeneName=USH2A
1	215915936	NM_206933:g.215915936:T>C	A	G	.	PASS	GeneName=USH2A
1	215916352	NM_206933:g.215916352:T>A	A	T	.	PASS	GeneName=USH2A
1	215916526	NM_206933:g.215916526:C>G	G	C	.	PASS	GeneName=USH2A
1	215916580	NM_206933:g.215916580:G>A	C	T	.	PASS	GeneName=USH2A
1	215916581	NM_206933:g.215916581:G>C	C	G	.	PASS	GeneName=USH2A
1	215916581	NM_206933:g.215916581:G>T	C	A	.	PASS	GeneName=USH2A
1	215916833	NM_206933:g.215916833:A>G	T	C	.	PASS	GeneName=USH2A
1	215917837	NM_206933:g.215917837:G>T	C	A	.	PASS	GeneName=USH2A
1	215918040	NM_206933:g.215918040:A>G	T	C	.	PASS	GeneName=USH2A
1	215918173	NM_206933:g.215918173:G>A	C	T	.	PASS	GeneName=USH2A
1	215919138	NM_206933:g.215919138:T>A	A	T	.	PASS	GeneName=USH2A
1	215920092	NM_206933:g.215920092_215920092:delinsGT	A	AC	.	PASS	GeneName=USH2A
1	215920094	NM_206933:g.215920094:A>C	T	G	.	PASS	GeneName=USH2A
1	215921486	NM_206933:g.215921486:G>A	C	T	.	PASS	GeneName=USH2A
1	215922548	NM_206933:g.215922548_215922548:delinsAT	A	AT	.	PASS	GeneName=USH2A
1	215923018	NM_206933:g.215923018:G>C	C	G	.	PASS	GeneName=USH2A
1	215923169	NM_206933:g.215923169:G>A	C	T	.	PASS	GeneName=USH2A
1	215923249	NM_206933:g.215923249_215923249:delinsTGTTG	C	CAACA	.	PASS	GeneName=USH2A
1	215923411	NM_206933:g.215923411:T>C	A	G	.	PASS	GeneName=USH2A
1	215923421	NM_206933:g.215923421:A>C	T	G	.	PASS	GeneName=USH2A
1	215923421	NM_206933:g.215923421:A>G	T	C	.	PASS	GeneName=USH2A
1	215923538	NM_206933:g.215923538:A>G	T	C	.	PASS	GeneName=USH2A
1	215923618	NM_206933:g.215923618:C>T	G	A	.	PASS	GeneName=USH2A
1	215923752	NM_206933:g.215923752:A>C	T	G	.	PASS	GeneName=USH2A
1	215923752	NM_206933:g.215923752:A>G	T	C	.	PASS	GeneName=USH2A
1	215923866	NM_206933:g.215923866:G>A	C	T	.	PASS	GeneName=USH2A
1	215923876	NM_206933:g.215923876:A>G	T	C	.	PASS	GeneName=USH2A
1	215923899	NM_206933:g.215923899:T>A	A	T	.	PASS	GeneName=USH2A
1	215923899	NM_206933:g.215923899:T>C	A	G	.	PASS	GeneName=USH2A
1	215924031	NM_206933:g.215924031:C>T	G	A	.	PASS	GeneName=USH2A
1	215924463	NM_206933:g.215924463:C>T	G	A	.	PASS	GeneName=USH2A
1	215924607	NM_206933:g.215924608_215924607:delinsT	AT	A	.	PASS	GeneName=USH2A
1	215924658	NM_206933:g.215924658:T>C	A	G	.	PASS	GeneName=USH2A
1	215925055	NM_206933:g.215925055:C>A	G	T	.	PASS	GeneName=USH2A
1	215925523	NM_206933:g.215925523:G>T	C	A	.	PASS	GeneName=USH2A
1	215925809	NM_206933:g.215925809:C>T	G	A	.	PASS	GeneName=USH2A
1	215925852	NM_206933:g.215925852:A>G	T	C	.	PASS	GeneName=USH2A
1	215925900	NM_206933:g.215925900:C>T	G	A	.	PASS	GeneName=USH2A
1	215926210	NM_206933:g.215926214_215926210:delinsG	CAAAA	C	.	PASS	GeneName=USH2A
1	215926275	NM_206933:g.215926275:A>C	T	G	.	PASS	GeneName=USH2A
1	215926330	NM_206933:g.215926330:T>C	A	G	.	PASS	GeneName=USH2A
1	215926378	NM_206933:g.215926378:T>C	A	G	.	PASS	GeneName=USH2A
1	215926577	NM_206933:g.215926577:A>C	T	G	.	PASS	GeneName=USH2A
1	215926678	NM_206933:g.215926678:A>C	T	G	.	PASS	GeneName=USH2A
1	215926682	NM_206933:g.215926682:T>C	A	G	.	PASS	GeneName=USH2A
1	215926888	NM_206933:g.215926888:C>T	G	A	.	PASS	GeneName=USH2A
1	215927102	NM_206933:g.215927102:C>T	G	A	.	PASS	GeneName=USH2A
1	215927441	NM_206933:g.215927441:G>A	C	T	.	PASS	GeneName=USH2A
1	215929154	NM_206933:g.215929154_215929154:delinsTA	T	TA	.	PASS	GeneName=USH2A
1	215929154	NM_206933:g.215929154_215929154:delinsTTA	T	TAA	.	PASS	GeneName=USH2A
1	215929284	NM_206933:g.215929284:T>C	A	G	.	PASS	GeneName=USH2A
1	215929454	NM_206933:g.215929454:A>G	T	C	.	PASS	GeneName=USH2A
1	215929928	NM_206933:g.215929928:T>A	A	T	.	PASS	GeneName=USH2A
1	215929928	NM_206933:g.215929928:T>C	A	G	.	PASS	GeneName=USH2A
1	215930093	NM_206933:g.215930093:G>A	C	T	.	PASS	GeneName=USH2A
1	215930435	NM_206933:g.215930435:C>A	G	T	.	PASS	GeneName=USH2A
1	215930435	NM_206933:g.215930435:C>G	G	C	.	PASS	GeneName=USH2A
1	215931638	NM_206933:g.215931638:T>A	A	T	.	PASS	GeneName=USH2A
1	215931638	NM_206933:g.215931638:T>G	A	C	.	PASS	GeneName=USH2A
1	215931674	NM_206933:g.215931674:T>C	A	G	.	PASS	GeneName=USH2A
1	215931849	NM_206933:g.215931849:A>G	T	C	.	PASS	GeneName=USH2A
1	215931866	NM_206933:g.215931866:T>A	A	T	.	PASS	GeneName=USH2A
1	215932916	NM_206933:g.215932916:C>T	G	A	.	PASS	GeneName=USH2A
1	215933074	NM_206933:g.215933074:T>A	A	T	.	PASS	GeneName=USH2A
1	215933074	NM_206933:g.215933074:T>C	A	G	.	PASS	GeneName=USH2A
1	215933627	NM_206933:g.215933627:A>G	T	C	.	PASS	GeneName=USH2A
1	215933918	NM_206933:g.215933918:C>T	G	A	.	PASS	GeneName=USH2A
1	215934573	NM_206933:g.215934573:C>T	G	A	.	PASS	GeneName=USH2A
1	215937080	NM_206933:g.215937080:A>G	T	C	.	PASS	GeneName=USH2A
1	215937955	NM_206933:g.215937955:G>A	C	T	.	PASS	GeneName=USH2A
1	215938620	NM_206933:g.215938620:T>A	A	T	.	PASS	GeneName=USH2A
1	215938726	NM_206933:g.215938726:A>T	T	A	.	PASS	GeneName=USH2A
1	215938866	NM_206933:g.215938866:A>C	T	G	.	PASS	GeneName=USH2A
1	215939040	NM_206933:g.215939040:C>A	G	T	.	PASS	GeneName=USH2A
1	215939120	NM_206933:g.215939120:G>C	C	G	.	PASS	GeneName=USH2A
1	215939137	NM_206933:g.215939137:T>A	A	T	.	PASS	GeneName=USH2A
1	215939547	NM_206933:g.215939547:G>T	C	A	.	PASS	GeneName=USH2A
1	215939945	NM_206933:g.215939945:T>C	A	G	.	PASS	GeneName=USH2A
1	215939945	NM_206933:g.215939945:T>G	A	C	.	PASS	GeneName=USH2A
1	215940530	NM_206933:g.215940530:C>A	G	T	.	PASS	GeneName=USH2A
1	215940547	NM_206933:g.215940547:A>T	T	A	.	PASS	GeneName=USH2A
1	215940978	NM_206933:g.215940978_215940978:delinsAG	C	CT	.	PASS	GeneName=USH2A
1	215941203	NM_206933:g.215941203:G>A	C	T	.	PASS	GeneName=USH2A
1	215941484	NM_206933:g.215941484:C>T	G	A	.	PASS	GeneName=USH2A
1	215941798	NM_206933:g.215941798:A>G	T	C	.	PASS	GeneName=USH2A
1	215941861	NM_206933:g.215941861:G>A	C	T	.	PASS	GeneName=USH2A
1	215942007	NM_206933:g.215942007:T>C	A	G	.	PASS	GeneName=USH2A
1	215942209	NM_206933:g.215942209:G>A	C	T	.	PASS	GeneName=USH2A
1	215942209	NM_206933:g.215942209:G>C	C	G	.	PASS	GeneName=USH2A
1	215942261	NM_206933:g.215942261:G>C	C	G	.	PASS	GeneName=USH2A
1	215942366	NM_206933:g.215942366:G>T	C	A	.	PASS	GeneName=USH2A
1	215942656	NM_206933:g.215942656:T>C	A	G	.	PASS	GeneName=USH2A
1	215942723	NM_206933:g.215942723:A>G	T	C	.	PASS	GeneName=USH2A
1	215943192	NM_206933:g.215943192:A>G	T	C	.	PASS	GeneName=USH2A
1	215943221	NM_206933:g.215943221:A>T	T	A	.	PASS	GeneName=USH2A
1	215943242	NM_206933:g.215943242:A>G	T	C	.	PASS	GeneName=USH2A
1	215943331	NM_206933:g.215943331:C>A	G	T	.	PASS	GeneName=USH2A
1	215943362	NM_206933:g.215943362:G>C	C	G	.	PASS	GeneName=USH2A
1	215943362	NM_206933:g.215943362:G>T	C	A	.	PASS	GeneName=USH2A
1	215943454	NM_206933:g.215943454:G>A	C	T	.	PASS	GeneName=USH2A
1	215943505	NM_206933:g.215943505:T>C	A	G	.	PASS	GeneName=USH2A
1	215943704	NM_206933:g.215943704:A>G	T	C	.	PASS	GeneName=USH2A
1	215943764	NM_206933:g.215943764:C>G	G	C	.	PASS	GeneName=USH2A
1	215943764	NM_206933:g.215943764:C>T	G	A	.	PASS	GeneName=USH2A
1	215943773	NM_206933:g.215943773:A>G	T	C	.	PASS	GeneName=USH2A
1	215943848	NM_206933:g.215943848:T>G	A	C	.	PASS	GeneName=USH2A
1	215943923	NM_206933:g.215943923:G>A	C	T	.	PASS	GeneName=USH2A
1	215943923	NM_206933:g.215943923:G>C	C	G	.	PASS	GeneName=USH2A
1	215944083	NM_206933:g.215944083:C>T	G	A	.	PASS	GeneName=USH2A
1	215944104	NM_206933:g.215944104:C>A	G	T	.	PASS	GeneName=USH2A
1	215944113	NM_206933:g.215944113:T>G	A	C	.	PASS	GeneName=USH2A
1	215944169	NM_206933:g.215944169:A>C	T	G	.	PASS	GeneName=USH2A
1	215944230	NM_206933:g.215944230:T>C	A	G	.	PASS	GeneName=USH2A
1	215944287	NM_206933:g.215944287:T>G	A	C	.	PASS	GeneName=USH2A
1	215944303	NM_206933:g.215944303:T>C	A	G	.	PASS	GeneName=USH2A
1	215944303	NM_206933:g.215944303:T>G	A	C	.	PASS	GeneName=USH2A
1	215944498	NM_206933:g.215944498:A>G	T	C	.	PASS	GeneName=USH2A
1	215944891	NM_206933:g.215944891:G>A	C	T	.	PASS	GeneName=USH2A
1	215944962	NM_206933:g.215944964_215944962:delinsT	AAT	A	.	PASS	GeneName=USH2A
1	215945196	NM_206933:g.215945196:T>G	A	C	.	PASS	GeneName=USH2A
1	215945210	NM_206933:g.215945210:A>G	T	C	.	PASS	GeneName=USH2A
1	215945683	NM_206933:g.215945683:A>C	T	G	.	PASS	GeneName=USH2A
1	215945774	NM_206933:g.215945774:T>G	A	C	.	PASS	GeneName=USH2A
1	215945983	NM_206933:g.215945983:A>T	T	A	.	PASS	GeneName=USH2A
1	215946014	NM_206933:g.215946014:C>G	G	C	.	PASS	GeneName=USH2A
1	215946043	NM_206933:g.215946043:A>G	T	C	.	PASS	GeneName=USH2A
1	215946159	NM_206933:g.215946159:T>C	A	G	.	PASS	GeneName=USH2A
1	215946230	NM_206933:g.215946230_215946230:delinsTATAAATC	G	GATTTATA	.	PASS	GeneName=USH2A
1	215946407	NM_206933:g.215946407:T>C	A	G	.	PASS	GeneName=USH2A
1	215946551	NM_206933:g.215946551:A>G	T	C	.	PASS	GeneName=USH2A
1	215946571	NM_206933:g.215946571:G>A	C	T	.	PASS	GeneName=USH2A
1	215946793	NM_206933:g.215946793:T>C	A	G	.	PASS	GeneName=USH2A
1	215946969	NM_206933:g.215946969:T>C	A	G	.	PASS	GeneName=USH2A
1	215946980	NM_206933:g.215946980:C>A	G	T	.	PASS	GeneName=USH2A
1	215946980	NM_206933:g.215946980:C>G	G	C	.	PASS	GeneName=USH2A
1	215946980	NM_206933:g.215946980:C>T	G	A	.	PASS	GeneName=USH2A
1	215947016	NM_206933:g.215947016:A>G	T	C	.	PASS	GeneName=USH2A
1	215947020	NM_206933:g.215947020:A>G	T	C	.	PASS	GeneName=USH2A
1	215947020	NM_206933:g.215947020:A>T	T	A	.	PASS	GeneName=USH2A
1	215947042	NM_206933:g.215947044_215947042:delinsG	CTT	C	.	PASS	GeneName=USH2A
1	215947060	NM_206933:g.215947060:G>A	C	T	.	PASS	GeneName=USH2A
1	215947195	NM_206933:g.215947195:G>A	C	T	.	PASS	GeneName=USH2A
1	215947296	NM_206933:g.215947296:T>C	A	G	.	PASS	GeneName=USH2A
1	215947473	NM_206933:g.215947473:A>G	T	C	.	PASS	GeneName=USH2A
1	215947574	NM_206933:g.215947574:C>T	G	A	.	PASS	GeneName=USH2A
1	215947596	NM_206933:g.215947596:C>A	G	T	.	PASS	GeneName=USH2A
1	215947843	NM_206933:g.215947843:A>G	T	C	.	PASS	GeneName=USH2A
1	215947862	NM_206933:g.215947862:T>C	A	G	.	PASS	GeneName=USH2A
1	215948104	NM_206933:g.215948104:G>C	C	G	.	PASS	GeneName=USH2A
1	215948116	NM_206933:g.215948116:T>C	A	G	.	PASS	GeneName=USH2A
1	215948304	NM_206933:g.215948304:T>C	A	G	.	PASS	GeneName=USH2A
1	215948425	NM_206933:g.215948425:C>A	G	T	.	PASS	GeneName=USH2A
1	215948441	NM_206933:g.215948441:A>G	T	C	.	PASS	GeneName=USH2A
1	215948443	NM_206933:g.215948443:A>G	T	C	.	PASS	GeneName=USH2A
1	215948489	NM_206933:g.215948489:G>A	C	T	.	PASS	GeneName=USH2A
1	215948642	NM_206933:g.215948642:A>G	T	C	.	PASS	GeneName=USH2A
1	215948983	NM_206933:g.215948983:G>A	C	T	.	PASS	GeneName=USH2A
1	215949193	NM_206933:g.215949193:A>G	T	C	.	PASS	GeneName=USH2A
1	215949200	NM_206933:g.215949200:G>A	C	T	.	PASS	GeneName=USH2A
1	215949200	NM_206933:g.215949200:G>T	C	A	.	PASS	GeneName=USH2A
1	215949213	NM_206933:g.215949213:T>C	A	G	.	PASS	GeneName=USH2A
1	215949308	NM_206933:g.215949308:T>G	A	C	.	PASS	GeneName=USH2A
1	215949401	NM_206933:g.215949401_215949401:delinsAT	A	AT	.	PASS	GeneName=USH2A
1	215949478	NM_206933:g.215949479_215949478:delinsA	TA	T	.	PASS	GeneName=USH2A
1	215949504	NM_206933:g.215949504:T>A	A	T	.	PASS	GeneName=USH2A
1	215949574	NM_206933:g.215949574:A>T	T	A	.	PASS	GeneName=USH2A
1	215949735	NM_206933:g.215949735:A>G	T	C	.	PASS	GeneName=USH2A
1	215949752	NM_206933:g.215949752:A>G	T	C	.	PASS	GeneName=USH2A
1	215949991	NM_206933:g.215949991:C>T	G	A	.	PASS	GeneName=USH2A
1	215950000	NM_206933:g.215950000:T>C	A	G	.	PASS	GeneName=USH2A
1	215950028	NM_206933:g.215950028:G>A	C	T	.	PASS	GeneName=USH2A
1	215950195	NM_206933:g.215950195:A>C	T	G	.	PASS	GeneName=USH2A
1	215950195	NM_206933:g.215950195:A>T	T	A	.	PASS	GeneName=USH2A
1	215950385	NM_206933:g.215950385:T>C	A	G	.	PASS	GeneName=USH2A
1	215950390	NM_206933:g.215950390:T>C	A	G	.	PASS	GeneName=USH2A
1	215950504	NM_206933:g.215950522_215950521:delinsA	CT	C	.	PASS	GeneName=USH2A
1	215950557	NM_206933:g.215950557:C>T	G	A	.	PASS	GeneName=USH2A
1	215950895	NM_206933:g.215950895:T>A	A	T	.	PASS	GeneName=USH2A
1	215950926	NM_206933:g.215950926:T>C	A	G	.	PASS	GeneName=USH2A
1	215950959	NM_206933:g.215950959:G>A	C	T	.	PASS	GeneName=USH2A
1	215951265	NM_206933:g.215951265:T>C	A	G	.	PASS	GeneName=USH2A
1	215951485	NM_206933:g.215951485:T>C	A	G	.	PASS	GeneName=USH2A
1	215951540	NM_206933:g.215951540:T>C	A	G	.	PASS	GeneName=USH2A
1	215951974	NM_206933:g.215951974:G>A	C	T	.	PASS	GeneName=USH2A
1	215952040	NM_206933:g.215952040:G>T	C	A	.	PASS	GeneName=USH2A
1	215952208	NM_206933:g.215952208:T>G	A	C	.	PASS	GeneName=USH2A
1	215952462	NM_206933:g.215952462:A>C	T	G	.	PASS	GeneName=USH2A
1	215952462	NM_206933:g.215952462:A>G	T	C	.	PASS	GeneName=USH2A
1	215952527	NM_206933:g.215952527:G>A	C	T	.	PASS	GeneName=USH2A
1	215952571	NM_206933:g.215952571:A>C	T	G	.	PASS	GeneName=USH2A
1	215952571	NM_206933:g.215952571:A>G	T	C	.	PASS	GeneName=USH2A
1	215952575	NM_206933:g.215952575:C>T	G	A	.	PASS	GeneName=USH2A
1	215952614	NM_206933:g.215952614:A>C	T	G	.	PASS	GeneName=USH2A
1	215952614	NM_206933:g.215952614:A>G	T	C	.	PASS	GeneName=USH2A
1	215952716	NM_206933:g.215952716:C>G	G	C	.	PASS	GeneName=USH2A
1	215952716	NM_206933:g.215952716:C>T	G	A	.	PASS	GeneName=USH2A
1	215952720	NM_206933:g.215952720:A>G	T	C	.	PASS	GeneName=USH2A
1	215952802	NM_206933:g.215952802:A>G	T	C	.	PASS	GeneName=USH2A
1	215953090	NM_206933:g.215953090:C>G	G	C	.	PASS	GeneName=USH2A
1	215953316	NM_206933:g.215953316:C>A	G	T	.	PASS	GeneName=USH2A
1	215953316	NM_206933:g.215953316:C>T	G	A	.	PASS	GeneName=USH2A
1	215953375	NM_206933:g.215953375:T>C	A	G	.	PASS	GeneName=USH2A
1	215953492	NM_206933:g.215953492:C>T	G	A	.	PASS	GeneName=USH2A
1	215953729	NM_206933:g.215953729:T>G	A	C	.	PASS	GeneName=USH2A
1	215953881	NM_206933:g.215953881:T>C	A	G	.	PASS	GeneName=USH2A
1	215954720	NM_206933:g.215954721_215954720:delinsA	TA	T	.	PASS	GeneName=USH2A
1	215955286	NM_206933:g.215955286:A>G	T	C	.	PASS	GeneName=USH2A
1	215955635	NM_206933:g.215955635:C>A	G	T	.	PASS	GeneName=USH2A
1	215955645	NM_206933:g.215955649_215955645:delinsA	TAAAG	T	.	PASS	GeneName=USH2A
1	215955657	NM_206933:g.215955657:T>C	A	G	.	PASS	GeneName=USH2A
1	215955740	NM_206933:g.215955740:A>C	T	G	.	PASS	GeneName=USH2A
1	215955961	NM_206933:g.215955961:C>G	G	C	.	PASS	GeneName=USH2A
1	215956027	NM_206933:g.215956027:A>G	T	C	.	PASS	GeneName=USH2A
1	215956065	NM_206933:g.215956065:A>G	T	C	.	PASS	GeneName=USH2A
1	215956065	NM_206933:g.215956065:A>T	T	A	.	PASS	GeneName=USH2A
1	215956314	NM_206933:g.215956314:T>C	A	G	.	PASS	GeneName=USH2A
1	215956355	NM_206933:g.215956355:A>T	T	A	.	PASS	GeneName=USH2A
1	215956548	NM_206933:g.215956548:G>A	C	T	.	PASS	GeneName=USH2A
1	215956610	NM_206933:g.215956610:C>T	G	A	.	PASS	GeneName=USH2A
1	215956784	NM_206933:g.215956784:A>C	T	G	.	PASS	GeneName=USH2A
1	215956784	NM_206933:g.215956784:A>G	T	C	.	PASS	GeneName=USH2A
1	215957008	NM_206933:g.215957008:T>C	A	G	.	PASS	GeneName=USH2A
1	215957106	NM_206933:g.215957106:A>T	T	A	.	PASS	GeneName=USH2A
1	215957415	NM_206933:g.215957415:C>A	G	T	.	PASS	GeneName=USH2A
1	215957607	NM_206933:g.215957607:A>G	T	C	.	PASS	GeneName=USH2A
1	215957759	NM_206933:g.215957759:G>A	C	T	.	PASS	GeneName=USH2A
1	215958080	NM_206933:g.215958080:C>A	G	T	.	PASS	GeneName=USH2A
1	215958126	NM_206933:g.215958126:G>C	C	G	.	PASS	GeneName=USH2A
1	215958135	NM_206933:g.215958135_215958135:delinsAT	A	AT	.	PASS	GeneName=USH2A
1	215958146	NM_206933:g.215958146:T>A	A	T	.	PASS	GeneName=USH2A
1	215958146	NM_206933:g.215958146:T>G	A	C	.	PASS	GeneName=USH2A
1	215958182	NM_206933:g.215958182:C>T	G	A	.	PASS	GeneName=USH2A
1	215958278	NM_206933:g.215958278:A>C	T	G	.	PASS	GeneName=USH2A
1	215958278	NM_206933:g.215958278:A>G	T	C	.	PASS	GeneName=USH2A
1	215958450	NM_206933:g.215958450:G>C	C	G	.	PASS	GeneName=USH2A
1	215958573	NM_206933:g.215958573:T>C	A	G	.	PASS	GeneName=USH2A
1	215958702	NM_206933:g.215958702:G>C	C	G	.	PASS	GeneName=USH2A
1	215958976	NM_206933:g.215958991_215958976:delinsT	AAATATGTGAAGATGC	A	.	PASS	GeneName=USH2A
1	215959159	NM_206933:g.215959160_215959159:delinsT	AT	A	.	PASS	GeneName=USH2A
1	215959526	NM_206933:g.215959526:C>T	G	A	.	PASS	GeneName=USH2A
1	215959536	NM_206933:g.215959536:T>C	A	G	.	PASS	GeneName=USH2A
1	215959632	NM_206933:g.215959632:T>C	A	G	.	PASS	GeneName=USH2A
1	215959685	NM_206933:g.215959685:A>C	T	G	.	PASS	GeneName=USH2A
1	215959685	NM_206933:g.215959685:A>T	T	A	.	PASS	GeneName=USH2A
1	215959933	NM_206933:g.215959933:C>T	G	A	.	PASS	GeneName=USH2A
1	215960359	NM_206933:g.215960359:A>T	T	A	.	PASS	GeneName=USH2A
1	215960561	NM_206933:g.215960561:A>G	T	C	.	PASS	GeneName=USH2A
1	215960786	NM_206933:g.215960786:T>G	A	C	.	PASS	GeneName=USH2A
1	215960839	NM_206933:g.215960839:T>C	A	G	.	PASS	GeneName=USH2A
1	215960953	NM_206933:g.215960953:T>A	A	T	.	PASS	GeneName=USH2A
1	215960953	NM_206933:g.215960953:T>C	A	G	.	PASS	GeneName=USH2A
1	215961321	NM_206933:g.215961321:A>T	T	A	.	PASS	GeneName=USH2A
1	215961497	NM_206933:g.215961497:G>A	C	T	.	PASS	GeneName=USH2A
1	215961601	NM_206933:g.215961601:C>T	G	A	.	PASS	GeneName=USH2A
1	215961651	NM_206933:g.215961651:T>G	A	C	.	PASS	GeneName=USH2A
1	215961853	NM_206933:g.215961853:A>G	T	C	.	PASS	GeneName=USH2A
1	215962313	NM_206933:g.215962313:G>A	C	T	.	PASS	GeneName=USH2A
1	215962654	NM_206933:g.215962654:A>G	T	C	.	PASS	GeneName=USH2A
1	215962855	NM_206933:g.215962855:C>A	G	T	.	PASS	GeneName=USH2A
1	215963136	NM_206933:g.215963136:T>A	A	T	.	PASS	GeneName=USH2A
1	215963278	NM_206933:g.215963278:A>C	T	G	.	PASS	GeneName=USH2A
1	215963531	NM_206933:g.215963531:G>A	C	T	.	PASS	GeneName=USH2A
1	215964384	NM_206933:g.215964384:A>C	T	G	.	PASS	GeneName=USH2A
1	215965867	NM_206933:g.215965867:T>C	A	G	.	PASS	GeneName=USH2A
1	215965890	NM_206933:g.215965890:A>G	T	C	.	PASS	GeneName=USH2A
1	215965976	NM_206933:g.215965976:A>G	T	C	.	PASS	GeneName=USH2A
1	215966233	NM_206933:g.215966233:T>G	A	C	.	PASS	GeneName=USH2A
1	215967215	NM_206933:g.215967215:G>A	C	T	.	PASS	GeneName=USH2A
1	215967318	NM_206933:g.215967318:C>T	G	A	.	PASS	GeneName=USH2A
1	215967676	NM_206933:g.215967676:C>T	G	A	.	PASS	GeneName=USH2A
1	215967712	NM_206933:g.215967712:A>G	T	C	.	PASS	GeneName=USH2A
1	215967886	NM_206933:g.215967886:C>T	G	A	.	PASS	GeneName=USH2A
1	215968329	NM_206933:g.215968329:C>A	G	T	.	PASS	GeneName=USH2A
1	215968805	NM_206933:g.215968805:C>A	G	T	.	PASS	GeneName=USH2A
1	215968805	NM_206933:g.215968805:C>T	G	A	.	PASS	GeneName=USH2A
1	215968820	NM_206933:g.215968820:A>G	T	C	.	PASS	GeneName=USH2A
1	215968896	NM_206933:g.215968896:A>G	T	C	.	PASS	GeneName=USH2A
1	215969257	NM_206933:g.215969257:C>T	G	A	.	PASS	GeneName=USH2A
1	215969641	NM_206933:g.215969641:A>G	T	C	.	PASS	GeneName=USH2A
1	215969678	NM_206933:g.215969678:C>T	G	A	.	PASS	GeneName=USH2A
1	215969928	NM_206933:g.215969928:T>C	A	G	.	PASS	GeneName=USH2A
1	215970028	NM_206933:g.215970028:G>A	C	T	.	PASS	GeneName=USH2A
1	215970266	NM_206933:g.215970266:A>G	T	C	.	PASS	GeneName=USH2A
1	215970606	NM_206933:g.215970606:A>G	T	C	.	PASS	GeneName=USH2A
1	215970606	NM_206933:g.215970606:A>T	T	A	.	PASS	GeneName=USH2A
1	215971420	NM_206933:g.215971420:G>A	C	T	.	PASS	GeneName=USH2A
1	215971485	NM_206933:g.215971485:C>T	G	A	.	PASS	GeneName=USH2A
1	215972161	NM_206933:g.215972161:C>T	G	A	.	PASS	GeneName=USH2A
1	215972465	NM_206933:g.215972465:T>C	A	G	.	PASS	GeneName=USH2A
1	215972690	NM_206933:g.215972690:G>A	C	T	.	PASS	GeneName=USH2A
1	215972722	NM_206933:g.215972722:A>C	T	G	.	PASS	GeneName=USH2A
1	215974180	NM_206933:g.215974180:C>A	G	T	.	PASS	GeneName=USH2A
1	215974268	NM_206933:g.215974268:C>T	G	A	.	PASS	GeneName=USH2A
1	215974296	NM_206933:g.215974296:C>A	G	T	.	PASS	GeneName=USH2A
1	215974296	NM_206933:g.215974296:C>T	G	A	.	PASS	GeneName=USH2A
1	215974736	NM_206933:g.215974736:T>G	A	C	.	PASS	GeneName=USH2A
1	215974911	NM_206933:g.215974911:G>A	C	T	.	PASS	GeneName=USH2A
1	215975176	NM_206933:g.215975176:A>G	T	C	.	PASS	GeneName=USH2A
1	215976566	NM_206933:g.215976566:C>T	G	A	.	PASS	GeneName=USH2A
1	215976772	NM_206933:g.215976772:G>A	C	T	.	PASS	GeneName=USH2A
1	215976807	NM_206933:g.215976807:A>G	T	C	.	PASS	GeneName=USH2A
1	215976957	NM_206933:g.215976957:T>G	A	C	.	PASS	GeneName=USH2A
1	215977054	NM_206933:g.215977054:T>G	A	C	.	PASS	GeneName=USH2A
1	215977197	NM_206933:g.215977197:C>T	G	A	.	PASS	GeneName=USH2A
1	215977428	NM_206933:g.215977428:C>T	G	A	.	PASS	GeneName=USH2A
1	215977431	NM_206933:g.215977431:T>A	A	T	.	PASS	GeneName=USH2A
1	215977607	NM_206933:g.215977607:C>T	G	A	.	PASS	GeneName=USH2A
1	215977746	NM_206933:g.215977746:A>T	T	A	.	PASS	GeneName=USH2A
1	215977893	NM_206933:g.215977893:T>C	A	G	.	PASS	GeneName=USH2A
1	215977950	NM_206933:g.215977950:C>T	G	A	.	PASS	GeneName=USH2A
1	215978100	NM_206933:g.215978100:G>A	C	T	.	PASS	GeneName=USH2A
1	215978128	NM_206933:g.215978128:T>G	A	C	.	PASS	GeneName=USH2A
1	215978249	NM_206933:g.215978249:A>G	T	C	.	PASS	GeneName=USH2A
1	215978447	NM_206933:g.215978447:G>T	C	A	.	PASS	GeneName=USH2A
1	215978577	NM_206933:g.215978577:A>T	T	A	.	PASS	GeneName=USH2A
1	215978598	NM_206933:g.215978598:C>T	G	A	.	PASS	GeneName=USH2A
1	215978691	NM_206933:g.215978691:A>G	T	C	.	PASS	GeneName=USH2A
1	215978691	NM_206933:g.215978691:A>T	T	A	.	PASS	GeneName=USH2A
1	215978740	NM_206933:g.215978740:A>G	T	C	.	PASS	GeneName=USH2A
1	215978959	NM_206933:g.215978959:A>C	T	G	.	PASS	GeneName=USH2A
1	215979038	NM_206933:g.215979038:T>G	A	C	.	PASS	GeneName=USH2A
1	215979065	NM_206933:g.215979065:A>G	T	C	.	PASS	GeneName=USH2A
1	215979204	NM_206933:g.215979204:C>A	G	T	.	PASS	GeneName=USH2A
1	215979752	NM_206933:g.215979752:C>A	G	T	.	PASS	GeneName=USH2A
1	215980021	NM_206933:g.215980021:A>T	T	A	.	PASS	GeneName=USH2A
1	215980728	NM_206933:g.215980728:A>C	T	G	.	PASS	GeneName=USH2A
1	215980805	NM_206933:g.215980805:A>G	T	C	.	PASS	GeneName=USH2A
1	215980805	NM_206933:g.215980805:A>T	T	A	.	PASS	GeneName=USH2A
1	215980881	NM_206933:g.215980881:G>A	C	T	.	PASS	GeneName=USH2A
1	215980881	NM_206933:g.215980881:G>C	C	G	.	PASS	GeneName=USH2A
1	215980929	NM_206933:g.215980929:A>G	T	C	.	PASS	GeneName=USH2A
1	215980935	NM_206933:g.215980935:G>A	C	T	.	PASS	GeneName=USH2A
1	215980941	NM_206933:g.215980941:G>A	C	T	.	PASS	GeneName=USH2A
1	215981001	NM_206933:g.215981001:T>A	A	T	.	PASS	GeneName=USH2A
1	215981144	NM_206933:g.215981144:G>A	C	T	.	PASS	GeneName=USH2A
1	215981144	NM_206933:g.215981144:G>C	C	G	.	PASS	GeneName=USH2A
1	215981144	NM_206933:g.215981144:G>T	C	A	.	PASS	GeneName=USH2A
1	215981355	NM_206933:g.215981355:A>G	T	C	.	PASS	GeneName=USH2A
1	215981355	NM_206933:g.215981355:A>T	T	A	.	PASS	GeneName=USH2A
1	215981576	NM_206933:g.215981576:G>C	C	G	.	PASS	GeneName=USH2A
1	215981576	NM_206933:g.215981576:G>T	C	A	.	PASS	GeneName=USH2A
1	215982095	NM_206933:g.215982095:G>C	C	G	.	PASS	GeneName=USH2A
1	215982441	NM_206933:g.215982441:T>C	A	G	.	PASS	GeneName=USH2A
1	215982718	NM_206933:g.215982718:G>A	C	T	.	PASS	GeneName=USH2A
1	215982869	NM_206933:g.215982869:C>G	G	C	.	PASS	GeneName=USH2A
1	215983147	NM_206933:g.215983147:G>A	C	T	.	PASS	GeneName=USH2A
1	215983390	NM_206933:g.215983390:T>A	A	T	.	PASS	GeneName=USH2A
1	215983644	NM_206933:g.215983644:T>G	A	C	.	PASS	GeneName=USH2A
1	215984147	NM_206933:g.215984147:G>A	C	T	.	PASS	GeneName=USH2A
1	215984148	NM_206933:g.215984148:C>T	G	A	.	PASS	GeneName=USH2A
1	215984487	NM_206933:g.215984487:C>T	G	A	.	PASS	GeneName=USH2A
1	215984692	NM_206933:g.215984692:C>T	G	A	.	PASS	GeneName=USH2A
1	215984862	NM_206933:g.215984862:C>T	G	A	.	PASS	GeneName=USH2A
1	215985057	NM_206933:g.215985057:G>A	C	T	.	PASS	GeneName=USH2A
1	215985057	NM_206933:g.215985057:G>C	C	G	.	PASS	GeneName=USH2A
1	215985057	NM_206933:g.215985057:G>T	C	A	.	PASS	GeneName=USH2A
1	215985861	NM_206933:g.215985861:A>T	T	A	.	PASS	GeneName=USH2A
1	215985899	NM_206933:g.215985899:G>A	C	T	.	PASS	GeneName=USH2A
1	215986096	NM_206933:g.215986096:C>T	G	A	.	PASS	GeneName=USH2A
1	215986143	NM_206933:g.215986143:C>T	G	A	.	PASS	GeneName=USH2A
1	215986593	NM_206933:g.215986593:G>T	C	A	.	PASS	GeneName=USH2A
1	215987056	NM_206933:g.215987056:T>C	A	G	.	PASS	GeneName=USH2A
1	215987291	NM_206933:g.215987291:G>A	C	T	.	PASS	GeneName=USH2A
1	215987291	NM_206933:g.215987291:G>T	C	A	.	PASS	GeneName=USH2A
1	215987395	NM_206933:g.215987395:T>C	A	G	.	PASS	GeneName=USH2A
1	215987701	NM_206933:g.215987701:G>A	C	T	.	PASS	GeneName=USH2A
1	215987897	NM_206933:g.215987897:A>C	T	G	.	PASS	GeneName=USH2A
1	215987908	NM_206933:g.215987908:A>G	T	C	.	PASS	GeneName=USH2A
1	215988324	NM_206933:g.215988324:G>C	C	G	.	PASS	GeneName=USH2A
1	215988336	NM_206933:g.215988336:G>A	C	T	.	PASS	GeneName=USH2A
1	215988618	NM_206933:g.215988618:G>A	C	T	.	PASS	GeneName=USH2A
1	215989484	NM_206933:g.215989484:C>T	G	A	.	PASS	GeneName=USH2A
1	215989576	NM_206933:g.215989576:C>T	G	A	.	PASS	GeneName=USH2A
1	215989879	NM_206933:g.215989879:A>G	T	C	.	PASS	GeneName=USH2A
1	215989893	NM_206933:g.215989893:A>C	T	G	.	PASS	GeneName=USH2A
1	215989893	NM_206933:g.215989893:A>G	T	C	.	PASS	GeneName=USH2A
1	215990232	NM_206933:g.215990232:A>G	T	C	.	PASS	GeneName=USH2A
1	215990270	NM_206933:g.215990270:C>A	G	T	.	PASS	GeneName=USH2A
1	215990635	NM_206933:g.215990635:G>A	C	T	.	PASS	GeneName=USH2A
1	215990704	NM_206933:g.215990704:A>G	T	C	.	PASS	GeneName=USH2A
1	215990802	NM_206933:g.215990802:G>A	C	T	.	PASS	GeneName=USH2A
1	215991041	NM_206933:g.215991041:C>G	G	C	.	PASS	GeneName=USH2A
1	215991041	NM_206933:g.215991041:C>T	G	A	.	PASS	GeneName=USH2A
1	215991244	NM_206933:g.215991244:A>C	T	G	.	PASS	GeneName=USH2A
1	215991772	NM_206933:g.215991772:G>C	C	G	.	PASS	GeneName=USH2A
1	215991929	NM_206933:g.215991929:C>T	G	A	.	PASS	GeneName=USH2A
1	215992663	NM_206933:g.215992663:C>A	G	T	.	PASS	GeneName=USH2A
1	215992663	NM_206933:g.215992663:C>G	G	C	.	PASS	GeneName=USH2A
1	215992663	NM_206933:g.215992663:C>T	G	A	.	PASS	GeneName=USH2A
1	215993440	NM_206933:g.215993440:C>T	G	A	.	PASS	GeneName=USH2A
1	215993509	NM_206933:g.215993511_215993509:delinsT	AAC	A	.	PASS	GeneName=USH2A
1	215993743	NM_206933:g.215993743:A>C	T	G	.	PASS	GeneName=USH2A
1	215994302	NM_206933:g.215994302:A>G	T	C	.	PASS	GeneName=USH2A
1	215994598	NM_206933:g.215994598:G>A	C	T	.	PASS	GeneName=USH2A
1	215995142	NM_206933:g.215995142:A>G	T	C	.	PASS	GeneName=USH2A
1	215995444	NM_206933:g.215995444:T>C	A	G	.	PASS	GeneName=USH2A
1	215995585	NM_206933:g.215995586_215995585:delinsT	AC	A	.	PASS	GeneName=USH2A
1	215995898	NM_206933:g.215995898:G>A	C	T	.	PASS	GeneName=USH2A
1	215996092	NM_206933:g.215996092:C>T	G	A	.	PASS	GeneName=USH2A
1	215996480	NM_206933:g.215996480:T>A	A	T	.	PASS	GeneName=USH2A
1	215996847	NM_206933:g.215996847:G>A	C	T	.	PASS	GeneName=USH2A
1	215996907	NM_206933:g.215996907:G>A	C	T	.	PASS	GeneName=USH2A
1	215997467	NM_206933:g.215997467:C>T	G	A	.	PASS	GeneName=USH2A
1	215997602	NM_206933:g.215997602:T>C	A	G	.	PASS	GeneName=USH2A
1	215998682	NM_206933:g.215998682_215998682:delinsAT	A	AT	.	PASS	GeneName=USH2A
1	215998687	NM_206933:g.215998687:G>T	C	A	.	PASS	GeneName=USH2A
1	215999038	NM_206933:g.215999038:T>A	A	T	.	PASS	GeneName=USH2A
1	215999038	NM_206933:g.215999038:T>C	A	G	.	PASS	GeneName=USH2A
1	215999243	NM_206933:g.215999243:C>T	G	A	.	PASS	GeneName=USH2A
1	215999398	NM_206933:g.215999398:T>C	A	G	.	PASS	GeneName=USH2A
1	215999738	NM_206933:g.215999738:A>G	T	C	.	PASS	GeneName=USH2A
1	216000310	NM_206933:g.216000310_216000310:delinsATTT	A	AAAT	.	PASS	GeneName=USH2A
1	216000519	NM_206933:g.216000519:C>T	G	A	.	PASS	GeneName=USH2A
1	216000740	NM_206933:g.216000740:A>G	T	C	.	PASS	GeneName=USH2A
1	216000947	NM_206933:g.216000947:G>T	C	A	.	PASS	GeneName=USH2A
1	216001546	NM_206933:g.216001546:A>T	T	A	.	PASS	GeneName=USH2A
1	216001635	NM_206933:g.216001635:G>C	C	G	.	PASS	GeneName=USH2A
1	216001809	NM_206933:g.216001809:A>G	T	C	.	PASS	GeneName=USH2A
1	216002001	NM_206933:g.216002001:C>G	G	C	.	PASS	GeneName=USH2A
1	216002257	NM_206933:g.216002257:C>T	G	A	.	PASS	GeneName=USH2A
1	216002330	NM_206933:g.216002330:G>A	C	T	.	PASS	GeneName=USH2A
1	216002354	NM_206933:g.216002354:A>G	T	C	.	PASS	GeneName=USH2A
1	216002427	NM_206933:g.216002427:G>C	C	G	.	PASS	GeneName=USH2A
1	216003444	NM_206933:g.216003444:C>T	G	A	.	PASS	GeneName=USH2A
1	216003633	NM_206933:g.216003633:G>A	C	T	.	PASS	GeneName=USH2A
1	216003633	NM_206933:g.216003633:G>C	C	G	.	PASS	GeneName=USH2A
1	216003945	NM_206933:g.216003945:A>T	T	A	.	PASS	GeneName=USH2A
1	216005191	NM_206933:g.216005191:A>G	T	C	.	PASS	GeneName=USH2A
1	216005316	NM_206933:g.216005316:C>T	G	A	.	PASS	GeneName=USH2A
1	216005833	NM_206933:g.216005833:A>T	T	A	.	PASS	GeneName=USH2A
1	216005941	NM_206933:g.216005941_216005941:delinsGATTA	T	TAATC	.	PASS	GeneName=USH2A
1	216006139	NM_206933:g.216006139:A>G	T	C	.	PASS	GeneName=USH2A
1	216006205	NM_206933:g.216006205:G>C	C	G	.	PASS	GeneName=USH2A
1	216006264	NM_206933:g.216006264:T>A	A	T	.	PASS	GeneName=USH2A
1	216006281	NM_206933:g.216006281:G>T	C	A	.	PASS	GeneName=USH2A
1	216006339	NM_206933:g.216006339:G>A	C	T	.	PASS	GeneName=USH2A
1	216006466	NM_206933:g.216006466:T>C	A	G	.	PASS	GeneName=USH2A
1	216006547	NM_206933:g.216006547:G>A	C	T	.	PASS	GeneName=USH2A
1	216006837	NM_206933:g.216006837:T>A	A	T	.	PASS	GeneName=USH2A
1	216006837	NM_206933:g.216006837:T>C	A	G	.	PASS	GeneName=USH2A
1	216006872	NM_206933:g.216006872:C>G	G	C	.	PASS	GeneName=USH2A
1	216007230	NM_206933:g.216007230:G>A	C	T	.	PASS	GeneName=USH2A
1	216007359	NM_206933:g.216007359_216007359:delinsTG	C	CA	.	PASS	GeneName=USH2A
1	216007855	NM_206933:g.216007855:A>G	T	C	.	PASS	GeneName=USH2A
1	216007855	NM_206933:g.216007855:A>T	T	A	.	PASS	GeneName=USH2A
1	216008138	NM_206933:g.216008138:C>T	G	A	.	PASS	GeneName=USH2A
1	216008180	NM_206933:g.216008180:G>A	C	T	.	PASS	GeneName=USH2A
1	216008212	NM_206933:g.216008212:C>T	G	A	.	PASS	GeneName=USH2A
1	216008348	NM_206933:g.216008348:A>G	T	C	.	PASS	GeneName=USH2A
1	216008917	NM_206933:g.216008917:G>A	C	T	.	PASS	GeneName=USH2A
1	216008952	NM_206933:g.216008952_216008952:delinsCA	T	TG	.	PASS	GeneName=USH2A
1	216009374	NM_206933:g.216009374:G>A	C	T	.	PASS	GeneName=USH2A
1	216009469	NM_206933:g.216009469:T>C	A	G	.	PASS	GeneName=USH2A
1	216009504	NM_206933:g.216009504:A>C	T	G	.	PASS	GeneName=USH2A
1	216009504	NM_206933:g.216009504:A>G	T	C	.	PASS	GeneName=USH2A
1	216009639	NM_206933:g.216009639:G>A	C	T	.	PASS	GeneName=USH2A
1	216009761	NM_206933:g.216009761:G>A	C	T	.	PASS	GeneName=USH2A
1	216009774	NM_206933:g.216009774:T>C	A	G	.	PASS	GeneName=USH2A
1	216010125	NM_206933:g.216010125:C>G	G	C	.	PASS	GeneName=USH2A
1	216010125	NM_206933:g.216010125:C>T	G	A	.	PASS	GeneName=USH2A
1	216010280	NM_206933:g.216010280:G>T	C	A	.	PASS	GeneName=USH2A
1	216010437	NM_206933:g.216010437:G>T	C	A	.	PASS	GeneName=USH2A
1	216010556	NM_206933:g.216010556:T>C	A	G	.	PASS	GeneName=USH2A
1	216010641	NM_206933:g.216010641:G>A	C	T	.	PASS	GeneName=USH2A
1	216010642	NM_206933:g.216010642:T>C	A	G	.	PASS	GeneName=USH2A
1	216010680	NM_206933:g.216010680:A>C	T	G	.	PASS	GeneName=USH2A
1	216010680	NM_206933:g.216010680:A>G	T	C	.	PASS	GeneName=USH2A
1	216010698	NM_206933:g.216010698:T>A	A	T	.	PASS	GeneName=USH2A
1	216010737	NM_206933:g.216010737:G>A	C	T	.	PASS	GeneName=USH2A
1	216010880	NM_206933:g.216010880:C>A	G	T	.	PASS	GeneName=USH2A
1	216010880	NM_206933:g.216010880:C>G	G	C	.	PASS	GeneName=USH2A
1	216010880	NM_206933:g.216010880:C>T	G	A	.	PASS	GeneName=USH2A
1	216010882	NM_206933:g.216010882:G>A	C	T	.	PASS	GeneName=USH2A
1	216011085	NM_206933:g.216011085:G>C	C	G	.	PASS	GeneName=USH2A
1	216011085	NM_206933:g.216011085:G>T	C	A	.	PASS	GeneName=USH2A
1	216011330	NM_206933:g.216011330:A>G	T	C	.	PASS	GeneName=USH2A
1	216011359	NM_206933:g.216011359:A>C	T	G	.	PASS	GeneName=USH2A
1	216011359	NM_206933:g.216011359:A>G	T	C	.	PASS	GeneName=USH2A
1	216011513	NM_206933:g.216011513:G>A	C	T	.	PASS	GeneName=USH2A
1	216011528	NM_206933:g.216011528:T>G	A	C	.	PASS	GeneName=USH2A
1	216011573	NM_206933:g.216011573:G>A	C	T	.	PASS	GeneName=USH2A
1	216011575	NM_206933:g.216011575:T>A	A	T	.	PASS	GeneName=USH2A
1	216011575	NM_206933:g.216011575:T>C	A	G	.	PASS	GeneName=USH2A
1	216011629	NM_206933:g.216011629:T>G	A	C	.	PASS	GeneName=USH2A
1	216011640	NM_206933:g.216011640:C>T	G	A	.	PASS	GeneName=USH2A
1	216011703	NM_206933:g.216011703:A>G	T	C	.	PASS	GeneName=USH2A
1	216011776	NM_206933:g.216011776:G>A	C	T	.	PASS	GeneName=USH2A
1	216011883	NM_206933:g.216011883:G>T	C	A	.	PASS	GeneName=USH2A
1	216011962	NM_206933:g.216011962:A>T	T	A	.	PASS	GeneName=USH2A
1	216012176	NM_206933:g.216012176:A>G	T	C	.	PASS	GeneName=USH2A
1	216012302	NM_206933:g.216012302:T>C	A	G	.	PASS	GeneName=USH2A
1	216012466	NM_206933:g.216012466:G>A	C	T	.	PASS	GeneName=USH2A
1	216012562	NM_206933:g.216012562:A>G	T	C	.	PASS	GeneName=USH2A
1	216012578	NM_206933:g.216012578:T>C	A	G	.	PASS	GeneName=USH2A
1	216012652	NM_206933:g.216012652:C>T	G	A	.	PASS	GeneName=USH2A
1	216012671	NM_206933:g.216012671:G>A	C	T	.	PASS	GeneName=USH2A
1	216012955	NM_206933:g.216012955:A>G	T	C	.	PASS	GeneName=USH2A
1	216012955	NM_206933:g.216012955:A>T	T	A	.	PASS	GeneName=USH2A
1	216012956	NM_206933:g.216012956:G>A	C	T	.	PASS	GeneName=USH2A
1	216013040	NM_206933:g.216013040:G>C	C	G	.	PASS	GeneName=USH2A
1	216013194	NM_206933:g.216013194:A>G	T	C	.	PASS	GeneName=USH2A
1	216013194	NM_206933:g.216013194:A>T	T	A	.	PASS	GeneName=USH2A
1	216013280	NM_206933:g.216013280:C>A	G	T	.	PASS	GeneName=USH2A
1	216013280	NM_206933:g.216013280:C>G	G	C	.	PASS	GeneName=USH2A
1	216013280	NM_206933:g.216013280:C>T	G	A	.	PASS	GeneName=USH2A
1	216013282	NM_206933:g.216013282:G>A	C	T	.	PASS	GeneName=USH2A
1	216013282	NM_206933:g.216013282:G>T	C	A	.	PASS	GeneName=USH2A
1	216013285	NM_206933:g.216013285:G>A	C	T	.	PASS	GeneName=USH2A
1	216013368	NM_206933:g.216013368:T>C	A	G	.	PASS	GeneName=USH2A
1	216013368	NM_206933:g.216013368:T>G	A	C	.	PASS	GeneName=USH2A
1	216013459	NM_206933:g.216013459:A>G	T	C	.	PASS	GeneName=USH2A
1	216013659	NM_206933:g.216013659:A>G	T	C	.	PASS	GeneName=USH2A
1	216013694	NM_206933:g.216013695_216013694:delinsT	AC	A	.	PASS	GeneName=USH2A
1	216013743	NM_206933:g.216013743:T>C	A	G	.	PASS	GeneName=USH2A
1	216013743	NM_206933:g.216013743:T>G	A	C	.	PASS	GeneName=USH2A
1	216013813	NM_206933:g.216013813:A>G	T	C	.	PASS	GeneName=USH2A
1	216013876	NM_206933:g.216013876:G>A	C	T	.	PASS	GeneName=USH2A
1	216013959	NM_206933:g.216013959:T>C	A	G	.	PASS	GeneName=USH2A
1	216014085	NM_206933:g.216014087_216014085:delinsT	AAG	A	.	PASS	GeneName=USH2A
1	216014097	NM_206933:g.216014097_216014097:delinsTTC	G	GAA	.	PASS	GeneName=USH2A
1	216014097	NM_206933:g.216014097_216014097:delinsTTCTCTC	G	GAGAGAA	.	PASS	GeneName=USH2A
1	216014140	NM_206933:g.216014140:G>A	C	T	.	PASS	GeneName=USH2A
1	216014140	NM_206933:g.216014140:G>C	C	G	.	PASS	GeneName=USH2A
1	216014236	NM_206933:g.216014236:C>T	G	A	.	PASS	GeneName=USH2A
1	216014300	NM_206933:g.216014300:G>A	C	T	.	PASS	GeneName=USH2A
1	216014300	NM_206933:g.216014300:G>T	C	A	.	PASS	GeneName=USH2A
1	216014402	NM_206933:g.216014402:C>A	G	T	.	PASS	GeneName=USH2A
1	216014462	NM_206933:g.216014462:A>G	T	C	.	PASS	GeneName=USH2A
1	216014464	NM_206933:g.216014464:A>G	T	C	.	PASS	GeneName=USH2A
1	216014506	NM_206933:g.216014506:G>A	C	T	.	PASS	GeneName=USH2A
1	216014507	NM_206933:g.216014507:C>T	G	A	.	PASS	GeneName=USH2A
1	216014679	NM_206933:g.216014679:C>A	G	T	.	PASS	GeneName=USH2A
1	216014679	NM_206933:g.216014679:C>G	G	C	.	PASS	GeneName=USH2A
1	216014841	NM_206933:g.216014841:A>G	T	C	.	PASS	GeneName=USH2A
1	216014980	NM_206933:g.216014980:A>G	T	C	.	PASS	GeneName=USH2A
1	216015070	NM_206933:g.216015070:T>C	A	G	.	PASS	GeneName=USH2A
1	216015114	NM_206933:g.216015114:G>A	C	T	.	PASS	GeneName=USH2A
1	216015258	NM_206933:g.216015258:C>T	G	A	.	PASS	GeneName=USH2A
1	216015356	NM_206933:g.216015356:A>C	T	G	.	PASS	GeneName=USH2A
1	216015587	NM_206933:g.216015587:G>A	C	T	.	PASS	GeneName=USH2A
1	216015818	NM_206933:g.216015818:G>A	C	T	.	PASS	GeneName=USH2A
1	216015891	NM_206933:g.216015891:A>G	T	C	.	PASS	GeneName=USH2A
1	216015891	NM_206933:g.216015891:A>T	T	A	.	PASS	GeneName=USH2A
1	216015908	NM_206933:g.216015908:C>T	G	A	.	PASS	GeneName=USH2A
1	216016001	NM_206933:g.216016001:A>G	T	C	.	PASS	GeneName=USH2A
1	216016008	NM_206933:g.216016008:A>C	T	G	.	PASS	GeneName=USH2A
1	216016008	NM_206933:g.216016008:A>G	T	C	.	PASS	GeneName=USH2A
1	216016008	NM_206933:g.216016008:A>T	T	A	.	PASS	GeneName=USH2A
1	216016041	NM_206933:g.216016041:G>A	C	T	.	PASS	GeneName=USH2A
1	216016068	NM_206933:g.216016068:A>G	T	C	.	PASS	GeneName=USH2A
1	216016284	NM_206933:g.216016284:A>G	T	C	.	PASS	GeneName=USH2A
1	216016826	NM_206933:g.216016826:A>G	T	C	.	PASS	GeneName=USH2A
1	216017564	NM_206933:g.216017564:A>G	T	C	.	PASS	GeneName=USH2A
1	216017695	NM_206933:g.216017695:T>C	A	G	.	PASS	GeneName=USH2A
1	216017705	NM_206933:g.216017705:A>G	T	C	.	PASS	GeneName=USH2A
1	216017979	NM_206933:g.216017979:G>A	C	T	.	PASS	GeneName=USH2A
1	216019125	NM_206933:g.216019125:A>T	T	A	.	PASS	GeneName=USH2A
1	216019218	NM_206933:g.216019218:T>G	A	C	.	PASS	GeneName=USH2A
1	216019387	NM_206933:g.216019387:G>T	C	A	.	PASS	GeneName=USH2A
1	216019656	NM_206933:g.216019656:A>T	T	A	.	PASS	GeneName=USH2A
1	216019771	NM_206933:g.216019771:G>A	C	T	.	PASS	GeneName=USH2A
1	216019771	NM_206933:g.216019771:G>C	C	G	.	PASS	GeneName=USH2A
1	216019803	NM_206933:g.216019803:C>T	G	A	.	PASS	GeneName=USH2A
1	216019850	NM_206933:g.216019850:C>G	G	C	.	PASS	GeneName=USH2A
1	216020037	NM_206933:g.216020037:A>G	T	C	.	PASS	GeneName=USH2A
1	216020037	NM_206933:g.216020037:A>T	T	A	.	PASS	GeneName=USH2A
1	216020351	NM_206933:g.216020351:T>A	A	T	.	PASS	GeneName=USH2A
1	216020351	NM_206933:g.216020351:T>C	A	G	.	PASS	GeneName=USH2A
1	216020351	NM_206933:g.216020351:T>G	A	C	.	PASS	GeneName=USH2A
1	216020418	NM_206933:g.216020418:T>G	A	C	.	PASS	GeneName=USH2A
1	216020608	NM_206933:g.216020608:C>T	G	A	.	PASS	GeneName=USH2A
1	216020642	NM_206933:g.216020642:G>C	C	G	.	PASS	GeneName=USH2A
1	216020883	NM_206933:g.216020883:G>A	C	T	.	PASS	GeneName=USH2A
1	216020883	NM_206933:g.216020883:G>C	C	G	.	PASS	GeneName=USH2A
1	216020938	NM_206933:g.216020938:C>G	G	C	.	PASS	GeneName=USH2A
1	216020982	NM_206933:g.216020982:C>G	G	C	.	PASS	GeneName=USH2A
1	216021606	NM_206933:g.216021606:T>G	A	C	.	PASS	GeneName=USH2A
1	216022040	NM_206933:g.216022040:G>C	C	G	.	PASS	GeneName=USH2A
1	216022207	NM_206933:g.216022207:C>T	G	A	.	PASS	GeneName=USH2A
1	216022511	NM_206933:g.216022511:C>T	G	A	.	PASS	GeneName=USH2A
1	216023719	NM_206933:g.216023719:T>A	A	T	.	PASS	GeneName=USH2A
1	216023741	NM_206933:g.216023741:C>A	G	T	.	PASS	GeneName=USH2A
1	216023741	NM_206933:g.216023741:C>G	G	C	.	PASS	GeneName=USH2A
1	216023741	NM_206933:g.216023741:C>T	G	A	.	PASS	GeneName=USH2A
1	216023773	NM_206933:g.216023773:T>C	A	G	.	PASS	GeneName=USH2A
1	216023794	NM_206933:g.216023794:G>A	C	T	.	PASS	GeneName=USH2A
1	216024225	NM_206933:g.216024225:C>T	G	A	.	PASS	GeneName=USH2A
1	216024257	NM_206933:g.216024257:C>T	G	A	.	PASS	GeneName=USH2A
1	216025157	NM_206933:g.216025157:A>G	T	C	.	PASS	GeneName=USH2A
1	216025175	NM_206933:g.216025175:T>C	A	G	.	PASS	GeneName=USH2A
1	216026254	NM_206933:g.216026254:A>G	T	C	.	PASS	GeneName=USH2A
1	216026257	NM_206933:g.216026257:C>A	G	T	.	PASS	GeneName=USH2A
1	216026465	NM_206933:g.216026465:A>C	T	G	.	PASS	GeneName=USH2A
1	216026465	NM_206933:g.216026465:A>G	T	C	.	PASS	GeneName=USH2A
1	216026615	NM_206933:g.216026615:G>A	C	T	.	PASS	GeneName=USH2A
1	216026615	NM_206933:g.216026615:G>T	C	A	.	PASS	GeneName=USH2A
1	216027226	NM_206933:g.216027226:A>G	T	C	.	PASS	GeneName=USH2A
1	216027786	NM_206933:g.216027789_216027786:delinsT	ATGT	A	.	PASS	GeneName=USH2A
1	216027795	NM_206933:g.216027795:G>A	C	T	.	PASS	GeneName=USH2A
1	216028196	NM_206933:g.216028196:C>T	G	A	.	PASS	GeneName=USH2A
1	216028491	NM_206933:g.216028491:C>A	G	T	.	PASS	GeneName=USH2A
1	216029143	NM_206933:g.216029143:A>C	T	G	.	PASS	GeneName=USH2A
1	216029500	NM_206933:g.216029500:T>C	A	G	.	PASS	GeneName=USH2A
1	216029927	NM_206933:g.216029927:G>A	C	T	.	PASS	GeneName=USH2A
1	216030053	NM_206933:g.216030053_216030053:delinsATC	G	GAT	.	PASS	GeneName=USH2A
1	216030053	NM_206933:g.216030053_216030053:delinsGTC	G	GAC	.	PASS	GeneName=USH2A
1	216030200	NM_206933:g.216030200:G>T	C	A	.	PASS	GeneName=USH2A
1	216030312	NM_206933:g.216030312:A>G	T	C	.	PASS	GeneName=USH2A
1	216030418	NM_206933:g.216030418:A>G	T	C	.	PASS	GeneName=USH2A
1	216030418	NM_206933:g.216030418:A>T	T	A	.	PASS	GeneName=USH2A
1	216030438	NM_206933:g.216030438:A>G	T	C	.	PASS	GeneName=USH2A
1	216030438	NM_206933:g.216030438:A>T	T	A	.	PASS	GeneName=USH2A
1	216030543	NM_206933:g.216030543:T>A	A	T	.	PASS	GeneName=USH2A
1	216030561	NM_206933:g.216030580_216030561:delinsG	CAGATATATAAATGATATAT	C	.	PASS	GeneName=USH2A
1	216030575	NM_206933:g.216030575:T>A	A	T	.	PASS	GeneName=USH2A
1	216030734	NM_206933:g.216030734:T>A	A	T	.	PASS	GeneName=USH2A
1	216031146	NM_206933:g.216031146:C>A	G	T	.	PASS	GeneName=USH2A
1	216031607	NM_206933:g.216031607:G>A	C	T	.	PASS	GeneName=USH2A
1	216031768	NM_206933:g.216031768:G>A	C	T	.	PASS	GeneName=USH2A
1	216031939	NM_206933:g.216031939:A>G	T	C	.	PASS	GeneName=USH2A
1	216032157	NM_206933:g.216032157:A>G	T	C	.	PASS	GeneName=USH2A
1	216032157	NM_206933:g.216032157:A>T	T	A	.	PASS	GeneName=USH2A
1	216032741	NM_206933:g.216032741:T>C	A	G	.	PASS	GeneName=USH2A
1	216032796	NM_206933:g.216032796:C>G	G	C	.	PASS	GeneName=USH2A
1	216032796	NM_206933:g.216032796:C>T	G	A	.	PASS	GeneName=USH2A
1	216033157	NM_206933:g.216033157:C>A	G	T	.	PASS	GeneName=USH2A
1	216033221	NM_206933:g.216033221:C>T	G	A	.	PASS	GeneName=USH2A
1	216033426	NM_206933:g.216033426:C>T	G	A	.	PASS	GeneName=USH2A
1	216033567	NM_206933:g.216033567:C>T	G	A	.	PASS	GeneName=USH2A
1	216033999	NM_206933:g.216033999:T>G	A	C	.	PASS	GeneName=USH2A
1	216034113	NM_206933:g.216034114_216034113:delinsC	GT	G	.	PASS	GeneName=USH2A
1	216034580	NM_206933:g.216034580:A>G	T	C	.	PASS	GeneName=USH2A
1	216034647	NM_206933:g.216034647:G>A	C	T	.	PASS	GeneName=USH2A
1	216034648	NM_206933:g.216034648:C>T	G	A	.	PASS	GeneName=USH2A
1	216034752	NM_206933:g.216034752:C>T	G	A	.	PASS	GeneName=USH2A
1	216034967	NM_206933:g.216034967:A>G	T	C	.	PASS	GeneName=USH2A
1	216035176	NM_206933:g.216035176:G>A	C	T	.	PASS	GeneName=USH2A
1	216035176	NM_206933:g.216035176:G>C	C	G	.	PASS	GeneName=USH2A
1	216035479	NM_206933:g.216035479:G>A	C	T	.	PASS	GeneName=USH2A
1	216035541	NM_206933:g.216035541:T>G	A	C	.	PASS	GeneName=USH2A
1	216036115	NM_206933:g.216036115:G>A	C	T	.	PASS	GeneName=USH2A
1	216036140	NM_206933:g.216036140:T>C	A	G	.	PASS	GeneName=USH2A
1	216036330	NM_206933:g.216036330:A>G	T	C	.	PASS	GeneName=USH2A
1	216036662	NM_206933:g.216036662:G>T	C	A	.	PASS	GeneName=USH2A
1	216036826	NM_206933:g.216036826:A>G	T	C	.	PASS	GeneName=USH2A
1	216037807	NM_206933:g.216037807_216037807:delinsAAC	G	GTT	.	PASS	GeneName=USH2A
1	216037807	NM_206933:g.216037807_216037807:delinsAC	G	GT	.	PASS	GeneName=USH2A
1	216037949	NM_206933:g.216037949:G>A	C	T	.	PASS	GeneName=USH2A
1	216038647	NM_206933:g.216038647:C>A	G	T	.	PASS	GeneName=USH2A
1	216038717	NM_206933:g.216038717:A>G	T	C	.	PASS	GeneName=USH2A
1	216038814	NM_206933:g.216038814:A>G	T	C	.	PASS	GeneName=USH2A
1	216039454	NM_206933:g.216039454:T>A	A	T	.	PASS	GeneName=USH2A
1	216039454	NM_206933:g.216039454:T>C	A	G	.	PASS	GeneName=USH2A
1	216039454	NM_206933:g.216039454:T>G	A	C	.	PASS	GeneName=USH2A
1	216040637	NM_206933:g.216040637:C>T	G	A	.	PASS	GeneName=USH2A
1	216041119	NM_206933:g.216041119:T>C	A	G	.	PASS	GeneName=USH2A
1	216041348	NM_206933:g.216041348:T>A	A	T	.	PASS	GeneName=USH2A
1	216041654	NM_206933:g.216041654:A>G	T	C	.	PASS	GeneName=USH2A
1	216041845	NM_206933:g.216041846_216041845:delinsG	CT	C	.	PASS	GeneName=USH2A
1	216041929	NM_206933:g.216041929:G>A	C	T	.	PASS	GeneName=USH2A
1	216041929	NM_206933:g.216041929:G>T	C	A	.	PASS	GeneName=USH2A
1	216042176	NM_206933:g.216042176:T>C	A	G	.	PASS	GeneName=USH2A
1	216042399	NM_206933:g.216042399:T>G	A	C	.	PASS	GeneName=USH2A
1	216042602	NM_206933:g.216042602:C>T	G	A	.	PASS	GeneName=USH2A
1	216043724	NM_206933:g.216043724:A>G	T	C	.	PASS	GeneName=USH2A
1	216044024	NM_206933:g.216044024_216044024:delinsAAGG	C	CCTT	.	PASS	GeneName=USH2A
1	216044149	NM_206933:g.216044149:G>C	C	G	.	PASS	GeneName=USH2A
1	216044184	NM_206933:g.216044184:C>T	G	A	.	PASS	GeneName=USH2A
1	216044235	NM_206933:g.216044235:C>T	G	A	.	PASS	GeneName=USH2A
1	216044443	NM_206933:g.216044443:A>G	T	C	.	PASS	GeneName=USH2A
1	216044994	NM_206933:g.216044994:A>T	T	A	.	PASS	GeneName=USH2A
1	216045275	NM_206933:g.216045275:G>A	C	T	.	PASS	GeneName=USH2A
1	216045275	NM_206933:g.216045275:G>C	C	G	.	PASS	GeneName=USH2A
1	216045377	NM_206933:g.216045377:T>A	A	T	.	PASS	GeneName=USH2A
1	216045377	NM_206933:g.216045377:T>C	A	G	.	PASS	GeneName=USH2A
1	216045377	NM_206933:g.216045377:T>G	A	C	.	PASS	GeneName=USH2A
1	216045930	NM_206933:g.216045930:C>T	G	A	.	PASS	GeneName=USH2A
1	216046317	NM_206933:g.216046317:G>C	C	G	.	PASS	GeneName=USH2A
1	216046439	NM_206933:g.216046439:T>C	A	G	.	PASS	GeneName=USH2A
1	216047022	NM_206933:g.216047022:G>A	C	T	.	PASS	GeneName=USH2A
1	216047057	NM_206933:g.216047057:A>C	T	G	.	PASS	GeneName=USH2A
1	216048379	NM_206933:g.216048379:G>A	C	T	.	PASS	GeneName=USH2A
1	216049501	NM_206933:g.216049501:G>A	C	T	.	PASS	GeneName=USH2A
1	216049579	NM_206933:g.216049579:G>A	C	T	.	PASS	GeneName=USH2A
1	216050112	NM_206933:g.216050112:A>G	T	C	.	PASS	GeneName=USH2A
1	216050112	NM_206933:g.216050112:A>T	T	A	.	PASS	GeneName=USH2A
1	216050275	NM_206933:g.216050275:T>A	A	T	.	PASS	GeneName=USH2A
1	216050275	NM_206933:g.216050275:T>C	A	G	.	PASS	GeneName=USH2A
1	216050440	NM_206933:g.216050440:A>G	T	C	.	PASS	GeneName=USH2A
1	216050560	NM_206933:g.216050560:A>G	T	C	.	PASS	GeneName=USH2A
1	216050569	NM_206933:g.216050569:A>G	T	C	.	PASS	GeneName=USH2A
1	216050570	NM_206933:g.216050570:A>G	T	C	.	PASS	GeneName=USH2A
1	216050571	NM_206933:g.216050571_216050571:delinsGA	T	TC	.	PASS	GeneName=USH2A
1	216050574	NM_206933:g.216050574:A>G	T	C	.	PASS	GeneName=USH2A
1	216050575	NM_206933:g.216050575_216050575:delinsGA	T	TC	.	PASS	GeneName=USH2A
1	216050579	NM_206933:g.216050579_216050579:delinsGA	T	TC	.	PASS	GeneName=USH2A
1	216050612	NM_206933:g.216050612:A>G	T	C	.	PASS	GeneName=USH2A
1	216050616	NM_206933:g.216050616:A>G	T	C	.	PASS	GeneName=USH2A
1	216050804	NM_206933:g.216050804:T>C	A	G	.	PASS	GeneName=USH2A
1	216051580	NM_206933:g.216051580:T>A	A	T	.	PASS	GeneName=USH2A
1	216051598	NM_206933:g.216051598:C>T	G	A	.	PASS	GeneName=USH2A
1	216051893	NM_206933:g.216051893:G>T	C	A	.	PASS	GeneName=USH2A
1	216051906	NM_206933:g.216051906:T>G	A	C	.	PASS	GeneName=USH2A
1	216052363	NM_206933:g.216052364_216052363:delinsC	GA	G	.	PASS	GeneName=USH2A
1	216052588	NM_206933:g.216052588:A>C	T	G	.	PASS	GeneName=USH2A
1	216052705	NM_206933:g.216052705:A>G	T	C	.	PASS	GeneName=USH2A
1	216053277	NM_206933:g.216053277:A>T	T	A	.	PASS	GeneName=USH2A
1	216053326	NM_206933:g.216053326:G>A	C	T	.	PASS	GeneName=USH2A
1	216053454	NM_206933:g.216053455_216053454:delinsG	CT	C	.	PASS	GeneName=USH2A
1	216054027	NM_206933:g.216054027:T>C	A	G	.	PASS	GeneName=USH2A
1	216054032	NM_206933:g.216054032:T>G	A	C	.	PASS	GeneName=USH2A
1	216054246	NM_206933:g.216054246:C>T	G	A	.	PASS	GeneName=USH2A
1	216054381	NM_206933:g.216054409_216054381:delinsA	TAAGACAAAATCATTGTGGAGCTGACACC	T	.	PASS	GeneName=USH2A
1	216054461	NM_206933:g.216054461_216054461:delinsTG	C	CA	.	PASS	GeneName=USH2A
1	216054533	NM_206933:g.216054533:A>G	T	C	.	PASS	GeneName=USH2A
1	216055001	NM_206933:g.216055001:G>C	C	G	.	PASS	GeneName=USH2A
1	216055071	NM_206933:g.216055071_216055071:delinsAT	A	AT	.	PASS	GeneName=USH2A
1	216055473	NM_206933:g.216055473:G>A	C	T	.	PASS	GeneName=USH2A
1	216055711	NM_206933:g.216055711:T>C	A	G	.	PASS	GeneName=USH2A
1	216055974	NM_206933:g.216055974:G>A	C	T	.	PASS	GeneName=USH2A
1	216056111	NM_206933:g.216056111:G>T	C	A	.	PASS	GeneName=USH2A
1	216056572	NM_206933:g.216056572:C>A	G	T	.	PASS	GeneName=USH2A
1	216056803	NM_206933:g.216056803:A>T	T	A	.	PASS	GeneName=USH2A
1	216056807	NM_206933:g.216056807:T>A	A	T	.	PASS	GeneName=USH2A
1	216057449	NM_206933:g.216057449:T>A	A	T	.	PASS	GeneName=USH2A
1	216057551	NM_206933:g.216057551:A>C	T	G	.	PASS	GeneName=USH2A
1	216057551	NM_206933:g.216057551:A>T	T	A	.	PASS	GeneName=USH2A
1	216057574	NM_206933:g.216057574:G>T	C	A	.	PASS	GeneName=USH2A
1	216057681	NM_206933:g.216057682_216057681:delinsG	CA	C	.	PASS	GeneName=USH2A
1	216057956	NM_206933:g.216057956:T>C	A	G	.	PASS	GeneName=USH2A
1	216057956	NM_206933:g.216057956:T>G	A	C	.	PASS	GeneName=USH2A
1	216058597	NM_206933:g.216058597:A>T	T	A	.	PASS	GeneName=USH2A
1	216058977	NM_206933:g.216058977:C>A	G	T	.	PASS	GeneName=USH2A
1	216059191	NM_206933:g.216059191:A>G	T	C	.	PASS	GeneName=USH2A
1	216059406	NM_206933:g.216059406:A>G	T	C	.	PASS	GeneName=USH2A
1	216059573	NM_206933:g.216059573:A>C	T	G	.	PASS	GeneName=USH2A
1	216059902	NM_206933:g.216059902:T>C	A	G	.	PASS	GeneName=USH2A
1	216060367	NM_206933:g.216060367:C>A	G	T	.	PASS	GeneName=USH2A
1	216060368	NM_206933:g.216060368:G>A	C	T	.	PASS	GeneName=USH2A
1	216060565	NM_206933:g.216060565:G>A	C	T	.	PASS	GeneName=USH2A
1	216060637	NM_206933:g.216060637:A>G	T	C	.	PASS	GeneName=USH2A
1	216061732	NM_206933:g.216061732:G>A	C	T	.	PASS	GeneName=USH2A
1	216061891	NM_206933:g.216061891:A>C	T	G	.	PASS	GeneName=USH2A
1	216061891	NM_206933:g.216061891:A>T	T	A	.	PASS	GeneName=USH2A
1	216062170	NM_206933:g.216062170:C>A	G	T	.	PASS	GeneName=USH2A
1	216062170	NM_206933:g.216062170:C>G	G	C	.	PASS	GeneName=USH2A
1	216062969	NM_206933:g.216062969:G>A	C	T	.	PASS	GeneName=USH2A
1	216063279	NM_206933:g.216063279:T>G	A	C	.	PASS	GeneName=USH2A
1	216063959	NM_206933:g.216063959:G>A	C	T	.	PASS	GeneName=USH2A
1	216064369	NM_206933:g.216064369:C>T	G	A	.	PASS	GeneName=USH2A
1	216064386	NM_206933:g.216064386:A>C	T	G	.	PASS	GeneName=USH2A
1	216064386	NM_206933:g.216064386:A>G	T	C	.	PASS	GeneName=USH2A
1	216064412	NM_206933:g.216064412:T>C	A	G	.	PASS	GeneName=USH2A
1	216064601	NM_206933:g.216064601:A>G	T	C	.	PASS	GeneName=USH2A
1	216065695	NM_206933:g.216065695:C>G	G	C	.	PASS	GeneName=USH2A
1	216066043	NM_206933:g.216066043:A>G	T	C	.	PASS	GeneName=USH2A
1	216066237	NM_206933:g.216066237:T>C	A	G	.	PASS	GeneName=USH2A
1	216066286	NM_206933:g.216066286:A>G	T	C	.	PASS	GeneName=USH2A
1	216066286	NM_206933:g.216066286:A>T	T	A	.	PASS	GeneName=USH2A
1	216066369	NM_206933:g.216066369:C>G	G	C	.	PASS	GeneName=USH2A
1	216066583	NM_206933:g.216066583:A>C	T	G	.	PASS	GeneName=USH2A
1	216066706	NM_206933:g.216066706:T>G	A	C	.	PASS	GeneName=USH2A
1	216066959	NM_206933:g.216066959:C>A	G	T	.	PASS	GeneName=USH2A
1	216067264	NM_206933:g.216067264:C>T	G	A	.	PASS	GeneName=USH2A
1	216067944	NM_206933:g.216067944:G>A	C	T	.	PASS	GeneName=USH2A
1	216068003	NM_206933:g.216068003:G>T	C	A	.	PASS	GeneName=USH2A
1	216068575	NM_206933:g.216068575:G>A	C	T	.	PASS	GeneName=USH2A
1	216068575	NM_206933:g.216068575:G>T	C	A	.	PASS	GeneName=USH2A
1	216068677	NM_206933:g.216068677:A>C	T	G	.	PASS	GeneName=USH2A
1	216068926	NM_206933:g.216068926:A>C	T	G	.	PASS	GeneName=USH2A
1	216070064	NM_206933:g.216070064:C>T	G	A	.	PASS	GeneName=USH2A
1	216070712	NM_206933:g.216070712_216070712:delinsTG	C	CA	.	PASS	GeneName=USH2A
1	216070712	NM_206933:g.216070712_216070712:delinsTTG	C	CAA	.	PASS	GeneName=USH2A
1	216072011	NM_206933:g.216072011:T>A	A	T	.	PASS	GeneName=USH2A
1	216072702	NM_206933:g.216072702:C>T	G	A	.	PASS	GeneName=USH2A
1	216072872	NM_206933:g.216072872:A>C	T	G	.	PASS	GeneName=USH2A
1	216073242	NM_206933:g.216073242:A>T	T	A	.	PASS	GeneName=USH2A
1	216073333	NM_206933:g.216073334_216073333:delinsT	AG	A	.	PASS	GeneName=USH2A
1	216073620	NM_206933:g.216073620:C>T	G	A	.	PASS	GeneName=USH2A
1	216073877	NM_206933:g.216073877:G>A	C	T	.	PASS	GeneName=USH2A
1	216073945	NM_206933:g.216073945:C>G	G	C	.	PASS	GeneName=USH2A
1	216074296	NM_206933:g.216074297_216074296:delinsG	CG	C	.	PASS	GeneName=USH2A
1	216074324	NM_206933:g.216074324_216074324:delinsAGA	T	TCT	.	PASS	GeneName=USH2A
1	216074324	NM_206933:g.216074324_216074324:delinsGAA	T	TTC	.	PASS	GeneName=USH2A
1	216074324	NM_206933:g.216074324_216074324:delinsGAGAA	T	TTCTC	.	PASS	GeneName=USH2A
1	216074324	NM_206933:g.216074324_216074324:delinsGAGAGAA	T	TTCTCTC	.	PASS	GeneName=USH2A
1	216074324	NM_206933:g.216074324_216074324:delinsGAGAGAGAA	T	TTCTCTCTC	.	PASS	GeneName=USH2A
1	216074352	NM_206933:g.216074352:C>T	G	A	.	PASS	GeneName=USH2A
1	216074627	NM_206933:g.216074627:T>C	A	G	.	PASS	GeneName=USH2A
1	216075050	NM_206933:g.216075050:A>T	T	A	.	PASS	GeneName=USH2A
1	216075313	NM_206933:g.216075313:C>A	G	T	.	PASS	GeneName=USH2A
1	216075639	NM_206933:g.216075639_216075639:delinsCT	A	AG	.	PASS	GeneName=USH2A
1	216075846	NM_206933:g.216075846:G>A	C	T	.	PASS	GeneName=USH2A
1	216076228	NM_206933:g.216076228:C>T	G	A	.	PASS	GeneName=USH2A
1	216076455	NM_206933:g.216076455:A>G	T	C	.	PASS	GeneName=USH2A
1	216076546	NM_206933:g.216076546:T>C	A	G	.	PASS	GeneName=USH2A
1	216076695	NM_206933:g.216076695:G>A	C	T	.	PASS	GeneName=USH2A
1	216076839	NM_206933:g.216076839:C>T	G	A	.	PASS	GeneName=USH2A
1	216077270	NM_206933:g.216077270:T>C	A	G	.	PASS	GeneName=USH2A
1	216077324	NM_206933:g.216077324:G>T	C	A	.	PASS	GeneName=USH2A
1	216077364	NM_206933:g.216077364:G>T	C	A	.	PASS	GeneName=USH2A
1	216077464	NM_206933:g.216077464:T>C	A	G	.	PASS	GeneName=USH2A
1	216077502	NM_206933:g.216077502:A>G	T	C	.	PASS	GeneName=USH2A
1	216077533	NM_206933:g.216077533:T>C	A	G	.	PASS	GeneName=USH2A
1	216078021	NM_206933:g.216078021:T>C	A	G	.	PASS	GeneName=USH2A
1	216079333	NM_206933:g.216079333:C>A	G	T	.	PASS	GeneName=USH2A
1	216079400	NM_206933:g.216079400:A>C	T	G	.	PASS	GeneName=USH2A
1	216079732	NM_206933:g.216079732:G>A	C	T	.	PASS	GeneName=USH2A
1	216079770	NM_206933:g.216079770:T>C	A	G	.	PASS	GeneName=USH2A
1	216080011	NM_206933:g.216080011:A>C	T	G	.	PASS	GeneName=USH2A
1	216080424	NM_206933:g.216080424:A>G	T	C	.	PASS	GeneName=USH2A
1	216081063	NM_206933:g.216081063:G>C	C	G	.	PASS	GeneName=USH2A
1	216081566	NM_206933:g.216081566:G>A	C	T	.	PASS	GeneName=USH2A
1	216081566	NM_206933:g.216081566:G>T	C	A	.	PASS	GeneName=USH2A
1	216081626	NM_206933:g.216081626:G>C	C	G	.	PASS	GeneName=USH2A
1	216081895	NM_206933:g.216081895:G>A	C	T	.	PASS	GeneName=USH2A
1	216081908	NM_206933:g.216081908_216081908:delinsAAT	A	ATT	.	PASS	GeneName=USH2A
1	216081908	NM_206933:g.216081908_216081908:delinsAT	A	AT	.	PASS	GeneName=USH2A
1	216082279	NM_206933:g.216082279:C>T	G	A	.	PASS	GeneName=USH2A
1	216082306	NM_206933:g.216082306:C>T	G	A	.	PASS	GeneName=USH2A
1	216082707	NM_206933:g.216082707:A>G	T	C	.	PASS	GeneName=USH2A
1	216083244	NM_206933:g.216083244:T>G	A	C	.	PASS	GeneName=USH2A
1	216083268	NM_206933:g.216083268:T>G	A	C	.	PASS	GeneName=USH2A
1	216083374	NM_206933:g.216083374:C>A	G	T	.	PASS	GeneName=USH2A
1	216084871	NM_206933:g.216084871:T>C	A	G	.	PASS	GeneName=USH2A
1	216085164	NM_206933:g.216085164:T>A	A	T	.	PASS	GeneName=USH2A
1	216085574	NM_206933:g.216085574:C>A	G	T	.	PASS	GeneName=USH2A
1	216086012	NM_206933:g.216086012:C>A	G	T	.	PASS	GeneName=USH2A
1	216086122	NM_206933:g.216086122:T>C	A	G	.	PASS	GeneName=USH2A
1	216086242	NM_206933:g.216086242:G>A	C	T	.	PASS	GeneName=USH2A
1	216086246	NM_206933:g.216086246:A>G	T	C	.	PASS	GeneName=USH2A
1	216086519	NM_206933:g.216086519:C>T	G	A	.	PASS	GeneName=USH2A
1	216087054	NM_206933:g.216087054:C>T	G	A	.	PASS	GeneName=USH2A
1	216087324	NM_206933:g.216087324_216087324:delinsGA	T	TC	.	PASS	GeneName=USH2A
1	216087424	NM_206933:g.216087424:T>C	A	G	.	PASS	GeneName=USH2A
1	216087569	NM_206933:g.216087569_216087569:delinsTGAGTCTG	C	CAGACTCA	.	PASS	GeneName=USH2A
1	216087770	NM_206933:g.216087770:T>A	A	T	.	PASS	GeneName=USH2A
1	216088293	NM_206933:g.216088293:G>T	C	A	.	PASS	GeneName=USH2A
1	216088466	NM_206933:g.216088466:G>T	C	A	.	PASS	GeneName=USH2A
1	216088746	NM_206933:g.216088746:G>A	C	T	.	PASS	GeneName=USH2A
1	216089817	NM_206933:g.216089817_216089817:delinsTA	T	TA	.	PASS	GeneName=USH2A
1	216089817	NM_206933:g.216089817_216089817:delinsTTA	T	TAA	.	PASS	GeneName=USH2A
1	216089817	NM_206933:g.216089817_216089817:delinsTTTA	T	TAAA	.	PASS	GeneName=USH2A
1	216090438	NM_206933:g.216090438:T>C	A	G	.	PASS	GeneName=USH2A
1	216090952	NM_206933:g.216090952:T>C	A	G	.	PASS	GeneName=USH2A
1	216091046	NM_206933:g.216091046:T>G	A	C	.	PASS	GeneName=USH2A
1	216091485	NM_206933:g.216091489_216091485:delinsA	TTTTC	T	.	PASS	GeneName=USH2A
1	216091531	NM_206933:g.216091531:A>G	T	C	.	PASS	GeneName=USH2A
1	216091656	NM_206933:g.216091656:C>T	G	A	.	PASS	GeneName=USH2A
1	216091853	NM_206933:g.216091853:T>A	A	T	.	PASS	GeneName=USH2A
1	216092205	NM_206933:g.216092205:A>G	T	C	.	PASS	GeneName=USH2A
1	216092230	NM_206933:g.216092230:A>C	T	G	.	PASS	GeneName=USH2A
1	216092721	NM_206933:g.216092721:G>A	C	T	.	PASS	GeneName=USH2A
1	216093090	NM_206933:g.216093090:C>T	G	A	.	PASS	GeneName=USH2A
1	216093428	NM_206933:g.216093429_216093428:delinsG	CA	C	.	PASS	GeneName=USH2A
1	216094223	NM_206933:g.216094223:C>G	G	C	.	PASS	GeneName=USH2A
1	216094434	NM_206933:g.216094434:T>A	A	T	.	PASS	GeneName=USH2A
1	216094483	NM_206933:g.216094483:A>G	T	C	.	PASS	GeneName=USH2A
1	216094516	NM_206933:g.216094516:G>A	C	T	.	PASS	GeneName=USH2A
1	216094632	NM_206933:g.216094632:A>G	T	C	.	PASS	GeneName=USH2A
1	216094762	NM_206933:g.216094762:G>A	C	T	.	PASS	GeneName=USH2A
1	216094796	NM_206933:g.216094796:C>A	G	T	.	PASS	GeneName=USH2A
1	216095152	NM_206933:g.216095152:G>T	C	A	.	PASS	GeneName=USH2A
1	216095188	NM_206933:g.216095188_216095188:delinsAG	C	CT	.	PASS	GeneName=USH2A
1	216095198	NM_206933:g.216095198:T>C	A	G	.	PASS	GeneName=USH2A
1	216095206	NM_206933:g.216095206:G>A	C	T	.	PASS	GeneName=USH2A
1	216095255	NM_206933:g.216095255:T>A	A	T	.	PASS	GeneName=USH2A
1	216095356	NM_206933:g.216095360_216095356:delinsG	CTACT	C	.	PASS	GeneName=USH2A
1	216095426	NM_206933:g.216095426:T>A	A	T	.	PASS	GeneName=USH2A
1	216095581	NM_206933:g.216095581:C>T	G	A	.	PASS	GeneName=USH2A
1	216095585	NM_206933:g.216095585:G>A	C	T	.	PASS	GeneName=USH2A
1	216095642	NM_206933:g.216095642:C>A	G	T	.	PASS	GeneName=USH2A
1	216095642	NM_206933:g.216095642:C>T	G	A	.	PASS	GeneName=USH2A
1	216095678	NM_206933:g.216095678:G>A	C	T	.	PASS	GeneName=USH2A
1	216095703	NM_206933:g.216095703:C>T	G	A	.	PASS	GeneName=USH2A
1	216095729	NM_206933:g.216095729:C>T	G	A	.	PASS	GeneName=USH2A
1	216095834	NM_206933:g.216095834:G>A	C	T	.	PASS	GeneName=USH2A
1	216096148	NM_206933:g.216096148:A>C	T	G	.	PASS	GeneName=USH2A
1	216096148	NM_206933:g.216096148:A>G	T	C	.	PASS	GeneName=USH2A
1	216096307	NM_206933:g.216096307:T>A	A	T	.	PASS	GeneName=USH2A
1	216096307	NM_206933:g.216096307:T>C	A	G	.	PASS	GeneName=USH2A
1	216096431	NM_206933:g.216096431:T>G	A	C	.	PASS	GeneName=USH2A
1	216096552	NM_206933:g.216096552:T>C	A	G	.	PASS	GeneName=USH2A
1	216096585	NM_206933:g.216096585:C>A	G	T	.	PASS	GeneName=USH2A
1	216096586	NM_206933:g.216096586:T>G	A	C	.	PASS	GeneName=USH2A
1	216096614	NM_206933:g.216096614:G>A	C	T	.	PASS	GeneName=USH2A
1	216097276	NM_206933:g.216097276:C>T	G	A	.	PASS	GeneName=USH2A
1	216097349	NM_206933:g.216097349:A>G	T	C	.	PASS	GeneName=USH2A
1	216097474	NM_206933:g.216097474:G>A	C	T	.	PASS	GeneName=USH2A
1	216097562	NM_206933:g.216097562:A>G	T	C	.	PASS	GeneName=USH2A
1	216097666	NM_206933:g.216097666:T>A	A	T	.	PASS	GeneName=USH2A
1	216097770	NM_206933:g.216097770:A>G	T	C	.	PASS	GeneName=USH2A
1	216097909	NM_206933:g.216097909:A>G	T	C	.	PASS	GeneName=USH2A
1	216098010	NM_206933:g.216098010:C>A	G	T	.	PASS	GeneName=USH2A
1	216098010	NM_206933:g.216098010:C>G	G	C	.	PASS	GeneName=USH2A
1	216098010	NM_206933:g.216098010:C>T	G	A	.	PASS	GeneName=USH2A
1	216098036	NM_206933:g.216098036:G>A	C	T	.	PASS	GeneName=USH2A
1	216098066	NM_206933:g.216098066:C>A	G	T	.	PASS	GeneName=USH2A
1	216098066	NM_206933:g.216098066:C>G	G	C	.	PASS	GeneName=USH2A
1	216098066	NM_206933:g.216098066:C>T	G	A	.	PASS	GeneName=USH2A
1	216098133	NM_206933:g.216098133:T>A	A	T	.	PASS	GeneName=USH2A
1	216098133	NM_206933:g.216098133:T>G	A	C	.	PASS	GeneName=USH2A
1	216098328	NM_206933:g.216098328_216098328:delinsTC	G	GA	.	PASS	GeneName=USH2A
1	216098523	NM_206933:g.216098523:A>C	T	G	.	PASS	GeneName=USH2A
1	216098712	NM_206933:g.216098712:T>A	A	T	.	PASS	GeneName=USH2A
1	216098712	NM_206933:g.216098712:T>C	A	G	.	PASS	GeneName=USH2A
1	216099028	NM_206933:g.216099028:C>T	G	A	.	PASS	GeneName=USH2A
1	216099166	NM_206933:g.216099166:G>A	C	T	.	PASS	GeneName=USH2A
1	216099710	NM_206933:g.216099710:A>G	T	C	.	PASS	GeneName=USH2A
1	216099763	NM_206933:g.216099763:G>A	C	T	.	PASS	GeneName=USH2A
1	216099798	NM_206933:g.216099798:C>T	G	A	.	PASS	GeneName=USH2A
1	216099883	NM_206933:g.216099883:T>C	A	G	.	PASS	GeneName=USH2A
1	216099905	NM_206933:g.216099905:T>C	A	G	.	PASS	GeneName=USH2A
1	216099959	NM_206933:g.216099959:G>C	C	G	.	PASS	GeneName=USH2A
1	216100938	NM_206933:g.216100938:A>G	T	C	.	PASS	GeneName=USH2A
1	216101323	NM_206933:g.216101323:C>T	G	A	.	PASS	GeneName=USH2A
1	216101561	NM_206933:g.216101561:G>T	C	A	.	PASS	GeneName=USH2A
1	216101825	NM_206933:g.216101825:A>G	T	C	.	PASS	GeneName=USH2A
1	216102017	NM_206933:g.216102017:C>T	G	A	.	PASS	GeneName=USH2A
1	216102183	NM_206933:g.216102184_216102183:delinsC	GA	G	.	PASS	GeneName=USH2A
1	216102209	NM_206933:g.216102209:G>A	C	T	.	PASS	GeneName=USH2A
1	216102801	NM_206933:g.216102801_216102801:delinsGTTTT	A	AAAAC	.	PASS	GeneName=USH2A
1	216102824	NM_206933:g.216102824:A>C	T	G	.	PASS	GeneName=USH2A
1	216103062	NM_206933:g.216103062:A>C	T	G	.	PASS	GeneName=USH2A
1	216103114	NM_206933:g.216103114:A>C	T	G	.	PASS	GeneName=USH2A
1	216103114	NM_206933:g.216103114:A>G	T	C	.	PASS	GeneName=USH2A
1	216103985	NM_206933:g.216103985:G>A	C	T	.	PASS	GeneName=USH2A
1	216104069	NM_206933:g.216104069:C>A	G	T	.	PASS	GeneName=USH2A
1	216104069	NM_206933:g.216104069:C>G	G	C	.	PASS	GeneName=USH2A
1	216104333	NM_206933:g.216104333:A>G	T	C	.	PASS	GeneName=USH2A
1	216104336	NM_206933:g.216104336:C>T	G	A	.	PASS	GeneName=USH2A
1	216104351	NM_206933:g.216104351:T>C	A	G	.	PASS	GeneName=USH2A
1	216104433	NM_206933:g.216104433:T>C	A	G	.	PASS	GeneName=USH2A
1	216104936	NM_206933:g.216104936:T>C	A	G	.	PASS	GeneName=USH2A
1	216105059	NM_206933:g.216105059:T>A	A	T	.	PASS	GeneName=USH2A
1	216105059	NM_206933:g.216105059:T>C	A	G	.	PASS	GeneName=USH2A
1	216105140	NM_206933:g.216105140:G>T	C	A	.	PASS	GeneName=USH2A
1	216105338	NM_206933:g.216105338:A>G	T	C	.	PASS	GeneName=USH2A
1	216105338	NM_206933:g.216105338:A>T	T	A	.	PASS	GeneName=USH2A
1	216105361	NM_206933:g.216105361_216105361:delinsAAC	G	GTT	.	PASS	GeneName=USH2A
1	216105361	NM_206933:g.216105361_216105361:delinsAC	G	GT	.	PASS	GeneName=USH2A
1	216105862	NM_206933:g.216105862:G>A	C	T	.	PASS	GeneName=USH2A
1	216105984	NM_206933:g.216105984:T>A	A	T	.	PASS	GeneName=USH2A
1	216106070	NM_206933:g.216106070:C>T	G	A	.	PASS	GeneName=USH2A
1	216106112	NM_206933:g.216106112:G>A	C	T	.	PASS	GeneName=USH2A
1	216106317	NM_206933:g.216106319_216106317:delinsG	CTA	C	.	PASS	GeneName=USH2A
1	216106675	NM_206933:g.216106675:G>A	C	T	.	PASS	GeneName=USH2A
1	216107543	NM_206933:g.216107547_216107543:delinsA	TCTTG	T	.	PASS	GeneName=USH2A
1	216107686	NM_206933:g.216107686_216107686:delinsAAAG	C	CTTT	.	PASS	GeneName=USH2A
1	216107686	NM_206933:g.216107686_216107686:delinsAAG	C	CTT	.	PASS	GeneName=USH2A
1	216107686	NM_206933:g.216107686_216107686:delinsAG	C	CT	.	PASS	GeneName=USH2A
1	216108004	NM_206933:g.216108004:A>C	T	G	.	PASS	GeneName=USH2A
1	216108004	NM_206933:g.216108004:A>G	T	C	.	PASS	GeneName=USH2A
1	216108004	NM_206933:g.216108004:A>T	T	A	.	PASS	GeneName=USH2A
1	216108039	NM_206933:g.216108039:A>G	T	C	.	PASS	GeneName=USH2A
1	216108039	NM_206933:g.216108039:A>T	T	A	.	PASS	GeneName=USH2A
1	216108052	NM_206933:g.216108054_216108052:delinsA	TTC	T	.	PASS	GeneName=USH2A
1	216108208	NM_206933:g.216108208:A>G	T	C	.	PASS	GeneName=USH2A
1	216108230	NM_206933:g.216108230:C>T	G	A	.	PASS	GeneName=USH2A
1	216108234	NM_206933:g.216108234:T>C	A	G	.	PASS	GeneName=USH2A
1	216108331	NM_206933:g.216108331:T>A	A	T	.	PASS	GeneName=USH2A
1	216108331	NM_206933:g.216108331:T>G	A	C	.	PASS	GeneName=USH2A
1	216108980	NM_206933:g.216108980:C>T	G	A	.	PASS	GeneName=USH2A
1	216109103	NM_206933:g.216109103:G>A	C	T	.	PASS	GeneName=USH2A
1	216109153	NM_206933:g.216109153:T>C	A	G	.	PASS	GeneName=USH2A
1	216109294	NM_206933:g.216109294:C>T	G	A	.	PASS	GeneName=USH2A
1	216110008	NM_206933:g.216110008:T>C	A	G	.	PASS	GeneName=USH2A
1	216110345	NM_206933:g.216110345:C>A	G	T	.	PASS	GeneName=USH2A
1	216110345	NM_206933:g.216110345:C>G	G	C	.	PASS	GeneName=USH2A
1	216110345	NM_206933:g.216110345:C>T	G	A	.	PASS	GeneName=USH2A
1	216110789	NM_206933:g.216110789:C>G	G	C	.	PASS	GeneName=USH2A
1	216110801	NM_206933:g.216110801:T>A	A	T	.	PASS	GeneName=USH2A
1	216111193	NM_206933:g.216111193:A>T	T	A	.	PASS	GeneName=USH2A
1	216111397	NM_206933:g.216111397:T>C	A	G	.	PASS	GeneName=USH2A
1	216111412	NM_206933:g.216111412:A>G	T	C	.	PASS	GeneName=USH2A
1	216111754	NM_206933:g.216111754:T>C	A	G	.	PASS	GeneName=USH2A
1	216111951	NM_206933:g.216111951:C>T	G	A	.	PASS	GeneName=USH2A
1	216112186	NM_206933:g.216112186:G>A	C	T	.	PASS	GeneName=USH2A
1	216112361	NM_206933:g.216112361:G>T	C	A	.	PASS	GeneName=USH2A
1	216112463	NM_206933:g.216112463:T>C	A	G	.	PASS	GeneName=USH2A
1	216113085	NM_206933:g.216113085:C>A	G	T	.	PASS	GeneName=USH2A
1	216113085	NM_206933:g.216113085:C>T	G	A	.	PASS	GeneName=USH2A
1	216113246	NM_206933:g.216113246:A>C	T	G	.	PASS	GeneName=USH2A
1	216113263	NM_206933:g.216113263:C>T	G	A	.	PASS	GeneName=USH2A
1	216113672	NM_206933:g.216113672:A>T	T	A	.	PASS	GeneName=USH2A
1	216113696	NM_206933:g.216113696:A>G	T	C	.	PASS	GeneName=USH2A
1	216113701	NM_206933:g.216113701:T>C	A	G	.	PASS	GeneName=USH2A
1	216114302	NM_206933:g.216114302_216114302:delinsATCAACTTTTT	A	AAAAAGTTGAT	.	PASS	GeneName=USH2A
1	216114543	NM_206933:g.216114543:G>A	C	T	.	PASS	GeneName=USH2A
1	216114935	NM_206933:g.216114935:A>C	T	G	.	PASS	GeneName=USH2A
1	216115834	NM_206933:g.216115834:A>G	T	C	.	PASS	GeneName=USH2A
1	216116210	NM_206933:g.216116210:T>C	A	G	.	PASS	GeneName=USH2A
1	216116573	NM_206933:g.216116573:C>T	G	A	.	PASS	GeneName=USH2A
1	216116593	NM_206933:g.216116593:G>A	C	T	.	PASS	GeneName=USH2A
1	216116594	NM_206933:g.216116594:A>G	T	C	.	PASS	GeneName=USH2A
1	216116723	NM_206933:g.216116723:C>T	G	A	.	PASS	GeneName=USH2A
1	216116831	NM_206933:g.216116831_216116831:delinsTC	G	GA	.	PASS	GeneName=USH2A
1	216117814	NM_206933:g.216117816_216117814:delinsC	GTA	G	.	PASS	GeneName=USH2A
1	216117851	NM_206933:g.216117851_216117851:delinsATATC	G	GATAT	.	PASS	GeneName=USH2A
1	216117851	NM_206933:g.216117851_216117851:delinsATC	G	GAT	.	PASS	GeneName=USH2A
1	216118930	NM_206933:g.216118930:A>T	T	A	.	PASS	GeneName=USH2A
1	216118996	NM_206933:g.216118996:G>A	C	T	.	PASS	GeneName=USH2A
1	216119005	NM_206933:g.216119005:T>G	A	C	.	PASS	GeneName=USH2A
1	216119224	NM_206933:g.216119224:C>A	G	T	.	PASS	GeneName=USH2A
1	216119224	NM_206933:g.216119224:C>T	G	A	.	PASS	GeneName=USH2A
1	216119437	NM_206933:g.216119437:T>C	A	G	.	PASS	GeneName=USH2A
1	216119460	NM_206933:g.216119460:T>A	A	T	.	PASS	GeneName=USH2A
1	216119460	NM_206933:g.216119460:T>C	A	G	.	PASS	GeneName=USH2A
1	216119667	NM_206933:g.216119667:T>A	A	T	.	PASS	GeneName=USH2A
1	216119917	NM_206933:g.216119917:C>A	G	T	.	PASS	GeneName=USH2A
1	216119995	NM_206933:g.216119995:A>T	T	A	.	PASS	GeneName=USH2A
1	216120201	NM_206933:g.216120201:T>C	A	G	.	PASS	GeneName=USH2A
1	216120331	NM_206933:g.216120331:A>T	T	A	.	PASS	GeneName=USH2A
1	216120373	NM_206933:g.216120374_216120373:delinsT	AT	A	.	PASS	GeneName=USH2A
1	216120604	NM_206933:g.216120604:G>A	C	T	.	PASS	GeneName=USH2A
1	216120708	NM_206933:g.216120708:G>A	C	T	.	PASS	GeneName=USH2A
1	216120765	NM_206933:g.216120765:G>C	C	G	.	PASS	GeneName=USH2A
1	216121213	NM_206933:g.216121213:C>T	G	A	.	PASS	GeneName=USH2A
1	216121224	NM_206933:g.216121229_216121224:delinsT	AATATT	A	.	PASS	GeneName=USH2A
1	216121411	NM_206933:g.216121411_216121411:delinsAAG	C	CTT	.	PASS	GeneName=USH2A
1	216121411	NM_206933:g.216121411_216121411:delinsAG	C	CT	.	PASS	GeneName=USH2A
1	216121411	NM_206933:g.216121411_216121411:delinsCG	C	CG	.	PASS	GeneName=USH2A
1	216121537	NM_206933:g.216121537:G>A	C	T	.	PASS	GeneName=USH2A
1	216121846	NM_206933:g.216121846:A>G	T	C	.	PASS	GeneName=USH2A
1	216122278	NM_206933:g.216122278:T>A	A	T	.	PASS	GeneName=USH2A
1	216122414	NM_206933:g.216122414:G>C	C	G	.	PASS	GeneName=USH2A
1	216122773	NM_206933:g.216122773:T>A	A	T	.	PASS	GeneName=USH2A
1	216122856	NM_206933:g.216122856:G>A	C	T	.	PASS	GeneName=USH2A
1	216122950	NM_206933:g.216122950:T>G	A	C	.	PASS	GeneName=USH2A
1	216123048	NM_206933:g.216123048:A>G	T	C	.	PASS	GeneName=USH2A
1	216123048	NM_206933:g.216123048:A>T	T	A	.	PASS	GeneName=USH2A
1	216123186	NM_206933:g.216123186:G>T	C	A	.	PASS	GeneName=USH2A
1	216123422	NM_206933:g.216123422:G>A	C	T	.	PASS	GeneName=USH2A
1	216123502	NM_206933:g.216123502:T>A	A	T	.	PASS	GeneName=USH2A
1	216123502	NM_206933:g.216123502:T>C	A	G	.	PASS	GeneName=USH2A
1	216123587	NM_206933:g.216123587:A>G	T	C	.	PASS	GeneName=USH2A
1	216123589	NM_206933:g.216123589:C>A	G	T	.	PASS	GeneName=USH2A
1	216123589	NM_206933:g.216123589:C>G	G	C	.	PASS	GeneName=USH2A
1	216123589	NM_206933:g.216123589:C>T	G	A	.	PASS	GeneName=USH2A
1	216124066	NM_206933:g.216124066:T>G	A	C	.	PASS	GeneName=USH2A
1	216124126	NM_206933:g.216124126:C>A	G	T	.	PASS	GeneName=USH2A
1	216124126	NM_206933:g.216124126:C>T	G	A	.	PASS	GeneName=USH2A
1	216124254	NM_206933:g.216124255_216124254:delinsC	GA	G	.	PASS	GeneName=USH2A
1	216124279	NM_206933:g.216124279:T>C	A	G	.	PASS	GeneName=USH2A
1	216124374	NM_206933:g.216124374:T>A	A	T	.	PASS	GeneName=USH2A
1	216124507	NM_206933:g.216124507:G>T	C	A	.	PASS	GeneName=USH2A
1	216124594	NM_206933:g.216124594:C>T	G	A	.	PASS	GeneName=USH2A
1	216124952	NM_206933:g.216124952_216124952:delinsCTG	C	CAG	.	PASS	GeneName=USH2A
1	216125293	NM_206933:g.216125293:A>G	T	C	.	PASS	GeneName=USH2A
1	216125293	NM_206933:g.216125293:A>T	T	A	.	PASS	GeneName=USH2A
1	216125391	NM_206933:g.216125391:G>A	C	T	.	PASS	GeneName=USH2A
1	216125391	NM_206933:g.216125391:G>C	C	G	.	PASS	GeneName=USH2A
1	216125671	NM_206933:g.216125671:A>G	T	C	.	PASS	GeneName=USH2A
1	216126222	NM_206933:g.216126228_216126222:delinsC	GTTTTGT	G	.	PASS	GeneName=USH2A
1	216126462	NM_206933:g.216126462:T>C	A	G	.	PASS	GeneName=USH2A
1	216127057	NM_206933:g.216127057:C>T	G	A	.	PASS	GeneName=USH2A
1	216128051	NM_206933:g.216128051:C>T	G	A	.	PASS	GeneName=USH2A
1	216128654	NM_206933:g.216128654:C>A	G	T	.	PASS	GeneName=USH2A
1	216128654	NM_206933:g.216128654:C>T	G	A	.	PASS	GeneName=USH2A
1	216128886	NM_206933:g.216128886:G>A	C	T	.	PASS	GeneName=USH2A
1	216128886	NM_206933:g.216128886:G>T	C	A	.	PASS	GeneName=USH2A
1	216128925	NM_206933:g.216128925:C>T	G	A	.	PASS	GeneName=USH2A
1	216129398	NM_206933:g.216129398:A>T	T	A	.	PASS	GeneName=USH2A
1	216129634	NM_206933:g.216129634:T>C	A	G	.	PASS	GeneName=USH2A
1	216130325	NM_206933:g.216130326_216130325:delinsG	CT	C	.	PASS	GeneName=USH2A
1	216130764	NM_206933:g.216130764:C>T	G	A	.	PASS	GeneName=USH2A
1	216130959	NM_206933:g.216130959:G>A	C	T	.	PASS	GeneName=USH2A
1	216131248	NM_206933:g.216131248:T>A	A	T	.	PASS	GeneName=USH2A
1	216131679	NM_206933:g.216131679:A>C	T	G	.	PASS	GeneName=USH2A
1	216131889	NM_206933:g.216131889:G>A	C	T	.	PASS	GeneName=USH2A
1	216132137	NM_206933:g.216132137:A>G	T	C	.	PASS	GeneName=USH2A
1	216132785	NM_206933:g.216132785:G>T	C	A	.	PASS	GeneName=USH2A
1	216133801	NM_206933:g.216133801:C>T	G	A	.	PASS	GeneName=USH2A
1	216134056	NM_206933:g.216134056:G>A	C	T	.	PASS	GeneName=USH2A
1	216134056	NM_206933:g.216134056:G>C	C	G	.	PASS	GeneName=USH2A
1	216135039	NM_206933:g.216135039:A>G	T	C	.	PASS	GeneName=USH2A
1	216135134	NM_206933:g.216135140_216135134:delinsT	ACTCTCT	A	.	PASS	GeneName=USH2A
1	216135177	NM_206933:g.216135179_216135177:delinsG	CAT	C	.	PASS	GeneName=USH2A
1	216135179	NM_206933:g.216135179:A>G	T	C	.	PASS	GeneName=USH2A
1	216135179	NM_206933:g.216135179:A>T	T	A	.	PASS	GeneName=USH2A
1	216135735	NM_206933:g.216135735:G>A	C	T	.	PASS	GeneName=USH2A
1	216135977	NM_206933:g.216135977:A>G	T	C	.	PASS	GeneName=USH2A
1	216136406	NM_206933:g.216136406:T>C	A	G	.	PASS	GeneName=USH2A
1	216136470	NM_206933:g.216136470:T>A	A	T	.	PASS	GeneName=USH2A
1	216136470	NM_206933:g.216136470:T>C	A	G	.	PASS	GeneName=USH2A
1	216136535	NM_206933:g.216136535:C>T	G	A	.	PASS	GeneName=USH2A
1	216136753	NM_206933:g.216136753:A>T	T	A	.	PASS	GeneName=USH2A
1	216137292	NM_206933:g.216137292:A>G	T	C	.	PASS	GeneName=USH2A
1	216137292	NM_206933:g.216137292:A>T	T	A	.	PASS	GeneName=USH2A
1	216137537	NM_206933:g.216137537:C>G	G	C	.	PASS	GeneName=USH2A
1	216138394	NM_206933:g.216138394:C>T	G	A	.	PASS	GeneName=USH2A
1	216138396	NM_206933:g.216138396:G>C	C	G	.	PASS	GeneName=USH2A
1	216138423	NM_206933:g.216138423:G>A	C	T	.	PASS	GeneName=USH2A
1	216138423	NM_206933:g.216138423:G>C	C	G	.	PASS	GeneName=USH2A
1	216138667	NM_206933:g.216138667:G>A	C	T	.	PASS	GeneName=USH2A
1	216138667	NM_206933:g.216138667:G>T	C	A	.	PASS	GeneName=USH2A
1	216138733	NM_206933:g.216138733:A>G	T	C	.	PASS	GeneName=USH2A
1	216138733	NM_206933:g.216138733:A>T	T	A	.	PASS	GeneName=USH2A
1	216138919	NM_206933:g.216138919_216138919:delinsCAA	T	TTG	.	PASS	GeneName=USH2A
1	216138942	NM_206933:g.216138942:C>T	G	A	.	PASS	GeneName=USH2A
1	216138944	NM_206933:g.216138944:T>C	A	G	.	PASS	GeneName=USH2A
1	216138950	NM_206933:g.216138950:T>C	A	G	.	PASS	GeneName=USH2A
1	216139358	NM_206933:g.216139358:A>G	T	C	.	PASS	GeneName=USH2A
1	216139548	NM_206933:g.216139548:C>G	G	C	.	PASS	GeneName=USH2A
1	216139548	NM_206933:g.216139548:C>T	G	A	.	PASS	GeneName=USH2A
1	216139735	NM_206933:g.216139735:A>T	T	A	.	PASS	GeneName=USH2A
1	216139866	NM_206933:g.216139866:C>G	G	C	.	PASS	GeneName=USH2A
1	216140143	NM_206933:g.216140143:T>C	A	G	.	PASS	GeneName=USH2A
1	216140199	NM_206933:g.216140199:T>C	A	G	.	PASS	GeneName=USH2A
1	216140462	NM_206933:g.216140462:A>G	T	C	.	PASS	GeneName=USH2A
1	216140858	NM_206933:g.216140858:T>A	A	T	.	PASS	GeneName=USH2A
1	216140858	NM_206933:g.216140858:T>G	A	C	.	PASS	GeneName=USH2A
1	216141224	NM_206933:g.216141224:G>A	C	T	.	PASS	GeneName=USH2A
1	216141336	NM_206933:g.216141336:T>C	A	G	.	PASS	GeneName=USH2A
1	216141411	NM_206933:g.216141411:C>G	G	C	.	PASS	GeneName=USH2A
1	216141587	NM_206933:g.216141587:G>A	C	T	.	PASS	GeneName=USH2A
1	216141807	NM_206933:g.216141807:G>A	C	T	.	PASS	GeneName=USH2A
1	216142144	NM_206933:g.216142144:G>A	C	T	.	PASS	GeneName=USH2A
1	216143135	NM_206933:g.216143135:T>C	A	G	.	PASS	GeneName=USH2A
1	216144153	NM_206933:g.216144153:A>G	T	C	.	PASS	GeneName=USH2A
1	216144679	NM_206933:g.216144679:C>T	G	A	.	PASS	GeneName=USH2A
1	216145584	NM_206933:g.216145584:A>T	T	A	.	PASS	GeneName=USH2A
1	216145962	NM_206933:g.216145962:C>T	G	A	.	PASS	GeneName=USH2A
[truncated: 6,068,151 more chars]
