# Supplementary material for: Analyzing the performance of deep learning splice prediction algorithms
Source: PLoS One. 2026 May 13;21(5):e0348885. doi: 10.1371/journal.pone.0348885 (PMC13170886; doi:10.1371/journal.pone.0348885)
Supplement: S5 File — The Barbosa benchmark data are available at https://github.com/PedroBarbosa/DeepIntronic_Benchmark. (ZIP) [file pone.0348885.s005.zip]

Archive with 157 entries (132 files):
- Barbosa_data/
- Barbosa_data/clinvar/
- Barbosa_data/clinvar/clinvar_intronic.vcf.gz
- Barbosa_data/splicing_pathogenic_manual_curation/
- Barbosa_data/splicing_pathogenic_manual_curation/tools_config.txt
- Barbosa_data/splicing_pathogenic_manual_curation/pbarbosa.vcf.gz.tbi
- Barbosa_data/splicing_pathogenic_manual_curation/pbarbosa.vcf.gz
- Barbosa_data/splicing_pathogenic_manual_curation/pathogenic.vcf.gz.tbi
- Barbosa_data/splicing_pathogenic_manual_curation/pathogenic.vcf.gz
- Barbosa_data/splicing_pathogenic_manual_curation/new_config_all_f1.txt
- Barbosa_data/splicing_pathogenic_manual_curation/new_config_all_f1.5.txt
- Barbosa_data/splicing_pathogenic_manual_curation/new_config_all_f0.5.txt
- Barbosa_data/splicing_pathogenic_manual_curation/benign.vcf.gz.tbi
- Barbosa_data/splicing_pathogenic_manual_curation/benign.vcf.gz
- Barbosa_data/splicing_pathogenic_manual_curation/anno.conf
- Barbosa_data/splicing_altering/
- Barbosa_data/splicing_altering/splicing_variants.tsv
- Barbosa_data/splicing_altering/all_variants.vcf.gz.tbi
- Barbosa_data/splicing_altering/all_variants.vcf.gz
- Barbosa_data/splicing_pathogenic_manual_curation/pseudoexon_activation/
- Barbosa_data/splicing_pathogenic_manual_curation/pseudoexon_activation/statistics_all_types_all.tsv
- Barbosa_data/splicing_pathogenic_manual_curation/pseudoexon_activation/pe_activation_pathogenic.vcf.gz.tbi
- Barbosa_data/splicing_pathogenic_manual_curation/pseudoexon_activation/pe_activation_pathogenic.vcf.gz
- Barbosa_data/splicing_pathogenic_manual_curation/pseudoexon_activation/benign.vcf.gz.tbi
- Barbosa_data/splicing_pathogenic_manual_curation/pseudoexon_activation/benign.vcf.gz
- Barbosa_data/splicing_pathogenic_manual_curation/partial_intron_retention/
- Barbosa_data/splicing_pathogenic_manual_curation/partial_intron_retention/statistics_all_types_all.tsv
- Barbosa_data/splicing_pathogenic_manual_curation/partial_intron_retention/partial_intron_retention_pathogenic.vcf.gz.tbi
- Barbosa_data/splicing_pathogenic_manual_curation/partial_intron_retention/partial_intron_retention_pathogenic.vcf.gz
- Barbosa_data/splicing_pathogenic_manual_curation/partial_intron_retention/benign.vcf.gz.tbi
- Barbosa_data/splicing_pathogenic_manual_curation/partial_intron_retention/benign.vcf.gz
- Barbosa_data/splicing_pathogenic_manual_curation/3_tissue_specificity/
- Barbosa_data/splicing_pathogenic_manual_curation/3_tissue_specificity/tools_config.txt
- Barbosa_data/splicing_pathogenic_manual_curation/3_tissue_specificity/manual_curated_with_closest_GTEx_tissue.tsv
- Barbosa_data/splicing_pathogenic_manual_curation/3_tissue_specificity/AbSplice_DNA_data.tsv
- Barbosa_data/splicing_pathogenic_manual_curation/3_tissue_specificity/AbSplice_DNA_correct_preds.vcf.gz.tbi
- Barbosa_data/splicing_pathogenic_manual_curation/3_tissue_specificity/AbSplice_DNA_correct_preds.vcf.gz
- Barbosa_data/splicing_pathogenic_manual_curation/2_interpretability/
- Barbosa_data/splicing_pathogenic_manual_curation/2_interpretability/tools_config.txt
- Barbosa_data/splicing_pathogenic_manual_curation/2_interpretability/pathogenic_with_full_info.vcf.gz.tbi
- Barbosa_data/splicing_pathogenic_manual_curation/2_interpretability/pathogenic_with_full_info.vcf.gz
- Barbosa_data/splicing_pathogenic_manual_curation/1_dataset_description/
- Barbosa_data/splicing_pathogenic_manual_curation/1_dataset_description/overlaps.tsv
- Barbosa_data/splicing_pathogenic_manual_curation/1_dataset_description/manual_curated.tsv
- Barbosa_data/splicing_pathogenic_manual_curation/1_dataset_description/benign.tsv
- Barbosa_data/splicing_altering/per_category/
- Barbosa_data/splicing_pathogenic_manual_curation/2_interpretability/squirls/
- Barbosa_data/splicing_pathogenic_manual_curation/2_interpretability/squirls/SQUIRLS_report.html
- Barbosa_data/splicing_pathogenic_manual_curation/2_interpretability/squirls/SQUIRLS_data.tsv
- Barbosa_data/splicing_pathogenic_manual_curation/2_interpretability/squirls/SQUIRLS_correct_preds.vcf.gz.tbi
- Barbosa_data/splicing_pathogenic_manual_curation/2_interpretability/squirls/SQUIRLS_correct_preds.vcf.gz
- Barbosa_data/splicing_pathogenic_manual_curation/2_interpretability/splicevault/
- Barbosa_data/splicing_pathogenic_manual_curation/2_interpretability/splicevault/SpliceVault_data.tsv
- Barbosa_data/splicing_pathogenic_manual_curation/2_interpretability/spip/
- Barbosa_data/splicing_pathogenic_manual_curation/2_interpretability/spip/SPiP_data.tsv
- Barbosa_data/splicing_pathogenic_manual_curation/2_interpretability/spip/SPiP_correct_preds.vcf.gz.tbi
- Barbosa_data/splicing_pathogenic_manual_curation/2_interpretability/spip/SPiP_correct_preds.vcf.gz
- Barbosa_data/splicing_altering/per_category/pseudoexon_activation/
- Barbosa_data/splicing_altering/per_category/pseudoexon_activation/listNeutral.txt
- Barbosa_data/splicing_altering/per_category/pseudoexon_activation/listDeleterious.txt
- Barbosa_data/splicing_altering/per_category/partial_intron_retention/
- Barbosa_data/splicing_altering/per_category/partial_intron_retention/listNeutral.txt
- Barbosa_data/splicing_altering/per_category/partial_intron_retention/listDeleterious.txt
- Barbosa_data/splicing_altering/per_category/branchpoint_associated/
- Barbosa_data/splicing_altering/per_category/branchpoint_associated/tools_config.txt
- Barbosa_data/splicing_altering/per_category/branchpoint_associated/statistics_all_types_all.tsv
- Barbosa_data/splicing_altering/per_category/branchpoint_associated/position_positive.txt
- Barbosa_data/splicing_altering/per_category/branchpoint_associated/position_negative.txt
- Barbosa_data/splicing_altering/per_category/branchpoint_associated/new_config_all_f1.txt
- Barbosa_data/splicing_altering/per_category/branchpoint_associated/neutral.vcf.gz.tbi
- Barbosa_data/splicing_altering/per_category/branchpoint_associated/neutral.vcf.gz
- Barbosa_data/splicing_altering/per_category/branchpoint_associated/deleterious.vcf.gz.tbi
- Barbosa_data/splicing_altering/per_category/branchpoint_associated/deleterious.vcf.gz
- Barbosa_data/splicing_altering/per_category/branchpoint_associated/BP_variants_discarded.tsv
- Barbosa_data/splicing_altering/per_category/branchpoint_associated/BP_variants.vcf.gz
- Barbosa_data/splicing_altering/per_category/pseudoexon_activation/new_donor/
- Barbosa_data/splicing_altering/per_category/pseudoexon_activation/new_donor/tools_config.txt
- Barbosa_data/splicing_altering/per_category/pseudoexon_activation/new_donor/statistics_all_types_all.tsv
- Barbosa_data/splicing_altering/per_category/pseudoexon_activation/new_donor/position_positive.txt
- Barbosa_data/splicing_altering/per_category/pseudoexon_activation/new_donor/position_negative.txt
- Barbosa_data/splicing_altering/per_category/pseudoexon_activation/new_donor/neutral.vcf.gz.tbi
- Barbosa_data/splicing_altering/per_category/pseudoexon_activation/new_donor/neutral.vcf.gz
- Barbosa_data/splicing_altering/per_category/pseudoexon_activation/new_donor/deleterious.vcf.gz.tbi
- Barbosa_data/splicing_altering/per_category/pseudoexon_activation/new_donor/deleterious.vcf.gz
- Barbosa_data/splicing_altering/per_category/pseudoexon_activation/exonic_like/
- Barbosa_data/splicing_altering/per_category/pseudoexon_activation/exonic_like/tools_config.txt
- Barbosa_data/splicing_altering/per_category/pseudoexon_activation/exonic_like/statistics_all_types_all.tsv
- Barbosa_data/splicing_altering/per_category/pseudoexon_activation/exonic_like/position_positive.txt
- Barbosa_data/splicing_altering/per_category/pseudoexon_activation/exonic_like/position_negative.txt
- Barbosa_data/splicing_altering/per_category/pseudoexon_activation/exonic_like/neutral.vcf.gz.tbi
- Barbosa_data/splicing_altering/per_category/pseudoexon_activation/exonic_like/neutral.vcf.gz
- Barbosa_data/splicing_altering/per_category/pseudoexon_activation/exonic_like/deleterious.vcf.gz.tbi
- Barbosa_data/splicing_altering/per_category/pseudoexon_activation/exonic_like/deleterious.vcf.gz
- Barbosa_data/splicing_altering/per_category/pseudoexon_activation/donor_downstream/
- Barbosa_data/splicing_altering/per_category/pseudoexon_activation/donor_downstream/tools_config.txt
- Barbosa_data/splicing_altering/per_category/pseudoexon_activation/donor_downstream/statistics_all_types_all.tsv
- Barbosa_data/splicing_altering/per_category/pseudoexon_activation/donor_downstream/position_positive.txt
- Barbosa_data/splicing_altering/per_category/pseudoexon_activation/donor_downstream/position_negative.txt
- Barbosa_data/splicing_altering/per_category/pseudoexon_activation/donor_downstream/neutral.vcf.gz.tbi
- Barbosa_data/splicing_altering/per_category/pseudoexon_activation/donor_downstream/neutral.vcf.gz
- Barbosa_data/splicing_altering/per_category/pseudoexon_activation/donor_downstream/deleterious.vcf.gz.tbi
- Barbosa_data/splicing_altering/per_category/pseudoexon_activation/donor_downstream/deleterious.vcf.gz
- Barbosa_data/splicing_altering/per_category/pseudoexon_activation/acceptor_associated/
- Barbosa_data/splicing_altering/per_category/pseudoexon_activation/acceptor_associated/tools_config.txt
- Barbosa_data/splicing_altering/per_category/pseudoexon_activation/acceptor_associated/statistics_all_types_all.tsv
- Barbosa_data/splicing_altering/per_category/pseudoexon_activation/acceptor_associated/position_positive_new_acceptor.txt
- Barbosa_data/splicing_altering/per_category/pseudoexon_activation/acceptor_associated/position_positive_acceptor_upstream.txt
- Barbosa_data/splicing_altering/per_category/pseudoexon_activation/acceptor_associated/position_positive.txt
- Barbosa_data/splicing_altering/per_category/pseudoexon_activation/acceptor_associated/position_negative.txt
- Barbosa_data/splicing_altering/per_category/pseudoexon_activation/acceptor_associated/neutral.vcf.gz.tbi
- Barbosa_data/splicing_altering/per_category/pseudoexon_activation/acceptor_associated/neutral.vcf.gz
- Barbosa_data/splicing_altering/per_category/pseudoexon_activation/acceptor_associated/deleterious.vcf.gz.tbi
- Barbosa_data/splicing_altering/per_category/pseudoexon_activation/acceptor_associated/deleterious.vcf.gz
- Barbosa_data/splicing_altering/per_category/partial_intron_retention/new_donor/
- Barbosa_data/splicing_altering/per_category/partial_intron_retention/new_donor/tools_config.txt
- Barbosa_data/splicing_altering/per_category/partial_intron_retention/new_donor/statistics_all_types_all.tsv
- Barbosa_data/splicing_altering/per_category/partial_intron_retention/new_donor/position_positive.txt
- Barbosa_data/splicing_altering/per_category/partial_intron_retention/new_donor/position_negative.txt
- Barbosa_data/splicing_altering/per_category/partial_intron_retention/new_donor/neutral.vcf.gz.tbi
- Barbosa_data/splicing_altering/per_category/partial_intron_retention/new_donor/neutral.vcf.gz
- Barbosa_data/splicing_altering/per_category/partial_intron_retention/new_donor/deleterious.vcf.gz.tbi
- Barbosa_data/splicing_altering/per_category/partial_intron_retention/new_donor/deleterious.vcf.gz
- Barbosa_data/splicing_altering/per_category/partial_intron_retention/exonic_like/
- Barbosa_data/splicing_altering/per_category/partial_intron_retention/exonic_like/tools_config.txt
- Barbosa_data/splicing_altering/per_category/partial_intron_retention/exonic_like/statistics_all_types_all.tsv
- Barbosa_data/splicing_altering/per_category/partial_intron_retention/exonic_like/position_positive.txt
- Barbosa_data/splicing_altering/per_category/partial_intron_retention/exonic_like/position_negative.txt
- Barbosa_data/splicing_altering/per_category/partial_intron_retention/exonic_like/neutral.vcf.gz.tbi
- Barbosa_data/splicing_altering/per_category/partial_intron_retention/exonic_like/neutral.vcf.gz
- Barbosa_data/splicing_altering/per_category/partial_intron_retention/exonic_like/deleterious.vcf.gz.tbi
- Barbosa_data/splicing_altering/per_category/partial_intron_retention/exonic_like/deleterious.vcf.gz
- Barbosa_data/splicing_altering/per_category/partial_intron_retention/donor_downstream/
- Barbosa_data/splicing_altering/per_category/partial_intron_retention/donor_downstream/tools_config.txt
- Barbosa_data/splicing_altering/per_category/partial_intron_retention/donor_downstream/statistics_all_types_all.tsv
- Barbosa_data/splicing_altering/per_category/partial_intron_retention/donor_downstream/position_positive.txt
- Barbosa_data/splicing_altering/per_category/partial_intron_retention/donor_downstream/position_negative.txt
- Barbosa_data/splicing_altering/per_category/partial_intron_retention/donor_downstream/neutral.vcf.gz.tbi
- Barbosa_data/splicing_altering/per_category/partial_intron_retention/donor_downstream/neutral.vcf.gz
- Barbosa_data/splicing_altering/per_category/partial_intron_retention/donor_downstream/deleterious.vcf.gz.tbi
- Barbosa_data/splicing_altering/per_category/partial_intron_retention/donor_downstream/deleterious.vcf.gz
- Barbosa_data/splicing_altering/per_category/partial_intron_retention/acceptor_associated/
- Barbosa_data/splicing_altering/per_category/partial_intron_retention/acceptor_associated/tools_config.txt
- Barbosa_data/splicing_altering/per_category/partial_intron_retention/acceptor_associated/statistics_all_types_all.tsv
- Barbosa_data/splicing_altering/per_category/partial_intron_retention/acceptor_associated/position_positive_new_acceptor.txt
- Barbosa_data/splicing_altering/per_category/partial_intron_retention/acceptor_associated/position_positive_acceptor_upstream.txt
- Barbosa_data/splicing_altering/per_category/partial_intron_retention/acceptor_associated/position_positive.txt
- Barbosa_data/splicing_altering/per_category/partial_intron_retention/acceptor_associated/position_negative.txt
- Barbosa_data/splicing_altering/per_category/partial_intron_retention/acceptor_associated/neutral.vcf.gz.tbi
- Barbosa_data/splicing_altering/per_category/partial_intron_retention/acceptor_associated/neutral.vcf.gz
- Barbosa_data/splicing_altering/per_category/partial_intron_retention/acceptor_associated/deleterious.vcf.gz.tbi
- Barbosa_data/splicing_altering/per_category/partial_intron_retention/acceptor_associated/deleterious.vcf.gz
- Barbosa_data/splicing_altering/per_category/pseudoexon_activation/exonic_like/precomputed_vs_spliceAI_lookup/
- Barbosa_data/splicing_altering/per_category/pseudoexon_activation/exonic_like/precomputed_vs_spliceAI_lookup/tools_config.txt
- Barbosa_data/splicing_altering/per_category/pseudoexon_activation/exonic_like/precomputed_vs_spliceAI_lookup/lookup_input.txt
- Barbosa_data/splicing_altering/per_category/pseudoexon_activation/exonic_like/precomputed_vs_spliceAI_lookup/individual_predictions_raw_scores.tsv
- Barbosa_data/splicing_altering/per_category/pseudoexon_activation/exonic_like/precomputed_vs_spliceAI_lookup/individual_predictions.tsv
- Barbosa_data/splicing_altering/per_category/pseudoexon_activation/exonic_like/precomputed_vs_spliceAI_lookup/all_exonic_like_deleterious.vcf.gz
