# Supplementary material for: Analyzing the performance of deep learning splice prediction algorithms
Source: PLoS One. 2026 May 13;21(5):e0348885. doi: 10.1371/journal.pone.0348885 (PMC13170886; doi:10.1371/journal.pone.0348885)
Supplement: S5 File — The Barbosa benchmark data are available at https://github.com/PedroBarbosa/DeepIntronic_Benchmark. (ZIP) [file pone.0348885.s005.zip › Barbosa_data/splicing_pathogenic_manual_curation/tools_config.txt]

#Name	VCF_annotation_field	Directionality	Threshold	Scope	Processing_function
# Whole genome
CADD-Splice	CADDSplice_PHRED

# Splicing
SQUIRLS	SQUIRLS_SCORE
SPIDEX	dpsi_zscore
dbscSNV	ada_score,rf_score
SpliceAI	SpliceAI,SpliceAI_ind
S-CAP	SCAP
TraP	TraP
ConSpliceML	ConSpliceML
MMSplice	mmsplice_deltaPSI
MLCsplice	MLCsplice
kipoiSplice4	kipoisplice_4
CI-SpliceAI	CI-SpliceAI
Pangolin	Pangolin
SPiP	SPiP
PDIVAS	PDIVAS
AbSplice-DNA	AbSplice_DNA
