# Supplementary material for: Analyzing the performance of deep learning splice prediction algorithms
Source: PLoS One. 2026 May 13;21(5):e0348885. doi: 10.1371/journal.pone.0348885 (PMC13170886; doi:10.1371/journal.pone.0348885)
Supplement: S5 File — The Barbosa benchmark data are available at https://github.com/PedroBarbosa/DeepIntronic_Benchmark. (ZIP) [file pone.0348885.s005.zip › Barbosa_data/splicing_pathogenic_manual_curation/new_config_all_f1.5.txt]

CADD-Splice	CADDSplice_PHRED	>	1.846	Whole_genome
SQUIRLS	SQUIRLS_SCORE	>	0.006	Splicing
SpliceAI	SpliceAI,SpliceAI_ind	>	0.04	Splicing
TraP	TraP	>	0.0	Splicing
ConSpliceML	ConSpliceML	>	0.03	Splicing
CI-SpliceAI	CI-SpliceAI	>	0.02	Splicing
Pangolin	Pangolin	>	0.053	Splicing
SPiP	SPiP	>	0.009	Splicing
PDIVAS	PDIVAS	>	0.01	Splicing
AbSplice-DNA	AbSplice_DNA	>	0.0	Splicing
