# Supplementary material for: Analyzing the performance of deep learning splice prediction algorithms
Source: PLoS One. 2026 May 13;21(5):e0348885. doi: 10.1371/journal.pone.0348885 (PMC13170886; doi:10.1371/journal.pone.0348885)
Supplement: S5 File — The Barbosa benchmark data are available at https://github.com/PedroBarbosa/DeepIntronic_Benchmark. (ZIP) [file pone.0348885.s005.zip › Barbosa_data/splicing_pathogenic_manual_curation/anno.conf]

[[annotation]]
file="/Users/pbarbosa/git_repos/giga_science_reviews/data/splicing_pathogenic_manual_curation/benign.vcf.gz"
fields=["PDIVAS"]
names=["PDIVAS"]
ops=["self"]

[[annotation]]
file="/Users/pbarbosa/git_repos/giga_science_reviews/data/splicing_pathogenic_manual_curation/pathogenic.vcf.gz"
fields=["PDIVAS"]
names=["PDIVAS"]
ops=["self"]
