# Supplementary material for: Analyzing the performance of deep learning splice prediction algorithms
Source: PLoS One. 2026 May 13;21(5):e0348885. doi: 10.1371/journal.pone.0348885 (PMC13170886; doi:10.1371/journal.pone.0348885)
Supplement: S5 File — The Barbosa benchmark data are available at https://github.com/PedroBarbosa/DeepIntronic_Benchmark. (ZIP) [file pone.0348885.s005.zip › Barbosa_data/splicing_altering/splicing_variants.tsv]

Chromosome	Position_hg19	Position_hg38	Ref	Alt	Gene_ID	Gene_name	HGVSc	HGVSg	Major_group	Analysis	Distance_to_cryptic_splice_site	Affects_splicing	Functional_consequence	Data_Source
16	303855	253856	A	C	ENSG00000167930	ITFG3	ENST00000399932.3:c.-33-525A>C	16:g.303855A>C	Pseudoexon activation	Exonic-like	24	TRUE	pseudoexon_inclusion&intron_retention	jung_2021
11	810086	810086	C	A	ENSG00000177600	RPLP2	ENST00000321153.4:c.-2+47C>A	11:g.810086C>A	Partial intron retention	Donor downstream	2	TRUE	intron_retention	jung_2021
10	1171009	1125069	G	A	ENSG00000047056	WDR37	ENST00000358220.1:c.1353+45G>A	10:g.1171009G>A	Partial intron retention	Exonic-like	5	TRUE	intron_retention	jung_2021
19	1222952	1222953	T	C	ENSG00000118046	STK11	ENST00000326873.7:c.921-32T>C	19:g.1222952T>C	Branchpoint associated	Branchpoint associated	31	TRUE	intron_retention	jung_2021
19	1277440	1277441	C	T	ENSG00000228300	C19orf24	ENST00000409293.4:c.398+142C>T	19:g.1277440C>T	Partial intron retention	New splice donor	1	TRUE	intron_retention	jung_2021
19	1386643	1386644	C	G	ENSG00000115286	NDUFS7	ENST00000233627.9:c.17-1167C>G	19:g.1386643C>G	Pseudoexon activation	Donor downstream	4	TRUE	pseudoexon_inclusion	vazDrago_2017
16	1500379	1450378	C	T	ENSG00000103249	CLCN7	ENST00000382745.4:c.1617+119G>A	16:g.1500379C>T	Pseudoexon activation	Acceptor associated	1	TRUE	109bp_pseudoexon_inclusion	pbarbosa_2022
7	1595683	1556047	C	A	ENSG00000164855	TMEM184A	ENST00000297477.5:c.-1+67G>T	7:g.1595683C>A	Partial intron retention	Exonic-like	28	TRUE	intron_retention	jung_2021
11	1782096	1760866	C	T	ENSG00000117984	CTSD	ENST00000236671.2:c.228+443G>A	11:g.1782096C>T	Pseudoexon activation	Donor downstream	2	TRUE	pseudoexon_inclusion&intron_retention	jung_2021
16	2107460	2057459	C	T	ENSG00000103197	TSC2	ENST00000219476.3:c.848+281C>T	16:g.2107460C>T	Pseudoexon activation	New splice donor	1	TRUE	pseudoexon_inclusion	vazDrago_2017
16	2127477	2077476	G	A	ENSG00000103197	TSC2	ENST00000219476.3:c.2838-122G>A	16:g.2127477G>A	Partial intron retention	Acceptor associated	1	TRUE	120bp_exon_extension	moles-fernández_2021
16	2138031	2088030	A	G	ENSG00000103197	TSC2	ENST00000219476.3:c.5069-18A>G	16:g.2138031A>G	Branchpoint associated	Branchpoint associated	17	TRUE	partial_intron_retention	leman_2020
11	2181774	2160544	C	T	ENSG00000254647	INS	ENST00000397262.1:c.187+241G>A	11:g.2181774C>T	Pseudoexon activation	Donor downstream	3	TRUE	pseudoexon_inclusion	keegan_2022
11	2187017	2165787	A	T	ENSG00000180176	TH	ENST00000381178.1:c.1198-24T>A	11:g.2187017A>T	Branchpoint associated	Branchpoint associated	23	TRUE	partial_intron_retention	leman_2020
16	2333457	2283456	G	A	ENSG00000167972	ABCA3	ENST00000301732.5:c.3863-98C>T	16:g.2333457G>A	Pseudoexon activation	New splice donor	1	TRUE	pseudoexon_inclusion	keegan_2022
18	2760414	2760416	A	G	ENSG00000101596	SMCHD1	ENST00000320876.6:c.4347-236A>G	18:g.2760414A>G	Pseudoexon activation	Acceptor associated	0	TRUE	53bp_pseudoexon_inclusion	pbarbosa_2022
19	3192717	3192719	C	T	ENSG00000125912	NCLN	ENST00000246117.4:c.375+59C>T	19:g.3192717C>T	Partial intron retention	New splice donor	1	TRUE	intron_retention	jung_2021
19	4094651	4094653	G	T	ENSG00000126934	MAP2K2	ENST00000262948.5:c.1047-155C>A	19:g.4094651G>T	Partial intron retention	Exonic-like	5	TRUE	intron_retention	jung_2021
11	4143584	4122354	C	A	ENSG00000167325	RRM1	ENST00000300738.5:c.1118+134C>A	11:g.4143584C>A	Partial intron retention	Donor downstream	2	TRUE	intron_retention	jung_2021
7	5240397	5200766	G	A	ENSG00000157954	WIPI2	ENST00000288828.4:c.211+1108G>A	7:g.5240397G>A	Pseudoexon activation	Donor downstream	2	TRUE	pseudoexon_inclusion	jung_2021
11	5247062	5225832	G	C	ENSG00000244734	HBB	ENST00000335295.4:c.316-106C>G	11:g.5247062G>C	Pseudoexon activation	New splice donor	0	TRUE	pseudoexon_inclusion	keegan_2022
11	5247102	5225872	A	C	ENSG00000244734	HBB	ENST00000335295.4:c.316-146T>G	11:g.5247102A>C	Pseudoexon activation	New splice donor	1	TRUE	pseudoexon_inclusion	vazDrago_2017
11	5247153	5225923	G	A	ENSG00000244734	HBB	ENST00000335295.4:c.316-197C>T	11:g.5247153G>A	Pseudoexon activation	New splice donor	1	TRUE	pseudoexon_inclusion	keegan_2022
7	5354081	5314450	GC	AT	ENSG00000182095	TNRC18	ENST00000430969.1:c.7027+533_7027+534delinsAT	7:g.5354081_5354082delinsAT	Pseudoexon activation	Exonic-like	18	TRUE	pseudoexon_inclusion&intron_retention	jung_2021
19	5680197	5680186	C	T	ENSG00000174917	C19orf70	ENST00000309324.4:c.29+272G>A	19:g.5680197C>T	Partial intron retention	Acceptor associated	2	TRUE	intron_retention	jung_2021
19	5708135	5708124	C	G	ENSG00000196365	LONP1	ENST00000360614.3:c.932+218G>C	19:g.5708135C>G	Partial intron retention	Acceptor associated	2	TRUE	intron_retention	jung_2021
20	6074846	6094199	C	T	ENSG00000101311	FERMT1	ENST00000217289.4:c.1139+740G>A	20:g.6074846C>T	Pseudoexon activation	Acceptor associated	1	TRUE	pseudoexon_inclusion	vazDrago_2017
12	6101204	5992038	T	A	ENSG00000110799	VWF	ENST00000261405.5:c.6599-20A>T	12:g.6101204T>A	Branchpoint associated	Branchpoint associated	19	TRUE	exon_skipping	leman_2020
12	6182667	6073501	A	C	ENSG00000110799	VWF	ENST00000261405.5:c.997+118T>G	12:g.6182667A>C	Partial intron retention	New splice donor	0	TRUE	118bp_exon_extension	pbarbosa_2022
6	6225105	6224872	C	T	ENSG00000124491	F13A1	ENST00000264870.3:c.799-12G>A	6:g.6225105C>T	Partial intron retention	Acceptor associated	1	TRUE	10bp_exon_extension	pbarbosa_2022
11	6632766	6611535	A	C	ENSG00000166337	TAF10	ENST00000299424.4:c.388-83T>G	11:g.6632766A>C	Partial intron retention	New splice donor	1	TRUE	intron_retention	jung_2021
12	6669767	6560601	A	G	ENSG00000111641	NOP2	ENST00000382421.3:c.1537-32T>C	12:g.6669767A>G	Branchpoint associated	Branchpoint associated	31	TRUE	intron_retention&exon_skipping	jung_2021
12	6787660	6678494	T	C	ENSG00000126746	ZNF384	ENST00000396801.3:c.353-34A>G	12:g.6787660T>C	Branchpoint associated	Branchpoint associated	33	TRUE	intron_retention	jung_2021
12	6977481	6868317	C	G	ENSG00000111669	TPI1	ENST00000229270.4:c.227-547C>G	12:g.6977481C>G	Partial intron retention	Donor downstream	2	TRUE	intron_retention	jung_2021
12	6977996	6868832	C	A	ENSG00000111669	TPI1	ENST00000229270.4:c.227-32C>A	12:g.6977996C>A	Branchpoint associated	Branchpoint associated	31	TRUE	intron_retention	jung_2021
6	7211296	7211063	C	G	ENSG00000124782	RREB1	ENST00000379938.2:c.570+115C>G	6:g.7211296C>G	Partial intron retention	New splice donor	1	TRUE	intron_retention	jung_2021
5	7883859	7883746	T	C	ENSG00000124275	MTRR	ENST00000264668.2:c.984+469T>C	5:g.7883859T>C	Pseudoexon activation	Exonic-like	23	TRUE	140bp_pseudoexon_inclusion	vazDrago_2017
1	8075064	8015004	G	A	ENSG00000116285	ERRFI1	ENST00000377482.5:c.202+304C>T	1:g.8075064G>A	Partial intron retention	New splice donor	1	TRUE	intron_retention	jung_2021
4	8477242	8475515	C	T	ENSG00000155275	TRMT44	ENST00000389737.4:c.2045-257C>T	4:g.8477242C>T	Partial intron retention	Acceptor associated	14	TRUE	intron_retention	jung_2021
16	8926102	8832245	C	T	ENSG00000140650	PMM2	ENST00000268261.4:c.640-15479C>T	16:g.8926102C>T	Pseudoexon activation	New splice donor	1	TRUE	pseudoexon_inclusion	vazDrago_2017
1	8938033	8877974	G	A	ENSG00000074800	ENO1	ENST00000234590.4:c.-10+606C>T	1:g.8938033G>A	Pseudoexon activation	New splice donor	1	TRUE	pseudoexon_inclusion	jung_2021
19	9263091	9152415	G	A	ENSG00000130803	ZNF317	ENST00000247956.6:c.-92-3510G>A	19:g.9263091G>A	Pseudoexon activation	Exonic-like	5	TRUE	pseudoexon_inclusion	jung_2021
X	9708630	9740590	C	T	ENSG00000101850	GPR143	ENST00000467482.1:c.885+748G>A	X:g.9708630C>T	Pseudoexon activation	Acceptor associated	1	TRUE	165bp_pseudoexon_inclusion	pbarbosa_2022
X	9711844	9743804	A	C	ENSG00000101850	GPR143	ENST00000467482.1:c.659-131T>G	X:g.9711844A>C	Pseudoexon activation	New splice donor	1	TRUE	pseudoexon_inclusion	vazDrago_2017
17	9835293	9931976	G	A	ENSG00000007237	GAS7	ENST00000432992.2:c.885+2190C>T	17:g.9835293G>A	Partial intron retention	Acceptor associated	8	TRUE	intron_retention	jung_2021
3	10184582	10142898	G	GAAGAGCCGACCGTGTGTG	ENSG00000134086	VHL	ENST00000256474.2:c.340+694_340+711dup	3:g.10184565_10184582dup	Pseudoexon activation	Exonic-like	87	TRUE	194bp_pseudoexon_inclusion	petersen_2021
19	10655359	10544683	G	T	ENSG00000130734	ATG4D	ENST00000309469.4:c.236-100G>T	19:g.10655359G>T	Branchpoint associated	Branchpoint associated	25	TRUE	intron_retention	jung_2021
19	10872109	10761433	G	A	ENSG00000079805	DNM2	ENST00000389253.4:c.235+1622G>A	19:g.10872109G>A	Pseudoexon activation	Exonic-like	16	TRUE	pseudoexon_inclusion	jung_2021
19	11224179	11113503	GGCGCTGATG	GCGGCT	ENSG00000130164	LDLR	ENST00000558518.1:c.1359-31_1359-23delinsCGGCT	19:g.11224180_11224188delinsCGGCT	Branchpoint associated	Branchpoint associated	30	TRUE	intron_retention	leman_2020
19	11231301	11120625	G	T	ENSG00000130164	LDLR	ENST00000558518.1:c.2140+103G>T	19:g.11231301G>T	Partial intron retention	Donor downstream	5	TRUE	97bp_exon_extension	pbarbosa_2022
19	11233632	11122956	G	A	ENSG00000130164	LDLR	ENST00000558518.1:c.2141-218G>A	19:g.11233632G>A	Pseudoexon activation	Donor downstream	2	TRUE	132bp_pseudoexon_inclusion	pbarbosa_2022
19	11546615	11435794	C	T	ENSG00000130175	PRKCSH	ENST00000252455.2:c.-78+88C>T	19:g.11546615C>T	Partial intron retention	New splice donor	1	TRUE	intron_retention	jung_2021
16	11875245	11781389	G	A	ENSG00000122299	ZC3H7A	ENST00000396516.2:c.108+36C>T	16:g.11875245G>A	Partial intron retention	New splice donor	1	TRUE	intron_retention	jung_2021
3	13362654	13321154	T	C	ENSG00000132182	NUP210	ENST00000254508.5:c.5166+431A>G	3:g.13362654T>C	Pseudoexon activation	Donor downstream	4	TRUE	pseudoexon_inclusion&intron_retention	jung_2021
20	13767051	13786405	A	C	ENSG00000101247	NDUFAF5	ENST00000378106.5:c.223-907A>C	20:g.13767051A>C	Pseudoexon activation	Exonic-like	56	TRUE	pseudoexon_inclusion	keegan_2022
X	13768358	13750239	A	G	ENSG00000046651	OFD1	ENST00000340096.6:c.935+706A>G	X:g.13768358A>G	Pseudoexon activation	Donor downstream	4	TRUE	pseudoexon_inclusion	vazDrago_2017
3	14209904	14168404	T	C	ENSG00000154767	XPC	ENST00000285021.7:c.413-24A>G	3:g.14209904T>C	Branchpoint associated	Branchpoint associated	23	TRUE	exon_skipping	leman_2020
19	15222368	15111557	C	T	ENSG00000105137	SYDE1	ENST00000342784.2:c.1418-75C>T	19:g.15222368C>T	Partial intron retention	Acceptor associated	11	TRUE	intron_retention	jung_2021
19	15303132	15192321	AGTT	A	ENSG00000074181	NOTCH3	ENST00000263388.2:c.341-26_341-24del	19:g.15303133_15303135del	Branchpoint associated	Branchpoint associated	24	TRUE	75bp_intron_retention	moles-fernández_2021
2	15567431	15427307	C	G	ENSG00000151779	NBAS	ENST00000281513.5:c.2423+404G>C	2:g.15567431C>G	Pseudoexon activation	Exonic-like	51	TRUE	131bp_pseudoexon_inclusion	pbarbosa_2022
4	15989860	15988237	T	C	ENSG00000007062	PROM1	ENST00000510224.1:c.2077-521A>G	4:g.15989860T>C	Pseudoexon activation	New splice donor	0	TRUE	155bp_pseudoexon_inclusion	pbarbosa_2022
1	16059869	15733374	C	T	ENSG00000116786	PLEKHM2	ENST00000375799.3:c.2923-423C>T	1:g.16059869C>T	Partial intron retention	Acceptor associated	12	TRUE	intron_retention	jung_2021
5	16681101	16680992	C	G	ENSG00000145555	MYO10	ENST00000513610.1:c.4384+317G>C	5:g.16681101C>G	Pseudoexon activation	Acceptor associated	2	TRUE	pseudoexon_inclusion&intron_retention	jung_2021
10	17088532	17046533	G	C	ENSG00000107611	CUBN	ENST00000377833.4:c.3330-439C>G	10:g.17088532G>C	Pseudoexon activation	New splice donor	0	TRUE	pseudoexon_inclusion	keegan_2022
11	17317591	17296044	C	T	ENSG00000070081	NUCB2	ENST00000529010.1:c.145-60C>T	11:g.17317591C>T	Partial intron retention	Acceptor associated	5	TRUE	intron_retention	jung_2021
11	17452526	17430979	T	C	ENSG00000006071	ABCC8	ENST00000389817.3:c.1672-20A>G	11:g.17452526T>C	Branchpoint associated	Branchpoint associated	19	TRUE	partial_intron_retention	leman_2020
11	17465872	17444325	T	C	ENSG00000006071	ABCC8	ENST00000389817.3:c.1333-1013A>G	11:g.17465872T>C	Pseudoexon activation	New splice donor	0	TRUE	pseudoexon_inclusion	vazDrago_2017
4	17500790	17499167	T	C	ENSG00000151552	QDPR	ENST00000281243.5:c.436+2552A>G	4:g.17500790T>C	Pseudoexon activation	New splice donor	0	TRUE	pseudoexon_inclusion	vazDrago_2017
11	17518058	17496511	C	A	ENSG00000006611	USH1C	ENST00000005226.7:c.2546+247G>T	11:g.17518058C>A	Partial intron retention	Exonic-like	13	TRUE	intron_retention	jung_2021
11	17518139	17496592	G	T	ENSG00000006611	USH1C	ENST00000005226.7:c.2546+166C>A	11:g.17518139G>T	Partial intron retention	Donor downstream	2	TRUE	intron_retention	jung_2021
19	18682724	18571914	G	C	ENSG00000221983	UBA52	ENST00000442744.2:c.-9+5G>C	19:g.18682724G>C	Partial intron retention	Donor downstream	13	TRUE	intron_retention	jung_2021
19	18883525	18772715	C	T	ENSG00000105662	CRTC1	ENST00000338797.6:c.1473+1169C>T	19:g.18883525C>T	Pseudoexon activation	Exonic-like	12	TRUE	57bp_pseudoexon_inclusion	jung_2021
9	19119164	19119166	A	G	ENSG00000147872	PLIN2	ENST00000276914.2:c.777+484T>C	9:g.19119164A>G	Partial intron retention	Exonic-like	24	TRUE	intron_retention	jung_2021
22	19165152	19177639	G	A	ENSG00000100075	SLC25A1	ENST00000215882.5:c.441+88C>T	22:g.19165152G>A	Partial intron retention	New splice donor	1	TRUE	intron_retention	jung_2021
22	19375501	19387978	G	A	ENSG00000100084	HIRA	ENST00000263208.5:c.1008-162C>T	22:g.19375501G>A	Partial intron retention	Acceptor associated	11	TRUE	intron_retention	jung_2021
3	20020604	19979112	G	A	ENSG00000144566	RAB5A	ENST00000273047.4:c.532+709G>A	3:g.20020604G>A	Partial intron retention	Exonic-like	8	TRUE	intron_retention	jung_2021
6	20117591	20117360	T	C	ENSG00000172197	MBOAT1	ENST00000324607.7:c.1011+1077A>G	6:g.20117591T>C	Pseudoexon activation	Donor downstream	4	TRUE	pseudoexon_inclusion&intron_retention	jung_2021
2	20151929	19952168	C	A	ENSG00000118965	WDR35	ENST00000345530.3:c.1434-684G>T	2:g.20151929C>A	Pseudoexon activation	New splice donor	1	TRUE	pseudoexon_inclusion	keegan_2022
X	20191268	20173150	A	C	ENSG00000177189	RPS6KA3	ENST00000379565.3:c.1228-279T>G	X:g.20191268A>C	Pseudoexon activation	New splice donor	1	TRUE	pseudoexon_inclusion	vazDrago_2017
18	21114289	23534325	G	A	ENSG00000141458	NPC1	ENST00000269228.5:c.3591+121C>T	18:g.21114289G>A	Partial intron retention	New splice donor	1	TRUE	119bp_exon_extension	pbarbosa_2022
18	21114305	23534341	T	A	ENSG00000141458	NPC1	ENST00000269228.5:c.3591+105A>T	18:g.21114305T>A	Partial intron retention	New splice donor	1	TRUE	103bp_exon_extension	pbarbosa_2022
18	21132700	23552736	C	T	ENSG00000141458	NPC1	ENST00000269228.5:c.1554-1009G>A	18:g.21132700C>T	Pseudoexon activation	Exonic-like	2	TRUE	194bp_pseudoexon_inclusion	vazDrago_2017
18	21137182	23557218	T	C	ENSG00000141458	NPC1	ENST00000269228.5:c.882-28A>G	18:g.21137182T>C	Branchpoint associated	Branchpoint associated	27	TRUE	exon_skipping	leman_2020
14	21154898	20686739	T	A	ENSG00000258818	RNASE4	ENST00000555835.1:c.-18+1981T>A	14:g.21154898T>A	Pseudoexon activation	Donor downstream	3	TRUE	pseudoexon_inclusion	jung_2021
12	21604039	21451105	A	G	ENSG00000121350	PYROXD1	ENST00000240651.9:c.415-976A>G	12:g.21604039A>G	Pseudoexon activation	Donor downstream	6	TRUE	110bp_pseudoexon_inclusion	pbarbosa_2022
7	21746354	21706736	G	A	ENSG00000105877	DNAH11	ENST00000409508.3:c.6547-963G>A	7:g.21746354G>A	Pseudoexon activation	Exonic-like	2	TRUE	pseudoexon_inclusion	keegan_2022
14	21789155	21320996	G	C	ENSG00000092200	RPGRIP1	ENST00000400017.2:c.1468-263G>C	14:g.21789155G>C	Pseudoexon activation	Acceptor associated	12	TRUE	pseudoexon_inclusion	keegan_2022
14	21789290	21321131	T	G	ENSG00000092200	RPGRIP1	ENST00000400017.2:c.1468-128T>G	14:g.21789290T>G	Pseudoexon activation	Donor downstream	4	TRUE	118bp_pseudoexon_inclusion	pbarbosa_2022
14	21793624	21325465	A	G	ENSG00000092200	RPGRIP1	ENST00000400017.2:c.2367+82A>G	14:g.21793624A>G	Partial intron retention	New splice donor	0	TRUE	81bp_exon_extension	pbarbosa_2022
14	21794565	21326406	G	A	ENSG00000092200	RPGRIP1	ENST00000400017.2:c.2710+233G>A	14:g.21794565G>A	Pseudoexon activation	Donor downstream	3	TRUE	pseudoexon_inclusion	keegan_2022
1	21896764	21570271	CCCCGGCATGTGCTGACACAG	C	ENSG00000162551	ALPL	ENST00000374840.3:c.793-30_793-11del	1:g.21896768_21896787del	Branchpoint associated	Branchpoint associated	32	TRUE	exon_skipping	leman_2020
9	21968346	21968347	T	C	ENSG00000147889	CDKN2A	ENST00000498124.1:c.*151-105A>G	9:g.21968346T>C	Partial intron retention	New splice donor	0	TRUE	exon_extension	vazDrago_2017
9	21968795	21968796	A	C	ENSG00000147889	CDKN2A	ENST00000498124.1:c.458-25T>G	9:g.21968795A>C	Branchpoint associated	Branchpoint associated	24	TRUE	exon_skipping	pbarbosa_2022
9	22008383	22008384	A	C	ENSG00000147883	CDKN2B	ENST00000276925.6:c.156+414T>G	9:g.22008383A>C	Partial intron retention	New splice donor	1	TRUE	intron_retention	jung_2021
X	22113485	22095367	G	T	ENSG00000102174	PHEX	ENST00000379374.4:c.849+1268G>T	X:g.22113485G>T	Pseudoexon activation	New splice donor	1	TRUE	pseudoexon_inclusion	keegan_2022
1	22215993	21889500	G	A	ENSG00000142798	HSPG2	ENST00000374695.3:c.574+481C>T	1:g.22215993G>A	Pseudoexon activation	New splice donor	1	TRUE	pseudoexon_inclusion	vazDrago_2017
16	23118742	23107421	T	A	ENSG00000103404	USP31	ENST00000219689.7:c.771+625A>T	16:g.23118742T>A	Pseudoexon activation	Acceptor associated	6	TRUE	pseudoexon_inclusion	jung_2021
7	23294005	23254386	A	T	ENSG00000136235	GPNMB	ENST00000381990.2:c.367+74A>T	7:g.23294005A>T	Pseudoexon activation	Acceptor associated	7	TRUE	pseudoexon_inclusion&intron_retention	jung_2021
22	24160621	23818434	C	T	ENSG00000099956	SMARCB1	ENST00000263121.7:c.795+1498C>T	22:g.24160621C>T	Pseudoexon activation	New splice donor	1	TRUE	94bp_pseudoexon_inclusion	moles-fernández_2021
14	24730233	24261027	G	A	ENSG00000092295	TGM1	ENST00000206765.6:c.509-329C>T	14:g.24730233G>A	Pseudoexon activation	New splice donor	1	TRUE	pseudoexon_inclusion	keegan_2022
X	24744696	24726579	A	G	ENSG00000101868	POLA1	ENST00000379059.3:c.1375-354A>G	X:g.24744696A>G	Pseudoexon activation	New splice donor	0	TRUE	76bp_pseudoexon_inclusion	pbarbosa_2022
2	24954705	24731836	T	C	ENSG00000084676	NCOA1	ENST00000406961.1:c.3201+2021T>C	2:g.24954705T>C	Partial intron retention	Exonic-like	18	TRUE	intron_retention	jung_2021
16	25137870	25126549	T	G	ENSG00000205629	LCMT1	ENST00000399069.3:c.114-1926T>G	16:g.25137870T>G	Pseudoexon activation	Donor downstream	4	TRUE	pseudoexon_inclusion	jung_2021
15	25216551	24971404	A	T	ENSG00000128739	SNRPN	ENST00000400100.1:c.-143-2907A>T	15:g.25216551A>T	Pseudoexon activation	Exonic-like	26	TRUE	pseudoexon_inclusion	jung_2021
4	25836711	25835089	C	T	ENSG00000091490	SEL1L3	ENST00000399878.3:c.860+108G>A	4:g.25836711C>T	Partial intron retention	Donor downstream	5	TRUE	intron_retention	jung_2021
2	26500642	26277774	A	G	ENSG00000138029	HADHB	ENST00000317799.5:c.442+614A>G	2:g.26500642A>G	Pseudoexon activation	New splice donor	0	TRUE	pseudoexon_inclusion	vazDrago_2017
2	26502265	26279397	A	G	ENSG00000138029	HADHB	ENST00000317799.5:c.811+82A>G	2:g.26502265A>G	Partial intron retention	New splice donor	0	TRUE	81bp_exon_extension	pbarbosa_2022
17	26728068	28401050	A	C	ENSG00000076351	SLC46A1	ENST00000440501.1:c.1166-285T>G	17:g.26728068A>C	Pseudoexon activation	New splice donor	1	TRUE	168bp_pseudoexon_inclusion	pbarbosa_2022
2	27263151	27040283	G	T	ENSG00000119777	TMEM214	ENST00000238788.9:c.1792-62G>T	2:g.27263151G>T	Partial intron retention	Acceptor associated	7	TRUE	intron_retention	jung_2021
16	27372198	27360877	C	T	ENSG00000077238	IL4R	ENST00000395762.2:c.899+62C>T	16:g.27372198C>T	Partial intron retention	New splice donor	1	TRUE	intron_retention	jung_2021
2	27460038	27237170	T	G	ENSG00000084774	CAD	ENST00000264705.4:c.4397-209T>G	2:g.27460038T>G	Pseudoexon activation	Donor downstream	3	TRUE	pseudoexon_inclusion	keegan_2022
2	27592535	27369668	G	C	ENSG00000115211	EIF2B4	ENST00000451130.2:c.139-119C>G	2:g.27592535G>C	Pseudoexon activation	Donor downstream	4	TRUE	pseudoexon_inclusion&intron_retention	jung_2021
2	27599322	27376455	A	G	ENSG00000115234	SNX17	ENST00000233575.2:c.1258-24A>G	2:g.27599322A>G	Branchpoint associated	Branchpoint associated	23	TRUE	intron_retention	jung_2021
16	28619444	28608123	G	A	ENSG00000196502	SULT1A1	ENST00000395609.1:c.372+168C>T	16:g.28619444G>A	Partial intron retention	Acceptor associated	4	TRUE	intron_retention	jung_2021
16	28835888	28824567	T	C	ENSG00000168488	ATXN2L	ENST00000395547.2:c.300-799T>C	16:g.28835888T>C	Partial intron retention	Donor downstream	20	TRUE	intron_retention	jung_2021
13	28849497	28275360	G	T	ENSG00000152520	PAN3	ENST00000380958.3:c.2050-1877G>T	13:g.28849497G>T	Pseudoexon activation	Exonic-like	18	TRUE	pseudoexon_inclusion&intron_retention	jung_2021
22	29141822	28745834	A	G	ENSG00000100209	HSCB	ENST00000216027.3:c.424-30A>G	22:g.29141822A>G	Branchpoint associated	Branchpoint associated	29	TRUE	intron_retention&exon_skipping	jung_2021
17	29475515	31148497	G	T	ENSG00000196712	NF1	ENST00000358273.4:c.61-7486G>T	17:g.29475515G>T	Pseudoexon activation	Donor downstream	5	TRUE	pseudoexon_inclusion	keegan_2022
17	29487248	31160230	C	T	ENSG00000196712	NF1	ENST00000358273.4:c.288+1137C>T	17:g.29487248C>T	Pseudoexon activation	New splice donor	1	TRUE	pseudoexon_inclusion	vazDrago_2017
17	29488136	31161118	T	G	ENSG00000196712	NF1	ENST00000358273.4:c.288+2025T>G	17:g.29488136T>G	Pseudoexon activation	New splice donor	0	TRUE	pseudoexon_inclusion	keegan_2022
12	29500852	29347919	G	C	ENSG00000087502	ERGIC2	ENST00000360150.4:c.727+1160C>G	12:g.29500852G>C	Partial intron retention	Donor downstream	2	TRUE	intron_retention	jung_2021
17	29510334	31183316	T	A	ENSG00000196712	NF1	ENST00000358273.4:c.888+651T>A	17:g.29510334T>A	Pseudoexon activation	Acceptor associated	1	TRUE	132bp_pseudoexon_inclusion	moles-fernández_2021
17	29510427	31183409	A	G	ENSG00000196712	NF1	ENST00000358273.4:c.888+744A>G	17:g.29510427A>G	Pseudoexon activation	Exonic-like	35	TRUE	pseudoexon_inclusion	tubeuf_2020
17	29520116	31193098	A	G	ENSG00000196712	NF1	ENST00000358273.4:c.889-7324A>G	17:g.29520116A>G	Pseudoexon activation	New splice donor	0	TRUE	pseudoexon_inclusion	keegan_2022
17	29526499	31199481	G	T	ENSG00000196712	NF1	ENST00000358273.4:c.889-941G>T	17:g.29526499G>T	Pseudoexon activation	Acceptor associated	10	TRUE	pseudoexon_inclusion	keegan_2022
17	29530107	31203089	A	G	ENSG00000196712	NF1	ENST00000358273.4:c.1260+1604A>G	17:g.29530107A>G	Pseudoexon activation	Acceptor associated	0	TRUE	pseudoexon_inclusion	keegan_2022
17	29534143	31207125	T	G	ENSG00000196712	NF1	ENST00000358273.4:c.1392+754T>G	17:g.29534143T>G	Pseudoexon activation	Acceptor associated	0	TRUE	pseudoexon_inclusion	keegan_2022
17	29540877	31213859	A	G	ENSG00000196712	NF1	ENST00000358273.4:c.1393-592A>G	17:g.29540877A>G	Pseudoexon activation	Donor downstream	4	TRUE	pseudoexon_inclusion	keegan_2022
17	29542762	31215744	C	T	ENSG00000196712	NF1	ENST00000358273.4:c.1527+1159C>T	17:g.29542762C>T	Pseudoexon activation	New splice donor	1	TRUE	pseudoexon_inclusion	keegan_2022
17	29577082	31250064	A	G	ENSG00000196712	NF1	ENST00000358273.4:c.4110+945A>G	17:g.29577082A>G	Pseudoexon activation	Donor downstream	4	TRUE	pseudoexon_inclusion	keegan_2022
17	29580296	31253278	A	G	ENSG00000196712	NF1	ENST00000358273.4:c.4173+278A>G	17:g.29580296A>G	Pseudoexon activation	Acceptor associated	0	TRUE	80bp_pseudoexon_inclusion	pbarbosa_2022
17	29651229	31324211	C	T	ENSG00000196712	NF1	ENST00000358273.4:c.4836-1609C>T	17:g.29651229C>T	Pseudoexon activation	New splice donor	1	TRUE	pseudoexon_inclusion	keegan_2022
17	29656858	31329840	G	T	ENSG00000196712	NF1	ENST00000358273.4:c.5610-456G>T	17:g.29656858G>T	Pseudoexon activation	New splice donor	1	TRUE	pseudoexon_inclusion	keegan_2022
15	30030372	29738168	A	C	ENSG00000104067	TJP1	ENST00000346128.6:c.1257-754T>G	15:g.30030372A>C	Pseudoexon activation	Acceptor associated	1	TRUE	pseudoexon_inclusion	jung_2021
22	30050946	29654957	G	A	ENSG00000186575	NF2	ENST00000338641.4:c.516+232G>A	22:g.30050946G>A	Pseudoexon activation	Acceptor associated	17	TRUE	pseudoexon_inclusion	keegan_2022
22	30073952	29677963	T	A	ENSG00000186575	NF2	ENST00000338641.4:c.1447-233T>A	22:g.30073952T>A	Pseudoexon activation	Donor downstream	2	TRUE	pseudoexon_inclusion	vazDrago_2017
16	30195685	30184364	C	T	ENSG00000102879	CORO1A	ENST00000219150.5:c.-2+639C>T	16:g.30195685C>T	Partial intron retention	New splice donor	1	TRUE	intron_retention	jung_2021
16	30407295	30395974	C	T	ENSG00000180035	ZNF48	ENST00000320159.2:c.79+101C>T	16:g.30407295C>T	Partial intron retention	Donor downstream	5	TRUE	intron_retention	jung_2021
16	30485879	30474558	T	C	ENSG00000005844	ITGAL	ENST00000356798.6:c.164+260T>C	16:g.30485879T>C	Pseudoexon activation	Acceptor associated	2	TRUE	pseudoexon_inclusion&intron_retention	jung_2021
X	30688489	30670372	G	A	ENSG00000198814	GK	ENST00000378943.3:c.259+2254G>A	X:g.30688489G>A	Pseudoexon activation	Acceptor associated	1	TRUE	pseudoexon_inclusion	keegan_2022
8	30999972	31142456	A	G	ENSG00000165392	WRN	ENST00000298139.5:c.3234-170A>G	8:g.30999972A>G	Pseudoexon activation	Acceptor associated	0	TRUE	pseudoexon_inclusion	keegan_2022
8	30999982	31142466	A	G	ENSG00000165392	WRN	ENST00000298139.5:c.3234-160A>G	8:g.30999982A>G	Pseudoexon activation	Acceptor associated	0	TRUE	pseudoexon_inclusion	vazDrago_2017
X	31200680	31182563	A	T	ENSG00000198947	DMD	ENST00000357033.4:c.9974+175T>A	X:g.31200680A>T	Pseudoexon activation	Donor downstream	2	TRUE	88bp_pseudoexon_inclusion	pbarbosa_2022
X	31219364	31201247	G	A	ENSG00000198947	DMD	ENST00000357033.4:c.9807+2714C>T	X:g.31219364G>A	Pseudoexon activation	New splice donor	1	TRUE	pseudoexon_inclusion	vazDrago_2017
X	31225211	31207094	A	C	ENSG00000198947	DMD	ENST00000357033.4:c.9564-427T>G	X:g.31225211A>C	Pseudoexon activation	Donor downstream	4	TRUE	pseudoexon_inclusion	keegan_2022
X	31226400	31208283	T	C	ENSG00000198947	DMD	ENST00000357033.4:c.9563+1215A>G	X:g.31226400T>C	Pseudoexon activation	New splice donor	0	TRUE	pseudoexon_inclusion	keegan_2022
X	31279418	31261301	T	C	ENSG00000198947	DMD	ENST00000357033.4:c.9225-285A>G	X:g.31279418T>C	Pseudoexon activation	Donor downstream	4	TRUE	pseudoexon_inclusion	vazDrago_2017
X	31279780	31261663	T	C	ENSG00000198947	DMD	ENST00000357033.4:c.9225-647A>G	X:g.31279780T>C	Pseudoexon activation	New splice donor	1	TRUE	67bp_pseudoexon_inclusion	pbarbosa_2022
X	31382270	31364153	C	A	ENSG00000198947	DMD	ENST00000357033.4:c.9085-15519G>T	X:g.31382270C>A	Pseudoexon activation	New splice donor	1	TRUE	pseudoexon_inclusion	keegan_2022
5	31467600	31467493	T	C	ENSG00000113360	DROSHA	ENST00000511367.2:c.2366+446A>G	5:g.31467600T>C	Pseudoexon activation	New splice donor	1	TRUE	pseudoexon_inclusion	jung_2021
16	31499326	31488005	CCGCAAGCGGGCAGCTGAACGCCC	C	ENSG00000140675	SLC5A2	ENST00000330498.3:c.886-31_886-9del	16:g.31499328_31499350del	Branchpoint associated	Branchpoint associated	32	TRUE	exon_skipping	zhang_2022
6	31549785	31582008	G	C	ENSG00000227507	LTB	ENST00000429299.2:c.163-149C>G	6:g.31549785G>C	Pseudoexon activation	Exonic-like	26	TRUE	pseudoexon_inclusion&intron_retention	jung_2021
X	31613687	31595570	C	A	ENSG00000198947	DMD	ENST00000357033.4:c.8217+32103G>T	X:g.31613687C>A	Pseudoexon activation	New splice donor	1	TRUE	pseudoexon_inclusion	keegan_2022
X	31627738	31609621	T	C	ENSG00000198947	DMD	ENST00000357033.4:c.8217+18052A>G	X:g.31627738T>C	Pseudoexon activation	Acceptor associated	0	TRUE	pseudoexon_inclusion	keegan_2022
X	31699349	31681232	G	C	ENSG00000198947	DMD	ENST00000357033.4:c.7661-1646C>G	X:g.31699349G>C	Pseudoexon activation	New splice donor	0	TRUE	pseudoexon_inclusion	keegan_2022
X	31897527	31879410	A	C	ENSG00000198947	DMD	ENST00000357033.4:c.6913-4037T>G	X:g.31897527A>C	Pseudoexon activation	Acceptor associated	0	TRUE	pseudoexon_inclusion	keegan_2022
X	31899369	31881252	T	C	ENSG00000198947	DMD	ENST00000357033.4:c.6913-5879A>G	X:g.31899369T>C	Pseudoexon activation	New splice donor	0	TRUE	134bp_pseudoexon_inclusion	pbarbosa_2022
X	31983146	31965029	C	A	ENSG00000198947	DMD	ENST00000357033.4:c.6614+3310G>T	X:g.31983146C>A	Pseudoexon activation	New splice donor	1	TRUE	pseudoexon_inclusion	keegan_2022
X	32187215	32169098	C	A	ENSG00000198947	DMD	ENST00000357033.4:c.6438+47818G>T	X:g.32187215C>A	Pseudoexon activation	Acceptor associated	18	TRUE	92bp_pseudoexon_inclusion	pbarbosa_2022
20	32228368	33640562	G	A	ENSG00000078699	CBFA2T2	ENST00000346541.3:c.1515+31G>A	20:g.32228368G>A	Partial intron retention	Donor downstream	2	TRUE	intron_retention	jung_2021
X	32256187	32238070	G	GCCATGTTCAGGGGAG	ENSG00000198947	DMD	ENST00000357033.4:c.6291-21001_6291-21000insGAACATGGCTCCCCT	X:g.32256187_32256188insCCATGTTCAGGGGAG	Pseudoexon activation	Acceptor associated	2866	TRUE	pseudoexon_inclusion	keegan_2022
X	32274692	32256575	G	A	ENSG00000198947	DMD	ENST00000357033.4:c.6290+30954C>T	X:g.32274692G>A	Pseudoexon activation	New splice donor	1	TRUE	pseudoexon_inclusion	keegan_2022
X	32360889	32342772	T	C	ENSG00000198947	DMD	ENST00000357033.4:c.5739+362A>G	X:g.32360889T>C	Pseudoexon activation	New splice donor	0	TRUE	78bp_pseudoexon_inclusion	pbarbosa_2022
X	32366456	32348339	T	C	ENSG00000198947	DMD	ENST00000357033.4:c.5448+67A>G	X:g.32366456T>C	Partial intron retention	New splice donor	0	TRUE	67bp_exon_extension	pbarbosa_2022
X	32366860	32348743	A	C	ENSG00000198947	DMD	ENST00000357033.4:c.5326-215T>G	X:g.32366860A>C	Pseudoexon activation	Acceptor associated	0	TRUE	pseudoexon_inclusion	vazDrago_2017
X	32379147	32361030	TACCCATTTTTTAATATCT	T	ENSG00000198947	DMD	ENST00000357033.4:c.5325+1743_5325+1760del	X:g.32379148_32379165del	Branchpoint associated	Branchpoint associated	20	TRUE	pseudoexon_inclusion	keegan_2022
X	32407106	32388989	A	T	ENSG00000198947	DMD	ENST00000357033.4:c.4518+512T>A	X:g.32407106A>T	Pseudoexon activation	Acceptor associated	1	TRUE	167bp_pseudoexon_inclusion&172bp_pseudoexon_inclusion	pbarbosa_2022
X	32460274	32442157	G	T	ENSG00000198947	DMD	ENST00000357033.4:c.3787-843C>A	X:g.32460274G>T	Pseudoexon activation	Donor downstream	2	TRUE	pseudoexon_inclusion	vazDrago_2017
X	32470726	32452609	C	G	ENSG00000198947	DMD	ENST00000357033.4:c.3603+2053G>C	X:g.32470726C>G	Pseudoexon activation	Exonic-like	21	TRUE	80bp_pseudoexon_inclusion	vazDrago_2017
X	32477825	32459708	C	A	ENSG00000198947	DMD	ENST00000357033.4:c.3432+3731G>T	X:g.32477825C>A	Pseudoexon activation	New splice donor	1	TRUE	66bp_pseudoexon_inclusion	pbarbosa_2022
X	32479316	32461199	T	C	ENSG00000198947	DMD	ENST00000357033.4:c.3432+2240A>G	X:g.32479316T>C	Pseudoexon activation	New splice donor	0	TRUE	pseudoexon_inclusion	keegan_2022
X	32479520	32461403	T	C	ENSG00000198947	DMD	ENST00000357033.4:c.3432+2036A>G	X:g.32479520T>C	Pseudoexon activation	Acceptor associated	0	TRUE	pseudoexon_inclusion	keegan_2022
X	32499784	32481667	T	C	ENSG00000198947	DMD	ENST00000357033.4:c.2803+3252A>G	X:g.32499784T>C	Pseudoexon activation	New splice donor	0	TRUE	pseudoexon_inclusion	keegan_2022
X	32535101	32516984	C	A	ENSG00000198947	DMD	ENST00000357033.4:c.2292+1024G>T	X:g.32535101C>A	Pseudoexon activation	New splice donor	1	TRUE	161bp_pseudoexon_inclusion	pbarbosa_2022
20	32605229	34017423	T	G	ENSG00000125970	RALY	ENST00000246194.3:c.-92-14099T>G	20:g.32605229T>G	Pseudoexon activation	Exonic-like	14	TRUE	pseudoexon_inclusion&intron_retention	jung_2021
X	32632097	32613980	G	C	ENSG00000198947	DMD	ENST00000357033.4:c.1482+323C>G	X:g.32632097G>C	Pseudoexon activation	Acceptor associated	0	TRUE	pseudoexon_inclusion	keegan_2022
X	32644479	32626362	G	C	ENSG00000198947	DMD	ENST00000357033.4:c.1332-11909C>G	X:g.32644479G>C	Pseudoexon activation	New splice donor	0	TRUE	pseudoexon_inclusion	keegan_2022
X	32662831	32644714	G	A	ENSG00000198947	DMD	ENST00000357033.4:c.1149+250C>T	X:g.32662831G>A	Pseudoexon activation	New splice donor	1	TRUE	141bp_pseudoexon_inclusion	pbarbosa_2022
X	32669100	32650983	G	A	ENSG00000198947	DMD	ENST00000357033.4:c.961-5831C>T	X:g.32669100G>A	Pseudoexon activation	New splice donor	1	TRUE	pseudoexon_inclusion	keegan_2022
X	32669194	32651077	T	G	ENSG00000198947	DMD	ENST00000357033.4:c.961-5925A>C	X:g.32669194T>G	Pseudoexon activation	Acceptor associated	2	TRUE	pseudoexon_inclusion	keegan_2022
X	32756908	32738791	T	C	ENSG00000198947	DMD	ENST00000357033.4:c.650-39498A>G	X:g.32756908T>C	Pseudoexon activation	New splice donor	0	TRUE	pseudoexon_inclusion	keegan_2022
X	32756985	32738868	T	G	ENSG00000198947	DMD	ENST00000357033.4:c.650-39575A>C	X:g.32756985T>G	Pseudoexon activation	Acceptor associated	1	TRUE	pseudoexon_inclusion	keegan_2022
X	32841967	32823850	T	C	ENSG00000198947	DMD	ENST00000357033.4:c.265-463A>G	X:g.32841967T>C	Pseudoexon activation	New splice donor	0	TRUE	pseudoexon_inclusion	keegan_2022
13	32919384	32345247	T	G	ENSG00000139618	BRCA2	ENST00000544455.1:c.6937+594T>G	13:g.32919384T>G	Pseudoexon activation	Donor downstream	4	TRUE	pseudoexon_inclusion	vazDrago_2017
X	32946773	32928656	A	C	ENSG00000198947	DMD	ENST00000357033.4:c.94-78836T>G	X:g.32946773A>C	Pseudoexon activation	Exonic-like	29	TRUE	74bp_pseudoexon_inclusion	petersen_2021
X	32946795	32928678	G	C	ENSG00000198947	DMD	ENST00000357033.4:c.94-78858C>G	X:g.32946795G>C	Pseudoexon activation	Exonic-like	7	TRUE	74bp_pseudoexon_inclusion	petersen_2021
X	33032666	33014549	A	T	ENSG00000198947	DMD	ENST00000357033.4:c.93+5590T>A	X:g.33032666A>T	Pseudoexon activation	Acceptor associated	1	TRUE	pseudoexon_inclusion	vazDrago_2017
21	33039383	31667070	C	G	ENSG00000142168	SOD1	ENST00000270142.6:c.240-188C>G	21:g.33039383C>G	Pseudoexon activation	Donor downstream	3	TRUE	pseudoexon_inclusion	vazDrago_2017
21	33040480	31668167	C	G	ENSG00000142168	SOD1	ENST00000270142.6:c.358-304C>G	21:g.33040480C>G	Pseudoexon activation	Donor downstream	4	TRUE	pseudoexon_inclusion	keegan_2022
3	33058892	33017400	G	T	ENSG00000170266	GLB1	ENST00000307363.5:c.1348-560C>A	3:g.33058892G>T	Pseudoexon activation	Donor downstream	2	TRUE	pseudoexon_inclusion&intron_retention	jung_2021
7	33138788	33099176	T	C	ENSG00000164610	RP9	ENST00000297157.3:c.313+131A>G	7:g.33138788T>C	Partial intron retention	Acceptor associated	1	TRUE	intron_retention	jung_2021
3	33160815	33119323	C	G	ENSG00000170275	CRTAP	ENST00000320954.6:c.472-1021C>G	3:g.33160815C>G	Pseudoexon activation	New splice donor	0	TRUE	pseudoexon_inclusion	keegan_2022
X	33192452	33174335	C	T	ENSG00000198947	DMD	ENST00000357033.4:c.31+36947G>A	X:g.33192452C>T	Pseudoexon activation	Acceptor associated	1	TRUE	pseudoexon_inclusion	keegan_2022
1	33360582	32894981	C	G	ENSG00000121900	TMEM54	ENST00000373463.3:c.595-102G>C	1:g.33360582C>G	Partial intron retention	Acceptor associated	2	TRUE	intron_retention	jung_2021
20	33537864	34950061	T	C	ENSG00000100983	GSS	ENST00000216951.2:c.129+1663A>G	20:g.33537864T>C	Pseudoexon activation	New splice donor	1	TRUE	pseudoexon_inclusion	keegan_2022
20	34327470	35739548	C	A	ENSG00000131051	RBM39	ENST00000253363.6:c.52-531G>T	20:g.34327470C>A	Pseudoexon activation	Acceptor associated	0	TRUE	pseudoexon_inclusion&intron_retention	jung_2021
9	34649951	34649954	A	G	ENSG00000258728	GALT	ENST00000556278.1:c.432+1498A>G	9:g.34649951A>G	Pseudoexon activation	Acceptor associated	0	TRUE	187bp_pseudoexon_inclusion	pbarbosa_2022
21	34914242	33541936	CC	TT	ENSG00000159131	GART	ENST00000381831.3:c.-9+650_-9+651delinsAA	21:g.34914242_34914243delinsTT	Partial intron retention	Donor downstream	2	TRUE	intron_retention	jung_2021
17	34945334	36588904	C	G	ENSG00000005955	GGNBP2	ENST00000304718.4:c.1891-304C>G	17:g.34945334C>G	Pseudoexon activation	Donor downstream	4	TRUE	pseudoexon_inclusion&intron_retention	jung_2021
21	34957110	33584804	C	T	ENSG00000159147	DONSON	ENST00000303071.5:c.607-36G>A	21:g.34957110C>T	Partial intron retention	Acceptor associated	1	TRUE	34bp_exon_extension	pbarbosa_2022
10	35320605	35031677	C	G	ENSG00000108094	CUL2	ENST00000537177.1:c.1228-58G>C	10:g.35320605C>G	Partial intron retention	Acceptor associated	2	TRUE	intron_retention	jung_2021
6	35477388	35509611	C	T	ENSG00000112041	TULP1	ENST00000229771.6:c.718+23G>A	6:g.35477388C>T	Partial intron retention	Donor downstream	2	TRUE	20bp_exon_extension	pbarbosa_2022
14	35779915	35310709	C	G	ENSG00000258790	KIAA0391	ENST00000557565.1:c.*1069-31C>G	14:g.35779915C>G	Branchpoint associated	Branchpoint associated	30	TRUE	exon_skipping	jung_2021
9	35814670	35814673	C	T	ENSG00000137133	HINT2	ENST00000259667.5:c.81+226G>A	9:g.35814670C>T	Partial intron retention	Exonic-like	2	TRUE	intron_retention	jung_2021
19	35836911	35346008	T	G	ENSG00000012124	CD22	ENST00000085219.5:c.2328-143T>G	19:g.35836911T>G	Pseudoexon activation	New splice donor	1	TRUE	pseudoexon_inclusion&intron_retention	jung_2021
17	36494957	38339074	C	T	ENSG00000188888	GPR179	ENST00000342292.4:c.903+343G>A	17:g.36494957C>T	Pseudoexon activation	Acceptor associated	1	TRUE	197bp_pseudoexon_inclusion	pbarbosa_2022
1	36939333	36473732	GG	AA	ENSG00000119535	CSF3R	ENST00000373103.1:c.485+31_485+32delinsTT	1:g.36939333_36939334delinsAA	Partial intron retention	Exonic-like	14	TRUE	intron_retention	jung_2021
5	37012396	37012294	C	T	ENSG00000164190	NIPBL	ENST00000282516.8:c.4560+2069C>T	5:g.37012396C>T	Pseudoexon activation	New splice donor	1	TRUE	pseudoexon_inclusion	pbarbosa_2022
5	37031001	37030899	C	T	ENSG00000164190	NIPBL	ENST00000282516.8:c.5862+3487C>T	5:g.37031001C>T	Pseudoexon activation	New splice donor	1	TRUE	118bp_pseudoexon_inclusion	pbarbosa_2022
3	37088991	37047500	T	A	ENSG00000076242	MLH1	ENST00000231790.2:c.1732-19T>A	3:g.37088991T>A	Branchpoint associated	Branchpoint associated	18	TRUE	exon_skipping	leman_2020
3	37090369	37048878	T	G	ENSG00000076242	MLH1	ENST00000231790.2:c.1990-26T>G	3:g.37090369T>G	Branchpoint associated	Branchpoint associated	25	TRUE	exon_skipping	zhang_2022
3	37090371	37048880	A	G	ENSG00000076242	MLH1	ENST00000231790.2:c.1990-24A>G	3:g.37090371A>G	Branchpoint associated	Branchpoint associated	23	TRUE	exon_skipping	zhang_2022
22	37164226	36768182	A	G	ENSG00000100360	IFT27	ENST00000433985.2:c.35-320T>C	22:g.37164226A>G	Partial intron retention	Acceptor associated	2	TRUE	intron_retention	jung_2021
20	37176317	38547674	T	C	ENSG00000170471	RALGAPB	ENST00000262879.6:c.2903-1015T>C	20:g.37176317T>C	Partial intron retention	Exonic-like	10	TRUE	intron_retention	jung_2021
3	37375925	37334434	A	G	ENSG00000144674	GOLGA4	ENST00000356847.4:c.6259-619A>G	3:g.37375925A>G	Pseudoexon activation	Donor downstream	4	TRUE	pseudoexon_inclusion	jung_2021
X	37654042	37794789	G	T	ENSG00000165168	CYBB	ENST00000378588.4:c.483+979G>T	X:g.37654042G>T	Pseudoexon activation	New splice donor	1	TRUE	pseudoexon_inclusion	keegan_2022
X	37656474	37797221	A	G	ENSG00000165168	CYBB	ENST00000378588.4:c.674+1080A>G	X:g.37656474A>G	Pseudoexon activation	Acceptor associated	0	TRUE	pseudoexon_inclusion	keegan_2022
X	37657051	37797798	A	G	ENSG00000165168	CYBB	ENST00000378588.4:c.675-1157A>G	X:g.37657051A>G	Pseudoexon activation	New splice donor	1	TRUE	pseudoexon_inclusion	vazDrago_2017
X	38134423	38275170	T	C	ENSG00000156313	RPGR	ENST00000318842.7:c.2092-24A>G	X:g.38134423T>C	Branchpoint associated	Branchpoint associated	23	TRUE	exon_skipping	jung_2021
X	38155362	38296109	C	T	ENSG00000156313	RPGR	ENST00000378505.2:c.1414+1175G>A	X:g.38155362C>T	Pseudoexon activation	Exonic-like	36	TRUE	160bp_pseudoexon_inclusion	petersen_2021
X	38160137	38300884	C	T	ENSG00000156313	RPGR	ENST00000378505.2:c.1059+363G>A	X:g.38160137C>T	Pseudoexon activation	Acceptor associated	54	TRUE	pseudoexon_inclusion	keegan_2022
17	38245688	40089435	C	A	ENSG00000126351	THRA	ENST00000264637.4:c.1110+102C>A	17:g.38245688C>A	Partial intron retention	Donor downstream	2	TRUE	intron_retention	jung_2021
X	38260946	38401693	G	A	ENSG00000036473	OTC	ENST00000039007.4:c.540+265G>A	X:g.38260946G>A	Pseudoexon activation	Acceptor associated	1	TRUE	pseudoexon_inclusion	vazDrago_2017
X	38269404	38410151	A	G	ENSG00000036473	OTC	ENST00000039007.4:c.867+1126A>G	X:g.38269404A>G	Pseudoexon activation	New splice donor	0	TRUE	pseudoexon_inclusion	keegan_2022
X	38272343	38413090	C	G	ENSG00000036473	OTC	ENST00000039007.4:c.1005+1091C>G	X:g.38272343C>G	Pseudoexon activation	New splice donor	0	TRUE	pseudoexon_inclusion	keegan_2022
22	38509935	38113928	C	T	ENSG00000184381	PLA2G6	ENST00000332509.3:c.2035-274G>A	22:g.38509935C>T	Pseudoexon activation	Donor downstream	3	TRUE	118bp_pseudoexon_inclusion	pbarbosa_2022
22	38510587	38114580	C	T	ENSG00000184381	PLA2G6	ENST00000332509.3:c.2035-926G>A	22:g.38510587C>T	Pseudoexon activation	Acceptor associated	1	TRUE	145bp_pseudoexon_inclusion	pbarbosa_2022
4	38970886	38969266	T	G	ENSG00000121895	TMEM156	ENST00000381938.3:c.*39-1624A>C	4:g.38970886T>G	Pseudoexon activation	Exonic-like	21	TRUE	pseudoexon_inclusion	jung_2021
19	39074134	38583494	A	G	ENSG00000196218	RYR1	ENST00000359596.3:c.14647-1449A>G	19:g.39074134A>G	Pseudoexon activation	New splice donor	0	TRUE	pseudoexon_inclusion	vazDrago_2017
2	39346993	39119852	G	C	ENSG00000115904	SOS1	ENST00000426016.1:c.87+484C>G	2:g.39346993G>C	Pseudoexon activation	New splice donor	1	TRUE	pseudoexon_inclusion	jung_2021
22	39637045	39241040	G	T	ENSG00000100311	PDGFB	ENST00000331163.6:c.63+2861C>A	22:g.39637045G>T	Partial intron retention	Exonic-like	28	TRUE	intron_retention	jung_2021
22	39714377	39318372	C	A	ENSG00000100316	RPL3	ENST00000216146.4:c.196+28G>T	22:g.39714377C>A	Partial intron retention	Donor downstream	6	TRUE	intron_retention	jung_2021
17	40066749	41910496	C	A	ENSG00000131473	ACLY	ENST00000352035.2:c.283-212G>T	17:g.40066749C>A	Pseudoexon activation	Donor downstream	16	TRUE	pseudoexon_inclusion&intron_retention	jung_2021
17	40478306	42326288	G	A	ENSG00000168610	STAT3	ENST00000264657.5:c.1282-89C>T	17:g.40478306G>A	Pseudoexon activation	New splice donor	1	TRUE	pseudoexon_inclusion	keegan_2022
17	41215416	43063399	T	A	ENSG00000012048	BRCA1	ENST00000471181.2:c.5216-26A>T	17:g.41215416T>A	Branchpoint associated	Branchpoint associated	25	TRUE	exon_skipping	leman_2020
17	41215416	43063399	T	C	ENSG00000012048	BRCA1	ENST00000471181.2:c.5216-26A>G	17:g.41215416T>C	Branchpoint associated	Branchpoint associated	25	TRUE	exon_skipping	leman_2020
17	41228664	43076647	A	C	ENSG00000012048	BRCA1	ENST00000471181.2:c.4424-36T>G	17:g.41228664A>C	Branchpoint associated	Branchpoint associated	35	TRUE	exon_skipping	leman_2020
1	41229163	40763491	C	T	ENSG00000066136	NFYC	ENST00000425457.2:c.720+445C>T	1:g.41229163C>T	Pseudoexon activation	New splice donor	1	TRUE	pseudoexon_inclusion	jung_2021
17	41238856	43086839	G	A	ENSG00000012048	BRCA1	ENST00000471181.2:c.4185+4105C>T	17:g.41238856G>A	Pseudoexon activation	New splice donor	1	TRUE	pseudoexon_inclusion	keegan_2022
6	41739367	41771629	G	T	ENSG00000137218	FRS3	ENST00000373018.3:c.565-96C>A	6:g.41739367G>T	Pseudoexon activation	Donor downstream	2	TRUE	pseudoexon_inclusion	jung_2021
17	41907189	43829821	T	A	ENSG00000161647	MPP3	ENST00000398389.4:c.304-30A>T	17:g.41907189T>A	Branchpoint associated	Branchpoint associated	29	TRUE	intron_retention	jung_2021
8	42328683	42471165	C	T	ENSG00000168575	SLC20A2	ENST00000342228.3:c.289+937G>A	8:g.42328683C>T	Pseudoexon activation	Exonic-like	2	TRUE	38bp_pseudoexon_inclusion	pbarbosa_2022
2	42553173	42326033	A	C	ENSG00000143924	EML4	ENST00000318522.5:c.2243-121A>C	2:g.42553173A>C	Partial intron retention	Acceptor associated	11	TRUE	intron_retention	jung_2021
21	42612462	41240535	G	C	ENSG00000182240	BACE2	ENST00000330333.6:c.619-1284G>C	21:g.42612462G>C	Pseudoexon activation	Exonic-like	2	TRUE	pseudoexon_inclusion	jung_2021
15	42684807	42392609	CT	C	ENSG00000092529	CAPN3	ENST00000397163.3:c.946-29del	15:g.42684808del	Branchpoint associated	Branchpoint associated	29	TRUE	partial_intron_retention	zhang_2022
15	42697047	42404849	G	C	ENSG00000092529	CAPN3	ENST00000397163.3:c.1782+1072G>C	15:g.42697047G>C	Pseudoexon activation	Acceptor associated	6	TRUE	pseudoexon_inclusion	vazDrago_2017
5	42700896	42700794	A	G	ENSG00000112964	GHR	ENST00000230882.4:c.618+792A>G	5:g.42700896A>G	Pseudoexon activation	New splice donor	1	TRUE	pseudoexon_inclusion	vazDrago_2017
5	42700940	42700838	T	G	ENSG00000112964	GHR	ENST00000230882.4:c.618+836T>G	5:g.42700940T>G	Pseudoexon activation	New splice donor	0	TRUE	pseudoexon_inclusion	keegan_2022
15	43471962	43179764	AC	TT	ENSG00000137842	TMEM62	ENST00000260403.2:c.1486+1053_1486+1054delinsTT	15:g.43471962_43471963delinsTT	Partial intron retention	Acceptor associated	12	TRUE	intron_retention	jung_2021
3	44434323	44392831	A	G	ENSG00000179152	TCAIM	ENST00000342649.4:c.573-24A>G	3:g.44434323A>G	Branchpoint associated	Branchpoint associated	23	TRUE	exon_skipping	jung_2021
1	45227996	44762324	T	C	ENSG00000142945	KIF2C	ENST00000372224.4:c.1752-22T>C	1:g.45227996T>C	Branchpoint associated	Branchpoint associated	21	TRUE	intron_retention	jung_2021
21	45750232	44330349	T	A	ENSG00000160226	C21orf2	ENST00000397956.3:c.1000-23A>T	21:g.45750232T>A	Branchpoint associated	Branchpoint associated	22	TRUE	intron_retention	leman_2020
1	45797548	45331876	C	T	ENSG00000132781	MUTYH	ENST00000372098.3:c.989-27G>A	1:g.45797548C>T	Partial intron retention	Acceptor associated	4	TRUE	exon_extension	moles-fernández_2021
20	45864986	47236242	G	A	ENSG00000101040	ZMYND8	ENST00000461685.1:c.2718+84C>T	20:g.45864986G>A	Partial intron retention	Donor downstream	5	TRUE	intron_retention	jung_2021
17	46675032	48597670	T	C	ENSG00000108511	HOXB6	ENST00000484302.2:c.415+66A>G	17:g.46675032T>C	Partial intron retention	New splice donor	1	TRUE	intron_retention	jung_2021
22	46747917	46352020	G	A	ENSG00000100416	TRMU	ENST00000290846.4:c.652-101G>A	22:g.46747917G>A	Pseudoexon activation	Exonic-like	2	TRUE	pseudoexon_inclusion&intron_retention	jung_2021
3	47031282	46989792	G	A	ENSG00000160796	NBEAL2	ENST00000450053.3:c.556+199G>A	3:g.47031282G>A	Partial intron retention	Donor downstream	3	TRUE	intron_retention	jung_2021
11	47361910	47340359	C	A	ENSG00000134571	MYBPC3	ENST00000545968.1:c.1928-569G>T	11:g.47361910C>A	Pseudoexon activation	New splice donor	1	TRUE	138bp_pseudoexon_inclusion	pbarbosa_2022
11	47361954	47340403	G	A	ENSG00000134571	MYBPC3	ENST00000545968.1:c.1927+600C>T	11:g.47361954G>A	Pseudoexon activation	New splice donor	1	TRUE	94bp_pseudoexon_inclusion	pbarbosa_2022
11	47364834	47343283	T	C	ENSG00000134571	MYBPC3	ENST00000545968.1:c.1224-21A>G	11:g.47364834T>C	Partial intron retention	Acceptor associated	0	TRUE	exon_extension	pbarbosa_2022
11	47364865	47343314	C	T	ENSG00000134571	MYBPC3	ENST00000545968.1:c.1224-52G>A	11:g.47364865C>T	Partial intron retention	Acceptor associated	1	TRUE	50bp_exon_extension	pbarbosa_2022
11	47364893	47343342	C	T	ENSG00000134571	MYBPC3	ENST00000545968.1:c.1224-80G>A	11:g.47364893C>T	Partial intron retention	Acceptor associated	1	TRUE	78bp_exon_extension; 78bp_partial_intron_retention	pbarbosa_2022
11	47365750	47344199	T	G	ENSG00000134571	MYBPC3	ENST00000545968.1:c.1091-575A>C	11:g.47365750T>G	Pseudoexon activation	Acceptor associated	2	TRUE	85bp_pseudoexon_inclusion	pbarbosa_2022
11	47367305	47345754	G	A	ENSG00000134571	MYBPC3	ENST00000545968.1:c.1090+453C>T	11:g.47367305G>A	Pseudoexon activation	New splice donor	1	TRUE	77bp_pseudoexon_inclusion	pbarbosa_2022
11	47368616	47347065	C	T	ENSG00000134571	MYBPC3	ENST00000545968.1:c.906-36G>A	11:g.47368616C>T	Partial intron retention	Acceptor associated	1	TRUE	34bp_exon_extension; 34bp_partial_intron_retention	pbarbosa_2022
21	47409881	45989967	C	T	ENSG00000142156	COL6A1	ENST00000361866.3:c.930+189C>T	21:g.47409881C>T	Pseudoexon activation	New splice donor	1	TRUE	72bp_pseudoexon_inclusion	pbarbosa_2022
21	47422668	46002754	C	A	ENSG00000142156	COL6A1	ENST00000361866.3:c.2434+44C>A	21:g.47422668C>A	Partial intron retention	Donor downstream	3	TRUE	intron_retention	jung_2021
11	47441478	47419927	T	C	ENSG00000165916	PSMC3	ENST00000298852.3:c.1127+337A>G	11:g.47441478T>C	Pseudoexon activation	New splice donor	0	TRUE	114bp_pseudoexon_inclusion	moles-fernández_2021
17	47589203	49511841	G	T	ENSG00000064300	NGFR	ENST00000172229.3:c.822-51G>T	17:g.47589203G>T	Partial intron retention	Acceptor associated	10	TRUE	intron_retention	jung_2021
2	47635062	47407923	T	G	ENSG00000095002	MSH2	ENST00000233146.2:c.212-478T>G	2:g.47635062T>G	Pseudoexon activation	New splice donor	0	TRUE	pseudoexon_inclusion	vazDrago_2017
2	47709894	47482755	A	G	ENSG00000095002	MSH2	ENST00000233146.2:c.2635-24A>G	2:g.47709894A>G	Branchpoint associated	Branchpoint associated	23	TRUE	exon_skipping&partial_intron_retention	zhang_2022
20	47852017	49235480	C	T	ENSG00000124228	DDX27	ENST00000371764.4:c.1520+392C>T	20:g.47852017C>T	Pseudoexon activation	New splice donor	1	TRUE	pseudoexon_inclusion&intron_retention	jung_2021
2	48032731	47805592	T	G	ENSG00000116062	MSH6	ENST00000234420.5:c.3557-26T>G	2:g.48032731T>G	Branchpoint associated	Branchpoint associated	25	TRUE	exon_skipping	zhang_2022
2	48040538	47813399	T	C	ENSG00000138081	FBXO11	ENST00000403359.3:c.2084-22A>G	2:g.48040538T>C	Branchpoint associated	Branchpoint associated	21	TRUE	exon_skipping	jung_2021
12	48379984	47986201	C	T	ENSG00000139219	COL2A1	ENST00000380518.3:c.1527+135G>A	12:g.48379984C>T	Pseudoexon activation	Acceptor associated	1	TRUE	234bp_pseudoexon_inclusion	pbarbosa_2022
12	48380015	47986232	A	C	ENSG00000139219	COL2A1	ENST00000380518.3:c.1527+104T>G	12:g.48380015A>C	Partial intron retention	Acceptor associated	0	TRUE	exon_extension	vazDrago_2017
12	48393958	48000175	G	C	ENSG00000139219	COL2A1	ENST00000380518.3:c.86-50C>G	12:g.48393958G>C	Partial intron retention	Acceptor associated	0	TRUE	49bp_exon_extension	pbarbosa_2022
3	48616971	48579538	T	C	ENSG00000114270	COL7A1	ENST00000328333.8:c.5236-23A>G	3:g.48616971T>C	Branchpoint associated	Branchpoint associated	22	TRUE	exon_skipping&partial_intron_retention	zhang_2022
15	48707358	48415161	C	A	ENSG00000166147	FBN1	ENST00000316623.5:c.8051+375G>T	15:g.48707358C>A	Pseudoexon activation	New splice donor	1	TRUE	pseudoexon_inclusion	keegan_2022
15	48721629	48429432	T	C	ENSG00000166147	FBN1	ENST00000316623.5:c.6872-961A>G	15:g.48721629T>C	Pseudoexon activation	New splice donor	0	TRUE	pseudoexon_inclusion	vazDrago_2017
X	48758901	48901624	G	A	ENSG00000102103	PQBP1	ENST00000218224.4:c.180-306G>A	X:g.48758901G>A	Pseudoexon activation	Donor downstream	2	TRUE	pseudoexon_inclusion&intron_retention	pbarbosa_2022
X	48775948	48918671	A	T	ENSG00000102096	PIM2	ENST00000376509.4:c.62-26T>A	X:g.48775948A>T	Branchpoint associated	Branchpoint associated	25	TRUE	intron_retention&exon_skipping	jung_2021
13	48937921	48363785	T	G	ENSG00000139687	RB1	ENST00000267163.4:c.861+828T>G	13:g.48937921T>G	Pseudoexon activation	New splice donor	1	TRUE	pseudoexon_inclusion	keegan_2022
2	48948898	48721759	T	G	ENSG00000138039	LHCGR	ENST00000294954.7:c.536+1697A>C	2:g.48948898T>G	Pseudoexon activation	Exonic-like	21	TRUE	pseudoexon_inclusion	keegan_2022
13	48953703	48379567	C	G	ENSG00000139687	RB1	ENST00000267163.4:c.1333-27C>G	13:g.48953703C>G	Branchpoint associated	Branchpoint associated	26	TRUE	exon_skipping	jung_2021
13	49028554	48454418	C	G	ENSG00000139687	RB1	ENST00000267163.4:c.1814+1307C>G	13:g.49028554C>G	Pseudoexon activation	New splice donor	0	TRUE	pseudoexon_inclusion	keegan_2022
13	49046098	48471962	A	G	ENSG00000139687	RB1	ENST00000267163.4:c.2490-1398A>G	13:g.49046098A>G	Pseudoexon activation	New splice donor	0	TRUE	pseudoexon_inclusion	vazDrago_2017
13	49073402	48499266	A	C	ENSG00000136161	RCBTB2	ENST00000344532.3:c.1384+355T>G	13:g.49073402A>C	Partial intron retention	Donor downstream	17	TRUE	intron_retention	jung_2021
6	49404228	49436515	G	T	ENSG00000146085	MUT	ENST00000274813.3:c.1957-892C>A	6:g.49404228G>T	Pseudoexon activation	Donor downstream	2	TRUE	pseudoexon_inclusion	vazDrago_2017
3	49406095	49368662	G	A	ENSG00000067560	RHOA	ENST00000418115.1:c.157-114C>T	3:g.49406095G>A	Pseudoexon activation	Exonic-like	2	TRUE	pseudoexon_inclusion	keegan_2022
3	49719055	49681622	C	A	ENSG00000164062	APEH	ENST00000296456.5:c.1439-100C>A	3:g.49719055C>A	Pseudoexon activation	Donor downstream	2	TRUE	pseudoexon_inclusion	jung_2021
19	49991073	49487816	G	T	ENSG00000142541	RPL13A	ENST00000391857.4:c.15+172G>T	19:g.49991073G>T	Pseudoexon activation	Acceptor associated	6	TRUE	pseudoexon_inclusion	jung_2021
19	50399629	49896372	G	A	ENSG00000104951	IL4I1	ENST00000595948.1:c.80-319C>T	19:g.50399629G>A	Partial intron retention	Exonic-like	2	TRUE	intron_retention	jung_2021
22	50502853	50064424	A	C	ENSG00000100427	MLC1	ENST00000311597.5:c.895-226T>G	22:g.50502853A>C	Pseudoexon activation	New splice donor	1	TRUE	pseudoexon_inclusion	vazDrago_2017
20	50785196	52168657	C	T	ENSG00000020256	ZFP64	ENST00000216923.4:c.287-2632G>A	20:g.50785196C>T	Pseudoexon activation	Donor downstream	2	TRUE	pseudoexon_inclusion	jung_2021
16	50813428	50779517	A	G	ENSG00000083799	CYLD	ENST00000427738.3:c.1139-148A>G	16:g.50813428A>G	Pseudoexon activation	New splice donor	0	TRUE	pseudoexon_inclusion	keegan_2022
14	50895494	50428776	A	C	ENSG00000012983	MAP4K5	ENST00000013125.4:c.2234-22T>G	14:g.50895494A>C	Branchpoint associated	Branchpoint associated	21	TRUE	exon_skipping	jung_2021
19	51014348	50511091	G	A	ENSG00000161677	JOSD2	ENST00000598418.1:c.-18+26C>T	19:g.51014348G>A	Partial intron retention	New splice donor	1	TRUE	intron_retention	jung_2021
10	51580064	46015758	G	A	ENSG00000138293	NCOA4	ENST00000452682.1:c.190-492G>A	10:g.51580064G>A	Pseudoexon activation	Exonic-like	2	TRUE	pseudoexon_inclusion&intron_retention	jung_2021
6	51618610	51753812	G	T	ENSG00000170927	PKHD1	ENST00000371117.3:c.8798-459C>A	6:g.51618610G>T	Branchpoint associated	Branchpoint associated	24	TRUE	111bp_pseudoexon_inclusion	petersen_2021
6	51746238	51881440	T	C	ENSG00000170927	PKHD1	ENST00000371117.3:c.7350+1653A>G	6:g.51746238T>C	Pseudoexon activation	New splice donor	0	TRUE	116bp_pseudoexon_inclusion	moles-fernández_2021
6	51747238	51882440	T	C	ENSG00000170927	PKHD1	ENST00000371117.3:c.7350+653A>G	6:g.51747238T>C	Pseudoexon activation	New splice donor	0	TRUE	116bp_pseudoexon_inclusion	vazDrago_2017
13	52534477	51960341	A	T	ENSG00000123191	ATP7B	ENST00000242839.4:c.1947-19T>A	13:g.52534477A>T	Partial intron retention	Acceptor associated	1	TRUE	exon_skipping&exon_extension	pbarbosa_2022
1	52774660	52308988	C	T	ENSG00000157077	ZFYVE9	ENST00000287727.3:c.3438+5063C>T	1:g.52774660C>T	Pseudoexon activation	New splice donor	1	TRUE	pseudoexon_inclusion	jung_2021
X	53461167	53434220	G	T	ENSG00000072506	HSD17B10	ENST00000168216.6:c.27+99C>A	X:g.53461167G>T	Partial intron retention	Donor downstream	2	TRUE	intron_retention	jung_2021
X	53560612	53533651	G	A	ENSG00000086758	HUWE1	ENST00000342160.3:c.13023-240C>T	X:g.53560612G>A	Partial intron retention	New splice donor	1	TRUE	intron_retention	jung_2021
X	54476768	54450335	GT	G	ENSG00000102302	FGD1	ENST00000375135.3:c.2016-35del	X:g.54476770del	Branchpoint associated	Branchpoint associated	35	TRUE	exon_skipping	leman_2020
X	54493671	54467238	A	T	ENSG00000102302	FGD1	ENST00000375135.3:c.1340+546T>A	X:g.54493671A>T	Partial intron retention	Donor downstream	2	TRUE	intron_retention	jung_2021
19	54633399	54130024	C	G	ENSG00000105618	PRPF31	ENST00000321030.4:c.1374+654C>G	19:g.54633399C>G	Partial intron retention	New splice donor	0	TRUE	exon_extension	vazDrago_2017
19	54633455	NA	C	G	ENSG00000105618	PRPF31	ENST00000321030.4:c.1374+710C>G	19:g.54633455C>G	Pseudoexon activation	New splice donor	0	TRUE	pseudoexon_inclusion	keegan_2022
17	54925466	56848105	A	G	ENSG00000153933	DGKE	ENST00000284061.3:c.888+40A>G	17:g.54925466A>G	Pseudoexon activation	Acceptor associated	238	TRUE	pseudoexon_inclusion	keegan_2022
18	55234982	57567750	T	G	ENSG00000066926	FECH	ENST00000382873.3:c.482-1169A>C	18:g.55234982T>G	Pseudoexon activation	Exonic-like	30	TRUE	156bp_pseudoexon_inclusion	pbarbosa_2022
18	55238820	57571588	A	G	ENSG00000066926	FECH	ENST00000382873.3:c.333-48T>C	18:g.55238820A>G	Partial intron retention	Exonic-like	16	TRUE	63bp_exon_extension	pbarbosa_2022
10	55597057	53837297	A	C	ENSG00000150275	PCDH15	ENST00000361849.3:c.3983+3023T>G	10:g.55597057A>C	Pseudoexon activation	Acceptor associated	1	TRUE	29bp_pseudoexon_inclusion	pbarbosa_2022
19	56199796	55688430	C	A	ENSG00000063245	EPN1	ENST00000411543.2:c.812-440C>A	19:g.56199796C>A	Pseudoexon activation	Acceptor associated	13	TRUE	50bp_pseudoexon_inclusion	jung_2021
4	56284334	55418167	G	A	ENSG00000134851	TMEM165	ENST00000381334.5:c.792+182G>A	4:g.56284334G>A	Pseudoexon activation	Donor downstream	2	TRUE	117bp_pseudoexon_inclusion	pbarbosa_2022
12	56552215	56158431	C	T	ENSG00000092841	MYL6	ENST00000550697.1:c.3+27C>T	12:g.56552215C>T	Partial intron retention	New splice donor	1	TRUE	intron_retention	jung_2021
17	56780533	58703172	ATTAA	A	ENSG00000108384	RAD51C	ENST00000337432.4:c.572-23_572-20del	17:g.56780534_56780537del	Branchpoint associated	Branchpoint associated	22	TRUE	exon_skipping	leman_2020
16	56914462	56880550	T	G	ENSG00000070915	SLC12A3	ENST00000438926.2:c.1567+297T>G	16:g.56914462T>G	Pseudoexon activation	Acceptor associated	0	TRUE	pseudoexon_inclusion	keegan_2022
16	56917770	56883858	C	T	ENSG00000070915	SLC12A3	ENST00000438926.2:c.1670-191C>T	16:g.56917770C>T	Pseudoexon activation	New splice donor	1	TRUE	pseudoexon_inclusion	vazDrago_2017
16	56927219	56893307	C	T	ENSG00000070915	SLC12A3	ENST00000438926.2:c.2548+253C>T	16:g.56927219C>T	Pseudoexon activation	New splice donor	1	TRUE	pseudoexon_inclusion	vazDrago_2017
11	57365567	57598094	G	T	ENSG00000149131	SERPING1	ENST00000278407.4:c.-22-155G>T	11:g.57365567G>T	Partial intron retention	New splice donor	1	TRUE	372bp_exon_extension	pbarbosa_2022
11	57374404	57606931	A	G	ENSG00000149131	SERPING1	ENST00000278407.4:c.1029+384A>G	11:g.57374404A>G	Pseudoexon activation	New splice donor	0	TRUE	89bp_pseudoexon_inclusion	pbarbosa_2022
10	58118021	56358260	T	A	ENSG00000122952	ZWINT	ENST00000373944.3:c.*42-75A>T	10:g.58118021T>A	Partial intron retention	Donor downstream	5	TRUE	intron_retention	jung_2021
19	58596774	58085407	A	G	ENSG00000121413	ZSCAN18	ENST00000600404.1:c.1007-28T>C	19:g.58596774A>G	Branchpoint associated	Branchpoint associated	27	TRUE	intron_retention	jung_2021
17	59858864	61781503	T	A	ENSG00000136492	BRIP1	ENST00000259008.2:c.1629-498A>T	17:g.59858864T>A	Pseudoexon activation	New splice donor	1	TRUE	pseudoexon_inclusion	keegan_2022
5	60223572	60927745	C	G	ENSG00000049167	ERCC8	ENST00000265038.5:c.173+1119G>C	5:g.60223572C>G	Pseudoexon activation	Exonic-like	35	TRUE	348bp_pseudoexon_inclusion	pbarbosa_2022
5	60223645	60927818	T	C	ENSG00000049167	ERCC8	ENST00000265038.5:c.173+1046A>G	5:g.60223645T>C	Pseudoexon activation	New splice donor	0	TRUE	pseudoexon_inclusion	keegan_2022
15	60685645	60393446	G	A	ENSG00000182718	ANXA2	ENST00000332680.4:c.43+4425C>T	15:g.60685645G>A	Partial intron retention	Acceptor associated	5	TRUE	intron_retention	jung_2021
17	60743677	62666316	G	C	ENSG00000011028	MRC2	ENST00000303375.5:c.694+49G>C	17:g.60743677G>C	Partial intron retention	Exonic-like	30	TRUE	intron_retention	jung_2021
20	60746514	62171458	T	C	ENSG00000184402	SS18L1	ENST00000331758.3:c.917-1224T>C	20:g.60746514T>C	Partial intron retention	Exonic-like	24	TRUE	intron_retention	jung_2021
20	60891858	62316802	A	G	ENSG00000130702	LAMA5	ENST00000252999.3:c.7654-29T>C	20:g.60891858A>G	Branchpoint associated	Branchpoint associated	28	TRUE	intron_retention	jung_2021
11	61549474	61782002	A	G	ENSG00000124920	MYRF	ENST00000278836.5:c.3016+178A>G	11:g.61549474A>G	Partial intron retention	Acceptor associated	10	TRUE	intron_retention	jung_2021
17	61906744	63829384	G	A	ENSG00000087191	PSMC5	ENST00000310144.6:c.97-110G>A	17:g.61906744G>A	Partial intron retention	Donor downstream	2	TRUE	intron_retention	jung_2021
20	62152271	63520918	G	A	ENSG00000125534	PPDPF	ENST00000370179.3:c.-26+24G>A	20:g.62152271G>A	Partial intron retention	Donor downstream	3	TRUE	intron_retention	jung_2021
20	62167808	63536455	C	T	ENSG00000101213	PTK6	ENST00000217185.2:c.230+630G>A	20:g.62167808C>T	Partial intron retention	Donor downstream	8	TRUE	intron_retention	jung_2021
20	62327053	63695700	G	C	ENSG00000258366	RTEL1	ENST00000508582.2:c.3725-78G>C	20:g.62327053G>C	Partial intron retention	Donor downstream	6	TRUE	intron_retention	jung_2021
11	62406615	62639143	G	A	ENSG00000089597	GANAB	ENST00000346178.4:c.253-33C>T	11:g.62406615G>A	Partial intron retention	Acceptor associated	10	TRUE	intron_retention	jung_2021
17	63198301	65202183	C	G	ENSG00000108370	RGS9	ENST00000262406.9:c.1064+103C>G	17:g.63198301C>G	Partial intron retention	Donor downstream	4	TRUE	intron_retention	jung_2021
2	63827551	63600417	C	T	ENSG00000014641	MDH1	ENST00000539945.1:c.552+1125C>T	2:g.63827551C>T	Pseudoexon activation	Exonic-like	12	TRUE	pseudoexon_inclusion&intron_retention	jung_2021
1	63920170	63454499	T	G	ENSG00000142856	ITGB3BP	ENST00000371092.3:c.451-26A>C	1:g.63920170T>G	Branchpoint associated	Branchpoint associated	25	TRUE	exon_skipping	jung_2021
2	64111423	63884289	A	C	ENSG00000169764	UGP2	ENST00000337130.5:c.575+196A>C	2:g.64111423A>C	Pseudoexon activation	Exonic-like	6	TRUE	pseudoexon_inclusion&intron_retention	jung_2021
11	64864084	65096612	CT	C	ENSG00000149823	VPS51	ENST00000279281.3:c.228+135del	11:g.64864085del	Partial intron retention	Exonic-like	30	TRUE	intron_retention	jung_2021
6	65229204	64519311	T	C	ENSG00000188107	EYS	ENST00000503581.1:c.5644+70912A>G	6:g.65229204T>C	Pseudoexon activation	Acceptor associated	0	TRUE	104bp_pseudoexon_inclusion	pbarbosa_2022
11	65423477	65656006	C	T	ENSG00000173039	RELA	ENST00000406246.3:c.878-71G>A	11:g.65423477C>T	Partial intron retention	Acceptor associated	2	TRUE	intron_retention	jung_2021
14	65543605	65076887	C	T	ENSG00000125952	MAX	ENST00000358664.4:c.296-224G>A	14:g.65543605C>T	Pseudoexon activation	Donor downstream	3	TRUE	pseudoexon_inclusion&intron_retention	jung_2021
11	66287067	66519596	A	T	ENSG00000174483	BBS1	ENST00000318312.7:c.592-21A>T	11:g.66287067A>T	Branchpoint associated	Branchpoint associated	20	TRUE	exon_skipping	pbarbosa_2022
11	66618867	66851396	G	A	ENSG00000173599	PC	ENST00000393960.1:c.1983-116C>T	11:g.66618867G>A	Pseudoexon activation	New splice donor	1	TRUE	pseudoexon_inclusion	pbarbosa_2022
11	66837793	67070322	A	AT	ENSG00000173156	RHOD	ENST00000308831.2:c.331-102dup	11:g.66837794dup	Partial intron retention	Exonic-like	23	TRUE	intron_retention	jung_2021
X	66942551	67722709	A	G	ENSG00000169083	AR	ENST00000374690.3:c.2450-118A>G	X:g.66942551A>G	Pseudoexon activation	New splice donor	1	TRUE	pseudoexon_inclusion	vazDrago_2017
11	67207186	67439715	G	A	ENSG00000172725	CORO1B	ENST00000393893.1:c.1065+71C>T	11:g.67207186G>A	Partial intron retention	New splice donor	1	TRUE	intron_retention	jung_2021
11	67269680	67502209	C	A	ENSG00000110697	PITPNM1	ENST00000356404.3:c.415+83G>T	11:g.67269680C>A	Partial intron retention	Acceptor associated	10	TRUE	intron_retention	jung_2021
18	67801815	70134579	T	C	ENSG00000176225	RTTN	ENST00000255674.6:c.2886-38A>G	18:g.67801815T>C	Branchpoint associated	Branchpoint associated	37	TRUE	exon_skipping	jung_2021
18	67815044	70147808	C	T	ENSG00000176225	RTTN	ENST00000255674.6:c.2309+1093G>A	18:g.67815044C>T	Pseudoexon activation	Acceptor associated	1	TRUE	85bp_pseudoexon_inclusion	pbarbosa_2022
11	67816903	68049436	T	A	ENSG00000110719	TCIRG1	ENST00000265686.3:c.1887+142T>A	11:g.67816903T>A	Partial intron retention	Exonic-like	2	TRUE	143bp_exon_extension	moles-fernández_2021
11	67816907	68049440	G	A	ENSG00000110719	TCIRG1	ENST00000265686.3:c.1887+146G>A	11:g.67816907G>A	Partial intron retention	Donor downstream	2	TRUE	143bp_exon_extension	vazDrago_2017
16	67976509	67942606	G	T	ENSG00000213398	LCAT	ENST00000264005.5:c.524-19C>A	16:g.67976509G>T	Branchpoint associated	Branchpoint associated	18	TRUE	intron_retention	leman_2020
16	67976510	67942607	T	G	ENSG00000213398	LCAT	ENST00000264005.5:c.524-20A>C	16:g.67976510T>G	Branchpoint associated	Branchpoint associated	19	TRUE	intron_retention	leman_2020
16	67976512	67942609	A	G	ENSG00000213398	LCAT	ENST00000264005.5:c.524-22T>C	16:g.67976512A>G	Branchpoint associated	Branchpoint associated	21	TRUE	intron_retention	leman_2020
16	67976513	67942610	G	T	ENSG00000213398	LCAT	ENST00000264005.5:c.524-23C>A	16:g.67976513G>T	Branchpoint associated	Branchpoint associated	22	TRUE	intron_retention	leman_2020
11	68681681	68914213	A	G	ENSG00000132740	IGHMBP2	ENST00000255078.3:c.712-610A>G	11:g.68681681A>G	Pseudoexon activation	Acceptor associated	0	TRUE	pseudoexon_inclusion	keegan_2022
11	68697719	68930251	C	A	ENSG00000132740	IGHMBP2	ENST00000255078.3:c.1235+894C>A	11:g.68697719C>A	Pseudoexon activation	Acceptor associated	1	TRUE	182bp_pseudoexon_inclusion	pbarbosa_2022
16	70287564	70253661	G	C	ENSG00000090861	AARS	ENST00000261772.8:c.2607+53C>G	16:g.70287564G>C	Partial intron retention	Donor downstream	4	TRUE	intron_retention	jung_2021
8	71168777	70256542	T	C	ENSG00000140396	NCOA2	ENST00000452400.2:c.-19-39778A>G	8:g.71168777T>C	Pseudoexon activation	Exonic-like	16	TRUE	pseudoexon_inclusion	jung_2021
17	71282849	73286710	C	T	ENSG00000179604	CDC42EP4	ENST00000335793.3:c.-112-98G>A	17:g.71282849C>T	Pseudoexon activation	Donor downstream	3	TRUE	pseudoexon_inclusion	jung_2021
2	71817308	71590178	A	G	ENSG00000135636	DYSF	ENST00000410020.3:c.3497-33A>G	2:g.71817308A>G	Branchpoint associated	Branchpoint associated	32	TRUE	intron_retention	leman_2020
2	71889030	71661900	G	T	ENSG00000135636	DYSF	ENST00000410020.3:c.5003+1249G>T	2:g.71889030G>T	Pseudoexon activation	New splice donor	1	TRUE	pseudoexon_inclusion	vazDrago_2017
2	71895469	71668339	A	G	ENSG00000135636	DYSF	ENST00000410020.3:c.5458-415A>G	2:g.71895469A>G	Pseudoexon activation	New splice donor	0	TRUE	pseudoexon_inclusion	keegan_2022
2	71900503	71673373	C	T	ENSG00000135636	DYSF	ENST00000410020.3:c.5785-824C>T	2:g.71900503C>T	Pseudoexon activation	New splice donor	1	TRUE	180bp_pseudoexon_inclusion	pbarbosa_2022
17	72771731	74775592	T	C	ENSG00000109065	NAT9	ENST00000357814.3:c.77+30A>G	17:g.72771731T>C	Partial intron retention	Donor downstream	6	TRUE	intron_retention	jung_2021
7	73018226	73603896	G	A	ENSG00000009950	MLXIPL	ENST00000313375.3:c.901+1792C>T	7:g.73018226G>A	Pseudoexon activation	Acceptor associated	15	TRUE	pseudoexon_inclusion	jung_2021
2	73115237	72888108	G	A	ENSG00000116096	SPR	ENST00000234454.5:c.305-206G>A	2:g.73115237G>A	Partial intron retention	Donor downstream	2	TRUE	intron_retention	jung_2021
17	73732344	75736263	T	A	ENSG00000132470	ITGB4	ENST00000200181.3:c.1762-25T>A	17:g.73732344T>A	Branchpoint associated	Branchpoint associated	24	TRUE	intron_retention	leman_2020
17	73733305	75737224	G	A	ENSG00000132470	ITGB4	ENST00000200181.3:c.1991-98G>A	17:g.73733305G>A	Pseudoexon activation	Donor downstream	2	TRUE	pseudoexon_inclusion&intron_retention	jung_2021
17	73748508	75752427	T	A	ENSG00000132470	ITGB4	ENST00000200181.3:c.3977-19T>A	17:g.73748508T>A	Branchpoint associated	Branchpoint associated	18	TRUE	alternative_exon_inclusion	leman_2020
17	73839908	75843827	G	A	ENSG00000092929	UNC13D	ENST00000207549.4:c.118-308C>T	17:g.73839908G>A	Pseudoexon activation	Exonic-like	9	TRUE	130bp_pseudoexon_inclusion	keegan_2022
7	74009430	74595103	G	C	ENSG00000006704	GTF2IRD1	ENST00000455841.2:c.2725+52G>C	7:g.74009430G>C	Partial intron retention	Exonic-like	17	TRUE	intron_retention	jung_2021
2	74077998	73850871	A	G	ENSG00000124356	STAMBP	ENST00000394070.2:c.1005+358A>G	2:g.74077998A>G	Pseudoexon activation	Donor downstream	4	TRUE	pseudoexon_inclusion	keegan_2022
14	74190516	73723813	G	T	ENSG00000156030	ELMSAN1	ENST00000286523.5:c.2575-966C>A	14:g.74190516G>T	Pseudoexon activation	Donor downstream	2	TRUE	pseudoexon_inclusion	jung_2021
15	74749042	74456701	GC	AA	ENSG00000138629	UBL7	ENST00000567435.1:c.185-31_185-30delinsTT	15:g.74749042_74749043delinsAA	Partial intron retention	Acceptor associated	17	TRUE	intron_retention	jung_2021
8	75272349	74360114	A	G	ENSG00000104381	GDAP1	ENST00000220822.7:c.311-23A>G	8:g.75272349A>G	Partial intron retention	Acceptor associated	0	TRUE	22bp_exon_extension	pbarbosa_2022
1	76252612	75786927	T	C	ENSG00000137955	RABGGTB	ENST00000319942.3:c.4-570T>C	1:g.76252612T>C	Partial intron retention	Donor downstream	10	TRUE	intron_retention	jung_2021
6	76593963	75884246	T	G	ENSG00000196586	MYO6	ENST00000369977.3:c.2417-1758T>G	6:g.76593963T>G	Pseudoexon activation	New splice donor	0	TRUE	pseudoexon_inclusion	vazDrago_2017
X	76817274	77561805	A	G	ENSG00000085224	ATRX	ENST00000373344.5:c.6327-2957T>C	X:g.76817274A>G	Pseudoexon activation	Exonic-like	4	TRUE	pseudoexon_inclusion	jung_2021
X	77269725	78014228	A	G	ENSG00000165240	ATP7A	ENST00000341514.6:c.2407-434A>G	X:g.77269725A>G	Partial intron retention	Donor downstream	3	TRUE	exon_extension	vazDrago_2017
X	77269726	78014229	A	G	ENSG00000165240	ATP7A	ENST00000341514.6:c.2407-433A>G	X:g.77269726A>G	Pseudoexon activation	Donor downstream	4	TRUE	pseudoexon_inclusion	keegan_2022
X	77279056	78023559	T	G	ENSG00000165240	ATP7A	ENST00000341514.6:c.2916+2480T>G	X:g.77279056T>G	Pseudoexon activation	New splice donor	0	TRUE	pseudoexon_inclusion	keegan_2022
X	77287843	78032345	C	G	ENSG00000165240	ATP7A	ENST00000341514.6:c.3294+763C>G	X:g.77287843C>G	Pseudoexon activation	New splice donor	0	TRUE	pseudoexon_inclusion	keegan_2022
18	77470825	79710825	C	T	ENSG00000060069	CTDP1	ENST00000299543.7:c.863+389C>T	18:g.77470825C>T	Pseudoexon activation	New splice donor	1	TRUE	pseudoexon_inclusion	vazDrago_2017
17	78078341	80104542	T	G	ENSG00000171298	GAA	ENST00000302262.3:c.-32-13T>G	17:g.78078341T>G	Pseudoexon activation	Donor downstream	39	TRUE	pseudoexon_inclusion	keegan_2022
17	78090422	80116623	A	G	ENSG00000171298	GAA	ENST00000302262.3:c.2190-345A>G	17:g.78090422A>G	Partial intron retention	Acceptor associated	0	TRUE	exon_extension	vazDrago_2017
14	78177003	77710660	A	G	ENSG00000119705	SLIRP	ENST00000557342.1:c.98-178A>G	14:g.78177003A>G	Pseudoexon activation	New splice donor	1	TRUE	106bp_pseudoexon_inclusion	pbarbosa_2022
5	78180826	78885003	T	C	ENSG00000113273	ARSB	ENST00000264914.4:c.1142+581A>G	5:g.78180826T>C	Pseudoexon activation	New splice donor	0	TRUE	125bp_pseudoexon_inclusion	pbarbosa_2022
5	78910355	79614532	T	A	ENSG00000164329	PAPD4	ENST00000453514.1:c.-38+1457T>A	5:g.78910355T>A	Pseudoexon activation	Exonic-like	29	TRUE	pseudoexon_inclusion	jung_2021
17	79213749	81239949	C	T	ENSG00000224877	C17orf89	ENST00000431388.2:c.195+271C>T	17:g.79213749C>T	Partial intron retention	Donor downstream	5	TRUE	exon_extension	pbarbosa_2022
10	79783995	78024237	G	A	ENSG00000148606	POLR3A	ENST00000372371.3:c.645+312C>T	10:g.79783995G>A	Pseudoexon activation	New splice donor	1	TRUE	129bp_pseudoexon_inclusion	pbarbosa_2022
17	80066834	82108958	C	T	ENSG00000176155	CCDC57	ENST00000389641.4:c.2567-7092G>A	17:g.80066834C>T	Branchpoint associated	Branchpoint associated	23	TRUE	intron_retention	jung_2021
4	84391198	83470045	C	A	ENSG00000163322	FAM175A	ENST00000321945.7:c.476+158G>T	4:g.84391198C>A	Pseudoexon activation	Exonic-like	3	TRUE	pseudoexon_inclusion	keegan_2022
16	84531750	84498144	T	A	ENSG00000140950	TLDC1	ENST00000343629.6:c.-25-33A>T	16:g.84531750T>A	Branchpoint associated	Branchpoint associated	32	TRUE	intron_retention	jung_2021
X	85223644	85968639	A	T	ENSG00000188419	CHM	ENST00000357749.2:c.315-4587T>A	X:g.85223644A>T	Pseudoexon activation	Acceptor associated	1	TRUE	pseudoexon_inclusion	vazDrago_2017
16	87436071	87402465	G	C	ENSG00000140941	MAP1LC3B	ENST00000268607.5:c.203+184G>C	16:g.87436071G>C	Partial intron retention	Acceptor associated	2	TRUE	intron_retention	jung_2021
8	87520679	86508450	T	C	ENSG00000176623	RMDN1	ENST00000406452.3:c.129+42A>G	8:g.87520679T>C	Partial intron retention	New splice donor	1	TRUE	intron_retention	jung_2021
8	87617644	86605416	C	T	ENSG00000170289	CNGB3	ENST00000320005.5:c.1663-1205G>A	8:g.87617644C>T	Pseudoexon activation	Donor downstream	3	TRUE	34bp_pseudoexon_inclusion	pbarbosa_2022
8	87618576	86606348	G	A	ENSG00000170289	CNGB3	ENST00000320005.5:c.1663-2137C>T	8:g.87618576G>A	Pseudoexon activation	New splice donor	1	TRUE	99bp_pseudoexon_inclusion	pbarbosa_2022
8	87674402	86662174	T	A	ENSG00000170289	CNGB3	ENST00000320005.5:c.852+4751A>T	8:g.87674402T>A	Pseudoexon activation	Acceptor associated	4	TRUE	73bp_pseudoexon_inclusion	pbarbosa_2022
14	88447772	87981428	A	G	ENSG00000054983	GALC	ENST00000261304.2:c.621+777T>C	14:g.88447772A>G	Pseudoexon activation	Exonic-like	15	TRUE	pseudoexon_inclusion	keegan_2022
14	88447779	87981435	A	G	ENSG00000054983	GALC	ENST00000261304.2:c.621+770T>C	14:g.88447779A>G	Pseudoexon activation	Exonic-like	13	TRUE	pseudoexon_inclusion	tubeuf_2020
12	88494960	88101183	T	C	ENSG00000198707	CEP290	ENST00000552810.1:c.2991+1655A>G	12:g.88494960T>C	Pseudoexon activation	Donor downstream	4	TRUE	pseudoexon_inclusion	vazDrago_2017
16	88873665	88807257	A	G	ENSG00000167513	CDT1	ENST00000301019.4:c.1276-24A>G	16:g.88873665A>G	Branchpoint associated	Branchpoint associated	23	TRUE	exon_skipping&partial_intron_retention	zhang_2022
16	88898676	88832268	T	C	ENSG00000141012	GALNS	ENST00000268695.5:c.899-167A>G	16:g.88898676T>C	Pseudoexon activation	New splice donor	0	TRUE	53bp_pseudoexon_inclusion	pbarbosa_2022
16	88923915	88857507	C	T	ENSG00000167515	TRAPPC2L	ENST00000301021.3:c.33+324C>T	16:g.88923915C>T	Partial intron retention	Exonic-like	17	TRUE	intron_retention	jung_2021
15	89443845	88900614	T	C	ENSG00000140545	MFGE8	ENST00000268150.8:c.871-803A>G	15:g.89443845T>C	Pseudoexon activation	Donor downstream	42	TRUE	102bp_pseudoexon_inclusion	petersen_2021
16	89577853	89511445	A	G	ENSG00000197912	SPG7	ENST00000268704.2:c.286+853A>G	16:g.89577853A>G	Pseudoexon activation	Donor downstream	4	TRUE	75bp_pseudoexon_inclusion	pbarbosa_2022
16	89796647	89730239	G	C	ENSG00000158805	ZNF276	ENST00000443381.2:c.1169+921G>C	16:g.89796647G>C	Partial intron retention	Exonic-like	12	TRUE	intron_retention	jung_2021
16	89961617	89895209	T	G	ENSG00000141002	TCF25	ENST00000263346.8:c.928+72T>G	16:g.89961617T>G	Partial intron retention	New splice donor	1	TRUE	intron_retention	jung_2021
5	90099416	90803599	A	G	ENSG00000164199	GPR98	ENST00000405460.2:c.14661+717A>G	5:g.90099416A>G	Pseudoexon activation	New splice donor	0	TRUE	119bp_pseudoexon_inclusion	pbarbosa_2022
6	91256017	90546298	C	A	ENSG00000135341	MAP3K7	ENST00000369329.3:c.1210+960G>T	6:g.91256017C>A	Partial intron retention	Acceptor associated	15	TRUE	intron_retention	jung_2021
15	91337139	90793909	A	G	ENSG00000197299	BLM	ENST00000355112.3:c.3020-258A>G	15:g.91337139A>G	Pseudoexon activation	New splice donor	0	TRUE	166bp_pseudoexon_inclusion	pbarbosa_2022
15	91337151	90793921	A	G	ENSG00000197299	BLM	ENST00000355112.3:c.3020-246A>G	15:g.91337151A>G	Pseudoexon activation	New splice donor	1	TRUE	pseudoexon_inclusion	keegan_2022
7	91870173	92240859	CTT	C	ENSG00000001631	KRIT1	ENST00000394507.1:c.262+132_262+133del	7:g.91870174_91870175del	Pseudoexon activation	Acceptor associated	11	TRUE	pseudoexon_inclusion	keegan_2022
14	92441435	91975091	A	T	ENSG00000100815	TRIP11	ENST00000267622.4:c.5457+81T>A	14:g.92441435A>T	Partial intron retention	Donor downstream	3	TRUE	77bp_exon_extension	pbarbosa_2022
14	92441439	91975095	A	C	ENSG00000100815	TRIP11	ENST00000267622.4:c.5457+77T>G	14:g.92441439A>C	Partial intron retention	New splice donor	1	TRUE	77bp_exon_extension	pbarbosa_2022
14	93172407	92706062	T	C	ENSG00000100600	LGMN	ENST00000393218.2:c.1191+421A>G	14:g.93172407T>C	Pseudoexon activation	Exonic-like	30	TRUE	pseudoexon_inclusion	jung_2021
7	94025130	94395818	A	G	ENSG00000164692	COL1A2	ENST00000297268.6:c.70+717A>G	7:g.94025130A>G	Pseudoexon activation	New splice donor	0	TRUE	pseudoexon_inclusion	keegan_2022
11	94230225	94497059	G	A	ENSG00000168876	ANKRD49	ENST00000544612.1:c.258+108G>A	11:g.94230225G>A	Partial intron retention	Donor downstream	2	TRUE	intron_retention	jung_2021
1	94466739	94001183	C	A	ENSG00000198691	ABCA4	ENST00000370225.3:c.6283-78G>T	1:g.94466739C>A	Pseudoexon activation	New splice donor	1	TRUE	203b_pseudoexon_inclusion	moles-fernández_2021
1	94467632	94002076	T	A	ENSG00000198691	ABCA4	ENST00000370225.3:c.6148-84A>T	1:g.94467632T>A	Pseudoexon activation	Donor downstream	5	TRUE	pseudoexon_inclusion	keegan_2022
1	94481967	94016411	C	A	ENSG00000198691	ABCA4	ENST00000370225.3:c.5197-557G>T	1:g.94481967C>A	Pseudoexon activation	Donor downstream	5	TRUE	pseudoexon_inclusion	keegan_2022
1	94483922	94018366	G	T	ENSG00000198691	ABCA4	ENST00000370225.3:c.5196+1216C>A	1:g.94483922G>T	Pseudoexon activation	Donor downstream	3	TRUE	73bp_pseudoexon_inclusion	pbarbosa_2022
1	94484001	94018445	C	T	ENSG00000198691	ABCA4	ENST00000370225.3:c.5196+1137G>A	1:g.94484001C>T	Pseudoexon activation	Acceptor associated	2	TRUE	73bp_pseudoexon_inclusion	pbarbosa_2022
1	94484082	94018526	T	C	ENSG00000198691	ABCA4	ENST00000370225.3:c.5196+1056A>G	1:g.94484082T>C	Pseudoexon activation	New splice donor	1	TRUE	pseudoexon_inclusion	vazDrago_2017
1	94484125	94018569	T	C	ENSG00000198691	ABCA4	ENST00000370225.3:c.5196+1013A>G	1:g.94484125T>C	Pseudoexon activation	Donor downstream	4	TRUE	129bp_pseudoexon_inclusion	pbarbosa_2022
1	94489769	94024213	T	C	ENSG00000198691	ABCA4	ENST00000370225.3:c.4634+741A>G	1:g.94489769T>C	Pseudoexon activation	New splice donor	0	TRUE	pseudoexon_inclusion	keegan_2022
1	94492936	94027380	G	C	ENSG00000198691	ABCA4	ENST00000370225.3:c.4539+2065C>G	1:g.94492936G>C	Pseudoexon activation	Donor downstream	4	TRUE	pseudoexon_inclusion	keegan_2022
1	94492937	94027381	G	A	ENSG00000198691	ABCA4	ENST00000370225.3:c.4539+2064C>T	1:g.94492937G>A	Pseudoexon activation	Exonic-like	173	TRUE	pseudoexon_inclusion	keegan_2022
1	94492973	94027417	G	A	ENSG00000198691	ABCA4	ENST00000370225.3:c.4539+2028C>T	1:g.94492973G>A	Pseudoexon activation	Exonic-like	138	TRUE	345bp_pseudoexon_inclusion	pbarbosa_2022
1	94493000	94027444	C	T	ENSG00000198691	ABCA4	ENST00000370225.3:c.4539+2001G>A	1:g.94493000C>T	Pseudoexon activation	Exonic-like	111	TRUE	345bp_pseudoexon_inclusion	pbarbosa_2022
1	94493895	94028339	G	A	ENSG00000198691	ABCA4	ENST00000370225.3:c.4539+1106C>T	1:g.94493895G>A	Pseudoexon activation	Donor downstream	5	TRUE	68bp_pseudoexon_inclusion	pbarbosa_2022
1	94493901	94028345	T	C	ENSG00000198691	ABCA4	ENST00000370225.3:c.4539+1100A>G	1:g.94493901T>C	Pseudoexon activation	New splice donor	1	TRUE	68bp_pseudoexon_inclusion	pbarbosa_2022
1	94495923	94030367	C	T	ENSG00000198691	ABCA4	ENST00000370225.3:c.4352+61G>A	1:g.94495923C>T	Partial intron retention	Donor downstream	3	TRUE	57bp_exon_extension	pbarbosa_2022
1	94509799	94044243	G	A	ENSG00000198691	ABCA4	ENST00000370225.3:c.3050+370C>T	1:g.94509799G>A	Pseudoexon activation	New splice donor	1	TRUE	105bp_pseudoexon_inclusion	pbarbosa_2022
1	94511126	94045570	A	T	ENSG00000198691	ABCA4	ENST00000370225.3:c.2919-826T>A	1:g.94511126A>T	Pseudoexon activation	Exonic-like	2	TRUE	133bp_pseudoexon_inclusion	pbarbosa_2022
1	94517960	94052404	G	A	ENSG00000198691	ABCA4	ENST00000370225.3:c.2588-706C>T	1:g.94517960G>A	Pseudoexon activation	New splice donor	1	TRUE	pseudoexon_inclusion	keegan_2022
1	94526829	94061273	T	C	ENSG00000198691	ABCA4	ENST00000370225.3:c.1938-514A>G	1:g.94526829T>C	Pseudoexon activation	New splice donor	0	TRUE	pseudoexon_inclusion	keegan_2022
1	94526934	94061378	T	C	ENSG00000198691	ABCA4	ENST00000370225.3:c.1938-619A>G	1:g.94526934T>C	Pseudoexon activation	Donor downstream	4	TRUE	174bp_pseudoexon_inclusion & 134bp_pseudoexon_inclusion	pbarbosa_2022
1	94526936	94061380	C	T	ENSG00000198691	ABCA4	ENST00000370225.3:c.1938-621G>A	1:g.94526936C>T	Pseudoexon activation	Donor downstream	2	TRUE	pseudoexon_inclusion	keegan_2022
1	94527698	94062142	G	C	ENSG00000198691	ABCA4	ENST00000370225.3:c.1937+435C>G	1:g.94527698G>C	Pseudoexon activation	Exonic-like	41	TRUE	134bp_pseudoexon_inclusion	pbarbosa_2022
1	94528096	94062540	G	C	ENSG00000198691	ABCA4	ENST00000370225.3:c.1937+37C>G	1:g.94528096G>C	Partial intron retention	New splice donor	0	TRUE	36bp_exon_extension	moles-fernández_2021
1	94546299	94080743	T	C	ENSG00000198691	ABCA4	ENST00000370225.3:c.859-25A>G	1:g.94546299T>C	Branchpoint associated	Branchpoint associated	24	TRUE	exon_skipping&intron_retention	pbarbosa_2022
1	94546780	94081224	C	G	ENSG00000198691	ABCA4	ENST00000370225.3:c.859-506G>C	1:g.94546780C>G	Pseudoexon activation	Acceptor associated	2	TRUE	56bp_pseudoexon_inclusion	pbarbosa_2022
1	94546814	94081258	G	C	ENSG00000198691	ABCA4	ENST00000370225.3:c.859-540C>G	1:g.94546814G>C	Pseudoexon activation	Donor downstream	4	TRUE	pseudoexon_inclusion	keegan_2022
1	94546820	94081264	C	T	ENSG00000198691	ABCA4	ENST00000370225.3:c.859-546G>A	1:g.94546820C>T	Pseudoexon activation	Exonic-like	2	TRUE	142bp_pseudoexon_inclusion	moles-fernández_2021
1	94546914	94081358	T	C	ENSG00000198691	ABCA4	ENST00000370225.3:c.859-640A>G	1:g.94546914T>C	Pseudoexon activation	New splice donor	1	TRUE	pseudoexon_inclusion	keegan_2022
1	94549781	94084225	G	A	ENSG00000198691	ABCA4	ENST00000370225.3:c.769-784C>T	1:g.94549781G>A	Pseudoexon activation	Acceptor associated	5	TRUE	296bp_pseudoexon_inclusion	pbarbosa_2022
1	94549785	94084229	T	A	ENSG00000198691	ABCA4	ENST00000370225.3:c.769-788A>T	1:g.94549785T>A	Pseudoexon activation	Acceptor associated	9	TRUE	162bp_pseudoexon_inclusion	moles-fernández_2021
1	94566773	94101217	T	C	ENSG00000198691	ABCA4	ENST00000370225.3:c.570+1798A>G	1:g.94566773T>C	Pseudoexon activation	New splice donor	0	TRUE	pseudoexon_inclusion	keegan_2022
1	94580645	94115089	A	C	ENSG00000198691	ABCA4	ENST00000370225.3:c.67-2023T>G	1:g.94580645A>C	Pseudoexon activation	New splice donor	1	TRUE	243bp_pseudoexon_inclusion	moles-fernández_2021
14	95559038	95092701	A	C	ENSG00000100697	DICER1	ENST00000526495.1:c.5364+1187T>G	14:g.95559038A>C	Pseudoexon activation	Acceptor associated	0	TRUE	pseudoexon_inclusion	keegan_2022
8	96048588	95036360	C	T	ENSG00000156170	NDUFAF6	ENST00000396124.4:c.420+784C>T	8:g.96048588C>T	Pseudoexon activation	Acceptor associated	10	TRUE	124bp_pseudoexon_inclusion	pbarbosa_2022
1	98045449	97579893	G	C	ENSG00000188641	DPYD	ENST00000370192.3:c.1129-5923C>G	1:g.98045449G>C	Pseudoexon activation	New splice donor	0	TRUE	pseudoexon_inclusion	vazDrago_2017
9	98226337	95464055	T	C	ENSG00000185920	PTCH1	ENST00000331920.6:c.2561-2057A>G	9:g.98226337T>C	Pseudoexon activation	New splice donor	0	TRUE	pseudoexon_inclusion	vazDrago_2017
7	98991929	99394306	G	A	ENSG00000130429	ARPC1B	ENST00000451682.1:c.1081-145G>A	7:g.98991929G>A	Partial intron retention	Exonic-like	5	TRUE	intron_retention	jung_2021
13	99041790	98389536	C	G	ENSG00000152767	FARP1	ENST00000319562.6:c.856-421C>G	13:g.99041790C>G	Pseudoexon activation	New splice donor	1	TRUE	pseudoexon_inclusion	jung_2021
7	99056055	99458432	G	A	ENSG00000241468	ATP5J2	ENST00000292475.3:c.257-77C>T	7:g.99056055G>A	Partial intron retention	Acceptor associated	4	TRUE	intron_retention	jung_2021
10	99240647	97480890	G	C	ENSG00000155229	MMS19	ENST00000438925.2:c.262+52C>G	10:g.99240647G>C	Partial intron retention	Donor downstream	4	TRUE	intron_retention	jung_2021
7	99691532	100093909	G	A	ENSG00000166508	MCM7	ENST00000303887.5:c.1848+264C>T	7:g.99691532G>A	Partial intron retention	Acceptor associated	11	TRUE	intron_retention	jung_2021
X	100609705	101354717	T	C	ENSG00000010671	BTK	ENST00000308731.7:c.1567-23A>G	X:g.100609705T>C	Branchpoint associated	Branchpoint associated	22	TRUE	exon_skipping	zhang_2022
X	100654735	101399747	C	T	ENSG00000102393	GLA	ENST00000218516.3:c.640-801G>A	X:g.100654735C>T	Pseudoexon activation	Exonic-like	4	TRUE	57bp_pseudoexon_inclusion	vazDrago_2017
X	100656225	101401237	C	G	ENSG00000102393	GLA	ENST00000218516.3:c.547+395G>C	X:g.100656225C>G	Pseudoexon activation	Exonic-like	5	TRUE	pseudoexon_inclusion	keegan_2022
1	100672742	100207186	T	C	ENSG00000137992	DBT	ENST00000370132.4:c.1018-550A>G	1:g.100672742T>C	Pseudoexon activation	New splice donor	0	TRUE	pseudoexon_inclusion	vazDrago_2017
12	100727919	100334141	C	G	ENSG00000136021	SCYL2	ENST00000360820.2:c.1762-25C>G	12:g.100727919C>G	Branchpoint associated	Branchpoint associated	24	TRUE	exon_skipping	jung_2021
14	100834798	100368461	C	G	ENSG00000140105	WARS	ENST00000355338.2:c.99+626G>C	14:g.100834798C>G	Partial intron retention	Exonic-like	5	TRUE	intron_retention	jung_2021
13	100958030	100305776	A	G	ENSG00000175198	PCCA	ENST00000376285.1:c.1285-1416A>G	13:g.100958030A>G	Pseudoexon activation	Exonic-like	26	TRUE	pseudoexon_inclusion	vazDrago_2017
3	101050803	101331959	A	C	ENSG00000138468	SENP7	ENST00000394095.2:c.2698+26T>G	3:g.101050803A>C	Partial intron retention	Donor downstream	4	TRUE	intron_retention	jung_2021
2	101619794	101003332	G	C	ENSG00000071082	RPL31	ENST00000409028.4:c.107+524G>C	2:g.101619794G>C	Pseudoexon activation	Acceptor associated	2	TRUE	pseudoexon_inclusion&intron_retention	jung_2021
2	101620767	101004305	G	A	ENSG00000071082	RPL31	ENST00000409028.4:c.233+22G>A	2:g.101620767G>A	Partial intron retention	Exonic-like	4	TRUE	intron_retention	jung_2021
10	102111029	100351272	G	T	ENSG00000099194	SCD	ENST00000370355.2:c.311-1094G>T	10:g.102111029G>T	Partial intron retention	Exonic-like	4	TRUE	intron_retention	jung_2021
12	103236922	102843144	T	A	ENSG00000171759	PAH	ENST00000553106.1:c.1199+502A>T	12:g.103236922T>A	Branchpoint associated	Branchpoint associated	35	TRUE	25bp_pseudoexon_inclusion	pbarbosa_2022
12	103237873	102844095	G	T	ENSG00000171759	PAH	ENST00000553106.1:c.1065+241C>A	12:g.103237873G>T	Pseudoexon activation	Exonic-like	21	TRUE	81bp_pseudoexon_inclusion	pbarbosa_2022
12	103248546	102854768	A	G	ENSG00000171759	PAH	ENST00000553106.1:c.706+368T>C	12:g.103248546A>G	Pseudoexon activation	Exonic-like	34	TRUE	313bp_pseudoexon_inclusion	pbarbosa_2022
8	103292525	102280297	CC	TT	ENSG00000104517	UBR5	ENST00000520539.1:c.6001+96_6001+97delinsAA	8:g.103292525_103292526delinsTT	Partial intron retention	Donor downstream	2	TRUE	intron_retention	jung_2021
1	103386637	102921081	A	C	ENSG00000060718	COL11A1	ENST00000370096.3:c.3708+437T>G	1:g.103386637A>C	Pseudoexon activation	New splice donor	1	TRUE	pseudoexon_inclusion	keegan_2022
X	106199190	106955960	T	C	ENSG00000133131	MORC4	ENST00000355610.4:c.1509+520A>G	X:g.106199190T>C	Pseudoexon activation	New splice donor	1	TRUE	pseudoexon_inclusion	jung_2021
X	107811300	108568070	A	G	ENSG00000188153	COL4A5	ENST00000328300.6:c.277-559A>G	X:g.107811300A>G	Pseudoexon activation	Exonic-like	22	TRUE	58bp_pseudoexon_inclusion	pbarbosa_2022
X	107813924	108570694	G	A	ENSG00000188153	COL4A5	ENST00000328300.6:c.385-719G>A	X:g.107813924G>A	Pseudoexon activation	Exonic-like	47	TRUE	147bp_pseudoexon_inclusion	vazDrago_2017
X	107820077	108576847	G	T	ENSG00000188153	COL4A5	ENST00000328300.6:c.609+875G>T	X:g.107820077G>T	Pseudoexon activation	New splice donor	1	TRUE	pseudoexon_inclusion	keegan_2022
X	107820081	108576851	A	G	ENSG00000188153	COL4A5	ENST00000328300.6:c.609+879A>G	X:g.107820081A>G	Pseudoexon activation	New splice donor	0	TRUE	128bp_pseudoexon_inclusion	pbarbosa_2022
X	107842994	108599764	C	G	ENSG00000188153	COL4A5	ENST00000328300.6:c.1948+894C>G	X:g.107842994C>G	Pseudoexon activation	Acceptor associated	0	TRUE	pseudoexon_inclusion	keegan_2022
X	107849932	108606702	A	G	ENSG00000188153	COL4A5	ENST00000328300.6:c.2245-40A>G	X:g.107849932A>G	Branchpoint associated	Branchpoint associated	39	TRUE	exon_skipping	leman_2020
X	107851397	108608167	C	G	ENSG00000188153	COL4A5	ENST00000328300.6:c.2395+1275C>G	X:g.107851397C>G	Branchpoint associated	Branchpoint associated	32	TRUE	53bp_pseudoexon_inclusion	pbarbosa_2022
X	107851414	108608184	G	T	ENSG00000188153	COL4A5	ENST00000328300.6:c.2395+1292G>T	X:g.107851414G>T	Pseudoexon activation	Acceptor associated	15	TRUE	53bp_pseudoexon_inclusion	pbarbosa_2022
X	107852872	108609642	A	G	ENSG00000188153	COL4A5	ENST00000328300.6:c.2395+2750A>G	X:g.107852872A>G	Pseudoexon activation	Acceptor associated	0	TRUE	pseudoexon_inclusion	vazDrago_2017
X	107932678	108689448	T	G	ENSG00000188153	COL4A5	ENST00000328300.6:c.4528+1754T>G	X:g.107932678T>G	Pseudoexon activation	Donor downstream	4	TRUE	pseudoexon_inclusion	keegan_2022
X	107935633	108692403	A	G	ENSG00000188153	COL4A5	ENST00000328300.6:c.4529-345A>G	X:g.107935633A>G	Pseudoexon activation	New splice donor	0	TRUE	pseudoexon_inclusion	keegan_2022
11	108121024	108250297	C	T	ENSG00000149311	ATM	ENST00000278616.4:c.1236-404C>T	11:g.108121024C>T	Pseudoexon activation	New splice donor	1	TRUE	pseudoexon_inclusion	keegan_2022
11	108123274	108252547	T	G	ENSG00000149311	ATM	ENST00000278616.4:c.1803-270T>G	11:g.108123274T>G	Pseudoexon activation	Donor downstream	4	TRUE	56bp_pseudoexon_inclusion	pbarbosa_2022
11	108124418	108253691	A	G	ENSG00000149311	ATM	ENST00000278616.4:c.1899-123A>G	11:g.108124418A>G	Pseudoexon activation	New splice donor	0	TRUE	pseudoexon_inclusion	keegan_2022
11	108131354	108260627	G	C	ENSG00000149311	ATM	ENST00000278616.4:c.2466+1552G>C	11:g.108131354G>C	Pseudoexon activation	Acceptor associated	2	TRUE	pseudoexon_inclusion	keegan_2022
11	108138753	108268026	A	G	ENSG00000149311	ATM	ENST00000278616.4:c.2639-384A>G	11:g.108138753A>G	Pseudoexon activation	New splice donor	0	TRUE	pseudoexon_inclusion	keegan_2022
11	108141209	108270482	GGTAA	G	ENSG00000149311	ATM	ENST00000278616.4:c.2839-579_2839-576del	11:g.108141212_108141215del	Pseudoexon activation	Exonic-like	13	TRUE	pseudoexon_inclusion	vazDrago_2017
11	108141211	108270484	TAAGT	T	ENSG00000149311	ATM	ENST00000278616.4:c.2839-579_2839-576del	11:g.108141212_108141215del	Pseudoexon activation	Exonic-like	15	TRUE	pseudoexon_inclusion	keegan_2022
11	108158168	108287441	A	G	ENSG00000149311	ATM	ENST00000278616.4:c.3994-159A>G	11:g.108158168A>G	Pseudoexon activation	Exonic-like	33	TRUE	112bp_pseudoexon_inclusion	vazDrago_2017
11	108179837	108309110	A	G	ENSG00000149311	ATM	ENST00000278616.4:c.5763-1050A>G	11:g.108179837A>G	Pseudoexon activation	Donor downstream	4	TRUE	pseudoexon_inclusion	keegan_2022
11	108227630	108356903	A	G	ENSG00000149311	ATM	ENST00000278616.4:c.8850+2029A>G	11:g.108227630A>G	Pseudoexon activation	Acceptor associated	0	TRUE	pseudoexon_inclusion	keegan_2022
9	108368857	105606576	G	T	ENSG00000106692	FKTN	ENST00000223528.2:c.648-1243G>T	9:g.108368857G>T	Pseudoexon activation	Donor downstream	5	TRUE	pseudoexon_inclusion	keegan_2022
4	108945190	108024034	G	T	ENSG00000138796	HADH	ENST00000603302.1:c.636+471G>T	4:g.108945190G>T	Pseudoexon activation	New splice donor	1	TRUE	pseudoexon_inclusion	vazDrago_2017
12	108961426	108567650	G	C	ENSG00000136003	ISCU	ENST00000311893.9:c.418+382G>C	12:g.108961426G>C	Pseudoexon activation	Acceptor associated	7	TRUE	pseudoexon_inclusion	vazDrago_2017
6	109768860	109447657	C	T	ENSG00000135596	MICAL1	ENST00000358807.3:c.1986+24G>A	6:g.109768860C>T	Partial intron retention	Donor downstream	3	TRUE	intron_retention	jung_2021
12	109999068	109561263	G	A	ENSG00000139428	MMAB	ENST00000545712.2:c.519+157C>T	12:g.109999068G>A	Pseudoexon activation	Exonic-like	21	TRUE	87bp_pseudoexon_inclusion	petersen_2021
8	110574146	109561917	A	C	ENSG00000147654	EBAG9	ENST00000337573.5:c.521+988A>C	8:g.110574146A>C	Pseudoexon activation	Exonic-like	4	TRUE	pseudoexon_inclusion	jung_2021
5	111068304	111732607	G	A	ENSG00000134986	NREP	ENST00000395634.3:c.214-1561C>T	5:g.111068304G>A	Pseudoexon activation	New splice donor	1	TRUE	pseudoexon_inclusion&intron_retention	jung_2021
11	111750491	111879767	C	T	ENSG00000137720	C11orf1	ENST00000260276.3:c.45+162C>T	11:g.111750491C>T	Partial intron retention	New splice donor	1	TRUE	intron_retention	jung_2021
11	112098994	112228271	A	T	ENSG00000150787	PTS	ENST00000280362.3:c.84-323A>T	11:g.112098994A>T	Pseudoexon activation	Acceptor associated	8	TRUE	79bp_pseudoexon_inclusion	pbarbosa_2022
11	112100215	112229492	A	T	ENSG00000150787	PTS	ENST00000280362.3:c.164-716A>T	11:g.112100215A>T	Pseudoexon activation	Donor downstream	5	TRUE	70bp_pseudoexon_inclusion	pbarbosa_2022
11	112100259	112229536	C	T	ENSG00000150787	PTS	ENST00000280362.3:c.164-672C>T	11:g.112100259C>T	Pseudoexon activation	New splice donor	1	TRUE	pseudoexon_inclusion	pbarbosa_2022
5	112115546	112779849	G	A	ENSG00000134982	APC	ENST00000457016.1:c.532-941G>A	5:g.112115546G>A	Pseudoexon activation	Exonic-like	2	TRUE	pseudoexon_inclusion	vazDrago_2017
5	112126337	112790640	T	G	ENSG00000134982	APC	ENST00000457016.1:c.646-1806T>G	5:g.112126337T>G	Pseudoexon activation	New splice donor	0	TRUE	pseudoexon_inclusion	keegan_2022
5	112158417	112822720	A	G	ENSG00000134982	APC	ENST00000457016.1:c.1408+729A>G	5:g.112158417A>G	Pseudoexon activation	New splice donor	1	TRUE	pseudoexon_inclusion	keegan_2022
5	112158419	112822722	C	T	ENSG00000134982	APC	ENST00000457016.1:c.1408+731C>T	5:g.112158419C>T	Pseudoexon activation	New splice donor	1	TRUE	pseudoexon_inclusion	vazDrago_2017
5	112158423	112822726	A	T	ENSG00000134982	APC	ENST00000457016.1:c.1408+735A>T	5:g.112158423A>T	Pseudoexon activation	Donor downstream	4	TRUE	pseudoexon_inclusion	vazDrago_2017
6	112381431	112060228	G	T	ENSG00000112761	WISP3	ENST00000361714.1:c.103-763G>T	6:g.112381431G>T	Pseudoexon activation	Acceptor associated	13	TRUE	pseudoexon_inclusion	keegan_2022
2	112582942	111825365	G	A	ENSG00000153107	ANAPC1	ENST00000341068.3:c.2705-198C>T	2:g.112582942G>A	Pseudoexon activation	Donor downstream	5	TRUE	95bp_pseudoexon_inclusion	pbarbosa_2022
2	112999006	112241429	C	G	ENSG00000144161	ZC3H8	ENST00000409573.2:c.157-2901G>C	2:g.112999006C>G	Pseudoexon activation	Exonic-like	25	TRUE	pseudoexon_inclusion	jung_2021
1	113242108	112699486	G	A	ENSG00000155363	MOV10	ENST00000413052.2:c.2584-199G>A	1:g.113242108G>A	Branchpoint associated	Branchpoint associated	21	TRUE	intron_retention	jung_2021
13	113770192	113115878	G	A	ENSG00000057593	F7	ENST00000375581.3:c.571+78G>A	13:g.113770192G>A	Partial intron retention	Exonic-like	2	TRUE	79bp_exon_extension; 79bp_partial_intron_retention	pbarbosa_2022
13	113770688	113116374	C	G	ENSG00000057593	F7	ENST00000375581.3:c.572-392C>G	13:g.113770688C>G	Pseudoexon activation	New splice donor	0	TRUE	282bp_pseudoexon_inclusion	pbarbosa_2022
2	113955280	113197703	G	C	ENSG00000125637	PSD4	ENST00000245796.6:c.2458-44G>C	2:g.113955280G>C	Partial intron retention	Acceptor associated	4	TRUE	intron_retention	jung_2021
7	117179040	117538986	AGAAT	A	ENSG00000001626	CFTR	ENST00000003084.6:c.870-1113_870-1110del	7:g.117179041_117179044del	Pseudoexon activation	Exonic-like	49	TRUE	pseudoexon_inclusion	tubeuf_2020
7	117218381	117578327	A	G	ENSG00000001626	CFTR	ENST00000003084.6:c.1585-9412A>G	7:g.117218381A>G	Pseudoexon activation	Donor downstream	4	TRUE	pseudoexon_inclusion	keegan_2022
7	117229521	117589467	A	G	ENSG00000001626	CFTR	ENST00000003084.6:c.1680-886A>G	7:g.117229521A>G	Pseudoexon activation	New splice donor	0	TRUE	49bp_pseudoexon_inclusion	pbarbosa_2022
7	117229524	117589470	A	G	ENSG00000001626	CFTR	ENST00000003084.6:c.1680-883A>G	7:g.117229524A>G	Pseudoexon activation	New splice donor	1	TRUE	pseudoexon_inclusion	keegan_2022
7	117229530	117589476	G	T	ENSG00000001626	CFTR	ENST00000003084.6:c.1680-877G>T	7:g.117229530G>T	Pseudoexon activation	Donor downstream	5	TRUE	pseudoexon_inclusion	keegan_2022
7	117250260	117610206	A	T	ENSG00000001626	CFTR	ENST00000003084.6:c.2989-313A>T	7:g.117250260A>T	Pseudoexon activation	New splice donor	1	TRUE	pseudoexon_inclusion	keegan_2022
7	117266272	117626218	C	G	ENSG00000001626	CFTR	ENST00000003084.6:c.3469-1304C>G	7:g.117266272C>G	Pseudoexon activation	New splice donor	0	TRUE	pseudoexon_inclusion	keegan_2022
7	117280015	117639961	C	T	ENSG00000001626	CFTR	ENST00000003084.6:c.3718-2477C>T	7:g.117280015C>T	Pseudoexon activation	New splice donor	1	TRUE	pseudoexon_inclusion	vazDrago_2017
7	117288374	117648320	A	G	ENSG00000001626	CFTR	ENST00000003084.6:c.3874-4522A>G	7:g.117288374A>G	Pseudoexon activation	Acceptor associated	0	TRUE	125bp_pseudoexon_inclusion	pbarbosa_2022
12	117479874	117042069	G	A	ENSG00000088992	TESC	ENST00000335209.7:c.520-75C>T	12:g.117479874G>A	Partial intron retention	Donor downstream	21	TRUE	intron_retention	jung_2021
11	118888601	119017891	G	C	ENSG00000118181	RPS25	ENST00000527673.1:c.99+67C>G	11:g.118888601G>C	Partial intron retention	Donor downstream	4	TRUE	intron_retention	jung_2021
3	119218896	119500049	C	T	ENSG00000113845	TIMMDC1	ENST00000494664.1:c.195-646C>T	3:g.119218896C>T	Pseudoexon activation	New splice donor	1	TRUE	pseudoexon_inclusion	jung_2021
3	119234712	119515865	A	G	ENSG00000113845	TIMMDC1	ENST00000494664.1:c.597-1340A>G	3:g.119234712A>G	Pseudoexon activation	Exonic-like	6	TRUE	80bp_pseudoexon_inclusion	pbarbosa_2022
3	120396773	120677926	T	G	ENSG00000113924	HGD	ENST00000283871.5:c.16-2063A>C	3:g.120396773T>G	Pseudoexon activation	Exonic-like	23	TRUE	126bp_pseudoexon_inclusion	pbarbosa_2022
10	122611080	120851568	A	G	ENSG00000120008	WDR11	ENST00000263461.6:c.86+62A>G	10:g.122611080A>G	Partial intron retention	Donor downstream	16	TRUE	intron_retention	jung_2021
12	122845962	122361415	C	T	ENSG00000130779	CLIP1	ENST00000540338.1:c.783-234G>A	12:g.122845962C>T	Partial intron retention	Exonic-like	14	TRUE	intron_retention	jung_2021
6	123957870	123636725	T	C	ENSG00000186439	TRDN	ENST00000398178.3:c.22+29A>G	6:g.123957870T>C	Partial intron retention	New splice donor	1	TRUE	29bp_exon_extension	moles-fernández_2021
7	124532129	124892075	C	G	ENSG00000128513	POT1	ENST00000357628.3:c.124+191G>C	7:g.124532129C>G	Pseudoexon activation	Exonic-like	14	TRUE	pseudoexon_inclusion&intron_retention	jung_2021
7	124532780	124892726	T	C	ENSG00000128513	POT1	ENST00000357628.3:c.10-346A>G	7:g.124532780T>C	Pseudoexon activation	Exonic-like	25	TRUE	pseudoexon_inclusion&intron_retention	jung_2021
10	126100239	124411670	G	C	ENSG00000065154	OAT	ENST00000368845.5:c.199+303C>G	10:g.126100239G>C	Pseudoexon activation	New splice donor	0	TRUE	pseudoexon_inclusion	vazDrago_2017
10	127477605	125789036	A	C	ENSG00000188690	UROS	ENST00000368797.4:c.661-31T>G	10:g.127477605A>C	Branchpoint associated	Branchpoint associated	30	TRUE	increase_exon_inclusion	leman_2020
10	127477946	125789377	G	T	ENSG00000188690	UROS	ENST00000368797.4:c.661-372C>A	10:g.127477946G>T	Partial intron retention	Acceptor associated	13	TRUE	intron_retention	jung_2021
5	127670562	128334870	A	C	ENSG00000138829	FBN2	ENST00000508053.1:c.3974-26T>G	5:g.127670562A>C	Branchpoint associated	Branchpoint associated	25	TRUE	exon_skipping	leman_2020
7	127957815	128317762	T	C	ENSG00000106344	RBM28	ENST00000223073.2:c.1714-29A>G	7:g.127957815T>C	Branchpoint associated	Branchpoint associated	28	TRUE	exon_skipping	jung_2021
X	128687279	129553302	A	G	ENSG00000122126	OCRL	ENST00000371113.4:c.239-4023A>G	X:g.128687279A>G	Pseudoexon activation	New splice donor	0	TRUE	pseudoexon_inclusion	keegan_2022
9	129377624	126615345	CGGCGCTGACGGCCGGGC	C	ENSG00000136944	LMX1B	ENST00000355497.5:c.140-37_140-21del	9:g.129377625_129377641del	Branchpoint associated	Branchpoint associated	36	TRUE	exon_skipping	zhang_2022
9	129377628	126615349	GCTGAC	G	ENSG00000136944	LMX1B	ENST00000355497.5:c.140-33_140-29del	9:g.129377629_129377633del	Branchpoint associated	Branchpoint associated	32	TRUE	exon_skipping	leman_2020
9	130578354	127816075	A	G	ENSG00000106991	ENG	ENST00000373203.4:c.1742-22T>C	9:g.130578354A>G	Branchpoint associated	Branchpoint associated	21	TRUE	exon_skipping	leman_2020
X	131221430	132087402	T	C	ENSG00000165694	FRMD7	ENST00000298542.4:c.383-1368A>G	X:g.131221430T>C	Pseudoexon activation	Exonic-like	31	TRUE	80bp_pseudoexon_inclusion	pbarbosa_2022
X	131231231	132097203	A	T	ENSG00000165694	FRMD7	ENST00000298542.4:c.284+63T>A	X:g.131231231A>T	Pseudoexon activation	Acceptor associated	1	TRUE	142bp_pseudoexon_inclusion	pbarbosa_2022
3	132436749	132717905	G	C	ENSG00000113971	NPHP3	ENST00000337331.5:c.671-996C>G	3:g.132436749G>C	Pseudoexon activation	Donor downstream	49	TRUE	163bp_pseudoexon_inclusion	pbarbosa_2022
9	133362687	130487300	T	C	ENSG00000130707	ASS1	ENST00000372394.1:c.839-2033T>C	9:g.133362687T>C	Partial intron retention	Exonic-like	21	TRUE	intron_retention	jung_2021
X	133625464	134491434	A	G	ENSG00000165704	HPRT1	ENST00000298556.7:c.402+1229A>G	X:g.133625464A>G	Pseudoexon activation	New splice donor	0	TRUE	pseudoexon_inclusion	keegan_2022
X	133628822	134494792	T	A	ENSG00000165704	HPRT1	ENST00000298556.7:c.485+1202T>A	X:g.133628822T>A	Pseudoexon activation	Acceptor associated	1	TRUE	pseudoexon_inclusion	vazDrago_2017
11	134011925	134142030	G	C	ENSG00000166086	JAM3	ENST00000299106.4:c.256+1260G>C	11:g.134011925G>C	Pseudoexon activation	Acceptor associated	2	TRUE	101bp_pseudoexon_inclusion	pbarbosa_2022
9	135173806	132298419	T	C	ENSG00000107290	SETX	ENST00000224140.5:c.5549-107A>G	9:g.135173806T>C	Pseudoexon activation	Donor downstream	4	TRUE	73bp_pseudoexon_inclusion	pbarbosa_2022
X	135736499	136654340	CAAAATGAC	C	ENSG00000102245	CD40LG	ENST00000370629.2:c.289-32_289-25del	X:g.135736500_135736507del	Branchpoint associated	Branchpoint associated	33	TRUE	exon_skipping	zhang_2022
X	135737600	136655441	A	T	ENSG00000102245	CD40LG	ENST00000370629.2:c.347-915A>T	X:g.135737600A>T	Pseudoexon activation	New splice donor	1	TRUE	pseudoexon_inclusion	vazDrago_2017
3	135981369	136262527	A	G	ENSG00000114054	PCCB	ENST00000469217.1:c.603+462A>G	3:g.135981369A>G	Pseudoexon activation	Donor downstream	4	TRUE	72bp_pseudoexon_inclusion	moles-fernández_2021
3	136003251	136284409	A	G	ENSG00000114054	PCCB	ENST00000469217.1:c.714+462A>G	3:g.136003251A>G	Pseudoexon activation	Donor downstream	4	TRUE	pseudoexon_inclusion	vazDrago_2017
9	136219256	133352401	T	C	ENSG00000148290	SURF1	ENST00000371974.3:c.751+45A>G	9:g.136219256T>C	Partial intron retention	Donor downstream	4	TRUE	intron_retention	jung_2021
3	136665160	136946318	A	G	ENSG00000158092	NCK1	ENST00000481752.1:c.939+23A>G	3:g.136665160A>G	Partial intron retention	Donor downstream	4	TRUE	intron_retention	jung_2021
3	136701582	136982740	C	G	ENSG00000174564	IL20RB	ENST00000329582.4:c.406+390C>G	3:g.136701582C>G	Pseudoexon activation	New splice donor	1	TRUE	pseudoexon_inclusion&intron_retention	jung_2021
9	137001975	134136853	C	T	ENSG00000196363	WDR5	ENST00000358625.3:c.-59+653C>T	9:g.137001975C>T	Partial intron retention	New splice donor	1	TRUE	intron_retention	jung_2021
9	137686903	134795057	T	G	ENSG00000130635	COL5A1	ENST00000371817.3:c.2701-25T>G	9:g.137686903T>G	Branchpoint associated	Branchpoint associated	24	TRUE	exon_skipping	leman_2020
X	138619496	139537337	A	G	ENSG00000101981	F9	ENST00000218099.2:c.253-25A>G	X:g.138619496A>G	Branchpoint associated	Branchpoint associated	24	TRUE	partial_intron_retention	zhang_2022
2	139312034	138554464	G	A	ENSG00000144228	SPOPL	ENST00000280098.4:c.480+1783G>A	2:g.139312034G>A	Pseudoexon activation	Exonic-like	26	TRUE	pseudoexon_inclusion	jung_2021
9	139992541	137098089	T	G	ENSG00000177239	MAN1B1	ENST00000371589.4:c.730+152T>G	9:g.139992541T>G	Pseudoexon activation	Exonic-like	3	TRUE	pseudoexon_inclusion	jung_2021
9	140373788	137479336	C	A	ENSG00000130653	PNPLA7	ENST00000406427.1:c.2581-98G>T	9:g.140373788C>A	Partial intron retention	Exonic-like	20	TRUE	intron_retention	jung_2021
5	141526805	142147240	C	T	ENSG00000131507	NDFIP1	ENST00000253814.4:c.*2+2564C>T	5:g.141526805C>T	Pseudoexon activation	Exonic-like	6	TRUE	pseudoexon_inclusion	jung_2021
8	144676049	143593879	C	A	ENSG00000104529	EEF1D	ENST00000423316.2:c.-14-1219G>T	8:g.144676049C>A	Partial intron retention	Donor downstream	13	TRUE	intron_retention	jung_2021
8	145157654	144102751	G	A	ENSG00000179526	SHARPIN	ENST00000398712.2:c.376+300C>T	8:g.145157654G>A	Partial intron retention	New splice donor	1	TRUE	intron_retention	jung_2021
8	145242443	144187540	G	C	ENSG00000179832	MROH1	ENST00000528919.1:c.563-3244G>C	8:g.145242443G>C	Pseudoexon activation	Acceptor associated	2	TRUE	pseudoexon_inclusion&intron_retention	jung_2021
8	145654959	144429576	C	G	ENSG00000160949	TONSL	ENST00000409379.3:c.3944-240G>C	8:g.145654959C>G	Partial intron retention	Exonic-like	18	TRUE	intron_retention	jung_2021
5	147790860	148411297	C	G	ENSG00000145868	FBXO38	ENST00000394370.3:c.1093+532C>G	5:g.147790860C>G	Pseudoexon activation	Donor downstream	59	TRUE	pseudoexon_inclusion	keegan_2022
X	148568762	149487231	T	C	ENSG00000241489	IDS	ENST00000422081.2:c.374-133A>G	X:g.148568762T>C	Pseudoexon activation	Donor downstream	4	TRUE	pseudoexon_inclusion	vazDrago_2017
3	148717967	149000180	C	G	ENSG00000163754	GYG1	ENST00000345003.4:c.481+3276C>G	3:g.148717967C>G	Pseudoexon activation	Donor downstream	4	TRUE	pseudoexon_inclusion	keegan_2022
3	148888270	149170483	G	A	ENSG00000163755	HPS3	ENST00000296051.2:c.2888-1612G>A	3:g.148888270G>A	Pseudoexon activation	Acceptor associated	1	TRUE	pseudoexon_inclusion	keegan_2022
7	149428305	149731215	C	A	ENSG00000133619	KRBA1	ENST00000255992.10:c.2144-457C>A	7:g.149428305C>A	Partial intron retention	Donor downstream	2	TRUE	intron_retention	jung_2021
5	149440308	150060745	CCT	C	ENSG00000182578	CSF1R	ENST00000286301.3:c.1969+115_1969+116del	5:g.149440309_149440310del	Pseudoexon activation	Exonic-like	22	TRUE	pseudoexon_inclusion	keegan_2022
X	149831329	150662856	A	G	ENSG00000171100	MTM1	ENST00000370396.2:c.1468-577A>G	X:g.149831329A>G	Pseudoexon activation	Donor downstream	4	TRUE	48bp_pseudoexon_inclusion	pbarbosa_2022
X	150572076	151403604	A	C	ENSG00000160131	VMA21	ENST00000330374.6:c.54-27A>C	X:g.150572076A>C	Branchpoint associated	Branchpoint associated	26	TRUE	lower_expression	zhang_2022
X	150572076	151403604	A	T	ENSG00000160131	VMA21	ENST00000330374.6:c.54-27A>T	X:g.150572076A>T	Branchpoint associated	Branchpoint associated	26	TRUE	lower_expression	zhang_2022
7	150646165	150949077	T	C	ENSG00000055118	KCNH2	ENST00000262186.5:c.2399-28A>G	7:g.150646165T>C	Branchpoint associated	Branchpoint associated	27	TRUE	partial_intron_retention	leman_2020
3	150660197	150942410	A	C	ENSG00000163646	CLRN1	ENST00000328863.4:c.254-649T>G	3:g.150660197A>C	Pseudoexon activation	New splice donor	1	TRUE	230bp_pseudoexon_inclusion	pbarbosa_2022
1	151022052	151049576	G	T	ENSG00000143443	C1orf56	ENST00000368926.5:c.1005+724G>T	1:g.151022052G>T	Partial intron retention	Acceptor associated	4	TRUE	intron_retention	jung_2021
1	151785139	151812663	CT	C	ENSG00000143365	RORC	ENST00000318247.6:c.1285+283del	1:g.151785140del	Pseudoexon activation	Acceptor associated	11	TRUE	pseudoexon_inclusion&intron_retention	jung_2021
2	152355017	151498503	G	T	ENSG00000183091	NEB	ENST00000397345.3:c.24115-151C>A	2:g.152355017G>T	Pseudoexon activation	Exonic-like	13	TRUE	pseudoexon_inclusion	keegan_2022
2	152552812	151696298	T	C	ENSG00000183091	NEB	ENST00000397345.3:c.1569+339A>G	2:g.152552812T>C	Pseudoexon activation	Acceptor associated	0	TRUE	pseudoexon_inclusion	keegan_2022
X	153131293	153865838	T	G	ENSG00000198910	L1CAM	ENST00000370060.1:c.2432-19A>C	X:g.153131293T>G	Branchpoint associated	Branchpoint associated	18	TRUE	partial_intron_retention	leman_2020
X	153641699	154413362	G	A	ENSG00000102125	TAZ	ENST00000299328.5:c.284+110G>A	X:g.153641699G>A	Partial intron retention	Donor downstream	3	TRUE	106bp_exon_extension	vazDrago_2017
X	153736984	154508653	C	T	ENSG00000071889	FAM3A	ENST00000447601.2:c.152-56G>A	X:g.153736984C>T	Partial intron retention	Acceptor associated	7	TRUE	intron_retention	jung_2021
X	153787731	154559516	C	T	ENSG00000073009	IKBKG	ENST00000369609.5:c.722+866C>T	X:g.153787731C>T	Pseudoexon activation	Donor downstream	5	TRUE	44bp_pseudoexon_inclusion	pbarbosa_2022
X	153788599	154560384	A	T	ENSG00000073009	IKBKG	ENST00000369609.5:c.723-23A>T	X:g.153788599A>T	Branchpoint associated	Branchpoint associated	22	TRUE	exon_skipping&partial_intron_retention	zhang_2022
X	153991848	154763573	C	G	ENSG00000130826	DKC1	ENST00000369550.5:c.16+592C>G	X:g.153991848C>G	Pseudoexon activation	Donor downstream	2	TRUE	pseudoexon_inclusion	keegan_2022
X	154130469	154902194	T	C	ENSG00000185010	F8	ENST00000360256.4:c.5999-27A>G	X:g.154130469T>C	Branchpoint associated	Branchpoint associated	26	TRUE	exon_skipping	pbarbosa_2022
X	154130719	154902444	C	T	ENSG00000185010	F8	ENST00000360256.4:c.5999-277G>A	X:g.154130719C>T	Pseudoexon activation	Donor downstream	3	TRUE	95-bp_pseudoexon_inclusion	pbarbosa_2022
X	154131240	154902965	C	T	ENSG00000185010	F8	ENST00000360256.4:c.5999-798G>A	X:g.154131240C>T	Pseudoexon activation	Acceptor associated	10	TRUE	pseudoexon_inclusion	vazDrago_2017
X	154131652	154903377	G	A	ENSG00000185010	F8	ENST00000360256.4:c.5998+529C>T	X:g.154131652G>A	Pseudoexon activation	New splice donor	1	TRUE	pseudoexon_inclusion	vazDrago_2017
X	154132892	154904617	G	A	ENSG00000185010	F8	ENST00000360256.4:c.5587-93C>T	X:g.154132892G>A	Pseudoexon activation	New splice donor	1	TRUE	pseudoexon_inclusion	keegan_2022
X	154132897	154904622	C	T	ENSG00000185010	F8	ENST00000360256.4:c.5587-98G>A	X:g.154132897C>T	Pseudoexon activation	Donor downstream	3	TRUE	pseudoexon_inclusion	keegan_2022
X	154143411	154915136	T	C	ENSG00000185010	F8	ENST00000360256.4:c.5220-8563A>G	X:g.154143411T>C	Pseudoexon activation	Acceptor associated	0	TRUE	pseudoexon_inclusion	keegan_2022
X	154174820	154946545	C	G	ENSG00000185010	F8	ENST00000360256.4:c.2113+1153G>C	X:g.154174820C>G	Pseudoexon activation	Exonic-like	10	TRUE	112bp_pseudoexon_inclusion	petersen_2021
X	154174820	154946545	CT	C	ENSG00000185010	F8	ENST00000360256.4:c.2113+1152del	X:g.154174821del	Pseudoexon activation	Exonic-like	10	TRUE	113bp_pseudoexon_inclusion	petersen_2021
X	154175372	154947097	C	T	ENSG00000185010	F8	ENST00000360256.4:c.2113+601G>A	X:g.154175372C>T	Pseudoexon activation	Donor downstream	2	TRUE	122bp_pseudoexon_inclusion	pbarbosa_2022
X	154175499	154947224	GAAAAAAAAAAAAA	G	ENSG00000185010	F8	ENST00000360256.4:c.2113+461_2113+473del	X:g.154175512_154175524del	Pseudoexon activation	Acceptor associated	2	TRUE	122bp_pseudoexon_inclusion	petersen_2021
X	154189025	154960750	T	C	ENSG00000185010	F8	ENST00000360256.4:c.1537+325A>G	X:g.154189025T>C	Pseudoexon activation	New splice donor	0	TRUE	pseudoexon_inclusion	keegan_2022
X	154193643	154965368	T	C	ENSG00000185010	F8	ENST00000360256.4:c.1443+602A>G	X:g.154193643T>C	Pseudoexon activation	Acceptor associated	0	TRUE	262bp_pseudoexon_inclusion	pbarbosa_2022
X	154249118	155020843	T	C	ENSG00000185010	F8	ENST00000360256.4:c.143+1567A>G	X:g.154249118T>C	Pseudoexon activation	New splice donor	0	TRUE	191bp_pseudoexon_inclusion	pbarbosa_2022
7	155099062	155307352	G	A	ENSG00000186480	INSIG1	ENST00000340368.4:c.805-889G>A	7:g.155099062G>A	Pseudoexon activation	Donor downstream	5	TRUE	pseudoexon_inclusion	jung_2021
1	155206890	155237099	G	T	ENSG00000177628	GBA	ENST00000327247.5:c.999+242C>A	1:g.155206890G>T	Partial intron retention	Donor downstream	2	TRUE	239bp_exon_extension	pbarbosa_2022
4	155486360	154565208	A	G	ENSG00000171564	FGB	ENST00000302068.4:c.115-600A>G	4:g.155486360A>G	Pseudoexon activation	Exonic-like	23	TRUE	50bp_pseudoexon_inclusion	vazDrago_2017
4	155527225	154606073	T	C	ENSG00000171557	FGG	ENST00000336098.3:c.1129+632A>G	4:g.155527225T>C	Pseudoexon activation	New splice donor	0	TRUE	pseudoexon_inclusion	keegan_2022
4	155530122	154608970	T	A	ENSG00000171557	FGG	ENST00000336098.3:c.667-320A>T	4:g.155530122T>A	Pseudoexon activation	Donor downstream	5	TRUE	pseudoexon_inclusion	vazDrago_2017
1	156643796	156674004	C	A	ENSG00000132688	NES	ENST00000368223.3:c.909-477G>T	1:g.156643796C>A	Pseudoexon activation	Exonic-like	16	TRUE	pseudoexon_inclusion&intron_retention	jung_2021
1	156842631	156872839	C	G	ENSG00000198400	NTRK1	ENST00000524377.1:c.851-794C>G	1:g.156842631C>G	Pseudoexon activation	New splice donor	0	TRUE	pseudoexon_inclusion	keegan_2022
1	156843392	156873600	T	A	ENSG00000198400	NTRK1	ENST00000524377.1:c.851-33T>A	1:g.156843392T>A	Branchpoint associated	Branchpoint associated	32	TRUE	partial_intron_retention	leman_2020
3	158367854	158650065	G	A	ENSG00000168827	GFM1	ENST00000486715.1:c.689+908G>A	3:g.158367854G>A	Pseudoexon activation	Donor downstream	3	TRUE	57bp_pseudoexon_inclusion (non canonical isoform activation)	pbarbosa_2022
4	159602711	158681559	C	G	ENSG00000171503	ETFDH	ENST00000511912.1:c.176-636C>G	4:g.159602711C>G	Pseudoexon activation	Acceptor associated	0	TRUE	pseudoexon_inclusion	keegan_2022
1	161284289	161314499	A	G	ENSG00000143252	SDHC	ENST00000367975.2:c.20+74A>G	1:g.161284289A>G	Partial intron retention	New splice donor	0	TRUE	75bp_exon_extension	pbarbosa_2022
2	166863768	166007258	A	G	ENSG00000144285	SCN1A	ENST00000303395.4:c.4002+2461T>C	2:g.166863768A>G	Pseudoexon activation	Exonic-like	29	TRUE	64bp_pseudoexon_inclusion	pbarbosa_2022
1	169521527	169552289	T	C	ENSG00000198734	F5	ENST00000367797.3:c.1296+268A>G	1:g.169521527T>C	Pseudoexon activation	New splice donor	0	TRUE	pseudoexon_inclusion	keegan_2022
6	170061799	169661703	T	C	ENSG00000184465	WDR27	ENST00000448612.1:c.1025+601A>G	6:g.170061799T>C	Pseudoexon activation	New splice donor	1	TRUE	pseudoexon_inclusion	jung_2021
2	171805024	170948514	T	G	ENSG00000115806	GORASP2	ENST00000234160.4:c.144+84T>G	2:g.171805024T>G	Partial intron retention	Donor downstream	4	TRUE	intron_retention	jung_2021
5	178414570	178987569	A	AT	ENSG00000113262	GRM6	ENST00000231188.5:c.1355-587dup	5:g.178414571dup	Pseudoexon activation	Donor downstream	2	TRUE	75bp_pseudoexon_inclusion	pbarbosa_2022
3	179293210	179575422	C	A	ENSG00000136518	ACTL6A	ENST00000429709.2:c.477-795C>A	3:g.179293210C>A	Partial intron retention	Acceptor associated	9	TRUE	intron_retention	jung_2021
1	182355813	182386678	C	T	ENSG00000135821	GLUL	ENST00000311223.5:c.329-276G>A	1:g.182355813C>T	Partial intron retention	Donor downstream	2	TRUE	intron_retention	jung_2021
3	185375702	185657914	G	A	ENSG00000073792	IGF2BP2	ENST00000382199.2:c.1269+427C>T	3:g.185375702G>A	Partial intron retention	Exonic-like	5	TRUE	intron_retention	jung_2021
1	192545208	192576078	GC	G	ENSG00000090104	RGS1	ENST00000367459.3:c.137+150del	1:g.151785140de	Partial intron retention	Donor downstream	21	TRUE	intron_retention	jung_2021
3	193335986	193618197	G	A	ENSG00000198836	OPA1	ENST00000361908.3:c.557-672G>A	3:g.193335986G>A	Pseudoexon activation	Acceptor associated	1	TRUE	pseudoexon_inclusion	vazDrago_2017
3	193335990	193618201	G	A	ENSG00000198836	OPA1	ENST00000361908.3:c.557-668G>A	3:g.193335990G>A	Pseudoexon activation	Acceptor associated	1	TRUE	pseudoexon_inclusion	vazDrago_2017
3	193362516	193644727	A	G	ENSG00000198836	OPA1	ENST00000361908.3:c.1554+622A>G	3:g.193362516A>G	Pseudoexon activation	Donor downstream	4	TRUE	54bp_pseudoexon_inclusion	pbarbosa_2022
2	203157652	202292929	A	G	ENSG00000055044	NOP58	ENST00000264279.5:c.907+26A>G	2:g.203157652A>G	Partial intron retention	Donor downstream	4	TRUE	intron_retention	jung_2021
1	203831806	203862678	C	G	ENSG00000182004	SNRPE	ENST00000414487.2:c.81+456C>G	1:g.203831806C>G	Partial intron retention	Donor downstream	4	TRUE	intron_retention	jung_2021
1	207233335	207059990	T	C	ENSG00000123836	PFKFB2	ENST00000367080.3:c.86-1963T>C	1:g.207233335T>C	Partial intron retention	Acceptor associated	16	TRUE	intron_retention	jung_2021
2	211452758	210588034	A	G	ENSG00000021826	CPS1	ENST00000430249.2:c.640-24A>G	2:g.211452758A>G	Branchpoint associated	Branchpoint associated	23	TRUE	exon_skipping	zhang_2022
2	211520504	210655780	A	G	ENSG00000021826	CPS1	ENST00000430249.2:c.3577-745A>G	2:g.211520504A>G	Pseudoexon activation	New splice donor	0	TRUE	pseudoexon_inclusion	keegan_2022
2	211539387	210674663	A	G	ENSG00000021826	CPS1	ENST00000430249.2:c.4120-239A>G	2:g.211539387A>G	Pseudoexon activation	New splice donor	0	TRUE	pseudoexon_inclusion	keegan_2022
1	212180229	212006887	T	C	ENSG00000143493	INTS7	ENST00000366994.3:c.757-126A>G	1:g.212180229T>C	Pseudoexon activation	New splice donor	1	TRUE	pseudoexon_inclusion&intron_retention	jung_2021
1	215827312	215653970	T	C	ENSG00000042781	USH2A	ENST00000307340.3:c.14134-3169A>G	1:g.215827312T>C	Pseudoexon activation	New splice donor	0	TRUE	pseudoexon_inclusion	keegan_2022
1	215967783	215794441	T	C	ENSG00000042781	USH2A	ENST00000307340.3:c.9959-4159A>G	1:g.215967783T>C	Pseudoexon activation	New splice donor	0	TRUE	pseudoexon_inclusion	vazDrago_2017
1	216039721	215866379	G	A	ENSG00000042781	USH2A	ENST00000307340.3:c.8845+628C>T	1:g.216039721G>A	Pseudoexon activation	New splice donor	1	TRUE	pseudoexon_inclusion	vazDrago_2017
1	216041166	215867824	G	C	ENSG00000042781	USH2A	ENST00000307340.3:c.8682-654C>G	1:g.216041166G>C	Pseudoexon activation	Donor downstream	2	TRUE	129bp_pseudoexon_inclusion	pbarbosa_2022
1	216064540	215891198	T	C	ENSG00000042781	USH2A	ENST00000307340.3:c.7595-2144A>G	1:g.216064540T>C	Pseudoexon activation	New splice donor	0	TRUE	152bp_pseudoexon_inclusion	pbarbosa_2022
1	216247476	216074134	T	C	ENSG00000042781	USH2A	ENST00000307340.3:c.5573-834A>G	1:g.216247476T>C	Pseudoexon activation	Donor downstream	4	TRUE	pseudoexon_inclusion	vazDrago_2017
1	216523906	216350564	C	A	ENSG00000042781	USH2A	ENST00000307340.3:c.784+14389G>T	1:g.216523906C>A	Pseudoexon activation	Acceptor associated	7	TRUE	97bp_pseudoexon_inclusion	pbarbosa_2022
2	220073405	219208683	G	A	ENSG00000158552	ZFAND2B	ENST00000289528.5:c.656+44G>A	2:g.220073405G>A	Partial intron retention	Exonic-like	18	TRUE	intron_retention	jung_2021
2	220289644	219424922	G	A	ENSG00000175084	DES	ENST00000373960.3:c.1289-741G>A	2:g.220289644G>A	Pseudoexon activation	Acceptor associated	1	TRUE	118bp_pseudoexon_inclusion	pbarbosa_2022
2	223398709	222533990	G	T	ENSG00000163082	SGPP2	ENST00000321276.7:c.648+8957G>T	2:g.223398709G>T	Pseudoexon activation	Donor downstream	5	TRUE	pseudoexon_inclusion	jung_2021
2	227952667	227087951	A	T	ENSG00000081052	COL4A4	ENST00000396625.3:c.1623+702T>A	2:g.227952667A>T	Pseudoexon activation	Donor downstream	3	TRUE	109bp_pseudoexon_inclusion	pbarbosa_2022
2	227952799	227088083	T	C	ENSG00000081052	COL4A4	ENST00000396625.3:c.1623+570A>G	2:g.227952799T>C	Pseudoexon activation	Acceptor associated	19	TRUE	pseudoexon_inclusion	keegan_2022
2	228009296	227144580	GATTA	G	ENSG00000081052	COL4A4	ENST00000396625.3:c.72-26_72-23del	2:g.228009300_228009303del	Branchpoint associated	Branchpoint associated	23	TRUE	exon_skipping	pbarbosa_2022
2	228173078	227308362	A	G	ENSG00000169031	COL4A3	ENST00000396578.3:c.4462+443A>G	2:g.228173078A>G	Pseudoexon activation	Exonic-like	14	TRUE	pseudoexon_inclusion	keegan_2022
2	228173092	227308376	C	G	ENSG00000169031	COL4A3	ENST00000396578.3:c.4462+457C>G	2:g.228173092C>G	Pseudoexon activation	New splice donor	0	TRUE	pseudoexon_inclusion	keegan_2022
2	228176114	227311398	G	T	ENSG00000169031	COL4A3	ENST00000396578.3:c.4929-388G>T	2:g.228176114G>T	Pseudoexon activation	Acceptor associated	2	TRUE	pseudoexon_inclusion	keegan_2022
1	228328550	228140849	CC	TA	ENSG00000143774	GUK1	ENST00000366728.2:c.61+486_61+487delinsTA	1:g.228328550_228328551delinsTA	Partial intron retention	New splice donor	1	TRUE	intron_retention	jung_2021
1	231505310	231369564	A	C	ENSG00000135766	EGLN1	ENST00000366641.3:c.1148+998T>G	1:g.231505310A>C	Partial intron retention	New splice donor	1	TRUE	intron_retention	jung_2021
2	235945099	235036455	A	G	ENSG00000130147	SH3BP4	ENST00000409212.1:c.118+1335A>G	2:g.235945099A>G	Pseudoexon activation	Donor downstream	4	TRUE	pseudoexon_inclusion	jung_2021
1	236977232	236813932	G	A	ENSG00000116984	MTR	ENST00000366577.5:c.609+1088G>A	1:g.236977232G>A	Pseudoexon activation	Acceptor associated	1	TRUE	pseudoexon_inclusion	keegan_2022
2	241405335	240465918	C	A	ENSG00000063660	GPC1	ENST00000264039.2:c.1445-140C>A	2:g.241405335C>A	Pseudoexon activation	Donor downstream	2	TRUE	pseudoexon_inclusion&intron_retention	jung_2021
5	37012292	37012190	G	T	ENSG00000164190	NIPBL	ENST00000282516.8:c.4560+1965G>T	5:g.37012292G>T	Pseudoexon activation	Exonic-like	15	TRUE	117bp_pseudoexon_inclusion	pbarbosa_2022
5	36960078	36959976	T	G	ENSG00000164190	NIPBL	ENST00000282516.8:c.359-1508T>G	5:g.36960078T>G	Pseudoexon activation	Exonic-like	25	TRUE	90bp_pseudoexon_inclusion	pbarbosa_2022
5	112112916	112777219	A	G	ENSG00000134982	APC	ENST00000457016.1:c.531+1482A>G	5:g.112112916A>G	Pseudoexon activation	Donor downstream	4	TRUE	56bp_pseudoexon_inclusion	pbarbosa_2022
16	160516	110518	G	A	ENSG00000103148	NPRL3	ENST00000399953.3:c.629+7C>T	16:g.160516G>A	-	Donor downstream	-	FALSE	-	adamson_2018_Vex_seq
16	160583	110585	G	A	ENSG00000103148	NPRL3	ENST00000399953.3:c.569C>T	16:g.160583G>A	-	Exonic-like	-	FALSE	-	adamson_2018_Vex_seq
16	160620	110622	C	T	ENSG00000103148	NPRL3	ENST00000399953.3:c.548-16G>A	16:g.160620C>T	-	Acceptor associated	-	FALSE	-	adamson_2018_Vex_seq
16	160639	110641	G	A	ENSG00000103148	NPRL3	ENST00000399953.3:c.548-35C>T	16:g.160639G>A	-	Branchpoint associated	-	FALSE	-	adamson_2018_Vex_seq
16	160648	110650	C	T	ENSG00000103148	NPRL3	ENST00000399953.3:c.548-44G>A	16:g.160648C>T	-	Branchpoint associated	-	FALSE	-	adamson_2018_Vex_seq
16	160649	110651	G	A	ENSG00000103148	NPRL3	ENST00000399953.3:c.548-45C>T	16:g.160649G>A	-	Acceptor associated	-	FALSE	-	adamson_2018_Vex_seq
5	220316	220201	T	C	ENSG00000073578	SDHA	ENST00000264932.6:c.63+1783T>C	5:g.220316T>C	-	Donor downstream	-	FALSE	-	adamson_2018_Vex_seq
9	298892	298892	A	G	ENSG00000107099	DOCK8	ENST00000453981.1:c.405-5689A>G	9:g.298892A>G	-	Acceptor associated	-	FALSE	-	gnomAD_v2.1
16	1364258	1314257	C	G	ENSG00000103275	UBE2I	ENST00000355803.4:c.67-36C>G	16:g.1364258C>G	-	Branchpoint associated	-	FALSE	-	cheung_2019_MFASS
16	1364383	1314382	G	A	ENSG00000103275	UBE2I	ENST00000355803.4:c.150+6G>A	16:g.1364383G>A	-	Donor downstream	-	FALSE	-	cheung_2019_MFASS
19	1458917	1458918	G	A	ENSG00000115266	APC2	ENST00000535453.1:c.1303+858G>A	19:g.1458917G>A	-	Acceptor associated	-	FALSE	-	gnomAD_v2.1
17	1496474	1593180	T	G	ENSG00000167703	SLC43A2	ENST00000301335.5:c.594+7A>C	17:g.1496474T>G	-	Donor downstream	-	FALSE	-	cheung_2019_MFASS
16	1515247	1465246	C	T	ENSG00000103249	CLCN7	ENST00000382745.4:c.213+21G>A	16:g.1515247C>T	-	Donor downstream	-	FALSE	-	adamson_2018_Vex_seq
16	1515257	1465256	C	T	ENSG00000103249	CLCN7	ENST00000382745.4:c.213+11G>A	16:g.1515257C>T	-	Donor downstream	-	FALSE	-	adamson_2018_Vex_seq
16	1886609	1836608	C	G	ENSG00000180185	FAHD1	ENST00000382666.4:c.637-1408C>G	16:g.1886609C>G	-	New splice donor	-	FALSE	-	gnomAD_v2.1
1	2025417	2093978	G	A	ENSG00000067606	PRKCZ	ENST00000400921.2:c.-216+20049G>A	1:g.2025417G>A	-	Acceptor associated	-	FALSE	-	gnomAD_v2.1
X	2649402	2731361	G	A	ENSG00000002586	CD99	ENST00000381192.3:c.475+4988G>A	X:g.2649402G>A	-	Acceptor associated	-	FALSE	-	gnomAD_v2.1
3	2738595	2696911	T	G	ENSG00000144619	CNTN4	ENST00000397461.1:c.56-39304T>G	3:g.2738595T>G	-	New splice donor	-	FALSE	-	gnomAD_v2.1
3	2825872	2784188	G	A	ENSG00000144619	CNTN4	ENST00000397461.1:c.359-35298G>A	3:g.2825872G>A	-	Acceptor associated	-	FALSE	-	gnomAD_v2.1
18	2878613	2878615	G	A	ENSG00000132205	EMILIN2	ENST00000254528.3:c.258-6349G>A	18:g.2878613G>A	-	Acceptor associated	-	FALSE	-	gnomAD_v2.1
17	2909224	3005930	C	T	ENSG00000132359	RAP1GAP2	ENST00000254695.8:c.1273-25C>T	17:g.2909224C>T	-	Branchpoint associated	-	FALSE	-	cheung_2019_MFASS
12	3115222	3006056	A	G	ENSG00000197905	TEAD4	ENST00000359864.2:c.227-4948A>G	12:g.3115222A>G	-	New splice donor	-	FALSE	-	gnomAD_v2.1
17	3635773	3732479	C	G	ENSG00000083457	ITGAE	ENST00000263087.4:c.2656-13G>C	17:g.3635773C>G	-	Acceptor associated	-	FALSE	-	cheung_2019_MFASS
4	4292823	4291096	A	G	ENSG00000168826	ZBTB49	ENST00000337872.4:c.-20+744A>G	4:g.4292823A>G	-	New splice donor	-	FALSE	-	gnomAD_v2.1
9	4604171	4604171	G	C	ENSG00000106686	SPATA6L	ENST00000475086.1:c.*1+8C>G	9:g.4604171G>C	-	Donor downstream	-	FALSE	-	adamson_2018_Vex_seq
9	4604204	4604204	T	C	ENSG00000106686	SPATA6L	ENST00000475086.1:c.981A>G	9:g.4604204T>C	-	Exonic-like	-	FALSE	-	adamson_2018_Vex_seq
9	4604212	4604212	T	G	ENSG00000106686	SPATA6L	ENST00000475086.1:c.973A>C	9:g.4604212T>G	-	Exonic-like	-	FALSE	-	adamson_2018_Vex_seq
9	4604314	4604314	T	A	ENSG00000106686	SPATA6L	ENST00000475086.1:c.916-45A>T	9:g.4604314T>A	-	Acceptor associated	-	FALSE	-	adamson_2018_Vex_seq
1	4815009	4754949	C	T	ENSG00000196581	AJAP1	ENST00000378191.4:c.830-14904C>T	1:g.4815009C>T	-	New splice donor	-	FALSE	-	gnomAD_v2.1
9	4853179	4853179	C	T	ENSG00000120158	RCL1	ENST00000381750.4:c.971+3629C>T	9:g.4853179C>T	-	New splice donor	-	FALSE	-	gnomAD_v2.1
6	4878756	4878522	C	T	ENSG00000153046	CDYL	ENST00000397588.3:c.25-13191C>T	6:g.4878756C>T	-	New splice donor	-	FALSE	-	gnomAD_v2.1
7	5077965	5038334	C	G	ENSG00000272968	RBAK-RBAKDN	ENST00000407184.1:c.-44-9699C>G	7:g.5077965C>G	-	New splice donor	-	FALSE	-	gnomAD_v2.1
7	5341570	5301939	A	G	ENSG00000164638	SLC29A4	ENST00000396872.3:c.1451-858A>G	7:g.5341570A>G	-	Acceptor associated	-	FALSE	-	gnomAD_v2.1
16	6164745	6114744	C	T	ENSG00000078328	RBFOX1	ENST00000550418.1:c.-127+94752C>T	16:g.6164745C>T	-	New splice donor	-	FALSE	-	gnomAD_v2.1
8	6458081	6600560	C	G	ENSG00000147316	MCPH1	ENST00000344683.5:c.2215-20894C>G	8:g.6458081C>G	-	Acceptor associated	-	FALSE	-	gnomAD_v2.1
16	6773022	6723021	A	G	ENSG00000078328	RBFOX1	ENST00000550418.1:c.-16+68371A>G	16:g.6773022A>G	-	New splice donor	-	FALSE	-	gnomAD_v2.1
4	7429421	7427694	G	T	ENSG00000184985	SORCS2	ENST00000507866.2:c.548+31339G>T	4:g.7429421G>T	-	New splice donor	-	FALSE	-	gnomAD_v2.1
4	7447923	7446196	G	T	ENSG00000184985	SORCS2	ENST00000507866.2:c.548+49841G>T	4:g.7447923G>T	-	New splice donor	-	FALSE	-	gnomAD_v2.1
17	7576765	7673447	T	C	ENSG00000141510	TP53	ENST00000269305.4:c.993+88A>G	17:g.7576765T>C	-	Donor downstream	-	FALSE	-	moles-fernández_2021
17	7579643	7676325	C	T	ENSG00000141510	TP53	ENST00000269305.4:c.97-53G>A	17:g.7579643C>T	-	Acceptor associated	-	FALSE	-	moles-fernández_2021
7	7915779	7876148	A	G	ENSG00000219545	RPA3-AS1	ENST00000406829.1:c.52-1133A>G	7:g.7915779A>G	-	New splice donor	-	FALSE	-	gnomAD_v2.1
17	7949939	8046621	A	G	ENSG00000179593	ALOX15B	ENST00000380183.4:c.1201-47A>G	17:g.7949939A>G	-	Acceptor associated	-	FALSE	-	adamson_2018_Vex_seq
17	7949940	8046622	G	C	ENSG00000179593	ALOX15B	ENST00000380183.4:c.1201-46G>C	17:g.7949940G>C	-	Acceptor associated	-	FALSE	-	adamson_2018_Vex_seq
17	7949964	8046646	C	A	ENSG00000179593	ALOX15B	ENST00000380183.4:c.1201-22C>A	17:g.7949964C>A	-	Branchpoint associated	-	FALSE	-	adamson_2018_Vex_seq
17	7950006	8046688	A	G	ENSG00000179593	ALOX15B	ENST00000380183.4:c.1221A>G	17:g.7950006A>G	-	Exonic-like	-	FALSE	-	adamson_2018_Vex_seq
17	7950012	8046694	C	T	ENSG00000179593	ALOX15B	ENST00000380183.4:c.1227C>T	17:g.7950012C>T	-	Exonic-like	-	FALSE	-	adamson_2018_Vex_seq
17	7950021	8046703	C	G	ENSG00000179593	ALOX15B	ENST00000380183.4:c.1236C>G	17:g.7950021C>G	-	Exonic-like	-	FALSE	-	adamson_2018_Vex_seq
17	7950031	8046713	G	T	ENSG00000179593	ALOX15B	ENST00000380183.4:c.1246G>T	17:g.7950031G>T	-	Exonic-like	-	FALSE	-	adamson_2018_Vex_seq
17	7950035	8046717	G	A	ENSG00000179593	ALOX15B	ENST00000380183.4:c.1250G>A	17:g.7950035G>A	-	Exonic-like	-	FALSE	-	adamson_2018_Vex_seq
17	7950084	8046766	G	A	ENSG00000179593	ALOX15B	ENST00000380183.4:c.1287+12G>A	17:g.7950084G>A	-	Donor downstream	-	FALSE	-	adamson_2018_Vex_seq
17	7950087	8046769	G	C	ENSG00000179593	ALOX15B	ENST00000380183.4:c.1287+15G>C	17:g.7950087G>C	-	Donor downstream	-	FALSE	-	adamson_2018_Vex_seq
19	8321600	8256716	G	A	ENSG00000090661	CERS4	ENST00000251363.5:c.612+6G>A	19:g.8321600G>A	-	Donor downstream	-	FALSE	-	cheung_2019_MFASS
12	9310334	9157738	G	A	ENSG00000126838	PZP	ENST00000261336.2:c.3369+29C>T	12:g.9310334G>A	-	Donor downstream	-	FALSE	-	cheung_2019_MFASS
3	9729483	9687799	G	A	ENSG00000163719	MTMR14	ENST00000296003.4:c.1165-22G>A	3:g.9729483G>A	-	Branchpoint associated	-	FALSE	-	adamson_2018_Vex_seq
8	9987074	10129564	G	T	ENSG00000175806	MSRA	ENST00000317173.4:c.142+74906G>T	8:g.9987074G>T	-	New splice donor	-	FALSE	-	gnomAD_v2.1
12	10015087	9862488	A	T	ENSG00000110852	CLEC2B	ENST00000228438.2:c.73+11T>A	12:g.10015087A>T	-	Donor downstream	-	FALSE	-	adamson_2018_Vex_seq
12	10015221	9862622	A	T	ENSG00000110852	CLEC2B	ENST00000228438.2:c.-2-49T>A	12:g.10015221A>T	-	Acceptor associated	-	FALSE	-	adamson_2018_Vex_seq
12	10115628	9963029	C	G	ENSG00000172322	CLEC12A	ENST00000355690.4:c.11-8548C>G	12:g.10115628C>G	-	New splice donor	-	FALSE	-	gnomAD_v2.1
3	10131967	10090283	G	A	ENSG00000144554	FANCD2	ENST00000287647.3:c.3684-9G>A	3:g.10131967G>A	-	Acceptor associated	-	FALSE	-	adamson_2018_Vex_seq
3	10132026	10090342	C	T	ENSG00000144554	FANCD2	ENST00000287647.3:c.3734C>T	3:g.10132026C>T	-	Exonic-like	-	FALSE	-	adamson_2018_Vex_seq
3	10132050	10090366	C	T	ENSG00000144554	FANCD2	ENST00000287647.3:c.3758C>T	3:g.10132050C>T	-	Exonic-like	-	FALSE	-	adamson_2018_Vex_seq
3	10132082	10090398	A	G	ENSG00000144554	FANCD2	ENST00000287647.3:c.3777+13A>G	3:g.10132082A>G	-	Donor downstream	-	FALSE	-	adamson_2018_Vex_seq
1	11134093	11074036	C	T	ENSG00000171824	EXOSC10	ENST00000376936.4:c.2083-28G>A	1:g.11134093C>T	-	Branchpoint associated	-	FALSE	-	cheung_2019_MFASS
1	11134094	11074037	G	A	ENSG00000171824	EXOSC10	ENST00000376936.4:c.2083-29C>T	1:g.11134094G>A	-	Branchpoint associated	-	FALSE	-	cheung_2019_MFASS
1	11134103	11074046	A	C	ENSG00000171824	EXOSC10	ENST00000376936.4:c.2083-38T>G	1:g.11134103A>C	-	Branchpoint associated	-	FALSE	-	cheung_2019_MFASS
1	11134106	11074049	G	A	ENSG00000171824	EXOSC10	ENST00000376936.4:c.2083-41C>T	1:g.11134106G>A	-	Branchpoint associated	-	FALSE	-	cheung_2019_MFASS
1	11134107	11074050	G	A	ENSG00000171824	EXOSC10	ENST00000376936.4:c.2083-42C>T	1:g.11134107G>A	-	Branchpoint associated	-	FALSE	-	cheung_2019_MFASS
10	12153023	12111024	C	T	ENSG00000181192	DHTKD1	ENST00000263035.4:c.2155-1876C>T	10:g.12153023C>T	-	New splice donor	-	FALSE	-	gnomAD_v2.1
10	12155695	12113696	C	T	ENSG00000181192	DHTKD1	ENST00000263035.4:c.2319+632C>T	10:g.12155695C>T	-	New splice donor	-	FALSE	-	gnomAD_v2.1
11	12270818	12249271	C	A	ENSG00000133816	MICAL2	ENST00000256194.4:c.2847+25C>A	11:g.12270818C>A	-	Donor downstream	-	FALSE	-	cheung_2019_MFASS
16	12532918	12439061	C	G	ENSG00000048471	SNX29	ENST00000566228.1:c.2037+35532C>G	16:g.12532918C>G	-	Acceptor associated	-	FALSE	-	gnomAD_v2.1
7	12620378	12580753	C	T	ENSG00000006747	SCIN	ENST00000297029.5:c.355-307C>T	7:g.12620378C>T	-	New splice donor	-	FALSE	-	gnomAD_v2.1
X	12888127	12870008	A	G	ENSG00000196664	TLR7	ENST00000380659.3:c.3+2427A>G	X:g.12888127A>G	-	New splice donor	-	FALSE	-	gnomAD_v2.1
10	13208063	13166063	G	A	ENSG00000065328	MCM10	ENST00000484800.2:c.7+1854G>A	10:g.13208063G>A	-	Acceptor associated	-	FALSE	-	gnomAD_v2.1
18	13510031	13510032	G	T	ENSG00000168675	LDLRAD4	ENST00000361205.4:c.181+71648G>T	18:g.13510031G>T	-	New splice donor	-	FALSE	-	gnomAD_v2.1
20	14491551	14510905	A	G	ENSG00000172264	MACROD2	ENST00000217246.4:c.301+17397A>G	20:g.14491551A>G	-	New splice donor	-	FALSE	-	gnomAD_v2.1
11	14710823	14689277	G	T	ENSG00000152270	PDE3B	ENST00000282096.4:c.978+44224G>T	11:g.14710823G>T	-	New splice donor	-	FALSE	-	gnomAD_v2.1
1	15010593	14684097	C	G	ENSG00000189337	KAZN	ENST00000376030.2:c.226+84874C>G	1:g.15010593C>G	-	New splice donor	-	FALSE	-	gnomAD_v2.1
6	15462037	15461806	C	T	ENSG00000008083	JARID2	ENST00000341776.2:c.494-6736C>T	6:g.15462037C>T	-	New splice donor	-	FALSE	-	gnomAD_v2.1
21	15538701	14166380	G	C	ENSG00000188992	LIPI	ENST00000344577.2:c.778C>G	21:g.15538701G>C	-	Exonic-like	-	FALSE	-	adamson_2018_Vex_seq
21	15538703	14166382	C	G	ENSG00000188992	LIPI	ENST00000344577.2:c.776G>C	21:g.15538703C>G	-	Exonic-like	-	FALSE	-	adamson_2018_Vex_seq
21	15538753	14166432	G	A	ENSG00000188992	LIPI	ENST00000344577.2:c.726C>T	21:g.15538753G>A	-	Exonic-like	-	FALSE	-	adamson_2018_Vex_seq
21	15538799	14166478	C	T	ENSG00000188992	LIPI	ENST00000344577.2:c.707-27G>A	21:g.15538799C>T	-	Branchpoint associated	-	FALSE	-	adamson_2018_Vex_seq
5	15650080	15649971	A	G	ENSG00000183580	FBXL7	ENST00000504595.1:c.127+33899A>G	5:g.15650080A>G	-	New splice donor	-	FALSE	-	gnomAD_v2.1
5	15856270	15856161	C	T	ENSG00000183580	FBXL7	ENST00000504595.1:c.128-71729C>T	5:g.15856270C>T	-	New splice donor	-	FALSE	-	gnomAD_v2.1
9	15905570	15905572	A	T	ENSG00000164989	CCDC171	ENST00000380701.3:c.3601-14698A>T	9:g.15905570A>T	-	New splice donor	-	FALSE	-	gnomAD_v2.1
1	16069287	15742792	C	T	ENSG00000162460	TMEM82	ENST00000375782.1:c.89-43C>T	1:g.16069287C>T	-	Branchpoint associated	-	FALSE	-	adamson_2018_Vex_seq
1	16069297	15742802	C	T	ENSG00000162460	TMEM82	ENST00000375782.1:c.89-33C>T	1:g.16069297C>T	-	Branchpoint associated	-	FALSE	-	adamson_2018_Vex_seq
1	16069305	15742810	C	T	ENSG00000162460	TMEM82	ENST00000375782.1:c.89-25C>T	1:g.16069305C>T	-	Branchpoint associated	-	FALSE	-	adamson_2018_Vex_seq
1	16069334	15742839	G	C	ENSG00000162460	TMEM82	ENST00000375782.1:c.93G>C	1:g.16069334G>C	-	Exonic-like	-	FALSE	-	adamson_2018_Vex_seq
1	16069337	15742842	C	T	ENSG00000162460	TMEM82	ENST00000375782.1:c.96C>T	1:g.16069337C>T	-	Exonic-like	-	FALSE	-	adamson_2018_Vex_seq
1	16069346	15742851	T	C	ENSG00000162460	TMEM82	ENST00000375782.1:c.105T>C	1:g.16069346T>C	-	Exonic-like	-	FALSE	-	adamson_2018_Vex_seq
1	16069372	15742877	T	G	ENSG00000162460	TMEM82	ENST00000375782.1:c.131T>G	1:g.16069372T>G	-	Exonic-like	-	FALSE	-	adamson_2018_Vex_seq
1	16069392	15742897	G	A	ENSG00000162460	TMEM82	ENST00000375782.1:c.151G>A	1:g.16069392G>A	-	Exonic-like	-	FALSE	-	adamson_2018_Vex_seq
1	16069397	15742902	T	C	ENSG00000162460	TMEM82	ENST00000375782.1:c.156T>C	1:g.16069397T>C	-	Exonic-like	-	FALSE	-	adamson_2018_Vex_seq
1	16228550	15902055	A	G	ENSG00000065526	SPEN	ENST00000375759.3:c.882-7266A>G	1:g.16228550A>G	-	Acceptor associated	-	FALSE	-	gnomAD_v2.1
9	17240917	17240919	C	T	ENSG00000044459	CNTLN	ENST00000380647.3:c.849+4331C>T	9:g.17240917C>T	-	New splice donor	-	FALSE	-	gnomAD_v2.1
4	17964704	17963081	A	G	ENSG00000178177	LCORL	ENST00000382226.5:c.221-32T>C	4:g.17964704A>G	-	Branchpoint associated	-	FALSE	-	adamson_2018_Vex_seq
4	17964708	17963085	A	C	ENSG00000178177	LCORL	ENST00000382226.5:c.221-36T>G	4:g.17964708A>C	-	Branchpoint associated	-	FALSE	-	adamson_2018_Vex_seq
22	17990798	17511766	A	T	ENSG00000099954	CECR2	ENST00000262608.8:c.748-47A>T	22:g.17990798A>T	-	Acceptor associated	-	FALSE	-	adamson_2018_Vex_seq
22	17990833	17511801	T	A	ENSG00000099954	CECR2	ENST00000262608.8:c.748-12T>A	22:g.17990833T>A	-	Acceptor associated	-	FALSE	-	adamson_2018_Vex_seq
22	17990920	17511888	A	C	ENSG00000099954	CECR2	ENST00000262608.8:c.823A>C	22:g.17990920A>C	-	Exonic-like	-	FALSE	-	adamson_2018_Vex_seq
22	17990937	17511905	G	A	ENSG00000099954	CECR2	ENST00000262608.8:c.831+9G>A	22:g.17990937G>A	-	Donor downstream	-	FALSE	-	adamson_2018_Vex_seq
22	17990949	17511917	C	T	ENSG00000099954	CECR2	ENST00000262608.8:c.831+21C>T	22:g.17990949C>T	-	Donor downstream	-	FALSE	-	adamson_2018_Vex_seq
17	18159826	18256512	C	T	ENSG00000177731	FLII	ENST00000327031.4:c.246+14G>A	17:g.18159826C>T	-	Donor downstream	-	FALSE	-	adamson_2018_Vex_seq
17	18159877	18256563	G	A	ENSG00000177731	FLII	ENST00000327031.4:c.209C>T	17:g.18159877G>A	-	Exonic-like	-	FALSE	-	adamson_2018_Vex_seq
17	19449744	19546431	G	T	ENSG00000142494	SLC47A1	ENST00000270570.4:c.238-4G>T	17:g.19449744G>T	-	Acceptor associated	-	FALSE	-	adamson_2018_Vex_seq
17	19449753	19546440	C	G	ENSG00000142494	SLC47A1	ENST00000270570.4:c.243C>G	17:g.19449753C>G	-	Exonic-like	-	FALSE	-	adamson_2018_Vex_seq
17	19449762	19546449	TG	T	ENSG00000142494	SLC47A1	ENST00000270570.4:c.254del	17:g.19449764del	-	Exonic-like	-	FALSE	-	adamson_2018_Vex_seq
17	19449781	19546468	G	A	ENSG00000142494	SLC47A1	ENST00000270570.4:c.271G>A	17:g.19449781G>A	-	Exonic-like	-	FALSE	-	adamson_2018_Vex_seq
19	19746575	19635766	A	G	ENSG00000089639	GMIP	ENST00000203556.4:c.1328-45T>C	19:g.19746575A>G	-	Acceptor associated	-	FALSE	-	adamson_2018_Vex_seq
19	19746576	19635767	C	A	ENSG00000089639	GMIP	ENST00000203556.4:c.1328-46G>T	19:g.19746576C>A	-	Acceptor associated	-	FALSE	-	adamson_2018_Vex_seq
20	20071362	20090718	A	T	ENSG00000089101	C20orf26	ENST00000245957.5:c.567-126A>T	20:g.20071362A>T	-	New splice donor	-	FALSE	-	gnomAD_v2.1
10	20159448	19870519	G	A	ENSG00000120594	PLXDC2	ENST00000377252.4:c.112+53328G>A	10:g.20159448G>A	-	Acceptor associated	-	FALSE	-	gnomAD_v2.1
11	20422730	20401184	G	T	ENSG00000185238	PRMT3	ENST00000331079.6:c.706-1735G>T	11:g.20422730G>T	-	New splice donor	-	FALSE	-	gnomAD_v2.1
18	20565092	22985129	T	C	ENSG00000101773	RBBP8	ENST00000399722.2:c.709+139T>C	18:g.20565092T>C	-	Donor downstream	-	FALSE	-	moles-fernández_2021
6	20585381	20585150	G	A	ENSG00000145996	CDKAL1	ENST00000274695.4:c.286+36445G>A	6:g.20585381G>A	-	Acceptor associated	-	FALSE	-	gnomAD_v2.1
11	20654585	20633039	G	T	ENSG00000165970	SLC6A5	ENST00000525748.1:c.1624+2224G>T	11:g.20654585G>T	-	New splice donor	-	FALSE	-	gnomAD_v2.1
9	20883713	20883714	A	G	ENSG00000188352	FOCAD	ENST00000380249.1:c.2504-1395A>G	9:g.20883713A>G	-	New splice donor	-	FALSE	-	gnomAD_v2.1
9	20919502	20919503	A	G	ENSG00000188352	FOCAD	ENST00000380249.1:c.2852+2566A>G	9:g.20919502A>G	-	Acceptor associated	-	FALSE	-	gnomAD_v2.1
13	21160703	20586564	A	G	ENSG00000032742	IFT88	ENST00000319980.6:c.181-3247A>G	13:g.21160703A>G	-	New splice donor	-	FALSE	-	gnomAD_v2.1
12	21230692	21077758	A	G	ENSG00000111700	SLCO1B3	ENST00000553473.1:c.2048+1189A>G	12:g.21230692A>G	-	New splice donor	-	FALSE	-	gnomAD_v2.1
7	21852580	21812962	A	G	ENSG00000105877	DNAH11	ENST00000409508.3:c.10333-3505A>G	7:g.21852580A>G	-	New splice donor	-	FALSE	-	gnomAD_v2.1
8	22272226	22414713	A	G	ENSG00000104635	SLC39A14	ENST00000359741.5:c.628-67A>G	8:g.22272226A>G	-	New splice donor	-	FALSE	-	gnomAD_v2.1
21	22823705	21451385	G	T	ENSG00000154654	NCAM2	ENST00000400546.1:c.1655-15222G>T	21:g.22823705G>T	-	New splice donor	-	FALSE	-	gnomAD_v2.1
15	22928217	22944851	C	T	ENSG00000068793	CYFIP1	ENST00000313077.7:c.285+11C>T	15:g.22928217C>T	-	Donor downstream	-	FALSE	-	cheung_2019_MFASS
18	23615847	26035883	T	A	ENSG00000141380	SS18	ENST00000415083.2:c.921A>T	18:g.23615847T>A	-	Exonic-like	-	FALSE	-	adamson_2018_Vex_seq
18	23615874	26035910	G	A	ENSG00000141380	SS18	ENST00000415083.2:c.894C>T	18:g.23615874G>A	-	Exonic-like	-	FALSE	-	adamson_2018_Vex_seq
18	23615919	26035955	C	T	ENSG00000141380	SS18	ENST00000415083.2:c.881-32G>A	18:g.23615919C>T	-	Branchpoint associated	-	FALSE	-	adamson_2018_Vex_seq
18	23615920	26035956	G	A	ENSG00000141380	SS18	ENST00000415083.2:c.881-33C>T	18:g.23615920G>A	-	Branchpoint associated	-	FALSE	-	adamson_2018_Vex_seq
18	23615928	26035964	C	G	ENSG00000141380	SS18	ENST00000415083.2:c.881-41G>C	18:g.23615928C>G	-	Branchpoint associated	-	FALSE	-	adamson_2018_Vex_seq
13	23773548	23199409	A	G	ENSG00000102683	SGCG	ENST00000218867.3:c.1-4286A>G	13:g.23773548A>G	-	Acceptor associated	-	FALSE	-	gnomAD_v2.1
16	23917700	23906379	C	A	ENSG00000166501	PRKCB	ENST00000303531.7:c.205+68973C>A	16:g.23917700C>A	-	Acceptor associated	-	FALSE	-	gnomAD_v2.1
14	23939248	23470039	T	C	ENSG00000129460	NGDN	ENST00000408901.3:c.13-3T>C	14:g.23939248T>C	-	Acceptor associated	-	FALSE	-	cheung_2019_MFASS
19	23969194	23786392	A	G	ENSG00000205246	RPSAP58	ENST00000496398.1:c.-302-21434A>G	19:g.23969194A>G	-	New splice donor	-	FALSE	-	gnomAD_v2.1
2	24240145	24017275	C	G	ENSG00000205639	MFSD2B	ENST00000406420.3:c.472-11C>G	2:g.24240145C>G	-	Acceptor associated	-	FALSE	-	adamson_2018_Vex_seq
2	24240168	24017298	C	G	ENSG00000205639	MFSD2B	ENST00000406420.3:c.484C>G	2:g.24240168C>G	-	Exonic-like	-	FALSE	-	adamson_2018_Vex_seq
2	24240170	24017300	C	T	ENSG00000205639	MFSD2B	ENST00000406420.3:c.486C>T	2:g.24240170C>T	-	Exonic-like	-	FALSE	-	adamson_2018_Vex_seq
2	24240194	24017324	G	A	ENSG00000205639	MFSD2B	ENST00000406420.3:c.510G>A	2:g.24240194G>A	-	Exonic-like	-	FALSE	-	adamson_2018_Vex_seq
2	24240214	24017344	G	A	ENSG00000205639	MFSD2B	ENST00000406420.3:c.530G>A	2:g.24240214G>A	-	Exonic-like	-	FALSE	-	adamson_2018_Vex_seq
2	24240227	24017357	C	T	ENSG00000205639	MFSD2B	ENST00000406420.3:c.543C>T	2:g.24240227C>T	-	Exonic-like	-	FALSE	-	adamson_2018_Vex_seq
2	24240255	24017385	C	T	ENSG00000205639	MFSD2B	ENST00000406420.3:c.550+21C>T	2:g.24240255C>T	-	Donor downstream	-	FALSE	-	adamson_2018_Vex_seq
2	24240260	24017390	T	G	ENSG00000205639	MFSD2B	ENST00000406420.3:c.550+26T>G	2:g.24240260T>G	-	Donor downstream	-	FALSE	-	adamson_2018_Vex_seq
11	25098856	25077310	T	G	ENSG00000187398	LUZP2	ENST00000336930.6:c.859-19T>G	11:g.25098856T>G	-	Branchpoint associated	-	FALSE	-	cheung_2019_MFASS
22	25238729	24842762	G	T	ENSG00000167037	SGSM1	ENST00000400359.4:c.64-2135G>T	22:g.25238729G>T	-	New splice donor	-	FALSE	-	gnomAD_v2.1
8	25264962	25407446	A	G	ENSG00000147459	DOCK5	ENST00000276440.7:c.5094-537A>G	8:g.25264962A>G	-	New splice donor	-	FALSE	-	gnomAD_v2.1
6	25352888	25352660	G	A	ENSG00000079691	LRRC16A	ENST00000329474.6:c.139-67454G>A	6:g.25352888G>A	-	Acceptor associated	-	FALSE	-	gnomAD_v2.1
6	25394841	25394613	A	G	ENSG00000079691	LRRC16A	ENST00000329474.6:c.139-25501A>G	6:g.25394841A>G	-	Acceptor associated	-	FALSE	-	gnomAD_v2.1
6	25533534	25533306	T	G	ENSG00000079691	LRRC16A	ENST00000329474.6:c.2067+4413T>G	6:g.25533534T>G	-	New splice donor	-	FALSE	-	gnomAD_v2.1
16	25742897	25731576	A	G	ENSG00000182601	HS3ST4	ENST00000331351.5:c.734+38425A>G	16:g.25742897A>G	-	Acceptor associated	-	FALSE	-	gnomAD_v2.1
11	26250025	26228478	A	G	ENSG00000134343	ANO3	ENST00000537978.1:c.-78+39148A>G	11:g.26250025A>G	-	New splice donor	-	FALSE	-	gnomAD_v2.1
12	26361918	26208985	A	G	ENSG00000123096	SSPN	ENST00000242729.2:c.279+13034A>G	12:g.26361918A>G	-	New splice donor	-	FALSE	-	gnomAD_v2.1
7	26373532	26333912	A	T	ENSG00000086300	SNX10	ENST00000338523.4:c.-23-12508A>T	7:g.26373532A>T	-	New splice donor	-	FALSE	-	gnomAD_v2.1
11	26406683	26385136	A	G	ENSG00000134343	ANO3	ENST00000256737.3:c.46+52815A>G	11:g.26406683A>G	-	New splice donor	-	FALSE	-	gnomAD_v2.1
2	26631168	26408300	C	T	ENSG00000157856	DRC1	ENST00000288710.2:c.156-6044C>T	2:g.26631168C>T	-	New splice donor	-	FALSE	-	gnomAD_v2.1
13	26871757	26297620	A	G	ENSG00000132964	CDK8	ENST00000381527.3:c.129-39947A>G	13:g.26871757A>G	-	New splice donor	-	FALSE	-	gnomAD_v2.1
17	26912321	28585303	G	C	ENSG00000076382	SPAG5	ENST00000321765.5:c.1953+16C>G	17:g.26912321G>C	-	Donor downstream	-	FALSE	-	cheung_2019_MFASS
17	26912322	28585304	G	A	ENSG00000076382	SPAG5	ENST00000321765.5:c.1953+15C>T	17:g.26912322G>A	-	Donor downstream	-	FALSE	-	cheung_2019_MFASS
15	27353586	27108439	T	G	ENSG00000182256	GABRG3	ENST00000333743.6:c.270+81618T>G	15:g.27353586T>G	-	New splice donor	-	FALSE	-	gnomAD_v2.1
17	27417535	29090517	G	A	ENSG00000196535	MYO18A	ENST00000527372.1:c.5388+15C>T	17:g.27417535G>A	-	Donor downstream	-	FALSE	-	cheung_2019_MFASS
17	27417538	29090520	C	T	ENSG00000196535	MYO18A	ENST00000527372.1:c.5388+12G>A	17:g.27417538C>T	-	Donor downstream	-	FALSE	-	cheung_2019_MFASS
17	27441022	29114004	C	A	ENSG00000196535	MYO18A	ENST00000527372.1:c.2598+7G>T	17:g.27441022C>A	-	Donor downstream	-	FALSE	-	cheung_2019_MFASS
X	27695511	27677394	A	G	ENSG00000189186	DCAF8L2	ENST00000451261.2:c.-219-442A>G	X:g.27695511A>G	-	New splice donor	-	FALSE	-	gnomAD_v2.1
22	29283151	28887163	A	G	ENSG00000183579	ZNRF3	ENST00000544604.2:c.300+3097A>G	22:g.29283151A>G	-	New splice donor	-	FALSE	-	gnomAD_v2.1
17	29551990	31224972	G	A	ENSG00000196712	NF1	ENST00000358273.4:c.1846-123G>A	17:g.29551990G>A	-	Acceptor associated	-	FALSE	-	moles-fernández_2021
17	29576817	31249799	TATTTATTCCAAGG	T	ENSG00000196712	NF1	ENST00000358273.4:c.4110+681_4110+693del	17:g.29576818_29576830del	-	Donor downstream	-	FALSE	-	moles-fernández_2021
17	29584784	31257766	C	A	ENSG00000196712	NF1	ENST00000358273.4:c.4174-578C>A	17:g.29584784C>A	-	Acceptor associated	-	FALSE	-	moles-fernández_2021
17	29685689	31358671	C	T	ENSG00000196712	NF1	ENST00000358273.4:c.8113+49C>T	17:g.29685689C>T	-	Donor downstream	-	FALSE	-	moles-fernández_2021
18	29789561	32209598	A	G	ENSG00000141434	MEP1B	ENST00000269202.6:c.920-903A>G	18:g.29789561A>G	-	New splice donor	-	FALSE	-	gnomAD_v2.1
22	30384453	29988464	T	C	ENSG00000100330	MTMR3	ENST00000401950.2:c.211-16T>C	22:g.30384453T>C	-	Acceptor associated	-	FALSE	-	adamson_2018_Vex_seq
22	30384469	29988480	G	C	ENSG00000100330	MTMR3	ENST00000401950.2:c.211G>C	22:g.30384469G>C	-	Exonic-like	-	FALSE	-	adamson_2018_Vex_seq
22	30384572	29988583	G	A	ENSG00000100330	MTMR3	ENST00000401950.2:c.293+21G>A	22:g.30384572G>A	-	Donor downstream	-	FALSE	-	adamson_2018_Vex_seq
16	31122622	31111301	G	A	ENSG00000103507	BCKDK	ENST00000394951.1:c.847G>A	16:g.31122622G>A	-	Exonic-like	-	FALSE	-	adamson_2018_Vex_seq
12	31237494	31084560	T	G	ENSG00000013573	DDX11	ENST00000407793.2:c.394-23T>G	12:g.31237494T>G	-	Branchpoint associated	-	FALSE	-	cheung_2019_MFASS
15	31340055	31047852	A	T	ENSG00000134160	TRPM1	ENST00000542188.1:c.1674+37T>A	15:g.31340055A>T	-	Donor downstream	-	FALSE	-	cheung_2019_MFASS
11	31624289	31602742	A	G	ENSG00000109911	ELP4	ENST00000350638.5:c.514-1026A>G	11:g.31624289A>G	-	New splice donor	-	FALSE	-	gnomAD_v2.1
6	31664722	31696945	C	A	ENSG00000204422	ABHD16A	ENST00000395952.3:c.429+3G>T	6:g.31664722C>A	-	Donor downstream	-	FALSE	-	adamson_2018_Vex_seq
6	31664752	31696975	T	C	ENSG00000204427	ABHD16A	ENST00000395952.3:c.402A>G	6:g.31664752T>C	-	Exonic-like	-	FALSE	-	adamson_2018_Vex_seq
6	31664802	31697025	G	A	ENSG00000204422	ABHD16A	ENST00000395952.3:c.352C>T	6:g.31664802G>A	-	Exonic-like	-	FALSE	-	adamson_2018_Vex_seq
6	31664814	31697037	G	A	ENSG00000204422	ABHD16A	ENST00000395952.3:c.344-4C>T	6:g.31664814G>A	-	Acceptor associated	-	FALSE	-	adamson_2018_Vex_seq
6	31664834	31697057	A	G	ENSG00000204427	ABHD16A	ENST00000395952.3:c.344-24T>C	6:g.31664834A>G	-	Branchpoint associated	-	FALSE	-	adamson_2018_Vex_seq
6	31664852	31697075	A	T	ENSG00000204422	ABHD16A	ENST00000395952.3:c.344-42T>A	6:g.31664852A>T	-	Branchpoint associated	-	FALSE	-	adamson_2018_Vex_seq
1	32145633	31680032	C	T	ENSG00000084636	COL16A1	ENST00000373672.3:c.2670+10G>A	1:g.32145633C>T	-	Donor downstream	-	FALSE	-	cheung_2019_MFASS
6	32180610	32212833	G	A	ENSG00000204301	NOTCH4	ENST00000375023.3:c.2517C>T	6:g.32180610G>A	-	Exonic-like	-	FALSE	-	adamson_2018_Vex_seq
6	32180715	32212938	T	C	ENSG00000204301	NOTCH4	ENST00000375023.3:c.2439-27A>G	6:g.32180715T>C	-	Branchpoint associated	-	FALSE	-	adamson_2018_Vex_seq
13	32890421	32316284	ACAG	A	ENSG00000139618	BRCA2	ENST00000544455.1:c.-39-137_-39-135del	13:g.32890422_32890424del	-	Acceptor associated	-	FALSE	-	moles-fernández_2021
13	32893830	32319693	A	G	ENSG00000139618	BRCA2	ENST00000544455.1:c.316+368A>G	13:g.32893830A>G	-	Donor downstream	-	FALSE	-	moles-fernández_2021
13	32894515	32320378	C	T	ENSG00000139618	BRCA2	ENST00000544455.1:c.316+1053C>T	13:g.32894515C>T	-	Donor downstream	-	FALSE	-	moles-fernández_2021
13	32895131	32320994	A	G	ENSG00000139618	BRCA2	ENST00000544455.1:c.316+1669A>G	13:g.32895131A>G	-	Donor downstream	-	FALSE	-	moles-fernández_2021
13	32895658	32321521	A	G	ENSG00000139618	BRCA2	ENST00000544455.1:c.316+2196A>G	13:g.32895658A>G	-	Donor downstream	-	FALSE	-	moles-fernández_2021
13	32898874	32324737	C	T	ENSG00000139618	BRCA2	ENST00000544455.1:c.317-339C>T	13:g.32898874C>T	-	Acceptor associated	-	FALSE	-	moles-fernández_2021
13	32899354	32325217	A	G	ENSG00000139618	BRCA2	ENST00000544455.1:c.425+33A>G	13:g.32899354A>G	-	Donor downstream	-	FALSE	-	moles-fernández_2021
13	32902444	32328307	T	TT	ENSG00000139618	BRCA2	ENST00000544455.1:c.632-1136dup	13:g.32902444dup	-	Acceptor associated	-	FALSE	-	moles-fernández_2021
13	32902479	32328342	G	A	ENSG00000139618	BRCA2	ENST00000544455.1:c.632-1101G>A	13:g.32902479G>A	-	Acceptor associated	-	FALSE	-	moles-fernández_2021
13	32902637	32328500	A	AA	ENSG00000139618	BRCA2	ENST00000544455.1:c.632-943dup	13:g.32902637dup	-	Acceptor associated	-	FALSE	-	moles-fernández_2021
13	32908867	32334730	T	C	ENSG00000139618	BRCA2	ENST00000544455.1:c.1909+1343T>C	13:g.32908867T>C	-	Donor downstream	-	FALSE	-	moles-fernández_2021
13	32916351	32342214	A	G	ENSG00000139618	BRCA2	ENST00000544455.1:c.6841+1018A>G	13:g.32916351A>G	-	Donor downstream	-	FALSE	-	moles-fernández_2021
13	32919092	32344955	C	T	ENSG00000139618	BRCA2	ENST00000544455.1:c.6937+302C>T	13:g.32919092C>T	-	Donor downstream	-	FALSE	-	moles-fernández_2021
13	32923233	32349096	C	T	ENSG00000139618	BRCA2	ENST00000544455.1:c.7007+2200C>T	13:g.32923233C>T	-	Donor downstream	-	FALSE	-	moles-fernández_2021
13	32927624	32353487	G	T	ENSG00000139618	BRCA2	ENST00000544455.1:c.7008-1374G>T	13:g.32927624G>T	-	Acceptor associated	-	FALSE	-	moles-fernández_2021
13	32927709	32353572	A	C	ENSG00000139618	BRCA2	ENST00000544455.1:c.7008-1289A>C	13:g.32927709A>C	-	Acceptor associated	-	FALSE	-	moles-fernández_2021
13	32930383	32356246	G	T	ENSG00000139618	BRCA2	ENST00000544455.1:c.7436-182G>T	13:g.32930383G>T	-	Acceptor associated	-	FALSE	-	moles-fernández_2021
13	32933039	32358902	C	G	ENSG00000139618	BRCA2	ENST00000544455.1:c.7805+973C>G	13:g.32933039C>G	-	Donor downstream	-	FALSE	-	moles-fernández_2021
13	32939213	32365076	C	T	ENSG00000139618	BRCA2	ENST00000544455.1:c.8331+1543C>T	13:g.32939213C>T	-	Donor downstream	-	FALSE	-	moles-fernández_2021
13	32939827	32365690	A	T	ENSG00000139618	BRCA2	ENST00000544455.1:c.8331+2157A>T	13:g.32939827A>T	-	Donor downstream	-	FALSE	-	moles-fernández_2021
13	32941641	32367504	A	G	ENSG00000139618	BRCA2	ENST00000544455.1:c.8332-2898A>G	13:g.32941641A>G	-	Acceptor associated	-	FALSE	-	moles-fernández_2021
13	32941901	32367764	C	T	ENSG00000139618	BRCA2	ENST00000544455.1:c.8332-2638C>T	13:g.32941901C>T	-	Acceptor associated	-	FALSE	-	moles-fernández_2021
13	32949799	32375662	G	A	ENSG00000139618	BRCA2	ENST00000544455.1:c.8633-1008G>A	13:g.32949799G>A	-	Acceptor associated	-	FALSE	-	moles-fernández_2021
13	32951687	32377550	A	G	ENSG00000139618	BRCA2	ENST00000544455.1:c.8754+759A>G	13:g.32951687A>G	-	Donor downstream	-	FALSE	-	moles-fernández_2021
13	32954538	32380401	A	G	ENSG00000139618	BRCA2	ENST00000544455.1:c.9256+256A>G	13:g.32954538A>G	-	Donor downstream	-	FALSE	-	moles-fernández_2021
13	32957273	32383136	G	GTAATCCAGCACTTTGGGAGGCCAAGGTGGGTG	ENSG00000139618	BRCA2	ENST00000544455.1:c.9256+2960_9256+2991dup	13:g.32957242_32957273dup	-	Donor downstream	-	FALSE	-	moles-fernández_2021
13	32958373	32384236	G	A	ENSG00000139618	BRCA2	ENST00000544455.1:c.9256+4091G>A	13:g.32958373G>A	-	Donor downstream	-	FALSE	-	moles-fernández_2021
13	32962467	32388330	G	C	ENSG00000139618	BRCA2	ENST00000544455.1:c.9257-6359G>C	13:g.32962467G>C	-	Acceptor associated	-	FALSE	-	moles-fernández_2021
13	32963983	32389846	C	T	ENSG00000139618	BRCA2	ENST00000544455.1:c.9257-4843C>T	13:g.32963983C>T	-	Acceptor associated	-	FALSE	-	moles-fernández_2021
13	32965235	32391098	G	T	ENSG00000139618	BRCA2	ENST00000544455.1:c.9257-3591G>T	13:g.32965235G>T	-	Acceptor associated	-	FALSE	-	moles-fernández_2021
13	32967944	32393807	T	C	ENSG00000139618	BRCA2	ENST00000544455.1:c.9257-882T>C	13:g.32967944T>C	-	Acceptor associated	-	FALSE	-	moles-fernández_2021
13	32969669	32395532	T	C	ENSG00000139618	BRCA2	ENST00000544455.1:c.9501+599T>C	13:g.32969669T>C	-	Donor downstream	-	FALSE	-	moles-fernández_2021
1	33035949	32570348	T	G	ENSG00000160062	ZBTB8A	ENST00000373510.4:c.-2+16808T>G	1:g.33035949T>G	-	New splice donor	-	FALSE	-	gnomAD_v2.1
10	33134133	32845205	C	G	ENSG00000150076	C10ORF68	ENST00000375025.4:c.1274-38C>G	10:g.33134133C>G	-	Branchpoint associated	-	FALSE	-	adamson_2018_Vex_seq
10	33134228	32845300	T	A	ENSG00000150076	C10ORF68	ENST00000375025.4:c.1331T>A	10:g.33134228T>A	-	Exonic-like	-	FALSE	-	adamson_2018_Vex_seq
10	33134231	32845303	A	G	ENSG00000150076	C10ORF68	ENST00000375025.4:c.1334A>G	10:g.33134231A>G	-	Exonic-like	-	FALSE	-	adamson_2018_Vex_seq
19	33512461	33021555	T	C	ENSG00000131941	RHPN2	ENST00000254260.3:c.390+16A>G	19:g.33512461T>C	-	Donor downstream	-	FALSE	-	adamson_2018_Vex_seq
19	33512469	33021563	A	G	ENSG00000131941	RHPN2	ENST00000254260.3:c.390+8T>C	19:g.33512469A>G	-	Donor downstream	-	FALSE	-	adamson_2018_Vex_seq
19	33512501	33021595	G	A	ENSG00000131941	RHPN2	ENST00000254260.3:c.366C>T	19:g.33512501G>A	-	Exonic-like	-	FALSE	-	adamson_2018_Vex_seq
19	33512502	33021596	T	C	ENSG00000131941	RHPN2	ENST00000254260.3:c.365A>G	19:g.33512502T>C	-	Exonic-like	-	FALSE	-	adamson_2018_Vex_seq
19	33512531	33021625	C	G	ENSG00000131941	RHPN2	ENST00000254260.3:c.336G>C	19:g.33512531C>G	-	Exonic-like	-	FALSE	-	adamson_2018_Vex_seq
19	33512584	33021678	A	G	ENSG00000131941	RHPN2	ENST00000254260.3:c.315-32T>C	19:g.33512584A>G	-	Branchpoint associated	-	FALSE	-	adamson_2018_Vex_seq
19	33512592	33021686	C	A	ENSG00000131941	RHPN2	ENST00000254260.3:c.315-40G>T	19:g.33512592C>A	-	Branchpoint associated	-	FALSE	-	adamson_2018_Vex_seq
19	33512593	33021687	C	T	ENSG00000131941	RHPN2	ENST00000254260.3:c.315-41G>A	19:g.33512593C>T	-	Branchpoint associated	-	FALSE	-	adamson_2018_Vex_seq
19	33512594	33021688	G	A	ENSG00000131941	RHPN2	ENST00000254260.3:c.315-42C>T	19:g.33512594G>A	-	Branchpoint associated	-	FALSE	-	adamson_2018_Vex_seq
19	33512601	33021695	T	G	ENSG00000131941	RHPN2	ENST00000254260.3:c.315-49A>C	19:g.33512601T>G	-	Acceptor associated	-	FALSE	-	adamson_2018_Vex_seq
11	34163245	34141698	T	C	ENSG00000135372	NAT10	ENST00000257829.3:c.2713-21T>C	11:g.34163245T>C	-	Branchpoint associated	-	FALSE	-	cheung_2019_MFASS
11	34163257	34141710	C	T	ENSG00000135372	NAT10	ENST00000257829.3:c.2713-9C>T	11:g.34163257C>T	-	Acceptor associated	-	FALSE	-	cheung_2019_MFASS
13	34490036	33915899	A	G	ENSG00000133119	RFC3	ENST00000434425.1:c.880-50188A>G	13:g.34490036A>G	-	Acceptor associated	-	FALSE	-	gnomAD_v2.1
18	34508949	36928986	A	G	ENSG00000150477	KIAA1328	ENST00000280020.5:c.449-30322A>G	18:g.34508949A>G	-	New splice donor	-	FALSE	-	gnomAD_v2.1
20	34518162	35930240	A	G	ENSG00000025293	PHF20	ENST00000374012.3:c.2105-1009A>G	20:g.34518162A>G	-	New splice donor	-	FALSE	-	gnomAD_v2.1
9	34649597	34649600	T	A	ENSG00000213930	GALT	ENST00000378842.3:c.1059+36T>A	9:g.34649597T>A	-	Donor downstream	-	FALSE	-	moles-fernández_2021
5	34729381	34729276	G	T	ENSG00000039560	RAI14	ENST00000515799.1:c.46-28192G>T	5:g.34729381G>T	-	New splice donor	-	FALSE	-	gnomAD_v2.1
11	35172366	35150819	C	T	ENSG00000026508	CD44	ENST00000428726.2:c.67+11449C>T	11:g.35172366C>T	-	New splice donor	-	FALSE	-	gnomAD_v2.1
20	35860662	37232259	G	A	ENSG00000118705	RPN2	ENST00000237530.6:c.1582-37G>A	20:g.35860662G>A	-	Branchpoint associated	-	FALSE	-	adamson_2018_Vex_seq
20	35860707	37232304	C	G	ENSG00000118705	RPN2	ENST00000237530.6:c.1590C>G	20:g.35860707C>G	-	Exonic-like	-	FALSE	-	adamson_2018_Vex_seq
20	35860708	37232305	C	T	ENSG00000118705	RPN2	ENST00000237530.6:c.1591C>T	20:g.35860708C>T	-	Exonic-like	-	FALSE	-	adamson_2018_Vex_seq
20	35860734	37232331	C	T	ENSG00000118705	RPN2	ENST00000237530.6:c.1617C>T	20:g.35860734C>T	-	Exonic-like	-	FALSE	-	adamson_2018_Vex_seq
20	35860744	37232341	A	G	ENSG00000118705	RPN2	ENST00000237530.6:c.1627A>G	20:g.35860744A>G	-	Exonic-like	-	FALSE	-	adamson_2018_Vex_seq
20	35860753	37232350	A	G	ENSG00000118705	RPN2	ENST00000237530.6:c.1636A>G	20:g.35860753A>G	-	Exonic-like	-	FALSE	-	adamson_2018_Vex_seq
20	35860755	37232352	T	G	ENSG00000118705	RPN2	ENST00000237530.6:c.1638T>G	20:g.35860755T>G	-	Exonic-like	-	FALSE	-	adamson_2018_Vex_seq
20	35860771	37232368	C	G	ENSG00000118705	RPN2	ENST00000237530.6:c.1654C>G	20:g.35860771C>G	-	Exonic-like	-	FALSE	-	adamson_2018_Vex_seq
20	35860782	37232379	G	A	ENSG00000118705	RPN2	ENST00000237530.6:c.1665G>A	20:g.35860782G>A	-	Exonic-like	-	FALSE	-	adamson_2018_Vex_seq
20	35860789	37232386	G	A	ENSG00000118705	RPN2	ENST00000237530.6:c.1672G>A	20:g.35860789G>A	-	Exonic-like	-	FALSE	-	adamson_2018_Vex_seq
17	36630597	38474356	G	A	ENSG00000225485	ARHGAP23	ENST00000431231.2:c.2118+2350G>A	17:g.36630597G>A	-	Acceptor associated	-	FALSE	-	gnomAD_v2.1
3	37050421	37008930	G	A	ENSG00000076242	MLH1	ENST00000231790.2:c.545+25G>A	3:g.37050421G>A	-	Donor downstream	-	FALSE	-	moles-fernández_2021
3	37081638	37040147	T	C	ENSG00000076242	MLH1	ENST00000231790.2:c.1559-39T>C	3:g.37081638T>C	-	Branchpoint associated	-	FALSE	-	moles-fernández_2021
2	37459670	37232527	G	T	ENSG00000003509	NDUFAF7	ENST00000002125.4:c.216+261G>T	2:g.37459670G>T	-	New splice donor	-	FALSE	-	gnomAD_v2.1
4	37476336	37474714	T	G	ENSG00000154274	C4orf19	ENST00000381980.4:c.-73+20674T>G	4:g.37476336T>G	-	New splice donor	-	FALSE	-	gnomAD_v2.1
9	37683678	37683681	G	A	ENSG00000070601	FRMPD1	ENST00000539465.1:c.-4-8957G>A	9:g.37683678G>A	-	Acceptor associated	-	FALSE	-	gnomAD_v2.1
3	38134358	38092867	G	A	ENSG00000008226	DLEC1	ENST00000308059.6:c.1743G>A	3:g.38134358G>A	-	Exonic-like	-	FALSE	-	adamson_2018_Vex_seq
X	38137587	38278334	G	A	ENSG00000250349	TM4SF2	ENST00000465127.1:c.172-387788G>A	X:g.38137587G>A	-	Acceptor associated	-	FALSE	-	gnomAD_v2.1
17	38192353	40036100	G	A	ENSG00000008838	MED24	ENST00000394128.2:c.252+16C>T	17:g.38192353G>A	-	Donor downstream	-	FALSE	-	cheung_2019_MFASS
17	38192449	40036196	C	G	ENSG00000008838	MED24	ENST00000394128.2:c.214-42G>C	17:g.38192449C>G	-	Branchpoint associated	-	FALSE	-	cheung_2019_MFASS
17	38793828	40637576	C	T	ENSG00000073584	SMARCE1	ENST00000348513.6:c.157-4G>A	17:g.38793828C>T	-	Acceptor associated	-	FALSE	-	cheung_2019_MFASS
7	39356668	39317069	A	G	ENSG00000106536	POU6F2	ENST00000403058.1:c.512-22573A>G	7:g.39356668A>G	-	New splice donor	-	FALSE	-	gnomAD_v2.1
7	39403144	39363545	A	G	ENSG00000106536	POU6F2	ENST00000403058.1:c.885+23530A>G	7:g.39403144A>G	-	New splice donor	-	FALSE	-	gnomAD_v2.1
1	39739058	39273386	A	G	ENSG00000127603	MACF1	ENST00000545844.1:c.544-8822A>G	1:g.39739058A>G	-	New splice donor	-	FALSE	-	gnomAD_v2.1
12	40113131	39719329	A	G	ENSG00000180116	C12orf40	ENST00000324616.5:c.1495-1458A>G	12:g.40113131A>G	-	New splice donor	-	FALSE	-	gnomAD_v2.1
17	40491454	42339436	G	A	ENSG00000168610	STAT3	ENST00000264657.5:c.373-27C>T	17:g.40491454G>A	-	Branchpoint associated	-	FALSE	-	cheung_2019_MFASS
17	40497678	42345660	A	G	ENSG00000168610	STAT3	ENST00000264657.5:c.274-3T>C	17:g.40497678A>G	-	Acceptor associated	-	FALSE	-	cheung_2019_MFASS
15	40684249	40392048	C	T	ENSG00000128944	KNSTRN	ENST00000249776.8:c.822+25C>T	15:g.40684249C>T	-	Donor downstream	-	FALSE	-	cheung_2019_MFASS
17	40764055	42612037	G	A	ENSG00000131462	TUBG1	ENST00000251413.3:c.331-38G>A	17:g.40764055G>A	-	Branchpoint associated	-	FALSE	-	cheung_2019_MFASS
17	41210827	43058810	TAGAGGTTTTTCA	T	ENSG00000012048	BRCA1	ENST00000471181.2:c.5257-1687_5257-1676del	17:g.41210828_41210839del	-	Acceptor associated	-	FALSE	-	moles-fernández_2021
17	41226693	43074676	G	GAATGTTCACT	ENSG00000012048	BRCA1	ENST00000471181.2:c.4548-156_4548-155insAGTGAACATT	17:g.41226694_41226695insATGTTCACTA	-	Acceptor associated	-	FALSE	-	moles-fernández_2021
17	41237039	43085022	G	GTCC	ENSG00000012048	BRCA1	ENST00000471181.2:c.4186-2448_4186-2447insGGA	17:g.41237040_41237041insCCT	-	Acceptor associated	-	FALSE	-	moles-fernández_2021
17	41238122	43086105	T	C	ENSG00000012048	BRCA1	ENST00000471181.2:c.4186-3530A>G	17:g.41238122T>C	-	Acceptor associated	-	FALSE	-	moles-fernández_2021
17	41238810	43086793	T	C	ENSG00000012048	BRCA1	ENST00000471181.2:c.4185+4151A>G	17:g.41238810T>C	-	Donor downstream	-	FALSE	-	moles-fernández_2021
17	41239994	43087977	C	T	ENSG00000012048	BRCA1	ENST00000471181.2:c.4185+2967G>A	17:g.41239994C>T	-	Donor downstream	-	FALSE	-	moles-fernández_2021
17	41241277	43089260	T	G	ENSG00000012048	BRCA1	ENST00000471181.2:c.4185+1684A>C	17:g.41241277T>G	-	Donor downstream	-	FALSE	-	moles-fernández_2021
17	41242767	43090750	G	C	ENSG00000012048	BRCA1	ENST00000471181.2:c.4185+194C>G	17:g.41242767G>C	-	Donor downstream	-	FALSE	-	moles-fernández_2021
17	41247137	43095120	G	A	ENSG00000012048	BRCA1	ENST00000471181.2:c.671-260C>T	17:g.41247137G>A	-	Acceptor associated	-	FALSE	-	moles-fernández_2021
17	41255845	43103828	C	T	ENSG00000012048	BRCA1	ENST00000471181.2:c.441+294G>A	17:g.41255845C>T	-	Donor downstream	-	FALSE	-	moles-fernández_2021
17	41258220	43106203	C	T	ENSG00000012048	BRCA1	ENST00000471181.2:c.212+253G>A	17:g.41258220C>T	-	Donor downstream	-	FALSE	-	moles-fernández_2021
17	41259183	43107166	G	A	ENSG00000012048	BRCA1	ENST00000471181.2:c.135-633C>T	17:g.41259183G>A	-	Acceptor associated	-	FALSE	-	moles-fernández_2021
17	41260112	43108095	A	T	ENSG00000012048	BRCA1	ENST00000471181.2:c.135-1562T>A	17:g.41260112A>T	-	Acceptor associated	-	FALSE	-	moles-fernández_2021
17	41266908	43114891	T	C	ENSG00000012048	BRCA1	ENST00000471181.2:c.134+835A>G	17:g.41266908T>C	-	Donor downstream	-	FALSE	-	moles-fernández_2021
17	41267361	43115344	G	A	ENSG00000012048	BRCA1	ENST00000471181.2:c.134+382C>T	17:g.41267361G>A	-	Donor downstream	-	FALSE	-	moles-fernández_2021
17	41269155	43117138	AT	A	ENSG00000012048	BRCA1	ENST00000471181.2:c.81-1360del	17:g.41269158del	-	Acceptor associated	-	FALSE	-	moles-fernández_2021
17	41275125	43123108	A	G	ENSG00000012048	BRCA1	ENST00000471181.2:c.80+909T>C	17:g.41275125A>G	-	Donor downstream	-	FALSE	-	moles-fernández_2021
19	42246411	41742491	T	G	ENSG00000267881	CEA	ENST00000598976.1:c.425-18746T>G	19:g.42246411T>G	-	New splice donor	-	FALSE	-	gnomAD_v2.1
3	42553114	42511622	A	G	ENSG00000114812	VIPR1	ENST00000325123.4:c.79-2127A>G	3:g.42553114A>G	-	New splice donor	-	FALSE	-	gnomAD_v2.1
15	42658157	42365959	A	G	ENSG00000092529	CAPN3	ENST00000397163.3:c.309+5845A>G	15:g.42658157A>G	-	New splice donor	-	FALSE	-	gnomAD_v2.1
9	43696347	NA	T	G	ENSG00000154529	CNTNAP3B	ENST00000377564.3:c.85+10968T>G	9:g.43696347T>G	-	New splice donor	-	FALSE	-	gnomAD_v2.1
11	43940566	43919016	T	C	ENSG00000166199	ALKBH3	ENST00000302708.4:c.670-22T>C	11:g.43940566T>C	-	Branchpoint associated	-	FALSE	-	cheung_2019_MFASS
11	43940573	43919023	A	G	ENSG00000166199	ALKBH3	ENST00000302708.4:c.670-15A>G	11:g.43940573A>G	-	Acceptor associated	-	FALSE	-	cheung_2019_MFASS
11	43940575	43919025	T	G	ENSG00000166199	ALKBH3	ENST00000302708.4:c.670-13T>G	11:g.43940575T>G	-	Acceptor associated	-	FALSE	-	cheung_2019_MFASS
11	43940698	43919148	C	G	ENSG00000166199	ALKBH3	ENST00000302708.4:c.768+12C>G	11:g.43940698C>G	-	Donor downstream	-	FALSE	-	cheung_2019_MFASS
22	44592248	44196368	C	T	ENSG00000138964	PARVG	ENST00000444313.3:c.664C>T	22:g.44592248C>T	-	Exonic-like	-	FALSE	-	adamson_2018_Vex_seq
22	44592291	44196411	C	A	ENSG00000138964	PARVG	ENST00000444313.3:c.707C>A	22:g.44592291C>A	-	Exonic-like	-	FALSE	-	adamson_2018_Vex_seq
11	44770545	44748995	A	G	ENSG00000157570	TSPAN18	ENST00000520358.2:c.-239-15431A>G	11:g.44770545A>G	-	New splice donor	-	FALSE	-	gnomAD_v2.1
X	44910938	45051693	T	C	ENSG00000147050	KDM6A	ENST00000377967.4:c.655-16T>C	X:g.44910938T>C	-	Acceptor associated	-	FALSE	-	adamson_2018_Vex_seq
X	44910995	45051750	G	A	ENSG00000147050	KDM6A	ENST00000377967.4:c.696G>A	X:g.44910995G>A	-	Exonic-like	-	FALSE	-	adamson_2018_Vex_seq
X	44911001	45051756	A	G	ENSG00000147050	KDM6A	ENST00000377967.4:c.702A>G	X:g.44911001A>G	-	Exonic-like	-	FALSE	-	adamson_2018_Vex_seq
X	44911005	45051760	A	C	ENSG00000147050	KDM6A	ENST00000377967.4:c.706A>C	X:g.44911005A>C	-	Exonic-like	-	FALSE	-	adamson_2018_Vex_seq
X	44911058	45051813	G	A	ENSG00000147050	KDM6A	ENST00000377967.4:c.748+11G>A	X:g.44911058G>A	-	Donor downstream	-	FALSE	-	adamson_2018_Vex_seq
11	44939621	44918070	C	T	ENSG00000157570	TSPAN18	ENST00000340160.3:c.333+24C>T	11:g.44939621C>T	-	Donor downstream	-	FALSE	-	cheung_2019_MFASS
22	45203993	44808113	A	G	ENSG00000248405	PRR5-ARHGAP8	ENST00000352766.7:c.929+5949A>G	22:g.45203993A>G	-	New splice donor	-	FALSE	-	gnomAD_v2.1
1	45341268	44875596	T	A	ENSG00000070785	EIF2B3	ENST00000360403.2:c.1053+22A>T	1:g.45341268T>A	-	Donor downstream	-	FALSE	-	cheung_2019_MFASS
17	45455582	47378216	C	T	ENSG00000178852	EFCAB13	ENST00000331493.2:c.1510+313C>T	17:g.45455582C>T	-	New splice donor	-	FALSE	-	gnomAD_v2.1
20	45539591	46910952	A	G	ENSG00000064655	EYA2	ENST00000327619.5:c.-11+15965A>G	20:g.45539591A>G	-	New splice donor	-	FALSE	-	gnomAD_v2.1
2	45882659	45655520	T	G	ENSG00000171132	PRKCE	ENST00000306156.3:c.348+3072T>G	2:g.45882659T>G	-	New splice donor	-	FALSE	-	gnomAD_v2.1
10	46246895	45751447	C	G	ENSG00000172661	FAM21C	ENST00000374362.2:c.932-35C>G	10:g.46246895C>G	-	Branchpoint associated	-	FALSE	-	adamson_2018_Vex_seq
3	47335784	47294294	T	G	ENSG00000114648	KLHL18	ENST00000232766.5:c.129+11200T>G	3:g.47335784T>G	-	Acceptor associated	-	FALSE	-	gnomAD_v2.1
22	47530981	47135338	G	A	ENSG00000054611	TBC1D22A	ENST00000337137.4:c.1425+23482G>A	22:g.47530981G>A	-	Acceptor associated	-	FALSE	-	gnomAD_v2.1
2	47698082	47470943	A	G	ENSG00000095002	MSH2	ENST00000233146.2:c.1662-22A>G	2:g.47698082A>G	-	Branchpoint associated	-	FALSE	-	moles-fernández_2021
2	47702450	47475311	TGTT	T	ENSG00000095002	MSH2	ENST00000233146.2:c.2005+42_2005+44del	2:g.47702451_47702453del	-	Donor downstream	-	FALSE	-	moles-fernández_2021
17	48541136	50463775	C	A	ENSG00000167107	ACSF2	ENST00000300441.4:c.1047-43C>A	17:g.48541136C>A	-	Branchpoint associated	-	FALSE	-	adamson_2018_Vex_seq
17	48541137	50463776	C	T	ENSG00000167107	ACSF2	ENST00000300441.4:c.1047-42C>T	17:g.48541137C>T	-	Branchpoint associated	-	FALSE	-	adamson_2018_Vex_seq
17	48541141	50463780	C	T	ENSG00000167107	ACSF2	ENST00000300441.4:c.1047-38C>T	17:g.48541141C>T	-	Branchpoint associated	-	FALSE	-	adamson_2018_Vex_seq
17	48541143	50463782	C	T	ENSG00000167107	ACSF2	ENST00000300441.4:c.1047-36C>T	17:g.48541143C>T	-	Branchpoint associated	-	FALSE	-	adamson_2018_Vex_seq
17	48541150	50463789	G	C	ENSG00000167107	ACSF2	ENST00000300441.4:c.1047-29G>C	17:g.48541150G>C	-	Branchpoint associated	-	FALSE	-	adamson_2018_Vex_seq
17	48541151	50463790	C	T	ENSG00000167107	ACSF2	ENST00000300441.4:c.1047-28C>T	17:g.48541151C>T	-	Branchpoint associated	-	FALSE	-	adamson_2018_Vex_seq
17	48541173	50463812	A	G	ENSG00000167107	ACSF2	ENST00000300441.4:c.1047-6A>G	17:g.48541173A>G	-	Acceptor associated	-	FALSE	-	adamson_2018_Vex_seq
17	48541180	50463819	G	A	ENSG00000167107	ACSF2	ENST00000300441.4:c.1048G>A	17:g.48541180G>A	-	Exonic-like	-	FALSE	-	adamson_2018_Vex_seq
17	48541187	50463826	T	C	ENSG00000167107	ACSF2	ENST00000300441.4:c.1055T>C	17:g.48541187T>C	-	Exonic-like	-	FALSE	-	adamson_2018_Vex_seq
17	48541194	50463833	T	C	ENSG00000167107	ACSF2	ENST00000300441.4:c.1062T>C	17:g.48541194T>C	-	Exonic-like	-	FALSE	-	adamson_2018_Vex_seq
17	48541206	50463845	G	A	ENSG00000167107	ACSF2	ENST00000300441.4:c.1074G>A	17:g.48541206G>A	-	Exonic-like	-	FALSE	-	adamson_2018_Vex_seq
17	48541212	50463851	C	T	ENSG00000167107	ACSF2	ENST00000300441.4:c.1080C>T	17:g.48541212C>T	-	Exonic-like	-	FALSE	-	adamson_2018_Vex_seq
17	48541221	50463860	T	A	ENSG00000167107	ACSF2	ENST00000300441.4:c.1089T>A	17:g.48541221T>A	-	Exonic-like	-	FALSE	-	adamson_2018_Vex_seq
2	48722771	48495632	G	T	ENSG00000162869	PPP1R21	ENST00000294952.8:c.1600-47G>T	2:g.48722771G>T	-	Acceptor associated	-	FALSE	-	adamson_2018_Vex_seq
2	48722797	48495658	C	T	ENSG00000162869	PPP1R21	ENST00000294952.8:c.1600-21C>T	2:g.48722797C>T	-	Branchpoint associated	-	FALSE	-	adamson_2018_Vex_seq
2	48722815	48495676	T	C	ENSG00000162869	PPP1R21	ENST00000294952.8:c.1600-3T>C	2:g.48722815T>C	-	Acceptor associated	-	FALSE	-	adamson_2018_Vex_seq
2	48722859	48495720	C	G	ENSG00000162869	PPP1R21	ENST00000294952.8:c.1641C>G	2:g.48722859C>G	-	Exonic-like	-	FALSE	-	adamson_2018_Vex_seq
2	48722861	48495722	G	A	ENSG00000162869	PPP1R21	ENST00000294952.8:c.1643G>A	2:g.48722861G>A	-	Exonic-like	-	FALSE	-	adamson_2018_Vex_seq
19	48924963	48421706	G	A	ENSG00000105464	GRIN2D	ENST00000263269.3:c.2092-79G>A	19:g.48924963G>A	-	Acceptor associated	-	FALSE	-	gnomAD_v2.1
19	49463473	48960216	C	T	ENSG00000087088	BAX	ENST00000293288.8:c.370-594C>T	19:g.49463473C>T	-	Acceptor associated	-	FALSE	-	adamson_2018_Vex_seq
10	49571423	48363380	C	T	ENSG00000107643	MAPK8	ENST00000374189.1:c.-49-38232C>T	10:g.49571423C>T	-	New splice donor	-	FALSE	-	gnomAD_v2.1
12	50357844	49964061	C	T	ENSG00000161798	AQP5	ENST00000293599.6:c.529-31C>T	12:g.50357844C>T	-	Branchpoint associated	-	FALSE	-	cheung_2019_MFASS
12	50532328	50138545	C	A	ENSG00000139624	CERS5	ENST00000317551.6:c.543+22G>T	12:g.50532328C>A	-	Donor downstream	-	FALSE	-	cheung_2019_MFASS
22	50565314	50126885	A	G	ENSG00000073146	MOV10L1	ENST00000262794.5:c.1818+613A>G	22:g.50565314A>G	-	New splice donor	-	FALSE	-	gnomAD_v2.1
8	50939450	50026890	T	G	ENSG00000147481	SNTG1	ENST00000522124.1:c.-103+114659T>G	8:g.50939450T>G	-	Acceptor associated	-	FALSE	-	gnomAD_v2.1
10	51582288	46013534	G	A	ENSG00000138293	NCOA4	ENST00000452682.1:c.618+16G>A	10:g.51582288G>A	-	Donor downstream	-	FALSE	-	cheung_2019_MFASS
3	52019928	51985912	A	G	ENSG00000114786	ABHD14A-ACY1	ENST00000463937.1:c.628A>G	3:g.52019928A>G	-	Exonic-like	-	FALSE	-	adamson_2018_Vex_seq
12	52348049	51954265	A	G	ENSG00000135503	ACVR1B	ENST00000541224.1:c.91+2431A>G	12:g.52348049A>G	-	New splice donor	-	FALSE	-	gnomAD_v2.1
12	52698168	52304384	C	T	ENSG00000170442	KRT86	ENST00000293525.5:c.639+213C>T	12:g.52698168C>T	-	New splice donor	-	FALSE	-	gnomAD_v2.1
12	53042775	52648991	G	A	ENSG00000172867	KRT2	ENST00000309680.3:c.957+16C>T	12:g.53042775G>A	-	Donor downstream	-	FALSE	-	cheung_2019_MFASS
10	53398002	51638242	A	G	ENSG00000185532	PRKG1	ENST00000373980.4:c.593-166343A>G	10:g.53398002A>G	-	New splice donor	-	FALSE	-	gnomAD_v2.1
1	55307241	54841568	G	C	ENSG00000162398	C1orf177	ENST00000371273.3:c.1185-233G>C	1:g.55307241G>C	-	Acceptor associated	-	FALSE	-	adamson_2018_Vex_seq
5	56499686	57203859	A	G	ENSG00000062194	GPBP1	ENST00000506184.2:c.-57-10215A>G	5:g.56499686A>G	-	New splice donor	-	FALSE	-	gnomAD_v2.1
12	56566838	56173054	G	A	ENSG00000139613	SMARCC2	ENST00000267064.4:c.1651-350C>T	12:g.56566838G>A	-	Acceptor associated	-	FALSE	-	adamson_2018_Vex_seq
2	56609328	56382193	A	G	ENSG00000055813	CCDC85A	ENST00000407595.2:c.1573-2073A>G	2:g.56609328A>G	-	New splice donor	-	FALSE	-	gnomAD_v2.1
12	56749213	56355429	C	T	ENSG00000170581	STAT2	ENST00000314128.4:c.471+14G>A	12:g.56749213C>T	-	Donor downstream	-	FALSE	-	cheung_2019_MFASS
17	56778284	58700923	G	T	ENSG00000108384	RAD51C	ENST00000337432.4:c.572-2273G>T	17:g.56778284G>T	-	Acceptor associated	-	FALSE	-	moles-fernández_2021
12	56927830	56534046	G	A	ENSG00000076067	RBMS2	ENST00000262031.5:c.66+11957G>A	12:g.56927830G>A	-	Acceptor associated	-	FALSE	-	gnomAD_v2.1
11	57561568	57794096	C	G	ENSG00000198561	CTNND1	ENST00000399050.4:c.267+15C>G	11:g.57561568C>G	-	Donor downstream	-	FALSE	-	cheung_2019_MFASS
16	57785138	57751226	C	T	ENSG00000140854	KATNB1	ENST00000379661.3:c.391-35C>T	16:g.57785138C>T	-	Branchpoint associated	-	FALSE	-	cheung_2019_MFASS
16	57785168	57751256	C	G	ENSG00000140854	KATNB1	ENST00000379661.3:c.391-5C>G	16:g.57785168C>G	-	Acceptor associated	-	FALSE	-	cheung_2019_MFASS
16	57785238	57751326	C	A	ENSG00000140854	KATNB1	ENST00000379661.3:c.432+24C>A	16:g.57785238C>A	-	Donor downstream	-	FALSE	-	cheung_2019_MFASS
15	57896563	57604365	C	G	ENSG00000137878	GCOM1	ENST00000380569.2:c.162+10C>G	15:g.57896563C>G	-	Donor downstream	-	FALSE	-	cheung_2019_MFASS
2	58193329	57966194	T	G	ENSG00000028116	VRK2	ENST00000435505.2:c.-557+58355T>G	2:g.58193329T>G	-	Acceptor associated	-	FALSE	-	gnomAD_v2.1
16	58515894	58481990	G	A	ENSG00000103034	NDRG4	ENST00000394282.4:c.38-5766G>A	16:g.58515894G>A	-	Acceptor associated	-	FALSE	-	gnomAD_v2.1
19	58781379	58270013	C	T	ENSG00000198131	ZNF544	ENST00000595981.1:c.245-6310C>T	19:g.58781379C>T	-	New splice donor	-	FALSE	-	gnomAD_v2.1
18	59171513	61504280	C	G	ENSG00000101542	CDH20	ENST00000262717.4:c.829+1160C>G	18:g.59171513C>G	-	New splice donor	-	FALSE	-	gnomAD_v2.1
11	59426312	59658839	T	G	ENSG00000166889	PATL1	ENST00000300146.9:c.426+27A>C	11:g.59426312T>G	-	Donor downstream	-	FALSE	-	cheung_2019_MFASS
1	59806345	59340673	A	G	ENSG00000172456	FGGY	ENST00000371218.4:c.313+604A>G	1:g.59806345A>G	-	New splice donor	-	FALSE	-	gnomAD_v2.1
20	59963109	61388053	A	G	ENSG00000179242	CDH4	ENST00000360469.5:c.169+133116A>G	20:g.59963109A>G	-	New splice donor	-	FALSE	-	gnomAD_v2.1
2	61147528	60920393	G	A	ENSG00000162924	REL	ENST00000295025.8:c.933G>A	2:g.61147528G>A	-	Exonic-like	-	FALSE	-	adamson_2018_Vex_seq
2	61147570	60920435	A	G	ENSG00000162924	REL	ENST00000295025.8:c.975A>G	2:g.61147570A>G	-	Exonic-like	-	FALSE	-	adamson_2018_Vex_seq
2	61147581	60920446	C	T	ENSG00000162924	REL	ENST00000295025.8:c.986C>T	2:g.61147581C>T	-	Exonic-like	-	FALSE	-	adamson_2018_Vex_seq
2	61147631	60920496	C	T	ENSG00000162924	REL	ENST00000295025.8:c.1018+18C>T	2:g.61147631C>T	-	Donor downstream	-	FALSE	-	adamson_2018_Vex_seq
2	61147632	60920497	G	C	ENSG00000162924	REL	ENST00000295025.8:c.1018+19G>C	2:g.61147632G>C	-	Donor downstream	-	FALSE	-	adamson_2018_Vex_seq
20	61378915	62747563	A	G	ENSG00000101188	NTSR1	ENST00000370501.3:c.715-7122A>G	20:g.61378915A>G	-	New splice donor	-	FALSE	-	gnomAD_v2.1
18	61459599	63792365	G	C	ENSG00000166396	SERPINB7	ENST00000398019.2:c.169-28G>C	18:g.61459599G>C	-	Branchpoint associated	-	FALSE	-	cheung_2019_MFASS
17	61870863	63793503	A	G	ENSG00000198231	DDX42	ENST00000578681.1:c.372+941A>G	17:g.61870863A>G	-	Acceptor associated	-	FALSE	-	gnomAD_v2.1
3	61949571	61963897	C	T	ENSG00000144724	PTPRG	ENST00000474889.1:c.191-25728C>T	3:g.61949571C>T	-	New splice donor	-	FALSE	-	gnomAD_v2.1
14	61991974	61525256	T	A	ENSG00000027075	PRKCH	ENST00000332981.5:c.1434-3819T>A	14:g.61991974T>A	-	Acceptor associated	-	FALSE	-	gnomAD_v2.1
2	62354024	62126889	C	T	ENSG00000173163	COMMD1	ENST00000311832.5:c.463-8942C>T	2:g.62354024C>T	-	New splice donor	-	FALSE	-	gnomAD_v2.1
8	63286200	62373641	C	T	ENSG00000185942	NKAIN3	ENST00000523211.1:c.54+124514C>T	8:g.63286200C>T	-	New splice donor	-	FALSE	-	gnomAD_v2.1
18	63456733	65789497	A	G	ENSG00000081138	CDH7	ENST00000397968.2:c.211-20207A>G	18:g.63456733A>G	-	New splice donor	-	FALSE	-	gnomAD_v2.1
12	64017804	63624024	T	C	ENSG00000177990	DPY19L2	ENST00000324472.4:c.953+16A>G	12:g.64017804T>C	-	Donor downstream	-	FALSE	-	adamson_2018_Vex_seq
12	64017841	63624061	C	A	ENSG00000177990	DPY19L2	ENST00000324472.4:c.932G>T	12:g.64017841C>A	-	Exonic-like	-	FALSE	-	adamson_2018_Vex_seq
6	64289118	63579213	T	A	ENSG00000112245	PTP4A1	ENST00000370651.3:c.330-44T>A	6:g.64289118T>A	-	Branchpoint associated	-	FALSE	-	adamson_2018_Vex_seq
6	64289139	63579234	T	A	ENSG00000112245	PTP4A1	ENST00000370651.3:c.330-23T>A	6:g.64289139T>A	-	Branchpoint associated	-	FALSE	-	adamson_2018_Vex_seq
6	64289149	63579244	C	T	ENSG00000112245	PTP4A1	ENST00000370651.3:c.330-13C>T	6:g.64289149C>T	-	Acceptor associated	-	FALSE	-	adamson_2018_Vex_seq
6	64289158	63579253	C	T	ENSG00000112245	PTP4A1	ENST00000370651.3:c.330-4C>T	6:g.64289158C>T	-	Acceptor associated	-	FALSE	-	adamson_2018_Vex_seq
6	64289245	63579340	T	C	ENSG00000112245	PTP4A1	ENST00000370651.3:c.404+9T>C	6:g.64289245T>C	-	Donor downstream	-	FALSE	-	adamson_2018_Vex_seq
6	64289263	63579358	G	A	ENSG00000112245	PTP4A1	ENST00000370651.3:c.404+27G>A	6:g.64289263G>A	-	Donor downstream	-	FALSE	-	adamson_2018_Vex_seq
6	64289264	63579359	T	C	ENSG00000112245	PTP4A1	ENST00000370651.3:c.404+28T>C	6:g.64289264T>C	-	Donor downstream	-	FALSE	-	adamson_2018_Vex_seq
11	65387839	65620368	G	A	ENSG00000197136	PCNXL3	ENST00000355703.3:c.2038G>A	11:g.65387839G>A	-	Exonic-like	-	FALSE	-	adamson_2018_Vex_seq
11	65387877	65620406	G	A	ENSG00000197136	PCNXL3	ENST00000355703.3:c.2076G>A	11:g.65387877G>A	-	Exonic-like	-	FALSE	-	adamson_2018_Vex_seq
11	65387890	65620419	A	G	ENSG00000197136	PCNXL3	ENST00000355703.3:c.2089A>G	11:g.65387890A>G	-	Exonic-like	-	FALSE	-	adamson_2018_Vex_seq
11	65387907	65620436	TC	T	ENSG00000197136	PCNXL3	ENST00000355703.3:c.2099+10del	11:g.65387910del	-	Donor downstream	-	FALSE	-	adamson_2018_Vex_seq
11	65977812	66210341	G	A	ENSG00000175115	PACS1	ENST00000320580.4:c.445-21G>A	11:g.65977812G>A	-	Branchpoint associated	-	FALSE	-	cheung_2019_MFASS
1	66035247	65569564	G	A	ENSG00000116678	LEPR	ENST00000349533.6:c.41-909G>A	1:g.66035247G>A	-	Acceptor associated	-	FALSE	-	gnomAD_v2.1
11	66128791	66361320	A	G	ENSG00000255468	RP11-867G23.8	ENST00000531602.1:c.-12-1949A>G	11:g.66128791A>G	-	Acceptor associated	-	FALSE	-	gnomAD_v2.1
18	66367774	68700537	T	C	ENSG00000166479	TMX3	ENST00000299608.2:c.312-52A>G	18:g.66367774T>C	-	Acceptor associated	-	FALSE	-	adamson_2018_Vex_seq
17	66431749	68435608	G	A	ENSG00000070540	WIPI1	ENST00000262139.5:c.621+12C>T	17:g.66431749G>A	-	Donor downstream	-	FALSE	-	cheung_2019_MFASS
18	67346781	69679545	C	G	ENSG00000206052	DOK6	ENST00000382713.5:c.409+1692C>G	18:g.67346781C>G	-	New splice donor	-	FALSE	-	gnomAD_v2.1
16	67690670	67656767	G	C	ENSG00000159753	RLTPR	ENST00000334583.6:c.4037-34G>C	16:g.67690670G>C	-	Branchpoint associated	-	FALSE	-	adamson_2018_Vex_seq
16	67690681	67656778	CCT	C	ENSG00000159753	RLTPR	ENST00000334583.6:c.4037-22_4037-21del	16:g.67690682_67690683del	-	Branchpoint associated	-	FALSE	-	adamson_2018_Vex_seq
16	67690684	67656781	G	A	ENSG00000159753	RLTPR	ENST00000334583.6:c.4037-20G>A	16:g.67690684G>A	-	Branchpoint associated	-	FALSE	-	adamson_2018_Vex_seq
16	67690688	67656785	C	T	ENSG00000159753	RLTPR	ENST00000334583.6:c.4037-16C>T	16:g.67690688C>T	-	Acceptor associated	-	FALSE	-	adamson_2018_Vex_seq
16	67690692	67656789	G	A	ENSG00000159753	RLTPR	ENST00000334583.6:c.4037-12G>A	16:g.67690692G>A	-	Acceptor associated	-	FALSE	-	adamson_2018_Vex_seq
16	67690694	67656791	C	A	ENSG00000159753	RLTPR	ENST00000334583.6:c.4037-10C>A	16:g.67690694C>A	-	Acceptor associated	-	FALSE	-	adamson_2018_Vex_seq
16	67690695	67656792	C	G	ENSG00000159753	RLTPR	ENST00000334583.6:c.4037-9C>G	16:g.67690695C>G	-	Acceptor associated	-	FALSE	-	adamson_2018_Vex_seq
16	67690718	67656815	C	G	ENSG00000159753	RLTPR	ENST00000334583.6:c.4051C>G	16:g.67690718C>G	-	Exonic-like	-	FALSE	-	adamson_2018_Vex_seq
16	67690719	67656816	C	T	ENSG00000159753	RLTPR	ENST00000334583.6:c.4052C>T	16:g.67690719C>T	-	Exonic-like	-	FALSE	-	adamson_2018_Vex_seq
16	67690720	67656817	G	A	ENSG00000159753	RLTPR	ENST00000334583.6:c.4053G>A	16:g.67690720G>A	-	Exonic-like	-	FALSE	-	adamson_2018_Vex_seq
16	67690731	67656828	C	T	ENSG00000159753	RLTPR	ENST00000334583.6:c.4064C>T	16:g.67690731C>T	-	Exonic-like	-	FALSE	-	adamson_2018_Vex_seq
16	67690732	67656829	G	A	ENSG00000159753	RLTPR	ENST00000334583.6:c.4065G>A	16:g.67690732G>A	-	Exonic-like	-	FALSE	-	adamson_2018_Vex_seq
16	67690742	67656839	C	T	ENSG00000159753	RLTPR	ENST00000334583.6:c.4075C>T	16:g.67690742C>T	-	Exonic-like	-	FALSE	-	adamson_2018_Vex_seq
16	67690743	67656840	G	A	ENSG00000159753	RLTPR	ENST00000334583.6:c.4076G>A	16:g.67690743G>A	-	Exonic-like	-	FALSE	-	adamson_2018_Vex_seq
16	67690746	67656843	C	T	ENSG00000159753	RLTPR	ENST00000334583.6:c.4079C>T	16:g.67690746C>T	-	Exonic-like	-	FALSE	-	adamson_2018_Vex_seq
16	67690760	67656857	G	A	ENSG00000159753	RLTPR	ENST00000334583.6:c.4093G>A	16:g.67690760G>A	-	Exonic-like	-	FALSE	-	adamson_2018_Vex_seq
8	67826412	66914177	A	G	ENSG00000178460	MCMDC2	ENST00000422365.2:c.1880-4826A>G	8:g.67826412A>G	-	New splice donor	-	FALSE	-	gnomAD_v2.1
14	68022514	67555797	C	T	ENSG00000054690	PLEKHH1	ENST00000329153.5:c.127-28C>T	14:g.68022514C>T	-	Branchpoint associated	-	FALSE	-	cheung_2019_MFASS
17	68077533	70081392	A	G	ENSG00000153822	KCNJ16	ENST00000283936.1:c.-381+6002A>G	17:g.68077533A>G	-	New splice donor	-	FALSE	-	gnomAD_v2.1
X	69405625	70185775	A	G	ENSG00000184210	DGAT2L6	ENST00000333026.3:c.85+8108A>G	X:g.69405625A>G	-	Acceptor associated	-	FALSE	-	gnomAD_v2.1
8	69442819	68530584	G	A	ENSG00000165084	C8orf34	ENST00000518698.1:c.939-2399G>A	8:g.69442819G>A	-	Acceptor associated	-	FALSE	-	adamson_2018_Vex_seq
10	70145871	68386114	C	T	ENSG00000204130	RUFY2	ENST00000388768.2:c.770G>A	10:g.70145871C>T	-	Exonic-like	-	FALSE	-	adamson_2018_Vex_seq
16	70287610	70253707	G	T	ENSG00000090861	AARS	ENST00000261772.8:c.2607+7C>A	16:g.70287610G>T	-	Donor downstream	-	FALSE	-	cheung_2019_MFASS
15	70351735	70059396	G	A	ENSG00000140332	TLE3	ENST00000558939.1:c.765+14C>T	15:g.70351735G>A	-	Donor downstream	-	FALSE	-	cheung_2019_MFASS
15	70351738	70059399	C	T	ENSG00000140332	TLE3	ENST00000558939.1:c.765+11G>A	15:g.70351738C>T	-	Donor downstream	-	FALSE	-	cheung_2019_MFASS
15	70351843	70059504	T	C	ENSG00000140332	TLE3	ENST00000558939.1:c.715-44A>G	15:g.70351843T>C	-	Branchpoint associated	-	FALSE	-	cheung_2019_MFASS
1	70700491	70234808	A	G	ENSG00000116754	SRSF11	ENST00000370950.3:c.540+20A>G	1:g.70700491A>G	-	Donor downstream	-	FALSE	-	cheung_2019_MFASS
1	70883575	70417892	A	G	ENSG00000116761	CTH	ENST00000370938.3:c.251-45A>G	1:g.70883575A>G	-	Acceptor associated	-	FALSE	-	adamson_2018_Vex_seq
15	70952589	70660250	T	C	ENSG00000137831	UACA	ENST00000322954.6:c.4114-34A>G	15:g.70952589T>C	-	Branchpoint associated	-	FALSE	-	cheung_2019_MFASS
16	71416704	71382801	G	A	ENSG00000172137	CALB2	ENST00000302628.4:c.399+26G>A	16:g.71416704G>A	-	Donor downstream	-	FALSE	-	cheung_2019_MFASS
6	71512576	70802873	A	G	ENSG00000112305	SMAP1	ENST00000370455.3:c.576+4136A>G	6:g.71512576A>G	-	New splice donor	-	FALSE	-	gnomAD_v2.1
16	71561677	71527774	G	A	ENSG00000140835	CHST4	ENST00000338482.5:c.-19+1462G>A	16:g.71561677G>A	-	Acceptor associated	-	FALSE	-	gnomAD_v2.1
15	71581554	71289215	C	T	ENSG00000187720	THSD4	ENST00000355327.3:c.1015+32500C>T	15:g.71581554C>T	-	New splice donor	-	FALSE	-	gnomAD_v2.1
10	71689753	69929997	C	A	ENSG00000197467	COL13A1	ENST00000398978.3:c.1453-46C>A	10:g.71689753C>A	-	Acceptor associated	-	FALSE	-	cheung_2019_MFASS
10	71689771	69930015	G	A	ENSG00000197467	COL13A1	ENST00000398978.3:c.1453-28G>A	10:g.71689771G>A	-	Branchpoint associated	-	FALSE	-	cheung_2019_MFASS
10	71689855	69930099	C	T	ENSG00000197467	COL13A1	ENST00000398978.3:c.1497+12C>T	10:g.71689855C>T	-	Donor downstream	-	FALSE	-	cheung_2019_MFASS
10	71689871	69930115	C	A	ENSG00000197467	COL13A1	ENST00000398978.3:c.1497+28C>A	10:g.71689871C>A	-	Donor downstream	-	FALSE	-	cheung_2019_MFASS
9	71714450	69099534	G	A	ENSG00000165060	FXN	ENST00000396364.3:c.483-367G>A	9:g.71714450G>A	-	Acceptor associated	-	FALSE	-	gnomAD_v2.1
16	71768498	71734595	A	G	ENSG00000166747	AP1G1	ENST00000393512.3:c.2376+14T>C	16:g.71768498A>G	-	Donor downstream	-	FALSE	-	cheung_2019_MFASS
11	72611270	72900225	T	C	ENSG00000137478	FCHSD2	ENST00000409418.4:c.924+2318A>G	11:g.72611270T>C	-	Donor downstream	-	FALSE	-	adamson_2018_Vex_seq
11	72611295	72900250	C	T	ENSG00000137478	FCHSD2	ENST00000409418.4:c.924+2293G>A	11:g.72611295C>T	-	Donor downstream	-	FALSE	-	adamson_2018_Vex_seq
11	72611413	72900368	T	C	ENSG00000137478	FCHSD2	ENST00000409418.4:c.924+2175A>G	11:g.72611413T>C	-	Donor downstream	-	FALSE	-	adamson_2018_Vex_seq
14	72832548	72365840	A	G	ENSG00000182732	RGS6	ENST00000553525.1:c.184+13646A>G	14:g.72832548A>G	-	New splice donor	-	FALSE	-	gnomAD_v2.1
9	72835575	70220659	A	G	ENSG00000165072	MAMDC2	ENST00000377182.4:c.1911+2063A>G	9:g.72835575A>G	-	New splice donor	-	FALSE	-	gnomAD_v2.1
6	72854905	72145202	A	G	ENSG00000079841	RIMS1	ENST00000521978.1:c.472-34373A>G	6:g.72854905A>G	-	New splice donor	-	FALSE	-	gnomAD_v2.1
9	72937825	70322909	C	T	ENSG00000198887	SMC5	ENST00000361138.5:c.2151-574C>T	9:g.72937825C>T	-	New splice donor	-	FALSE	-	gnomAD_v2.1
17	73035273	75039178	A	G	ENSG00000167863	ATP5H	ENST00000301587.4:c.354+31T>C	17:g.73035273A>G	-	Donor downstream	-	FALSE	-	cheung_2019_MFASS
10	73591701	71831944	T	C	ENSG00000197746	PSAP	ENST00000394936.3:c.175-24A>G	10:g.73591701T>C	-	Branchpoint associated	-	FALSE	-	cheung_2019_MFASS
7	73765251	74350921	G	T	ENSG00000106665	CLIP2	ENST00000223398.6:c.679-2959G>T	7:g.73765251G>T	-	New splice donor	-	FALSE	-	gnomAD_v2.1
14	74947381	74480678	C	T	ENSG00000119655	NPC2	ENST00000555619.1:c.441+24G>A	14:g.74947381C>T	-	Donor downstream	-	FALSE	-	cheung_2019_MFASS
10	74985515	73225757	A	G	ENSG00000138286	FAM149B1	ENST00000242505.6:c.899-2303A>G	10:g.74985515A>G	-	New splice donor	-	FALSE	-	gnomAD_v2.1
10	75003718	73243960	C	A	ENSG00000213551	DNAJC9	ENST00000372950.4:c.577-31G>T	10:g.75003718C>A	-	Branchpoint associated	-	FALSE	-	cheung_2019_MFASS
15	75086589	74794248	C	T	ENSG00000103653	CSK	ENST00000220003.9:c.-65-3985C>T	15:g.75086589C>T	-	New splice donor	-	FALSE	-	gnomAD_v2.1
15	75146350	74854009	T	C	ENSG00000140497	SCAMP2	ENST00000268099.9:c.225+12A>G	15:g.75146350T>C	-	Donor downstream	-	FALSE	-	cheung_2019_MFASS
5	75530268	76234443	C	T	ENSG00000122012	SV2C	ENST00000502798.2:c.913+24556C>T	5:g.75530268C>T	-	New splice donor	-	FALSE	-	gnomAD_v2.1
16	76419114	76385217	A	G	ENSG00000152910	CNTNAP4	ENST00000478060.1:c.315+29706A>G	16:g.76419114A>G	-	New splice donor	-	FALSE	-	gnomAD_v2.1
1	76591257	76125572	A	T	ENSG00000184005	ST6GALNAC3	ENST00000328299.3:c.18+50688A>T	1:g.76591257A>T	-	New splice donor	-	FALSE	-	gnomAD_v2.1
5	77700363	78404539	C	T	ENSG00000085365	SCAMP1	ENST00000538629.1:c.136-10981C>T	5:g.77700363C>T	-	New splice donor	-	FALSE	-	gnomAD_v2.1
12	78369825	77976045	A	G	ENSG00000067798	NAV3	ENST00000536525.2:c.671+7343A>G	12:g.78369825A>G	-	New splice donor	-	FALSE	-	gnomAD_v2.1
1	78518939	78053255	A	G	ENSG00000137960	GIPC2	ENST00000370759.3:c.240+6921A>G	1:g.78518939A>G	-	New splice donor	-	FALSE	-	gnomAD_v2.1
17	78529928	80556128	T	G	ENSG00000141564	RPTOR	ENST00000306801.3:c.162+10337T>G	17:g.78529928T>G	-	Acceptor associated	-	FALSE	-	gnomAD_v2.1
17	78829360	80855560	C	T	ENSG00000141564	RPTOR	ENST00000306801.3:c.1398+13C>T	17:g.78829360C>T	-	Donor downstream	-	FALSE	-	cheung_2019_MFASS
17	78829362	80855562	C	T	ENSG00000141564	RPTOR	ENST00000306801.3:c.1398+15C>T	17:g.78829362C>T	-	Donor downstream	-	FALSE	-	cheung_2019_MFASS
4	78870904	77949750	C	T	ENSG00000169288	MRPL1	ENST00000315567.8:c.778-47C>T	4:g.78870904C>T	-	Acceptor associated	-	FALSE	-	adamson_2018_Vex_seq
4	78870955	77949801	A	G	ENSG00000169288	MRPL1	ENST00000315567.8:c.782A>G	4:g.78870955A>G	-	Exonic-like	-	FALSE	-	adamson_2018_Vex_seq
4	78870961	77949807	C	T	ENSG00000169288	MRPL1	ENST00000315567.8:c.788C>T	4:g.78870961C>T	-	Exonic-like	-	FALSE	-	adamson_2018_Vex_seq
16	78970502	78936605	C	T	ENSG00000186153	WWOX	ENST00000566780.1:c.1057-275003C>T	16:g.78970502C>T	-	New splice donor	-	FALSE	-	gnomAD_v2.1
16	79091629	79057732	C	T	ENSG00000186153	WWOX	ENST00000566780.1:c.1057-153876C>T	16:g.79091629C>T	-	New splice donor	-	FALSE	-	gnomAD_v2.1
4	79701597	78780443	A	G	ENSG00000138756	BMP2K	ENST00000335016.5:c.178+3722A>G	4:g.79701597A>G	-	New splice donor	-	FALSE	-	gnomAD_v2.1
5	80126153	80830334	A	G	ENSG00000113318	MSH3	ENST00000265081.6:c.2813+16593A>G	5:g.80126153A>G	-	Acceptor associated	-	FALSE	-	gnomAD_v2.1
7	80145051	80515735	A	G	ENSG00000135218	CD36	ENST00000435819.1:c.-261+27954A>G	7:g.80145051A>G	-	New splice donor	-	FALSE	-	gnomAD_v2.1
17	80617560	82659684	C	T	ENSG00000141542	RAB40B	ENST00000571995.1:c.265-27G>A	17:g.80617560C>T	-	Branchpoint associated	-	FALSE	-	cheung_2019_MFASS
16	81713121	81679516	G	A	ENSG00000153815	CMIP	ENST00000537098.3:c.1388+888G>A	16:g.81713121G>A	-	Acceptor associated	-	FALSE	-	gnomAD_v2.1
1	82243305	81777620	C	A	ENSG00000117114	LPHN2	ENST00000359929.3:c.-101+15768C>A	1:g.82243305C>A	-	Acceptor associated	-	FALSE	-	gnomAD_v2.1
16	82750051	82716446	A	G	ENSG00000140945	CDH13	ENST00000268613.10:c.186+76981A>G	16:g.82750051A>G	-	New splice donor	-	FALSE	-	gnomAD_v2.1
10	83955422	82195666	C	T	ENSG00000185737	NRG3	ENST00000372141.2:c.824-163073C>T	10:g.83955422C>T	-	New splice donor	-	FALSE	-	gnomAD_v2.1
16	84476103	84442497	A	G	ENSG00000064270	ATP2C2	ENST00000262429.4:c.1312-13A>G	16:g.84476103A>G	-	Acceptor associated	-	FALSE	-	cheung_2019_MFASS
16	84476212	84442606	G	A	ENSG00000064270	ATP2C2	ENST00000262429.4:c.1401+7G>A	16:g.84476212G>A	-	Donor downstream	-	FALSE	-	cheung_2019_MFASS
2	84789048	84561924	C	G	ENSG00000115423	DNAH6	ENST00000389394.3:c.1803+3989C>G	2:g.84789048C>G	-	New splice donor	-	FALSE	-	gnomAD_v2.1
1	84956858	84491175	A	G	ENSG00000117133	RPF1	ENST00000370654.5:c.616+703A>G	1:g.84956858A>G	-	New splice donor	-	FALSE	-	gnomAD_v2.1
15	85461854	84918623	T	C	ENSG00000156222	SLC28A1	ENST00000394573.1:c.876+19T>C	15:g.85461854T>C	-	Donor downstream	-	FALSE	-	cheung_2019_MFASS
3	85533583	85484433	T	G	ENSG00000175161	CADM2	ENST00000383699.3:c.62-242089T>G	3:g.85533583T>G	-	Acceptor associated	-	FALSE	-	gnomAD_v2.1
11	85623650	85912607	T	C	ENSG00000150676	CCDC83	ENST00000280245.4:c.795-42T>C	11:g.85623650T>C	-	Branchpoint associated	-	FALSE	-	adamson_2018_Vex_seq
11	85623707	85912664	T	C	ENSG00000150676	CCDC83	ENST00000280245.4:c.810T>C	11:g.85623707T>C	-	Exonic-like	-	FALSE	-	adamson_2018_Vex_seq
9	86249210	83634295	A	G	ENSG00000148057	IDNK	ENST00000376419.4:c.168+5336A>G	9:g.86249210A>G	-	New splice donor	-	FALSE	-	gnomAD_v2.1
16	88958276	88891868	G	A	ENSG00000129993	CBFA2T3	ENST00000268679.4:c.711+14C>T	16:g.88958276G>A	-	Donor downstream	-	FALSE	-	cheung_2019_MFASS
16	88958384	88891976	A	T	ENSG00000129993	CBFA2T3	ENST00000268679.4:c.622-5T>A	16:g.88958384A>T	-	Acceptor associated	-	FALSE	-	cheung_2019_MFASS
16	88958413	88892005	C	T	ENSG00000129993	CBFA2T3	ENST00000268679.4:c.622-34G>A	16:g.88958413C>T	-	Branchpoint associated	-	FALSE	-	cheung_2019_MFASS
15	89020185	88476954	C	G	ENSG00000181991	MRPS11	ENST00000325844.4:c.412-35C>G	15:g.89020185C>G	-	Branchpoint associated	-	FALSE	-	cheung_2019_MFASS
1	89255039	88789356	C	T	ENSG00000065243	PKN2	ENST00000370521.3:c.1281+3143C>T	1:g.89255039C>T	-	New splice donor	-	FALSE	-	gnomAD_v2.1
16	89291217	89224809	G	A	ENSG00000170100	ZNF778	ENST00000433976.2:c.245-746G>A	16:g.89291217G>A	-	Acceptor associated	-	FALSE	-	adamson_2018_Vex_seq
3	89298926	89249776	A	G	ENSG00000044524	EPHA3	ENST00000336596.2:c.814+39256A>G	3:g.89298926A>G	-	New splice donor	-	FALSE	-	gnomAD_v2.1
1	89427724	88962041	C	A	ENSG00000137944	CCBL2	ENST00000260508.4:c.540+18G>T	1:g.89427724C>A	-	Donor downstream	-	FALSE	-	cheung_2019_MFASS
10	89625582	87865825	G	A	ENSG00000171862	PTEN	ENST00000371953.3:c.79+1277G>A	10:g.89625582G>A	-	Donor downstream	-	FALSE	-	moles-fernández_2021
10	89639560	87879803	G	A	ENSG00000171862	PTEN	ENST00000371953.3:c.80-14222G>A	10:g.89639560G>A	-	Acceptor associated	-	FALSE	-	moles-fernández_2021
10	89645618	87885861	A	G	ENSG00000171862	PTEN	ENST00000371953.3:c.80-8164A>G	10:g.89645618A>G	-	Acceptor associated	-	FALSE	-	moles-fernández_2021
10	89675986	87916229	G	A	ENSG00000171862	PTEN	ENST00000371953.3:c.165-9284G>A	10:g.89675986G>A	-	Acceptor associated	-	FALSE	-	moles-fernández_2021
10	89687570	87927813	GT	G	ENSG00000171862	PTEN	ENST00000371953.3:c.209+2257del	10:g.89687571del	-	Donor downstream	-	FALSE	-	moles-fernández_2021
10	89717799	87958042	G	A	ENSG00000171862	PTEN	ENST00000371953.3:c.801+23G>A	10:g.89717799G>A	-	Donor downstream	-	FALSE	-	moles-fernández_2021
10	89720599	87960842	TAATTAAATATGTCATTTCATTTCTTTTTCTTTTCTTTT	T	ENSG00000171862	PTEN	ENST00000371953.3:c.802-51_802-14del	10:g.89720600_89720637del	-	Acceptor associated	-	FALSE	-	moles-fernández_2021
1	90361543	89895984	C	T	ENSG00000171492	LRRC8D	ENST00000337338.5:c.-2-37083C>T	1:g.90361543C>T	-	New splice donor	-	FALSE	-	gnomAD_v2.1
7	90481699	90852384	A	G	ENSG00000058091	CDK14	ENST00000265741.3:c.491-10791A>G	7:g.90481699A>G	-	New splice donor	-	FALSE	-	gnomAD_v2.1
9	91033992	88419077	A	G	ENSG00000106723	SPIN1	ENST00000375859.3:c.-158-7305A>G	9:g.91033992A>G	-	New splice donor	-	FALSE	-	gnomAD_v2.1
13	92265193	91612939	C	T	ENSG00000179399	GPC5	ENST00000377067.3:c.326-80248C>T	13:g.92265193C>T	-	New splice donor	-	FALSE	-	gnomAD_v2.1
14	92477394	92011050	T	C	ENSG00000100815	TRIP11	ENST00000267622.4:c.1250A>G	14:g.92477394T>C	-	Exonic-like	-	FALSE	-	adamson_2018_Vex_seq
14	92477445	92011101	G	C	ENSG00000100815	TRIP11	ENST00000267622.4:c.1228-29C>G	14:g.92477445G>C	-	Branchpoint associated	-	FALSE	-	adamson_2018_Vex_seq
14	92958593	92492249	T	C	ENSG00000140090	SLC24A4	ENST00000532405.1:c.1716+9T>C	14:g.92958593T>C	-	Donor downstream	-	FALSE	-	cheung_2019_MFASS
14	93037133	92570788	T	G	ENSG00000100599	RIN3	ENST00000216487.7:c.250-6572T>G	14:g.93037133T>G	-	New splice donor	-	FALSE	-	gnomAD_v2.1
7	93297506	93668194	T	G	ENSG00000127928	GNGT1	ENST00000455502.1:c.-56+76423T>G	7:g.93297506T>G	-	Acceptor associated	-	FALSE	-	gnomAD_v2.1
5	94000875	94665170	G	A	ENSG00000133302	ANKRD32	ENST00000265140.5:c.1369-691G>A	5:g.94000875G>A	-	Acceptor associated	-	FALSE	-	gnomAD_v2.1
1	94469842	94004286	C	G	ENSG00000198691	ABCA4	ENST00000370225.3:c.6147+1155G>C	1:g.94469842C>G	-	Donor downstream	-	FALSE	-	moles-fernández_2021
1	94483376	94017820	T	C	ENSG00000198691	ABCA4	ENST00000370225.3:c.5196+1762A>G	1:g.94483376T>C	-	Donor downstream	-	FALSE	-	moles-fernández_2021
1	94492917	94027361	G	A	ENSG00000198691	ABCA4	ENST00000370225.3:c.4539+2084C>T	1:g.94492917G>A	-	Donor downstream	-	FALSE	-	moles-fernández_2021
1	94500479	94034923	C	A	ENSG00000198691	ABCA4	ENST00000370225.3:c.3862+1817G>T	1:g.94500479C>A	-	Donor downstream	-	FALSE	-	moles-fernández_2021
1	94508821	94043265	C	T	ENSG00000198691	ABCA4	ENST00000370225.3:c.3190+71G>A	1:g.94508821C>T	-	Donor downstream	-	FALSE	-	moles-fernández_2021
1	94510016	94044460	G	A	ENSG00000198691	ABCA4	ENST00000370225.3:c.3050+153C>T	1:g.94510016G>A	-	Donor downstream	-	FALSE	-	moles-fernández_2021
1	94525712	94060156	T	C	ENSG00000198691	ABCA4	ENST00000370225.3:c.2160+381A>G	1:g.94525712T>C	-	Donor downstream	-	FALSE	-	moles-fernández_2021
1	94527379	94061823	T	C	ENSG00000198691	ABCA4	ENST00000370225.3:c.1937+754A>G	1:g.94527379T>C	-	Donor downstream	-	FALSE	-	moles-fernández_2021
1	94527426	94061870	G	A	ENSG00000198691	ABCA4	ENST00000370225.3:c.1937+707C>T	1:g.94527426G>A	-	Donor downstream	-	FALSE	-	moles-fernández_2021
1	94537637	94072081	C	A	ENSG00000198691	ABCA4	ENST00000370225.3:c.1554+5609G>T	1:g.94537637C>A	-	Donor downstream	-	FALSE	-	moles-fernández_2021
1	94538324	94072768	A	T	ENSG00000198691	ABCA4	ENST00000370225.3:c.1554+4922T>A	1:g.94538324A>T	-	Donor downstream	-	FALSE	-	moles-fernández_2021
1	94542677	94077121	A	C	ENSG00000198691	ABCA4	ENST00000370225.3:c.1554+569T>G	1:g.94542677A>C	-	Donor downstream	-	FALSE	-	moles-fernández_2021
1	94557602	94092046	C	T	ENSG00000198691	ABCA4	ENST00000370225.3:c.768+6748G>A	1:g.94557602C>T	-	Donor downstream	-	FALSE	-	moles-fernández_2021
1	94557892	94092336	GC	G	ENSG00000198691	ABCA4	ENST00000370225.3:c.768+6457del	1:g.94557893del	-	Donor downstream	-	FALSE	-	moles-fernández_2021
1	94559736	94094180	T	C	ENSG00000198691	ABCA4	ENST00000370225.3:c.768+4614A>G	1:g.94559736T>C	-	Donor downstream	-	FALSE	-	moles-fernández_2021
1	94560189	94094633	G	A	ENSG00000198691	ABCA4	ENST00000370225.3:c.768+4161C>T	1:g.94560189G>A	-	Donor downstream	-	FALSE	-	moles-fernández_2021
1	94561637	94096081	A	T	ENSG00000198691	ABCA4	ENST00000370225.3:c.768+2713T>A	1:g.94561637A>T	-	Donor downstream	-	FALSE	-	moles-fernández_2021
1	94572822	94107266	G	A	ENSG00000198691	ABCA4	ENST00000370225.3:c.442+1311C>T	1:g.94572822G>A	-	Donor downstream	-	FALSE	-	moles-fernández_2021
1	94573178	94107622	C	A	ENSG00000198691	ABCA4	ENST00000370225.3:c.442+955G>T	1:g.94573178C>A	-	Donor downstream	-	FALSE	-	moles-fernández_2021
1	94576366	94110810	G	A	ENSG00000198691	ABCA4	ENST00000370225.3:c.302+628C>T	1:g.94576366G>A	-	Donor downstream	-	FALSE	-	moles-fernández_2021
1	94585131	94119575	G	A	ENSG00000198691	ABCA4	ENST00000370225.3:c.66+1405C>T	1:g.94585131G>A	-	Donor downstream	-	FALSE	-	moles-fernández_2021
1	94585453	94119897	G	A	ENSG00000198691	ABCA4	ENST00000370225.3:c.66+1083C>T	1:g.94585453G>A	-	Donor downstream	-	FALSE	-	moles-fernández_2021
1	94906205	94440649	A	G	ENSG00000117528	ABCD3	ENST00000370214.4:c.111-17958A>G	1:g.94906205A>G	-	New splice donor	-	FALSE	-	gnomAD_v2.1
4	95582213	94661062	C	T	ENSG00000163110	PDLIM5	ENST00000514743.1:c.1673-1360C>T	4:g.95582213C>T	-	New splice donor	-	FALSE	-	gnomAD_v2.1
1	95698637	95233081	A	G	ENSG00000271092	TMEM56-RWDD3	ENST00000604534.1:c.566+2087A>G	1:g.95698637A>G	-	New splice donor	-	FALSE	-	gnomAD_v2.1
12	96063843	95670067	T	C	ENSG00000074527	NTN4	ENST00000343702.4:c.1579+11A>G	12:g.96063843T>C	-	Donor downstream	-	FALSE	-	adamson_2018_Vex_seq
12	96063877	95670101	A	G	ENSG00000074527	NTN4	ENST00000343702.4:c.1556T>C	12:g.96063877A>G	-	Exonic-like	-	FALSE	-	adamson_2018_Vex_seq
12	96063969	95670193	G	T	ENSG00000074527	NTN4	ENST00000343702.4:c.1511-47C>A	12:g.96063969G>T	-	Acceptor associated	-	FALSE	-	adamson_2018_Vex_seq
4	96068624	95147473	A	G	ENSG00000138696	BMPR1B	ENST00000440890.2:c.1167-1275A>G	4:g.96068624A>G	-	New splice donor	-	FALSE	-	gnomAD_v2.1
6	96545449	96097573	A	G	ENSG00000172461	FUT9	ENST00000302103.5:c.-97-16466A>G	6:g.96545449A>G	-	New splice donor	-	FALSE	-	gnomAD_v2.1
14	96781485	96315148	T	C	ENSG00000066739	ATG2B	ENST00000359933.4:c.3642+6A>G	14:g.96781485T>C	-	Donor downstream	-	FALSE	-	cheung_2019_MFASS
14	96781575	96315238	T	C	ENSG00000066739	ATG2B	ENST00000359933.4:c.3562-4A>G	14:g.96781575T>C	-	Acceptor associated	-	FALSE	-	cheung_2019_MFASS
13	97085419	96433165	A	G	ENSG00000185352	HS6ST3	ENST00000376705.2:c.707+341596A>G	13:g.97085419A>G	-	New splice donor	-	FALSE	-	gnomAD_v2.1
3	97219216	97500372	G	T	ENSG00000080224	EPHA6	ENST00000389672.5:c.2200+16313G>T	3:g.97219216G>T	-	New splice donor	-	FALSE	-	gnomAD_v2.1
9	97625312	94863030	C	T	ENSG00000148120	C9orf3	ENST00000375315.2:c.1365-60956C>T	9:g.97625312C>T	-	New splice donor	-	FALSE	-	gnomAD_v2.1
8	98802425	97790197	A	G	ENSG00000104341	LAPTM4B	ENST00000445593.2:c.372+14089A>G	8:g.98802425A>G	-	New splice donor	-	FALSE	-	gnomAD_v2.1
2	98997682	98381219	C	T	ENSG00000144191	CNGA3	ENST00000393504.1:c.395+865C>T	2:g.98997682C>T	-	New splice donor	-	FALSE	-	gnomAD_v2.1
1	99146873	98681317	A	G	ENSG00000162627	SNX7	ENST00000306121.3:c.181-3568A>G	1:g.99146873A>G	-	New splice donor	-	FALSE	-	gnomAD_v2.1
10	99426807	97667050	T	C	ENSG00000155252	PI4K2A	ENST00000370631.3:c.1219-11T>C	10:g.99426807T>C	-	Acceptor associated	-	FALSE	-	cheung_2019_MFASS
10	99426915	97667158	C	T	ENSG00000155252	PI4K2A	ENST00000370631.3:c.1278+38C>T	10:g.99426915C>T	-	Donor downstream	-	FALSE	-	cheung_2019_MFASS
11	99541924	99671193	C	T	ENSG00000149972	CNTN5	ENST00000524871.1:c.55+114924C>T	11:g.99541924C>T	-	New splice donor	-	FALSE	-	gnomAD_v2.1
11	99598125	99727394	A	G	ENSG00000149972	CNTN5	ENST00000524871.1:c.56-92150A>G	11:g.99598125A>G	-	New splice donor	-	FALSE	-	gnomAD_v2.1
14	99872824	99406487	C	A	ENSG00000183576	SETD3	ENST00000331768.5:c.924+29G>T	14:g.99872824C>A	-	Donor downstream	-	FALSE	-	cheung_2019_MFASS
14	99872843	99406506	C	T	ENSG00000183576	SETD3	ENST00000331768.5:c.924+10G>A	14:g.99872843C>T	-	Donor downstream	-	FALSE	-	cheung_2019_MFASS
5	99873541	100537837	A	G	ENSG00000174132	FAM174A	ENST00000312637.4:c.434+1873A>G	5:g.99873541A>G	-	New splice donor	-	FALSE	-	gnomAD_v2.1
15	99899583	99359378	A	G	ENSG00000168904	LRRC28	ENST00000301981.3:c.696-1958A>G	15:g.99899583A>G	-	New splice donor	-	FALSE	-	gnomAD_v2.1
7	101824316	102181036	T	G	ENSG00000257923	CUX1	ENST00000360264.3:c.1050+2379T>G	7:g.101824316T>G	-	Acceptor associated	-	FALSE	-	gnomAD_v2.1
6	102333341	101885466	G	A	ENSG00000164418	GRIK2	ENST00000421544.1:c.1525-4174G>A	6:g.102333341G>A	-	Acceptor associated	-	FALSE	-	gnomAD_v2.1
12	102455008	102061230	C	T	ENSG00000120860	CCDC53	ENST00000240079.6:c.150+18G>A	12:g.102455008C>T	-	Donor downstream	-	FALSE	-	cheung_2019_MFASS
4	102632795	101711638	A	G	ENSG00000153064	BANK1	ENST00000504592.1:c.-45-9726A>G	4:g.102632795A>G	-	New splice donor	-	FALSE	-	gnomAD_v2.1
11	103005029	103134300	G	A	ENSG00000187240	DYNC2H1	ENST00000398093.3:c.2107-21G>A	11:g.103005029G>A	-	Branchpoint associated	-	FALSE	-	cheung_2019_MFASS
2	103252467	102636008	C	T	ENSG00000115616	SLC9A2	ENST00000233969.2:c.289+15871C>T	2:g.103252467C>T	-	New splice donor	-	FALSE	-	gnomAD_v2.1
1	103381152	102915596	A	G	ENSG00000060718	COL11A1	ENST00000370096.3:c.3816+35T>C	1:g.103381152A>G	-	Donor downstream	-	FALSE	-	cheung_2019_MFASS
1	103381172	102915616	T	C	ENSG00000060718	COL11A1	ENST00000370096.3:c.3816+15A>G	1:g.103381172T>C	-	Donor downstream	-	FALSE	-	cheung_2019_MFASS
1	103381247	102915691	A	G	ENSG00000060718	COL11A1	ENST00000370096.3:c.3763-7T>C	1:g.103381247A>G	-	Acceptor associated	-	FALSE	-	cheung_2019_MFASS
12	104115730	103721952	A	G	ENSG00000136011	STAB2	ENST00000388887.2:c.4684-3023A>G	12:g.104115730A>G	-	New splice donor	-	FALSE	-	gnomAD_v2.1
10	104279346	102519589	A	T	ENSG00000107882	SUFU	ENST00000369902.3:c.317+10286A>T	10:g.104279346A>T	-	New splice donor	-	FALSE	-	gnomAD_v2.1
14	104630176	104163839	C	T	ENSG00000066735	KIF26A	ENST00000423312.2:c.924-3020C>T	14:g.104630176C>T	-	New splice donor	-	FALSE	-	gnomAD_v2.1
8	104668782	103656554	A	G	ENSG00000176406	RIMS2	ENST00000406091.3:c.177-40532A>G	8:g.104668782A>G	-	New splice donor	-	FALSE	-	gnomAD_v2.1
12	104954171	104560393	G	T	ENSG00000171310	CHST11	ENST00000303694.5:c.119-41513G>T	12:g.104954171G>T	-	New splice donor	-	FALSE	-	gnomAD_v2.1
14	105851570	105385233	A	G	ENSG00000179364	PACS2	ENST00000458164.2:c.2000+246A>G	14:g.105851570A>G	-	New splice donor	-	FALSE	-	gnomAD_v2.1
X	105995131	106751901	C	T	ENSG00000133135	RNF128	ENST00000255499.2:c.485-21012C>T	X:g.105995131C>T	-	New splice donor	-	FALSE	-	gnomAD_v2.1
X	106075674	106832444	A	G	ENSG00000133138	TBC1D8B	ENST00000357242.5:c.1203+5107A>G	X:g.106075674A>G	-	New splice donor	-	FALSE	-	gnomAD_v2.1
4	106488991	105567834	A	G	ENSG00000236699	ARHGEF38	ENST00000420470.2:c.196+14873A>G	4:g.106488991A>G	-	Acceptor associated	-	FALSE	-	gnomAD_v2.1
10	106600901	104841143	A	G	ENSG00000156395	SORCS3	ENST00000369701.3:c.628-1649A>G	10:g.106600901A>G	-	New splice donor	-	FALSE	-	gnomAD_v2.1
X	107413222	108169992	T	C	ENSG00000197565	COL4A6	ENST00000372216.4:c.3521A>G	X:g.107413222T>C	-	Exonic-like	-	FALSE	-	adamson_2018_Vex_seq
12	107776025	107382248	A	G	ENSG00000151136	BTBD11	ENST00000280758.5:c.1135+62173A>G	12:g.107776025A>G	-	New splice donor	-	FALSE	-	gnomAD_v2.1
6	107910949	107589745	A	G	ENSG00000112320	SOBP	ENST00000317357.5:c.669+2570A>G	6:g.107910949A>G	-	New splice donor	-	FALSE	-	gnomAD_v2.1
11	108102482	108231755	T	A	ENSG00000149311	ATM	ENST00000278616.4:c.331+2432T>A	11:g.108102482T>A	-	Donor downstream	-	FALSE	-	moles-fernández_2021
11	108191609	108320882	AT	A	ENSG00000149311	ATM	ENST00000278616.4:c.6453-418del	11:g.108191610del	-	Acceptor associated	-	FALSE	-	moles-fernández_2021
11	108216415	108345688	TTAGTTT	T	ENSG00000149311	ATM	ENST00000278616.4:c.8419-54_8419-49del	11:g.108216416_108216421del	-	Acceptor associated	-	FALSE	-	moles-fernández_2021
11	108221997	108351270	G	A	ENSG00000149311	ATM	ENST00000278616.4:c.8672-2496G>A	11:g.108221997G>A	-	Acceptor associated	-	FALSE	-	moles-fernández_2021
11	108227392	108356665	G	C	ENSG00000149311	ATM	ENST00000278616.4:c.8850+1791G>C	11:g.108227392G>C	-	Donor downstream	-	FALSE	-	moles-fernández_2021
2	109243026	108626570	C	T	ENSG00000169756	LIMS1	ENST00000332345.6:c.-4-33035C>T	2:g.109243026C>T	-	New splice donor	-	FALSE	-	gnomAD_v2.1
2	109483667	108867211	A	G	ENSG00000163006	CCDC138	ENST00000295124.4:c.1694-6240A>G	2:g.109483667A>G	-	New splice donor	-	FALSE	-	gnomAD_v2.1
12	109697822	109260017	C	T	ENSG00000076555	ACACB	ENST00000338432.7:c.6497-463C>T	12:g.109697822C>T	-	Acceptor associated	-	FALSE	-	adamson_2018_Vex_seq
2	109932590	109316134	C	T	ENSG00000172985	SH3RF3	ENST00000309415.6:c.574-31540C>T	2:g.109932590C>T	-	New splice donor	-	FALSE	-	gnomAD_v2.1
2	111715575	110957998	C	T	ENSG00000153093	ACOXL	ENST00000439055.1:c.1059+24356C>T	2:g.111715575C>T	-	New splice donor	-	FALSE	-	gnomAD_v2.1
3	112326009	112607162	T	C	ENSG00000091986	CCDC80	ENST00000206423.3:c.2506+14A>G	3:g.112326009T>C	-	Donor downstream	-	FALSE	-	adamson_2018_Vex_seq
3	112326074	112607227	A	G	ENSG00000091986	CCDC80	ENST00000206423.3:c.2455T>C	3:g.112326074A>G	-	Exonic-like	-	FALSE	-	adamson_2018_Vex_seq
3	112326152	112607305	A	T	ENSG00000091986	CCDC80	ENST00000206423.3:c.2426-49T>A	3:g.112326152A>T	-	Acceptor associated	-	FALSE	-	adamson_2018_Vex_seq
1	113028932	112486310	T	G	ENSG00000134245	WNT2B	ENST00000369686.5:c.55-4701T>G	1:g.113028932T>G	-	New splice donor	-	FALSE	-	gnomAD_v2.1
3	113318460	113599613	C	G	ENSG00000072858	SIDT1	ENST00000264852.4:c.1046-1975C>G	3:g.113318460C>G	-	New splice donor	-	FALSE	-	gnomAD_v2.1
13	113533365	112879051	A	G	ENSG00000068650	ATP11A	ENST00000487903.1:c.*9+748A>G	13:g.113533365A>G	-	New splice donor	-	FALSE	-	gnomAD_v2.1
13	113772398	113118084	G	A	ENSG00000057593	F7	ENST00000375581.3:c.806-329G>A	13:g.113772398G>A	-	Acceptor associated	-	FALSE	-	moles-fernández_2021
10	114724268	112964509	T	C	ENSG00000148737	TCF7L2	ENST00000543371.1:c.382-47T>C	10:g.114724268T>C	-	Acceptor associated	-	FALSE	-	adamson_2018_Vex_seq
10	114724279	112964520	A	G	ENSG00000148737	TCF7L2	ENST00000543371.1:c.382-36A>G	10:g.114724279A>G	-	Branchpoint associated	-	FALSE	-	adamson_2018_Vex_seq
10	114724290	112964531	G	A	ENSG00000148737	TCF7L2	ENST00000543371.1:c.382-25G>A	10:g.114724290G>A	-	Branchpoint associated	-	FALSE	-	adamson_2018_Vex_seq
10	114724295	112964536	G	C	ENSG00000148737	TCF7L2	ENST00000543371.1:c.382-20G>C	10:g.114724295G>C	-	Branchpoint associated	-	FALSE	-	adamson_2018_Vex_seq
10	114724298	112964539	T	A	ENSG00000148737	TCF7L2	ENST00000543371.1:c.382-17T>A	10:g.114724298T>A	-	Acceptor associated	-	FALSE	-	adamson_2018_Vex_seq
10	114724317	112964558	C	T	ENSG00000148737	TCF7L2	ENST00000543371.1:c.384C>T	10:g.114724317C>T	-	Exonic-like	-	FALSE	-	adamson_2018_Vex_seq
10	114724336	112964577	A	G	ENSG00000148737	TCF7L2	ENST00000543371.1:c.403A>G	10:g.114724336A>G	-	Exonic-like	-	FALSE	-	adamson_2018_Vex_seq
10	114724340	112964581	A	G	ENSG00000148737	TCF7L2	ENST00000543371.1:c.407A>G	10:g.114724340A>G	-	Exonic-like	-	FALSE	-	adamson_2018_Vex_seq
10	114724350	112964591	G	A	ENSG00000148737	TCF7L2	ENST00000543371.1:c.417G>A	10:g.114724350G>A	-	Exonic-like	-	FALSE	-	adamson_2018_Vex_seq
10	114724392	112964633	C	T	ENSG00000148737	TCF7L2	ENST00000543371.1:c.450+9C>T	10:g.114724392C>T	-	Donor downstream	-	FALSE	-	adamson_2018_Vex_seq
10	114724393	112964634	G	A	ENSG00000148737	TCF7L2	ENST00000543371.1:c.450+10G>A	10:g.114724393G>A	-	Donor downstream	-	FALSE	-	adamson_2018_Vex_seq
2	115424971	114667394	A	G	ENSG00000175497	DPP10	ENST00000409163.1:c.-91+203968A>G	2:g.115424971A>G	-	New splice donor	-	FALSE	-	gnomAD_v2.1
1	115456638	114914017	A	T	ENSG00000198765	SYCP1	ENST00000369522.3:c.1690A>T	1:g.115456638A>T	-	Exonic-like	-	FALSE	-	adamson_2018_Vex_seq
9	115583860	112821580	G	A	ENSG00000148158	SNX30	ENST00000374232.3:c.459+3765G>A	9:g.115583860G>A	-	Acceptor associated	-	FALSE	-	gnomAD_v2.1
10	116233746	114473987	C	T	ENSG00000099204	ABLIM1	ENST00000277895.5:c.1042-31G>A	10:g.116233746C>T	-	Branchpoint associated	-	FALSE	-	cheung_2019_MFASS
1	116674740	116132119	A	G	ENSG00000173212	MAB21L3	ENST00000369500.3:c.856-1013A>G	1:g.116674740A>G	-	New splice donor	-	FALSE	-	gnomAD_v2.1
7	116809158	117169104	A	G	ENSG00000004866	ST7	ENST00000265437.5:c.964-1758A>G	7:g.116809158A>G	-	New splice donor	-	FALSE	-	gnomAD_v2.1
10	117165026	115405516	C	A	ENSG00000107518	ATRNL1	ENST00000355044.3:c.3269+10764C>A	10:g.117165026C>A	-	Acceptor associated	-	FALSE	-	gnomAD_v2.1
3	119126888	119408041	A	G	ENSG00000031081	ARHGAP31	ENST00000264245.4:c.1646-1455A>G	3:g.119126888A>G	-	New splice donor	-	FALSE	-	gnomAD_v2.1
1	119584904	119042281	G	T	ENSG00000116874	WARS2	ENST00000235521.4:c.498C>A	1:g.119584904G>T	-	Exonic-like	-	FALSE	-	adamson_2018_Vex_seq
1	119584911	119042288	T	A	ENSG00000116874	WARS2	ENST00000235521.4:c.491A>T	1:g.119584911T>A	-	Exonic-like	-	FALSE	-	adamson_2018_Vex_seq
1	119584915	119042292	G	A	ENSG00000116874	WARS2	ENST00000235521.4:c.487C>T	1:g.119584915G>A	-	Exonic-like	-	FALSE	-	adamson_2018_Vex_seq
1	119584933	119042310	G	A	ENSG00000116874	WARS2	ENST00000235521.4:c.469C>T	1:g.119584933G>A	-	Exonic-like	-	FALSE	-	adamson_2018_Vex_seq
1	119584951	119042328	G	A	ENSG00000116874	WARS2	ENST00000235521.4:c.451C>T	1:g.119584951G>A	-	Exonic-like	-	FALSE	-	adamson_2018_Vex_seq
1	119584954	119042331	T	C	ENSG00000116874	WARS2	ENST00000235521.4:c.448A>G	1:g.119584954T>C	-	Exonic-like	-	FALSE	-	adamson_2018_Vex_seq
1	119584993	119042370	G	C	ENSG00000116874	WARS2	ENST00000235521.4:c.430-21C>G	1:g.119584993G>C	-	Branchpoint associated	-	FALSE	-	adamson_2018_Vex_seq
1	119585001	119042378	A	G	ENSG00000116874	WARS2	ENST00000235521.4:c.430-29T>C	1:g.119585001A>G	-	Branchpoint associated	-	FALSE	-	adamson_2018_Vex_seq
1	119585012	119042389	A	G	ENSG00000116874	WARS2	ENST00000235521.4:c.430-40T>C	1:g.119585012A>G	-	Branchpoint associated	-	FALSE	-	adamson_2018_Vex_seq
1	119585016	119042393	G	C	ENSG00000116874	WARS2	ENST00000235521.4:c.430-44C>G	1:g.119585016G>C	-	Branchpoint associated	-	FALSE	-	adamson_2018_Vex_seq
11	120675946	120805237	A	G	ENSG00000149403	GRIK4	ENST00000527524.2:c.247+2380A>G	11:g.120675946A>G	-	Acceptor associated	-	FALSE	-	gnomAD_v2.1
3	120909219	121190372	A	G	ENSG00000145087	STXBP5L	ENST00000273666.6:c.878-15551A>G	3:g.120909219A>G	-	New splice donor	-	FALSE	-	gnomAD_v2.1
10	120921938	119162426	T	C	ENSG00000183605	SFXN4	ENST00000355697.2:c.178-12A>G	10:g.120921938T>C	-	Acceptor associated	-	FALSE	-	cheung_2019_MFASS
3	121001158	121282311	C	T	ENSG00000145087	STXBP5L	ENST00000273666.6:c.2156C>T	3:g.121001158C>T	-	Exonic-like	-	FALSE	-	adamson_2018_Vex_seq
10	121568507	119808995	G	A	ENSG00000198825	INPP5F	ENST00000361976.2:c.1569+935G>A	10:g.121568507G>A	-	Acceptor associated	-	FALSE	-	gnomAD_v2.1
12	121659673	121221870	A	T	ENSG00000135124	P2RX4	ENST00000359949.7:c.331-43A>T	12:g.121659673A>T	-	Branchpoint associated	-	FALSE	-	cheung_2019_MFASS
12	121659796	121221993	C	T	ENSG00000135124	P2RX4	ENST00000359949.7:c.402+9C>T	12:g.121659796C>T	-	Donor downstream	-	FALSE	-	cheung_2019_MFASS
12	121659803	121222000	G	A	ENSG00000135124	P2RX4	ENST00000359949.7:c.402+16G>A	12:g.121659803G>A	-	Donor downstream	-	FALSE	-	cheung_2019_MFASS
12	121659805	121222002	A	G	ENSG00000135124	P2RX4	ENST00000359949.7:c.402+18A>G	12:g.121659805A>G	-	Donor downstream	-	FALSE	-	cheung_2019_MFASS
12	121659809	121222006	C	T	ENSG00000135124	P2RX4	ENST00000359949.7:c.402+22C>T	12:g.121659809C>T	-	Donor downstream	-	FALSE	-	cheung_2019_MFASS
12	121659816	121222013	C	T	ENSG00000135124	P2RX4	ENST00000359949.7:c.402+29C>T	12:g.121659816C>T	-	Donor downstream	-	FALSE	-	cheung_2019_MFASS
8	124446930	123434690	A	G	ENSG00000156795	WDYHV1	ENST00000287387.2:c.235-1763A>G	8:g.124446930A>G	-	New splice donor	-	FALSE	-	gnomAD_v2.1
4	126319493	125398338	T	G	ENSG00000196159	FAT4	ENST00000394329.3:c.5176-446T>G	4:g.126319493T>G	-	Acceptor associated	-	FALSE	-	gnomAD_v2.1
7	126341782	126701728	G	A	ENSG00000179603	GRM8	ENST00000339582.2:c.1357+68137C>T	7:g.126341782G>A	-	Donor downstream	-	FALSE	-	adamson_2018_Vex_seq
10	127349698	125661129	G	A	ENSG00000175018	TEX36	ENST00000368821.3:c.184-28C>T	10:g.127349698G>A	-	Branchpoint associated	-	FALSE	-	cheung_2019_MFASS
3	127878330	128159487	A	G	ENSG00000132394	EEFSEC	ENST00000254730.6:c.316+5664A>G	3:g.127878330A>G	-	Acceptor associated	-	FALSE	-	gnomAD_v2.1
5	128802515	129466822	A	G	ENSG00000145808	ADAMTS19	ENST00000274487.4:c.729+5065A>G	5:g.128802515A>G	-	New splice donor	-	FALSE	-	gnomAD_v2.1
3	128992892	129274049	A	G	ENSG00000181789	COPG1	ENST00000314797.6:c.2257-789A>G	3:g.128992892A>G	-	Acceptor associated	-	FALSE	-	adamson_2018_Vex_seq
5	129031697	129696004	G	T	ENSG00000145808	ADAMTS19	ENST00000274487.4:c.2936+1149G>T	5:g.129031697G>T	-	New splice donor	-	FALSE	-	gnomAD_v2.1
11	130011373	130141478	C	T	ENSG00000084234	APLP2	ENST00000263574.5:c.1960-20C>T	11:g.130011373C>T	-	Branchpoint associated	-	FALSE	-	cheung_2019_MFASS
3	130835963	131117119	T	G	ENSG00000114670	NEK11	ENST00000383366.4:c.455+7198T>G	3:g.130835963T>G	-	New splice donor	-	FALSE	-	gnomAD_v2.1
10	131299837	129501573	A	G	ENSG00000170430	MGMT	ENST00000306010.7:c.81+34277A>G	10:g.131299837A>G	-	New splice donor	-	FALSE	-	gnomAD_v2.1
11	131854850	131984956	T	G	ENSG00000182667	NTM	ENST00000425719.2:c.167+73308T>G	11:g.131854850T>G	-	New splice donor	-	FALSE	-	gnomAD_v2.1
2	132493876	131736303	T	G	ENSG00000197927	C2orf27A	ENST00000355171.4:c.-248+13655T>G	2:g.132493876T>G	-	New splice donor	-	FALSE	-	gnomAD_v2.1
8	132921441	131909194	A	G	ENSG00000132294	EFR3A	ENST00000254624.5:c.10+4872A>G	8:g.132921441A>G	-	New splice donor	-	FALSE	-	gnomAD_v2.1
3	132946164	133227320	A	G	ENSG00000144868	TMEM108	ENST00000321871.6:c.-46-1946A>G	3:g.132946164A>G	-	Acceptor associated	-	FALSE	-	gnomAD_v2.1
7	133115163	133430409	G	A	ENSG00000131558	EXOC4	ENST00000253861.4:c.1183-44919G>A	7:g.133115163G>A	-	Acceptor associated	-	FALSE	-	gnomAD_v2.1
9	134369760	131494373	G	T	ENSG00000130723	PRRC2B	ENST00000357304.4:c.6474-32G>T	9:g.134369760G>T	-	Branchpoint associated	-	FALSE	-	adamson_2018_Vex_seq
9	134369804	131494417	T	C	ENSG00000130723	PRRC2B	ENST00000357304.4:c.6486T>C	9:g.134369804T>C	-	Exonic-like	-	FALSE	-	adamson_2018_Vex_seq
9	134369820	131494433	C	T	ENSG00000130723	PRRC2B	ENST00000357304.4:c.6502C>T	9:g.134369820C>T	-	Exonic-like	-	FALSE	-	adamson_2018_Vex_seq
9	134369878	131494491	A	G	ENSG00000130723	PRRC2B	ENST00000357304.4:c.6555+5A>G	9:g.134369878A>G	-	Donor downstream	-	FALSE	-	adamson_2018_Vex_seq
9	134369889	131494502	C	T	ENSG00000130723	PRRC2B	ENST00000357304.4:c.6555+16C>T	9:g.134369889C>T	-	Donor downstream	-	FALSE	-	adamson_2018_Vex_seq
7	134673719	134988968	G	A	ENSG00000146856	AGBL3	ENST00000436302.2:c.64-282G>A	7:g.134673719G>A	-	Acceptor associated	-	FALSE	-	gnomAD_v2.1
6	135509041	135187903	C	T	ENSG00000118513	MYB	ENST00000341911.5:c.211C>T	6:g.135509041C>T	-	Exonic-like	-	FALSE	-	adamson_2018_Vex_seq
6	135509069	135187931	C	T	ENSG00000118513	MYB	ENST00000341911.5:c.213+26C>T	6:g.135509069C>T	-	Donor downstream	-	FALSE	-	adamson_2018_Vex_seq
9	136273868	133408744	T	C	ENSG00000148300	REXO4	ENST00000371942.3:c.1074+24A>G	9:g.136273868T>C	-	Donor downstream	-	FALSE	-	adamson_2018_Vex_seq
9	136273916	133408792	A	G	ENSG00000148300	REXO4	ENST00000371942.3:c.1050T>C	9:g.136273916A>G	-	Exonic-like	-	FALSE	-	adamson_2018_Vex_seq
7	138821602	139136856	G	T	ENSG00000105948	TTC26	ENST00000464848.1:c.142-991G>T	7:g.138821602G>T	-	New splice donor	-	FALSE	-	gnomAD_v2.1
2	139268802	138511232	A	G	ENSG00000144228	SPOPL	ENST00000280098.4:c.-61+9113A>G	2:g.139268802A>G	-	Acceptor associated	-	FALSE	-	gnomAD_v2.1
9	139749167	136854715	G	A	ENSG00000177943	MAMDC4	ENST00000317446.2:c.934+39G>A	9:g.139749167G>A	-	Donor downstream	-	FALSE	-	adamson_2018_Vex_seq
9	139749174	136854722	C	G	ENSG00000177943	MAMDC4	ENST00000317446.2:c.935-40C>G	9:g.139749174C>G	-	Branchpoint associated	-	FALSE	-	adamson_2018_Vex_seq
9	139749177	136854725	C	T	ENSG00000177943	MAMDC4	ENST00000317446.2:c.935-37C>T	9:g.139749177C>T	-	Branchpoint associated	-	FALSE	-	adamson_2018_Vex_seq
9	139749195	136854743	C	T	ENSG00000177943	MAMDC4	ENST00000317446.2:c.935-19C>T	9:g.139749195C>T	-	Branchpoint associated	-	FALSE	-	adamson_2018_Vex_seq
9	139749208	136854756	C	T	ENSG00000177943	MAMDC4	ENST00000317446.2:c.935-6C>T	9:g.139749208C>T	-	Acceptor associated	-	FALSE	-	adamson_2018_Vex_seq
9	139749284	136854832	A	C	ENSG00000177943	MAMDC4	ENST00000317446.2:c.1005A>C	9:g.139749284A>C	-	Exonic-like	-	FALSE	-	adamson_2018_Vex_seq
9	139749289	136854837	C	A	ENSG00000177943	MAMDC4	ENST00000317446.2:c.1010C>A	9:g.139749289C>A	-	Exonic-like	-	FALSE	-	adamson_2018_Vex_seq
X	140953078	141865292	A	G	ENSG00000165509	MAGEC3	ENST00000298296.1:c.124-179A>G	X:g.140953078A>G	-	Acceptor associated	-	FALSE	-	gnomAD_v2.1
5	141362289	141982724	C	G	ENSG00000013561	RNF14	ENST00000394520.2:c.1064-656C>G	5:g.141362289C>G	-	New splice donor	-	FALSE	-	gnomAD_v2.1
6	142704847	142383710	A	G	ENSG00000112414	GPR126	ENST00000367609.3:c.1139-50A>G	6:g.142704847A>G	-	Acceptor associated	-	FALSE	-	adamson_2018_Vex_seq
6	142704856	142383719	T	A	ENSG00000112414	GPR126	ENST00000367609.3:c.1139-41T>A	6:g.142704856T>A	-	Branchpoint associated	-	FALSE	-	adamson_2018_Vex_seq
6	142704991	142383854	A	G	ENSG00000112414	GPR126	ENST00000367609.3:c.1222+11A>G	6:g.142704991A>G	-	Donor downstream	-	FALSE	-	adamson_2018_Vex_seq
8	143603675	142522314	T	G	ENSG00000181790	BAI1	ENST00000517894.1:c.3175+199T>G	8:g.143603675T>G	-	Acceptor associated	-	FALSE	-	gnomAD_v2.1
7	147196930	147499838	C	T	ENSG00000174469	CNTNAP2	ENST00000361727.3:c.1777+13797C>T	7:g.147196930C>T	-	New splice donor	-	FALSE	-	gnomAD_v2.1
4	148690913	147769762	A	G	ENSG00000071205	ARHGAP10	ENST00000336498.3:c.154+37307A>G	4:g.148690913A>G	-	New splice donor	-	FALSE	-	gnomAD_v2.1
3	148720665	149002878	G	A	ENSG00000163754	GYG1	ENST00000345003.4:c.481+5974G>A	3:g.148720665G>A	-	Acceptor associated	-	FALSE	-	gnomAD_v2.1
1	150115122	150142944	A	G	ENSG00000136631	VPS45	ENST00000369130.3:c.1626-1765A>G	1:g.150115122A>G	-	Acceptor associated	-	FALSE	-	adamson_2018_Vex_seq
1	150471657	150499181	A	T	ENSG00000143374	TARS2	ENST00000369064.3:c.1540-35A>T	1:g.150471657A>T	-	Branchpoint associated	-	FALSE	-	cheung_2019_MFASS
1	150471675	150499199	G	A	ENSG00000143374	TARS2	ENST00000369064.3:c.1540-17G>A	1:g.150471675G>A	-	Acceptor associated	-	FALSE	-	cheung_2019_MFASS
7	150530196	150833108	T	G	ENSG00000002726	AOC1	ENST00000493429.1:c.-93+5706T>G	7:g.150530196T>G	-	New splice donor	-	FALSE	-	gnomAD_v2.1
1	151665892	151693416	T	C	ENSG00000143376	SNX27	ENST00000368843.3:c.1519-8T>C	1:g.151665892T>C	-	Acceptor associated	-	FALSE	-	cheung_2019_MFASS
1	153728458	153755982	A	G	ENSG00000143624	INTS3	ENST00000318967.2:c.957+1243A>G	1:g.153728458A>G	-	New splice donor	-	FALSE	-	gnomAD_v2.1
2	155094759	154238246	A	G	ENSG00000144278	GALNT13	ENST00000392825.3:c.312-3784A>G	2:g.155094759A>G	-	New splice donor	-	FALSE	-	gnomAD_v2.1
1	155173021	155203230	C	T	ENSG00000169231	THBS3	ENST00000368378.3:c.749G>A	1:g.155173021C>T	-	Exonic-like	-	FALSE	-	adamson_2018_Vex_seq
1	155173102	155203311	G	A	ENSG00000169231	THBS3	ENST00000368378.3:c.674-6C>T	1:g.155173102G>A	-	Acceptor associated	-	FALSE	-	adamson_2018_Vex_seq
1	155173134	155203343	G	A	ENSG00000169231	THBS3	ENST00000368378.3:c.674-38C>T	1:g.155173134G>A	-	Branchpoint associated	-	FALSE	-	adamson_2018_Vex_seq
1	155687232	155717441	C	T	ENSG00000132676	DAP3	ENST00000368336.5:c.168+313C>T	1:g.155687232C>T	-	New splice donor	-	FALSE	-	gnomAD_v2.1
5	155969162	156542152	A	G	ENSG00000170624	SGCD	ENST00000337851.4:c.294+33450A>G	5:g.155969162A>G	-	New splice donor	-	FALSE	-	gnomAD_v2.1
1	156550772	156580980	A	G	ENSG00000187862	TTC24	ENST00000368236.3:c.-4-381A>G	1:g.156550772A>G	-	Acceptor associated	-	FALSE	-	gnomAD_v2.1
2	157394443	156537931	G	T	ENSG00000115159	GPD2	ENST00000310454.6:c.662-11677G>T	2:g.157394443G>T	-	New splice donor	-	FALSE	-	gnomAD_v2.1
3	160698549	160980761	A	T	ENSG00000163590	PPM1L	ENST00000498165.1:c.574+18851A>T	3:g.160698549A>T	-	New splice donor	-	FALSE	-	gnomAD_v2.1
1	161643211	161673421	C	T	ENSG00000072694	FCGR2B	ENST00000358671.5:c.646+192C>T	1:g.161643211C>T	-	Donor downstream	-	FALSE	-	adamson_2018_Vex_seq
2	162258433	161401922	C	T	ENSG00000115233	PSMD14	ENST00000409682.3:c.771+6719C>T	2:g.162258433C>T	-	New splice donor	-	FALSE	-	gnomAD_v2.1
1	162487874	162518084	A	G	ENSG00000152332	UHMK1	ENST00000489294.1:c.1025-18A>G	1:g.162487874A>G	-	Branchpoint associated	-	FALSE	-	adamson_2018_Vex_seq
1	162487905	162518115	T	C	ENSG00000152332	UHMK1	ENST00000489294.1:c.1038T>C	1:g.162487905T>C	-	Exonic-like	-	FALSE	-	adamson_2018_Vex_seq
1	162487939	162518149	G	A	ENSG00000152332	UHMK1	ENST00000489294.1:c.1072G>A	1:g.162487939G>A	-	Exonic-like	-	FALSE	-	adamson_2018_Vex_seq
1	162487972	162518182	A	G	ENSG00000152332	UHMK1	ENST00000489294.1:c.1105A>G	1:g.162487972A>G	-	Exonic-like	-	FALSE	-	adamson_2018_Vex_seq
1	162487973	162518183	G	C	ENSG00000152332	UHMK1	ENST00000489294.1:c.1106G>C	1:g.162487973G>C	-	Exonic-like	-	FALSE	-	adamson_2018_Vex_seq
1	162487999	162518209	A	G	ENSG00000152332	UHMK1	ENST00000489294.1:c.1113+19A>G	1:g.162487999A>G	-	Donor downstream	-	FALSE	-	adamson_2018_Vex_seq
5	162896142	163469136	G	A	ENSG00000072571	HMMR	ENST00000393915.4:c.274-505G>A	5:g.162896142G>A	-	Acceptor associated	-	FALSE	-	gnomAD_v2.1
2	166156941	165300431	A	G	ENSG00000136531	SCN2A	ENST00000357398.3:c.386+3296A>G	2:g.166156941A>G	-	New splice donor	-	FALSE	-	gnomAD_v2.1
5	167725708	168298703	C	G	ENSG00000113645	WWC1	ENST00000521089.1:c.119+6432C>G	5:g.167725708C>G	-	New splice donor	-	FALSE	-	gnomAD_v2.1
4	169788148	168866997	A	G	ENSG00000129116	PALLD	ENST00000505667.1:c.1965-23925A>G	4:g.169788148A>G	-	New splice donor	-	FALSE	-	gnomAD_v2.1
5	170221647	170794643	C	T	ENSG00000094755	GABRP	ENST00000518525.1:c.240+345C>T	5:g.170221647C>T	-	New splice donor	-	FALSE	-	gnomAD_v2.1
3	170857269	171139480	G	A	ENSG00000154310	TNIK	ENST00000436636.2:c.1409C>T	3:g.170857269G>A	-	Exonic-like	-	FALSE	-	adamson_2018_Vex_seq
2	171358265	170501755	C	T	ENSG00000071909	MYO3B	ENST00000408978.4:c.3290-30C>T	2:g.171358265C>T	-	Branchpoint associated	-	FALSE	-	adamson_2018_Vex_seq
2	171358270	170501760	C	T	ENSG00000071909	MYO3B	ENST00000408978.4:c.3290-25C>T	2:g.171358270C>T	-	Branchpoint associated	-	FALSE	-	adamson_2018_Vex_seq
2	171358273	170501763	G	C	ENSG00000071909	MYO3B	ENST00000408978.4:c.3290-22G>C	2:g.171358273G>C	-	Branchpoint associated	-	FALSE	-	adamson_2018_Vex_seq
2	171358299	170501789	G	A	ENSG00000071909	MYO3B	ENST00000408978.4:c.3294G>A	2:g.171358299G>A	-	Exonic-like	-	FALSE	-	adamson_2018_Vex_seq
2	171358365	170501855	T	A	ENSG00000071909	MYO3B	ENST00000408978.4:c.3360T>A	2:g.171358365T>A	-	Exonic-like	-	FALSE	-	adamson_2018_Vex_seq
2	171358394	170501884	TCA	T	ENSG00000071909	MYO3B	ENST00000408978.4:c.3370+22_3370+23del	2:g.171358397_171358398del	-	Donor downstream	-	FALSE	-	adamson_2018_Vex_seq
1	172390896	172421756	A	G	ENSG00000180999	C1orf105	ENST00000367727.4:c.21+850A>G	1:g.172390896A>G	-	New splice donor	-	FALSE	-	gnomAD_v2.1
2	178380409	177515681	A	G	ENSG00000018510	AGPS	ENST00000264167.4:c.1697+1773A>G	2:g.178380409A>G	-	New splice donor	-	FALSE	-	gnomAD_v2.1
3	178457075	178739287	A	G	ENSG00000197584	KCNMB2	ENST00000432997.1:c.-67-68056A>G	3:g.178457075A>G	-	New splice donor	-	FALSE	-	gnomAD_v2.1
3	188908382	189190593	A	G	ENSG00000188001	TPRG1	ENST00000345063.3:c.-9-16783A>G	3:g.188908382A>G	-	New splice donor	-	FALSE	-	gnomAD_v2.1
2	190617470	189752744	A	G	ENSG00000128694	OSGEPL1	ENST00000264151.5:c.1095-20T>C	2:g.190617470A>G	-	Branchpoint associated	-	FALSE	-	adamson_2018_Vex_seq
2	191862921	190998195	A	G	ENSG00000115415	STAT1	ENST00000361099.3:c.633+22T>C	2:g.191862921A>G	-	Donor downstream	-	FALSE	-	adamson_2018_Vex_seq
2	191862937	190998211	A	T	ENSG00000115415	STAT1	ENST00000361099.3:c.633+6T>A	2:g.191862937A>T	-	Donor downstream	-	FALSE	-	adamson_2018_Vex_seq
2	191863063	190998337	T	C	ENSG00000115415	STAT1	ENST00000361099.3:c.542-29A>G	2:g.191863063T>C	-	Branchpoint associated	-	FALSE	-	adamson_2018_Vex_seq
2	191863082	190998356	A	G	ENSG00000115415	STAT1	ENST00000361099.3:c.542-48T>C	2:g.191863082A>G	-	Acceptor associated	-	FALSE	-	adamson_2018_Vex_seq
2	191863083	190998357	C	T	ENSG00000115415	STAT1	ENST00000361099.3:c.542-49G>A	2:g.191863083C>T	-	Acceptor associated	-	FALSE	-	adamson_2018_Vex_seq
1	210540675	210367331	A	T	ENSG00000054392	HHAT	ENST00000545154.1:c.162+4412A>T	1:g.210540675A>T	-	New splice donor	-	FALSE	-	gnomAD_v2.1
2	215594956	214730232	T	C	ENSG00000138376	BARD1	ENST00000260947.4:c.2001+179A>G	2:g.215594956T>C	-	Donor downstream	-	FALSE	-	moles-fernández_2021
1	217993343	217820001	A	G	ENSG00000162814	SPATA17	ENST00000366933.4:c.1005+18151A>G	1:g.217993343A>G	-	New splice donor	-	FALSE	-	gnomAD_v2.1
2	223766830	222902112	A	G	ENSG00000123983	ACSL3	ENST00000357430.3:c.-41+1332A>G	2:g.223766830A>G	-	New splice donor	-	FALSE	-	gnomAD_v2.1
2	226277187	225412471	C	G	ENSG00000144460	NYAP2	ENST00000272907.6:c.221+3370C>G	2:g.226277187C>G	-	New splice donor	-	FALSE	-	gnomAD_v2.1
1	230910263	230774517	T	C	ENSG00000135773	CAPN9	ENST00000271971.2:c.876-37T>C	1:g.230910263T>C	-	Branchpoint associated	-	FALSE	-	adamson_2018_Vex_seq
1	230910275	230774529	G	C	ENSG00000135773	CAPN9	ENST00000271971.2:c.876-25G>C	1:g.230910275G>C	-	Branchpoint associated	-	FALSE	-	adamson_2018_Vex_seq
1	230910278	230774532	C	T	ENSG00000135773	CAPN9	ENST00000271971.2:c.876-22C>T	1:g.230910278C>T	-	Branchpoint associated	-	FALSE	-	adamson_2018_Vex_seq
1	230910341	230774595	G	A	ENSG00000135773	CAPN9	ENST00000271971.2:c.917G>A	1:g.230910341G>A	-	Exonic-like	-	FALSE	-	adamson_2018_Vex_seq
1	230910349	230774603	C	T	ENSG00000135773	CAPN9	ENST00000271971.2:c.925C>T	1:g.230910349C>T	-	Exonic-like	-	FALSE	-	adamson_2018_Vex_seq
1	230910351	230774605	C	T	ENSG00000135773	CAPN9	ENST00000271971.2:c.927C>T	1:g.230910351C>T	-	Exonic-like	-	FALSE	-	adamson_2018_Vex_seq
1	230910372	230774626	A	G	ENSG00000135773	CAPN9	ENST00000271971.2:c.948A>G	1:g.230910372A>G	-	Exonic-like	-	FALSE	-	adamson_2018_Vex_seq
1	230910383	230774637	G	A	ENSG00000135773	CAPN9	ENST00000271971.2:c.953+6G>A	1:g.230910383G>A	-	Donor downstream	-	FALSE	-	adamson_2018_Vex_seq
1	230910386	230774640	C	G	ENSG00000135773	CAPN9	ENST00000271971.2:c.953+9C>G	1:g.230910386C>G	-	Donor downstream	-	FALSE	-	adamson_2018_Vex_seq
2	234834437	233925792	G	A	ENSG00000144481	TRPM8	ENST00000324695.4:c.-5-741G>A	2:g.234834437G>A	-	Acceptor associated	-	FALSE	-	gnomAD_v2.1
2	236923406	236014762	T	C	ENSG00000157985	AGAP1	ENST00000304032.8:c.1646-21799T>C	2:g.236923406T>C	-	Acceptor associated	-	FALSE	-	adamson_2018_Vex_seq
2	236923418	236014774	C	T	ENSG00000157985	AGAP1	ENST00000304032.8:c.1646-21787C>T	2:g.236923418C>T	-	Acceptor associated	-	FALSE	-	adamson_2018_Vex_seq
2	236923420	236014776	C	T	ENSG00000157985	AGAP1	ENST00000304032.8:c.1646-21785C>T	2:g.236923420C>T	-	Acceptor associated	-	FALSE	-	adamson_2018_Vex_seq
2	236923534	236014890	C	A	ENSG00000157985	AGAP1	ENST00000304032.8:c.1646-21671C>A	2:g.236923534C>A	-	Acceptor associated	-	FALSE	-	adamson_2018_Vex_seq
2	236923547	236014903	G	A	ENSG00000157985	AGAP1	ENST00000304032.8:c.1646-21658G>A	2:g.236923547G>A	-	Acceptor associated	-	FALSE	-	adamson_2018_Vex_seq
2	236923552	236014908	C	G	ENSG00000157985	AGAP1	ENST00000304032.8:c.1646-21653C>G	2:g.236923552C>G	-	Acceptor associated	-	FALSE	-	adamson_2018_Vex_seq
2	239785991	238877350	C	T	ENSG00000233608	TWIST2	ENST00000448943.2:c.*36-9429C>T	2:g.239785991C>T	-	New splice donor	-	FALSE	-	gnomAD_v2.1
1	240966198	240802898	C	A	ENSG00000182901	RGS7	ENST00000366565.1:c.1359+6G>T	1:g.240966198C>A	-	Donor downstream	-	FALSE	-	cheung_2019_MFASS
1	240966317	240803017	T	C	ENSG00000182901	RGS7	ENST00000366565.1:c.1270-24A>G	1:g.240966317T>C	-	Branchpoint associated	-	FALSE	-	cheung_2019_MFASS
1	241941570	241778268	A	G	ENSG00000162843	WDR64	ENST00000366552.2:c.2507-1736A>G	1:g.241941570A>G	-	New splice donor	-	FALSE	-	gnomAD_v2.1
2	242429965	241490550	A	G	ENSG00000006607	FARP2	ENST00000264042.3:c.2504+506A>G	2:g.242429965A>G	-	New splice donor	-	FALSE	-	gnomAD_v2.1
1	245753173	245589871	G	A	ENSG00000162849	KIF26B	ENST00000407071.2:c.1351-12706G>A	1:g.245753173G>A	-	Acceptor associated	-	FALSE	-	gnomAD_v2.1
