# Supplementary material for: Analyzing the performance of deep learning splice prediction algorithms
Source: PLoS One. 2026 May 13;21(5):e0348885. doi: 10.1371/journal.pone.0348885 (PMC13170886; doi:10.1371/journal.pone.0348885)
Supplement: S5 File — The Barbosa benchmark data are available at https://github.com/PedroBarbosa/DeepIntronic_Benchmark. (ZIP) [file pone.0348885.s005.zip › Barbosa_data/splicing_pathogenic_manual_curation/3_tissue_specificity/AbSplice_DNA_data.tsv]

#CHROM	POS	REF	ALT	Consequence	SYMBOL	HGVSc	HGVSg	AbSplice_DNA
1	22215993	G	A	intron_variant	HSPG2	ENST00000374695.3:c.574+481C>T	1:g.22215993G>A	ENSG00000142798|0.0048|0.0048|0.0048|0.0048|0.0048|0.0048|0.0048|0.0048|0.0048|0.0048|0.0048|0.0048|0.0048|0.0048|0.0048|0.0048|0.0048|0.0048|0.0048|0.0048|0.0048|0.0048|0.0048|0.0048|0.0048|0.0048|0.0048|0.0048|0.0048|0.0048|0.0048|0.0048|0.0048|0.0048|0.0048|0.0048|0.0048|0.0048|0.0048|0.0048|0.0048|0.0048|0.0048|0.0048|0.0048|0.0048|0.0048|0.0048|0.0048
1	94484082	T	C	intron_variant	ABCA4	ENST00000370225.3:c.5196+1056A>G	1:g.94484082T>C	ENSG00000198691|0.0035|0.0035|||0.0035||0.0035|0.0035|0.0035|0.0035|0.0035|0.0035|0.0035|0.0035|0.0035|0.0035|0.0035||0.0035|0.0035|0.0035||0.0035|0.0035|0.0035|0.0035|0.0035|||0.0035|0.0035|0.0035|||0.0035|0.0035||0.0035|0.0035|0.0035|0.0035|0.0035|0.0035||0.065|0.0035||0.0035|
1	94484125	T	C	intron_variant	ABCA4	ENST00000370225.3:c.5196+1013A>G	1:g.94484125T>C	ENSG00000198691|0.0048|0.0048|||0.0048||0.0048|0.0048|0.0048|0.0048|0.0048|0.0048|0.0048|0.0048|0.0048|0.0048|0.0048||0.0048|0.0048|0.0048||0.0048|0.0048|0.0048|0.0048|0.0048|||0.0048|0.0048|0.0048|||0.0048|0.0048||0.0048|0.0048|0.0048|0.0048|0.0048|0.0048||0.096|0.0048||0.0048|
1	94495923	C	T	intron_variant	ABCA4	ENST00000370225.3:c.4352+61G>A	1:g.94495923C>T	ENSG00000198691|0.0057|0.0057|||0.0046||0.0046|0.0046|0.0046|0.0046|0.0046|0.0046|0.0046|0.0046|0.0046|0.0046|0.0046||0.0046|0.0087|0.0046||0.0046|0.0046|0.0046|0.0046|0.0046|||0.0057|0.0057|0.0046|||0.0046|0.0046||0.0046|0.0046|0.0046|0.0046|0.0046|0.0046||0.0057|0.0057||0.0046|
1	94509799	G	A	intron_variant	ABCA4	ENST00000370225.3:c.3050+370C>T	1:g.94509799G>A	ENSG00000198691|0.0048|0.0048|||0.0048||0.0048|0.0048|0.0048|0.0048|0.0048|0.0048|0.0048|0.0048|0.0048|0.0048|0.0048||0.0048|0.0048|0.0048||0.0048|0.0048|0.0048|0.0048|0.0048|||0.0048|0.0048|0.0048|||0.0048|0.0048||0.0048|0.0048|0.0048|0.0048|0.0048|0.0048||0.0048|0.0048||0.0048|
1	94526934	T	C	intron_variant	ABCA4	ENST00000370225.3:c.1938-619A>G	1:g.94526934T>C	ENSG00000198691|0.0046|0.0046|||0.0046||0.0046|0.0046|0.0046|0.0046|0.0046|0.0046|0.0046|0.0046|0.0046|0.0046|0.0046||0.0046|0.0046|0.0046||0.0046|0.0046|0.0046|0.0046|0.0046|||0.0046|0.0046|0.0046|||0.0046|0.0046||0.0046|0.0046|0.0046|0.0046|0.0046|0.0046||0.0046|0.0046||0.0046|
1	98045449	G	C	intron_variant	DPYD	ENST00000370192.3:c.1129-5923C>G	1:g.98045449G>C	ENSG00000188641|0.0048|0.0048|0.0048|0.0048|0.0048|0.0048|0.0048|0.0048|0.0048|0.0048|0.0048|0.0048|0.0048|0.0048|0.0048|0.0048|0.0048|0.0048|0.0048|0.0048|0.0048|0.0048|0.0048|0.0048|0.0048|0.0048|0.0048|0.0048|0.0048|0.0048|0.0048|0.0048|0.0048|0.0048|0.0048|0.0048|0.0048|0.0048|0.0048|0.0048|0.0048|0.0048|0.0048|0.0048|0.0048|0.0048|0.0048|0.0048|0.0048
1	100672742	T	C	intron_variant	DBT	ENST00000370132.4:c.1018-550A>G	1:g.100672742T>C	ENSG00000137992|0.0048|0.0048|0.0048|0.0048|0.0048|0.0048|0.0048|0.0048|0.0048|0.0048|0.0048|0.0048|0.0048|0.0048|0.0048|0.0048|0.0048|0.0048|0.0048|0.0048|0.0048|0.0048|0.0048|0.0048|0.0048|0.0048|0.0048|0.0048|0.0048|0.0048|0.0048|0.0048|0.0048|0.0048|0.0048|0.0048|0.0048|0.0048|0.0048|0.0048|0.0048|0.0048|0.0048|0.0048|0.0048|0.0048|0.0048|0.0048|0.0048
1	161284289	A	G	intron_variant	SDHC	ENST00000367975.2:c.20+74A>G	1:g.161284289A>G	ENSG00000143252|0.041|0.041|0.041|0.041|0.041|0.041|0.044|0.044|0.05|0.042|0.044|0.044|0.044|0.042|0.044|0.062|0.05|0.044|0.044|0.041|0.041|0.041|0.041|0.041|0.041|0.041|0.041|0.041|0.041|0.041|0.041|0.041|0.041|0.041|0.042|0.041|0.041|0.041|0.041|0.041|0.041|0.041|0.041|0.041|0.044|0.041|0.041|0.041|0.041
1	215967783	T	C	intron_variant	USH2A	ENST00000307340.3:c.9959-4159A>G	1:g.215967783T>C	ENSG00000042781||||||||||||||||||||||||||||0.0048|||0.0048||||||||||||||0.0048||||
1	216064540	T	C	intron_variant	USH2A	ENST00000307340.3:c.7595-2144A>G	1:g.216064540T>C	ENSG00000042781||||||||||||||||||||||||||||0.0046|||0.0046||||||||||||||0.0046||||
2	15567431	C	G	intron_variant	NBAS	ENST00000281513.5:c.2423+404G>C	2:g.15567431C>G	ENSG00000151779|0.0023|0.0023|0.0023|0.0023|0.0023|0.0023|0.0023|0.0023|0.0023|0.016|0.0023|0.0023|0.0023|0.0023|0.0023|0.0026|0.0023|0.0023|0.0023|0.0023|0.0023|0.0023|0.0023|0.0023|0.0023|0.0023|0.0023|0.0023|0.0023|0.0023|0.0023|0.0023|0.0023|0.0023|0.016|0.016|0.0023|0.0023|0.0023|0.0023|0.0023|0.0023|0.0023|0.0023|0.016|0.0023|0.016|0.0023|0.0023
2	26500642	A	G	intron_variant	HADHB	ENST00000317799.5:c.442+614A>G	2:g.26500642A>G	ENSG00000138029|0.0046|0.0046|0.0046|0.0046|0.0046|0.0046|0.0046|0.0046|0.0046|0.029|0.029|0.0046|0.0046|0.0046|0.0046|0.0046|0.0046|0.0046|0.0046|0.0046|0.0046|0.0046|0.0046|0.0046|0.0046|0.0046|0.0046|0.029|0.029|0.0046|0.0046|0.0046|0.0046|0.029|0.0046|0.0046|0.0046|0.0046|0.0046|0.0046|0.0046|0.0046|0.0046|0.0046|0.029|0.0046|0.0046|0.0046|0.0046
2	26502265	A	G	intron_variant	HADHB	ENST00000317799.5:c.811+82A>G	2:g.26502265A>G	ENSG00000138029|0.018|0.018|0.018|0.018|0.018|0.018|0.018|0.018|0.018|0.018|0.018|0.018|0.018|0.018|0.018|0.018|0.018|0.018|0.018|0.018|0.018|0.018|0.018|0.018|0.018|0.018|0.018|0.018|0.018|0.018|0.018|0.018|0.018|0.018|0.018|0.018|0.018|0.018|0.018|0.018|0.018|0.018|0.018|0.018|0.018|0.018|0.018|0.018|0.018
2	47635062	T	G	intron_variant	MSH2	ENST00000233146.2:c.212-478T>G	2:g.47635062T>G	ENSG00000095002|0.006|0.006|0.006|0.006|0.006|0.006|0.006|0.006|0.006|0.006|0.006|0.006|0.006|0.006|0.006|0.006|0.006|0.006|0.006|0.006|0.006|0.006|0.006|0.006|0.006|0.006|0.006|0.006|0.006|0.006|0.006|0.006|0.006|0.006|0.006|0.006|0.006|0.006|0.006|0.006|0.006|0.006|0.006|0.006|0.006|0.006|0.006|0.006|0.006
2	71889030	G	T	intron_variant	DYSF	ENST00000410020.3:c.5003+1249G>T	2:g.71889030G>T	ENSG00000135636|0.0012|0.0012|0.0012|0.0012|0.0012|0.0012|0.0012|0.0012|0.0012|0.0012|0.0012|0.0012|0.0012|0.0012|0.0012|0.0012|0.0012|0.0012|0.0012|0.0012||0.0012|0.0012|0.0012|0.0012|0.0012|0.0012|0.0012|0.0012|0.0012|0.0012|0.0012|0.0012|0.0012|0.0012|0.0012|0.0012|0.0012|0.0012|0.0012|0.0012|0.0012|0.0012|0.0012|0.0012|0.0012|0.0012|0.0012|0.0077
2	71900503	C	T	intron_variant	DYSF	ENST00000410020.3:c.5785-824C>T	2:g.71900503C>T	ENSG00000135636|0.0046|0.0046|0.0046|0.0046|0.0046|0.0046|0.0046|0.0046|0.0046|0.0046|0.0046|0.0046|0.0046|0.0046|0.0046|0.0046|0.0046|0.0046|0.0046|0.0046||0.0046|0.0046|0.0046|0.0046|0.0046|0.0046|0.0046|0.0046|0.0046|0.0046|0.0046|0.0046|0.0046|0.0046|0.0046|0.0046|0.0046|0.0046|0.0046|0.0046|0.0046|0.0046|0.0046|0.0046|0.0046|0.0046|0.0046|0.0046
2	220289644	G	A	intron_variant	DES	ENST00000373960.3:c.1289-741G>A	2:g.220289644G>A	ENSG00000175084|0.029|0.0023|0.0023|0.029|0.029|0.029|0.0023|0.0023|0.0023|0.0023|0.0023|0.0023|0.0023|0.0023|0.0023|0.0023|0.0023|0.0023|0.0023|0.0023|0.0023|0.0023|0.029|0.029|0.029|0.029|0.029|0.029|0.029|0.0023|0.0023|0.029|0.0023|0.029|0.0023|0.0023|0.0023|0.0023|0.029|0.0023|0.029|0.029|0.0023|0.029|0.0023|0.0023|0.029|0.029|0.0023
2	227952667	A	T	intron_variant	COL4A4	ENST00000396625.3:c.1623+702T>A	2:g.227952667A>T	ENSG00000081052|0.0018|0.0018|0.0018|0.011|0.011|0.0018|0.0018|0.0018|0.0018|0.0018|0.0018|0.0018|0.0018|0.0018|0.0018|0.0018|0.0018|0.0018|0.0018|0.0018|0.0018|0.0018|0.0018|0.0018|0.0018|0.0018|0.0018|0.011|0.0018|0.039|0.0018|0.0018|0.0018|0.0022|0.0018|0.0018|0.0018|0.0018|0.0018||0.0018|0.0018|0.0018|0.0018|0.0018|0.0028|0.0018|0.0018|
3	10184641	T	C	intron_variant	VHL	ENST00000256474.2:c.340+770T>C	3:g.10184641T>C	ENSG00000134086|0.0064|0.0064|0.0057|0.0064|0.0064|0.0064|0.0059|0.0059|0.0059|0.0064|0.0064|0.0059|0.0059|0.0059|0.0059|0.0059|0.0059|0.0064|0.0059|0.0059|0.0059|0.0064|0.0059|0.0059|0.0059|0.0059|0.0059|0.0064|0.0064|0.0064|0.0059|0.0064|0.0059|0.0064|0.0064|0.0064|0.0059|0.0064|0.0064|0.0064|0.0064|0.0064|0.0064|0.0059|0.0064|0.0064|0.0064|0.0064|0.0064
3	10184687	A	C	intron_variant	VHL	ENST00000256474.2:c.340+816A>C	3:g.10184687A>C	ENSG00000134086|0.029|0.029|0.027|0.029|0.029|0.029|0.029|0.027|0.029|0.029|0.029|0.029|0.027|0.029|0.027|0.029|0.029|0.029|0.029|0.029|0.027|0.029|0.029|0.029|0.029|0.029|0.029|0.029|0.029|0.029|0.029|0.029|0.029|0.029|0.029|0.029|0.029|0.029|0.029|0.029|0.029|0.029|0.029|0.029|0.029|0.029|0.029|0.029|0.029
3	119234712	A	G	intron_variant	TIMMDC1	ENST00000494664.1:c.597-1340A>G	3:g.119234712A>G	ENSG00000113845|0.0055|0.0055|0.0056|0.0055|0.0055|0.0055|0.0056|0.0056|0.0056|0.0055|0.0055|0.0055|0.0055|0.0056|0.0056|0.0056|0.0056|0.0056|0.0056|0.0055|0.0055|0.0056|0.0055|0.0055|0.0056|0.0056|0.0056|0.0056|0.0056|0.0056|0.0056|0.0055|0.0056|0.0055|0.0055|0.0055|0.0056|0.0056|0.0055|0.0055|0.0055|0.0055|0.0056|0.0056|0.0055|0.0056|0.0055|0.0055|0.0056
3	120396773	T	G	intron_variant	HGD	ENST00000283871.5:c.16-2063A>C	3:g.120396773T>G	ENSG00000113924|0.0011|0.0011|0.0011||||0.0011|0.0011|0.0011|0.0011|0.0011|0.0011|0.0011|0.0011||0.0012|0.0015|0.0011||0.0022||||0.0086||||||0.0073|0.0073|0.0022|0.0011|||0.0011|0.0086|0.0011|0.011|0.0022|0.0011|0.011|0.0024|0.0076|0.0011|0.0073|0.0011||0.0022
3	132436749	G	C	intron_variant	NPHP3	ENST00000337331.5:c.671-996C>G	3:g.132436749G>C	ENSG00000274810|0.0029|0.0029|0.00057|0.0029||0.0029|||||||||||||0.00059|0.0029|0.0029||0.0029|0.00057|0.0029|||||0.00059||0.00057|0.00057||0.0029|0.0029|||0.00058||||0.00058|||0.0029|0.0029||,ENSG00000113971|0.0073|0.0073|0.0012|0.0067|0.007|0.0073|0.0012|0.00086|0.0011|0.0008|0.0008|0.00099|0.0011|0.00099|0.0011|0.0012|0.00099|0.00099|0.0011|0.0073|0.0067|0.0012|0.006|0.0012|0.0065|0.0012|0.006…
3	136003251	A	G	intron_variant	PCCB	ENST00000469217.1:c.714+462A>G	3:g.136003251A>G	ENSG00000114054|0.0023|0.0023|0.0023|0.0023|0.0023|0.0023|0.0023|0.0023|0.0023|0.0023|0.0023|0.0023|0.0023|0.0023|0.0023|0.0023|0.0023|0.0023|0.0023|0.0023|0.0023|0.0023|0.0023|0.0023|0.0023|0.0023|0.0023|0.0023|0.0023|0.0023|0.0023|0.0023|0.0023|0.0023|0.0023|0.0023|0.0023|0.0023|0.0023|0.0023|0.0023|0.0023|0.0023|0.0023|0.2|0.0023|0.0023|0.0023|0.0023
3	150660197	A	C	intron_variant	CLRN1	ENST00000328863.4:c.254-649T>G	3:g.150660197A>C	ENSG00000163646|||0.0048|||||||||||||||||||||||||||||||||||0.0048|||||||0.0048||||
3	158367854	G	A	intron_variant	GFM1	ENST00000486715.1:c.689+908G>A	3:g.158367854G>A	ENSG00000168827|0.31|0.31|0.31|0.31|0.31|0.31|0.31|0.31|0.31|0.31|0.31|0.31|0.31|0.31|0.31|0.31|0.31|0.31|0.31|0.31|0.31|0.31|0.31|0.31|0.31|0.31|0.31|0.31|0.31|0.31|0.31|0.31|0.31|0.31|0.31|0.31|0.31|0.31|0.31|0.31|0.31|0.31|0.31|0.31|0.31|0.31|0.31|0.31|0.065
3	193362516	A	G	intron_variant	OPA1	ENST00000361908.3:c.1554+622A>G	3:g.193362516A>G	ENSG00000198836|0.0029|0.0029|0.0029|0.0029|0.0029|0.0029|0.0029|0.0029|0.0029|0.0029|0.0029|0.0029|0.0029|0.0029|0.0029|0.0029|0.0029|0.0029|0.0029|0.0029|0.031|0.031|0.0029|0.018|0.0029|0.018|0.0029|0.0029|0.0029|0.031|0.0029|0.0029|0.0029|0.0029|0.0029|0.0029|0.0029|0.0029|0.0029|0.0029|0.0029|0.0029|0.0029|0.0029|0.0029|0.0029|0.0029|0.0029|0.0029
4	17500790	T	C	intron_variant	QDPR	ENST00000281243.5:c.436+2552A>G	4:g.17500790T>C	ENSG00000151552|0.0048|0.0048|0.0048|0.0048|0.0048|0.0048|0.0048|0.0048|0.0048|0.0048|0.0048|0.0048|0.0048|0.0048|0.0048|0.0048|0.0048|0.0048|0.032|0.0048|0.0048|0.0048|0.0048|0.0048|0.0048|0.0048|0.0048|0.0048|0.0048|0.0048|0.0048|0.0048|0.0048|0.0048|0.0048|0.0048|0.0048|0.0048|0.0048|0.0048|0.0048|0.0048|0.0048|0.0048|0.0048|0.0048|0.0048|0.0048|0.0048
4	56284334	G	A	intron_variant	TMEM165	ENST00000381334.5:c.792+182G>A	4:g.56284334G>A	ENSG00000134851|0.035|0.035|0.035|0.035|0.035|0.035|0.035|0.035|0.035|0.035|0.035|0.035|0.035|0.035|0.035|0.035|0.035|0.035|0.035|0.035|0.035|0.035|0.035|0.035|0.035|0.035|0.035|0.035|0.035|0.035|0.035|0.035|0.035|0.035|0.035|0.035|0.035|0.035|0.035|0.035|0.035|0.035|0.035|0.035|0.035|0.035|0.035|0.035|0.035
4	108945190	G	T	intron_variant	HADH	ENST00000603302.1:c.636+471G>T	4:g.108945190G>T	ENSG00000138796|0.0048|0.0048|0.0048|0.0048|0.0048|0.0048|0.0048|0.0048|0.0048|0.0048|0.0048|0.0048|0.0048|0.0048|0.0048|0.0048|0.0048|0.0048|0.0048|0.0048|0.0048|0.0048|0.0048|0.0048|0.0048|0.0048|0.0048|0.0048|0.0048|0.0048|0.0048|0.0048|0.0048|0.0048|0.0048|0.0048|0.0048|0.0048|0.0048|0.0048|0.0048|0.0048|0.0048|0.0048|0.0048|0.0048|0.0048|0.0048|0.0048
4	155486360	A	G	intron_variant	FGB	ENST00000302068.4:c.115-600A>G	4:g.155486360A>G	ENSG00000171564|||0.0023||0.0023||||||0.0023|||||||||0.0023||||0.0023||0.0023|0.0023|||0.0026|0.005|0.0023|0.0023|||0.0023|0.0023|0.0023|0.0023|||0.0023|0.0023|0.0023|0.0023|0.0023|0.0023|0.0023|0.0023
4	155530122	T	A	intron_variant	FGG	ENST00000336098.3:c.667-320A>T	4:g.155530122T>A	ENSG00000171557||0.0048|0.0048|0.0048|0.0048|||||0.0048|0.0048|||||||0.0048||0.0048||||0.0048||0.0048|0.0048|0.0048||0.0048|0.36|0.0048|0.0048|||0.0048|0.0048|0.0048|0.0048|||0.0048|0.0048|0.0048|0.0048|0.0048|0.0048|0.0048|0.0048
5	36975238	G	C	intron_variant	NIPBL	ENST00000282516.8:c.869-640G>C	5:g.36975238G>C	ENSG00000164190|0.0048|0.0048|0.0048|0.0048|0.0048|0.0048|0.0048|0.0048|0.0048|0.0048|0.0048|0.0048|0.0048|0.0048|0.0048|0.0048|0.0048|0.0048|0.0048|0.0048|0.0048|0.0048|0.0048|0.0048|0.0048|0.0048|0.0048|0.0048|0.0048|0.0048|0.0048|0.0048|0.0048|0.0048|0.0048|0.0048|0.0048|0.0048|0.0048|0.0048|0.0048|0.0048|0.0048|0.0048|0.0048|0.0048|0.0048|0.0048|0.0048
5	37012396	C	T	intron_variant	NIPBL	ENST00000282516.8:c.4560+2069C>T	5:g.37012396C>T	ENSG00000164190|0.0048|0.0048|0.0048|0.0048|0.0048|0.0048|0.0048|0.0048|0.0048|0.0048|0.0048|0.0048|0.0048|0.0048|0.0048|0.0048|0.0048|0.0048|0.0048|0.0048|0.0048|0.0048|0.0048|0.0048|0.0048|0.0048|0.0048|0.0048|0.0048|0.0048|0.0048|0.0048|0.0048|0.0048|0.0048|0.0048|0.0048|0.0048|0.0048|0.0048|0.0048|0.0048|0.0048|0.0048|0.0048|0.0048|0.0048|0.0048|0.0048
5	37164443	C	T	splice_polypyrimidine_tract_variant&intron_variant	C5orf42	ENST00000425232.2:c.7534-14G>A	5:g.37164443C>T	ENSG00000197603|0.075|0.067|0.075|0.072|0.067|0.072|0.0096|0.0069|0.012|0.083|0.083|0.067|0.0074|0.012|0.0092|0.0074|0.0096|0.0069|0.0096|0.055|0.062|0.055|0.059|0.0084|0.059|0.012|0.059|0.0084|0.012|0.0084|0.0074|0.079|0.075|0.0092|0.059|0.072|0.012|0.067|0.059|0.0074|0.0069|0.012|0.0074|0.012|0.075|0.067|0.072|0.072|0.0032
5	42700896	A	G	intron_variant	GHR	ENST00000230882.4:c.618+792A>G	5:g.42700896A>G	ENSG00000112964|0.0048|0.0048|0.0048|0.0048|0.0048|0.0048|0.0048|0.0048|0.0048||0.0048|0.0048|0.0048|0.0048|0.0048|0.0048|0.0048|0.0048|0.0048|0.0048|0.0048||0.0048|0.0048|0.0048|0.0048|0.0048|0.0048|0.0048|0.0048|0.0048|0.0048|0.0048|0.0048|0.0048|0.0048|0.0048|0.0048|0.0048|0.0048|0.0048|0.0048|0.0048|0.0048|0.0048|0.0048|0.0048|0.0048|
5	60223572	C	G	intron_variant	ERCC8	ENST00000265038.5:c.173+1119G>C	5:g.60223572C>G	ENSG00000049167|0.0005|0.0005|0.0005|0.0005|0.0005|0.0005|0.00058|0.0005|0.0005|0.0005|0.0005|0.00058|0.0005|0.00059|0.0005|0.00059|0.0005|0.0005|0.0005|0.0005|0.0005|0.0005|0.0005|0.0005|0.0005|0.0005|0.0005|0.00058|0.0005|0.0005|0.0005|0.0005|0.0005|0.0005|0.0005|0.0005|0.0005|0.0005|0.0005|0.0005|0.0005|0.0005|0.0005|0.0005|0.0063|0.0005|0.0005|0.0005|0.0005
5	78180826	T	C	intron_variant	ARSB	ENST00000264914.4:c.1142+581A>G	5:g.78180826T>C	ENSG00000113273|0.0048|0.0048|0.0048|0.0048|0.0048|0.0048|0.0048|0.0048|0.0048|0.0048|0.0048|0.0048|0.0048|0.0048|0.0048|0.0048|0.0048|0.0048|0.0048|0.0048|0.0048|0.0048|0.0048|0.0048|0.0048|0.0048|0.0048|0.0048|0.0048|0.0048|0.0048|0.0048|0.0048|0.0048|0.0048|0.0048|0.0048|0.0048|0.0048|0.0048|0.0048|0.0048|0.0048|0.0048|0.0048|0.0048|0.0048|0.0048|0.0048
5	90099416	A	G	intron_variant	GPR98	ENST00000405460.2:c.14661+717A>G	5:g.90099416A>G	ENSG00000164199|0.0048|0.0048|0.0048|0.0048|0.0048|0.0048|0.031|0.031|0.031|0.0048|0.0048|0.031|0.031|0.005|0.0048|0.031|0.031|0.0048|0.005|0.0048|0.0048|0.0048|0.0048|0.0048|0.0048|0.0048|0.0048|0.0048|0.0048|0.0048|0.0048|0.0048|0.005|0.0048|0.0048|0.0048|0.0058|0.038|0.0058|0.0048|0.0048|0.0048|0.0048|0.0048|0.01|0.005|0.0048|0.0048|0.0048
5	112112916	A	G	intron_variant	APC	ENST00000457016.1:c.531+1482A>G	5:g.112112916A>G	ENSG00000134982|0.0048|0.0048|0.0048|0.0048|0.0048|0.0048|0.0048|0.0048|0.0048|0.0048|0.0048|0.0048|0.0048|0.0048|0.0048|0.0048|0.0048|0.0048|0.0048|0.0048|0.0048|0.0048|0.0048|0.0048|0.0048|0.0048|0.0048|0.0048|0.0048|0.0048|0.0048|0.0048|0.0048|0.0048|0.0048|0.0048|0.0048|0.0048|0.0048|0.0048|0.0048|0.0048|0.0048|0.0048|0.0048|0.0048|0.0048|0.0048|0.0048
5	112115546	G	A	intron_variant	APC	ENST00000457016.1:c.532-941G>A	5:g.112115546G>A	ENSG00000134982|0.0017|0.0017|0.0017|0.0017|0.0017|0.0017|0.0017|0.0017|0.0017|0.0017|0.12|0.0017|0.0017|0.0017|0.0017|0.0017|0.0017|0.0017|0.0017|0.0017|0.0017|0.12|0.0017|0.0017|0.0017|0.0017|0.0017|0.0017|0.0017|0.0017|0.0017|0.0017|0.0017|0.0017|0.0017|0.0017|0.0017|0.0017|0.0017|0.0017|0.0017|0.0017|0.0017|0.0017|0.0017|0.0017|0.0017|0.0017|0.0017
5	112158419	C	T	intron_variant	APC	ENST00000457016.1:c.1408+731C>T	5:g.112158419C>T	ENSG00000134982|0.006|0.006|0.006|0.006|0.006|0.006|0.006|0.006|0.006|0.006|0.006|0.006|0.006|0.006|0.006|0.006|0.006|0.006|0.006|0.006|0.006|0.006|0.006|0.006|0.006|0.006|0.006|0.006|0.006|0.006|0.006|0.006|0.006|0.006|0.006|0.006|0.006|0.006|0.006|0.006|0.006|0.006|0.006|0.006|0.006|0.006|0.006|0.006|0.006
6	6225105	C	T	splice_polypyrimidine_tract_variant&intron_variant	F13A1	ENST00000264870.3:c.799-12G>A	6:g.6225105C>T	ENSG00000124491|0.12|0.12|0.12|0.12|0.12|0.12|0.017|0.017|0.017|0.017|0.017|0.017|0.017|0.017|0.017|0.017|0.017|0.017|0.017|0.12||0.12|0.12|0.12|0.12|0.017|0.12|0.12|0.12|0.12|0.017|0.12|0.12|0.017|0.12|0.017|0.017|0.017|0.017|0.12|0.12|0.12|0.12|0.12|0.017|0.12|0.12|0.12|0.12
6	35477388	C	T	intron_variant	TULP1	ENST00000229771.6:c.718+23G>A	6:g.35477388C>T	ENSG00000112041||||||||||||||0.0049|||0.0048||||||0.0048|||||||||||||0.0049||0.0049|0.0049||0.0048||||0.0048||0.0049|0.0049|
6	49404228	G	T	intron_variant	MUT	ENST00000274813.3:c.1957-892C>A	6:g.49404228G>T	ENSG00000146085|0.043|0.043|0.03|0.043|0.043|0.042|0.037|0.028|0.03|0.043|0.043|0.03|0.028|0.031|0.037|0.031|0.028|0.032|0.028|0.043|0.043|0.047|0.04|0.042|0.04|0.043|0.03|0.037|0.03|0.043|0.047|0.043|0.042|0.043|0.043|0.043|0.043|0.043|0.043|0.043|0.043|0.043|0.047|0.04|0.033|0.043|0.043|0.043|0.043
6	51747238	T	C	intron_variant	PKHD1	ENST00000371117.3:c.7350+653A>G	6:g.51747238T>C	ENSG00000170927||||||||||||||||||||||||||||||0.0048|0.0048||||||0.0048||0.0048||0.0048|||0.0048|0.0048||||
7	117229521	A	G	intron_variant	CFTR	ENST00000003084.6:c.1680-886A>G	7:g.117229521A>G	ENSG00000001626|0.0046|0.0046|0.0046|0.0046|0.0046|0.0046|0.0046|0.0046|0.0046|0.0046|0.0046|0.0046|0.0046|0.0046|0.0046|0.0046|0.0046|0.0046|0.0046|0.0046||0.0046|0.0046|0.0046|0.0046|0.0046|0.0046|0.0046|0.0046|0.0046|0.0046|0.0046|0.0046|0.0046|0.0046|0.0046|0.0046|0.0046|0.0046|0.0046|0.0046|0.0046|0.0046|0.0046|0.0046|0.0046|0.0046|0.0046|
7	150642918	C	A	intron_variant	KCNH2	ENST00000262186.5:c.3331-316G>T	7:g.150642918C>A	ENSG00000055118|0.0023|0.0023|0.0023|0.0023|0.0023|0.0023|0.0023|0.18|0.18|0.22|0.22|0.18|0.18|0.014|0.18|0.18|0.18|0.0023|0.0023|0.0023|||0.18|0.18|0.0023|0.0023|0.18|0.2|0.2|0.0023|0.0023|0.0023|0.0023|0.0023|0.0023|0.0023|0.0023|0.18|0.18|0.0023|0.0023|0.0023|0.0023|0.0023|0.18|0.0023|0.18|0.0023|0.0023
8	42328683	C	T	intron_variant	SLC20A2	ENST00000342228.3:c.289+937G>A	8:g.42328683C>T	ENSG00000168575|0.016|0.016|0.016|0.016|0.016|0.016|0.016|0.016|0.016|0.016|0.016|0.016|0.016|0.016|0.016|0.016|0.016|0.016|0.016|0.016|0.17|0.016|0.016|0.016|0.016|0.016|0.016|0.016|0.016|0.016|0.016|0.016|0.016|0.016|0.016|0.016|0.016|0.016|0.016|0.016|0.016|0.016|0.0026|0.016|0.016|0.016|0.016|0.016|0.0026
8	75272349	A	G	intron_variant	GDAP1	ENST00000220822.7:c.311-23A>G	8:g.75272349A>G	ENSG00000104381|0.0043|0.0043|0.0051|0.0067|0.0064|0.0064|0.0043|0.005|0.005|0.022|0.022|0.0035|0.022|0.005|0.005|0.032|0.0044|0.032|0.0064|0.0043|0.0029|0.0043|0.005|0.0051|0.0064|0.0051|0.0051|0.0051|0.0035|0.0064|0.0029|0.0051|0.0051|0.0051|0.0035|0.0035|0.0044|0.04|0.0044|0.0051|0.005|0.0044|0.005|0.0064|0.0067|0.0042|0.0051|0.0051|0.0023
8	87617644	C	T	intron_variant	CNGB3	ENST00000320005.5:c.1663-1205G>A	8:g.87617644C>T	ENSG00000170289|0.0048|0.0048|0.0048|0.0048|0.0048|0.0048|0.0048|0.0048|0.0048|0.0048|0.0048|0.0048|0.0048|0.0048|0.0048|0.0048|0.0048|0.0048|0.0048|0.0048|0.0048|0.0048|0.0048|0.0048|0.0048|0.0048|0.0048|0.0048|0.0048|0.0048|0.0048|0.0048|0.0048|0.0048|0.0048|0.0048|0.0048|0.0048|0.0048|0.0048|0.0048|0.0048|0.0048|0.0048|0.0048|0.0048|0.0048|0.0048|0.0048
8	96048588	C	T	intron_variant	NDUFAF6	ENST00000396124.4:c.420+784C>T	8:g.96048588C>T	ENSG00000156170|0.022|0.022|0.022|0.022|0.022|0.022|0.022|0.022|0.022|0.022|0.022|0.022|0.022|0.022|0.022|0.022|0.022|0.022|0.022|0.022|0.02|0.022|0.022|0.022|0.022|0.022|0.022|0.02|0.02|0.022|0.022|0.022|0.022|0.017|0.022|0.022|0.022|0.022|0.022|0.022|0.022|0.022|0.022|0.022|0.022|0.022|0.022|0.022|0.0037
9	21968346	T	C	intron_variant	CDKN2A	ENST00000498124.1:c.*151-105A>G	9:g.21968346T>C	ENSG00000264545|0.00057|0.00057|0.00057|0.00057|0.00057|0.00057|0.00057|0.00057|0.00057|0.00057|0.00057|0.00057|0.00057|0.00057|0.00057|0.00057|0.00057|0.00057|0.00057|0.00057|0.00057|0.00057|0.00057|0.00057|0.00057|0.00057|0.00057|0.00057|0.00057|0.00057|0.00057|0.00057|0.00057|0.00057|0.00057|0.00057|0.00057|0.00057|0.00057|0.00057|0.00057|0.00057|0.00057|0.00057|0.00057|0.00057|0.00057|0.00057…
9	21968795	A	C	intron_variant	CDKN2A	ENST00000498124.1:c.458-25T>G	9:g.21968795A>C	ENSG00000264545|0.00057|0.00057|0.00057|0.00057|0.00057|0.00057|0.00057|0.00057|0.00057|0.00057|0.00057|0.00057|0.00057|0.00057|0.00057|0.00057|0.00057|0.00057|0.00057|0.00057|0.00057|0.00057|0.00057|0.00057|0.00057|0.00057|0.00057|0.00057|0.00057|0.00057|0.00057|0.00057|0.00057|0.00057|0.00057|0.00057|0.00057|0.00057|0.00057|0.00057|0.00057|0.00057|0.00057|0.00057|0.00057|0.00057|0.00057|0.00057…
9	34649951	A	G	intron_variant	GALT	ENST00000378842.3:c.1059+390A>G	9:g.34649951A>G	ENSG00000213930|0.014|0.014|0.014|0.014|0.014|0.014|0.014|0.014|0.014|0.014|0.014|0.014|0.014|0.014|0.014|0.014|0.014|0.014|0.014|0.014|0.014|0.017|0.014|0.017|0.014|0.017|0.014|0.014|0.014|0.017|0.017|0.014|0.014|0.014|0.014|0.017|0.014|0.017|0.017|0.014|0.014|0.017|0.017|0.014|0.03|0.017|0.014|0.017|0.017,ENSG00000258728|0.0081|0.0087|0.0083|0.0083|0.0082|0.0081|0.0081|0.0081|0.0081|0.0081|0.00…
9	98226337	T	C	intron_variant	PTCH1	ENST00000331920.6:c.2561-2057A>G	9:g.98226337T>C	ENSG00000185920|0.0046|0.0046|0.0046|0.0046|0.0046|0.0046|0.0046|0.0046|0.0046|0.0046|0.0046|0.0046|0.0046|0.0046|0.0046|0.0046|0.0046|0.0046|0.0046|0.0046|0.0046|0.0046|0.0046|0.0046|0.0046|0.0046|0.0046|0.0046|0.0046|0.0046|0.0046|0.0046|0.0046|0.0046|0.0046|0.0046|0.0046|0.0046|0.0046|0.0046|0.0046|0.0046|0.0046|0.0046|0.029|0.0046|0.0046|0.0046|0.0046
9	135173806	T	C	intron_variant	SETX	ENST00000224140.5:c.5549-107A>G	9:g.135173806T>C	ENSG00000107290|0.0033|0.0033|0.0033|0.0033|0.0033|0.0033|0.0033|0.0033|0.0033|0.0033|0.025|0.0033|0.0033|0.0033|0.0033|0.0033|0.0033|0.0033|0.0033|0.0033|0.0033|0.0033|0.0033|0.0033|0.0033|0.0033|0.0033|0.0033|0.0033|0.0033|0.0033|0.0033|0.0033|0.0033|0.0033|0.0033|0.0033|0.0033|0.0033|0.0033|0.0033|0.0033|0.0033|0.0033|0.0033|0.0033|0.0033|0.0033|0.0033
10	79783995	G	A	intron_variant	POLR3A	ENST00000372371.3:c.645+312C>T	10:g.79783995G>A	ENSG00000148606|0.0048|0.0048|0.0048|0.0048|0.0048|0.0048|0.0048|0.0048|0.0048|0.0048|0.0048|0.0048|0.0048|0.0048|0.0048|0.0048|0.0048|0.0048|0.0048|0.0048|0.0048|0.0048|0.0048|0.0048|0.0048|0.0048|0.0048|0.0048|0.0048|0.0048|0.0048|0.0048|0.0048|0.0048|0.0048|0.0048|0.0048|0.0048|0.0048|0.0048|0.0048|0.0048|0.0048|0.0048|0.0048|0.0048|0.0048|0.0048|0.0048
10	126100239	G	C	intron_variant	OAT	ENST00000368845.5:c.199+303C>G	10:g.126100239G>C	ENSG00000065154|0.0046|0.0046|0.0046|0.0046|0.0046|0.0046|0.0046|0.0046|0.0046|0.0046|0.0046|0.0046|0.0046|0.0046|0.0046|0.0046|0.0046|0.0046|0.0046|0.0046|0.0046|0.0046|0.0046|0.0046|0.0046|0.0046|0.0046|0.0046|0.0046|0.0046|0.0046|0.0046|0.0046|0.0046|0.0046|0.0046|0.0046|0.0046|0.0046|0.0046|0.0046|0.0046|0.0046|0.0046|0.0046|0.0046|0.0046|0.0046|0.0046
11	5247102	A	C	intron_variant	HBB	ENST00000335295.4:c.316-146T>G	11:g.5247102A>C	ENSG00000244734|0.0048|0.0048|0.0048|0.0048|0.0048|0.0048|0.0048|0.0048|0.0048|0.0048|0.0048|0.0048|0.0048|0.0048|0.0048|0.0048|0.0048|0.0048|0.0048|0.0048|0.0048|0.0048|0.0048|0.0048|0.0048|0.0048|0.0048|0.0048|0.0048|0.0048|0.0048|0.0048|0.0048|0.0048|0.0048|0.0048|0.0048|0.0048|0.0048|0.0048|0.0048|0.0048|0.0048|0.0048|0.0048|0.0048|0.0048|0.0048|0.032
11	17465872	T	C	intron_variant	ABCC8	ENST00000389817.3:c.1333-1013A>G	11:g.17465872T>C	ENSG00000006071|0.0048|0.0048|0.0048||0.0048|0.0048|0.0048|0.031|0.031|0.031|0.031|0.031|0.031|0.0048|0.031|0.031|0.0048|0.031|0.0048|0.0048|||0.0048|0.0048|0.0048||0.0048|0.0048|0.0048|0.0048||0.0048||0.0048|0.0048|0.0048|0.031|0.031|0.0048|0.0048|0.0048|0.0048|0.0048|0.0048|0.0058|0.0048|0.0048|0.0048|
11	47354550	A	C	intron_variant	MYBPC3	ENST00000545968.1:c.3331-26T>G	11:g.47354550A>C	ENSG00000134571|0.00048|0.00048|0.0029|0.00048|0.00048|0.00048|0.00048|0.00048|0.00048|0.00048|0.00048|0.00048|0.00048|0.00048|0.00048|0.00048|0.00048|0.00048|0.00048|0.00048||0.00048|0.00048|0.00048|0.00048|0.00048|0.00048|0.0029|0.0029|0.00048|0.00048|0.00048|0.00048|0.00048|0.00048|0.00048|0.00048|0.00048|0.00048|0.00048|0.00048|0.00048|0.0029|0.00048|0.0065|0.00048|0.00048|0.00048|0.0029
11	47361910	C	A	intron_variant	MYBPC3	ENST00000545968.1:c.1928-569G>T	11:g.47361910C>A	ENSG00000134571|0.0011|0.0011|0.0011|0.0011|0.0011|0.0011|0.0011|0.0011|0.0011|0.0011|0.0011|0.0011|0.0011|0.0011|0.0011|0.0011|0.0011|0.0011|0.0011|0.0011||0.0011|0.0011|0.0011|0.0011|0.0011|0.0011|0.0065|0.0065|0.0011|0.0011|0.0011|0.0011|0.0011|0.0011|0.0011|0.0011|0.0011|0.0011|0.0011|0.0011|0.0011|0.0011|0.0011|0.0011|0.0011|0.0011|0.0011|0.0011
11	47364834	T	C	intron_variant	MYBPC3	ENST00000545968.1:c.1224-21A>G	11:g.47364834T>C	ENSG00000134571|0.0048|0.0048|0.0049|0.0048|0.0048|0.0048|0.0048|0.0048|0.0048|0.0048|0.0048|0.0048|0.0048|0.0048|0.0048|0.0048|0.0048|0.0048|0.0048|0.0048||0.0048|0.0048|0.0048|0.0048|0.0048|0.0048|0.033|0.033|0.0048|0.0048|0.0049|0.0048|0.0048|0.0048|0.0048|0.0048|0.0048|0.0048|0.0048|0.0048|0.0048|0.0049|0.0059|0.0048|0.0048|0.0048|0.0048|0.0049
11	47364865	C	T	intron_variant	MYBPC3	ENST00000545968.1:c.1224-52G>A	11:g.47364865C>T	ENSG00000134571|0.006|0.006|0.006|0.006|0.006|0.006|0.006|0.006|0.006|0.006|0.006|0.006|0.006|0.006|0.006|0.006|0.006|0.006|0.006|0.006||0.006|0.006|0.006|0.006|0.006|0.006|0.04|0.04|0.006|0.006|0.006|0.006|0.006|0.006|0.006|0.006|0.006|0.006|0.006|0.006|0.006|0.006|0.006|0.006|0.006|0.006|0.006|0.006
11	47364893	C	T	intron_variant	MYBPC3	ENST00000545968.1:c.1224-80G>A	11:g.47364893C>T	ENSG00000134571|0.0048|0.0048|0.0048|0.0048|0.0048|0.0048|0.0048|0.0048|0.0048|0.0048|0.0048|0.0048|0.0048|0.0048|0.0048|0.0048|0.0048|0.0048|0.0048|0.0048||0.0048|0.0048|0.0048|0.0048|0.0048|0.0048|0.032|0.032|0.0048|0.0048|0.0048|0.0048|0.0048|0.0048|0.0048|0.0048|0.0048|0.0048|0.0048|0.0048|0.0048|0.0048|0.0048|0.0048|0.0048|0.0048|0.0048|0.0048
11	47365750	T	G	intron_variant	MYBPC3	ENST00000545968.1:c.1091-575A>C	11:g.47365750T>G	ENSG00000134571|0.0023|0.0023|0.049|0.0023|0.0023|0.0023|0.0023|0.0023|0.0023|0.0023|0.0023|0.0023|0.0023|0.0023|0.0023|0.0023|0.0023|0.0023|0.0023|0.0023||0.0023|0.0023|0.0023|0.0023|0.0023|0.0023|0.23|0.049|0.0023|0.0023|0.049|0.0023|0.0023|0.0023|0.0023|0.0023|0.0023|0.0023|0.0023|0.0023|0.0023|0.049|0.049|0.0023|0.0023|0.0023|0.0023|0.049
11	47367305	G	A	intron_variant	MYBPC3	ENST00000545968.1:c.1090+453C>T	11:g.47367305G>A	ENSG00000134571|0.0032|0.0032|0.0032|0.0032|0.0032|0.0032|0.0032|0.0032|0.0032|0.0032|0.0032|0.0032|0.0032|0.0032|0.0032|0.0032|0.0032|0.0032|0.0032|0.0032||0.0032|0.0032|0.0032|0.0032|0.0032|0.0032|0.02|0.02|0.0032|0.0032|0.0032|0.0032|0.0032|0.0032|0.0032|0.0032|0.0032|0.0032|0.0032|0.0032|0.0032|0.0032|0.0032|0.0032|0.0032|0.0032|0.0032|0.0032
11	47368616	C	T	intron_variant	MYBPC3	ENST00000545968.1:c.906-36G>A	11:g.47368616C>T	ENSG00000134571|0.0048|0.0048|0.0048|0.0048|0.0048|0.0048|0.0048|0.0048|0.0048|0.0048|0.0048|0.0048|0.0048|0.0048|0.0048|0.0048|0.0048|0.0048|0.0048|0.0048||0.0048|0.0048|0.0048|0.0048|0.0048|0.0048|0.032|0.032|0.0048|0.0048|0.0048|0.0048|0.0048|0.0048|0.0048|0.0048|0.0048|0.0048|0.0048|0.0048|0.0048|0.0048|0.0048|0.0048|0.0048|0.0048|0.0048|0.0048
11	57365567	G	T	intron_variant	SERPING1	ENST00000278407.4:c.-22-155G>T	11:g.57365567G>T	ENSG00000149131|0.031|0.031|0.031|0.031|0.031|0.031|0.0048|0.0048|0.0048|0.0048|0.0048|0.0048|0.0048|0.0048|0.0048|0.0048|0.0048|0.0048|0.0048|0.031|0.031|0.0048|0.031|0.031|0.031|0.031|0.031|0.031|0.031|0.031|0.031|0.031|0.031|0.031|0.031|0.031|0.031|0.031|0.031|0.031|0.031|0.031|0.031|0.031|0.031|0.031|0.031|0.031|0.0048
11	57374404	A	G	intron_variant	SERPING1	ENST00000278407.4:c.1029+384A>G	11:g.57374404A>G	ENSG00000149131|0.011|0.011|0.0017|0.011|0.011|0.011|0.0017|0.0017|0.0017|0.0017|0.0017|0.0017|0.0017|0.0017|0.0017|0.0017|0.0017|0.0017|0.0017|0.011|0.011|0.0017|0.011|0.011|0.011|0.0017|0.011|0.011|0.0017|0.011|0.011|0.011|0.011|0.0017|0.011|0.0017|0.0017|0.0017|0.011|0.0017|0.011|0.011|0.011|0.011|0.0017|0.011|0.011|0.011|0.0017
11	66287067	A	T	intron_variant	BBS1	ENST00000318312.7:c.592-21A>T	11:g.66287067A>T	ENSG00000256349|0.016|0.016|0.016|0.016|0.016|0.016|0.016|0.016|0.016|0.02|0.02|0.016|0.016|0.016|0.016|0.016|0.016|0.016|0.016|0.016|0.016|0.016|0.016|0.016|0.016|0.016|0.016|0.016|0.016|0.016|0.016|0.016|0.016|0.016|0.016|0.016|0.016|0.02|0.016|0.016|0.016|0.016|0.016|0.016|0.02|0.016|0.016|0.016|0.0024,ENSG00000174483|0.016|0.016|0.016|0.016|0.016|0.016|0.016|0.016|0.016|0.02|0.02|0.016|0.016|…
11	66618867	G	A	intron_variant	PC	ENST00000393960.1:c.1983-116C>T	11:g.66618867G>A	ENSG00000173599|0.0048|0.0048|0.0048|0.0048|0.0048|0.0048|0.0048|0.0048|0.0048|0.0048|0.0048|0.0048|0.0048|0.0048|0.0048|0.0048|0.0048|0.0048|0.0048|0.0048|0.0048|0.0048|0.0048|0.0048|0.0048|0.0048|0.0048|0.0048|0.0048|0.0048|0.0048|0.0048|0.0048|0.0048|0.0048|0.0048|0.0048|0.0048|0.0048|0.0048|0.0048|0.0048|0.0048|0.0048|0.0048|0.0048|0.0048|0.0048|0.0048
11	67816907	G	A	intron_variant	TCIRG1	ENST00000265686.3:c.1887+146G>A	11:g.67816907G>A	ENSG00000110719|0.084|0.084|0.37|0.084|0.084|0.084|0.37|0.37|0.37|0.084|0.37|0.37|0.37|0.37|0.37|0.37|0.37|0.37|0.37|0.084|0.084|0.37|0.084|0.37|0.084|0.084|0.084|0.084|0.37|0.084|0.084|0.37|0.084|0.37|0.084|0.084|0.37|0.084|0.37|0.37|0.37|0.37|0.37|0.084|0.37|0.084|0.084|0.084|0.37
11	68697719	C	A	intron_variant	IGHMBP2	ENST00000255078.3:c.1235+894C>A	11:g.68697719C>A	ENSG00000132740|0.0065|0.0011|0.0011|0.0065|0.0065|0.0065|0.0011|0.0011|0.0011|0.0065|0.0065|0.0065|0.0065|0.0011|0.0011|0.0011|0.0011|0.0011|0.0011|0.0065|0.0065|0.0065|0.0065|0.0065|0.0065|0.0065|0.0065|0.0011|0.0011|0.0011|0.0011|0.0065|0.0065|0.0065|0.0065|0.0065|0.0011|0.0011|0.0065|0.0065|0.0065|0.0065|0.0065|0.0065|0.0065|0.0011|0.0065|0.0065|0.0011
11	108123274	T	G	intron_variant	ATM	ENST00000278616.4:c.1803-270T>G	11:g.108123274T>G	ENSG00000149311|0.0046|0.0046|0.0046|0.0046|0.0046|0.0046|0.0046|0.0046|0.0046|0.0046|0.0046|0.0046|0.0046|0.0046|0.0046|0.0046|0.0046|0.0046|0.0046|0.0046|0.0046|0.0046|0.0046|0.0046|0.0046|0.0046|0.0046|0.0046|0.0046|0.0046|0.0046|0.0046|0.0046|0.0046|0.0046|0.0046|0.0046|0.0046|0.0046|0.0046|0.0046|0.0046|0.0046|0.0046|0.0046|0.0046|0.0046|0.0046|0.0046
11	108158168	A	G	intron_variant	ATM	ENST00000278616.4:c.3994-159A>G	11:g.108158168A>G	ENSG00000149311|0.0037|0.0037|0.0021|0.0037|0.0037|0.0037|0.0017|0.0017|0.0017|0.0037|0.0037|0.0037|0.0017|0.0017|0.0017|0.0017|0.0017|0.003|0.0017|0.0037|0.012|0.022|0.0037|0.0037|0.0037|0.0037|0.0037|0.0032|0.0034|0.0058|0.0037|0.004|0.003|0.0037|0.004|0.022|0.0037|0.0037|0.0037|0.0037|0.004|0.004|0.0037|0.0037|0.0037|0.0037|0.0037|0.0037|0.0017
11	112098994	A	T	intron_variant	PTS	ENST00000280362.3:c.84-323A>T	11:g.112098994A>T	ENSG00000150787|0.011|0.12|0.12|0.011|0.011|0.011|0.011|0.011|0.011|0.011|0.011|0.011|0.011|0.011|0.011|0.011|0.011|0.011|0.011|0.011|0.12|0.028|0.011|0.12|0.011|0.12|0.011|0.011|0.011|0.12|0.12|0.011|0.12|0.011|0.011|0.011|0.011|0.011|0.011|0.011|0.011|0.13|0.011|0.12|0.011|0.011|0.011|0.011|0.0018
11	112100215	A	T	intron_variant	PTS	ENST00000280362.3:c.164-716A>T	11:g.112100215A>T	ENSG00000150787|0.025|0.025|0.023|0.025|0.025|0.025|0.025|0.025|0.025|0.025|0.025|0.025|0.025|0.025|0.023|0.025|0.025|0.025|0.025|0.025|0.025|0.023|0.025|0.025|0.025|0.023|0.025|0.025|0.025|0.023|0.025|0.025|0.023|0.025|0.025|0.025|0.023|0.023|0.025|0.025|0.025|0.025|0.025|0.023|0.023|0.023|0.025|0.025|0.0042
11	112100259	C	T	intron_variant	PTS	ENST00000280362.3:c.164-672C>T	11:g.112100259C>T	ENSG00000150787|0.023|0.021|0.02|0.025|0.023|0.023|0.022|0.021|0.023|0.021|0.021|0.022|0.021|0.024|0.02|0.024|0.025|0.021|0.021|0.021|0.021|0.02|0.023|0.021|0.024|0.02|0.024|0.023|0.024|0.02|0.02|0.022|0.02|0.032|0.03|0.022|0.02|0.02|0.021|0.021|0.021|0.021|0.022|0.02|0.02|0.02|0.023|0.021|0.0035
11	134011925	G	C	intron_variant	JAM3	ENST00000299106.4:c.256+1260G>C	11:g.134011925G>C	ENSG00000166086|0.0048|0.0048|0.0048|0.031|0.0048|0.031|0.0048|0.0048|0.031|0.031|0.031|0.031|0.031|0.031|0.0048|0.0048|0.031|0.0048|0.0048|0.0048|0.0048|0.0048|0.0048|0.0048|0.0048|0.0048|0.0048|0.0048|0.0048|0.0048|0.0048|0.0048|0.0048|0.0048|0.031|0.0048|0.0048|0.0048|0.0048|0.0048|0.0048|0.0048|0.0048|0.0048|0.031|0.0048|0.0048|0.0048|0.0048
12	6182667	A	C	intron_variant	VWF	ENST00000261405.5:c.997+118T>G	12:g.6182667A>C	ENSG00000110799|0.032|0.032|0.0048|0.0048|0.032|0.032|0.0048|0.0048|0.0048|0.0048|0.0048|0.0048|0.0048|0.0048|0.0048|0.0048|0.0048|0.0048|0.0048|0.032|0.0048|0.0048|0.032|0.0048|0.032|0.0048|0.032|0.032|0.032|0.0048|0.0048|0.032|0.0048|0.032|0.032|0.0048|0.0048|0.0048|0.032|0.0048|0.0048|0.032|0.032|0.032|0.032|0.032|0.032|0.032|0.0048
12	21604039	A	G	intron_variant	PYROXD1	ENST00000240651.9:c.415-976A>G	12:g.21604039A>G	ENSG00000121350|0.0048|0.0048|0.0048|0.0048|0.0048|0.0048|0.0048|0.0048|0.0048|0.0048|0.0048|0.0048|0.0048|0.0048|0.0048|0.0048|0.0048|0.0048|0.0048|0.0048|0.0048|0.0048|0.0048|0.0048|0.0048|0.0048|0.0048|0.0048|0.0048|0.0048|0.0048|0.0048|0.0048|0.0048|0.0048|0.0048|0.0048|0.0048|0.0048|0.0048|0.0048|0.0048|0.0048|0.0048|0.0048|0.0048|0.0048|0.0048|0.0048
12	48380015	A	C	intron_variant	COL2A1	ENST00000380518.3:c.1527+104T>G	12:g.48380015A>C	ENSG00000139219|||||||0.0046|0.0046||||0.0046|0.0046|0.0046|0.0046|0.0046|||0.0046|||||0.0046||||||||||||0.0046||0.0046||||0.0046||0.0046|0.0046||||
12	48393958	G	C	intron_variant	COL2A1	ENST00000380518.3:c.86-50C>G	12:g.48393958G>C	ENSG00000139219|||||||0.0046|0.0046||||0.0046|0.0046|0.0046|0.0046|0.0046|||0.0046|||||0.0046||||||||||||0.0046||0.03||||0.0046||0.0048|0.0048||||
12	103236922	T	A	intron_variant	PAH	ENST00000553106.1:c.1199+502A>T	12:g.103236922T>A	ENSG00000171759|||0.016||||0.0023|0.0027|0.0023|0.0023|0.0023|0.016|0.016|0.0023|0.0023|0.0023|0.0023|0.0023|0.0023|||||||||||0.016|0.016||||||0.016|0.016|0.0023||||||0.029|0.0023|||
12	108961426	G	C	intron_variant	ISCU	ENST00000311893.9:c.418+382G>C	12:g.108961426G>C	ENSG00000136003|0.004|0.004|0.004|0.004|0.004|0.004|0.004|0.004|0.004|0.004|0.004|0.004|0.004|0.004|0.004|0.004|0.004|0.004|0.004|0.004|0.004|0.004|0.004|0.004|0.004|0.004|0.004|0.004|0.004|0.004|0.004|0.004|0.004|0.0047|0.004|0.004|0.004|0.004|0.004|0.004|0.004|0.004|0.004|0.004|0.0062|0.004|0.004|0.004|0.004
13	32919384	T	G	intron_variant	BRCA2	ENST00000544455.1:c.6937+594T>G	13:g.32919384T>G	ENSG00000139618|0.0048|0.0048|0.0048|0.0048|0.0048|0.0048||||||||||||||0.0048|0.0048|0.034||0.0048||0.0048|||||0.0048|0.0048|0.0048||0.0048|0.0048|0.0048||0.0048|0.0048|0.0048|0.0048|0.0048|0.0048|0.0048||0.0048|0.0048|0.0048
13	52522135	C	T	intron_variant	ATP7B	ENST00000242839.4:c.2866-1521G>A	13:g.52522135C>T	ENSG00000123191|0.0046|0.0046|0.0046|0.0046|0.0046|0.0046|0.0046|0.0046|0.0046|0.049|0.0078|0.0059|0.0046|0.0071|0.0046|0.0071|0.0046|0.0046|0.0046|0.0046|0.0046|0.0046|0.0046|0.0046|0.0046|0.0046|0.0046|0.0046|0.0046|0.0046|0.0046|0.0046|0.0046|0.0046|0.0046|0.0046|0.0046|0.0046|0.0046|0.0046|0.0046|0.0046|0.0046|0.0046|0.0046|0.0046|0.0046|0.0046|0.0046
13	52534477	A	T	intron_variant	ATP7B	ENST00000242839.4:c.1947-19T>A	13:g.52534477A>T	ENSG00000123191|0.011|0.011|0.011|0.011|0.011|0.011|0.011|0.011|0.011|0.016|0.018|0.011|0.011|0.011|0.011|0.011|0.011|0.0017|0.011|0.011|0.011|0.0017|0.011|0.014|0.011|0.011|0.011|0.011|0.011|0.011|0.011|0.011|0.018|0.011|0.011|0.011|0.011|0.011|0.011|0.011|0.011|0.012|0.0017|0.011|0.019|0.011|0.014|0.011|0.0017
13	100958030	A	G	intron_variant	PCCA	ENST00000376285.1:c.1285-1416A>G	13:g.100958030A>G	ENSG00000175198|0.029|0.029|0.016|0.029|0.031|0.029|0.028|0.024|0.024|0.027|0.029|0.024|0.019|0.029|0.029|0.027|0.026|0.029|0.028|0.029|0.029|0.029|0.029|0.027|0.029|0.029|0.027|0.024|0.017|0.017|0.024|0.029|0.029|0.018|0.031|0.031|0.029|0.031|0.031|0.029|0.029|0.029|0.029|0.029|0.031|0.029|0.031|0.031|0.005
13	113770192	G	A	intron_variant	F7	ENST00000375581.3:c.571+78G>A	13:g.113770192G>A	ENSG00000057593||||||||0.0064||0.0048|0.0048|0.0067|0.0067||0.0046|0.0067||||||||||||||0.0046|0.35||0.0046|||0.0064||0.0064||0.0046|0.0046|0.0048|||0.0061|||0.0061|
13	113770688	C	G	intron_variant	F7	ENST00000375581.3:c.572-392C>G	13:g.113770688C>G	ENSG00000057593||||||||0.003||0.003|0.003|0.003|0.003||0.003|0.003||||||||||||||0.003|0.018||0.003|||0.003||0.003||0.003|0.003|0.003|||0.0045|||0.003|
14	21789290	T	G	intron_variant	RPGRIP1	ENST00000400017.2:c.1468-128T>G	14:g.21789290T>G	ENSG00000092200|0.0035|0.0035|0.0035||0.0035||0.0035||0.0035|||||0.0035|0.0035|0.0035|0.0035|0.0035|0.0035|0.0035||||0.0035|||||||0.0035|0.0035|0.0035||0.0035||||0.0035|||0.0035|0.0035||0.29||||0.0035
14	21793624	A	G	intron_variant	RPGRIP1	ENST00000400017.2:c.2367+82A>G	14:g.21793624A>G	ENSG00000092200|0.0046|0.0046|0.0046||0.0046||0.0046||0.0046|||||0.0046|0.0046|0.0046|0.0046|0.0046|0.0046|0.0047||||0.0046|||||||0.0047|0.0046|0.0046||0.0046||||0.0046|||0.0047|0.0047||0.031||||0.0047
14	78177003	A	G	intron_variant	SLIRP	ENST00000557342.1:c.98-178A>G	14:g.78177003A>G	ENSG00000119705|0.032|0.032|0.032|0.032|0.032|0.032|0.032|0.032|0.032|0.032|0.032|0.032|0.032|0.032|0.032|0.032|0.032|0.032|0.032|0.032|0.032|0.032|0.032|0.032|0.032|0.032|0.032|0.032|0.032|0.032|0.032|0.032|0.032|0.032|0.032|0.032|0.032|0.032|0.032|0.032|0.032|0.032|0.032|0.032|0.032|0.032|0.032|0.032|0.032
14	81574926	C	A	intron_variant	TSHR	ENST00000541158.2:c.692+130C>A	14:g.81574926C>A	ENSG00000165409||0.0017|0.0034||||||0.0034|||||||0.0017|0.0034|0.0017||||0.0017||0.0017|||||||0.0017||0.0017|||0.0017||0.0017||||0.0017|0.0034|||0.02|0.0017||
14	92441435	A	T	intron_variant	TRIP11	ENST00000267622.4:c.5457+81T>A	14:g.92441435A>T	ENSG00000100815|0.071|0.071|0.071|0.071|0.071|0.071|0.071|0.071|0.071|0.077|0.077|0.071|0.071|0.071|0.071|0.071|0.071|0.071|0.071|0.071|0.071|0.071|0.071|0.071|0.071|0.071|0.071|0.071|0.071|0.071|0.071|0.071|0.071|0.071|0.071|0.071|0.071|0.071|0.071|0.071|0.071|0.071|0.071|0.071|0.071|0.071|0.071|0.071|0.012
14	92441439	A	C	intron_variant	TRIP11	ENST00000267622.4:c.5457+77T>G	14:g.92441439A>C	ENSG00000100815|0.077|0.077|0.077|0.077|0.077|0.077|0.077|0.077|0.077|0.077|0.077|0.077|0.077|0.077|0.077|0.077|0.077|0.077|0.077|0.077|0.077|0.077|0.077|0.077|0.077|0.077|0.077|0.077|0.077|0.077|0.077|0.077|0.077|0.077|0.077|0.077|0.077|0.077|0.077|0.077|0.077|0.077|0.077|0.077|0.077|0.077|0.077|0.077|0.014
15	42697047	G	C	intron_variant	CAPN3	ENST00000397163.3:c.1782+1072G>C	15:g.42697047G>C	ENSG00000258461||||||||||||||||||0.003|0.003||||||||||||||||||||||||||||||,ENSG00000092529|0.0062|0.0062|0.00048|0.0063|0.0063|0.0062|0.037|0.035|0.035|0.00048|0.035|0.035|0.035|0.035|0.035|0.036|0.037|0.04|0.035|0.0062|0.00048|0.00048|0.0062|0.0062|0.0062|0.0062|0.0062|0.0062|0.0062|0.035|0.0062|0.0062|0.0062|0.0062|0.0062|0.0062|0.00048|0.0062|0.0062|0.0062|0.0062|0.0062|0.00048|0.0062|0.0062|0…
15	48721629	T	C	intron_variant	FBN1	ENST00000316623.5:c.6872-961A>G	15:g.48721629T>C	ENSG00000166147|0.032|0.032|0.0048|0.0048|0.0048|0.0048|0.0048|0.0048|0.0048|0.0048|0.0048|0.0048|0.0048|0.0048|0.0048|0.0048|0.0048|0.0048|0.0048|0.0048|0.032|0.0048|0.0048|0.0048|0.0048|0.0048|0.0048|0.0048|0.0048|0.0048|0.0048|0.0048|0.0048|0.0048|0.032|0.032|0.0048|0.0048|0.0048|0.0048|0.0048|0.0048|0.0048|0.0048|0.032|0.0048|0.0048|0.0048|0.0048
15	48737716	C	T	splice_polypyrimidine_tract_variant&intron_variant	FBN1	ENST00000316623.5:c.5789-15G>A	15:g.48737716C>T	ENSG00000166147|0.0065|0.0065|0.0065|0.0065|0.0065|0.0065|0.0011|0.0011|0.0011|0.0011|0.0011|0.0011|0.0011|0.0011|0.0011|0.0011|0.0011|0.0011|0.0011|0.0065|0.0065|0.0065|0.0065|0.0065|0.0065|0.0065|0.0065|0.0065|0.0065|0.0011|0.0011|0.0065|0.0065|0.0065|0.0065|0.0065|0.0011|0.0011|0.0065|0.0065|0.0065|0.0065|0.0065|0.0065|0.0065|0.0065|0.0065|0.0065|0.0011
16	1500379	C	T	intron_variant	CLCN7	ENST00000382745.4:c.1617+119G>A	16:g.1500379C>T	ENSG00000103249|0.0046|0.0046|0.0046|0.0046|0.0046|0.0046|0.0046|0.0046|0.0046|0.0046|0.0046|0.0046|0.0046|0.0046|0.0046|0.0046|0.0046|0.0046|0.0046|0.0046|0.0046|0.0046|0.0046|0.0046|0.0046|0.0046|0.0046|0.0046|0.0046|0.0046|0.0046|0.0046|0.0046|0.0046|0.0046|0.0046|0.0046|0.0046|0.0046|0.0046|0.0046|0.0046|0.0046|0.0046|0.0046|0.0046|0.0046|0.0046|0.0046
16	2107460	C	T	intron_variant	TSC2	ENST00000219476.3:c.848+281C>T	16:g.2107460C>T	ENSG00000103197|0.0048|0.0048|0.0048|0.0048|0.0048|0.0048|0.0048|0.0048|0.0048|0.0048|0.0048|0.0048|0.0048|0.0048|0.0048|0.0048|0.0048|0.0048|0.0048|0.0048|0.0048|0.0048|0.0048|0.0048|0.0048|0.0048|0.0048|0.0048|0.0048|0.0048|0.0048|0.0048|0.0048|0.0048|0.0048|0.0048|0.0048|0.0048|0.0048|0.0048|0.0048|0.0048|0.0048|0.0048|0.0048|0.0048|0.0048|0.0048|0.0048
16	8926102	C	T	intron_variant	PMM2	ENST00000268261.4:c.640-15479C>T	16:g.8926102C>T	ENSG00000140650|0.0048|0.0048|0.0048|0.0048|0.0048|0.0048|0.0048|0.0048|0.0048|0.0048|0.0048|0.0048|0.0048|0.0048|0.0048|0.0048|0.0048|0.0048|0.0048|0.0048|0.0048|0.0048|0.0048|0.0048|0.0048|0.0048|0.0048|0.0048|0.0048|0.0048|0.0048|0.0048|0.0048|0.0048|0.0048|0.0048|0.0048|0.0048|0.0048|0.0048|0.0048|0.0048|0.0048|0.0048|0.0048|0.0048|0.0048|0.0048|0.0048
16	56917770	C	T	intron_variant	SLC12A3	ENST00000438926.2:c.1670-191C>T	16:g.56917770C>T	ENSG00000070915||||||||||||||||||||||0.0046||||||||0.0046||||||||||||0.0046|0.0046||0.0046||||
16	56927219	C	T	intron_variant	SLC12A3	ENST00000438926.2:c.2548+253C>T	16:g.56927219C>T	ENSG00000070915||||||||||||||||||||||0.003||||||||0.023||||||||||||0.003|0.003||0.003||||
16	88898676	T	C	intron_variant	GALNS	ENST00000268695.5:c.899-167A>G	16:g.88898676T>C	ENSG00000141012|0.0048|0.0048|0.0048|0.0048|0.0048|0.0048|0.0048|0.0048|0.0048|0.0048|0.0048|0.0048|0.0048|0.0048|0.0048|0.0048|0.0048|0.0048|0.0048|0.0048|0.0048|0.0048|0.0048|0.0048|0.0048|0.0048|0.0048|0.0048|0.0048|0.0048|0.0048|0.0048|0.0048|0.0048|0.0048|0.0048|0.0048|0.0048|0.0048|0.0048|0.0048|0.0048|0.0048|0.0048|0.0048|0.0048|0.0048|0.0048|0.0048
16	89577853	A	G	intron_variant	SPG7	ENST00000268704.2:c.286+853A>G	16:g.89577853A>G	ENSG00000197912|0.0048|0.0048|0.0048|0.0048|0.0048|0.0048|0.0048|0.0048|0.0048|0.0048|0.0048|0.0048|0.0048|0.0048|0.0048|0.0048|0.0048|0.0048|0.0048|0.0048|0.0048|0.0048|0.0048|0.0048|0.0048|0.0048|0.0048|0.0048|0.0048|0.0048|0.0048|0.0048|0.0048|0.0048|0.0048|0.0048|0.0048|0.0048|0.0048|0.0048|0.0048|0.0048|0.0048|0.0048|0.0048|0.0048|0.0048|0.0048|0.0048
17	7910183	C	G	intron_variant	GUCY2D	ENST00000254854.4:c.1378+151C>G	17:g.7910183C>G	ENSG00000132518||||||||0.0048|0.0048|0.0048|0.0048|0.0048|0.0048||0.0048|0.0048|0.0048||0.0048|0.0048||||||0.0048||0.0048||0.0048||0.0048|0.0048||||0.0048|0.0048|0.0048|0.0048|0.0048||0.0048|0.0048|0.0048|0.0048||0.0048|0.0048
17	26728068	A	C	intron_variant	SLC46A1	ENST00000440501.1:c.1166-285T>G	17:g.26728068A>C	ENSG00000004139|0.00057|0.00057|0.00057|0.00057|0.00057|0.00057|0.00057|0.00057|0.00057|0.00057|0.00057|0.00057|0.00057|0.00057|0.00057|0.00057|0.00057|0.00057|0.00057|0.00057|0.00057|0.00057|0.00057|0.00057|0.00057|0.00057|0.00057|0.00057|0.00057|0.00057|0.00057|0.00057|0.00057|0.00057|0.00057|0.00057|0.00057|0.00057|0.00057|0.00057|0.00057|0.00057|0.00057|0.00057|0.00057|0.00057|0.00057|0.00057…
17	29487248	C	T	intron_variant	NF1	ENST00000358273.4:c.288+1137C>T	17:g.29487248C>T	ENSG00000196712|0.0046|0.0046|0.0046|0.0046|0.0046|0.0046|0.0046|0.0046|0.0046|0.0046|0.0046|0.0046|0.0046|0.0046|0.0046|0.0046|0.0046|0.0046|0.0046|0.0046|0.0046|0.0046|0.0046|0.0046|0.0046|0.0046|0.0046|0.0046|0.0046|0.0046|0.0046|0.0046|0.0046|0.0046|0.0046|0.0046|0.0046|0.0046|0.0046|0.0046|0.0046|0.0046|0.0046|0.0046|0.0046|0.0046|0.0046|0.0046|0.0046
17	29580296	A	G	intron_variant	NF1	ENST00000358273.4:c.4173+278A>G	17:g.29580296A>G	ENSG00000196712|0.0048|0.0048|0.0048|0.0048|0.0048|0.0048|0.0048|0.0048|0.0048|0.0048|0.0048|0.0048|0.0048|0.0048|0.0048|0.0048|0.0048|0.0048|0.0048|0.0048|0.0048|0.0048|0.0048|0.0048|0.0048|0.0048|0.0048|0.0048|0.0048|0.0048|0.0048|0.0048|0.0048|0.0048|0.0048|0.0048|0.0048|0.0048|0.0048|0.0048|0.0048|0.0048|0.0048|0.0048|0.0048|0.0048|0.0048|0.0048|0.0048
17	36494957	C	T	intron_variant	GPR179	ENST00000342292.4:c.903+343G>A	17:g.36494957C>T	ENSG00000277399||||||||0.0047|0.0047|0.0047|0.0047|0.0047|0.0047||0.0047|0.0047|||||||||||||||||||||||||||||0.0047||||
17	78090422	A	G	intron_variant	GAA	ENST00000302262.3:c.2190-345A>G	17:g.78090422A>G	ENSG00000171298|0.0048|0.0048|0.0048|0.0048|0.0048|0.0048|0.0048|0.0048|0.0048|0.0048|0.0048|0.0048|0.0048|0.0048|0.0048|0.0048|0.0048|0.0048|0.0048|0.0048|0.0048|0.0048|0.0048|0.0048|0.0048|0.0048|0.0048|0.0048|0.0048|0.0048|0.0048|0.0048|0.0048|0.0048|0.0048|0.0048|0.0048|0.0048|0.0048|0.0048|0.0048|0.0048|0.0048|0.0048|0.0048|0.0048|0.0048|0.0048|0.0048
17	79213749	C	T	intron_variant	C17orf89	ENST00000431388.2:c.195+271C>T	17:g.79213749C>T	ENSG00000224877|0.035|0.035|0.035|0.035|0.035|0.035|0.035|0.033|0.033|0.035|0.035|0.035|0.035|0.035|0.035|0.033|0.035|0.035|0.035|0.035|0.035|0.035|0.0061|0.0061|0.0061|0.035|0.0061|0.035|0.035|0.035|0.035|0.035|0.035|0.035|0.035|0.035|0.035|0.035|0.035|0.035|0.035|0.035|0.035|0.035|0.035|0.035|0.035|0.035|0.035
18	2760414	A	G	intron_variant	SMCHD1	ENST00000320876.6:c.4347-236A>G	18:g.2760414A>G	ENSG00000101596|0.0048|0.0048|0.0048|0.0048|0.0048|0.0048|0.0048|0.0048|0.0048|0.03|0.03|0.032|0.0048|0.0048|0.0048|0.0048|0.0048|0.0048|0.0048|0.0048|0.0048|0.032|0.0048|0.0048|0.0048|0.0048|0.0048|0.0048|0.0048|0.0048|0.0048|0.032|0.0048|0.0048|0.0048|0.0048|0.0048|0.0048|0.0048|0.0048|0.0048|0.032|0.032|0.0048|0.11|0.0048|0.0048|0.0048|0.0048
18	21114289	G	A	intron_variant	NPC1	ENST00000269228.5:c.3591+121C>T	18:g.21114289G>A	ENSG00000141458|0.033|0.033|0.045|0.033|0.033|0.033|0.033|0.033|0.033|0.033|0.033|0.033|0.033|0.033|0.033|0.033|0.033|0.033|0.033|0.033|0.045|0.033|0.033|0.033|0.033|0.033|0.033|0.033|0.033|0.033|0.033|0.033|0.033|0.033|0.033|0.033|0.0048|0.033|0.033|0.033|0.033|0.033|0.033|0.033|0.033|0.033|0.033|0.033|0.033
18	21114305	T	A	intron_variant	NPC1	ENST00000269228.5:c.3591+105A>T	18:g.21114305T>A	ENSG00000141458|0.016|0.016|0.016|0.016|0.016|0.016|0.016|0.016|0.016|0.016|0.016|0.016|0.016|0.016|0.016|0.016|0.016|0.016|0.016|0.016|0.016|0.016|0.016|0.016|0.016|0.016|0.016|0.016|0.016|0.016|0.016|0.016|0.016|0.016|0.016|0.016|0.0026|0.016|0.016|0.016|0.016|0.016|0.016|0.016|0.016|0.016|0.016|0.016|0.017
18	21132700	C	T	intron_variant	NPC1	ENST00000269228.5:c.1554-1009G>A	18:g.21132700C>T	ENSG00000141458|0.0023|0.0023|0.016|0.016|0.016|0.016|0.0023|0.0023|0.0023|0.0023|0.0023|0.0023|0.0023|0.0023|0.0023|0.0023|0.0023|0.0023|0.0023|0.0023|0.0023|0.016|0.017|0.016|0.019|0.016|0.024|0.019|0.0032|0.0023|0.0023|0.0023|0.016|0.016|0.016|0.016|0.0023|0.0023|0.018|0.0023|0.0023|0.0023|0.0023|0.016|0.0023|0.0023|0.016|0.016|0.0023
18	55234982	T	G	intron_variant	FECH	ENST00000382873.3:c.482-1169A>C	18:g.55234982T>G	ENSG00000066926|0.012|0.012|0.012|0.012|0.012|0.012|0.012|0.012|0.012|0.014|0.013|0.012|0.012|0.013|0.012|0.012|0.012|0.012|0.012|0.012|0.012|0.012|0.012|0.012|0.012|0.0017|0.012|0.012|0.0017|0.012|0.012|0.012|0.012|0.0017|0.012|0.012|0.012|0.012|0.012|0.012|0.012|0.0017|0.012|0.012|0.012|0.012|0.012|0.012|0.012
18	67815044	C	T	intron_variant	RTTN	ENST00000255674.6:c.2309+1093G>A	18:g.67815044C>T	ENSG00000176225|0.0048|0.0048|0.0048|0.0048|0.0048|0.0048|0.0048|0.0048|0.0048|0.0048|0.0048|0.0048|0.0048|0.0048|0.0048|0.0048|0.0048|0.0048|0.0048|0.0048|0.0048|0.0048|0.0048|0.0048|0.0048|0.0048|0.0048|0.0048|0.0048|0.0048|0.0048|0.0048|0.0048|0.0048|0.0048|0.0048|0.0048|0.0048|0.0048|0.0048|0.0048|0.0048|0.0048|0.0048|0.0048|0.0048|0.0048|0.0048|0.0048
19	1386643	C	G	intron_variant	NDUFS7	ENST00000233627.9:c.17-1167C>G	19:g.1386643C>G	ENSG00000115286|0.14|0.14|0.14|0.14|0.14|0.14|0.14|0.14|0.14|0.14|0.14|0.14|0.14|0.14|0.14|0.14|0.14|0.14|0.14|0.14|0.14|0.14|0.14|0.14|0.14|0.14|0.14|0.14|0.14|0.14|0.14|0.14|0.14|0.14|0.14|0.14|0.14|0.14|0.14|0.14|0.14|0.14|0.14|0.14|0.14|0.14|0.14|0.14|0.14
19	39014507	G	A	intron_variant	RYR1	ENST00000359596.3:c.10441-48G>A	19:g.39014507G>A	ENSG00000196218|0.00075|0.0006|0.0006|0.00074|0.0006|0.0011|0.0042|0.0054|0.0042|0.0041|0.0037|0.0054|0.0054|0.00075|0.0047|0.0047|0.00075|0.00075|0.00069|0.00086|0.0005|0.0005|0.0006|0.0006|0.0006|0.0005|0.0006|0.00075|0.0005|0.0005|0.0005|0.0005|0.0011|0.0068|0.0005|0.00075|0.0005|0.0006|0.00075|0.0005|0.0005|0.0006|0.0005|0.00075|0.0005|0.0005|0.0005|0.00074|0.0005
20	6074846	C	T	intron_variant	FERMT1	ENST00000217289.4:c.1139+740G>A	20:g.6074846C>T	ENSG00000101311||0.0047|0.0047||0.0047||0.0047|0.0047|0.0047|0.0047|0.0047|0.0047|0.0047|0.0047|0.0047|0.0047|0.0047|0.0047|0.0047|0.0047|0.0047||0.0047|0.0047|0.0047|0.0047||0.0047||0.0047||0.0047|0.0047||0.0047|0.0047|0.0047|0.0047|0.0047|0.0047|0.0047|0.0047||0.0047|0.0047|0.0047|0.0047|0.0047|
21	34957110	C	T	intron_variant	DONSON	ENST00000303071.5:c.607-36G>A	21:g.34957110C>T	ENSG00000159147|0.032|0.032|0.032|0.032|0.032|0.032|0.032|0.033|0.032|0.033|0.032|0.032|0.032|0.033|0.032|0.033|0.032|0.033|0.032|0.032|0.032|0.032|0.032|0.032|0.032|0.032|0.032|0.032|0.032|0.032|0.032|0.032|0.032|0.032|0.032|0.032|0.032|0.032|0.032|0.032|0.032|0.032|0.032|0.032|0.032|0.032|0.032|0.032|0.0049,ENSG00000249209|0.032|0.032|0.032|0.032|0.032|0.032|0.032|0.033|0.032|0.033|0.032|0.032|…
21	47409881	C	T	intron_variant	COL6A1	ENST00000361866.3:c.930+189C>T	21:g.47409881C>T	ENSG00000142156|0.032|0.032|0.032|0.032|0.032|0.032|0.0048|0.0048|0.0048|0.032|0.032|0.0048|0.0048|0.0048|0.0048|0.0048|0.0048|0.0048|0.0048|0.032|0.032|0.0048|0.032|0.032|0.032|0.032|0.032|0.032|0.032|0.032|0.0048|0.032|0.032|0.0048|0.032|0.032|0.0048|0.032|0.032|0.032|0.032|0.032|0.032|0.032|0.0048|0.032|0.032|0.032|0.0048
22	21349779	C	T	intron_variant	LZTR1	ENST00000215739.8:c.1943-256C>T	22:g.21349779C>T	ENSG00000099949|0.013|0.012|0.012|0.011|0.012|0.011|0.012|0.011|0.013|0.012|0.012|0.012|0.011|0.012|0.012|0.013|0.012|0.012|0.011|0.013|0.0079|0.011|0.012|0.013|0.011|0.013|0.011|0.012|0.012|0.013|0.013|0.013|0.013|0.0094|0.013|0.013|0.013|0.013|0.013|0.013|0.013|0.013|0.013|0.013|0.014|0.013|0.012|0.013|0.013
22	30073952	T	A	intron_variant	NF2	ENST00000338641.4:c.1447-233T>A	22:g.30073952T>A	ENSG00000186575|0.0033|0.0033|0.0033|0.0033|0.0033|0.0033|0.0033|0.0033|0.0033|0.0033|0.0033|0.0033|0.0033|0.0033|0.0033|0.0033|0.0033|0.0033|0.0033|0.0033|0.0033|0.0033|0.0033|0.0033|0.0033|0.0033|0.0033|0.0033|0.0033|0.0033|0.0033|0.0033|0.0033|0.0033|0.0033|0.0033|0.0033|0.0033|0.0033|0.0033|0.0033|0.0033|0.0033|0.0033|0.28|0.0033|0.0033|0.0033|0.0033
22	38510587	C	T	intron_variant	PLA2G6	ENST00000332509.3:c.2035-926G>A	22:g.38510587C>T	ENSG00000184381|0.063|0.063|0.063|0.063|0.063|0.063|0.0048|0.0048|0.063|0.063|0.063|0.063|0.063|0.063|0.063|0.0048|0.063|0.063|0.0048|0.063|0.063|0.063|0.063|0.063|0.063|0.063|0.063|0.063|0.063|0.063|0.0048|0.063|0.063|0.063|0.063|0.063|0.063|0.063|0.063|0.063|0.063|0.063|0.063|0.063|0.063|0.063|0.063|0.063|0.063
22	50502853	A	C	intron_variant	MLC1	ENST00000311597.5:c.895-226T>G	22:g.50502853A>C	ENSG00000100427||||0.0026|0.0026||0.0026|0.0026|0.0026|0.0026|0.0026|0.0026|0.0026|0.0026|0.0026|0.0026|0.0026|0.0026|0.0026|||0.0026||||||0.0026||||0.0026|||||||0.049|0.0026|0.0026||0.0026||0.0026|||0.24|0.0026
X	9711844	A	C	intron_variant	GPR143	ENST00000467482.1:c.659-131T>G	X:g.9711844A>C	ENSG00000101850|0.0048|0.0048|0.0048|0.0048|0.0048|0.0048|0.0048|0.0048|0.0048|0.0048|0.0048|0.0048|0.0048|0.0048|0.0048|0.0048|0.0048|0.0048|0.0048|0.0048|0.0048|0.0048|0.0048|0.0048|0.0048|0.0048|0.0048|0.0048|0.0048|0.0048|0.0048|0.0048|0.0048|0.0048|0.0048|0.0048|0.0048|0.0048|0.0048|0.0048|0.0048|0.0048|0.0048|0.0048|0.0048|0.0048|0.0048|0.0048|0.0048
X	20191268	A	C	intron_variant	RPS6KA3	ENST00000379565.3:c.1228-279T>G	X:g.20191268A>C	ENSG00000177189|0.0048|0.0048|0.0048|0.0048|0.0048|0.0048|0.0048|0.0048|0.0048|0.0048|0.0048|0.0048|0.0048|0.0048|0.0048|0.0048|0.0048|0.0048|0.0048|0.0048|0.0048|0.0048|0.0048|0.0048|0.0048|0.0048|0.0048|0.0048|0.0048|0.0048|0.0048|0.0048|0.0048|0.0048|0.0048|0.0048|0.0048|0.0048|0.0048|0.0048|0.0048|0.0048|0.0048|0.0048|0.0048|0.0048|0.0048|0.0048|0.0048
X	24744696	A	G	intron_variant	POLA1	ENST00000379059.3:c.1375-354A>G	X:g.24744696A>G	ENSG00000101868|0.0047|0.0047|0.0047|0.0047|0.0047|0.0047|0.0047|0.0047|0.0047|0.0047|0.0047|0.0047|0.0047|0.0047|0.0047|0.0047|0.0047|0.0047|0.0047|0.0047|0.0047|0.0047|0.0047|0.0047|0.0047|0.0047|0.0047|0.0047|0.0047|0.0047|0.0047|0.0047|0.0047|0.0047|0.0047|0.0047|0.0047|0.0047|0.0047|0.0047|0.0047|0.0047|0.0047|0.0047|0.0047|0.0047|0.0047|0.0047|0.0047
X	37657051	A	G	intron_variant	CYBB	ENST00000378588.4:c.675-1157A>G	X:g.37657051A>G	ENSG00000250349|0.0046|0.0046|0.0046|0.0046|0.0046|0.0046|0.0046|0.0046|0.0046|0.0046|0.0046|0.0046|0.0046|0.0046|0.0046|0.0046|0.0046|0.0046|0.0046|0.0046|0.0046|0.0046|0.0046|0.0046|0.0046|0.0046|0.0046|0.0046|0.0046|0.0046|0.0046|0.0046|0.0046|0.0046|0.0046|0.0046|0.0046|0.0046|0.0046|0.0046|0.0046|0.0046|0.0046|0.0046|0.0046|0.0046|0.0046|0.0046|0.0046,ENSG00000165168|0.0046|0.0046|0.0046|0.0…
X	38260946	G	A	intron_variant	OTC	ENST00000039007.4:c.540+265G>A	X:g.38260946G>A	ENSG00000250349|0.0046|0.0046|0.0046|0.0046|0.0046|0.0046|0.0046|0.0046|0.0046|0.0046|0.0046|0.0046|0.0046|0.0046|0.0046|0.0046|0.0046|0.0046|0.0046|0.0046|0.0046|0.0046|0.0046|0.0046|0.0046|0.0046|0.0046|0.0046|0.0046|0.0046|0.03|0.0046|0.0046|0.0046|0.0046|0.0046|0.0046|0.0046|0.0046|0.0046|0.0046|0.0046|0.0046|0.0046|0.0046|0.0046|0.0046|0.0046|0.0046,ENSG00000036473||0.0046||0.0046|0.0046||||…
X	48758901	G	A	intron_variant	PQBP1	ENST00000218224.4:c.180-306G>A	X:g.48758901G>A	ENSG00000102103|0.011|0.011|0.011|0.011|0.011|0.011|0.011|0.011|0.011|0.011|0.011|0.011|0.011|0.011|0.011|0.011|0.011|0.011|0.011|0.011|0.011|0.15|0.011|0.011|0.011|0.011|0.011|0.011|0.011|0.011|0.011|0.011|0.011|0.011|0.011|0.011|0.011|0.011|0.011|0.011|0.011|0.011|0.15|0.011|0.011|0.011|0.011|0.011|0.011
X	66942551	A	G	intron_variant	AR	ENST00000374690.3:c.2450-118A>G	X:g.66942551A>G	ENSG00000169083|0.0048|0.0048|0.0048|0.0048|0.0048|0.0048|0.0048||0.0048|||0.0048|0.0048|0.0048|0.0048|0.0048|0.0048|0.0048|0.0048|0.0048|0.0048||0.0048|0.0048|0.0048|0.0048|0.0048|0.0048|0.0048|0.0048|0.0048|0.0048|0.0048|0.0048|0.0048|0.0048|0.0048|0.0048|0.0048|0.0048|0.0048|0.0048||0.0048|0.0048|0.0048|0.0048|0.0048|
X	85223644	A	T	intron_variant	CHM	ENST00000357749.2:c.315-4587T>A	X:g.85223644A>T	ENSG00000188419|0.0048|0.0048|0.0048|0.0048|0.0048|0.0048|0.0048|0.0048|0.0048|0.0048|0.0048|0.0048|0.0048|0.0048|0.0048|0.0048|0.0048|0.0048|0.0048|0.0048|0.0048|0.0048|0.0048|0.0048|0.0048|0.0048|0.0048|0.0048|0.0048|0.0048|0.0048|0.0048|0.0048|0.0048|0.0048|0.0048|0.0048|0.0048|0.0048|0.0048|0.0048|0.0048|0.0048|0.0048|0.0048|0.0048|0.0048|0.0048|0.0048
X	100654735	C	T	intron_variant	GLA	ENST00000218516.3:c.640-801G>A	X:g.100654735C>T	ENSG00000257529|0.00057|0.00057|0.00057|0.00057|0.00057|0.00057|0.00057|0.00057|0.00057|0.00057|0.00057|0.00057|0.00057|0.00057|0.00057|0.00057|0.00057|0.00057|0.00057|0.00057|0.00057|0.00057|0.00057|0.00057|0.00057|0.00057|0.00057|0.00057|0.00057|0.00057|0.00057|0.00057|0.00057|0.00057|0.00057|0.00057|0.00057|0.00057|0.00057|0.00057|0.00057|0.00057|0.00057|0.00057|0.00057|0.00057|0.00057|0.00057…
X	107811300	A	G	intron_variant	COL4A5	ENST00000328300.6:c.277-559A>G	X:g.107811300A>G	ENSG00000188153|0.00086|0.00086|0.00086|0.00086|0.00086|0.0054|0.00086|0.00086|0.00086|0.00086|0.00086|0.00086|0.00086|0.00086|0.00086|0.00086|0.00086|0.00086|0.00086|0.00086|0.0054||0.00086|0.00086|0.0054|0.00086|0.0054|0.00086|0.00086|0.00086|0.00086|0.00086|0.00086|0.00086|0.00086|0.00086|0.00086|0.00086|0.0054|0.0054|0.0054|0.00086|0.00086|0.0054|0.00086|0.00086|0.0054|0.0054|
X	107813924	G	A	intron_variant	COL4A5	ENST00000328300.6:c.385-719G>A	X:g.107813924G>A	ENSG00000188153|0.0011|0.0011|0.0011|0.0069|0.0069|0.007|0.0011|0.0011|0.0011|0.0011|0.0011|0.0011|0.0011|0.0011|0.0011|0.0011|0.0011|0.0011|0.0011|0.0011|0.0068||0.0011|0.0011|0.0079|0.0011|0.0082|0.0011|0.0011|0.0011|0.0011|0.0011|0.0011|0.0023|0.0011|0.0068|0.0011|0.0013|0.0072|0.0072|0.0069|0.0011|0.0011|0.0079|0.0012|0.0011|0.0072|0.0069|
X	107820081	A	G	intron_variant	COL4A5	ENST00000328300.6:c.609+879A>G	X:g.107820081A>G	ENSG00000188153|0.0046|0.0046|0.0046|0.0046|0.0046|0.0046|0.0046|0.0046|0.0046|0.0046|0.0046|0.0046|0.0046|0.0046|0.0046|0.0046|0.0046|0.0046|0.0046|0.0046|0.0046||0.0046|0.0046|0.0046|0.0046|0.0046|0.0046|0.0046|0.0046|0.0046|0.0046|0.0046|0.0046|0.0046|0.0046|0.0046|0.0046|0.0046|0.0046|0.0046|0.0046|0.0046|0.0046|0.0046|0.0046|0.0046|0.0046|
X	107851414	G	T	intron_variant	COL4A5	ENST00000328300.6:c.2395+1292G>T	X:g.107851414G>T	ENSG00000188153|0.0023|0.0023|0.0023|0.014|0.014|0.014|0.0023|0.0023|0.0023|0.0023|0.0023|0.0023|0.0023|0.0023|0.0023|0.0023|0.0023|0.0023|0.0023|0.0023|0.0023||0.0023|0.0023|0.028|0.0023|0.014|0.0023|0.0023|0.0023|0.0023|0.0023|0.0023|0.0023|0.0023|0.014|0.0023|0.014|0.014|0.014|0.014|0.0023|0.0023|0.014|0.014|0.0023|0.014|0.014|
X	131231231	A	T	intron_variant	FRMD7	ENST00000298542.4:c.284+63T>A	X:g.131231231A>T	ENSG00000165694||||0.0037||||||||||||||||||||||||||0.0037|||||||||||||||||0.0045||
X	133628822	T	A	intron_variant	HPRT1	ENST00000298556.7:c.485+1202T>A	X:g.133628822T>A	ENSG00000165704|0.0048|0.0048|0.0048|0.0048|0.0048|0.0048|0.04|0.04|0.04|0.04|0.04|0.04|0.04|0.04|0.04|0.04|0.04|0.0048|0.0048|0.0048|0.0048|0.032|0.0048|0.0048|0.0048|0.0048|0.0048|0.0048|0.0048|0.0048|0.0048|0.0048|0.0048|0.0048|0.0048|0.0048|0.0048|0.0048|0.0048|0.0048|0.0048|0.0048|0.0048|0.0048|0.0048|0.0048|0.0048|0.0048|0.0048
X	135737600	A	T	intron_variant	CD40LG	ENST00000370629.2:c.347-915A>T	X:g.135737600A>T	ENSG00000102245|0.0048|0.0048|||0.0048|||||||||||||||0.0048||||0.0048||0.0048||||0.0048||0.0048|0.0048||||||0.0048|0.0048||0.0048|0.0048||0.0048|0.0048||0.0048|0.0048
X	148568762	T	C	intron_variant	IDS	ENST00000340855.6:c.1007-133A>G	X:g.148568762T>C	ENSG00000010404|0.071|0.057|0.057|0.057|0.057|0.05|0.05|0.04|0.049|0.034|0.04|0.04|0.04|0.04|0.04|0.04|0.057|0.04|0.05|0.057|0.05|0.05|0.057|0.057|0.057|0.071|0.057|0.049|0.057|0.057|0.074|0.071|0.057|0.071|0.05|0.049|0.057|0.057|0.057|0.074|0.074|0.057|0.074|0.057|0.05|0.057|0.05|0.057|0.074,ENSG00000241489|0.0048|0.0048|0.0048|0.0048|0.0048|0.0048|0.033|0.033|0.033|0.0048|0.0048|0.033|0.033|0.0…
X	149831329	A	G	intron_variant	MTM1	ENST00000370396.2:c.1468-577A>G	X:g.149831329A>G	ENSG00000171100|0.0048|0.0048|0.0048|0.0048|0.0048|0.0048|0.0048|0.0048|0.0048|0.0048|0.0048|0.0048|0.0048|0.0048|0.0048|0.0048|0.0048|0.0048|0.0048|0.0048|0.0048|0.0048|0.0048|0.0048|0.0048|0.0048|0.0048|0.0048|0.0048|0.0048|0.0048|0.0048|0.0048|0.0048|0.0048|0.0048|0.0048|0.0048|0.0048|0.0048|0.0048|0.0048|0.0048|0.0048|0.0048|0.0048|0.0048|0.0048|0.0048
X	153641699	G	A	intron_variant	TAZ	ENST00000299328.5:c.284+110G>A	X:g.153641699G>A	ENSG00000102125|0.28|0.28|0.28|0.28|0.28|0.28|0.28|0.28|0.28|0.28|0.28|0.28|0.28|0.28|0.28|0.28|0.28|0.28|0.28|0.28|0.28|0.28|0.28|0.28|0.28|0.28|0.28|0.28|0.28|0.28|0.28|0.28|0.28|0.28|0.28|0.28|0.28|0.28|0.28|0.28|0.28|0.28|0.28|0.28|0.28|0.28|0.28|0.28|0.28
X	153787731	C	T	intron_variant	IKBKG	ENST00000369609.5:c.722+866C>T	X:g.153787731C>T	ENSG00000269335|0.065|0.065|0.065|0.065|0.065|0.29|0.0035|0.0035|0.0035|0.0035|0.023|0.023|0.0035|0.0035|0.0035|0.0035|0.0035|0.0035|0.0035|0.065|0.023|0.065|0.065|0.065|0.065|0.065|0.065|0.065|0.023|0.065|0.065|0.065|0.065|0.023|0.065|0.065|0.065|0.065|0.065|0.065|0.065|0.065|0.31|0.065|0.065|0.065|0.065|0.065|0.31
X	154130469	T	C	intron_variant	F8	ENST00000360256.4:c.5999-27A>G	X:g.154130469T>C	ENSG00000185010|0.031|0.024|0.024|0.0039|0.025|0.0039|0.0034|0.0034|0.0034|0.0023|0.0034|0.0034|0.0034|0.0034|0.0034|0.0034|0.0034|0.0034|0.0034|0.031|0.0023|0.0023|0.024|0.0039|0.027|0.0034|0.024|0.024|0.025|0.021|0.0034|0.024|0.0039|0.035|0.025|0.021|0.0056|0.0034|0.0034|0.0049|0.0049|0.0034|0.021|0.0039|0.0034|0.024|0.021|0.0034|0.0023
X	154130719	C	T	intron_variant	F8	ENST00000360256.4:c.5999-277G>A	X:g.154130719C>T	ENSG00000185010|0.0048|0.0048|0.0048|0.0048|0.0048|0.0048|0.0048|0.0048|0.0048|0.0048|0.0048|0.0048|0.0048|0.0048|0.0048|0.0048|0.0048|0.0048|0.0048|0.0048|0.0048|0.0048|0.0048|0.0048|0.0048|0.0048|0.0048|0.0048|0.0048|0.0048|0.0048|0.0048|0.0048|0.0048|0.0048|0.0048|0.0048|0.0048|0.0048|0.0048|0.0048|0.0048|0.0048|0.0048|0.0048|0.0048|0.0048|0.0048|0.0048
X	154193643	T	C	intron_variant	F8	ENST00000360256.4:c.1443+602A>G	X:g.154193643T>C	ENSG00000185010|0.0048|0.0048|0.0048|0.0048|0.0048|0.0048|0.0048|0.0048|0.0048|0.0048|0.0048|0.0048|0.0048|0.0048|0.0048|0.0048|0.0048|0.0048|0.0048|0.0048|0.0048|0.0048|0.0048|0.0048|0.0048|0.0048|0.0048|0.0048|0.0048|0.0048|0.0048|0.0048|0.0048|0.0048|0.0048|0.0048|0.0048|0.0048|0.0048|0.0048|0.0048|0.0048|0.0048|0.0048|0.0048|0.0048|0.0048|0.0048|0.0048
