# Supplementary material for: Analyzing the performance of deep learning splice prediction algorithms
Source: PLoS One. 2026 May 13;21(5):e0348885. doi: 10.1371/journal.pone.0348885 (PMC13170886; doi:10.1371/journal.pone.0348885)
Supplement: S5 File — The Barbosa benchmark data are available at https://github.com/PedroBarbosa/DeepIntronic_Benchmark. (ZIP) [file pone.0348885.s005.zip › Barbosa_data/splicing_pathogenic_manual_curation/1_dataset_description/overlaps.tsv]

variant_id	source
1_94483922_G_T	pbarbosa
1_94484001_C_T	pbarbosa
1_94484125_T_C	pbarbosa
1_94492973_G_A	pbarbosa
1_94493000_C_T	pbarbosa
1_94493895_G_A	pbarbosa
1_94493901_T_C	pbarbosa
1_94495923_C_T	pbarbosa
1_94496509_C_T	pbarbosa
1_94509799_G_A	pbarbosa
1_94511126_A_T	pbarbosa
1_94525509_T_C	pbarbosa
1_94526934_T_C	pbarbosa
1_94527698_G_C	pbarbosa
1_94546299_T_C	pbarbosa
1_94546780_C_G	pbarbosa
1_94549781_G_A	pbarbosa
1_155206890_G_T	pbarbosa
1_161284289_A_G	pbarbosa
1_216041166_G_C	pbarbosa
1_216064540_T_C	pbarbosa
1_216523906_C_A	pbarbosa
2_15567431_C_G	pbarbosa
2_26502265_A_G	pbarbosa
2_71900503_C_T	pbarbosa
2_112582942_G_A	pbarbosa
2_166863768_A_G	pbarbosa
2_220289644_G_A	pbarbosa
2_227952667_A_T	pbarbosa
2_228009296_GATTA_G	pbarbosa
3_10184553_T_C	pbarbosa
3_10184641_T_C	pbarbosa
3_10184687_A_C	pbarbosa
3_119234712_A_G	pbarbosa
3_120396773_T_G	pbarbosa
3_132436749_G_C	pbarbosa
3_150660197_A_C	pbarbosa
3_158367854_G_A	pbarbosa
3_193362516_A_G	pbarbosa
4_15989860_T_C	pbarbosa
4_56284334_G_A	pbarbosa
5_36975238_G_C	pbarbosa
5_37012396_C_T	pbarbosa
5_37031001_C_T	pbarbosa
5_37164443_C_T	pbarbosa
5_60223572_C_G	pbarbosa
5_78180826_T_C	pbarbosa
5_90099416_A_G	pbarbosa
5_178414570_A_AT	pbarbosa
5_36960078_T_G	pbarbosa
5_37012292_G_T	pbarbosa
5_112112916_A_G	pbarbosa
6_6225105_C_T	pbarbosa
6_35477388_C_T	pbarbosa
6_65229204_T_C	pbarbosa
7_117229521_A_G	pbarbosa
7_117288374_A_G	pbarbosa
7_150642918_C_A	pbarbosa
8_42328683_C_T	pbarbosa
8_75272349_A_G	pbarbosa
8_87617644_C_T	pbarbosa
8_87618576_G_A	pbarbosa
8_87674402_T_A	pbarbosa
8_96048588_C_T	pbarbosa
9_21968795_A_C	pbarbosa
9_34649951_A_G	pbarbosa
9_86590455_T_C	pbarbosa
9_94539066_A_G	pbarbosa
9_135173806_T_C	pbarbosa
10_55597057_A_C	pbarbosa
10_79783995_G_A	pbarbosa
11_47354550_A_C	pbarbosa
11_47361910_C_A	pbarbosa
11_47361954_G_A	pbarbosa
11_47364834_T_C	pbarbosa
11_47364865_C_T	pbarbosa
11_47364893_C_T	pbarbosa
11_47365750_T_G	pbarbosa
11_47367305_G_A	pbarbosa
11_47368616_C_T	pbarbosa
11_57365567_G_T	pbarbosa
11_57374404_A_G	pbarbosa
11_66287067_A_T	pbarbosa
11_66618867_G_A	pbarbosa
11_68697719_C_A	pbarbosa
11_108123274_T_G	pbarbosa
11_112098994_A_T	pbarbosa
11_112100215_A_T	pbarbosa
11_112100259_C_T	pbarbosa
11_134011925_G_C	pbarbosa
12_6182667_A_C	pbarbosa
12_21604039_A_G	pbarbosa
12_48379984_C_T	pbarbosa
12_48393958_G_C	pbarbosa
12_103236922_T_A	pbarbosa
12_103237873_G_T	pbarbosa
12_103248546_A_G	pbarbosa
12_133251750_C_T	pbarbosa
13_52522135_C_T	pbarbosa
13_52534477_A_T	pbarbosa
13_113770192_G_A	pbarbosa
13_113770688_C_G	pbarbosa
14_21789290_T_G	pbarbosa
14_21793624_A_G	pbarbosa
14_78177003_A_G	pbarbosa
14_81574926_C_A	pbarbosa
14_92441435_A_T	pbarbosa
14_92441439_A_C	pbarbosa
15_48737716_C_T	pbarbosa
15_91337139_A_G	pbarbosa
16_1500379_C_T	pbarbosa
16_2010712_G_C	pbarbosa
16_88898676_T_C	pbarbosa
16_89577853_A_G	pbarbosa
17_7910183_C_G	pbarbosa
17_26728068_A_C	pbarbosa
17_29580296_A_G	pbarbosa
17_36494957_C_T	pbarbosa
17_79213749_C_T	pbarbosa
18_2760414_A_G	pbarbosa
18_21114289_G_A	pbarbosa
18_21114305_T_A	pbarbosa
18_55225718_C_T	pbarbosa
18_55234982_T_G	pbarbosa
18_67815044_C_T	pbarbosa
19_11231301_G_T	pbarbosa
19_11233632_G_A	pbarbosa
19_39014507_G_A	pbarbosa
21_34957110_C_T	pbarbosa
21_47409881_C_T	pbarbosa
22_21349779_C_T	pbarbosa
22_38509935_C_T	pbarbosa
22_38510587_C_T	pbarbosa
X_9708630_C_T	pbarbosa
X_24744696_A_G	pbarbosa
X_31200680_A_T	pbarbosa
X_31279780_T_C	pbarbosa
X_31899369_T_C	pbarbosa
X_32187215_C_A	pbarbosa
X_32360889_T_C	pbarbosa
X_32366456_T_C	pbarbosa
X_32407106_A_T	pbarbosa
X_32471959_C_A	pbarbosa
X_32477825_C_A	pbarbosa
X_32535101_C_A	pbarbosa
X_32662831_G_A	pbarbosa
X_48758901_G_A	pbarbosa
X_100654328_G_A	pbarbosa
X_107811300_A_G	pbarbosa
X_107820081_A_G	pbarbosa
X_107851397_C_G	pbarbosa
X_107851414_G_T	pbarbosa
X_131221430_T_C	pbarbosa
X_131231231_A_T	pbarbosa
X_149831329_A_G	pbarbosa
X_153787731_C_T	pbarbosa
X_154130469_T_C	pbarbosa
X_154130719_C_T	pbarbosa
X_154175372_C_T	pbarbosa
X_154193643_T_C	pbarbosa
X_154249118_T_C	pbarbosa
1_94483922_G_T	in_clinvar
1_94484001_C_T	in_clinvar
1_94484125_T_C	in_clinvar_wrong_interpt
1_94492973_G_A	in_clinvar
1_94493000_C_T	in_clinvar
1_94495923_C_T	in_clinvar
1_94496509_C_T	in_clinvar
1_94526934_T_C	in_clinvar
1_94527698_G_C	in_clinvar
1_94546780_C_G	in_clinvar
1_155206890_G_T	in_clinvar
1_216064540_T_C	in_clinvar
2_15567431_C_G	in_clinvar
2_71900503_C_T	in_clinvar
2_112582942_G_A	in_clinvar
2_166863768_A_G	in_clinvar
3_10184553_T_C	in_clinvar_wrong_interpt
3_10184641_T_C	in_clinvar
3_10184687_A_C	in_clinvar_wrong_interpt
3_119234712_A_G	in_clinvar
3_120396773_T_G	in_clinvar
3_132436749_G_C	in_clinvar_wrong_interpt
3_150660197_A_C	in_clinvar
3_158367854_G_A	in_clinvar
4_15989860_T_C	in_clinvar
4_56284334_G_A	in_clinvar
5_36975238_G_C	in_clinvar
5_37031001_C_T	in_clinvar
5_60223572_C_G	in_clinvar
7_117229521_A_G	in_clinvar
7_117288374_A_G	in_clinvar
8_87617644_C_T	in_clinvar
8_87618576_G_A	in_clinvar
8_96048588_C_T	in_clinvar
9_86590455_T_C	in_clinvar
11_47361954_G_A	in_clinvar
11_47364834_T_C	in_clinvar_wrong_interpt
11_47364865_C_T	in_clinvar
11_47364893_C_T	in_clinvar
11_47367305_G_A	in_clinvar
11_47368616_C_T	in_clinvar
11_57365567_G_T	in_clinvar
11_57374404_A_G	in_clinvar
11_66287067_A_T	in_clinvar_wrong_interpt
11_66618867_G_A	in_clinvar
11_68697719_C_A	in_clinvar
11_112098994_A_T	in_clinvar_wrong_interpt
11_112100215_A_T	in_clinvar_wrong_interpt
11_112100259_C_T	in_clinvar_wrong_interpt
11_134011925_G_C	in_clinvar
12_48379984_C_T	in_clinvar
12_103236922_T_A	in_clinvar
12_103237873_G_T	in_clinvar
12_103248546_A_G	in_clinvar
13_52534477_A_T	in_clinvar
14_78177003_A_G	in_clinvar
14_92441435_A_T	in_clinvar
15_91337139_A_G	in_clinvar
16_1500379_C_T	in_clinvar
16_2010712_G_C	in_clinvar
16_88898676_T_C	in_clinvar_wrong_interpt
17_79213749_C_T	in_clinvar
21_34957110_C_T	in_clinvar
21_47409881_C_T	in_clinvar
22_21349779_C_T	in_clinvar
X_9708630_C_T	in_clinvar
X_24744696_A_G	in_clinvar
X_31200680_A_T	in_clinvar
X_31279780_T_C	in_clinvar
X_48758901_G_A	in_clinvar_wrong_interpt
X_153787731_C_T	in_clinvar
1_94484001_C_T	in_gnomad
1_94492973_G_A	in_gnomad
1_94493000_C_T	in_gnomad
1_94496509_C_T	in_gnomad
1_94549781_G_A	in_gnomad
1_216041166_G_C	in_gnomad
1_216064540_T_C	in_gnomad
1_216523906_C_A	in_gnomad
2_15567431_C_G	in_gnomad
2_26502265_A_G	in_gnomad
2_112582942_G_A	in_gnomad
3_10184641_T_C	in_gnomad
3_119234712_A_G	in_gnomad
3_120396773_T_G	in_gnomad
4_56284334_G_A	in_gnomad
5_60223572_C_G	in_gnomad
11_47364865_C_T	in_gnomad
11_47364893_C_T	in_gnomad
11_112100259_C_T	in_gnomad
14_21793624_A_G	in_gnomad
17_36494957_C_T	in_gnomad
17_79213749_C_T	in_gnomad
18_55225718_C_T	in_gnomad
22_21349779_C_T	in_gnomad
