# Supplementary material for: Analyzing the performance of deep learning splice prediction algorithms
Source: PLoS One. 2026 May 13;21(5):e0348885. doi: 10.1371/journal.pone.0348885 (PMC13170886; doi:10.1371/journal.pone.0348885)
Supplement: S5 File — The Barbosa benchmark data are available at https://github.com/PedroBarbosa/DeepIntronic_Benchmark. (ZIP) [file pone.0348885.s005.zip › Barbosa_data/splicing_pathogenic_manual_curation/1_dataset_description/benign.tsv]

#CHROM	POS	REF	ALT	Gene_ID	Gene_name	HGVSc	HGVSg	gnomADg_AF
1	94484244	T	C	ENSG00000198691	ABCA4	ENST00000370225.3:c.5196+894A>G	1:g.94484244T>C	0.013346999883651733
1	94484490	T	C	ENSG00000198691	ABCA4	ENST00000370225.3:c.5196+648A>G	1:g.94484490T>C	0.013140999712049961
1	94484608	G	A	ENSG00000198691	ABCA4	ENST00000370225.3:c.5196+530C>T	1:g.94484608G>A	0.5929999947547913
1	94492584	A	G	ENSG00000198691	ABCA4	ENST00000370225.3:c.4540-1980T>C	1:g.94492584A>G	0.03009999915957451
1	94493853	C	G	ENSG00000198691	ABCA4	ENST00000370225.3:c.4539+1148G>C	1:g.94493853C>G	0.08389999717473984
1	94494145	G	C	ENSG00000198691	ABCA4	ENST00000370225.3:c.4539+856C>G	1:g.94494145G>C	0.037300001829862595
1	94494223	T	G	ENSG00000198691	ABCA4	ENST00000370225.3:c.4539+778A>C	1:g.94494223T>G	0.5605000257492065
1	94494231	A	G	ENSG00000198691	ABCA4	ENST00000370225.3:c.4539+770T>C	1:g.94494231A>G	0.5629000067710876
1	94494233	T	C	ENSG00000198691	ABCA4	ENST00000370225.3:c.4539+768A>G	1:g.94494233T>C	0.01670899987220764
1	94509656	T	C	ENSG00000198691	ABCA4	ENST00000370225.3:c.3050+513A>G	1:g.94509656T>C	0.014764999970793724
1	94510807	A	T	ENSG00000198691	ABCA4	ENST00000370225.3:c.2919-507T>A	1:g.94510807A>T	0.20440000295639038
1	94510874	CT	C	ENSG00000198691	ABCA4	ENST00000370225.3:c.2919-575del	1:g.94510893del	0.28110000491142273
1	94511335	A	T	ENSG00000198691	ABCA4	ENST00000370225.3:c.2919-1035T>A	1:g.94511335A>T	0.01933700032532215
1	155207030	G	A	ENSG00000177628	GBA	ENST00000327247.5:c.999+102C>T	1:g.155207030G>A	0.014089999720454216
1	216039560	G	T	ENSG00000042781	USH2A	ENST00000307340.3:c.8845+789C>A	1:g.216039560G>T	0.010418999940156937
1	216041055	T	G	ENSG00000042781	USH2A	ENST00000307340.3:c.8682-543A>C	1:g.216041055T>G	0.010254000313580036
1	216041537	C	T	ENSG00000042781	USH2A	ENST00000307340.3:c.8682-1025G>A	1:g.216041537C>T	0.03319999948143959
1	216064174	C	A	ENSG00000042781	USH2A	ENST00000307340.3:c.7595-1778G>T	1:g.216064174C>A	0.1527000069618225
1	216524277	C	T	ENSG00000042781	USH2A	ENST00000307340.3:c.784+14018G>A	1:g.216524277C>T	0.047200001776218414
10	79783892	C	T	ENSG00000148606	POLR3A	ENST00000372371.3:c.645+415G>A	10:g.79783892C>T	0.019161000847816467
10	79784128	C	A	ENSG00000148606	POLR3A	ENST00000372371.3:c.645+179G>T	10:g.79784128C>A	0.02930000051856041
10	126099805	G	A	ENSG00000065154	OAT	ENST00000368845.5:c.199+737C>T	10:g.126099805G>A	0.07660000026226044
11	17466268	A	C	ENSG00000006071	ABCC8	ENST00000389817.3:c.1333-1409T>G	11:g.17466268A>C	0.39590001106262207
11	47361779	C	A	ENSG00000134571	MYBPC3	ENST00000545968.1:c.1928-438G>T	11:g.47361779C>A	0.017338000237941742
11	47361838	A	G	ENSG00000134571	MYBPC3	ENST00000545968.1:c.1928-497T>C	11:g.47361838A>G	0.6640999913215637
11	47361857	C	T	ENSG00000134571	MYBPC3	ENST00000545968.1:c.1928-516G>A	11:g.47361857C>T	0.26600000262260437
11	47366095	G	T	ENSG00000134571	MYBPC3	ENST00000545968.1:c.1091-920C>A	11:g.47366095G>T	0.10559999942779541
11	47369107	G	C	ENSG00000134571	MYBPC3	ENST00000545968.1:c.852-77C>G	11:g.47369107G>C	0.012249000370502472
11	68697329	A	G	ENSG00000132740	IGHMBP2	ENST00000255078.3:c.1235+504A>G	11:g.68697329A>G	0.014976000413298607
11	68697379	T	C	ENSG00000132740	IGHMBP2	ENST00000255078.3:c.1235+554T>C	11:g.68697379T>C	0.014600999653339386
11	112098599	AGAG	A	ENSG00000150787	PTS	ENST00000280362.3:c.84-715_84-713del	11:g.112098602_112098604del	0.039799999445676804
11	134011483	G	A	ENSG00000166086	JAM3	ENST00000299106.4:c.256+818G>A	11:g.134011483G>A	0.03370000049471855
11	134011913	C	T	ENSG00000166086	JAM3	ENST00000299106.4:c.256+1248C>T	11:g.134011913C>T	0.4041999876499176
11	134012013	G	A	ENSG00000166086	JAM3	ENST00000299106.4:c.256+1348G>A	11:g.134012013G>A	0.18119999766349792
12	6182234	G	T	ENSG00000110799	VWF	ENST00000261405.5:c.997+551C>A	12:g.6182234G>T	0.29660001397132874
12	6182409	C	A	ENSG00000110799	VWF	ENST00000261405.5:c.997+376G>T	12:g.6182409C>A	0.02319999970495701
12	21603748	T	C	ENSG00000121350	PYROXD1	ENST00000240651.9:c.414+1123T>C	12:g.21603748T>C	0.014236999675631523
12	21603819	A	C	ENSG00000121350	PYROXD1	ENST00000240651.9:c.414+1194A>C	12:g.21603819A>C	0.4887000024318695
12	21604108	G	A	ENSG00000121350	PYROXD1	ENST00000240651.9:c.415-907G>A	12:g.21604108G>A	0.48809999227523804
12	21604162	TC	T	ENSG00000121350	PYROXD1	ENST00000240651.9:c.415-852del	12:g.21604163del	0.5030999779701233
12	21604181	C	A	ENSG00000121350	PYROXD1	ENST00000240651.9:c.415-834C>A	12:g.21604181C>A	0.4887000024318695
12	21604199	A	C	ENSG00000121350	PYROXD1	ENST00000240651.9:c.415-816A>C	12:g.21604199A>C	0.1932000070810318
12	21604377	A	G	ENSG00000121350	PYROXD1	ENST00000240651.9:c.415-638A>G	12:g.21604377A>G	0.0129399998113513
12	21604379	A	AT	ENSG00000121350	PYROXD1	ENST00000240651.9:c.415-625dup	12:g.21604390dup	0.0215000007301569
12	21604518	A	G	ENSG00000121350	PYROXD1	ENST00000240651.9:c.415-497A>G	12:g.21604518A>G	0.4887000024318695
12	88495435	CA	C	ENSG00000198707	CEP290	ENST00000552810.1:c.2991+1179del	12:g.88495453del	0.9187999963760376
12	88495458	T	C	ENSG00000198707	CEP290	ENST00000552810.1:c.2991+1157A>G	12:g.88495458T>C	0.015448999591171741
12	103248062	C	G	ENSG00000171759	PAH	ENST00000553106.1:c.706+852G>C	12:g.103248062C>G	0.01602100022137165
12	103248107	C	T	ENSG00000171759	PAH	ENST00000553106.1:c.706+807G>A	12:g.103248107C>T	0.03959999978542328
12	103248463	T	C	ENSG00000171759	PAH	ENST00000553106.1:c.706+451A>G	12:g.103248463T>C	0.89410001039505
12	103248612	A	C	ENSG00000171759	PAH	ENST00000553106.1:c.706+302T>G	12:g.103248612A>C	0.4032999873161316
12	133251435	C	T	ENSG00000177084	POLE	ENST00000320574.5:c.1226+549G>A	12:g.133251435C>T	0.010959000326693058
12	133251442	T	C	ENSG00000177084	POLE	ENST00000320574.5:c.1226+542A>G	12:g.133251442T>C	0.01209300011396408
13	49045705	T	A	ENSG00000139687	RB1	ENST00000267163.4:c.2490-1791T>A	13:g.49045705T>A	0.07370000332593918
13	52522276	G	C	ENSG00000123191	ATP7B	ENST00000242839.4:c.2865+1522C>G	13:g.52522276G>C	0.010382000356912613
13	52534883	A	G	ENSG00000123191	ATP7B	ENST00000242839.4:c.1947-425T>C	13:g.52534883A>G	0.04390000179409981
13	113770651	C	T	ENSG00000057593	F7	ENST00000375581.3:c.572-429C>T	13:g.113770651C>T	0.01563899964094162
14	78176976	A	G	ENSG00000119705	SLIRP	ENST00000557342.1:c.98-205A>G	14:g.78176976A>G	0.013245999813079834
14	81574816	G	C	ENSG00000165409	TSHR	ENST00000541158.2:c.692+20G>C	14:g.81574816G>C	0.04500000178813934
14	81575419	T	C	ENSG00000165409	TSHR	ENST00000541158.2:c.692+623T>C	14:g.81575419T>C	0.4124999940395355
15	42696606	G	T	ENSG00000092529	CAPN3	ENST00000397163.3:c.1782+631G>T	15:g.42696606G>T	0.06780000030994415
15	91336813	G	C	ENSG00000197299	BLM	ENST00000355112.3:c.3020-584G>C	15:g.91336813G>C	0.18790000677108765
15	91336852	G	C	ENSG00000197299	BLM	ENST00000355112.3:c.3020-545G>C	15:g.91336852G>C	0.1876000016927719
15	91336856	G	A	ENSG00000197299	BLM	ENST00000355112.3:c.3020-541G>A	15:g.91336856G>A	0.010479000397026539
16	1499908	T	C	ENSG00000103249	CLCN7	ENST00000382745.4:c.1618-580A>G	16:g.1499908T>C	0.1339000016450882
16	1500051	G	C	ENSG00000103249	CLCN7	ENST00000382745.4:c.1617+447C>G	16:g.1500051G>C	0.06319999694824219
16	1500368	C	T	ENSG00000103249	CLCN7	ENST00000382745.4:c.1617+130G>A	16:g.1500368C>T	0.012362999841570854
16	2010478	C	G	ENSG00000140990	NDUFB10	ENST00000268668.6:c.131-676C>G	16:g.2010478C>G	0.0997999981045723
16	2010577	G	A	ENSG00000140990	NDUFB10	ENST00000268668.6:c.131-577G>A	16:g.2010577G>A	0.14239999651908875
16	2010615	C	G	ENSG00000140990	NDUFB10	ENST00000268668.6:c.131-539C>G	16:g.2010615C>G	0.045099999755620956
16	2010857	T	A	ENSG00000140990	NDUFB10	ENST00000268668.6:c.131-297T>A	16:g.2010857T>A	0.5264999866485596
16	2010892	T	C	ENSG00000140990	NDUFB10	ENST00000268668.6:c.131-262T>C	16:g.2010892T>C	0.14239999651908875
16	2011007	C	T	ENSG00000140990	NDUFB10	ENST00000268668.6:c.131-147C>T	16:g.2011007C>T	0.14229999482631683
16	2011064	T	C	ENSG00000140990	NDUFB10	ENST00000268668.6:c.131-90T>C	16:g.2011064T>C	0.14249999821186066
16	2011082	T	C	ENSG00000140990	NDUFB10	ENST00000268668.6:c.131-72T>C	16:g.2011082T>C	0.14249999821186066
16	2011126	A	G	ENSG00000140990	NDUFB10	ENST00000268668.6:c.131-28A>G	16:g.2011126A>G	0.8794000148773193
16	8925642	C	T	ENSG00000140650	PMM2	ENST00000268261.4:c.640-15939C>T	16:g.8925642C>T	0.010954000055789948
16	56917382	C	T	ENSG00000070915	SLC12A3	ENST00000438926.2:c.1670-579C>T	16:g.56917382C>T	0.11140000075101852
16	88898298	G	C	ENSG00000141012	GALNS	ENST00000268695.5:c.1002+108C>G	16:g.88898298G>C	0.013394000008702278
16	89577366	A	G	ENSG00000197912	SPG7	ENST00000268704.2:c.286+366A>G	16:g.89577366A>G	0.44110000133514404
16	89577771	T	G	ENSG00000197912	SPG7	ENST00000268704.2:c.286+771T>G	16:g.89577771T>G	0.012544999830424786
16	89577819	T	A	ENSG00000197912	SPG7	ENST00000268704.2:c.286+819T>A	16:g.89577819T>A	0.01566999964416027
16	89578057	C	T	ENSG00000197912	SPG7	ENST00000268704.2:c.286+1057C>T	16:g.89578057C>T	0.4325000047683716
16	89578141	T	C	ENSG00000197912	SPG7	ENST00000268704.2:c.286+1141T>C	16:g.89578141T>C	0.42559999227523804
17	36494928	A	G	ENSG00000188888	GPR179	ENST00000342292.4:c.903+372T>C	17:g.36494928A>G	0.010572999715805054
17	78090081	G	A	ENSG00000171298	GAA	ENST00000302262.3:c.2190-686G>A	17:g.78090081G>A	0.19290000200271606
17	78090120	G	A	ENSG00000171298	GAA	ENST00000302262.3:c.2190-647G>A	17:g.78090120G>A	0.09669999778270721
17	78090231	G	A	ENSG00000171298	GAA	ENST00000302262.3:c.2190-536G>A	17:g.78090231G>A	0.09669999778270721
17	78090277	G	A	ENSG00000171298	GAA	ENST00000302262.3:c.2190-490G>A	17:g.78090277G>A	0.014520999975502491
17	78090323	A	G	ENSG00000171298	GAA	ENST00000302262.3:c.2190-444A>G	17:g.78090323A>G	0.7253999710083008
18	21132450	C	T	ENSG00000141458	NPC1	ENST00000269228.5:c.1554-759G>A	18:g.21132450C>T	0.01039700023829937
18	55225365	T	C	ENSG00000066926	FECH	ENST00000382873.3:c.822+1012A>G	18:g.55225365T>C	0.010482000187039375
18	55225777	T	C	ENSG00000066926	FECH	ENST00000382873.3:c.822+600A>G	18:g.55225777T>C	0.6236000061035156
18	55239860	C	T	ENSG00000066926	FECH	ENST00000382873.3:c.332+618G>A	18:g.55239860C>T	0.017260000109672546
18	67815245	T	C	ENSG00000176225	RTTN	ENST00000255674.6:c.2309+892A>G	18:g.67815245T>C	0.020400000736117363
18	67815476	C	T	ENSG00000176225	RTTN	ENST00000255674.6:c.2309+661G>A	18:g.67815476C>T	0.8176000118255615
19	1386393	C	T	ENSG00000115286	NDUFS7	ENST00000233627.9:c.17-1417C>T	19:g.1386393C>T	0.026900000870227814
19	11231557	C	T	ENSG00000130164	LDLR	ENST00000558518.1:c.2140+359C>T	19:g.11231557C>T	0.026799999177455902
19	11233678	G	C	ENSG00000130164	LDLR	ENST00000558518.1:c.2141-172G>C	19:g.11233678G>C	0.2159000039100647
19	39014955	C	T	ENSG00000196218	RYR1	ENST00000359596.3:c.10455+386C>T	19:g.39014955C>T	0.5
19	39073886	G	A	ENSG00000196218	RYR1	ENST00000359596.3:c.14647-1697G>A	19:g.39073886G>A	0.021400000900030136
19	39073937	C	CA	ENSG00000196218	RYR1	ENST00000359596.3:c.14647-1630dup	19:g.39073953dup	0.1006999984383583
19	39074117	CAA	C	ENSG00000196218	RYR1	ENST00000359596.3:c.14647-1452_14647-1451del	19:g.39074131_39074132del	0.023600000888109207
19	54632939	G	A	ENSG00000105618	PRPF31	ENST00000321030.4:c.1374+194G>A	19:g.54632939G>A	0.03020000085234642
19	54633028	A	T	ENSG00000105618	PRPF31	ENST00000321030.4:c.1374+283A>T	19:g.54633028A>T	0.011843999847769737
19	54633063	C	T	ENSG00000105618	PRPF31	ENST00000321030.4:c.1374+318C>T	19:g.54633063C>T	0.011749999597668648
19	54633311	T	C	ENSG00000105618	PRPF31	ENST00000321030.4:c.1374+566T>C	19:g.54633311T>C	0.011849000118672848
19	54633666	C	T	ENSG00000105618	PRPF31	ENST00000321030.4:c.1374+921C>T	19:g.54633666C>T	0.06729999929666519
2	15567093	T	C	ENSG00000151779	NBAS	ENST00000281513.5:c.2423+742A>G	2:g.15567093T>C	0.013154000043869019
2	26501087	T	TA	ENSG00000138029	HADHB	ENST00000317799.5:c.443-394dup	2:g.26501088dup	0.019399000331759453
2	47634699	A	G	ENSG00000095002	MSH2	ENST00000233146.2:c.212-841A>G	2:g.47634699A>G	0.03060000017285347
2	47635135	A	G	ENSG00000095002	MSH2	ENST00000233146.2:c.212-405A>G	2:g.47635135A>G	0.5572999715805054
2	47635136	T	G	ENSG00000095002	MSH2	ENST00000233146.2:c.212-404T>G	2:g.47635136T>G	0.5575000047683716
2	71900961	C	T	ENSG00000135636	DYSF	ENST00000410020.3:c.5785-366C>T	2:g.71900961C>T	0.7799999713897705
2	166863349	A	G	ENSG00000144285	SCN1A	ENST00000303395.4:c.4002+2880T>C	2:g.166863349A>G	0.9968000054359436
2	166864244	G	A	ENSG00000144285	SCN1A	ENST00000303395.4:c.4002+1985C>T	2:g.166864244G>A	0.03759999945759773
2	220289229	G	C	ENSG00000175084	DES	ENST00000373960.3:c.1288+687G>C	2:g.220289229G>C	0.021400000900030136
2	220289651	C	T	ENSG00000175084	DES	ENST00000373960.3:c.1289-734C>T	2:g.220289651C>T	0.5242999792098999
2	220289870	C	T	ENSG00000175084	DES	ENST00000373960.3:c.1289-515C>T	2:g.220289870C>T	0.34279999136924744
2	227952578	G	T	ENSG00000081052	COL4A4	ENST00000396625.3:c.1623+791C>A	2:g.227952578G>T	0.014142000116407871
2	227952833	G	T	ENSG00000081052	COL4A4	ENST00000396625.3:c.1623+536C>A	2:g.227952833G>T	0.11190000176429749
2	228009752	T	C	ENSG00000081052	COL4A4	ENST00000396625.3:c.72-478A>G	2:g.228009752T>C	0.0210999995470047
21	33039774	TA	T	ENSG00000142168	SOD1	ENST00000270142.6:c.357+89del	21:g.33039777del	0.12080000340938568
22	21349548	A	G	ENSG00000099949	LZTR1	ENST00000215739.8:c.1942+233A>G	22:g.21349548A>G	0.01612900011241436
22	21349677	C	T	ENSG00000099949	LZTR1	ENST00000215739.8:c.1943-358C>T	22:g.21349677C>T	0.10719999670982361
22	30070223	T	A	ENSG00000186575	NF2	ENST00000338641.4:c.1341-602T>A	22:g.30070223T>A	0.7421000003814697
22	38510158	T	C	ENSG00000184381	PLA2G6	ENST00000332509.3:c.2035-497A>G	22:g.38510158T>C	0.010100999847054482
22	38510459	T	C	ENSG00000184381	PLA2G6	ENST00000332509.3:c.2035-798A>G	22:g.38510459T>C	0.07329999655485153
22	50502371	C	G	ENSG00000100427	MLC1	ENST00000311597.5:c.1059+92G>C	22:g.50502371C>G	0.3702999949455261
22	50503063	G	T	ENSG00000100427	MLC1	ENST00000311597.5:c.895-436C>A	22:g.50503063G>T	0.017799999564886093
22	50503336	C	T	ENSG00000100427	MLC1	ENST00000311597.5:c.895-709G>A	22:g.50503336C>T	0.13519999384880066
3	10184255	G	A	ENSG00000134086	VHL	ENST00000256474.2:c.340+384G>A	3:g.10184255G>A	0.8956999778747559
3	10184956	A	T	ENSG00000134086	VHL	ENST00000256474.2:c.340+1085A>T	3:g.10184956A>T	0.5810999870300293
3	10185021	C	T	ENSG00000134086	VHL	ENST00000256474.2:c.340+1150C>T	3:g.10185021C>T	0.5805000066757202
3	119234839	G	A	ENSG00000113845	TIMMDC1	ENST00000494664.1:c.597-1213G>A	3:g.119234839G>A	0.10450000315904617
3	119234854	C	T	ENSG00000113845	TIMMDC1	ENST00000494664.1:c.597-1198C>T	3:g.119234854C>T	0.21400000154972076
3	119235102	A	G	ENSG00000113845	TIMMDC1	ENST00000494664.1:c.597-950A>G	3:g.119235102A>G	0.45350000262260437
3	120396328	C	T	ENSG00000113924	HGD	ENST00000283871.5:c.16-1618G>A	3:g.120396328C>T	0.02850000001490116
3	120396474	T	G	ENSG00000113924	HGD	ENST00000283871.5:c.16-1764A>C	3:g.120396474T>G	0.2257000058889389
3	120396603	C	T	ENSG00000113924	HGD	ENST00000283871.5:c.16-1893G>A	3:g.120396603C>T	0.02199999988079071
3	132436314	T	A	ENSG00000113971	NPHP3	ENST00000337331.5:c.671-561A>T	3:g.132436314T>A	0.18850000202655792
3	132436739	C	T	ENSG00000113971	NPHP3	ENST00000337331.5:c.671-986G>A	3:g.132436739C>T	0.02879999950528145
3	132437034	A	G	ENSG00000113971	NPHP3	ENST00000337331.5:c.670+804T>C	3:g.132437034A>G	0.09390000253915787
3	136003668	G	A	ENSG00000114054	PCCB	ENST00000469217.1:c.714+879G>A	3:g.136003668G>A	0.014119000174105167
3	150660548	T	A	ENSG00000163646	CLRN1	ENST00000328863.4:c.254-1000A>T	3:g.150660548T>A	0.06870000064373016
3	150660553	C	A	ENSG00000163646	CLRN1	ENST00000328863.4:c.254-1005G>T	3:g.150660553C>A	0.06859999895095825
3	193336035	A	G	ENSG00000198836	OPA1	ENST00000361908.3:c.557-623A>G	3:g.193336035A>G	0.1306000053882599
3	193362440	T	C	ENSG00000198836	OPA1	ENST00000361908.3:c.1554+546T>C	3:g.193362440T>C	0.9704999923706055
3	193362798	G	A	ENSG00000198836	OPA1	ENST00000361908.3:c.1555-544G>A	3:g.193362798G>A	0.5260999798774719
4	15989500	C	CTT	ENSG00000007062	PROM1	ENST00000510224.1:c.2077-163_2077-162dup	4:g.15989516_15989517dup	0.08510000258684158
4	15989660	C	T	ENSG00000007062	PROM1	ENST00000510224.1:c.2077-321G>A	4:g.15989660C>T	0.20180000364780426
4	15990024	C	G	ENSG00000007062	PROM1	ENST00000510224.1:c.2077-685G>C	4:g.15990024C>G	0.9442999958992004
4	56284796	G	A	ENSG00000134851	TMEM165	ENST00000381334.5:c.792+644G>A	4:g.56284796G>A	0.01711600087583065
4	108945631	T	C	ENSG00000138796	HADH	ENST00000603302.1:c.636+912T>C	4:g.108945631T>C	0.8665000200271606
5	7884284	T	C	ENSG00000124275	MTRR	ENST00000264668.2:c.984+894T>C	5:g.7884284T>C	0.01725899986922741
5	37012418	AT	A	ENSG00000164190	NIPBL	ENST00000282516.8:c.4560+2107del	5:g.37012434del	0.019241999834775925
5	37012558	A	AT	ENSG00000164190	NIPBL	ENST00000282516.8:c.4561-2202dup	5:g.37012583dup	0.07329999655485153
5	37012595	G	T	ENSG00000164190	NIPBL	ENST00000282516.8:c.4561-2190G>T	5:g.37012595G>T	0.011098000220954418
5	37031416	A	G	ENSG00000164190	NIPBL	ENST00000282516.8:c.5862+3902A>G	5:g.37031416A>G	0.14180000126361847
5	90099663	C	A	ENSG00000164199	GPR98	ENST00000405460.2:c.14661+964C>A	5:g.90099663C>A	0.029500000178813934
5	178414144	A	T	ENSG00000113262	GRM6	ENST00000231188.5:c.1355-160T>A	5:g.178414144A>T	0.013260000385344028
5	178414282	A	G	ENSG00000113262	GRM6	ENST00000231188.5:c.1355-298T>C	5:g.178414282A>G	0.0133689995855093
5	178414532	A	G	ENSG00000113262	GRM6	ENST00000231188.5:c.1355-548T>C	5:g.178414532A>G	0.17949999868869781
5	178414565	C	T	ENSG00000113262	GRM6	ENST00000231188.5:c.1355-581G>A	5:g.178414565C>T	0.765500009059906
5	178414795	G	C	ENSG00000113262	GRM6	ENST00000231188.5:c.1355-811C>G	5:g.178414795G>C	0.9645000100135803
5	178414901	T	C	ENSG00000113262	GRM6	ENST00000231188.5:c.1355-917A>G	5:g.178414901T>C	0.9412999749183655
5	178414906	A	G	ENSG00000113262	GRM6	ENST00000231188.5:c.1355-922T>C	5:g.178414906A>G	0.9406999945640564
5	178414911	TC	T	ENSG00000113262	GRM6	ENST00000231188.5:c.1355-928del	5:g.178414912del	0.9402999877929688
5	178414933	G	A	ENSG00000113262	GRM6	ENST00000231188.5:c.1355-949C>T	5:g.178414933G>A	0.9398999810218811
6	6225481	A	T	ENSG00000124491	F13A1	ENST00000264870.3:c.799-388T>A	6:g.6225481A>T	0.01663300022482872
6	6225517	A	G	ENSG00000124491	F13A1	ENST00000264870.3:c.799-424T>C	6:g.6225517A>G	0.045499999076128006
6	51745921	A	G	ENSG00000170927	PKHD1	ENST00000371117.3:c.7350+1970T>C	6:g.51745921A>G	0.02370000071823597
6	65228714	G	T	ENSG00000188107	EYS	ENST00000503581.1:c.5644+71402C>A	6:g.65228714G>T	0.2590000033378601
6	65229064	C	T	ENSG00000188107	EYS	ENST00000503581.1:c.5644+71052G>A	6:g.65229064C>T	0.03689999878406525
6	65229091	G	A	ENSG00000188107	EYS	ENST00000503581.1:c.5644+71025C>T	6:g.65229091G>A	0.05139999836683273
6	65229334	G	A	ENSG00000188107	EYS	ENST00000503581.1:c.5644+70782C>T	6:g.65229334G>A	0.30809998512268066
6	76594437	G	A	ENSG00000196586	MYO6	ENST00000369977.3:c.2417-1284G>A	6:g.76594437G>A	0.017393000423908234
7	117229336	A	G	ENSG00000001626	CFTR	ENST00000003084.6:c.1680-1071A>G	7:g.117229336A>G	0.565500020980835
7	117288080	A	G	ENSG00000001626	CFTR	ENST00000003084.6:c.3874-4816A>G	7:g.117288080A>G	0.017033999785780907
7	150642752	C	A	ENSG00000055118	KCNH2	ENST00000262186.5:c.3331-150G>T	7:g.150642752C>A	0.0284000001847744
7	150643311	TGCAGAG	T	ENSG00000055118	KCNH2	ENST00000262186.5:c.3330+648_3330+653del	7:g.150643314_150643319del	0.10610000044107437
8	42328491	C	A	ENSG00000168575	SLC20A2	ENST00000342228.3:c.289+1129G>T	8:g.42328491C>A	0.01091300044208765
8	42328491	C	CA	ENSG00000168575	SLC20A2	ENST00000342228.3:c.289+1128dup	8:g.42328508dup	0.03480000048875809
8	42328491	CA	C	ENSG00000168575	SLC20A2	ENST00000342228.3:c.289+1128del	8:g.42328508del	0.012125999666750431
8	75271974	A	G	ENSG00000104381	GDAP1	ENST00000220822.7:c.311-398A>G	8:g.75271974A>G	0.4724999964237213
8	87617255	G	A	ENSG00000170289	CNGB3	ENST00000320005.5:c.1663-816C>T	8:g.87617255G>A	0.04089999943971634
8	87617403	A	G	ENSG00000170289	CNGB3	ENST00000320005.5:c.1663-964T>C	8:g.87617403A>G	0.017044000327587128
8	87674370	C	T	ENSG00000170289	CNGB3	ENST00000320005.5:c.852+4783G>A	8:g.87674370C>T	0.3865000009536743
8	87674852	C	T	ENSG00000170289	CNGB3	ENST00000320005.5:c.852+4301G>A	8:g.87674852C>T	0.021299999207258224
8	96048846	C	T	ENSG00000156170	NDUFAF6	ENST00000396124.4:c.420+1042C>T	8:g.96048846C>T	0.016721999272704124
8	96048917	T	G	ENSG00000156170	NDUFAF6	ENST00000396124.4:c.420+1113T>G	8:g.96048917T>G	0.012416999787092209
8	96049066	T	C	ENSG00000156170	NDUFAF6	ENST00000396124.4:c.420+1262T>C	8:g.96049066T>C	0.01241500023752451
9	86590069	T	C	ENSG00000165119	HNRNPK	ENST00000376263.3:c.257+308A>G	9:g.86590069T>C	0.03269999846816063
9	94539118	C	CAT	ENSG00000169071	ROR2	ENST00000375708.3:c.98-1019_98-1018insAT	9:g.94539119_94539120insTA	0.22579999268054962
9	94539436	A	G	ENSG00000169071	ROR2	ENST00000375708.3:c.98-1336T>C	9:g.94539436A>G	0.06289999932050705
9	94539492	A	G	ENSG00000169071	ROR2	ENST00000375708.3:c.98-1392T>C	9:g.94539492A>G	0.014551999978721142
9	135174284	T	C	ENSG00000107290	SETX	ENST00000224140.5:c.5549-585A>G	9:g.135174284T>C	0.2524000108242035
X	9708661	C	G	ENSG00000101850	GPR143	ENST00000467482.1:c.885+717G>C	X:g.9708661C>G	0.03500000014901161
X	9708793	C	CT	ENSG00000101850	GPR143	ENST00000467482.1:c.885+584dup	X:g.9708811dup	0.1597999930381775
X	9708992	TA	T	ENSG00000101850	GPR143	ENST00000467482.1:c.885+385del	X:g.9708994del	0.016276000067591667
X	31899080	A	C	ENSG00000198947	DMD	ENST00000357033.4:c.6913-5590T>G	X:g.31899080A>C	0.8748999834060669
X	32186911	T	C	ENSG00000198947	DMD	ENST00000357033.4:c.6438+48122A>G	X:g.32186911T>C	0.01014699973165989
X	32187317	A	G	ENSG00000198947	DMD	ENST00000357033.4:c.6438+47716T>C	X:g.32187317A>G	0.015709999948740005
X	32406821	T	C	ENSG00000198947	DMD	ENST00000357033.4:c.4518+797A>G	X:g.32406821T>C	0.7730000019073486
X	32407001	A	T	ENSG00000198947	DMD	ENST00000357033.4:c.4518+617T>A	X:g.32407001A>T	0.7688999772071838
X	32459838	G	A	ENSG00000198947	DMD	ENST00000357033.4:c.3787-407C>T	X:g.32459838G>A	0.01275699958205223
X	32459864	A	G	ENSG00000198947	DMD	ENST00000357033.4:c.3787-433T>C	X:g.32459864A>G	0.01596199907362461
X	32460765	T	C	ENSG00000198947	DMD	ENST00000357033.4:c.3787-1334A>G	X:g.32460765T>C	0.019183000549674034
X	32470433	T	G	ENSG00000198947	DMD	ENST00000357033.4:c.3603+2346A>C	X:g.32470433T>G	0.0210999995470047
X	32470439	T	G	ENSG00000198947	DMD	ENST00000357033.4:c.3603+2340A>C	X:g.32470439T>G	0.01874599978327751
X	32470463	G	T	ENSG00000198947	DMD	ENST00000357033.4:c.3603+2316C>A	X:g.32470463G>T	0.10499999672174454
X	32470525	AG	A	ENSG00000198947	DMD	ENST00000357033.4:c.3603+2253del	X:g.32470528del	0.018856000155210495
X	32471506	T	C	ENSG00000198947	DMD	ENST00000357033.4:c.3603+1273A>G	X:g.32471506T>C	0.6150000095367432
X	32472165	T	A	ENSG00000198947	DMD	ENST00000357033.4:c.3603+614A>T	X:g.32472165T>A	0.1266999989748001
X	32477382	C	T	ENSG00000198947	DMD	ENST00000357033.4:c.3432+4174G>A	X:g.32477382C>T	0.01319000031799078
X	32478025	T	C	ENSG00000198947	DMD	ENST00000357033.4:c.3432+3531A>G	X:g.32478025T>C	0.03689999878406525
X	32534628	T	G	ENSG00000198947	DMD	ENST00000357033.4:c.2292+1497A>C	X:g.32534628T>G	0.19859999418258667
X	32535002	C	T	ENSG00000198947	DMD	ENST00000357033.4:c.2292+1123G>A	X:g.32535002C>T	0.1671999990940094
X	32535353	A	G	ENSG00000198947	DMD	ENST00000357033.4:c.2292+772T>C	X:g.32535353A>G	0.17339999973773956
X	32662747	A	C	ENSG00000198947	DMD	ENST00000357033.4:c.1150-317T>G	X:g.32662747A>C	0.04899999871850014
X	100654320	C	T	ENSG00000102393	GLA	ENST00000218516.3:c.640-386G>A	X:g.100654320C>T	0.04500000178813934
X	100654397	A	G	ENSG00000102393	GLA	ENST00000218516.3:c.640-463T>C	X:g.100654397A>G	0.010607999749481678
X	107811141	A	C	ENSG00000188153	COL4A5	ENST00000328300.6:c.277-718A>C	X:g.107811141A>C	0.029500000178813934
X	107850970	T	C	ENSG00000188153	COL4A5	ENST00000328300.6:c.2395+848T>C	X:g.107850970T>C	0.0997999981045723
X	107851223	T	G	ENSG00000188153	COL4A5	ENST00000328300.6:c.2395+1101T>G	X:g.107851223T>G	0.10080000013113022
X	107851682	C	G	ENSG00000188153	COL4A5	ENST00000328300.6:c.2395+1560C>G	X:g.107851682C>G	0.0917000025510788
X	131221416	A	G	ENSG00000165694	FRMD7	ENST00000298542.4:c.383-1354T>C	X:g.131221416A>G	0.08640000224113464
X	131221655	A	T	ENSG00000165694	FRMD7	ENST00000298542.4:c.383-1593T>A	X:g.131221655A>T	0.021700000390410423
X	131230744	C	A	ENSG00000165694	FRMD7	ENST00000298542.4:c.284+550G>T	X:g.131230744C>A	0.029400000348687172
X	131231430	TAC	T	ENSG00000165694	FRMD7	ENST00000298542.4:c.206-60_206-59del	X:g.131231455_131231456del	0.02280000038444996
X	133629227	G	GA	ENSG00000165704	HPRT1	ENST00000298556.7:c.485+1626dup	X:g.133629246dup	0.018667999655008316
X	149830858	G	A	ENSG00000171100	MTM1	ENST00000370396.2:c.1468-1048G>A	X:g.149830858G>A	0.05999999865889549
X	149831362	A	G	ENSG00000171100	MTM1	ENST00000370396.2:c.1468-544A>G	X:g.149831362A>G	0.05959999933838844
X	149831526	T	G	ENSG00000171100	MTM1	ENST00000370396.2:c.1468-380T>G	X:g.149831526T>G	0.2694000005722046
X	153787654	C	A	ENSG00000073009	IKBKG	ENST00000369609.5:c.722+789C>A	X:g.153787654C>A	0.029100000858306885
X	154175240	C	T	ENSG00000185010	F8	ENST00000360256.4:c.2113+733G>A	X:g.154175240C>T	0.016155000776052475
X	154175270	G	T	ENSG00000185010	F8	ENST00000360256.4:c.2113+703C>A	X:g.154175270G>T	0.010005000047385693
X	154175499	G	GAAA	ENSG00000185010	F8	ENST00000360256.4:c.2113+471_2113+473dup	X:g.154175522_154175524dup	0.022299999371170998
X	154175499	G	A	ENSG00000185010	F8	ENST00000360256.4:c.2113+474C>T	X:g.154175499G>A	0.02280000038444996
X	154193211	T	C	ENSG00000185010	F8	ENST00000360256.4:c.1443+1034A>G	X:g.154193211T>C	0.16110000014305115
X	154193620	C	T	ENSG00000185010	F8	ENST00000360256.4:c.1443+625G>A	X:g.154193620C>T	0.13539999723434448
X	154194052	T	C	ENSG00000185010	F8	ENST00000360256.4:c.1443+193A>G	X:g.154194052T>C	0.020099999383091927
