# Supplementary material for: Analyzing the performance of deep learning splice prediction algorithms
Source: PLoS One. 2026 May 13;21(5):e0348885. doi: 10.1371/journal.pone.0348885 (PMC13170886; doi:10.1371/journal.pone.0348885)
Supplement: S5 File — The Barbosa benchmark data are available at https://github.com/PedroBarbosa/DeepIntronic_Benchmark. (ZIP) [file pone.0348885.s005.zip › Barbosa_data/splicing_pathogenic_manual_curation/2_interpretability/splicevault/SpliceVault_data.tsv]

Chromosome	Position_hg19	Position_hg38	Ref	Alt	Gene_ID	Gene_name	HGVSc	HGVSg	Intron_number	Functional_consequence	Major_group	Analysis	Distance_to_cryptic_splice_site(or canonical, for branchpoint variants)	Seen_in_SpliceVault	In_respect_to_exon	Donor_or_Acceptor	Max_Reads(GTEx)	Total_samples	Fraction_of_samples	Rank	Accessible_tissues
1	94495923	94030367	C	T	ENSG00000198691	ABCA4	ENST00000370225.3:c.4352+61G>A	1:g.94495923C>T	29/49	57bp_exon_extension	Partial intron retention	Donor downstream	3	Yes	29	Donor	1	44	0.2	4	Cultured_Fibroblasts
1	94546299	94080743	T	C	ENSG00000198691	ABCA4	ENST00000370225.3:c.859-25A>G	1:g.94546299T>C	7/49	exon_skipping&intron_retention_138bp&intron_retention_a685bp	Branchpoint associated	Branchpoint associated	24	Yes;Yes;Yes	8	Acceptor	2;4;NA	72;804;10	1.1;12.6;0.2	2;1;4	NA;NA;EBV_transformed_lymphocytes&Muscle_Skeletal
X	77269725	78014228	A	G	ENSG00000165240	ATP7A	ENST00000341514.6:c.2407-434A>G	X:g.77269725A>G	10/22	exon_extension	Partial intron retention	Donor downstream	3	Yes	10	Donor	2	70	0.0	6	Blood&EBV_transformed_lymphocytes
13	52534477	51960341	A	T	ENSG00000123191	ATP7B	ENST00000242839.4:c.1947-19T>A	13:g.52534477A>T	6/20	exon_skipping_6_7;exon_extension	Partial intron retention	Acceptor associated	1	Yes:No	7	Acceptor	19	26477	25.4	1	Blood;Cultured_Fibroblasts;EBV_transformed_lymphocytes;Muscle_Skeletal
11	66287067	66519596	A	T	ENSG00000174483	BBS1	ENST00000318312.7:c.592-21A>T	11:g.66287067A>T	7/16	exon_skipping	Branchpoint associated	Branchpoint associated	20	Yes	8	Acceptor	7	11556	6.4	2	Blood;Cultured_Fibroblasts;EBV_transformed_lymphocytes
17	79213749	81239949	C	T	ENSG00000224877	NDUFAF8	ENST00000431388.2:c.195+271C>T	17:g.79213749C>T	2/2	exon_extension	Partial intron retention	Donor downstream	5	Yes	2	Donor	171	137887	60.0	1	Blood;Cultured_Fibroblasts;EBV_transformed_lymphocytes;Muscle_Skeletal
9	21968795	21968796	A	C	ENSG00000147889	CDKN2A	ENST00000498124.1:c.458-25T>G	9:g.21968795A>C	2/3	exon_skipping	Branchpoint associated	Branchpoint associated	24	No	3	Acceptor
9	21968346	21968347	T	C	ENSG00000147889	CDKN2A	ENST00000498124.1:c.*151-105A>G	9:g.21968346T>C	3/3	exon_extension	Partial intron retention	New splice donor	0	No	3	Donor
12	48393958	48000175	G	C	ENSG00000139219	COL2A1	ENST00000380518.3:c.86-50C>G	12:g.48393958G>C	1/53	49bp_exon_extension	Partial intron retention	Acceptor associated	0	No	2	Acceptor
12	48380015	47986232	A	C	ENSG00000139219	COL2A1	ENST00000380518.3:c.1527+104T>G	12:g.48380015A>C	23/53	exon_extension	Partial intron retention	Acceptor associated	0	No	26	Acceptor
2	228009296	227144580	GATTA	G	ENSG00000081052	COL4A4	ENST00000396625.3:c.72-26_72-23del	2:g.228009300_228009303del	2/47	exon_skipping	Branchpoint associated	Branchpoint associated	23	Yes	3	Acceptor	8	3068	5.6	2	Blood;Cultured_Fibroblasts;EBV_transformed_lymphocytes;Muscle_Skeletal
X	107851397	108608167	C	G	ENSG00000188153	COL4A5	ENST00000328300.6:c.2395+1275C>G	X:g.107851397C>G	29/52	53bp_pseudoexon_inclusion	Branchpoint associated	Branchpoint associated	32	Yes	30	Acceptor	3	2001	1.8	3	Cultured_Fibroblasts;Muscle_Skeletal
X	32366456	32348339	T	C	ENSG00000198947	DMD	ENST00000357033.4:c.5448+67A>G	X:g.32366456T>C	38/78	67bp_exon_extension	Partial intron retention	New splice donor	0	No	38	Donor
21	34957110	33584804	C	T	ENSG00000159147	DONSON	ENST00000303071.5:c.607-36G>A	21:g.34957110C>T	3/9	34bp_exon_extension	Partial intron retention	Acceptor associated	1	No	4	Acceptor
6	6225105	6224872	C	T	ENSG00000124491	F13A1	ENST00000264870.3:c.799-12G>A	6:g.6225105C>T	6/14	10bp_exon_extension	Partial intron retention	Acceptor associated	1	No	7	Acceptor
13	113770192	113115878	G	A	ENSG00000057593	F7	ENST00000375581.3:c.571+78G>A	13:g.113770192G>A	6/8	79bp_exon_extension	Partial intron retention	Exonic-like	2	No	6	Donor
X	154130469	154902194	T	C	ENSG00000185010	F8	ENST00000360256.4:c.5999-27A>G	X:g.154130469T>C	18/25	exon_skipping	Branchpoint associated	Branchpoint associated	26	Yes	19	Acceptor	10	5063	10.4	1	Cultured_Fibroblasts;Muscle_Skeletal
17	78090422	80116623	A	G	ENSG00000171298	GAA	ENST00000302262.3:c.2190-345A>G	17:g.78090422A>G	15/19	exon_extension	Partial intron retention	Acceptor associated	0	No	16	Acceptor
1	155206890	155237099	G	T	ENSG00000177628	GBA	ENST00000327247.5:c.999+242C>A	1:g.155206890G>T	8/11	239bp_exon_extension	Partial intron retention	Donor downstream	2	No	8	Donor
8	75272349	74360114	A	G	ENSG00000104381	GDAP1	ENST00000220822.7:c.311-23A>G	8:g.75272349A>G	2/5	22bp_exon_extension	Partial intron retention	Acceptor associated	0	No	3	Acceptor
2	26502265	26279397	A	G	ENSG00000138029	HADHB	ENST00000317799.5:c.811+82A>G	2:g.26502265A>G	9/15	81bp_exon_extension	Partial intron retention	New splice donor	0	No	9	Donor
19	11231301	11120625	G	T	ENSG00000130164	LDLR	ENST00000558518.1:c.2140+103G>T	19:g.11231301G>T	14/17	97bp_exon_extension	Partial intron retention	Donor downstream	5	Yes	14	Donor	3	178	0.1	8	Blood;Cultured_Fibroblasts;EBV_transformed_lymphocytes;Muscle_Skeletal
11	47368616	47347065	C	T	ENSG00000134571	MYBPC3	ENST00000545968.1:c.906-36G>A	11:g.47368616C>T	9/34	34bp_exon_extension	Partial intron retention	Acceptor associated	1	No	10	Acceptor
11	47364865	47343314	C	T	ENSG00000134571	MYBPC3	ENST00000545968.1:c.1224-52G>A	11:g.47364865C>T	13/34	50bp_exon_extension	Partial intron retention	Acceptor associated	1	No	14	Acceptor
11	47364834	47343283	T	C	ENSG00000134571	MYBPC3	ENST00000545968.1:c.1224-21A>G	11:g.47364834T>C	13/34	exon_extension	Partial intron retention	Acceptor associated	0	No	14	Acceptor
11	47364893	47343342	C	T	ENSG00000134571	MYBPC3	ENST00000545968.1:c.1224-80G>A	11:g.47364893C>T	13/34	78bp_exon_extension	Partial intron retention	Acceptor associated	1	No	14	Acceptor
18	21114289	23534325	G	A	ENSG00000141458	NPC1	ENST00000269228.5:c.3591+121C>T	18:g.21114289G>A	23/24	119bp_exon_extension	Partial intron retention	New splice donor	1	Yes	23	Donor	1	27	0.0	9	Blood
18	21114305	23534341	T	A	ENSG00000141458	NPC1	ENST00000269228.5:c.3591+105A>T	18:g.21114305T>A	23/24	103bp_exon_extension	Partial intron retention	New splice donor	1	No	23	Donor
12	103236922	102843144	T	A	ENSG00000171759	PAH	ENST00000553106.1:c.1199+502A>T	12:g.103236922T>A	11/12	25bp_pseudoexon_inclusion	Branchpoint associated	Branchpoint associated	35	Yes	12	Acceptor	35	4375	12.6	1	Muscle_Skeletal
19	54633399	54130024	C	G	ENSG00000105618	PRPF31	ENST00000321030.4:c.1374+654C>G	19:g.54633399C>G	13/13	exon_extension	Partial intron retention	New splice donor	0	No	13	Donor
14	21793624	21325465	A	G	ENSG00000092200	RPGRIP1	ENST00000400017.2:c.2367+82A>G	14:g.21793624A>G	15/23	81bp_exon_extension	Partial intron retention	New splice donor	0	No	15	Donor
1	161284289	161314499	A	G	ENSG00000143252	SDHC	ENST00000367975.2:c.20+74A>G	1:g.161284289A>G	1/5	75bp_exon_extension	Partial intron retention	New splice donor	0	No	1	Donor
11	57365567	57598094	G	T	ENSG00000149131	SERPING1	ENST00000278407.4:c.-22-155G>T	11:g.57365567G>T	1/7	372bp_exon_extension	Partial intron retention	New splice donor	1	No	1	Donor
X	153641699	154413362	G	A	ENSG00000102125	TAZ	ENST00000299328.5:c.284+110G>A	X:g.153641699G>A	3/10	exon_extension	Partial intron retention	Donor downstream	3	Yes	3	Donor	4	3070	1.6	3	NA
11	67816907	68049440	G	A	ENSG00000110719	TCIRG1	ENST00000265686.3:c.1887+146G>A	11:g.67816907G>A	15/19	143bp_exon_extension	Partial intron retention	Donor downstream	2	Yes	15	Donor	240	90448	49.3	1	Blood;Cultured_Fibroblasts;EBV_transformed_lymphocytes;Muscle_Skeletal
14	92441435	91975091	A	T	ENSG00000100815	TRIP11	ENST00000267622.4:c.5457+81T>A	14:g.92441435A>T	18/20	77bp_exon_extension	Partial intron retention	Donor downstream	3	Yes	18	Donor	10	19232	10.1	1	Blood;Cultured_Fibroblasts;EBV_transformed_lymphocytes;Muscle_Skeletal
14	92441439	91975095	A	C	ENSG00000100815	TRIP11	ENST00000267622.4:c.5457+77T>G	14:g.92441439A>C	18/20	97bp_exon_extension	Partial intron retention	New splice donor	1	Yes	18	Donor	10	19232	10.1	1	Blood;Cultured_Fibroblasts;EBV_transformed_lymphocytes;Muscle_Skeletal
6	35477388	35509611	C	T	ENSG00000112041	TULP1	ENST00000229771.6:c.718+23G>A	6:g.35477388C>T	7/14	20bp_exon_extension	Partial intron retention	Donor downstream	2	Yes	7	Donor	1	569	4.7	2	Blood
12	6182667	6073501	A	C	ENSG00000110799	VWF	ENST00000261405.5:c.997+118T>G	12:g.6182667A>C	8/51	118bp_exon_extension	Partial intron retention	New splice donor	0	No	8	Donor
