# Supplementary material for: Analyzing the performance of deep learning splice prediction algorithms
Source: PLoS One. 2026 May 13;21(5):e0348885. doi: 10.1371/journal.pone.0348885 (PMC13170886; doi:10.1371/journal.pone.0348885)
Supplement: S5 File — The Barbosa benchmark data are available at https://github.com/PedroBarbosa/DeepIntronic_Benchmark. (ZIP) [file pone.0348885.s005.zip › Barbosa_data/splicing_pathogenic_manual_curation/2_interpretability/spip/SPiP_data.tsv]

#CHROM	POS	REF	ALT	Consequence	SYMBOL	HGVSc	HGVSg	SPiP
1	22215993	G	A	intron_variant	HSPG2	ENST00000374695.3:c.574+481C>T	1:g.22215993G>A	A|NM_001291860:g.22215993:C>T|Alter by create New Exon|85.91 % [79.27 % - 91.06 %]| 0.704|-|22215993|substitution|C>T|Intron 6| 1914|NM_001291860|HSPG2|donor| 481|DeepIntron|0.00000|Outside SPiCE Interpretation| 0.000000000| 0|No|10.00000000|22215994|Don|0.166750777632113989|Yes|Don|22216473|480|0|0.000000000000000000|No|22216473|0.319199573001|Yes|0.319199573001|Yes,A|NM_005529:g.22215993:C>T|Al…
1	94483922	G	T	intron_variant	ABCA4	ENST00000370225.3:c.5196+1216C>A	1:g.94483922G>T	T|NM_000350:g.94483922:C>A|NTR|00 % [00 % - 00.93 %]| 0.016|-|94483922|substitution|C>A|Intron 36| 3727|NM_000350|ABCA4|donor| 1216|DeepIntron|0.00000|Outside SPiCE Interpretation| 0.000000000| 0|No|10.00000000|94483925|Don|0.185999757644613989|Yes|Don|94485137|1213|94483925|0.082059630395227096|Yes|94485137|0.126034588314|Yes|0.126034588314|Yes
1	94484082	T	C	intron_variant	ABCA4	ENST00000370225.3:c.5196+1056A>G	1:g.94484082T>C	C|NM_000350:g.94484082:A>G|Alter by create New Exon|26.62 % [19.83 % - 34.34 %]| 0.210|-|94484082|substitution|A>G|Intron 36| 3727|NM_000350|ABCA4|donor| 1056|DeepIntron|0.00000|Outside SPiCE Interpretation| 0.000000000| 0|No|10.00000000|94484081|Don|0.255490988736477020|Yes|Don|94485137|1057|94484081|0.020619805698427501|No|94485137|0.126034588314|Yes|0.126034588314|Yes
1	94484125	T	C	intron_variant	ABCA4	ENST00000370225.3:c.5196+1013A>G	1:g.94484125T>C	C|NM_000350:g.94484125:A>G|Alter by create New Exon|23.61 % [16.94 % - 31.4 %]| 0.174|-|94484125|substitution|A>G|Intron 36| 3727|NM_000350|ABCA4|donor| 1013|DeepIntron|0.00000|Outside SPiCE Interpretation| 0.000000000| 0|No|10.00000000|94484129|Don|0.515583600125329000|Yes|Don|94485137|1009|94484129|0.021724496059930501|No|94485137|0.126034588314|Yes|0.126034588314|Yes
1	94493895	G	A	intron_variant	ABCA4	ENST00000370225.3:c.4539+1106C>T	1:g.94493895G>A	A|NM_000350:g.94493895:C>T|Alter by create New Exon|13.87 % [08.56 % - 20.81 %]| 0.058|-|94493895|substitution|C>T|Intron 30| 4396|NM_000350|ABCA4|donor| 1106|DeepIntron|0.00000|Outside SPiCE Interpretation| 0.000000000| 0|No|10.00000000|94493900|Don|0.097719592133438907|Yes|Don|94495000|1101|94493900|0.013240523290684300|No|94495000|0.060759841542|Yes|0.060759841542|Yes
1	94493901	T	C	intron_variant	ABCA4	ENST00000370225.3:c.4539+1100A>G	1:g.94493901T>C	C|NM_000350:g.94493901:A>G|Alter by create New Exon|10.53 % [06.14 % - 16.53 %]| 0.104|-|94493901|substitution|A>G|Intron 30| 4396|NM_000350|ABCA4|donor| 1100|DeepIntron|0.00000|Outside SPiCE Interpretation| 0.000000000| 0|No|10.00000000|94493900|Don|0.199028620359079006|Yes|Don|94495000|1101|94493900|0.013240523290684300|No|94495000|0.060759841542|Yes|0.060759841542|Yes
1	94495923	C	T	intron_variant	ABCA4	ENST00000370225.3:c.4352+61G>A	1:g.94495923C>T	T|NM_000350:g.94495923:G>A|Alter by create New splice site|43.04 % [35.2 % - 51.14 %]| 0.338|-|94495923|substitution|G>A|Intron 29| 796|NM_000350|ABCA4|donor| 61|Intron|0.00000|Outside SPiCE Interpretation| 0.000000000| 0|No|10.00000000|94495926|Don|0.630089070660655004|Yes|Don|94495983|58|94495926|0.182490032798487994|Yes|94495983|0.265659152318|Yes|0.265659152318|Yes
1	94509799	G	A	intron_variant	ABCA4	ENST00000370225.3:c.3050+370C>T	1:g.94509799G>A	A|NM_000350:g.94509799:C>T|Alter by create New Exon|54 % [45.68 % - 62.16 %]| 0.536|-|94509799|substitution|C>T|Intron 20| 1137|NM_000350|ABCA4|donor| 370|DeepIntron|0.00000|Outside SPiCE Interpretation| 0.000000000| 0|No|10.00000000|94509800|Don|0.287760666440507018|Yes|Don|94510168|369|0|0.000000000000000000|No|94510168|0.031138830306|Yes|0.031138830306|Yes
1	94511126	A	T	intron_variant	ABCA4	ENST00000370225.3:c.2919-826T>A	1:g.94511126A>T	T|NM_000350:g.94511126:T>A|Alter by create New Exon|10.53 % [06.14 % - 16.53 %]| 0.124|-|94511126|substitution|T>A|Intron 19| 2174|NM_000350|ABCA4|acceptor| -826|DeepIntron|0.00000|Outside SPiCE Interpretation| 0.000000000| 0|No|10.00000000|94511124|Don|0.036557383295195499|Yes|Acc|94510300|-824|94511124|0.005439479958919750|No|94512474|0.091189959464|Yes|0.091189959464|Yes
1	94526934	T	C	intron_variant	ABCA4	ENST00000370225.3:c.1938-619A>G	1:g.94526934T>C	C|NM_000350:g.94526934:A>G|Alter by create New Exon|10.53 % [06.14 % - 16.53 %]| 0.080|-|94526934|substitution|A>G|Intron 13| 1817|NM_000350|ABCA4|acceptor| -619|DeepIntron|0.00000|Outside SPiCE Interpretation| 0.000000000| 0|No|10.00000000|94526938|Don|0.130292294879635007|Yes|Acc|94526315|-623|94526938|0.007004313834662610|No|94528132|0.076207412331|Yes|0.076207412331|Yes
1	94546299	T	C	intron_variant	ABCA4	ENST00000370225.3:c.859-25A>G	1:g.94546299T>C	C|NM_000350:g.94546299:A>G|Alter BP|30.67 % [23.41 % - 38.71 %]| 0.248|-|94546299|substitution|A>G|Intron 7| 2633|NM_000350|ABCA4|acceptor| -25|IntronBP|0.00000|Outside SPiCE Interpretation| 0.000000000| 1|Yes g.94546299 (-25): 4.952|10.00000000|94546298|Acc|0.001169481975149350|No|Acc|94546274|-24|94546291|0.000768306831700242|No|94546274|0.027169886776|No|0.027169886776|No
1	94546780	C	G	intron_variant	ABCA4	ENST00000370225.3:c.859-506G>C	1:g.94546780C>G	G|NM_000350:g.94546780:G>C|Alter by create New Exon|13.87 % [08.56 % - 20.81 %]| 0.052|-|94546780|substitution|G>C|Intron 7| 2633|NM_000350|ABCA4|acceptor| -506|DeepIntron|0.00000|Outside SPiCE Interpretation| 0.000000000| 0|No|10.00000000|94546777|Acc|0.066061866950697698|Yes|Acc|94546274|-503|94546777|0.001343502666668220|No|94546274|0.027169886776|No|0.027169886776|No
1	100672742	T	C	intron_variant	DBT	ENST00000370132.4:c.1018-550A>G	1:g.100672742T>C	C|NM_001918:g.100672742:A>G|Alter by complex event|69.33 % [61.29 % - 76.59 %]| 0.618|-|100672742|substitution|A>G|Intron 8| 4057|NM_001918|DBT|acceptor| -550|DeepIntron|0.00000|Outside SPiCE Interpretation| 0.000000000| 0|No|10.00000000|100672742|Don|0.022954516314012099|No|Acc|100672192|-550|0|0.000000000000000000|No|100676249|0.008137279842|No|0.008137279842|No
1	155206890	G	T	intron_variant	GBA	ENST00000327247.5:c.999+242C>A	1:g.155206890G>T	T|NM_001171812:g.155206890:C>A|Alter by create New Exon|26.62 % [19.83 % - 34.34 %]| 0.200|-|155206890|substitution|C>A|Intron 6| 871|NM_001171812|GBA|donor| 242|DeepIntron|0.00000|Outside SPiCE Interpretation| 0.000000000| 0|No|10.00000000|155206892|Don|0.172478923912076004|Yes|Don|155207131|240|155206892|0.009216969890817070|No|155207131|0.192712849039|Yes|0.192712849039|Yes,T|NM_000157:g.15520…
1	161284289	A	G	intron_variant	SDHC	ENST00000367975.2:c.20+74A>G	1:g.161284289A>G	G|NM_001035513:g.161284289:A>G|NTR|00 % [00 % - 00.95 %]| 0.024|+|161284289|substitution|A>G|Intron 1| 26168|NM_001035513|SDHC|donor| 74|Intron|0.00000|Outside SPiCE Interpretation| 0.000000000| 0|No|10.00000000|161284288|Don|0.039751731976159402|Yes|Don|161284215|73|161284294|0.000000147489508139|No|161284215|0.068951859314|Yes|0.068951859314|Yes,G|NM_001278172:g.161284289:A>G|Alter by create Ne…
1	215967783	T	C	intron_variant	USH2A	ENST00000307340.3:c.9959-4159A>G	1:g.215967783T>C	C|NM_206933:g.215967783:A>G|NTR|00 % [00 % - 00.92 %]| 0.030|-|215967783|substitution|A>G|Intron 50| 8624|NM_206933|USH2A|acceptor| -4159|DeepIntron|0.00000|Outside SPiCE Interpretation| 0.000000000| 0|No|10.00000000|215967783|Don|0.076967241181695997|Yes|Acc|215963624|-4159|215967779|0.000002501221263824|No|215972248|0.724799665979|Yes|0.724799665979|Yes
1	216039721	G	A	intron_variant	USH2A	ENST00000307340.3:c.8845+628C>T	1:g.216039721G>A	A|NM_206933:g.216039721:C>T|NTR|00 % [00 % - 00.92 %]| 0.018|-|216039721|substitution|C>T|Intron 44| 20973|NM_206933|USH2A|donor| 628|DeepIntron|0.00000|Outside SPiCE Interpretation| 0.000000000| 0|No|10.00000000|216039722|Don|0.027467023335081199|Yes|Don|216040348|627|0|0.000000000000000000|No|216040348|0.182608493763|Yes|0.182608493763|Yes
1	216064540	T	C	intron_variant	USH2A	ENST00000307340.3:c.7595-2144A>G	1:g.216064540T>C	C|NM_206933:g.216064540:A>G|Alter by create New Exon|10.53 % [06.14 % - 16.53 %]| 0.116|-|216064540|substitution|A>G|Intron 40| 11020|NM_206933|USH2A|acceptor| -2144|DeepIntron|0.00000|Outside SPiCE Interpretation| 0.000000000| 0|No|10.00000000|216064540|Don|0.240616283660188002|Yes|Acc|216062396|-2144|0|0.000000000000000000|No|216073416|0.160025165822|Yes|0.160025165822|Yes
1	216247476	T	C	intron_variant	USH2A	ENST00000307340.3:c.5573-834A>G	1:g.216247476T>C	C|NM_206933:g.216247476:A>G|NTR|00.25 % [00.01 % - 01.37 %]| 0.044|-|216247476|substitution|A>G|Intron 27| 4788|NM_206933|USH2A|acceptor| -834|DeepIntron|0.00000|Outside SPiCE Interpretation| 0.000000000| 0|No|10.00000000|216247480|Don|0.023477025725041799|No|Acc|216246642|-838|216247480|0.000374018739002306|No|216251430|0.454264557693|Yes|0.454264557693|Yes,C|NR_125993:g.216247476:T>C|NTR|00.25 …
2	26500642	A	G	intron_variant	HADHB	ENST00000317799.5:c.442+614A>G	2:g.26500642A>G	G|NM_001281512:g.26500642:A>G|Alter by complex event|69.33 % [61.29 % - 76.59 %]| 0.580|+|26500642|substitution|A>G|Intron 6| 1453|NM_001281512|HADHB|donor| 614|DeepIntron|0.00000|Outside SPiCE Interpretation| 0.000000000| 0|No|10.00000000|26500641|Don|0.022953328673749301|No|Don|26500028|613|26500645|0.000351970428835899|No|26500028|0.377440400489|Yes|0.377440400489|Yes,G|NM_000183:g.26500642:A>…
2	26502265	A	G	intron_variant	HADHB	ENST00000317799.5:c.811+82A>G	2:g.26502265A>G	G|NM_001281512:g.26502265:A>G|Alter by create New splice site|10.53 % [06.14 % - 16.53 %]| 0.086|+|26502265|substitution|A>G|Intron 8| 678|NM_001281512|HADHB|donor| 82|Intron|0.00000|Outside SPiCE Interpretation| 0.000000000| 0|No|10.00000000|26502264|Don|0.132205541870696996|Yes|Don|26502183|81|26502268|0.003160286129092780|No|26502183|0.072621509025|Yes|0.072621509025|Yes,G|NM_000183:g.26502265…
2	47635062	T	G	intron_variant	MSH2	ENST00000233146.2:c.212-478T>G	2:g.47635062T>G	G|NM_001258281:g.47635062:T>G|Alter by create New Exon|69.33 % [61.29 % - 76.59 %]| 0.614|+|47635062|substitution|T>G|Intron 2| 4998|NM_001258281|MSH2|acceptor| -478|DeepIntron|0.00000|Outside SPiCE Interpretation| 0.000000000| 0|No|10.00000000|47635061|Don|0.450982356799552009|Yes|Acc|47635539|-479|0|0.000000000000000000|No|47630541|0.220783762082|Yes|0.220783762082|Yes,G|NM_000251:g.47635062:T>…
2	71889030	G	T	intron_variant	DYSF	ENST00000410020.3:c.5003+1249G>T	2:g.71889030G>T	T|NM_001130976:g.71889030:G>T|NTR|00 % [00 % - 00.93 %]| 0.152|+|71889030|substitution|G>T|Intron 43| 3616|NM_001130976|DYSF|donor| 1249|DeepIntron|0.00000|Outside SPiCE Interpretation| 0.000000000| 0|No|10.00000000|71889028|Don|0.488292598183709015|Yes|Don|71887781|1247|71889035|0.036195184081036599|Yes|71887781|0.011045045171|No|0.011045045171|No,T|NM_001130977:g.71889030:G>T|NTR|00 % [00 % - 0…
2	71900503	C	T	intron_variant	DYSF	ENST00000410020.3:c.5785-824C>T	2:g.71900503C>T	T|NM_001130976:g.71900503:C>T|Alter by create New Exon|43.04 % [35.2 % - 51.14 %]| 0.368|+|71900503|substitution|C>T|Intron 49| 4450|NM_001130976|DYSF|acceptor| -824|DeepIntron|0.00000|Outside SPiCE Interpretation| 0.000000000| 0|No|10.00000000|71900501|Don|0.412617373106961005|Yes|Acc|71901326|-826|0|0.000000000000000000|No|71896876|0.238415840871|Yes|0.238415840871|Yes,T|NM_001130977:g.71900503…
2	112582942	G	A	intron_variant	ANAPC1	ENST00000341068.3:c.2705-198C>T	2:g.112582942G>A	A|NM_022662:g.112582942:C>T|NTR|00.25 % [00.01 % - 01.37 %]| 0.020|-|112582942|substitution|C>T|Intron 22| 609|NM_022662|ANAPC1|acceptor| -198|DeepIntron|0.00000|Outside SPiCE Interpretation| 0.000000000| 0|No|10.00000000|112582947|Don|0.091895269145598299|Yes|Acc|112582744|-203|112582947|0.047557913082105101|Yes|112583353|0.169475220233|Yes|0.169475220233|Yes
2	220289644	G	A	intron_variant	DES	ENST00000373960.3:c.1289-741G>A	2:g.220289644G>A	A|NM_001927:g.220289644:G>A|Alter by create New Exon|43.04 % [35.2 % - 51.14 %]| 0.376|+|220289644|substitution|G>A|Intron 7| 1842|NM_001927|DES|acceptor| -741|DeepIntron|0.00000|Outside SPiCE Interpretation| 0.000000000| 0|No|10.00000000|220289645|Acc|0.214300069191494996|Yes|Acc|220290384|-740|220289647|0.000021305534227554|No|220290384|0.019537235216|No|0.019537235216|No
2	228009296	GATTA	G	intron_variant	COL4A4	ENST00000396625.3:c.72-26_72-23del	2:g.228009300_228009303del	G|NM_000092:g.228009300_228009296:delinsC|Alter BP|10.53 % [06.14 % - 16.53 %]| 0.072|-|228009300_228009296|delins|delinsC|Intron 2| 2854|NM_000092|COL4A4|acceptor| -26|IntronBP|0.00000|Outside SPiCE Interpretation| 0.000000000| 1|Yes g.228009298 (-24): 6.848|10.00000000|0|No site|0.000000000000000000|No|No site|0|0|0|0.000000000000000000|No|0|0.000000000000|No|0.000000000000|No
3	136003251	A	G	intron_variant	PCCB	ENST00000469217.1:c.714+462A>G	3:g.136003251A>G	G|NM_000532:g.136003251:A>G|Alter by create New Exon|54 % [45.68 % - 62.16 %]| 0.514|+|136003251|substitution|A>G|Intron 6| 9808|NM_000532|PCCB|donor| 462|DeepIntron|0.00000|Outside SPiCE Interpretation| 0.000000000| 0|No|10.00000000|136003246|Don|0.027557043942322199|Yes|Don|136002789|457|136003246|0.002964735321649480|No|136002789|0.099181280017|Yes|0.099181280017|Yes,G|NM_001178014:g.136003251…
3	150660197	A	C	intron_variant	CLRN1	ENST00000328863.4:c.254-649T>G	3:g.150660197A>C	C|NM_052995:g.150660197:T>G|Alter by create New Exon|30.67 % [23.41 % - 38.71 %]| 0.258|-|150660197|substitution|T>G|Intron 1| 2058|NM_052995|CLRN1|acceptor| -649|DeepIntron|0.00000|Outside SPiCE Interpretation| 0.000000000| 0|No|10.00000000|150660196|Don|0.310705199974458002|Yes|Acc|150659548|-648|150660196|0.006908415888673770|No|150661606|0.211307978564|Yes|0.211307978564|Yes,C|NR_046380:g.150…
3	158367854	G	A	intron_variant	GFM1	ENST00000486715.1:c.689+908G>A	3:g.158367854G>A	A|NM_001308166:g.158367854:G>A|NTR|00.25 % [00.01 % - 01.36 %]| 0.102|+|158367854|substitution|G>A|Intron 5| 2938|NM_001308166|GFM1|donor| 908|DeepIntron|0.00000|Outside SPiCE Interpretation| 0.000000000| 0|No|10.00000000|158367850|Don|0.266979509728172026|Yes|Don|158366946|904|158367850|0.100272942625771994|Yes|158366946|0.156267858977|Yes|0.156267858977|Yes,A|NM_024996:g.158367854:G>A|NTR|00.25…
3	193335986	G	A	intron_variant	OPA1	ENST00000361908.3:c.557-672G>A	3:g.193335986G>A	A|NM_130831:g.193335986:G>A|Alter by create New Exon|13.87 % [08.56 % - 20.81 %]| 0.062|+|193335986|substitution|G>A|Intron 3| 3098|NM_130831|OPA1|acceptor| -672|DeepIntron|0.00000|Outside SPiCE Interpretation| 0.000000000| 0|No|10.00000000|193335987|Acc|0.077690958533090201|Yes|Acc|193336657|-671|0|0.000000000000000000|No|193336657|0.062340425045|Yes|0.062340425045|Yes,A|NM_130833:g.193335986:G>…
3	193335990	G	A	intron_variant	OPA1	ENST00000361908.3:c.557-668G>A	3:g.193335990G>A	A|NM_130831:g.193335990:G>A|NTR|00 % [00 % - 00.9 %]| 0.026|+|193335990|substitution|G>A|Intron 3| 3098|NM_130831|OPA1|acceptor| -668|DeepIntron|0.00000|Outside SPiCE Interpretation| 0.000000000| 0|No|10.00000000|193335991|Acc|0.037611402299286001|No|Acc|193336657|-667|0|0.000000000000000000|No|193336657|0.062340425045|Yes|0.062340425045|Yes,A|NM_130833:g.193335990:G>A|NTR|00 % [00 % - 00.9 %]| 0…
3	193362516	A	G	intron_variant	OPA1	ENST00000361908.3:c.1554+622A>G	3:g.193362516A>G	G|NM_130831:g.193362516:A>G|NTR|00.5 % [00.06 % - 01.81 %]| 0.016|+|193362516|substitution|A>G|Intron 13| 1447|NM_130831|OPA1|donor| 622|DeepIntron|0.00000|Outside SPiCE Interpretation| 0.000000000| 0|No|10.00000000|193362511|Don|0.015397010099272201|No|Don|193361894|617|193362511|0.001446747766944490|No|193361894|0.301077549282|Yes|0.301077549282|Yes,G|NM_130833:g.193362516:A>G|NTR|00.5 % [00.06…
4	15989860	T	C	intron_variant	PROM1	ENST00000510224.1:c.2077-521A>G	4:g.15989860T>C	C|NM_006017:g.15989860:A>G|NTR|00 % [00 % - 00.91 %]| 0.068|-|15989860|substitution|A>G|Intron 18| 2015|NM_006017|PROM1|acceptor| -521|DeepIntron|0.00000|Outside SPiCE Interpretation| 0.000000000| 0|No|10.00000000|15989860|Don|0.023800620939475998|No|Acc|15989339|-521|15989856|0.000048400563209866|No|15991354|0.006332074186|No|0.006332074186|No,C|NM_001145849:g.15989860:A>G|NTR|00 % [00 % - 00.91…
4	17500790	T	C	intron_variant	QDPR	ENST00000281243.5:c.436+2552A>G	4:g.17500790T>C	C|NM_000320:g.17500790:A>G|Alter by create New Exon|23.61 % [16.94 % - 31.4 %]| 0.172|-|17500790|substitution|A>G|Intron 4| 9378|NM_000320|QDPR|donor| 2552|DeepIntron|0.00000|Outside SPiCE Interpretation| 0.000000000| 0|No|10.00000000|17500790|Don|0.201890945967570012|Yes|Don|17503341|2552|0|0.000000000000000000|No|17503341|0.369428434280|Yes|0.369428434280|Yes,C|NM_001306140:g.17500790:A>G|Alter…
4	56284334	G	A	intron_variant	TMEM165	ENST00000381334.5:c.792+182G>A	4:g.56284334G>A	A|NM_018475:g.56284334:G>A|NTR|00 % [00 % - 00.94 %]| 0.016|+|56284334|substitution|G>A|Intron 4| 6552|NM_018475|TMEM165|donor| 182|DeepIntron|0.00000|Outside SPiCE Interpretation| 0.000000000| 0|No|10.00000000|56284331|Don|0.123362910113442997|Yes|Don|56284152|179|56284331|0.020142495996661399|No|56284152|0.043377658296|Yes|0.043377658296|Yes,A|NR_073070:g.56284334:G>A|NTR|00 % [00 % - 00.94 %]|…
4	108945190	G	T	intron_variant	HADH	ENST00000603302.1:c.636+471G>T	4:g.108945190G>T	T|NM_005327:g.108945190:G>T|Alter by create New Exon|54 % [45.68 % - 62.16 %]| 0.480|+|108945190|substitution|G>T|Intron 5| 4124|NM_005327|HADH|donor| 471|DeepIntron|0.00000|Outside SPiCE Interpretation| 0.000000000| 0|No|10.00000000|108945188|Don|0.248255344863652999|Yes|Don|108944719|469|108945192|0.000000022165684633|No|108944719|0.333338866464|Yes|0.333338866464|Yes,T|NM_001184705:g.108945190…
4	155486360	A	G	intron_variant	FGB	ENST00000302068.4:c.115-600A>G	4:g.155486360A>G	G|NM_001184741:g.155486360:A>G|Alter by complex event|54 % [45.68 % - 62.16 %]| 0.512|+|155486360|substitution|A>G|Intron 1| 2675|NM_001184741|FGB|acceptor| -600|DeepIntron|0.00000|Outside SPiCE Interpretation| 0.000000000| 0|No|10.00000000|155486357|Acc|0.000045440172445484|No|Acc|155486959|-603|155486357|0.000031337253105194|No|155486959|0.176405438823|Yes|0.176405438823|Yes,G|NM_005141:g.15548…
4	155530122	T	A	intron_variant	FGG	ENST00000336098.3:c.667-320A>T	4:g.155530122T>A	A|NM_000509:g.155530122:A>T|Alter by create New Exon|69.33 % [61.29 % - 76.59 %]| 0.578|-|155530122|substitution|A>T|Intron 6| 979|NM_000509|FGG|acceptor| -320|DeepIntron|0.00000|Outside SPiCE Interpretation| 0.000000000| 0|No|10.00000000|155530127|Don|0.028864979430280401|Yes|Acc|155529802|-325|155530127|0.003262229900545740|No|155530781|0.073498858931|Yes|0.073498858931|Yes,A|NM_021870:g.155530…
5	7883859	T	C	intron_variant	MTRR	ENST00000264668.2:c.984+469T>C	5:g.7883859T>C	C|NM_024010:g.7883859:T>C|Alter by complex event|43.04 % [35.2 % - 51.14 %]| 0.330|+|7883859|substitution|T>C|Intron 6| 2423|NM_024010|MTRR|donor| 469|DeepIntron|0.00000|Outside SPiCE Interpretation| 0.000000000| 0|No|10.00000000|0|No site|0.000000000000000000|No|No site|0|0|0|0.000000000000000000|No|0|0.000000000000|No|0.000000000000|No,C|NR_134482:g.7883859:T>C|Alter by complex event|43.04 % [3…
5	37012396	C	T	intron_variant	NIPBL	ENST00000282516.8:c.4560+2069C>T	5:g.37012396C>T	T|NM_133433:g.37012396:C>T|Alter by create New Exon|23.61 % [16.94 % - 31.4 %]| 0.176|+|37012396|substitution|C>T|Intron 21| 4457|NM_133433|NIPBL|donor| 2069|DeepIntron|0.00000|Outside SPiCE Interpretation| 0.000000000| 0|No|10.00000000|37012394|Don|0.079024223505842706|Yes|Don|37010327|2067|0|0.000000000000000000|No|37010327|0.044890672367|Yes|0.044890672367|Yes,T|NM_015384:g.37012396:C>T|Alter …
5	37031001	C	T	intron_variant	NIPBL	ENST00000282516.8:c.5862+3487C>T	5:g.37031001C>T	T|NM_133433:g.37031001:C>T|NTR|00 % [00 % - 00.92 %]| 0.026|+|37031001|substitution|C>T|Intron 32| 8966|NM_133433|NIPBL|donor| 3487|DeepIntron|0.00000|Outside SPiCE Interpretation| 0.000000000| 0|No|10.00000000|37030999|Don|0.048879661294133098|Yes|Don|37027514|3485|0|0.000000000000000000|No|37027514|0.016037872847|No|0.016037872847|No,T|NM_015384:g.37031001:C>T|NTR|00 % [00 % - 00.92 %]| 0.026|+…
5	42700896	A	G	intron_variant	GHR	ENST00000230882.4:c.618+792A>G	5:g.42700896A>G	G|NM_000163:g.42700896:A>G|Alter by create New Exon|69.33 % [61.29 % - 76.59 %]| 0.576|+|42700896|substitution|A>G|Intron 6| 11204|NM_000163|GHR|donor| 792|DeepIntron|0.00000|Outside SPiCE Interpretation| 0.000000000| 0|No|10.00000000|42700896|Don|0.046934641854707498|Yes|Don|42700104|792|42700896|0.002070062710413720|No|42700104|0.601101992201|Yes|0.601101992201|Yes,G|NM_001242399:g.42700896:A>G…
5	78180826	T	C	intron_variant	ARSB	ENST00000264914.4:c.1142+581A>G	5:g.78180826T>C	C|NM_000046:g.78180826:A>G|Alter by create New Exon|35.81 % [28.11 % - 44.1 %]| 0.294|-|78180826|substitution|A>G|Intron 5| 46157|NM_000046|ARSB|donor| 581|DeepIntron|0.00000|Outside SPiCE Interpretation| 0.000000000| 0|No|10.00000000|78180826|Don|0.604853731263182981|Yes|Don|78181406|581|78180822|0.000010796425061576|No|78181406|0.091865520039|Yes|0.091865520039|Yes,C|NM_198709:g.78180826:A>G|Al…
5	90099416	A	G	intron_variant	GPR98	ENST00000405460.2:c.14661+717A>G	5:g.90099416A>G	G|NR_003149:g.90099416:A>G|NTR|00 % [00 % - 00.91 %]| 0.030|+|90099416|substitution|A>G|Intron 71| 2401|NR_003149|ADGRV1|donor| 717|DeepIntron|0.00000|Outside SPiCE Interpretation| 0.000000000| 0|No|10.00000000|90099415|Don|0.067162695186036694|Yes|Don|90098699|716|90099420|0.000000037900314048|No|90098699|0.298800827738|Yes|0.298800827738|Yes,G|NM_032119:g.90099416:A>G|NTR|00 % [00 % - 00.91 %]|…
5	112112916	A	G	intron_variant	APC	ENST00000457016.1:c.531+1482A>G	5:g.112112916A>G	G|NM_001127511:g.112112916:A>G|Alter by create New Exon|10.53 % [06.14 % - 16.53 %]|0.098|+|112112916|substitution|A>G|Intron 4|5052|NM_001127511|APC|donor| 1482|DeepIntron|0|Outside SPiCE Interpretation|0|0|No|10|112112911|Don|0.164537018|Yes|Don|112111434|1477|112112911|0.007012322|No|112111434|0.22294973|Yes|0.22294973|Yes,G|NM_000038:g.112112916:A>G|Alter by create New Exon|10.53 % [06.14 % -…
5	178414570	A	AT	intron_variant	GRM6	ENST00000231188.5:c.1355-587dup	5:g.178414571dup	AT|NM_000843:g.178414570_178414570:delinsAT|NTR|00.72 % [00.15 % - 02.09 %]| 0.016|-|178414570_178414570|delins|delinsAT|Intron 6| 1951|NM_000843|GRM6|acceptor| -586|DeepIntron|0.00000|Outside SPiCE Interpretation| 0.000000000| 0|No|10.00000000|178414573|Don|0.033321335235076799|Yes|Acc|178413984|-589|178414573|0.008762867198773819|No|178415935|0.525577896237|Yes|0.525577896237|Yes
6	6225105	C	T	splice_polypyrimidine_tract_variant&intron_variant	F13A1	ENST00000264870.3:c.799-12G>A	6:g.6225105C>T	T|NM_000129:g.6225105:G>A|Alter by SPiCE + Alter by create New splice site|96.71 % [92.49 % - 98.92 %]| 0.778|-|6225105|substitution|G>A|Intron 6| 23451|NM_000129|F13A1|acceptor| -12|IntronCons|1.00000|high| 0.000000000| 0|No|10.00000000|6225103|Acc|0.165891112761307996|Yes|Acc|6225093|-10|0|0.000000000000000000|No|6225093|0.013923235284|No|0.000065743993|No
6	35477388	C	T	intron_variant	TULP1	ENST00000229771.6:c.718+23G>A	6:g.35477388C>T	T|NM_001289395:g.35477388:G>A|Alter by create New splice site|54 % [45.68 % - 62.16 %]| 0.480|-|35477388|substitution|G>A|Intron 6| 321|NM_001289395|TULP1|donor| 23|Intron|0.00000|Outside SPiCE Interpretation| 0.000000000| 0|No|10.00000000|35477390|Don|0.221256296414252013|Yes|Don|35477410|21|35477390|0.031478884188751902|Yes|35477410|0.007160036255|No|0.007160036255|No,T|NM_003322:g.35477388:G>A…
6	49404228	G	T	intron_variant	MUT	ENST00000274813.3:c.1957-892C>A	6:g.49404228G>T	T|NM_000255:g.49404228:C>A|Alter by complex event|54 % [45.68 % - 62.16 %]| 0.540|-|49404228|substitution|C>A|Intron 11| 4582|NM_000255|MUT|acceptor| -892|DeepIntron|0.00000|Outside SPiCE Interpretation| 0.000000000| 0|No|10.00000000|49404230|Don|0.000001595715189111|No|Acc|49403336|-894|49404234|0.022568136896467202|No|49407918|0.052596790585|Yes|0.052596790585|Yes
6	51747238	T	C	intron_variant	PKHD1	ENST00000371117.3:c.7350+653A>G	6:g.51747238T>C	C|NM_138694:g.51747238:A>G|Alter by create New Exon|85.91 % [79.27 % - 91.06 %]| 0.702|-|51747238|substitution|A>G|Intron 46| 12453|NM_138694|PKHD1|donor| 653|DeepIntron|0.00000|Outside SPiCE Interpretation| 0.000000000| 0|No|10.00000000|51747238|Don|0.439980629010559010|Yes|Don|51747890|653|51747234|0.000000093451224103|No|51747890|0.299804536685|Yes|0.299804536685|Yes,C|NM_170724:g.51747238:A>G…
6	65229204	T	C	intron_variant	EYS	ENST00000503581.1:c.5644+70912A>G	6:g.65229204T>C	C|NM_001292009:g.65229204:A>G|Alter by create New Exon|10.53 % [06.14 % - 16.53 %]| 0.108|-|65229204|substitution|A>G|Intron 26|150870|NM_001292009|EYS|donor| 70912|DeepIntron|0.00000|Outside SPiCE Interpretation| 0.000000000| 0|No|10.00000000|65229203|Acc|0.340454955158004002|Yes|Don|65300115|70913|65229192|0.000000711811631940|No|65149245|0.101562504970|Yes|0.101562504970|Yes,C|NM_001142800:g.6…
6	76593963	T	G	intron_variant	MYO6	ENST00000369977.3:c.2417-1758T>G	6:g.76593963T>G	G|NM_001300899:g.76593963:T>G|Alter by create New Exon|69.33 % [61.29 % - 76.59 %]| 0.588|+|76593963|substitution|T>G|Intron 23| 4185|NM_001300899|MYO6|acceptor| -1758|DeepIntron|0.00000|Outside SPiCE Interpretation| 0.000000000| 0|No|10.00000000|76593962|Don|0.247413381765709012|Yes|Acc|76595720|-1759|76593966|0.000061898669073267|No|76591535|0.018173602401|No|0.018173602401|No,G|NM_004999:g.765…
7	117229521	A	G	intron_variant	CFTR	ENST00000003084.6:c.1680-886A>G	7:g.117229521A>G	G|NM_000492:g.117229521:A>G|Alter by complex event|69.33 % [61.29 % - 76.59 %]| 0.638|+|117229521|substitution|A>G|Intron 12| 2519|NM_000492|CFTR|acceptor| -886|DeepIntron|0.00000|Outside SPiCE Interpretation| 0.000000000| 0|No|10.00000000|117229520|Don|0.011012821836104900|No|Acc|117230406|-887|117229524|0.002293545128484900|No|117227887|0.074728539095|Yes|0.074728539095|Yes
7	117280015	C	T	intron_variant	CFTR	ENST00000003084.6:c.3718-2477C>T	7:g.117280015C>T	T|NM_000492:g.117280015:C>T|Alter by complex event|69.33 % [61.29 % - 76.59 %]| 0.586|+|117280015|substitution|C>T|Intron 22| 14667|NM_000492|CFTR|acceptor| -2477|DeepIntron|0.00000|Outside SPiCE Interpretation| 0.000000000| 0|No|10.00000000|117280013|Don|0.208743029981683009|Yes|Acc|117282491|-2479|117280017|0.029049514134719699|Yes|117267824|0.059353221117|Yes|0.059353221117|Yes
8	30999982	A	G	intron_variant	WRN	ENST00000298139.5:c.3234-160A>G	8:g.30999982A>G	G|NM_000553:g.30999982:A>G|NTR|00.25 % [00.01 % - 01.39 %]| 0.020|+|30999982|substitution|A>G|Intron 26| 850|NM_000553|WRN|acceptor| -160|DeepIntron|0.00000|Outside SPiCE Interpretation| 0.000000000| 0|No|10.00000000|30999982|Acc|0.002311709201663410|No|Acc|31000141|-160|30999990|0.000000755006593338|No|31000141|0.044857559472|Yes|0.044857559472|Yes
8	42328683	C	T	intron_variant	SLC20A2	ENST00000342228.3:c.289+937G>A	8:g.42328683C>T	T|NM_001257180:g.42328683:G>A|NTR|00.25 % [00.01 % - 01.36 %]| 0.014|-|42328683|substitution|G>A|Intron 2| 6184|NM_001257180|SLC20A2|donor| 937|DeepIntron|0.00000|Outside SPiCE Interpretation| 0.000000000| 0|No|10.00000000|42328681|Don|0.109771090197019000|Yes|Don|42329619|939|42328681|0.036926998353455899|Yes|42329619|0.301548125695|Yes|0.301548125695|Yes,T|NM_001257181:g.42328683:G>A|NTR|00.25 …
8	75272349	A	G	intron_variant	GDAP1	ENST00000220822.7:c.311-23A>G	8:g.75272349A>G	G|NM_001040875:g.75272349:A>G|NTR|04.63 % [02.81 % - 07.14 %]| 0.116|+|75272349|substitution|A>G|Intron 2| 8670|NM_001040875|GDAP1|acceptor| -23|IntronBP|0.00000|Outside SPiCE Interpretation| 0.000000000| 0|No|10.00000000|75272349|Acc|0.006559947598229120|No|Acc|75272371|-23|0|0.000000000000000000|No|75272371|0.085649383447|Yes|0.085649383447|Yes,G|NR_046346:g.75272349:A>G|NTR|04.63 % [02.81 % - …
8	87674402	T	A	intron_variant	CNGB3	ENST00000320005.5:c.852+4751A>T	8:g.87674402T>A	A|NM_019098:g.87674402:A>T|NTR|00 % [00 % - 00.92 %]| 0.018|-|87674402|substitution|A>T|Intron 6| 12862|NM_019098|CNGB3|donor| 4751|DeepIntron|0.00000|Outside SPiCE Interpretation| 0.000000000| 0|No|10.00000000|87674397|Acc|0.106696517005370001|Yes|Don|87679152|4756|87674397|0.024675966777165301|No|87666290|0.016606765015|No|0.016606765015|No
9	21968346	T	C	intron_variant	CDKN2A	ENST00000498124.1:c.*151-105A>G	9:g.21968346T>C	C|NM_058197:g.21968346:A>G|Alter by create New splice site|96.71 % [92.49 % - 98.92 %]| 0.790|-|21968346|substitution|A>G|Intron 2| 2659|NM_058197|CDKN2A|acceptor| -105|Intron|0.00000|Outside SPiCE Interpretation| 0.000000000| 0|No|10.00000000|21968346|Don|0.201534106570267990|Yes|Acc|21968241|-105|21968342|0.000401234899616145|No|21970900|0.396853175852|Yes|0.396853175852|Yes,C|NM_001195132:g.21…
9	21968795	A	C	intron_variant	CDKN2A	ENST00000498124.1:c.458-25T>G	9:g.21968795A>C	C|NM_058197:g.21968795:T>G|NTR|00.26 % [00.01 % - 01.43 %]| 0.000|-|21968795|substitution|T>G|Intron 2| 2659|NM_058197|CDKN2A|acceptor| -554|DeepIntron|0.00000|Outside SPiCE Interpretation| 0.000000000| 0|No|10.00000000|21968794|Acc|0.000000015217074695|No|Acc|21968241|-553|21968787|0.000000120578515698|No|21968241|0.278581790524|Yes|0.278581790524|Yes,C|NM_001195132:g.21968795:T>G|Alter BP|23.61…
9	98226337	T	C	intron_variant	PTCH1	ENST00000331920.6:c.2561-2057A>G	9:g.98226337T>C	C|NM_001083607:g.98226337:A>G|Alter by create New Exon|10.53 % [06.14 % - 16.53 %]| 0.070|-|98226337|substitution|A>G|Intron 15| 5117|NM_001083607|PTCH1|acceptor| -2057|DeepIntron|0.00000|Outside SPiCE Interpretation| 0.000000000| 0|No|10.00000000|98226337|Don|0.307990887340914010|Yes|Acc|98224280|-2057|0|0.000000000000000000|No|98229397|0.195850334908|Yes|0.195850334908|Yes,C|NM_001083606:g.9822…
9	135173806	T	C	intron_variant	SETX	ENST00000224140.5:c.5549-107A>G	9:g.135173806T>C	C|NM_015046:g.135173806:A>G|Alter by create New splice site|10.53 % [06.14 % - 16.53 %]| 0.072|-|135173806|substitution|A>G|Intron 12| 2317|NM_015046|SETX|acceptor| -107|Intron|0.00000|Outside SPiCE Interpretation| 0.000000000| 0|No|10.00000000|135173810|Don|0.031250889354606001|Yes|Acc|135173699|-111|135173810|0.000494532965021539|No|135176016|0.663864340156|Yes|0.663864340156|Yes
10	79783995	G	A	intron_variant	POLR3A	ENST00000372371.3:c.645+312C>T	10:g.79783995G>A	A|NM_007055:g.79783995:C>T|NTR|00.49 % [00.06 % - 01.75 %]| 0.012|-|79783995|substitution|C>T|Intron 5| 2164|NM_007055|POLR3A|donor| 312|DeepIntron|0.00000|Outside SPiCE Interpretation| 0.000000000| 0|No|10.00000000|79783996|Don|0.040981353739580298|Yes|Don|79784306|311|79783992|0.000009074155407768|No|79784306|0.144012715502|Yes|0.144012715502|Yes
10	126100239	G	C	intron_variant	OAT	ENST00000368845.5:c.199+303C>G	10:g.126100239G>C	C|NM_001322970:g.126100239:C>G|Alter by create New Exon|96.71 % [92.49 % - 98.92 %]| 0.784|-|126100239|substitution|C>G|Intron 4| 3007|NM_001322970|OAT|donor| 303|DeepIntron|0.00000|Outside SPiCE Interpretation| 0.000000000| 0|No|10.00000000|126100239|Don|0.228175165267898994|Yes|Don|126100541|303|0|0.000000000000000000|No|126100541|0.153799562401|Yes|0.153799562401|Yes,C|NM_001322968:g.126100239…
11	5247102	A	C	intron_variant	HBB	ENST00000335295.4:c.316-146T>G	11:g.5247102A>C	C|NM_000518:g.5247102:T>G|Alter by complex event|85.91 % [79.27 % - 91.06 %]| 0.664|-|5247102|substitution|T>G|Intron 2| 850|NM_000518|HBB|acceptor| -146|Intron|0.00000|Outside SPiCE Interpretation| 0.000000000| 0|No|10.00000000|5247101|Don|0.025765263572058598|No|Acc|5246956|-145|5247101|0.001692008611628360|No|5247806|0.280361909240|Yes|0.280361909240|Yes
11	17465872	T	C	intron_variant	ABCC8	ENST00000389817.3:c.1333-1013A>G	11:g.17465872T>C	C|NM_001287174:g.17465872:A>G|Alter by create New Exon|23.61 % [16.94 % - 31.4 %]| 0.136|-|17465872|substitution|A>G|Intron 8| 5203|NM_001287174|ABCC8|acceptor| -1013|DeepIntron|0.00000|Outside SPiCE Interpretation| 0.000000000| 0|No|10.00000000|17465872|Don|0.534427208483715055|Yes|Acc|17464859|-1013|17465868|0.000000010368235094|No|17470062|0.020929135757|No|0.020929135757|No,C|NM_000352:g.1746…
11	47361954	G	A	intron_variant	MYBPC3	ENST00000545968.1:c.1927+600C>T	11:g.47361954G>A	A|NM_000256:g.47361954:C>T|Alter by create New Exon|13.87 % [08.56 % - 20.81 %]| 0.044|-|47361954|substitution|C>T|Intron 20| 1212|NM_000256|MYBPC3|donor| 600|DeepIntron|0.00000|Outside SPiCE Interpretation| 0.000000000| 0|No|10.00000000|47361955|Don|0.031564738528143801|Yes|Don|47362553|599|47361953|0.004798614605384980|No|47362553|0.351394377578|Yes|0.351394377578|Yes
11	47364834	T	C	intron_variant	MYBPC3	ENST00000545968.1:c.1224-21A>G	11:g.47364834T>C	C|NM_000256:g.47364834:A>G|NTR|04.63 % [02.81 % - 07.14 %]| 0.022|-|47364834|substitution|A>G|Intron 13| 229|NM_000256|MYBPC3|acceptor| -21|IntronBP|0.00000|Outside SPiCE Interpretation| 0.000000000| 0|No|10.00000000|47364833|Acc|0.000251033377073834|No|Acc|47364813|-20|0|0.000000000000000000|No|47364813|0.061458851979|Yes|0.061458851979|Yes
11	47364865	C	T	intron_variant	MYBPC3	ENST00000545968.1:c.1224-52G>A	11:g.47364865C>T	T|NM_000256:g.47364865:G>A|Alter by create New splice site|23.61 % [16.94 % - 31.4 %]| 0.142|-|47364865|substitution|G>A|Intron 13| 229|NM_000256|MYBPC3|acceptor| -52|Intron|0.00000|Outside SPiCE Interpretation| 0.000000000| 0|No|10.00000000|47364863|Acc|0.048720244391349400|Yes|Acc|47364813|-50|0|0.000000000000000000|No|47364813|0.061458851979|Yes|0.061458851979|Yes
11	47364893	C	T	intron_variant	MYBPC3	ENST00000545968.1:c.1224-80G>A	11:g.47364893C>T	T|NM_000256:g.47364893:G>A|Alter by create New splice site|85.91 % [79.27 % - 91.06 %]| 0.748|-|47364893|substitution|G>A|Intron 13| 229|NM_000256|MYBPC3|acceptor| -80|Intron|0.00000|Outside SPiCE Interpretation| 0.000000000| 0|No|10.00000000|47364891|Acc|0.219047006896387009|Yes|Acc|47364813|-78|0|0.000000000000000000|No|47364813|0.061458851979|Yes|0.061458851979|Yes
11	47365750	T	G	intron_variant	MYBPC3	ENST00000545968.1:c.1091-575A>C	11:g.47365750T>G	G|NM_000256:g.47365750:A>C|Alter by create New Exon|23.61 % [16.94 % - 31.4 %]| 0.168|-|47365750|substitution|A>C|Intron 12| 2582|NM_000256|MYBPC3|acceptor| -575|DeepIntron|0.00000|Outside SPiCE Interpretation| 0.000000000| 0|No|10.00000000|47365747|Acc|0.059724000060463703|Yes|Acc|47365175|-572|47365747|0.004753846442004710|No|47365175|0.000151061226|No|0.000151061226|No
11	47367305	G	A	intron_variant	MYBPC3	ENST00000545968.1:c.1090+453C>T	11:g.47367305G>A	A|NM_000256:g.47367305:C>T|Alter by create New Exon|69.33 % [61.29 % - 76.59 %]| 0.614|-|47367305|substitution|C>T|Intron 12| 2582|NM_000256|MYBPC3|donor| 453|DeepIntron|0.00000|Outside SPiCE Interpretation| 0.000000000| 0|No|10.00000000|47367306|Don|0.277592910425928985|Yes|Don|47367757|452|0|0.000000000000000000|No|47367757|0.058242156015|Yes|0.058242156015|Yes
11	47368616	C	T	intron_variant	MYBPC3	ENST00000545968.1:c.906-36G>A	11:g.47368616C>T	T|NM_000256:g.47368616:G>A|Alter by create New splice site|54 % [45.68 % - 62.16 %]| 0.516|-|47368616|substitution|G>A|Intron 9| 396|NM_000256|MYBPC3|acceptor| -36|IntronBP|0.00000|Outside SPiCE Interpretation| 0.000000000| 0|No|10.00000000|47368614|Acc|0.100359015986589001|Yes|Acc|47368580|-34|0|0.000000000000000000|No|47368580|0.006514808173|No|0.006514808173|No
11	57365567	G	T	intron_variant	SERPING1	ENST00000278407.4:c.-22-155G>T	11:g.57365567G>T	T|NM_000062:g.57365567:G>T|Alter by create New Exon|54 % [45.68 % - 62.16 %]| 0.476|+|57365567|substitution|G>T|Intron 1| 526|NM_000062|SERPING1|acceptor| -155|DeepIntron|0.00000|Outside SPiCE Interpretation| 0.000000000| 0|No|10.00000000|57365565|Don|0.239910925475748993|Yes|Acc|57365721|-157|0|0.000000000000000000|No|57365195|0.004708211135|No|0.004708211135|No
11	66287067	A	T	intron_variant	BBS1	ENST00000318312.7:c.592-21A>T	11:g.66287067A>T	T|NM_024649:g.66287067:A>T|NTR|04.63 % [02.81 % - 07.14 %]| 0.018|+|66287067|substitution|A>T|Intron 7| 3683|NM_024649|BBS1|acceptor| -21|IntronBP|0.00000|Outside SPiCE Interpretation| 0.000000000| 0|No|10.00000000|66287076|Acc|0.000016408615251353|No|Acc|66287087|-12|66287076|0.000002496470303405|No|66287087|0.000105860418|No|0.000105860418|No
11	66618867	G	A	intron_variant	PC	ENST00000393960.1:c.1983-116C>T	11:g.66618867G>A	A|NM_022172:g.66618867:C>T|Alter by create New splice site|69.33 % [61.29 % - 76.59 %]| 0.638|-|66618867|substitution|C>T|Intron 14| 509|NM_022172|PC|acceptor| -116|Intron|0.00000|Outside SPiCE Interpretation| 0.000000000| 0|No|10.00000000|66618868|Don|0.253566985651211996|Yes|Acc|66618751|-117|0|0.000000000000000000|No|66619260|0.050957181022|Yes|0.050957181022|Yes,A|NM_001040716:g.66618867:C>T|…
11	67816907	G	A	intron_variant	TCIRG1	ENST00000265686.3:c.1887+146G>A	11:g.67816907G>A	A|NM_006019:g.67816907:G>A|Alter by create New splice site|23.61 % [16.94 % - 31.4 %]| 0.186|+|67816907|substitution|G>A|Intron 15| 368|NM_006019|TCIRG1|donor| 146|Intron|0.00000|Outside SPiCE Interpretation| 0.000000000| 0|No|10.00000000|67816904|Don|0.099754842273719099|Yes|Don|67816761|143|67816904|0.015285186913088300|No|67816761|0.040661534184|Yes|0.040661534184|Yes,A|NM_006053:g.67816907:G>…
11	68697719	C	A	intron_variant	IGHMBP2	ENST00000255078.3:c.1235+894C>A	11:g.68697719C>A	A|NM_002180:g.68697719:C>A|Alter by create New Exon|54 % [45.68 % - 62.16 %]| 0.492|+|68697719|substitution|C>A|Intron 8| 3941|NM_002180|IGHMBP2|donor| 894|DeepIntron|0.00000|Outside SPiCE Interpretation| 0.000000000| 0|No|10.00000000|68697720|Acc|0.240528061658468989|Yes|Don|68696825|895|68697727|0.000389726434294123|No|68700766|0.362366945868|Yes|0.362366945868|Yes
11	108123274	T	G	intron_variant	ATM	ENST00000278616.4:c.1803-270T>G	11:g.108123274T>G	G|NM_000051:g.108123274:T>G|Alter by create New Exon|35.81 % [28.11 % - 44.1 %]| 0.324|+|108123274|substitution|T>G|Intron 11| 785|NM_000051|ATM|acceptor| -270|DeepIntron|0.00000|Outside SPiCE Interpretation| 0.000000000| 0|No|10.00000000|108123269|Don|0.215700935031999996|Yes|Acc|108123543|-275|108123269|0.006643955340261990|No|108122758|0.027614726068|Yes|0.027614726068|Yes
11	108141209	GGTAA	G	intron_variant	ATM	ENST00000278616.4:c.2839-579_2839-576del	11:g.108141212_108141215del	G|NM_000051:g.108141209_108141213:delinsG|NTR|00.72 % [00.15 % - 02.09 %]| 0.114|+|108141209_108141213|delins|delinsG|Intron 18| 2454|NM_000051|ATM|acceptor| -582|DeepIntron|0.00000|Outside SPiCE Interpretation| 0.000000000| 0|No|10.00000000|0|No site|0.000000000000000000|No|No site|0|0|0|0.000000000000000000|No|0|0.000000000000|No|0.000000000000|No
11	108158168	A	G	intron_variant	ATM	ENST00000278616.4:c.3994-159A>G	11:g.108158168A>G	G|NM_000051:g.108158168:A>G|Alter by complex event|54 % [45.68 % - 62.16 %]| 0.538|+|108158168|substitution|A>G|Intron 26| 3126|NM_000051|ATM|acceptor| -159|DeepIntron|0.00000|Outside SPiCE Interpretation| 0.000000000| 0|No|10.00000000|108158171|Acc|0.000000000001901792|No|Acc|108158326|-156|108158165|0.000000001068623591|No|108158326|0.285484727634|Yes|0.285484727634|Yes
11	112098994	A	T	intron_variant	PTS	ENST00000280362.3:c.84-323A>T	11:g.112098994A>T	T|NM_000317:g.112098994:A>T|NTR|00.49 % [00.06 % - 01.77 %]| 0.032|+|112098994|substitution|A>T|Intron 1| 2067|NM_000317|PTS|acceptor| -323|DeepIntron|0.00000|Outside SPiCE Interpretation| 0.000000000| 0|No|10.00000000|112099002|Acc|0.140882470600446008|Yes|Acc|112099316|-315|112099002|0.054862133116011097|Yes|112099316|0.011264416135|No|0.011264416135|No
11	134011925	G	C	intron_variant	JAM3	ENST00000299106.4:c.256+1260G>C	11:g.134011925G>C	C|NM_001205329:g.134011925:G>C|Alter by create New Exon|10.53 % [06.14 % - 16.53 %]| 0.112|+|134011925|substitution|G>C|Intron 3| 4021|NM_001205329|JAM3|donor| 1260|DeepIntron|0.00000|Outside SPiCE Interpretation| 0.000000000| 0|No|10.00000000|134011927|Acc|0.078788380030852798|Yes|Don|134010665|1262|134011927|0.000004629594436556|No|134014686|0.195207322281|Yes|0.195207322281|Yes,C|NM_032801:g.1…
12	6182667	A	C	intron_variant	VWF	ENST00000261405.5:c.997+118T>G	12:g.6182667A>C	C|NM_000552:g.6182667:T>G|Alter by create New splice site|23.61 % [16.94 % - 31.4 %]| 0.150|-|6182667|substitution|T>G|Intron 8| 1176|NM_000552|VWF|donor| 118|Intron|0.00000|Outside SPiCE Interpretation| 0.000000000| 0|No|10.00000000|6182667|Don|0.081291596156088705|Yes|Don|6182784|118|6182663|0.000001942915889539|No|6182784|0.033020766733|Yes|0.033020766733|Yes
12	21604039	A	G	intron_variant	PYROXD1	ENST00000240651.9:c.415-976A>G	12:g.21604039A>G	G|NM_024854:g.21604039:A>G|NTR|00.25 % [00.01 % - 01.39 %]| 0.086|+|21604039|substitution|A>G|Intron 4| 2389|NM_024854|PYROXD1|acceptor| -976|DeepIntron|0.00000|Outside SPiCE Interpretation| 0.000000000| 0|No|10.00000000|21604034|Don|0.023105655393115199|No|Acc|21605014|-981|21604034|0.000066002940043885|No|21602625|0.100647919360|Yes|0.100647919360|Yes
12	48379984	C	T	intron_variant	COL2A1	ENST00000380518.3:c.1527+135G>A	12:g.48379984C>T	T|NM_001844:g.48379984:G>A|Alter by complex event|69.33 % [61.29 % - 76.59 %]| 0.624|-|48379984|substitution|G>A|Intron 23| 370|NM_001844|COL2A1|donor| 135|Intron|0.00000|Outside SPiCE Interpretation| 0.000000000| 0|No|10.00000000|48379982|Acc|0.015990754052966599|No|Don|48380118|137|48379978|0.000000840293525150|No|48379748|0.070202890204|Yes|0.070202890204|Yes,T|NM_033150:g.48379984:G>A|Alter b…
12	48380015	A	C	intron_variant	COL2A1	ENST00000380518.3:c.1527+104T>G	12:g.48380015A>C	C|NM_001844:g.48380015:T>G|Alter by create New splice site|35.81 % [28.11 % - 44.1 %]| 0.296|-|48380015|substitution|T>G|Intron 23| 370|NM_001844|COL2A1|donor| 104|Intron|0.00000|Outside SPiCE Interpretation| 0.000000000| 0|No|10.00000000|48380014|Acc|0.133380011164201007|Yes|Don|48380118|105|0|0.000000000000000000|No|48379748|0.070202890204|Yes|0.070202890204|Yes,C|NM_033150:g.48380015:T>G|Alter…
12	48393958	G	C	intron_variant	COL2A1	ENST00000380518.3:c.86-50C>G	12:g.48393958G>C	C|NM_001844:g.48393958:C>G|Alter by create New splice site|10.53 % [06.14 % - 16.53 %]| 0.108|-|48393958|substitution|C>G|Intron 1| 4111|NM_001844|COL2A1|acceptor| -50|Intron|0.00000|Outside SPiCE Interpretation| 0.000000000| 0|No|10.00000000|48393957|Acc|0.047382225400226900|Yes|Acc|48393908|-49|0|0.000000000000000000|No|48393908|0.053063868502|Yes|0.053063868502|Yes,C|NM_033150:g.48393958:C>G|N…
12	88494960	T	C	intron_variant	CEP290	ENST00000552810.1:c.2991+1655A>G	12:g.88494960T>C	C|NM_025114:g.88494960:A>G|Alter by create New Exon|69.33 % [61.29 % - 76.59 %]| 0.546|-|88494960|substitution|A>G|Intron 26| 5838|NM_025114|CEP290|donor| 1655|DeepIntron|0.00000|Outside SPiCE Interpretation| 0.000000000| 0|No|10.00000000|88494964|Don|0.032436534954402900|Yes|Don|88496614|1651|88494964|0.000082934633883597|No|88496614|0.315839630633|Yes|0.315839630633|Yes
12	108961426	G	C	intron_variant	ISCU	ENST00000311893.9:c.418+382G>C	12:g.108961426G>C	C|NM_213595:g.108961426:G>C|NTR|00 % [00 % - 00.94 %]| 0.006|+|108961426|substitution|G>C|Intron 4| 1562|NM_213595|ISCU|donor| 382|DeepIntron|0.00000|Outside SPiCE Interpretation| 0.000000000| 0|No|10.00000000|108961433|Acc|0.073717246076708001|Yes|Don|108961044|389|108961433|0.028072621946392502|No|108962606|0.184392990451|Yes|0.184392990451|Yes,C|NM_001301141:g.108961426:G>C|NTR|00.49 % [00.06 …
13	32919384	T	G	intron_variant	BRCA2	ENST00000544455.1:c.6937+594T>G	13:g.32919384T>G	G|NM_000059:g.32919384:T>G|Alter by create New Exon|69.33 % [61.29 % - 76.59 %]| 0.558|+|32919384|substitution|T>G|Intron 12| 2173|NM_000059|BRCA2|donor| 594|DeepIntron|0.00000|Outside SPiCE Interpretation| 0.000000000| 0|No|10.00000000|32919379|Don|0.080015188967930903|Yes|Don|32918790|589|32919379|0.017269005995681999|No|32918790|0.020532649633|No|0.020532649633|No
13	49046098	A	G	intron_variant	RB1	ENST00000267163.4:c.2490-1398A>G	13:g.49046098A>G	G|NM_000321:g.49046098:A>G|NTR|00 % [00 % - 00.9 %]| 0.028|+|49046098|substitution|A>G|Intron 23| 7991|NM_000321|RB1|acceptor| -1398|DeepIntron|0.00000|Outside SPiCE Interpretation| 0.000000000| 0|No|10.00000000|49046097|Don|0.070911588463211203|Yes|Acc|49047495|-1399|49046101|0.000186867837414030|No|49039504|0.058370781304|Yes|0.058370781304|Yes
13	52534477	A	T	intron_variant	ATP7B	ENST00000242839.4:c.1947-19T>A	13:g.52534477A>T	T|NM_000053:g.52534477:T>A|Alter by MES (Poly TC)|98.54 % [94.83 % - 99.82 %]| 0.876|-|52534477|substitution|T>A|Intron 6| 1514|NM_000053|ATP7B|acceptor| -19|IntronPolyTCBP|0.00000|Outside SPiCE Interpretation|-0.218537275| 0|No|10.00000000|52534475|Acc|0.015755775761432101|No|Acc|52534458|-17|0|0.000000000000000000|No|52534458|0.183134139385|Yes|0.183134139385|Yes,T|NM_001330578:g.52534477:T>A|A…
13	100958030	A	G	intron_variant	PCCA	ENST00000376285.1:c.1285-1416A>G	13:g.100958030A>G	G|NM_001127692:g.100958030:A>G|Alter by complex event|54 % [45.68 % - 62.16 %]| 0.510|+|100958030|substitution|A>G|Intron 13| 4193|NM_001127692|PCCA|acceptor| -1416|DeepIntron|0.00000|Outside SPiCE Interpretation| 0.000000000| 0|No|10.00000000|100958039|Acc|0.000040467384679872|No|Acc|100959445|-1407|100958039|0.000000144885455253|No|100959445|0.177175872943|Yes|0.177175872943|Yes,G|NM_001178004:…
13	113770192	G	A	intron_variant	F7	ENST00000375581.3:c.571+78G>A	13:g.113770192G>A	A|NM_001267554:g.113770192:G>A|NTR|00 % [00 % - 00.95 %]| 0.034|+|113770192|substitution|G>A|Intron 3| 965|NM_001267554|F7|donor| 78|Intron|0.00000|Outside SPiCE Interpretation| 0.000000000| 0|No|10.00000000|113770193|Don|0.023089076521373601|No|Don|113770114|79|113770193|0.004018879971036670|No|113770114|0.057102728636|Yes|0.057102728636|Yes,A|NR_051961:g.113770192:G>A|NTR|00 % [00 % - 00.95 %]|…
13	113770688	C	G	intron_variant	F7	ENST00000375581.3:c.572-392C>G	13:g.113770688C>G	G|NM_001267554:g.113770688:C>G|Alter by create New Exon|23.61 % [16.94 % - 31.4 %]| 0.158|+|113770688|substitution|C>G|Intron 3| 965|NM_001267554|F7|acceptor| -392|DeepIntron|0.00000|Outside SPiCE Interpretation| 0.000000000| 0|No|10.00000000|113770687|Don|0.091550720164988705|Yes|Acc|113771079|-393|0|0.000000000000000000|No|113770114|0.057102728636|Yes|0.057102728636|Yes,G|NR_051961:g.113770688:…
14	21789290	T	G	intron_variant	RPGRIP1	ENST00000400017.2:c.1468-128T>G	14:g.21789290T>G	G|NM_020366:g.21789290:T>G|Alter by create New splice site|10.53 % [06.14 % - 16.53 %]| 0.096|+|21789290|substitution|T>G|Intron 11| 1081|NM_020366|RPGRIP1|acceptor| -128|Intron|0.00000|Outside SPiCE Interpretation| 0.000000000| 0|No|10.00000000|21789285|Don|0.042124659379411698|Yes|Acc|21789417|-133|21789285|0.002418529328166570|No|21788336|0.258902740381|Yes|0.258902740381|Yes
14	21793624	A	G	intron_variant	RPGRIP1	ENST00000400017.2:c.2367+82A>G	14:g.21793624A>G	G|NM_020366:g.21793624:A>G|Alter by create New splice site|35.81 % [28.11 % - 44.1 %]| 0.322|+|21793624|substitution|A>G|Intron 15| 447|NM_020366|RPGRIP1|donor| 82|Intron|0.00000|Outside SPiCE Interpretation| 0.000000000| 0|No|10.00000000|21793623|Don|0.160232167543887000|Yes|Don|21793542|81|21793629|0.000015222250490627|No|21793542|0.038045153173|Yes|0.038045153173|Yes
14	78177003	A	G	intron_variant	SLIRP	ENST00000557342.1:c.98-178A>G	14:g.78177003A>G	G|NM_001267863:g.78177003:A>G|NTR|00.25 % [00.01 % - 01.39 %]| 0.000|+|78177003|substitution|A>G|Intron 1| 2629|NM_001267863|SLIRP|acceptor| -178|DeepIntron|0.00000|Outside SPiCE Interpretation| 0.000000000| 0|No|10.00000000|78177003|Don|0.023500169687669499|No|Acc|78177180|-178|78177008|0.013843449682124500|No|78174551|0.247099202846|Yes|0.247099202846|Yes,G|NM_031210:g.78177003:A>G|NTR|00.25 % …
14	92441435	A	T	intron_variant	TRIP11	ENST00000267622.4:c.5457+81T>A	14:g.92441435A>T	T|NM_004239:g.92441435:T>A|Alter by create New splice site|13.87 % [08.56 % - 20.81 %]| 0.040|-|92441435|substitution|T>A|Intron 18| 428|NM_004239|TRIP11|donor| 81|Intron|0.00000|Outside SPiCE Interpretation| 0.000000000| 0|No|10.00000000|92441438|Don|0.053010134815563700|Yes|Don|92441515|78|92441438|0.006398228930117030|No|92441515|0.035952531520|Yes|0.035952531520|Yes,T|NM_001321851:g.92441435:…
14	92441439	A	C	intron_variant	TRIP11	ENST00000267622.4:c.5457+77T>G	14:g.92441439A>C	C|NM_004239:g.92441439:T>G|Alter by create New splice site|10.53 % [06.14 % - 16.53 %]| 0.102|-|92441439|substitution|T>G|Intron 18| 428|NM_004239|TRIP11|donor| 77|Intron|0.00000|Outside SPiCE Interpretation| 0.000000000| 0|No|10.00000000|92441438|Don|0.108883491307267002|Yes|Don|92441515|78|92441438|0.006398228930117030|No|92441515|0.035952531520|Yes|0.035952531520|Yes,C|NM_001321851:g.92441439:…
15	42697047	G	C	intron_variant	CAPN3	ENST00000397163.3:c.1782+1072G>C	15:g.42697047G>C	C|NM_173087:g.42697047:G>C|NTR|00 % [00 % - 00.92 %]| 0.004|+|42697047|substitution|G>C|Intron 13| 5525|NM_173087|CAPN3|donor| 1072|DeepIntron|0.00000|Outside SPiCE Interpretation| 0.000000000| 0|No|10.00000000|42697049|Don|0.046792359857494102|Yes|Don|42695975|1074|42697049|0.016330688415403399|No|42695975|0.195978657507|Yes|0.195978657507|Yes,C|NM_024344:g.42697047:G>C|NTR|00 % [00 % - 00.92 %]…
15	48721629	T	C	intron_variant	FBN1	ENST00000316623.5:c.6872-961A>G	15:g.48721629T>C	C|NM_000138:g.48721629:A>G|Alter by create New Exon|10.53 % [06.14 % - 16.53 %]| 0.122|-|48721629|substitution|A>G|Intron 56| 2199|NM_000138|FBN1|acceptor| -961|DeepIntron|0.00000|Outside SPiCE Interpretation| 0.000000000| 0|No|10.00000000|48721629|Don|0.079794045564770696|Yes|Acc|48720668|-961|0|0.000000000000000000|No|48722867|0.284214350272|Yes|0.284214350272|Yes
15	91337139	A	G	intron_variant	BLM	ENST00000355112.3:c.3020-258A>G	15:g.91337139A>G	G|NM_001287247:g.91337139:A>G|Alter by create New Exon|26.62 % [19.83 % - 34.34 %]| 0.212|+|91337139|substitution|A>G|Intron 15| 3322|NM_001287247|BLM|acceptor| -258|DeepIntron|0.00000|Outside SPiCE Interpretation| 0.000000000| 0|No|10.00000000|91337138|Don|0.348095401577302010|Yes|Acc|91337396|-259|91337142|0.000000884827409688|No|91334074|0.037137450069|Yes|0.037137450069|Yes,G|NM_000057:g.9133…
16	1500379	C	T	intron_variant	CLCN7	ENST00000382745.4:c.1617+119G>A	16:g.1500379C>T	T|NM_001287:g.1500379:G>A|Alter by create New splice site|35.81 % [28.11 % - 44.1 %]| 0.288|-|1500379|substitution|G>A|Intron 17| 1169|NM_001287|CLCN7|donor| 119|Intron|0.00000|Outside SPiCE Interpretation| 0.000000000| 0|No|10.00000000|1500377|Acc|0.185885614301530000|Yes|Don|1500497|121|0|0.000000000000000000|No|1499328|0.105909429526|Yes|0.105909429526|Yes,T|NM_001114331:g.1500379:G>A|Alter by…
16	2107460	C	T	intron_variant	TSC2	ENST00000219476.3:c.848+281C>T	16:g.2107460C>T	T|NM_001318829:g.2107460:C>T|Alter by create New Exon|98.11 % [94.59 % - 99.61 %]| 0.818|+|2107460|substitution|C>T|Intron 8| 1568|NM_001318829|TSC2|donor| 281|DeepIntron|0.00000|Outside SPiCE Interpretation| 0.000000000| 0|No|10.00000000|2107458|Don|0.254055963018599007|Yes|Don|2107179|279|0|0.000000000000000000|No|2107179|0.412116452895|Yes|0.412116452895|Yes,T|NM_001318831:g.2107460:C>T|Alter …
16	8926102	C	T	intron_variant	PMM2	ENST00000268261.4:c.640-15479C>T	16:g.8926102C>T	T|NM_000303:g.8926102:C>T|Alter by create New Exon|69.33 % [61.29 % - 76.59 %]| 0.640|+|8926102|substitution|C>T|Intron 7| 34617|NM_000303|PMM2|acceptor| -15479|DeepIntron|0.00000|Outside SPiCE Interpretation| 0.000000000| 0|No|10.00000000|8926100|Don|0.412331688220438974|Yes|Acc|8941580|-15481|8926104|0.002703939480150470|No|8906963|0.318437087785|Yes|0.318437087785|Yes
16	56917770	C	T	intron_variant	SLC12A3	ENST00000438926.2:c.1670-191C>T	16:g.56917770C>T	T|NM_001126107:g.56917770:C>T|Alter by create New Exon|69.33 % [61.29 % - 76.59 %]| 0.558|+|56917770|substitution|C>T|Intron 13| 1551|NM_001126107|SLC12A3|acceptor| -191|DeepIntron|0.00000|Outside SPiCE Interpretation| 0.000000000| 0|No|10.0000000|56917768|Don|0.09311750349235640|Yes|Acc|56917960|-193|56917772|0.00016587475249439|No|56916409|0.290104118275|Yes|0.290104118275|Yes,T|NM_001126108:g.…
16	56927219	C	T	intron_variant	SLC12A3	ENST00000438926.2:c.2548+253C>T	16:g.56927219C>T	T|NM_001126107:g.56927219:C>T|Alter by create New Exon|43.04 % [35.2 % - 51.14 %]| 0.358|+|56927219|substitution|C>T|Intron 21| 1476|NM_001126107|SLC12A3|donor| 253|DeepIntron|0.00000|Outside SPiCE Interpretation| 0.000000000| 0|No|10.0000000|56927217|Don|0.25550331192737802|Yes|Don|56926966|251|56927221|0.01210662867505430|No|56926966|0.212107630566|Yes|0.212107630566|Yes,T|NM_001126108:g.569272…
16	88898676	T	C	intron_variant	GALNS	ENST00000268695.5:c.899-167A>G	16:g.88898676T>C	C|NM_000512:g.88898676:A>G|Alter by create New Exon|10.53 % [06.14 % - 16.53 %]| 0.094|-|88898676|substitution|A>G|Intron 8| 3111|NM_000512|GALNS|acceptor| -167|DeepIntron|0.00000|Outside SPiCE Interpretation| 0.000000000| 0|No|10.0000000|88898676|Don|0.10625645362655600|Yes|Acc|88898509|-167|0|0.00000000000000000|No|88901620|0.901766382731|Yes|0.901766382731|Yes,C|NM_001323544:g.88898676:A>G|Alt…
17	26728068	A	C	intron_variant	SLC46A1	ENST00000440501.1:c.1166-285T>G	17:g.26728068A>C	C|NM_080669:g.26728068:T>G|Alter by create New Exon|13.87 % [08.56 % - 20.81 %]| 0.048|-|26728068|substitution|T>G|Intron 3| 1472|NM_080669|SLC46A1|acceptor| -285|DeepIntron|0.00000|Outside SPiCE Interpretation| 0.000000000| 0|No|10.0000000|26728067|Don|0.03243474613572810|Yes|Acc|26727783|-284|26728067|0.00017469789446956|No|26729255|0.050552241594|Yes|0.050552241594|Yes,C|NM_001242366:g.2672806…
17	29487248	C	T	intron_variant	NF1	ENST00000358273.4:c.288+1137C>T	17:g.29487248C>T	T|NM_001128147:g.29487248:C>T|Alter by create New Exon|69.33 % [61.29 % - 76.59 %]| 0.616|+|29487248|substitution|C>T|Intron 3| 4092|NM_001128147|NF1|donor| 1137|DeepIntron|0.00000|Outside SPiCE Interpretation| 0.000000000| 0|No|10.0000000|29487246|Don|0.09017862692880170|Yes|Don|29486111|1135|29487250|0.00022009190428381|No|29486111|0.156613284473|Yes|0.156613284473|Yes,T|NM_000267:g.29487248:C>…
17	29580296	A	G	intron_variant	NF1	ENST00000358273.4:c.4173+278A>G	17:g.29580296A>G	G|NM_000267:g.29580296:A>G|Alter by create New Exon|10.53 % [06.14 % - 16.53 %]| 0.088|+|29580296|substitution|A>G|Intron 30| 9224|NM_000267|NF1|donor| 4159|DeepIntron|0.00000|Outside SPiCE Interpretation| 0.000000000| 0|No|10.0000000|29580296|Acc|0.04092993714156450|Yes|Don|29576137|4159|0|0.00000000000000000|No|29585361|0.056920244682|Yes|0.056920244682|Yes,G|NM_001042492:g.29580296:A>G|NTR|00 …
17	36494957	C	T	intron_variant	GPR179	ENST00000342292.4:c.903+343G>A	17:g.36494957C>T	T|NM_001004334:g.36494957:G>A|Alter by create New Exon|69.33 % [61.29 % - 76.59 %]| 0.584|-|36494957|substitution|G>A|Intron 2| 1696|NM_001004334|GPR179|donor| 343|DeepIntron|0.00000|Outside SPiCE Interpretation| 0.000000000| 0|No|10.0000000|36494955|Acc|0.31512736760261700|Yes|Don|36495299|345|0|0.00000000000000000|No|36493603|0.050985021820|Yes|0.050985021820|Yes
17	78090422	A	G	intron_variant	GAA	ENST00000302262.3:c.2190-345A>G	17:g.78090422A>G	G|NM_001079804:g.78090422:A>G|Alter by create New Exon|26.62 % [19.83 % - 34.34 %]| 0.220|+|78090422|substitution|A>G|Intron 15| 3601|NM_001079804|GAA|acceptor| -345|DeepIntron|0.00000|Outside SPiCE Interpretation| 0.000000000| 0|No|10.0000000|78090422|Acc|0.30334579064194500|Yes|Acc|78090766|-345|0|0.00000000000000000|No|78090766|0.360476477558|Yes|0.360476477558|Yes,G|NM_001079803:g.78090422:A>…
17	79213749	C	T	intron_variant	C17orf89	ENST00000431388.2:c.195+271C>T	17:g.79213749C>T	T|NM_001086521:g.79213749:C>T|Alter by create New Exon|43.04 % [35.2 % - 51.14 %]| 0.336|+|79213749|substitution|C>T|Intron 2| 1308|NM_001086521|NDUFAF8|donor| 271|DeepIntron|0.00000|Outside SPiCE Interpretation| 0.000000000| 0|No|10.0000000|79213743|Don|0.20384349396202400|Yes|Don|79213478|265|79213743|0.02324515391299980|No|79213478|0.397094159105|Yes|0.397094159105|Yes
18	2760414	A	G	intron_variant	SMCHD1	ENST00000320876.6:c.4347-236A>G	18:g.2760414A>G	G|NM_015295:g.2760414:A>G|NTR|00 % [00 % - 00.93 %]| 0.030|+|2760414|substitution|A>G|Intron 34| 8099|NM_015295|SMCHD1|acceptor| -236|DeepIntron|0.00000|Outside SPiCE Interpretation| 0.000000000| 0|No|10.0000000|2760414|Acc|0.04849933578018550|Yes|Acc|2760649|-236|0|0.00000000000000000|No|2760649|0.016536235071|No|0.016536235071|No
18	21114289	G	A	intron_variant	NPC1	ENST00000269228.5:c.3591+121C>T	18:g.21114289G>A	A|NM_000271:g.21114289:C>T|Alter by create New splice site|43.04 % [35.2 % - 51.14 %]| 0.370|-|21114289|substitution|C>T|Intron 23| 928|NM_000271|NPC1|donor| 121|Intron|0.00000|Outside SPiCE Interpretation| 0.000000000| 0|No|10.0000000|21114290|Don|0.18432015533347901|Yes|Don|21114409|120|0|0.00000000000000000|No|21114409|0.193548315354|Yes|0.193548315354|Yes
18	21114305	T	A	intron_variant	NPC1	ENST00000269228.5:c.3591+105A>T	18:g.21114305T>A	A|NM_000271:g.21114305:A>T|Alter by create New splice site|10.53 % [06.14 % - 16.53 %]| 0.080|-|21114305|substitution|A>T|Intron 23| 928|NM_000271|NPC1|donor| 105|Intron|0.00000|Outside SPiCE Interpretation| 0.000000000| 0|No|10.0000000|21114306|Don|0.06612429216872630|Yes|Don|21114409|104|0|0.00000000000000000|No|21114409|0.193548315354|Yes|0.193548315354|Yes
18	21132700	C	T	intron_variant	NPC1	ENST00000269228.5:c.1554-1009G>A	18:g.21132700C>T	T|NM_000271:g.21132700:G>A|Alter by complex event|69.33 % [61.29 % - 76.59 %]| 0.636|-|21132700|substitution|G>A|Intron 9| 3030|NM_000271|NPC1|acceptor| -1009|DeepIntron|0.00000|Outside SPiCE Interpretation| 0.000000000| 0|No|10.0000000|21132698|Don|0.41002214850056401|Yes|Acc|21131691|-1007|21132698|0.13672940392489899|Yes|21134721|0.718791871457|Yes|0.718791871457|Yes
18	67815044	C	T	intron_variant	RTTN	ENST00000255674.6:c.2309+1093G>A	18:g.67815044C>T	T|NM_173630:g.67815044:G>A|Alter by create New Exon|13.87 % [08.56 % - 20.81 %]| 0.064|-|67815044|substitution|G>A|Intron 17| 3117|NM_173630|RTTN|donor| 1093|DeepIntron|0.00000|Outside SPiCE Interpretation| 0.000000000| 0|No|10.0000000|67815042|Acc|0.06493192709872091|Yes|Don|67816136|1095|67815035|0.00052063633744246|No|67813019|0.032533007173|No|0.032533007173|No,T|NM_001318520:g.67815044:G>A|A…
18	77470825	C	T	intron_variant	CTDP1	ENST00000299543.7:c.863+389C>T	18:g.77470825C>T	T|NM_048368:g.77470825:C>T|Alter by create New Exon|100 % [97.32 % - 100 %]| 0.846|+|77470825|substitution|C>T|Intron 6| 2535|NM_048368|CTDP1|donor| 389|DeepIntron|0.00000|Outside SPiCE Interpretation| 0.000000000| 0|No|10.0000000|77470823|Don|0.17730190439852500|Yes|Don|77470436|387|0|0.00000000000000000|No|77470436|0.155356850278|Yes|0.155356850278|Yes,T|NM_001318511:g.77470825:C>T|Alter by cre…
19	1386643	C	G	intron_variant	NDUFS7	ENST00000233627.9:c.17-1167C>G	19:g.1386643C>G	G|NM_024407:g.1386643:C>G|NTR|00 % [00 % - 00.92 %]| 0.066|+|1386643|substitution|C>G|Intron 1| 3868|NM_024407|NDUFS7|acceptor| -1167|DeepIntron|0.00000|Outside SPiCE Interpretation| 0.000000000| 0|No|10.0000000|1386638|Don|0.22077322671954400|Yes|Acc|1387809|-1172|1386638|0.04554250891607780|Yes|1383941|0.531273328239|Yes|0.531273328239|Yes
19	11231301	G	T	intron_variant	LDLR	ENST00000558518.1:c.2140+103G>T	19:g.11231301G>T	T|NM_001195799:g.11231301:G>T|Alter by create New splice site|13.87 % [08.56 % - 20.81 %]| 0.062|+|11231301|substitution|G>T|Intron 13| 2651|NM_001195799|LDLR|donor| 103|Intron|0.00000|Outside SPiCE Interpretation| 0.000000000| 0|No|10.0000000|11231295|Don|0.04693024626588930|Yes|Don|11231198|97|11231295|0.00535607380781956|No|11231198|0.061091113503|Yes|0.061091113503|Yes,T|NM_001195800:g.112313…
19	39074134	A	G	intron_variant	RYR1	ENST00000359596.3:c.14647-1449A>G	19:g.39074134A>G	G|NM_001042723:g.39074134:A>G|Alter by create New Exon|69.33 % [61.29 % - 76.59 %]| 0.560|+|39074134|substitution|A>G|Intron 100| 4438|NM_001042723|RYR1|acceptor| -1449|DeepIntron|0.00000|Outside SPiCE Interpretation| 0.000000000| 0|No|10.0000000|39074133|Don|0.03766236368807880|Yes|Acc|39075582|-1450|39074137|0.00014153259479074|No|39071144|0.626236544751|Yes|0.626236544751|Yes,G|NM_000540:g.390…
19	54633399	C	G	intron_variant	PRPF31	ENST00000321030.4:c.1374+654C>G	19:g.54633399C>G	G|NM_015629:g.54633399:C>G|Alter by create New Exon|85.91 % [79.27 % - 91.06 %]| 0.698|+|54633399|substitution|C>G|Intron 13| 1992|NM_015629|PRPF31|donor| 654|DeepIntron|0.00000|Outside SPiCE Interpretation| 0.000000000| 0|No|10.0000000|54633398|Don|0.25121264367902002|Yes|Don|54632745|653|54633402|0.02362470435311760|No|54632745|0.385967175572|Yes|0.385967175572|Yes
20	6074846	C	T	intron_variant	FERMT1	ENST00000217289.4:c.1139+740G>A	20:g.6074846C>T	T|NM_017671:g.6074846:G>A|Alter by create New Exon|10.53 % [06.14 % - 16.53 %]| 0.106|-|6074846|substitution|G>A|Intron 9| 5849|NM_017671|FERMT1|donor| 740|DeepIntron|0.00000|Outside SPiCE Interpretation| 0.000000000| 0|No|10.0000000|6074844|Acc|0.12774947134523501|Yes|Don|6075585|742|0|0.00000000000000000|No|6069736|0.015797390606|No|0.015797390606|No
21	34957110	C	T	intron_variant	DONSON	ENST00000303071.5:c.607-36G>A	21:g.34957110C>T	T|NM_017613:g.34957110:G>A|NTR|00.26 % [00.01 % - 01.42 %]| 0.054|-|34957110|substitution|G>A|Intron 3| 1209|NM_017613|DONSON|acceptor| -36|IntronBP|0.00000|Outside SPiCE Interpretation| 0.000000000| 0|No|10.0000000|34957108|Acc|0.02131557925408890|No|Acc|34957074|-34|0|0.00000000000000000|No|34957074|0.052044530803|Yes|0.052044530803|Yes
21	47409881	C	T	intron_variant	COL6A1	ENST00000361866.3:c.930+189C>T	21:g.47409881C>T	T|NM_001848:g.47409881:C>T|Alter by create New Exon|23.61 % [16.94 % - 31.4 %]| 0.136|+|47409881|substitution|C>T|Intron 11| 479|NM_001848|COL6A1|donor| 189|DeepIntron|0.00000|Outside SPiCE Interpretation| 0.000000000| 0|No|10.0000000|47409879|Don|0.09060685416533321|Yes|Don|47409692|187|47409885|0.00000881294627361|No|47409692|0.104128994069|Yes|0.104128994069|Yes
22	30073952	T	A	intron_variant	NF2	ENST00000338641.4:c.1447-233T>A	22:g.30073952T>A	A|NM_181831:g.30073952:T>A|Alter by create New Exon|23.61 % [16.94 % - 31.4 %]| 0.150|+|30073952|substitution|T>A|Intron 11| 3254|NM_181831|NF2|acceptor| -233|DeepIntron|0.00000|Outside SPiCE Interpretation| 0.000000000| 0|No|10.0000000|30073949|Don|0.29291220578254201|Yes|Acc|30074184|-236|30073949|0.01047563771169970|No|30070930|0.639756802079|Yes|0.639756802079|Yes,A|NM_181825:g.30073952:T>A|A…
22	38509935	C	T	intron_variant	PLA2G6	ENST00000332509.3:c.2035-274G>A	22:g.38509935C>T	T|NM_003560:g.38509935:G>A|NTR|00.49 % [00.06 % - 01.77 %]| 0.016|-|38509935|substitution|G>A|Intron 14| 1872|NM_003560|PLA2G6|acceptor| -274|DeepIntron|0.00000|Outside SPiCE Interpretation| 0.000000000| 0|No|10.0000000|38509938|Don|0.04510325149414180|Yes|Acc|38509661|-277|38509938|0.00400100060788312|No|38511533|0.660562081764|Yes|0.660562081764|Yes,T|NM_001004426:g.38509935:G>A|NTR|00.49 % [00…
22	38510587	C	T	intron_variant	PLA2G6	ENST00000332509.3:c.2035-926G>A	22:g.38510587C>T	T|NM_003560:g.38510587:G>A|NTR|00.24 % [00.01 % - 01.34 %]| 0.040|-|38510587|substitution|G>A|Intron 14| 1872|NM_003560|PLA2G6|acceptor| -926|DeepIntron|0.00000|Outside SPiCE Interpretation| 0.000000000| 0|No|10.0000000|38510585|Acc|0.01705006424856260|No|Acc|38509661|-924|38510577|0.00000440387853130|No|38509661|0.438027514514|Yes|0.438027514514|Yes,T|NM_001004426:g.38510587:G>A|NTR|00.24 % [00.…
22	50502853	A	C	intron_variant	MLC1	ENST00000311597.5:c.895-226T>G	22:g.50502853A>C	C|NM_139202:g.50502853:T>G|NTR|00 % [00 % - 00.93 %]| 0.032|-|50502853|substitution|T>G|Intron 10| 4234|NM_139202|MLC1|acceptor| -226|DeepIntron|0.00000|Outside SPiCE Interpretation| 0.000000000| 0|No|10.0000000|50502852|Don|0.08940623859924690|Yes|Acc|50502627|-225|50502852|0.00404642516364275|No|50506861|0.228287374733|Yes|0.228287374733|Yes,C|NM_015166:g.50502853:T>G|NTR|00 % [00 % - 00.93 %]|…
X	9708630	C	T	intron_variant	GPR143	ENST00000467482.1:c.885+748G>A	X:g.9708630C>T	T|NM_000273:g.9708630:G>A|Alter by create New Exon|98.11 % [94.59 % - 99.61 %]| 0.812|-|9708630|substitution|G>A|Intron 7| 1618|NM_000273|GPR143|donor| 748|DeepIntron|0.00000|Outside SPiCE Interpretation| 0.000000000| 0|No|10.0000000|9708628|Acc|0.41178210614659300|Yes|Don|9709377|750|0|0.00000000000000000|No|9707759|0.674063490204|Yes|0.674063490204|Yes
X	9711844	A	C	intron_variant	GPR143	ENST00000467482.1:c.659-131T>G	X:g.9711844A>C	C|NM_000273:g.9711844:T>G|NTR|00 % [00 % - 00.98 %]| 0.010|-|9711844|substitution|T>G|Intron 5| 2370|NM_000273|GPR143|acceptor| -131|Intron|0.00000|Outside SPiCE Interpretation| 0.000000000| 0|No|10.0000000|9711843|Don|0.01526047651268950|No|Acc|9711713|-130|9711843|0.00028452417915073|No|9714083|0.235307483084|Yes|0.235307483084|Yes
X	20191268	A	C	intron_variant	RPS6KA3	ENST00000379565.3:c.1228-279T>G	X:g.20191268A>C	C|NM_004586:g.20191268:T>G|Alter by create New Exon|13.87 % [08.56 % - 20.81 %]| 0.064|-|20191268|substitution|T>G|Intron 14| 2292|NM_004586|RPS6KA3|acceptor| -279|DeepIntron|0.00000|Outside SPiCE Interpretation| 0.000000000| 0|No|10.0000000|20191267|Don|0.11166560951439500|Yes|Acc|20190989|-278|20191267|0.00272584118099358|No|20193281|0.158588202910|Yes|0.158588202910|Yes
X	24744696	A	G	intron_variant	POLA1	ENST00000379059.3:c.1375-354A>G	X:g.24744696A>G	G|NM_001330360:g.24744696:A>G|Alter by create New Exon|10.53 % [06.14 % - 16.53 %]| 0.104|+|24744696|substitution|A>G|Intron 13| 877|NM_001330360|POLA1|acceptor| -354|DeepIntron|0.00000|Outside SPiCE Interpretation| 0.000000000| 0|No|10.0000000|24744695|Don|0.03132921051211090|Yes|Acc|24745049|-355|24744699|0.00000000027473746|No|24744172|0.203898499932|Yes|0.203898499932|Yes,G|NM_016937:g.247446…
X	31200680	A	T	intron_variant	DMD	ENST00000357033.4:c.9974+175T>A	X:g.31200680A>T	T|NM_004015:g.31200680:T>A|Alter by create New Exon|35.81 % [28.11 % - 44.1 %]| 0.320|-|31200680|substitution|T>A|Intron 7| 2256|NM_004015|DMD|donor| 175|DeepIntron|0.00000|Outside SPiCE Interpretation| 0.000000000| 0|No|10.0000000|31200682|Don|0.22066196279864100|Yes|Don|31200854|173|31200682|0.00732707133599543|No|31200854|0.040470085744|Yes|0.040470085744|Yes,T|NM_004016:g.31200680:T>A|Alter b…
X	31219364	G	A	intron_variant	DMD	ENST00000357033.4:c.9807+2714C>T	X:g.31219364G>A	A|NM_004015:g.31219364:C>T|Alter by create New Exon|69.33 % [61.29 % - 76.59 %]| 0.552|-|31219364|substitution|C>T|Intron 6| 21056|NM_004015|DMD|donor| 2714|DeepIntron|0.00000|Outside SPiCE Interpretation| 0.000000000| 0|No|10.0000000|31219365|Don|0.12148065408618100|Yes|Don|31222077|2713|0|0.00000000000000000|No|31222077|0.044486059812|Yes|0.044486059812|Yes,A|NM_004016:g.31219364:C>T|Alter by c…
X	31279418	T	C	intron_variant	DMD	ENST00000357033.4:c.9225-285A>G	X:g.31279418T>C	C|NM_004015:g.31279418:A>G|Alter by create New Exon|43.04 % [35.2 % - 51.14 %]| 0.350|-|31279418|substitution|A>G|Intron 1| 5793|NM_004015|DMD|acceptor| -285|DeepIntron|0.00000|Outside SPiCE Interpretation| 0.000000000| 0|No|10.0000000|31279422|Don|0.26656726364050998|Yes|Acc|31279133|-289|31279422|0.01771274267251200|No|31284926|0.339495896796|Yes|0.339495896796|Yes,C|NM_004016:g.31279418:A>G|Al…
X	31279780	T	C	intron_variant	DMD	ENST00000357033.4:c.9225-647A>G	X:g.31279780T>C	C|NM_004015:g.31279780:A>G|NTR|00 % [00 % - 00.9 %]| 0.032|-|31279780|substitution|A>G|Intron 1| 5793|NM_004015|DMD|acceptor| -647|DeepIntron|0.00000|Outside SPiCE Interpretation| 0.000000000| 0|No|10.0000000|31279779|Don|0.16906252354021500|Yes|Acc|31279133|-646|31279779|0.01285337802042910|No|31284926|0.339495896796|Yes|0.339495896796|Yes,C|NM_004016:g.31279780:A>G|NTR|00 % [00 % - 00.9 %]| 0.0…
X	31899369	T	C	intron_variant	DMD	ENST00000357033.4:c.6913-5879A>G	X:g.31899369T>C	C|NM_004013:g.31899369:A>G|Alter by create New Exon|23.61 % [16.94 % - 31.4 %]| 0.190|-|31899369|substitution|A>G|Intron 4| 54222|NM_004013|DMD|acceptor| -5879|DeepIntron|0.00000|Outside SPiCE Interpretation| 0.000000000| 0|No|10.0000000|31899369|Don|0.30563362818409501|Yes|Acc|31893490|-5879|31899365|0.00000113218641056|No|31947712|0.058932911018|Yes|0.058932911018|Yes,C|NM_004021:g.31899369:A>G…
X	32360889	T	C	intron_variant	DMD	ENST00000357033.4:c.5739+362A>G	X:g.32360889T>C	C|NM_004012:g.32360889:A>G|NTR|00 % [00 % - 00.91 %]| 0.064|-|32360889|substitution|A>G|Intron 12| 851|NM_004012|DMD|donor| 362|DeepIntron|0.00000|Outside SPiCE Interpretation| 0.000000000| 0|No|10.0000000|32360889|Don|0.02344851705289060|No|Don|32361250|362|32360885|0.00000040223020225|No|32361250|0.104649785549|Yes|0.104649785549|Yes,C|NM_004011:g.32360889:A>G|NTR|00 % [00 % - 00.91 %]| 0.064|-…
X	32366456	T	C	intron_variant	DMD	ENST00000357033.4:c.5448+67A>G	X:g.32366456T>C	C|NM_004012:g.32366456:A>G|Alter by create New splice site|69.33 % [61.29 % - 76.59 %]| 0.584|-|32366456|substitution|A>G|Intron 10| 2325|NM_004012|DMD|donor| 67|Intron|0.00000|Outside SPiCE Interpretation| 0.000000000| 0|No|10.0000000|32366456|Don|0.30069305584984102|Yes|Don|32366522|67|32366452|0.00000005334379756|No|32366522|0.047363268525|Yes|0.047363268525|Yes,C|NM_004011:g.32366456:A>G|Alte…
X	32366860	A	C	intron_variant	DMD	ENST00000357033.4:c.5326-215T>G	X:g.32366860A>C	C|NM_004012:g.32366860:T>G|Alter by create New Exon|13.87 % [08.56 % - 20.81 %]| 0.046|-|32366860|substitution|T>G|Intron 9| 14259|NM_004012|DMD|acceptor| -215|DeepIntron|0.00000|Outside SPiCE Interpretation| 0.000000000| 0|No|10.0000000|32366859|Don|0.03557245494872590|Yes|Acc|32366645|-214|32366859|0.00273461687551149|No|32380904|0.085287524943|Yes|0.085287524943|Yes,C|NM_004011:g.32366860:T>G|…
X	32460274	G	T	intron_variant	DMD	ENST00000357033.4:c.3787-843C>A	X:g.32460274G>T	T|NM_004010:g.32460274:C>A|Alter by create New Exon|69.33 % [61.29 % - 76.59 %]| 0.618|-|32460274|substitution|C>A|Intron 27| 7141|NM_004010|DMD|acceptor| -843|DeepIntron|0.00000|Outside SPiCE Interpretation| 0.000000000| 0|No|10.0000000|32460276|Don|0.09374078995546910|Yes|Acc|32459431|-845|32460276|0.01019365326701750|No|32466572|0.000854870763|No|0.000854870763|No,T|NM_004009:g.32460274:C>A|Al…
X	32477825	C	A	intron_variant	DMD	ENST00000357033.4:c.3432+3731G>T	X:g.32477825C>A	A|NM_004010:g.32477825:G>T|NTR|00 % [00 % - 00.92 %]| 0.010|-|32477825|substitution|G>T|Intron 25| 8606|NM_004010|DMD|donor| 3731|DeepIntron|0.00000|Outside SPiCE Interpretation| 0.000000000| 0|No|10.0000000|32477826|Don|0.04270267610294810|Yes|Don|32481555|3730|0|0.00000000000000000|No|32481555|0.433705189728|Yes|0.433705189728|Yes,A|NM_004009:g.32477825:G>T|NTR|00 % [00 % - 00.92 %]| 0.010|-|32…
X	32535101	C	A	intron_variant	DMD	ENST00000357033.4:c.2292+1024G>T	X:g.32535101C>A	A|NM_004010:g.32535101:G>T|Alter by create New Exon|10.53 % [06.14 % - 16.53 %]| 0.076|-|32535101|substitution|G>T|Intron 18| 16165|NM_004010|DMD|donor| 1024|DeepIntron|0.00000|Outside SPiCE Interpretation| 0.000000000| 0|No|10.0000000|32535102|Don|0.15591768007724299|Yes|Don|32536124|1023|0|0.00000000000000000|No|32536124|0.104946907371|Yes|0.104946907371|Yes,A|NM_004009:g.32535101:G>T|Alter by …
X	32662831	G	A	intron_variant	DMD	ENST00000357033.4:c.1149+250C>T	X:g.32662831G>A	A|NM_004010:g.32662831:C>T|NTR|00.25 % [00.01 % - 01.38 %]| 0.018|-|32662831|substitution|C>T|Intron 10| 650|NM_004010|DMD|donor| 250|DeepIntron|0.00000|Outside SPiCE Interpretation| 0.000000000| 0|No|10.0000000|32662832|Don|0.03291593629615180|Yes|Don|32663080|249|0|0.00000000000000000|No|32663080|0.218011081421|Yes|0.218011081421|Yes,A|NM_004009:g.32662831:C>T|NTR|00.25 % [00.01 % - 01.38 %]| 0…
X	33032666	A	T	intron_variant	DMD	ENST00000357033.4:c.93+5590T>A	X:g.33032666A>T	T|NM_004010:g.33032666:T>A|Alter by create New Exon|69.33 % [61.29 % - 76.59 %]| 0.644|-|33032666|substitution|T>A|Intron 2|170318|NM_004010|DMD|donor| 5590|DeepIntron|0.00000|Outside SPiCE Interpretation| 0.000000000| 0|No|10.0000000|33032664|Acc|0.16169609490694001|Yes|Don|33038255|5592|0|0.00000000000000000|No|32867937|0.068740030783|Yes|0.068740030783|Yes,T|NM_004009:g.33032666:T>A|Alter by c…
X	37657051	A	G	intron_variant	CYBB	ENST00000378588.4:c.675-1157A>G	X:g.37657051A>G	G|NM_000397:g.37657051:A>G|Alter by create New Exon|85.91 % [79.27 % - 91.06 %]| 0.664|+|37657051|substitution|A>G|Intron 6| 2813|NM_000397|CYBB|acceptor| -1157|DeepIntron|0.00000|Outside SPiCE Interpretation| 0.000000000| 0|No|10.0000000|37657051|Don|0.22110852130553699|Yes|Acc|37658207|-1157|37657051|0.01704783595720670|No|37655394|0.022766140511|No|0.022766140511|No
X	48758901	G	A	intron_variant	PQBP1	ENST00000218224.4:c.180-306G>A	X:g.48758901G>A	A|NM_001032381:g.48758901:G>A|NTR|00.25 % [00.01 % - 01.4 %]| 0.032|+|48758901|substitution|G>A|Intron 3| 628|NM_001032381|PQBP1|acceptor| -306|DeepIntron|0.00000|Outside SPiCE Interpretation| 0.000000000| 0|No|10.0000000|48758898|Don|0.01169488330052720|No|Acc|48759206|-309|48758898|0.00226582063201528|No|48758578|0.218814327212|Yes|0.218814327212|Yes,A|NM_144495:g.48758901:G>A|NTR|00.25 % [00.0…
X	66942551	A	G	intron_variant	AR	ENST00000374690.3:c.2450-118A>G	X:g.66942551A>G	G|NM_000044:g.66942551:A>G|Alter by create New splice site|85.91 % [79.27 % - 91.06 %]| 0.690|+|66942551|substitution|A>G|Intron 6| 863|NM_000044|AR|acceptor| -118|Intron|0.00000|Outside SPiCE Interpretation| 0.000000000| 0|No|10.0000000|66942551|Don|0.17851642383215899|Yes|Acc|66942668|-118|66942551|0.00484665071198355|No|66941805|0.075673094356|Yes|0.075673094356|Yes,G|NM_001011645:g.66942551:A…
X	85223644	A	T	intron_variant	CHM	ENST00000357749.2:c.315-4587T>A	X:g.85223644A>T	T|NM_001320959:g.85223644:T>A|Alter by create New Exon|13.87 % [08.56 % - 20.81 %]| 0.048|-|85223644|substitution|T>A|Intron 4| 14713|NM_001320959|CHM|acceptor| -4587|DeepIntron|0.00000|Outside SPiCE Interpretation| 0.000000000| 0|No|10.0000000|85223642|Acc|0.15301894641186400|Yes|Acc|85219057|-4585|85223637|0.00044559678065773|No|85219057|0.029631278260|No|0.029631278260|No,T|NM_000390:g.8522364…
X	100654735	C	T	intron_variant	GLA	ENST00000218516.3:c.640-801G>A	X:g.100654735C>T	T|NM_001199974:g.100654735:C>T|NTR|00 % [00 % - 00.92 %]| 0.000|+|100654735|substitution|C>T|Intron 3| 20113|NM_001199974|RPL36A-HNRNPH2|donor| 7925|DeepIntron|0.00000|Outside SPiCE Interpretation| 0.000000000| 0|No|10.0000000|100654745|Acc|0.00000011270263277|No|Don|100646810|7935|100654738|0.00238595790304512|No|100666923|0.106845559381|Yes|0.106845559381|Yes,T|NM_001199973:g.100654735:C>T|NTR|…
X	107813924	G	A	intron_variant	COL4A5	ENST00000328300.6:c.385-719G>A	X:g.107813924G>A	A|NM_000495:g.107813924:G>A|Alter by complex event|30.67 % [23.41 % - 38.71 %]| 0.244|+|107813924|substitution|G>A|Intron 6| 2591|NM_000495|COL4A5|acceptor| -719|DeepIntron|0.00000|Outside SPiCE Interpretation| 0.000000000| 0|No|10.0000000|0|No site|0.00000000000000000|No|No site|0|0|0|0.00000000000000000|No|0|0.000000000000|No|0.000000000000|No,A|NM_033380:g.107813924:G>A|Alter by complex event|…
X	107820081	A	G	intron_variant	COL4A5	ENST00000328300.6:c.609+879A>G	X:g.107820081A>G	G|NM_000495:g.107820081:A>G|Alter by create New Exon|10.53 % [06.14 % - 16.53 %]| 0.122|+|107820081|substitution|A>G|Intron 10| 1979|NM_000495|COL4A5|donor| 879|DeepIntron|0.00000|Outside SPiCE Interpretation| 0.000000000| 0|No|10.0000000|107820080|Don|0.11808000101669500|Yes|Don|107819202|878|0|0.00000000000000000|No|107819202|0.021991999193|No|0.021991999193|No,G|NM_033380:g.107820081:A>G|Alter…
X	107852872	A	G	intron_variant	COL4A5	ENST00000328300.6:c.2395+2750A>G	X:g.107852872A>G	G|NM_000495:g.107852872:A>G|Alter by complex event|69.33 % [61.29 % - 76.59 %]| 0.564|+|107852872|substitution|A>G|Intron 29| 8018|NM_000495|COL4A5|donor| 2750|DeepIntron|0.00000|Outside SPiCE Interpretation| 0.000000000| 0|No|10.0000000|107852872|Acc|0.02198629230389620|No|Don|107850122|2750|0|0.00000000000000000|No|107858140|0.078019019658|Yes|0.078019019658|Yes,G|NM_033380:g.107852872:A>G|Alte…
X	131231231	A	T	intron_variant	FRMD7	ENST00000298542.4:c.284+63T>A	X:g.131231231A>T	T|NM_001306193:g.131231231:T>A|Alter by create New splice site|23.61 % [16.94 % - 31.4 %]| 0.186|-|131231231|substitution|T>A|Intron 4| 3126|NM_001306193|FRMD7|donor| 63|Intron|0.00000|Outside SPiCE Interpretation| 0.000000000| 0|No|10.0000000|131231229|Acc|0.15300509268863499|Yes|Don|131231293|65|131231221|0.00018014854930940|No|131228167|0.146542770172|Yes|0.146542770172|Yes,T|NM_194277:g.13123…
X	133628822	T	A	intron_variant	HPRT1	ENST00000298556.7:c.485+1202T>A	X:g.133628822T>A	A|NM_000194:g.133628822:T>A|Alter by create New Exon|23.61 % [16.94 % - 31.4 %]| 0.162|+|133628822|substitution|T>A|Intron 6| 4799|NM_000194|HPRT1|donor| 1202|DeepIntron|0.00000|Outside SPiCE Interpretation| 0.000000000| 0|No|10.0000000|133628823|Acc|0.27802771566062900|Yes|Don|133627620|1203|0|0.00000000000000000|No|133632419|0.004453185461|No|0.004453185461|No
X	135737600	A	T	intron_variant	CD40LG	ENST00000370629.2:c.347-915A>T	X:g.135737600A>T	T|NM_000074:g.135737600:A>T|Alter by create New Exon|69.33 % [61.29 % - 76.59 %]| 0.586|+|135737600|substitution|A>T|Intron 3| 1925|NM_000074|CD40LG|acceptor| -915|DeepIntron|0.00000|Outside SPiCE Interpretation| 0.000000000| 0|No|10.0000000|135737598|Don|0.08524349353173261|Yes|Acc|135738514|-917|0|0.00000000000000000|No|135736589|0.271500972555|Yes|0.271500972555|Yes
X	148568762	T	C	intron_variant	IDS	ENST00000340855.6:c.1007-133A>G	X:g.148568762T>C	C|NM_000202:g.148568762:A>G|Alter by complex event|69.33 % [61.29 % - 76.59 %]| 0.620|-|148568762|substitution|A>G|Intron 7| 3215|NM_000202|IDS|acceptor| -133|Intron|0.00000|Outside SPiCE Interpretation| 0.000000000| 0|No|10.0000000|148568766|Don|0.00891130941526155|No|Acc|148568629|-137|148568766|0.00011029966042970|No|148571844|0.259736302255|Yes|0.259736302255|Yes,C|NM_001166550:g.148568762:A>…
X	153641699	G	A	intron_variant	TAZ	ENST00000299328.5:c.284+110G>A	X:g.153641699G>A	A|NM_181313:g.153641699:G>A|Alter by complex event|69.33 % [61.29 % - 76.59 %]| 0.628|+|153641699|substitution|G>A|Intron 3| 229|NM_181313|TAZ|donor| 110|Intron|0.00000|Outside SPiCE Interpretation| 0.000000000| 0|No|10.0000000|153641695|Acc|0.00000008544886396|No|Don|153641589|106|153641695|0.00000006377594560|No|153641818|0.052460665552|Yes|0.052460665552|Yes,A|NM_181311:g.153641699:G>A|Alter b…
X	153787731	C	T	intron_variant	IKBKG	ENST00000369609.5:c.722+866C>T	X:g.153787731C>T	T|NM_001321396:g.153787731:C>T|Alter by create New Exon|13.87 % [08.56 % - 20.81 %]| 0.046|+|153787731|substitution|C>T|Intron 4| 1756|NM_001321396|IKBKG|donor| 866|DeepIntron|0.00000|Outside SPiCE Interpretation| 0.000000000| 0|No|10.0000000|153787725|Don|0.11525460081293600|Yes|Don|153786865|860|153787725|0.01667819343003930|No|153786865|0.386440901012|Yes|0.386440901012|Yes,T|NM_001099856:g.15…
X	154130469	T	C	intron_variant	F8	ENST00000360256.4:c.5999-27A>G	X:g.154130469T>C	C|NM_000132:g.154130469:A>G|Alter BP|54 % [45.68 % - 62.16 %]| 0.494|-|154130469|substitution|A>G|Intron 18| 1738|NM_000132|F8|acceptor| -27|IntronBP|0.00000|Outside SPiCE Interpretation| 0.000000000| 1|Yes g.154130469 (-27): 5.808|10.0000000|154130468|Acc|0.00000006712143757|No|Acc|154130442|-26|0|0.00000000000000000|No|154130442|0.022070953791|No|0.022070953791|No
X	154130719	C	T	intron_variant	F8	ENST00000360256.4:c.5999-277G>A	X:g.154130719C>T	T|NM_000132:g.154130719:G>A|NTR|00.49 % [00.06 % - 01.77 %]| 0.134|-|154130719|substitution|G>A|Intron 18| 1738|NM_000132|F8|acceptor| -277|DeepIntron|0.00000|Outside SPiCE Interpretation| 0.000000000| 0|No|10.0000000|154130722|Don|0.37994999186115103|Yes|Acc|154130442|-280|154130722|0.06381370314149210|Yes|154132180|0.158060952153|Yes|0.158060952153|Yes
X	154131652	G	A	intron_variant	F8	ENST00000360256.4:c.5998+529C>T	X:g.154131652G>A	A|NM_000132:g.154131652:C>T|NTR|00.27 % [00.01 % - 01.47 %]| 0.018|-|154131652|substitution|C>T|Intron 18| 1738|NM_000132|F8|donor| 529|DeepIntron|0.00000|Outside SPiCE Interpretation| 0.000000000| 0|No|10.0000000|154131653|Don|0.03873520402725640|Yes|Don|154132180|528|0|0.00000000000000000|No|154132180|0.158060952153|Yes|0.158060952153|Yes
X	154193643	T	C	intron_variant	F8	ENST00000360256.4:c.1443+602A>G	X:g.154193643T>C	C|NM_000132:g.154193643:A>G|Alter by create New Exon|13.87 % [08.56 % - 20.81 %]| 0.064|-|154193643|substitution|A>G|Intron 9| 4801|NM_000132|F8|donor| 602|DeepIntron|0.00000|Outside SPiCE Interpretation| 0.000000000| 0|No|10.0000000|154193642|Acc|0.10926580233597299|Yes|Don|154194244|603|154193631|0.00000073638238805|No|154189443|0.016227691921|No|0.016227691921|No
X	154249118	T	C	intron_variant	F8	ENST00000360256.4:c.143+1567A>G	X:g.154249118T>C	C|NM_000132:g.154249118:A>G|Alter by create New Exon|69.33 % [61.29 % - 76.59 %]| 0.642|-|154249118|substitution|A>G|Intron 1| 22809|NM_000132|F8|donor| 1567|DeepIntron|0.00000|Outside SPiCE Interpretation| 0.000000000| 0|No|10.0000000|154249118|Don|0.23375470787395100|Yes|Don|154250684|1567|154249114|0.00000003890711300|No|154250684|0.241114506398|Yes|0.241114506398|Yes
