# Supplementary material for: Analyzing the performance of deep learning splice prediction algorithms
Source: PLoS One. 2026 May 13;21(5):e0348885. doi: 10.1371/journal.pone.0348885 (PMC13170886; doi:10.1371/journal.pone.0348885)
Supplement: S5 File — The Barbosa benchmark data are available at https://github.com/PedroBarbosa/DeepIntronic_Benchmark. (ZIP) [file pone.0348885.s005.zip › Barbosa_data/splicing_altering/per_category/pseudoexon_activation/listDeleterious.txt]

/Users/pbarbosa/git_repos/paper_intronic_benchmark/data/splicing_altering/per_category/pseudoexon_activation/exonic_like/deleterious.vcf.gz
/Users/pbarbosa/git_repos/paper_intronic_benchmark/data/splicing_altering/per_category/pseudoexon_activation/acceptor_associated/deleterious.vcf.gz
/Users/pbarbosa/git_repos/paper_intronic_benchmark/data/splicing_altering/per_category/pseudoexon_activation/new_donor/deleterious.vcf.gz
/Users/pbarbosa/git_repos/paper_intronic_benchmark/data/splicing_altering/per_category/pseudoexon_activation/donor_downstream/deleterious.vcf.gz
