# Supplementary material for: Analyzing the performance of deep learning splice prediction algorithms
Source: PLoS One. 2026 May 13;21(5):e0348885. doi: 10.1371/journal.pone.0348885 (PMC13170886; doi:10.1371/journal.pone.0348885)
Supplement: S5 File — The Barbosa benchmark data are available at https://github.com/PedroBarbosa/DeepIntronic_Benchmark. (ZIP) [file pone.0348885.s005.zip › Barbosa_data/splicing_altering/per_category/partial_intron_retention/listNeutral.txt]

/Users/pbarbosa/git_repos/paper_intronic_benchmark/data/splicing_altering/per_category/partial_intron_retention/exonic_like/neutral.vcf.gz
/Users/pbarbosa/git_repos/paper_intronic_benchmark/data/splicing_altering/per_category/partial_intron_retention/acceptor_associated/neutral.vcf.gz
/Users/pbarbosa/git_repos/paper_intronic_benchmark/data/splicing_altering/per_category/partial_intron_retention/new_donor/neutral.vcf.gz
/Users/pbarbosa/git_repos/paper_intronic_benchmark/data/splicing_altering/per_category/partial_intron_retention/donor_downstream/neutral.vcf.gz
