# Supplementary material for: Analyzing the performance of deep learning splice prediction algorithms
Source: PLoS One. 2026 May 13;21(5):e0348885. doi: 10.1371/journal.pone.0348885 (PMC13170886; doi:10.1371/journal.pone.0348885)
Supplement: S5 File — The Barbosa benchmark data are available at https://github.com/PedroBarbosa/DeepIntronic_Benchmark. (ZIP) [file pone.0348885.s005.zip › Barbosa_data/splicing_altering/per_category/branchpoint_associated/tools_config.txt]

SQUIRLS	SQUIRLS_SCORE	>	0.016	Splicing
SpliceAI	SpliceAI,SpliceAI_ind	>	0.05	Splicing
TraP	TraP	>	0.062	Splicing
ConSpliceML	ConSpliceML	>	0.07	Splicing
CI-SpliceAI	CI-SpliceAI	>	0.02	Splicing
Pangolin	Pangolin	>	0.053	Splicing
SPiP	SPiP	>	0.009	Splicing
AbSplice-DNA	AbSplice_DNA	>	0.004	Splicing
IntSplice2	IntSplice2
SPIDEX	dpsi_zscore
S-CAP	SCAP
MMSplice	mmsplice_deltaPSI
kipoiSplice4	kipoisplice_4
MLCsplice	MLCsplice
LaBranchoR	labranchoR
regSNP-intron	regSNP_intron	>	0.56	Splicing	conspliceml_like
SVM_BP_finder	SVM_BP_finder	>	0.136	Splicing
BPP	BPP	>	0.0006	Splicing
BPHunter	BPHunter	>	1	Splicing
