# Supplementary material for: Analyzing the performance of deep learning splice prediction algorithms
Source: PLoS One. 2026 May 13;21(5):e0348885. doi: 10.1371/journal.pone.0348885 (PMC13170886; doi:10.1371/journal.pone.0348885)
Supplement: S5 File — The Barbosa benchmark data are available at https://github.com/PedroBarbosa/DeepIntronic_Benchmark. (ZIP) [file pone.0348885.s005.zip › Barbosa_data/splicing_altering/per_category/branchpoint_associated/position_positive.txt]

21896764
45227996
63920170
94546299
113242108
156843392
127477605
2187017
17452526
66287067
6101204
6669767
6787660
6977996
100727919
103236922
48953703
35779915
50895494
42684807
2138031
31499326
67976509
67976510
67976512
67976513
84531750
88873665
41215416
41215416
41228664
41907189
56780533
73732344
73748508
80066834
21137182
67801815
1222952
10655359
11224179
15303132
58596774
27599322
47709894
48032731
48040538
71817308
211452758
228009296
60891858
45750232
29141822
14209904
37088991
37090369
37090371
44434323
48616971
127670562
51618610
127957815
150646165
21968795
129377624
129377628
130578354
137686903
32379147
38134423
48775948
54476768
100609705
107849932
107851397
135736499
138619496
150572076
150572076
153131293
153788599
154130469
