# Supplementary material for: Analyzing the performance of deep learning splice prediction algorithms
Source: PLoS One. 2026 May 13;21(5):e0348885. doi: 10.1371/journal.pone.0348885 (PMC13170886; doi:10.1371/journal.pone.0348885)
Supplement: S5 File — The Barbosa benchmark data are available at https://github.com/PedroBarbosa/DeepIntronic_Benchmark. (ZIP) [file pone.0348885.s005.zip › Barbosa_data/splicing_altering/per_category/branchpoint_associated/position_negative.txt]

160639
160648
1364258
2909224
7949964
9729483
11134093
11134094
11134103
11134106
11134107
15538799
16069287
16069297
16069305
17964704
17964708
23615919
23615920
23615928
25098856
31237494
31664834
31664852
32180715
33134133
33512584
33512592
33512593
33512594
34163245
35860662
37081638
38192449
40491454
40764055
43940566
46246895
47698082
48541136
48541137
48541141
48541143
48541150
48541151
48722797
50357844
57785138
61459599
64289118
64289139
65977812
67690670
67690681
67690684
68022514
70351843
70952589
71689771
73591701
75003718
80617560
85623650
88958413
89020185
92477445
103005029
114724279
114724290
114724295
116233746
119584993
119585001
119585012
119585016
121659673
127349698
130011373
134369760
139749174
139749177
139749195
142704856
150471657
155173134
162487874
171358265
171358270
171358273
190617470
191863063
230910263
230910275
230910278
240966317
