# Supplementary material for: Analyzing the performance of deep learning splice prediction algorithms
Source: PLoS One. 2026 May 13;21(5):e0348885. doi: 10.1371/journal.pone.0348885 (PMC13170886; doi:10.1371/journal.pone.0348885)
Supplement: S5 File — The Barbosa benchmark data are available at https://github.com/PedroBarbosa/DeepIntronic_Benchmark. (ZIP) [file pone.0348885.s005.zip › Barbosa_data/splicing_altering/per_category/pseudoexon_activation/new_donor/position_positive.txt]

2107460
2333457
5247062
5247102
5247153
8926102
8938033
9711844
15989860
17088532
17465872
17500790
20151929
20191268
22113485
22215993
24160621
24730233
24744696
26500642
26728068
29487248
29488136
29520116
29542762
29651229
29656858
31219364
31226400
31279780
31382270
31467600
31613687
31699349
31899369
31983146
32274692
32360889
32477825
32479316
32499784
32535101
32644479
32662831
32669100
32756908
32841967
33160815
33537864
35836911
37012396
37031001
37654042
37657051
38269404
38272343
39074134
39346993
40478306
41229163
41238856
42700896
42700940
47361910
47361954
47367305
47409881
47441478
47635062
47852017
48707358
48721629
48937921
49028554
49046098
50502853
50813428
51746238
51747238
52774660
54633455
56917770
56927219
57374404
59858864
60223645
66618867
66942551
71889030
71895469
71900503
76593963
77279056
77287843
77470825
78177003
78180826
79783995
87618576
88898676
90099416
91337139
91337151
94025130
94466739
94484082
94489769
94493901
94509799
94517960
94526829
94546914
94566773
94580645
98045449
98226337
99041790
100672742
103386637
106199190
107820077
107820081
107935633
108121024
108124418
108138753
108945190
111068304
112100259
112126337
112158417
112158419
113770688
117229521
117229524
117250260
117266272
117280015
119218896
126100239
128687279
133625464
135737600
136701582
150660197
154131652
154132892
154189025
154249118
155527225
156842631
169521527
170061799
211520504
211539387
212180229
215827312
215967783
216039721
216064540
228173092
