# Supplementary material for: Analyzing the performance of deep learning splice prediction algorithms
Source: PLoS One. 2026 May 13;21(5):e0348885. doi: 10.1371/journal.pone.0348885 (PMC13170886; doi:10.1371/journal.pone.0348885)
Supplement: S5 File — The Barbosa benchmark data are available at https://github.com/PedroBarbosa/DeepIntronic_Benchmark. (ZIP) [file pone.0348885.s005.zip › Barbosa_data/splicing_altering/per_category/pseudoexon_activation/new_donor/position_negative.txt]

98802425
21852580
63286200
39403144
4878756
72835575
217993343
26871757
131299837
63456733
42658157
61949571
109932590
109243026
83955422
20654585
86249210
157394443
73765251
7915779
12620378
22272226
12888127
223766830
42553114
170221647
119126888
102632795
29789561
10115628
53398002
34729381
6164745
2738595
95698637
97085419
26361918
15650080
116809158
39739058
78518939
76591257
4853179
29283151
59963109
79091629
160698549
9987074
120909219
6773022
80145051
147196930
13510031
52698168
45539591
95582213
58781379
49571423
33035949
155094759
42246411
103252467
4292823
44770545
37476336
7429421
226277187
35172366
82750051
77700363
20883713
62354024
78970502
5077965
26631168
128802515
113533365
99899583
90361543
111715575
74985515
26250025
98997682
21160703
153728458
71512576
23969194
169788148
99598125
89298926
106600901
92265193
107910949
50565314
84789048
94906205
141362289
155969162
72832548
97219216
210540675
241941570
71581554
45882659
104668782
138821602
52348049
15856270
17240917
68077533
25238729
25533534
172390896
27695511
105851570
104954171
20071362
14491551
31624289
99146873
124446930
15462037
129031697
178380409
59806345
34518162
113028932
39356668
4815009
115424971
104630176
34508949
67826412
104279346
84956858
45455582
26406683
12153023
155687232
104115730
75530268
22823705
78369825
106075674
239785991
75086589
43696347
99873541
93037133
109483667
56609328
167725708
21230692
7447923
