# Supplementary material for: Analyzing the performance of deep learning splice prediction algorithms
Source: PLoS One. 2026 May 13;21(5):e0348885. doi: 10.1371/journal.pone.0348885 (PMC13170886; doi:10.1371/journal.pone.0348885)
Supplement: S5 File — The Barbosa benchmark data are available at https://github.com/PedroBarbosa/DeepIntronic_Benchmark. (ZIP) [file pone.0348885.s005.zip › Barbosa_data/splicing_altering/per_category/pseudoexon_activation/exonic_like/position_positive.txt]

37012292
36960078
303855
5354081
7883859
9263091
10184582
10872109
13767051
15567431
18883525
21132700
21746354
25216551
28849497
29510427
31549785
32470726
32605229
32946773
32946795
38155362
38970886
42328683
42612462
46747917
48948898
49406095
51580064
55234982
60223572
63827551
64111423
71168777
73839908
76817274
78910355
84391198
88447772
88447779
93172407
94492937
94492973
94493000
94511126
94527698
94546820
100654735
100656225
100958030
103237873
103248546
107811300
107813924
108141209
108141211
108158168
109999068
110574146
112115546
112999006
117179040
119234712
120396773
124532129
124532780
131221430
139312034
139992541
141526805
149440308
152355017
154174820
154174820
155486360
156643796
166863768
228173078
