# Supplementary material for: Analyzing the performance of deep learning splice prediction algorithms
Source: PLoS One. 2026 May 13;21(5):e0348885. doi: 10.1371/journal.pone.0348885 (PMC13170886; doi:10.1371/journal.pone.0348885)
Supplement: S5 File — The Barbosa benchmark data are available at https://github.com/PedroBarbosa/DeepIntronic_Benchmark. (ZIP) [file pone.0348885.s005.zip › Barbosa_data/splicing_altering/per_category/pseudoexon_activation/exonic_like/position_negative.txt]

31664752
65387890
67690743
33134228
35860707
35860734
134369820
230910351
70145871
170857269
33512501
16069392
35860753
112326074
48541206
30384469
10132026
114724317
7950031
19449781
171358299
67690718
35860771
7950006
171358365
78870961
17990920
107413222
162487973
48541212
67690760
61147570
67690732
48722859
31122622
67690719
44592291
119584915
119584954
114724350
24240170
24240194
67690720
44911001
35860782
114724340
114724336
119584904
4604212
7950012
16069334
134369804
24240214
48541194
67690731
155173021
24240168
7950021
44911005
162487939
15538703
135509041
162487972
23615874
162487905
96063877
35860708
64017841
67690742
160583
119584951
230910349
44910995
115456638
35860789
18159877
15538753
119584933
119584911
85623707
48722861
92477394
33512531
65387877
