# Supplementary material for: Analyzing the performance of deep learning splice prediction algorithms
Source: PLoS One. 2026 May 13;21(5):e0348885. doi: 10.1371/journal.pone.0348885 (PMC13170886; doi:10.1371/journal.pone.0348885)
Supplement: S5 File — The Barbosa benchmark data are available at https://github.com/PedroBarbosa/DeepIntronic_Benchmark. (ZIP) [file pone.0348885.s005.zip › Barbosa_data/splicing_altering/per_category/pseudoexon_activation/donor_downstream/position_positive.txt]

112112916
1386643
1782096
2181774
5240397
11233632
13362654
13768358
20117591
21154898
21604039
21789290
21794565
25137870
27460038
27592535
29475515
29540877
29577082
30073952
31200680
31225211
31279418
32460274
32919384
33039383
33040480
33058892
34945334
37375925
38509935
40066749
41739367
48758901
49404228
49719055
50785196
56284334
65543605
71282849
73733305
74077998
74190516
77269726
78078341
87617644
88494960
89443845
89577853
94467632
94481967
94483922
94484125
94492936
94493895
94526934
94526936
94546814
107932678
108123274
108179837
108368857
112100215
112158423
112582942
117218381
117229530
132436749
135173806
135981369
136003251
147790860
148568762
148717967
149831329
153787731
153991848
154130719
154132897
154175372
155099062
155530122
158367854
178414570
193362516
216041166
216247476
223398709
227952667
235945099
241405335
