# Supplementary material for: Analyzing the performance of deep learning splice prediction algorithms
Source: PLoS One. 2026 May 13;21(5):e0348885. doi: 10.1371/journal.pone.0348885 (PMC13170886; doi:10.1371/journal.pone.0348885)
Supplement: S5 File — The Barbosa benchmark data are available at https://github.com/PedroBarbosa/DeepIntronic_Benchmark. (ZIP) [file pone.0348885.s005.zip › Barbosa_data/splicing_altering/per_category/pseudoexon_activation/donor_downstream/position_negative.txt]

220316
1515247
7576765
9310334
12270818
17990949
20565092
24240255
24240260
29685689
30384572
31340055
32893830
32894515
32895131
32895658
32899354
32908867
32916351
32919092
32923233
32933039
32939213
32939827
32951687
32954538
32958373
32969669
34649597
37050421
40684249
41238810
41239994
41241277
41242767
41255845
41258220
41266908
41267361
41275125
44939621
45341268
50532328
57785238
59426312
64289263
64289264
70700491
71416704
71689871
72611270
72611295
72611413
73035273
74947381
89625582
89717799
94469842
94483376
94492917
94500479
94508821
94510016
94525712
94527379
94527426
94537637
94538324
94542677
94557602
94559736
94560189
94561637
94572822
94573178
94576366
94585131
94585453
99426915
99872824
103381152
108102482
108227392
121659809
121659816
126341782
135509069
136273868
139749167
161643211
191862921
215594956
29576817
32957273
47702450
89687570
94557892
171358394
