# Supplementary material for: Analyzing the performance of deep learning splice prediction algorithms
Source: PLoS One. 2026 May 13;21(5):e0348885. doi: 10.1371/journal.pone.0348885 (PMC13170886; doi:10.1371/journal.pone.0348885)
Supplement: S5 File — The Barbosa benchmark data are available at https://github.com/PedroBarbosa/DeepIntronic_Benchmark. (ZIP) [file pone.0348885.s005.zip › Barbosa_data/splicing_altering/per_category/pseudoexon_activation/acceptor_associated/tools_config.txt]

IntSplice2	IntSplice2
MaxEntScan	MES-SWA_acceptor_diff,MES-SWA_donor_diff
SpliceRover	SpliceRover	>	0.5	Splicing	conspliceml_like
Spliceator	Spliceator	>	0.5	Splicing	conspliceml_like
SQUIRLS	SQUIRLS_SCORE	>	0.016	Splicing
SpliceAI	SpliceAI,SpliceAI_ind	>	0.05	Splicing
TraP	TraP	>	0.062	Splicing
ConSpliceML	ConSpliceML	>	0.07	Splicing
CI-SpliceAI	CI-SpliceAI	>	0.02	Splicing
Pangolin	Pangolin	>	0.053	Splicing
SPiP	SPiP	>	0.009	Splicing
AbSplice-DNA	AbSplice_DNA	>	0.004	Splicing
PDIVAS	PDIVAS	>	0.01	Splicing
