# Supplementary material for: Analyzing the performance of deep learning splice prediction algorithms
Source: PLoS One. 2026 May 13;21(5):e0348885. doi: 10.1371/journal.pone.0348885 (PMC13170886; doi:10.1371/journal.pone.0348885)
Supplement: S5 File — The Barbosa benchmark data are available at https://github.com/PedroBarbosa/DeepIntronic_Benchmark. (ZIP) [file pone.0348885.s005.zip › Barbosa_data/splicing_altering/per_category/pseudoexon_activation/acceptor_associated/position_positive_new_acceptor.txt]

1500379
2760414
6074846
9708630
29510334
29530107
29534143
29580296
30030372
30688489
30999972
30999982
31627738
31897527
32366860
32407106
32479520
32632097
32756985
33032666
33192452
34327470
34649951
36494957
37656474
38260946
38510587
48379984
55597057
56914462
65229204
67815044
68681681
68697719
85223644
95559038
107842994
107852872
108227630
117288374
131231231
133628822
148888270
152552812
154143411
154193643
159602711
193335986
193335990
220289644
236977232
