# Supplementary material for: Analyzing the performance of deep learning splice prediction algorithms
Source: PLoS One. 2026 May 13;21(5):e0348885. doi: 10.1371/journal.pone.0348885 (PMC13170886; doi:10.1371/journal.pone.0348885)
Supplement: S5 File — The Barbosa benchmark data are available at https://github.com/PedroBarbosa/DeepIntronic_Benchmark. (ZIP) [file pone.0348885.s005.zip › Barbosa_data/splicing_altering/per_category/pseudoexon_activation/acceptor_associated/position_positive_acceptor_upstream.txt]

16681101
21789155
23118742
23294005
29526499
30050946
30485879
32187215
32256187
32669194
38160137
42697047
47365750
49991073
54925466
56199796
73018226
87674402
91870173
94484001
94546780
94549781
94549785
96048588
101619794
107851414
108131354
108961426
112098994
112381431
134011925
145242443
151785139
154131240
154175499
216523906
227952799
228176114
