# Supplementary material for: Analyzing the performance of deep learning splice prediction algorithms
Source: PLoS One. 2026 May 13;21(5):e0348885. doi: 10.1371/journal.pone.0348885 (PMC13170886; doi:10.1371/journal.pone.0348885)
Supplement: S5 File — The Barbosa benchmark data are available at https://github.com/PedroBarbosa/DeepIntronic_Benchmark. (ZIP) [file pone.0348885.s005.zip › Barbosa_data/splicing_altering/per_category/pseudoexon_activation/acceptor_associated/position_positive.txt]

101619794
107842994
107851414
107852872
108131354
108227630
108961426
112098994
112381431
117288374
131231231
133628822
134011925
145242443
148888270
1500379
151785139
152552812
154131240
154143411
154175499
154193643
159602711
16681101
193335986
193335990
216523906
21789155
220289644
227952799
228176114
23118742
23294005
236977232
2760414
29510334
29526499
29530107
29534143
29580296
30030372
30050946
30485879
30688489
30999972
30999982
31627738
31897527
32187215
32256187
32366860
32407106
32479520
32632097
32669194
32756985
33032666
33192452
34327470
34649951
36494957
37656474
38160137
38260946
38510587
42697047
47365750
48379984
49991073
54925466
55597057
56199796
56914462
6074846
65229204
67815044
68681681
68697719
73018226
85223644
87674402
91870173
94484001
94546780
94549781
94549785
95559038
96048588
9708630
