# Supplementary material for: Analyzing the performance of deep learning splice prediction algorithms
Source: PLoS One. 2026 May 13;21(5):e0348885. doi: 10.1371/journal.pone.0348885 (PMC13170886; doi:10.1371/journal.pone.0348885)
Supplement: S5 File — The Barbosa benchmark data are available at https://github.com/PedroBarbosa/DeepIntronic_Benchmark. (ZIP) [file pone.0348885.s005.zip › Barbosa_data/splicing_altering/per_category/pseudoexon_activation/acceptor_associated/position_negative.txt]

298892
1458917
2025417
2649402
2825872
2878613
5341570
6458081
12532918
13208063
16228550
20159448
20585381
20919502
23773548
23917700
25352888
25394841
25742897
29551990
29584784
32898874
32902479
32927624
32927709
32930383
32941641
32941901
32949799
32962467
32963983
32965235
32967944
34490036
36630597
37683678
38137587
41238122
41247137
41259183
41260112
47335784
47530981
49463473
50939450
55307241
56566838
56778284
56927830
58193329
58515894
61870863
61991974
66035247
66128791
69405625
69442819
71561677
71714450
78529928
80126153
81713121
82243305
85533583
89291217
89639560
89645618
89675986
93297506
94000875
101824316
102333341
106488991
108221997
109697822
113772398
115583860
117165026
120675946
121568507
126319493
127878330
128992892
132946164
133115163
134673719
139268802
140953078
143603675
148720665
150115122
156550772
162896142
234834437
236923406
236923418
236923420
236923534
236923547
236923552
245753173
32890421
32902444
32902637
41210827
41226693
41237039
41269155
108191609
