# Supplementary material for: Analyzing the performance of deep learning splice prediction algorithms
Source: PLoS One. 2026 May 13;21(5):e0348885. doi: 10.1371/journal.pone.0348885 (PMC13170886; doi:10.1371/journal.pone.0348885)
Supplement: S5 File — The Barbosa benchmark data are available at https://github.com/PedroBarbosa/DeepIntronic_Benchmark. (ZIP) [file pone.0348885.s005.zip › Barbosa_data/splicing_altering/per_category/partial_intron_retention/new_donor/position_positive.txt]

1277440
3192717
6182667
6632766
7211296
8075064
11546615
11875245
19165152
21114289
21114305
21793624
21968346
22008383
26502265
27372198
30195685
32366456
46675032
51014348
53560612
54633399
56552215
57365567
67207186
87520679
89961617
92441439
94528096
111750491
123957870
137001975
145157654
161284289
228328550
231505310
