# Supplementary material for: Analyzing the performance of deep learning splice prediction algorithms
Source: PLoS One. 2026 May 13;21(5):e0348885. doi: 10.1371/journal.pone.0348885 (PMC13170886; doi:10.1371/journal.pone.0348885)
Supplement: S5 File — The Barbosa benchmark data are available at https://github.com/PedroBarbosa/DeepIntronic_Benchmark. (ZIP) [file pone.0348885.s005.zip › Barbosa_data/splicing_altering/per_category/partial_intron_retention/new_donor/position_negative.txt]

76419114
45203993
130835963
96545449
12155695
97625312
107776025
15905570
67346781
1886609
105995131
59171513
37459670
26373532
25264962
15010593
132493876
89255039
3115222
150530196
148690913
90481699
79701597
61378915
20422730
242429965
178457075
99541924
162258433
56499686
113318460
40113131
14710823
131854850
72854905
27353586
