# Supplementary material for: Analyzing the performance of deep learning splice prediction algorithms
Source: PLoS One. 2026 May 13;21(5):e0348885. doi: 10.1371/journal.pone.0348885 (PMC13170886; doi:10.1371/journal.pone.0348885)
Supplement: S5 File — The Barbosa benchmark data are available at https://github.com/PedroBarbosa/DeepIntronic_Benchmark. (ZIP) [file pone.0348885.s005.zip › Barbosa_data/splicing_altering/per_category/partial_intron_retention/exonic_like/position_positive.txt]

1171009
1595683
4094651
17518058
19119164
20020604
24954705
35814670
36939333
37176317
39637045
50399629
55238820
60743677
60746514
64864084
66837793
67816903
74009430
88923915
89796647
98991929
100834798
101620767
102111029
113770192
122845962
133362687
140373788
145654959
185375702
220073405
