# Supplementary material for: Analyzing the performance of deep learning splice prediction algorithms
Source: PLoS One. 2026 May 13;21(5):e0348885. doi: 10.1371/journal.pone.0348885 (PMC13170886; doi:10.1371/journal.pone.0348885)
Supplement: S5 File — The Barbosa benchmark data are available at https://github.com/PedroBarbosa/DeepIntronic_Benchmark. (ZIP) [file pone.0348885.s005.zip › Barbosa_data/splicing_altering/per_category/partial_intron_retention/exonic_like/position_negative.txt]

230910372
38134358
52019928
31664802
33134231
35860755
19449762
61147581
32180610
4604204
136273916
16069337
48541180
33512502
16069346
15538701
23615847
61147528
19449753
48541221
78870955
139749289
65387839
16069372
35860744
10132050
48541187
24240227
139749284
16069397
67690746
230910341
7950035
44592248
121001158
