# Supplementary material for: Analyzing the performance of deep learning splice prediction algorithms
Source: PLoS One. 2026 May 13;21(5):e0348885. doi: 10.1371/journal.pone.0348885 (PMC13170886; doi:10.1371/journal.pone.0348885)
Supplement: S5 File — The Barbosa benchmark data are available at https://github.com/PedroBarbosa/DeepIntronic_Benchmark. (ZIP) [file pone.0348885.s005.zip › Barbosa_data/splicing_altering/per_category/partial_intron_retention/donor_downstream/position_positive.txt]

810086
4143584
6977481
11231301
17518139
18682724
25836711
28835888
29500852
30407295
32228368
34914242
35477388
38245688
39714377
45864986
47031282
47422668
49073402
53461167
54493671
58118021
61906744
62152271
62167808
62327053
63198301
67816907
70287564
72771731
73115237
76252612
77269725
79213749
92441435
94230225
94495923
99240647
101050803
103292525
109768860
117479874
118888601
122611080
136219256
136665160
144676049
149428305
153641699
155206890
171805024
182355813
192545208
203157652
203831806
