# Supplementary material for: Analyzing the performance of deep learning splice prediction algorithms
Source: PLoS One. 2026 May 13;21(5):e0348885. doi: 10.1371/journal.pone.0348885 (PMC13170886; doi:10.1371/journal.pone.0348885)
Supplement: S5 File — The Barbosa benchmark data are available at https://github.com/PedroBarbosa/DeepIntronic_Benchmark. (ZIP) [file pone.0348885.s005.zip › Barbosa_data/splicing_altering/per_category/partial_intron_retention/donor_downstream/position_negative.txt]

160516
1364383
1496474
1515257
4604171
7950084
7950087
8321600
10015087
10132082
17990937
18159826
22928217
26912321
26912322
27417535
27417538
27441022
31664722
32145633
33512461
33512469
38192353
43940698
44911058
51582288
53042775
56749213
57561568
57896563
61147631
61147632
64017804
64289245
66431749
70287610
70351735
70351738
71689855
71768498
75146350
78829360
78829362
84476212
85461854
88958276
89427724
92958593
96063843
96781485
99872843
102455008
103381172
112326009
114724392
114724393
121659796
121659803
121659805
134369878
134369889
142704991
162487999
191862937
230910383
230910386
240966198
65387907
