# Supplementary material for: Analyzing the performance of deep learning splice prediction algorithms
Source: PLoS One. 2026 May 13;21(5):e0348885. doi: 10.1371/journal.pone.0348885 (PMC13170886; doi:10.1371/journal.pone.0348885)
Supplement: S5 File — The Barbosa benchmark data are available at https://github.com/PedroBarbosa/DeepIntronic_Benchmark. (ZIP) [file pone.0348885.s005.zip › Barbosa_data/splicing_altering/per_category/partial_intron_retention/acceptor_associated/position_positive_acceptor_upstream.txt]

5680197
5708135
8477242
9835293
15222368
16059869
17317591
19375501
27263151
28619444
33360582
35320605
37164226
42553173
43471962
45797548
47589203
60685645
61549474
62406615
65423477
67269680
74749042
87436071
91256017
99056055
99691532
113955280
127477946
151022052
153736984
179293210
207233335
