# Supplementary material for: Analyzing the performance of deep learning splice prediction algorithms
Source: PLoS One. 2026 May 13;21(5):e0348885. doi: 10.1371/journal.pone.0348885 (PMC13170886; doi:10.1371/journal.pone.0348885)
Supplement: S5 File — The Barbosa benchmark data are available at https://github.com/PedroBarbosa/DeepIntronic_Benchmark. (ZIP) [file pone.0348885.s005.zip › Barbosa_data/splicing_altering/per_category/partial_intron_retention/acceptor_associated/position_positive.txt]

113955280
127477946
151022052
15222368
153736984
16059869
17317591
179293210
19375501
207233335
2127477
27263151
28619444
33138788
33360582
34957110
35320605
37164226
42553173
43471962
45797548
47364834
47364865
47364893
47368616
47589203
48380015
48393958
52534477
5680197
5708135
60685645
61549474
6225105
62406615
65423477
67269680
74749042
75272349
78090422
8477242
87436071
91256017
9835293
99056055
99691532
