# Supplementary material for: Analyzing the performance of deep learning splice prediction algorithms
Source: PLoS One. 2026 May 13;21(5):e0348885. doi: 10.1371/journal.pone.0348885 (PMC13170886; doi:10.1371/journal.pone.0348885)
Supplement: S5 File — The Barbosa benchmark data are available at https://github.com/PedroBarbosa/DeepIntronic_Benchmark. (ZIP) [file pone.0348885.s005.zip › Barbosa_data/splicing_altering/per_category/partial_intron_retention/acceptor_associated/position_negative.txt]

160620
160649
3635773
4604314
7579643
7949939
7949940
10015221
10131967
17990798
17990833
19449744
19746575
19746576
23939248
24240145
30384453
31664814
33512601
34163257
38793828
40497678
43940573
43940575
44910938
48541173
48722771
48722815
48924963
57785168
64289149
64289158
66367774
67690688
67690692
67690694
67690695
70883575
71689753
78870904
84476103
88958384
96063969
96781575
99426807
103381247
112326152
114724268
114724298
120921938
139749208
142704847
150471675
151665892
155173102
191863082
191863083
89720599
108216415
