# Supplementary material for: Analyzing the performance of deep learning splice prediction algorithms
Source: PLoS One. 2026 May 13;21(5):e0348885. doi: 10.1371/journal.pone.0348885 (PMC13170886; doi:10.1371/journal.pone.0348885)
Supplement: S5 File — The Barbosa benchmark data are available at https://github.com/PedroBarbosa/DeepIntronic_Benchmark. (ZIP) [file pone.0348885.s005.zip › Barbosa_data/splicing_altering/per_category/pseudoexon_activation/exonic_like/precomputed_vs_spliceAI_lookup/lookup_input.txt]

1-36939333-GG-AA
1-94492973-G-A
1-94493000-C-T
1-94527698-G-C
2-24954705-T-C
2-63827551-C-T
2-139312034-G-A
2-228173078-A-G
3-10184582-G-GAAGAGCCGACCGTGTGTG
5-7883859-T-C
7-5354081-GC-AT
7-98991929-G-A
9-19119164-A-G
9-133362687-T-C
9-140373788-C-A
11-64864084-CT-C
14-100834798-C-G
16-88923915-C-T
17-29510427-A-G
17-73839908-G-A
19-18883525-C-T
19-50399629-G-A
20-13767051-A-C
22-39637045-G-T
X-38155362-C-T
