# Supplementary material for: Analyzing the performance of deep learning splice prediction algorithms
Source: PLoS One. 2026 May 13;21(5):e0348885. doi: 10.1371/journal.pone.0348885 (PMC13170886; doi:10.1371/journal.pone.0348885)
Supplement: S5 File — The Barbosa benchmark data are available at https://github.com/PedroBarbosa/DeepIntronic_Benchmark. (ZIP) [file pone.0348885.s005.zip › Barbosa_data/splicing_altering/per_category/pseudoexon_activation/exonic_like/precomputed_vs_spliceAI_lookup/individual_predictions_raw_scores.tsv]

chr	pos	ref	alt	id	HGVSc	HGVSg	SYMBOL	Consequence	SpliceAI (>0.05)	gnomADg_AF
1	36939333	GG	AA		ENST00000373103.1:c.485+31_485+32delinsTT	1:g.36939333_36939334delinsAA	CSF3R	intron_variant		0.0
1	94492937	G	A		ENST00000370225.3:c.4539+2064C>T	1:g.94492937G>A	ABCA4	intron_variant	0.31	0.0
1	94492973	G	A		ENST00000370225.3:c.4539+2028C>T	1:g.94492973G>A	ABCA4	intron_variant	0.01	6.370600021909922e-05
1	94493000	C	T		ENST00000370225.3:c.4539+2001G>A	1:g.94493000C>T	ABCA4	intron_variant	0.0	3.184899833286181e-05
1	94511126	A	T		ENST00000370225.3:c.2919-826T>A	1:g.94511126A>T	ABCA4	intron_variant	0.56	0.0
1	94527698	G	C		ENST00000370225.3:c.1937+435C>G	1:g.94527698G>C	ABCA4	intron_variant	0.0	0.0
1	94546820	C	T		ENST00000370225.3:c.859-546G>A	1:g.94546820C>T	ABCA4	intron_variant	0.23	0.0
1	156643796	C	A		ENST00000368223.3:c.909-477G>T	1:g.156643796C>A	NES	intron_variant	0.17	0.0
2	15567431	C	G		ENST00000281513.5:c.2423+404G>C	2:g.15567431C>G	NBAS	intron_variant	0.46	6.372699863277376e-05
2	24954705	T	C		ENST00000406961.1:c.3201+2021T>C	2:g.24954705T>C	NCOA1	intron_variant	0.0	0.0
2	48948898	T	G		ENST00000294954.7:c.536+1697A>C	2:g.48948898T>G	LHCGR	intron_variant	0.12	0.0
2	63827551	C	T		ENST00000539945.1:c.552+1125C>T	2:g.63827551C>T	MDH1	intron_variant	0.04	0.0
2	64111423	A	C		ENST00000337130.5:c.575+196A>C	2:g.64111423A>C	UGP2	intron_variant	0.21	0.0
2	101620767	G	A		ENST00000409028.4:c.233+22G>A	2:g.101620767G>A	RPL31	intron_variant	0.06	6.379599653882906e-05
2	112999006	C	G		ENST00000409573.2:c.157-2901G>C	2:g.112999006C>G	ZC3H8	intron_variant	0.08	0.0
2	139312034	G	A		ENST00000280098.4:c.480+1783G>A	2:g.139312034G>A	SPOPL	intron_variant	0.0	0.0
2	152355017	G	T		ENST00000397345.3:c.24115-151C>A	2:g.152355017G>T	NEB	intron_variant	0.18	0.0
2	166863768	A	G		ENST00000303395.4:c.4002+2461T>C	2:g.166863768A>G	SCN1A	intron_variant	0.18	0.0
2	220073405	G	A		ENST00000289528.5:c.656+44G>A	2:g.220073405G>A	ZFAND2B	intron_variant	0.35	0.0
2	228173078	A	G		ENST00000396578.3:c.4462+443A>G	2:g.228173078A>G	COL4A3	intron_variant	0.0	0.9997000098228455
3	10184582	G	GAAGAGCCGACCGTGTGTG		ENST00000256474.2:c.340+694_340+711dup	3:g.10184565_10184582dup	VHL	intron_variant		0.0
3	20020604	G	A		ENST00000273047.4:c.532+709G>A	3:g.20020604G>A	RAB5A	intron_variant	0.1	0.0
3	49406095	G	A		ENST00000418115.1:c.157-114C>T	3:g.49406095G>A	RHOA	intron_variant	0.32	0.06260000169277191
3	119234712	A	G		ENST00000494664.1:c.597-1340A>G	3:g.119234712A>G	TIMMDC1	intron_variant	0.2	9.558400051901117e-05
3	120396773	T	G		ENST00000283871.5:c.16-2063A>C	3:g.120396773T>G	HGD	intron_variant	0.24	3.183700027875602e-05
3	185375702	G	A		ENST00000382199.2:c.1269+427C>T	3:g.185375702G>A	IGF2BP2	intron_variant	0.08	0.0
4	38970886	T	G		ENST00000381938.3:c.*39-1624A>C	4:g.38970886T>G	TMEM156	intron_variant	0.32	0.0
4	84391198	C	A		ENST00000321945.7:c.476+158G>T	4:g.84391198C>A	FAM175A	intron_variant	0.1	0.0
4	155486360	A	G		ENST00000302068.4:c.115-600A>G	4:g.155486360A>G	FGB	intron_variant	0.38	0.0
5	7883859	T	C		ENST00000264668.2:c.984+469T>C	5:g.7883859T>C	MTRR	intron_variant	0.04	9.554099960951135e-05
5	36960078	T	G	5:g.36960078T>G	ENST00000282516.8:c.359-1508T>G	5:g.36960078T>G	NIPBL	intron_variant	0.25	0.0
5	37012292	G	T	5:g.37012292G>T	ENST00000282516.8:c.4560+1965G>T	5:g.37012292G>T	NIPBL	intron_variant	0.05	0.0
5	60223572	C	G		ENST00000265038.5:c.173+1119G>C	5:g.60223572C>G	ERCC8	intron_variant	0.12	6.375899829436094e-05
5	78910355	T	A		ENST00000453514.1:c.-38+1457T>A	5:g.78910355T>A	PAPD4	intron_variant	0.17	0.0
5	112115546	G	A		ENST00000457016.1:c.532-941G>A	5:g.112115546G>A	APC	intron_variant	0.35	0.0
5	141526805	C	T		ENST00000253814.4:c.*2+2564C>T	5:g.141526805C>T	NDFIP1	intron_variant	0.15	0.0
5	149440308	CCT	C		ENST00000286301.3:c.1969+115_1969+116del	5:g.149440309_149440310del	CSF1R	intron_variant	0.07	0.0
6	31549785	G	C		ENST00000429299.2:c.163-149C>G	6:g.31549785G>C	LTB	intron_variant	0.12	0.0
7	1595683	C	A		ENST00000297477.5:c.-1+67G>T	7:g.1595683C>A	TMEM184A	intron_variant	0.07	0.0
7	5354081	GC	AT		ENST00000430969.1:c.7027+533_7027+534delinsAT	7:g.5354081_5354082delinsAT	TNRC18	intron_variant		0.0
7	21746354	G	A		ENST00000409508.3:c.6547-963G>A	7:g.21746354G>A	DNAH11	intron_variant	0.67	6.369000038830563e-05
7	74009430	G	C		ENST00000455841.2:c.2725+52G>C	7:g.74009430G>C	GTF2IRD1	intron_variant	0.21	0.0
7	98991929	G	A		ENST00000451682.1:c.1081-145G>A	7:g.98991929G>A	ARPC1B	intron_variant	0.02	0.0
7	117179040	AGAAT	A		ENST00000003084.6:c.870-1113_870-1110del	7:g.117179041_117179044del	CFTR	intron_variant	0.29	0.0
7	124532129	C	G		ENST00000357628.3:c.124+191G>C	7:g.124532129C>G	POT1	intron_variant	0.35	0.0
7	124532780	T	C		ENST00000357628.3:c.10-346A>G	7:g.124532780T>C	POT1	intron_variant	0.41	0.0
8	42328683	C	T		ENST00000342228.3:c.289+937G>A	8:g.42328683C>T	SLC20A2	intron_variant	0.5	0.0
8	61757392	C	T		ENST00000423902.2:c.4851-31C>T	8:g.61757392C>T	CHD7	intron_variant	0.41	0.0001910599967231974
8	71168777	T	C		ENST00000452400.2:c.-19-39778A>G	8:g.71168777T>C	NCOA2	intron_variant	0.36	0.0
8	110574146	A	C		ENST00000337573.5:c.521+988A>C	8:g.110574146A>C	EBAG9	intron_variant	0.57	0.0
8	145654959	C	G		ENST00000409379.3:c.3944-240G>C	8:g.145654959C>G	TONSL	intron_variant	0.15	0.0
9	19119164	A	G		ENST00000276914.2:c.777+484T>C	9:g.19119164A>G	PLIN2	intron_variant	0.01	0.0
9	35814670	C	T		ENST00000259667.5:c.81+226G>A	9:g.35814670C>T	HINT2	intron_variant	0.39	0.0
9	133362687	T	C		ENST00000372394.1:c.839-2033T>C	9:g.133362687T>C	ASS1	intron_variant	0.01	0.0
9	139992541	T	G		ENST00000371589.4:c.730+152T>G	9:g.139992541T>G	MAN1B1	intron_variant	0.06	0.0
9	140373788	C	A		ENST00000406427.1:c.2581-98G>T	9:g.140373788C>A	PNPLA7	intron_variant	0.0	0.0
10	1171009	G	A		ENST00000358220.1:c.1353+45G>A	10:g.1171009G>A	WDR37	intron_variant	0.33	3.184700108249672e-05
10	51580064	G	A		ENST00000452682.1:c.190-492G>A	10:g.51580064G>A	NCOA4	intron_variant	0.59	0.0
10	102111029	G	T		ENST00000370355.2:c.311-1094G>T	10:g.102111029G>T	SCD	intron_variant	0.06	0.0
11	17518058	C	A		ENST00000005226.7:c.2546+247G>T	11:g.17518058C>A	USH1C	intron_variant	0.08	0.0
11	64864084	CT	C		ENST00000279281.3:c.228+135del	11:g.64864085del	VPS51	intron_variant	0.03	0.0
11	66837793	A	AT		ENST00000308831.2:c.331-102dup	11:g.66837794dup	RHOD	intron_variant	0.05	0.0
11	67816903	T	A		ENST00000265686.3:c.1887+142T>A	11:g.67816903T>A	TCIRG1	intron_variant	0.63	0.0
11	108141209	GGTAA	G		ENST00000278616.4:c.2839-579_2839-576del	11:g.108141212_108141215del	ATM	intron_variant	0.66	0.0
11	108141211	TAAGT	T		ENST00000278616.4:c.2839-579_2839-576del	11:g.108141212_108141215del	ATM	intron_variant	0.66	0.0
11	108158168	A	G		ENST00000278616.4:c.3994-159A>G	11:g.108158168A>G	ATM	intron_variant	0.41	0.0
12	103237873	G	T		ENST00000553106.1:c.1065+241C>A	12:g.103237873G>T	PAH	intron_variant	0.1	0.0
12	103248546	A	G		ENST00000553106.1:c.706+368T>C	12:g.103248546A>G	PAH	intron_variant	0.08	0.0
12	109999068	G	A		ENST00000545712.2:c.519+157C>T	12:g.109999068G>A	MMAB	intron_variant	0.06	0.1657000035047531
12	122845962	C	T		ENST00000540338.1:c.783-234G>A	12:g.122845962C>T	CLIP1	intron_variant	0.08	0.0
13	28849497	G	T		ENST00000380958.3:c.2050-1877G>T	13:g.28849497G>T	PAN3	intron_variant	0.21	0.0
13	100958030	A	G		ENST00000376285.1:c.1285-1416A>G	13:g.100958030A>G	PCCA	intron_variant	0.38	0.0
13	113770192	G	A		ENST00000375581.3:c.571+78G>A	13:g.113770192G>A	F7	intron_variant	0.65	0.0
14	88447772	A	G		ENST00000261304.2:c.621+777T>C	14:g.88447772A>G	GALC	intron_variant	0.17	0.0
14	88447779	A	G		ENST00000261304.2:c.621+770T>C	14:g.88447779A>G	GALC	intron_variant	0.28	0.0
14	93172407	T	C		ENST00000393218.2:c.1191+421A>G	14:g.93172407T>C	LGMN	intron_variant	0.2	0.0
14	100834798	C	G		ENST00000355338.2:c.99+626G>C	14:g.100834798C>G	WARS	intron_variant	0.03	0.0
15	25216551	A	T		ENST00000400100.1:c.-143-2907A>T	15:g.25216551A>T	SNRPN	intron_variant	0.33	0.0
16	303855	A	C		ENST00000399932.3:c.-33-525A>C	16:g.303855A>C	ITFG3	intron_variant	0.3	0.0
16	88923915	C	T		ENST00000301021.3:c.33+324C>T	16:g.88923915C>T	TRAPPC2L	intron_variant	0.02	0.0
16	89796647	G	C		ENST00000443381.2:c.1169+921G>C	16:g.89796647G>C	ZNF276	intron_variant	0.15	0.0
17	29510427	A	G		ENST00000358273.4:c.888+744A>G	17:g.29510427A>G	NF1	intron_variant	0.01	0.0
17	60743677	G	C		ENST00000303375.5:c.694+49G>C	17:g.60743677G>C	MRC2	intron_variant	0.26	0.0
17	73839908	G	A		ENST00000207549.4:c.118-308C>T	17:g.73839908G>A	UNC13D	intron_variant	0.01	0.00019119000353384763
18	21132700	C	T		ENST00000269228.5:c.1554-1009G>A	18:g.21132700C>T	NPC1	intron_variant	0.38	0.0
18	55234982	T	G		ENST00000382873.3:c.482-1169A>C	18:g.55234982T>G	FECH	intron_variant	0.34	0.0
18	55238820	A	G		ENST00000382873.3:c.333-48T>C	18:g.55238820A>G	FECH	intron_variant	0.17	0.06650000065565109
19	4094651	G	T		ENST00000262948.5:c.1047-155C>A	19:g.4094651G>T	MAP2K2	intron_variant	0.23	0.0
19	9263091	G	A		ENST00000247956.6:c.-92-3510G>A	19:g.9263091G>A	ZNF317	intron_variant	0.08	0.0
19	10872109	G	A		ENST00000389253.4:c.235+1622G>A	19:g.10872109G>A	DNM2	intron_variant	0.37	0.0
19	18883525	C	T		ENST00000338797.6:c.1473+1169C>T	19:g.18883525C>T	CRTC1	intron_variant	0.01	0.0
19	50399629	G	A		ENST00000595948.1:c.80-319C>T	19:g.50399629G>A	IL4I1	intron_variant	0.02	0.0
20	13767051	A	C		ENST00000378106.5:c.223-907A>C	20:g.13767051A>C	NDUFAF5	intron_variant	0.0	0.0
20	32605229	T	G		ENST00000246194.3:c.-92-14099T>G	20:g.32605229T>G	RALY	intron_variant	0.21	0.0
20	37176317	T	C		ENST00000262879.6:c.2903-1015T>C	20:g.37176317T>C	RALGAPB	intron_variant	0.06	0.0
20	60746514	T	C		ENST00000331758.3:c.917-1224T>C	20:g.60746514T>C	SS18L1	intron_variant	0.06	0.0
21	42612462	G	C		ENST00000330333.6:c.619-1284G>C	21:g.42612462G>C	BACE2	intron_variant	0.05	0.0
22	39637045	G	T		ENST00000331163.6:c.63+2861C>A	22:g.39637045G>T	PDGFB	intron_variant	0.0	0.0
22	46747917	G	A		ENST00000290846.4:c.652-101G>A	22:g.46747917G>A	TRMU	intron_variant	0.56	0.00022303999867290258
X	32470726	C	G		ENST00000357033.4:c.3603+2053G>C	X:g.32470726C>G	DMD	intron_variant	0.19	0.0
X	32946773	A	C		ENST00000357033.4:c.94-78836T>G	X:g.32946773A>C	DMD	intron_variant	0.29	0.0
X	32946795	G	C		ENST00000357033.4:c.94-78858C>G	X:g.32946795G>C	DMD	intron_variant	0.07	0.0
X	38155362	C	T		ENST00000378505.2:c.1414+1175G>A	X:g.38155362C>T	RPGR	intron_variant	0.04	0.0
X	76817274	A	G		ENST00000373344.5:c.6327-2957T>C	X:g.76817274A>G	ATRX	intron_variant	0.12	0.0
X	100654735	C	T		ENST00000218516.3:c.640-801G>A	X:g.100654735C>T	GLA	intron_variant	0.3	4.5296001189853996e-05
X	100656225	C	G		ENST00000218516.3:c.547+395G>C	X:g.100656225C>G	GLA	intron_variant	0.19	0.0
X	107811300	A	G		ENST00000328300.6:c.277-559A>G	X:g.107811300A>G	COL4A5	intron_variant	0.2	0.0
X	107813924	G	A		ENST00000328300.6:c.385-719G>A	X:g.107813924G>A	COL4A5	intron_variant	0.23	0.0
X	131221430	T	C		ENST00000298542.4:c.383-1368A>G	X:g.131221430T>C	FRMD7	intron_variant	0.19	0.0
X	154174820	C	G		ENST00000360256.4:c.2113+1153G>C	X:g.154174820C>G	F8	intron_variant	0.33	0.0
X	154174820	CT	C		ENST00000360256.4:c.2113+1152del	X:g.154174821del	F8	intron_variant	0.1	0.0
